# Supplementary material for: Identification of key claudin genes associated with survival prognosis and diagnosis in colon cancer through integrated bioinformatic analysis
Source: Front Genet. 2023 Sep 19;14:1221815. doi: 10.3389/fgene.2023.1221815 (PMC10550083; doi:10.3389/fgene.2023.1221815)
Supplement: Supplementary file 1 [file Table2.XLSX]

## Sheet: Sheet1
Sample ID	Neoplasm Disease Stage	Cancer Type	Disease Free (Months)	Disease Free Status	Neoplasm Histologic Type Name	Overall Survival (Months)	Overall Survival Status	Tumor Tissue Site	Patient Weight	Diagnosis Age
TCGA-4N-A93T-01	Stage IIIB	Colorectal Cancer	4.8	0:DiseaseFree	Colon Adenocarcinoma	4.8	0:LIVING	Colon	134	67
TCGA-5M-AAT4-01	Stage IV	Colorectal Cancer	NA	NA	Colon Adenocarcinoma	1.61	1:DECEASED	Colon	NA	74
TCGA-5M-AAT6-01	Stage IV	Colorectal Cancer	7.19	1:Recurred/Progressed	Colon Adenocarcinoma	9.53	1:DECEASED	Colon	99.1	40
TCGA-5M-AATE-01	Stage IIA	Colorectal Cancer	26.61	1:Recurred/Progressed	Colon Adenocarcinoma	39.42	0:LIVING	Colon	75.4	76
TCGA-A6-2675-01	Stage IIA	Colorectal Cancer	43.4	0:DiseaseFree	Colon Adenocarcinoma	43.4	0:LIVING	Colon	71.3	78
TCGA-A6-2682-01	Stage IV	Colorectal Cancer	12.52	1:Recurred/Progressed	Colon Adenocarcinoma	13.93	1:DECEASED	Colon	96.5	70
TCGA-A6-2684-01	Stage I	Colorectal Cancer	32.06	1:Recurred/Progressed	Colon Adenocarcinoma	37.02	0:LIVING	Colon	70.1	75
TCGA-A6-2685-01	Stage IIA	Colorectal Cancer	31.14	1:Recurred/Progressed	Colon Adenocarcinoma	37.22	0:LIVING	Colon	77.3	48
TCGA-A6-2686-01	Stage IIA	Colorectal Cancer	NA	NA	Colon Adenocarcinoma	36.99	1:DECEASED	Colon	61.4	81
TCGA-A6-4105-01	Stage IIA	Colorectal Cancer	11.96	1:Recurred/Progressed	Colon Adenocarcinoma	14.52	1:DECEASED	Colon	83.3	79
TCGA-A6-5656-01	Stage I	Colorectal Cancer	32.88	0:DiseaseFree	Colon Adenocarcinoma	32.88	0:LIVING	Colon	76.6	74
TCGA-A6-5657-01	Stage IIIB	Colorectal Cancer	31.6	0:DiseaseFree	Colon Adenocarcinoma	31.6	0:LIVING	Colon	99.6	65
TCGA-A6-5659-01	Stage I	Colorectal Cancer	30.42	0:DiseaseFree	Colon Adenocarcinoma	30.42	0:LIVING	Colon	117.1	82
TCGA-A6-5660-01	Stage IIIC	Colorectal Cancer	29.17	0:DiseaseFree	Colon Adenocarcinoma	29.17	0:LIVING	Colon	94.4	73
TCGA-A6-5661-01	Stage IIA	Colorectal Cancer	33.51	0:DiseaseFree	Colon Adenocarcinoma	33.51	0:LIVING	Colon	69.1	80
TCGA-A6-5662-01	Stage IVA	Colorectal Cancer	21.71	1:Recurred/Progressed	Colon Adenocarcinoma	23.59	0:LIVING	Colon	84.4	46
TCGA-A6-5664-01	Stage IIIC	Colorectal Cancer	21.12	1:Recurred/Progressed	Colon Adenocarcinoma	22.08	0:LIVING	Colon	70.3	80
TCGA-A6-5665-01	Stage IIA	Colorectal Cancer	17.38	1:Recurred/Progressed	Colon Adenocarcinoma	22.04	0:LIVING	Colon	90.8	84
TCGA-A6-5666-01	Stage IIC	Colorectal Cancer	31.87	1:Recurred/Progressed	Colon Adenocarcinoma	32.69	0:LIVING	Colon	95.4	78
TCGA-A6-5667-01	Stage IIIB	Colorectal Cancer	29.14	0:DiseaseFree	Colon Adenocarcinoma	29.14	0:LIVING	Colon	76	40
TCGA-A6-6137-01	Stage IIIB	Colorectal Cancer	27.07	0:DiseaseFree	Colon Adenocarcinoma	27.07	0:LIVING	Colon	93	55
TCGA-A6-6138-01	Stage I	Colorectal Cancer	22.5	0:DiseaseFree	Colon Adenocarcinoma	22.5	0:LIVING	Colon	90.7	61
TCGA-A6-6140-01	Stage IIA	Colorectal Cancer	24.11	0:DiseaseFree	Colon Adenocarcinoma	24.11	0:LIVING	Colon	78.9	62
TCGA-A6-6141-01	Stage IIA	Colorectal Cancer	8.38	0:DiseaseFree	Colon Adenocarcinoma	8.38	0:LIVING	Colon	96.8	31
TCGA-A6-6142-01	Stage IVA	Colorectal Cancer	21.48	1:Recurred/Progressed	Colon Adenocarcinoma	25.07	0:LIVING	Colon	88	56
TCGA-A6-6648-01	Stage IVA	Colorectal Cancer	22.54	1:Recurred/Progressed	Colon Adenocarcinoma	25.16	0:LIVING	Colon	87	56
TCGA-A6-6649-01	Stage IIIB	Colorectal Cancer	24.15	0:DiseaseFree	Colon Adenocarcinoma	24.15	0:LIVING	Colon	106	66
TCGA-A6-6650-01	Stage IIA	Colorectal Cancer	20.6	0:DiseaseFree	Colon Adenocarcinoma	20.6	0:LIVING	Colon	94.7	69
TCGA-A6-6651-01	Stage IIIB	Colorectal Cancer	21.75	0:DiseaseFree	Colon Adenocarcinoma	21.75	0:LIVING	Colon	88.5	55
TCGA-A6-6652-01	Stage IVA	Colorectal Cancer	24.67	0:DiseaseFree	Colon Adenocarcinoma	24.67	0:LIVING	Colon	137.6	59
TCGA-A6-6653-01	Stage I	Colorectal Cancer	24.38	0:DiseaseFree	Colon Adenocarcinoma	24.38	0:LIVING	Colon	98.3	82
TCGA-A6-6654-01	Stage IIIB	Colorectal Cancer	23.85	0:DiseaseFree	Colon Adenocarcinoma	23.85	0:LIVING	Colon	97.4	65
TCGA-A6-6782-01	Stage IIB	Colorectal Cancer	20.27	0:DiseaseFree	Colon Adenocarcinoma	20.27	0:LIVING	Colon	63.2	82
TCGA-A6-A567-01	Stage IV	Colorectal Cancer	35.12	1:Recurred/Progressed	Colon Adenocarcinoma	61.79	1:DECEASED	Colon	84	56
TCGA-A6-A56B-01	Stage IIIB	Colorectal Cancer	55.12	1:Recurred/Progressed	Colon Adenocarcinoma	56.21	1:DECEASED	Colon	77.2	57
TCGA-A6-A5ZU-01	Stage IIIB	Colorectal Cancer	9.63	0:DiseaseFree	Colon Adenocarcinoma	9.63	0:LIVING	Colon	99.1	59
TCGA-AA-3489-01	Stage II	Colorectal Cancer	NA	NA	Colon Adenocarcinoma	7.03	1:DECEASED	Colon	NA	75
TCGA-AA-3492-01	Stage II	Colorectal Cancer	NA	NA	Colon Adenocarcinoma	3.02	1:DECEASED	Colon	NA	90
TCGA-AA-3495-01	Stage I	Colorectal Cancer	37.02	0:DiseaseFree	Colon Adenocarcinoma	37.02	0:LIVING	Colon	NA	79
TCGA-AA-3496-01	Stage II	Colorectal Cancer	1.02	0:DiseaseFree	Colon Adenocarcinoma	1.02	0:LIVING	Colon	NA	83
TCGA-AA-3502-01	Stage I	Colorectal Cancer	34.99	0:DiseaseFree	Colon Adenocarcinoma	34.99	0:LIVING	Colon	NA	73
TCGA-AA-3506-01	Stage I	Colorectal Cancer	57.98	0:DiseaseFree	Colon Adenocarcinoma	57.98	0:LIVING	Colon	NA	77
TCGA-AA-3509-01	Stage II	Colorectal Cancer	62.91	0:DiseaseFree	Colon Adenocarcinoma	62.91	0:LIVING	Colon	NA	54
TCGA-AA-3511-01	Stage II	Colorectal Cancer	1.94	1:Recurred/Progressed	Colon Adenocarcinoma	6.96	0:LIVING	Colon	NA	64
TCGA-AA-3526-01	Stage I	Colorectal Cancer	19.05	0:DiseaseFree	Colon Adenocarcinoma	19.05	0:LIVING	Colon	NA	57
TCGA-AA-3655-01	Stage II	Colorectal Cancer	60.97	0:DiseaseFree	Colon Adenocarcinoma	60.97	0:LIVING	Colon	NA	68
TCGA-AA-3660-01	Stage II	Colorectal Cancer	78.02	0:DiseaseFree	Colon Adenocarcinoma	78.02	0:LIVING	Colon	NA	51
TCGA-AA-3662-01	Stage IV	Colorectal Cancer	6.04	0:DiseaseFree	Colon Adenocarcinoma	6.04	0:LIVING	Colon	NA	80
TCGA-AA-3663-01	Stage II	Colorectal Cancer	6.96	0:DiseaseFree	Colon Adenocarcinoma	6.96	0:LIVING	Colon	NA	42
TCGA-AA-3675-01	Stage II	Colorectal Cancer	47.01	0:DiseaseFree	Colon Adenocarcinoma	47.01	0:LIVING	Colon	NA	84
TCGA-AA-3685-01	Stage II	Colorectal Cancer	37.02	0:DiseaseFree	Colon Adenocarcinoma	37.02	0:LIVING	Colon	NA	69
TCGA-AA-3697-01	Stage II	Colorectal Cancer	84.99	0:DiseaseFree	Colon Adenocarcinoma	84.99	0:LIVING	Colon	NA	77
TCGA-AA-3712-01	Stage III	Colorectal Cancer	0	0:DiseaseFree	Colon Adenocarcinoma	0	0:LIVING	Colon	NA	65
TCGA-AA-3713-01	Stage IV	Colorectal Cancer	19.02	0:DiseaseFree	Colon Adenocarcinoma	19.02	0:LIVING	Colon	NA	68
TCGA-AA-A01P-01	Stage III	Colorectal Cancer	25.03	1:Recurred/Progressed	Colon Adenocarcinoma	38.04	1:DECEASED	Colon	NA	80
TCGA-AA-A01X-01	Stage III	Colorectal Cancer	25.99	1:Recurred/Progressed	Colon Adenocarcinoma	25.99	0:LIVING	Colon	NA	80
TCGA-AA-A01Z-01	Stage II	Colorectal Cancer	36.99	1:Recurred/Progressed	Colon Adenocarcinoma	36.99	0:LIVING	Colon	NA	68
TCGA-AA-A02K-01	Stage IV	Colorectal Cancer	10.05	1:Recurred/Progressed	Colon Adenocarcinoma	13.99	1:DECEASED	Colon	NA	50
TCGA-AA-A02Y-01	Stage I	Colorectal Cancer	39.95	0:DiseaseFree	Colon Adenocarcinoma	39.95	0:LIVING	Colon	NA	73
TCGA-AD-6548-01	Stage I	Colorectal Cancer	21.35	0:DiseaseFree	Colon Adenocarcinoma	21.35	0:LIVING	Colon	78.6	81
TCGA-AD-6888-01	Stage IIIB	Colorectal Cancer	11.27	1:Recurred/Progressed	Colon Adenocarcinoma	15.51	1:DECEASED	Colon	96	73
TCGA-AD-6889-01	Stage IIA	Colorectal Cancer	49.8	1:Recurred/Progressed	Colon Adenocarcinoma	83.18	1:DECEASED	Colon	NA	76
TCGA-AD-6890-01	NA	Colorectal Cancer	24.51	0:DiseaseFree	Colon Adenocarcinoma	24.51	0:LIVING	Colon	NA	65
TCGA-AD-6895-01	Stage IIIB	Colorectal Cancer	25.07	0:DiseaseFree	Colon Adenocarcinoma	25.07	0:LIVING	Colon	68	84
TCGA-AD-6901-01	NA	Colorectal Cancer	15.37	1:Recurred/Progressed	Colon Adenocarcinoma	22.4	1:DECEASED	Colon	69	78
TCGA-AD-6963-01	NA	Colorectal Cancer	27.4	0:DiseaseFree	Colon Adenocarcinoma	27.4	0:LIVING	Colon	107	58
TCGA-AD-6964-01	NA	Colorectal Cancer	10.68	1:Recurred/Progressed	Colon Adenocarcinoma	10.87	1:DECEASED	Colon	91	58
TCGA-AD-6965-01	Stage IIIC	Colorectal Cancer	21.29	1:Recurred/Progressed	Colon Adenocarcinoma	26.45	0:LIVING	Colon	95	62
TCGA-AD-A5EJ-01	Stage IIA	Colorectal Cancer	0	0:DiseaseFree	Colon Adenocarcinoma	0	0:LIVING	Colon	71	74
TCGA-AD-A5EK-01	Stage I	Colorectal Cancer	16.43	0:DiseaseFree	Colon Adenocarcinoma	16.43	0:LIVING	Colon	100	51
TCGA-AM-5820-01	Stage IVA	Colorectal Cancer	0.46	0:DiseaseFree	Colon Adenocarcinoma	0.46	0:LIVING	Colon	98	59
TCGA-AM-5821-01	Stage IIA	Colorectal Cancer	0.92	0:DiseaseFree	Colon Adenocarcinoma	0.92	0:LIVING	Colon	68	68
TCGA-AU-3779-01	Stage IIA	Colorectal Cancer	14.49	0:DiseaseFree	Colon Adenocarcinoma	14.49	0:LIVING	Colon	83	80
TCGA-AU-6004-01	Stage I	Colorectal Cancer	27.07	0:DiseaseFree	Colon Adenocarcinoma	27.07	0:LIVING	Colon	55	69
TCGA-AY-5543-01	Stage IVA	Colorectal Cancer	32.98	0:DiseaseFree	Colon Adenocarcinoma	32.98	0:LIVING	Colon	61.3	65
TCGA-AY-6197-01	Stage IIA	Colorectal Cancer	21.42	0:DiseaseFree	Colon Adenocarcinoma	21.42	0:LIVING	Colon	158	60
TCGA-AY-6386-01	Stage IIIB	Colorectal Cancer	17.81	0:DiseaseFree	Colon Adenocarcinoma	17.81	0:LIVING	Colon	86	66
TCGA-AY-A54L-01	Stage I	Colorectal Cancer	13.01	1:Recurred/Progressed	Colon Adenocarcinoma	17.25	0:LIVING	Colon	68	74
TCGA-AY-A69D-01	Stage IIA	Colorectal Cancer	17.84	0:DiseaseFree	Colon Adenocarcinoma	17.84	0:LIVING	Colon	103	55
TCGA-AY-A71X-01	Stage I	Colorectal Cancer	19.32	0:DiseaseFree	Colon Adenocarcinoma	19.32	0:LIVING	Colon	130	54
TCGA-AY-A8YK-01	Stage IVA	Colorectal Cancer	18.82	0:DiseaseFree	Colon Adenocarcinoma	18.82	0:LIVING	Colon	86.1	44
TCGA-AZ-4313-01	Stage I	Colorectal Cancer	75.89	0:DiseaseFree	Colon Adenocarcinoma	75.89	0:LIVING	Colon	57	51
TCGA-AZ-4315-01	Stage IIA	Colorectal Cancer	58.34	0:DiseaseFree	Colon Adenocarcinoma	58.34	0:LIVING	Colon	84	61
TCGA-AZ-4323-01	Stage IV	Colorectal Cancer	NA	NA	Colon Adenocarcinoma	1.41	1:DECEASED	Colon	NA	37
TCGA-AZ-4614-01	Stage IVA	Colorectal Cancer	NA	NA	Colon Adenocarcinoma	5.65	1:DECEASED	Colon	70	71
TCGA-AZ-4615-01	Stage IIIB	Colorectal Cancer	22.6	1:Recurred/Progressed	Colon Adenocarcinoma	32.92	0:LIVING	Colon	84	84
TCGA-AZ-4616-01	Stage IV	Colorectal Cancer	NA	NA	Colon Adenocarcinoma	5.12	1:DECEASED	Colon	NA	82
TCGA-AZ-4682-01	Stage IVA	Colorectal Cancer	NA	NA	Colon Adenocarcinoma	22.34	1:DECEASED	Colon	98	61
TCGA-AZ-4684-01	Stage IVA	Colorectal Cancer	13.5	1:Recurred/Progressed	Colon Adenocarcinoma	64.95	0:LIVING	Colon	94	49
TCGA-AZ-5403-01	Stage II	Colorectal Cancer	9.99	1:Recurred/Progressed	Colon Adenocarcinoma	62.75	1:DECEASED	Colon	NA	43
TCGA-AZ-5407-01	Stage I	Colorectal Cancer	88.14	0:DiseaseFree	Colon Adenocarcinoma	88.14	0:LIVING	Colon	NA	51
TCGA-AZ-6598-01	Stage II	Colorectal Cancer	NA	NA	Colon Adenocarcinoma	49.38	1:DECEASED	Colon	NA	77
TCGA-AZ-6599-01	Stage I	Colorectal Cancer	NA	NA	Colon Adenocarcinoma	6.77	1:DECEASED	Colon	NA	72
TCGA-AZ-6600-01	Stage IV	Colorectal Cancer	NA	NA	Colon Adenocarcinoma	12.09	1:DECEASED	Colon	NA	64
TCGA-AZ-6601-01	Stage II	Colorectal Cancer	74.57	1:Recurred/Progressed	Colon Adenocarcinoma	99.93	1:DECEASED	Colon	59	68
TCGA-AZ-6603-01	NA	Colorectal Cancer	NA	NA	Colon Adenocarcinoma	29.53	1:DECEASED	Colon	NA	77
TCGA-AZ-6605-01	Stage IIIB	Colorectal Cancer	NA	NA	Colon Adenocarcinoma	5.22	1:DECEASED	Colon	NA	77
TCGA-AZ-6606-01	Stage IV	Colorectal Cancer	NA	NA	Colon Adenocarcinoma	11.73	1:DECEASED	Colon	NA	81
TCGA-AZ-6607-01	Stage IV	Colorectal Cancer	NA	NA	Colon Adenocarcinoma	3.19	1:DECEASED	Colon	NA	69
TCGA-AZ-6608-01	Stage IIIA	Colorectal Cancer	NA	NA	Colon Adenocarcinoma	1.94	1:DECEASED	Colon	NA	55
TCGA-CA-5254-01	Stage IIA	Colorectal Cancer	12.68	0:DiseaseFree	Colon Adenocarcinoma	12.68	0:LIVING	Colon	55	42
TCGA-CA-5255-01	Stage IIA	Colorectal Cancer	12.35	0:DiseaseFree	Colon Adenocarcinoma	12.35	0:LIVING	Colon	56	45
TCGA-CA-5256-01	Stage IIA	Colorectal Cancer	12.45	0:DiseaseFree	Colon Adenocarcinoma	12.45	0:LIVING	Colon	52	54
TCGA-CA-5797-01	Stage IIA	Colorectal Cancer	12.58	0:DiseaseFree	Colon Adenocarcinoma	12.58	0:LIVING	Colon	NA	56
TCGA-CA-6715-01	Stage IIIB	Colorectal Cancer	12.58	0:DiseaseFree	Colon Adenocarcinoma	12.58	0:LIVING	Colon	57	63
TCGA-CA-6716-01	Stage IIA	Colorectal Cancer	12.19	0:DiseaseFree	Colon Adenocarcinoma	12.19	0:LIVING	Colon	58	65
TCGA-CA-6718-01	Stage IIA	Colorectal Cancer	6.8	1:Recurred/Progressed	Colon Adenocarcinoma	10.05	1:DECEASED	Colon	63	46
TCGA-CA-6719-01	Stage IIA	Colorectal Cancer	11.63	1:Recurred/Progressed	Colon Adenocarcinoma	14.29	0:LIVING	Colon	61	77
TCGA-CK-4947-01	Stage IIIB	Colorectal Cancer	0.69	1:Recurred/Progressed	Colon Adenocarcinoma	17.54	0:LIVING	Colon	NA	46
TCGA-CK-4948-01	Stage III	Colorectal Cancer	147.9	0:DiseaseFree	Colon Adenocarcinoma	147.9	0:LIVING	Colon	NA	45
TCGA-CK-5912-01	Stage I	Colorectal Cancer	NA	NA	Colon Adenocarcinoma	49.05	1:DECEASED	Colon	NA	81
TCGA-CK-5913-01	Stage IIA	Colorectal Cancer	51.28	0:DiseaseFree	Colon Adenocarcinoma	51.28	0:LIVING	Colon	NA	58
TCGA-CK-5914-01	Stage IIIB	Colorectal Cancer	21.98	0:DiseaseFree	Colon Adenocarcinoma	21.98	0:LIVING	Colon	NA	81
TCGA-CK-5915-01	Stage I	Colorectal Cancer	0	0:DiseaseFree	Colon Adenocarcinoma	0	0:LIVING	Colon	NA	63
TCGA-CK-5916-01	Stage I	Colorectal Cancer	9.59	1:Recurred/Progressed	Colon Adenocarcinoma	21.12	1:DECEASED	Colon	NA	71
TCGA-CK-6746-01	Stage IIB	Colorectal Cancer	0	0:DiseaseFree	Colon Adenocarcinoma	0	0:LIVING	Colon	NA	84
TCGA-CK-6747-01	Stage IIA	Colorectal Cancer	82.88	0:DiseaseFree	Colon Adenocarcinoma	82.88	0:LIVING	Colon	NA	87
TCGA-CM-4743-01	Stage IIA	Colorectal Cancer	23.03	0:DiseaseFree	Colon Adenocarcinoma	23.03	0:LIVING	Colon	84.4	69
TCGA-CM-4744-01	Stage I	Colorectal Cancer	20.01	0:DiseaseFree	Colon Adenocarcinoma	20.01	0:LIVING	Colon	89.7	69
TCGA-CM-4747-01	Stage IVA	Colorectal Cancer	25	0:DiseaseFree	Colon Adenocarcinoma	25	0:LIVING	Colon	76.7	47
TCGA-CM-4751-01	Stage IIIB	Colorectal Cancer	27	0:DiseaseFree	Colon Adenocarcinoma	27	0:LIVING	Colon	115	62
TCGA-CM-5344-01	Stage IIIB	Colorectal Cancer	22.01	0:DiseaseFree	Colon Adenocarcinoma	22.01	0:LIVING	Colon	64.9	39
TCGA-CM-5348-01	Stage IIIB	Colorectal Cancer	22.96	0:DiseaseFree	Colon Adenocarcinoma	22.96	0:LIVING	Colon	85.5	72
TCGA-CM-5349-01	Stage IIA	Colorectal Cancer	30.06	0:DiseaseFree	Colon Adenocarcinoma	30.06	0:LIVING	Colon	54.4	68
TCGA-CM-5860-01	Stage IIA	Colorectal Cancer	32	0:DiseaseFree	Colon Adenocarcinoma	32	0:LIVING	Colon	100.7	44
TCGA-CM-5861-01	Stage IIA	Colorectal Cancer	11.01	1:Recurred/Progressed	Colon Adenocarcinoma	15.01	0:LIVING	Colon	122	63
TCGA-CM-5862-01	Stage IVA	Colorectal Cancer	1.02	1:Recurred/Progressed	Colon Adenocarcinoma	5.03	1:DECEASED	Colon	77.6	80
TCGA-CM-5864-01	Stage I	Colorectal Cancer	15.01	0:DiseaseFree	Colon Adenocarcinoma	15.01	0:LIVING	Colon	103	60
TCGA-CM-5868-01	Stage IVA	Colorectal Cancer	17.02	0:DiseaseFree	Colon Adenocarcinoma	17.02	0:LIVING	Colon	99.8	59
TCGA-CM-6161-01	Stage I	Colorectal Cancer	15.01	0:DiseaseFree	Colon Adenocarcinoma	15.01	0:LIVING	Colon	65.6	36
TCGA-CM-6163-01	Stage I	Colorectal Cancer	14.03	0:DiseaseFree	Colon Adenocarcinoma	14.03	0:LIVING	Colon	75.8	74
TCGA-CM-6164-01	Stage IIA	Colorectal Cancer	29.01	0:DiseaseFree	Colon Adenocarcinoma	29.01	0:LIVING	Colon	59	46
TCGA-CM-6165-01	Stage IIA	Colorectal Cancer	16.03	0:DiseaseFree	Colon Adenocarcinoma	16.03	0:LIVING	Colon	100.7	74
TCGA-CM-6166-01	Stage I	Colorectal Cancer	21.98	0:DiseaseFree	Colon Adenocarcinoma	21.98	0:LIVING	Colon	45	48
TCGA-CM-6167-01	Stage IIIC	Colorectal Cancer	14.98	0:DiseaseFree	Colon Adenocarcinoma	14.98	0:LIVING	Colon	89	57
TCGA-CM-6168-01	Stage IIA	Colorectal Cancer	12.98	0:DiseaseFree	Colon Adenocarcinoma	12.98	0:LIVING	Colon	52.5	84
TCGA-CM-6169-01	Stage IIA	Colorectal Cancer	13.01	0:DiseaseFree	Colon Adenocarcinoma	13.01	0:LIVING	Colon	109.3	67
TCGA-CM-6170-01	Stage I	Colorectal Cancer	15.01	0:DiseaseFree	Colon Adenocarcinoma	15.01	0:LIVING	Colon	85.8	73
TCGA-CM-6171-01	Stage I	Colorectal Cancer	14.03	0:DiseaseFree	Colon Adenocarcinoma	14.03	0:LIVING	Colon	71.2	77
TCGA-CM-6172-01	Stage IIIB	Colorectal Cancer	11.01	0:DiseaseFree	Colon Adenocarcinoma	11.01	0:LIVING	Colon	77.6	70
TCGA-CM-6674-01	Stage IIA	Colorectal Cancer	12.94	0:DiseaseFree	Colon Adenocarcinoma	12.94	0:LIVING	Colon	80.7	39
TCGA-CM-6675-01	Stage IVB	Colorectal Cancer	11.07	1:Recurred/Progressed	Colon Adenocarcinoma	13.04	0:LIVING	Colon	93.9	35
TCGA-CM-6676-01	Stage I	Colorectal Cancer	11.07	0:DiseaseFree	Colon Adenocarcinoma	11.07	0:LIVING	Colon	100	82
TCGA-CM-6677-01	Stage IIA	Colorectal Cancer	11.07	0:DiseaseFree	Colon Adenocarcinoma	11.07	0:LIVING	Colon	99.5	75
TCGA-CM-6678-01	Stage IVA	Colorectal Cancer	0	1:Recurred/Progressed	Colon Adenocarcinoma	11.01	0:LIVING	Colon	59	63
TCGA-CM-6679-01	Stage IIA	Colorectal Cancer	10.05	0:DiseaseFree	Colon Adenocarcinoma	10.05	0:LIVING	Colon	106.5	58
TCGA-CM-6680-01	Stage IIIB	Colorectal Cancer	12.02	0:DiseaseFree	Colon Adenocarcinoma	12.02	0:LIVING	Colon	72.4	78
TCGA-D5-5537-01	NA	Colorectal Cancer	23.72	1:Recurred/Progressed	Colon Adenocarcinoma	45.37	1:DECEASED	Colon	75	83
TCGA-D5-5538-01	Stage IIIB	Colorectal Cancer	33.08	1:Recurred/Progressed	Colon Adenocarcinoma	54.57	1:DECEASED	Colon	70	60
TCGA-D5-5540-01	Stage IIA	Colorectal Cancer	56.04	0:DiseaseFree	Colon Adenocarcinoma	56.04	0:LIVING	Colon	83	73
TCGA-D5-5541-01	Stage IIIB	Colorectal Cancer	55.88	0:DiseaseFree	Colon Adenocarcinoma	55.88	0:LIVING	Colon	81	63
TCGA-D5-6529-01	Stage IIA	Colorectal Cancer	12.68	1:Recurred/Progressed	Colon Adenocarcinoma	20.17	0:LIVING	Colon	106	69
TCGA-D5-6530-01	Stage I	Colorectal Cancer	20.4	0:DiseaseFree	Colon Adenocarcinoma	20.4	0:LIVING	Colon	89	53
TCGA-D5-6531-01	Stage IIA	Colorectal Cancer	17.74	0:DiseaseFree	Colon Adenocarcinoma	17.74	0:LIVING	Colon	60	75
TCGA-D5-6532-01	Stage IIA	Colorectal Cancer	18.23	0:DiseaseFree	Colon Adenocarcinoma	18.23	0:LIVING	Colon	92	61
TCGA-D5-6533-01	NA	Colorectal Cancer	25.46	0:DiseaseFree	Colon Adenocarcinoma	25.46	0:LIVING	Colon	51	68
TCGA-D5-6535-01	Stage IIIB	Colorectal Cancer	15.11	0:DiseaseFree	Colon Adenocarcinoma	15.11	0:LIVING	Colon	65	80
TCGA-D5-6536-01	Stage IIA	Colorectal Cancer	16.2	1:Recurred/Progressed	Colon Adenocarcinoma	17.84	0:LIVING	Colon	83	73
TCGA-D5-6537-01	Stage IIIB	Colorectal Cancer	4.04	1:Recurred/Progressed	Colon Adenocarcinoma	4.8	1:DECEASED	Colon	80	64
TCGA-D5-6538-01	Stage IIIB	Colorectal Cancer	17.12	0:DiseaseFree	Colon Adenocarcinoma	17.12	0:LIVING	Colon	57	79
TCGA-D5-6539-01	NA	Colorectal Cancer	12.48	0:DiseaseFree	Colon Adenocarcinoma	12.48	0:LIVING	Colon	63	45
TCGA-D5-6541-01	Stage IIA	Colorectal Cancer	15.57	0:DiseaseFree	Colon Adenocarcinoma	15.57	0:LIVING	Colon	85	49
TCGA-D5-6898-01	Stage I	Colorectal Cancer	7.52	0:DiseaseFree	Colon Adenocarcinoma	7.52	0:LIVING	Colon	100	51
TCGA-D5-6920-01	Stage IIA	Colorectal Cancer	12.39	0:DiseaseFree	Colon Adenocarcinoma	12.39	0:LIVING	Colon	73	77
TCGA-D5-6922-01	Stage IIIA	Colorectal Cancer	10.12	0:DiseaseFree	Colon Adenocarcinoma	10.12	0:LIVING	Colon	83	76
TCGA-D5-6923-01	Stage I	Colorectal Cancer	12.42	0:DiseaseFree	Colon Adenocarcinoma	12.42	0:LIVING	Colon	109	57
TCGA-D5-6924-01	Stage IIA	Colorectal Cancer	14.29	0:DiseaseFree	Colon Adenocarcinoma	14.29	0:LIVING	Colon	85	68
TCGA-D5-6926-01	Stage IIIB	Colorectal Cancer	9.03	0:DiseaseFree	Colon Adenocarcinoma	9.03	0:LIVING	Colon	82	65
TCGA-D5-6927-01	Stage IIA	Colorectal Cancer	9.43	0:DiseaseFree	Colon Adenocarcinoma	9.43	0:LIVING	Colon	76	34
TCGA-D5-6929-01	Stage IV	Colorectal Cancer	13.4	0:DiseaseFree	Colon Adenocarcinoma	13.4	0:LIVING	Colon	80	49
TCGA-D5-6931-01	Stage IIIC	Colorectal Cancer	11.99	0:DiseaseFree	Colon Adenocarcinoma	11.99	0:LIVING	Colon	70	77
TCGA-D5-6932-01	Stage IIA	Colorectal Cancer	11.37	0:DiseaseFree	Colon Adenocarcinoma	11.37	0:LIVING	Colon	75	69
TCGA-DM-A0X9-01	Stage IIA	Colorectal Cancer	119.61	0:DiseaseFree	Colon Adenocarcinoma	119.61	0:LIVING	Colon	86	71
TCGA-DM-A0XD-01	Stage IIA	Colorectal Cancer	20.27	1:Recurred/Progressed	Colon Adenocarcinoma	24.41	1:DECEASED	Colon	62	65
TCGA-DM-A0XF-01	Stage IIIC	Colorectal Cancer	NA	NA	NA	38.17	1:DECEASED	Colon	85	68
TCGA-DM-A1D0-01	Stage IIA	Colorectal Cancer	130.55	0:DiseaseFree	Colon Adenocarcinoma	130.55	0:LIVING	Colon	65	79
TCGA-DM-A1D4-01	Stage IIA	Colorectal Cancer	63.07	1:Recurred/Progressed	Colon Adenocarcinoma	92.67	1:DECEASED	Colon	59	80
TCGA-DM-A1D8-01	NA	Colorectal Cancer	NA	NA	Colon Adenocarcinoma	12.58	1:DECEASED	Colon	65	50
TCGA-DM-A1D9-01	Stage IIA	Colorectal Cancer	140.28	0:DiseaseFree	Colon Adenocarcinoma	140.28	0:LIVING	Colon	98	67
TCGA-DM-A1DA-01	Stage IIIC	Colorectal Cancer	NA	NA	Colon Adenocarcinoma	7.49	1:DECEASED	Colon	62	71
TCGA-DM-A1DB-01	Stage IIA	Colorectal Cancer	NA	NA	Colon Adenocarcinoma	44.28	1:DECEASED	Colon	75	68
TCGA-DM-A1HA-01	Stage IIIC	Colorectal Cancer	131.41	0:DiseaseFree	Colon Adenocarcinoma	131.41	0:LIVING	Colon	67	82
TCGA-DM-A28A-01	Stage IIIC	Colorectal Cancer	NA	NA	Colon Adenocarcinoma	26.45	1:DECEASED	Colon	72	78
TCGA-DM-A28C-01	Stage IIA	Colorectal Cancer	63.37	1:Recurred/Progressed	Colon Adenocarcinoma	81.31	1:DECEASED	Colon	70	74
TCGA-DM-A28E-01	Stage IIA	Colorectal Cancer	119.84	0:DiseaseFree	Colon Adenocarcinoma	119.84	0:LIVING	Colon	75	72
TCGA-DM-A28F-01	Stage IIIB	Colorectal Cancer	NA	NA	Colon Adenocarcinoma	35.94	1:DECEASED	Colon	83	73
TCGA-DM-A28G-01	Stage IIA	Colorectal Cancer	NA	NA	Colon Adenocarcinoma	60.74	1:DECEASED	Colon	90	75
TCGA-DM-A28H-01	Stage IIIC	Colorectal Cancer	15.9	1:Recurred/Progressed	Colon Adenocarcinoma	116.98	0:LIVING	Colon	87	50
TCGA-DM-A28M-01	Stage IIA	Colorectal Cancer	95.11	0:DiseaseFree	Colon Adenocarcinoma	95.11	0:LIVING	Colon	90	63
TCGA-F4-6459-01	Stage IIIB	Colorectal Cancer	NA	NA	Colon Adenocarcinoma	8.61	1:DECEASED	Colon	55	61
TCGA-F4-6460-01	Stage IIIB	Colorectal Cancer	10.28	1:Recurred/Progressed	Colon Adenocarcinoma	31.93	1:DECEASED	Colon	73	51
TCGA-F4-6461-01	Stage IIIC	Colorectal Cancer	9.46	1:Recurred/Progressed	Colon Adenocarcinoma	11.1	1:DECEASED	Colon	57	41
TCGA-F4-6569-01	Stage I	Colorectal Cancer	35.71	0:DiseaseFree	Colon Adenocarcinoma	35.71	0:LIVING	Colon	60	60
TCGA-F4-6570-01	Stage IIA	Colorectal Cancer	NA	NA	Colon Adenocarcinoma	6.18	1:DECEASED	Colon	59	78
TCGA-F4-6703-01	Stage IIA	Colorectal Cancer	47.83	0:DiseaseFree	Colon Adenocarcinoma	47.83	0:LIVING	Colon	84	64
TCGA-F4-6805-01	Stage IIA	Colorectal Cancer	34.4	0:DiseaseFree	Colon Adenocarcinoma	34.4	0:LIVING	Colon	60	58
TCGA-F4-6806-01	Stage I	Colorectal Cancer	37.19	1:Recurred/Progressed	Colon Adenocarcinoma	41.39	0:LIVING	Colon	70	59
TCGA-F4-6807-01	Stage IIIC	Colorectal Cancer	43	0:DiseaseFree	Colon Adenocarcinoma	43	0:LIVING	Colon	57	51
TCGA-F4-6808-01	Stage I	Colorectal Cancer	33.64	0:DiseaseFree	Colon Adenocarcinoma	33.64	0:LIVING	Colon	70	54
TCGA-F4-6809-01	Stage IVA	Colorectal Cancer	NA	NA	Colon Adenocarcinoma	13.24	1:DECEASED	Colon	88	52
TCGA-F4-6854-01	Stage IIA	Colorectal Cancer	0.53	0:DiseaseFree	Colon Adenocarcinoma	0.53	0:LIVING	Colon	66	77
TCGA-F4-6855-01	Stage IIA	Colorectal Cancer	47.37	0:DiseaseFree	Colon Adenocarcinoma	47.37	0:LIVING	Colon	80	70
TCGA-G4-6293-01	Stage III	Colorectal Cancer	133.08	0:DiseaseFree	Colon Adenocarcinoma	133.08	0:LIVING	Colon	64.5	49
TCGA-G4-6294-01	Stage IV	Colorectal Cancer	16.98	1:Recurred/Progressed	Colon Adenocarcinoma	28.19	1:DECEASED	Colon	47.5	75
TCGA-G4-6295-01	Stage II	Colorectal Cancer	8.34	0:DiseaseFree	Colon Adenocarcinoma	8.34	0:LIVING	Colon	59	70
TCGA-G4-6297-01	Stage IV	Colorectal Cancer	78.65	1:Recurred/Progressed	Colon Adenocarcinoma	82.33	0:LIVING	Colon	64	55
TCGA-G4-6298-01	Stage IIIB	Colorectal Cancer	9.56	1:Recurred/Progressed	Colon Adenocarcinoma	23.49	1:DECEASED	Colon	59.4	90
TCGA-G4-6299-01	Stage IIIC	Colorectal Cancer	74.51	0:DiseaseFree	Colon Adenocarcinoma	74.51	0:LIVING	Colon	88	69
TCGA-G4-6303-01	Stage IV	Colorectal Cancer	28.65	1:Recurred/Progressed	Colon Adenocarcinoma	65.8	1:DECEASED	Colon	69	54
TCGA-G4-6304-01	Stage IIB	Colorectal Cancer	28.22	1:Recurred/Progressed	Colon Adenocarcinoma	53.58	0:LIVING	Colon	57	66
TCGA-G4-6306-01	NA	Colorectal Cancer	44.65	0:DiseaseFree	Colon Adenocarcinoma	44.65	0:LIVING	Colon	110	71
TCGA-G4-6307-01	Stage IIIB	Colorectal Cancer	54.99	0:DiseaseFree	Colon Adenocarcinoma	54.99	0:LIVING	Colon	71	37
TCGA-G4-6309-01	Stage IIIB	Colorectal Cancer	71.48	1:Recurred/Progressed	Colon Adenocarcinoma	85.41	0:LIVING	Colon	65.4	40
TCGA-G4-6310-01	Stage IIIB	Colorectal Cancer	63.57	0:DiseaseFree	Colon Adenocarcinoma	63.57	0:LIVING	Colon	102.5	69
TCGA-G4-6311-01	Stage III	Colorectal Cancer	39.39	0:DiseaseFree	Colon Adenocarcinoma	39.39	0:LIVING	Colon	69.9	80
TCGA-G4-6314-01	Stage IV	Colorectal Cancer	19.88	1:Recurred/Progressed	Colon Adenocarcinoma	35.91	0:LIVING	Colon	84.1	76
TCGA-G4-6315-01	Stage IV	Colorectal Cancer	61.86	0:DiseaseFree	Colon Adenocarcinoma	61.86	0:LIVING	Colon	58	66
TCGA-G4-6317-01	Stage IIIC	Colorectal Cancer	19.45	1:Recurred/Progressed	Colon Adenocarcinoma	35.97	0:LIVING	Colon	95.3	51
TCGA-G4-6320-01	Stage III	Colorectal Cancer	26.41	0:DiseaseFree	Colon Adenocarcinoma	26.41	0:LIVING	Colon	139.7	73
TCGA-G4-6321-01	Stage III	Colorectal Cancer	22.08	0:DiseaseFree	Colon Adenocarcinoma	22.08	0:LIVING	Colon	100	60
TCGA-G4-6323-01	Stage IA	Colorectal Cancer	13.76	0:DiseaseFree	Colon Adenocarcinoma	13.76	0:LIVING	Colon	88.4	50
TCGA-G4-6586-01	Stage IIA	Colorectal Cancer	35.78	0:DiseaseFree	Colon Adenocarcinoma	35.78	0:LIVING	Colon	63.2	73
TCGA-G4-6588-01	Stage IIA	Colorectal Cancer	26.15	0:DiseaseFree	Colon Adenocarcinoma	26.15	0:LIVING	Colon	57	58
TCGA-G4-6625-01	Stage IIA	Colorectal Cancer	84.23	1:Recurred/Progressed	Colon Adenocarcinoma	91.72	0:LIVING	Colon	65.5	77
TCGA-G4-6626-01	Stage IIA	Colorectal Cancer	NA	NA	Colon Adenocarcinoma	46.71	1:DECEASED	Colon	59	90
TCGA-G4-6627-01	Stage IIA	Colorectal Cancer	32.95	1:Recurred/Progressed	Colon Adenocarcinoma	74.74	0:LIVING	Colon	80	84
TCGA-G4-6628-01	Stage I	Colorectal Cancer	79.63	0:DiseaseFree	Colon Adenocarcinoma	79.63	0:LIVING	Colon	91	78
TCGA-NH-A50T-01	Stage IIA	Colorectal Cancer	18.17	0:DiseaseFree	Colon Adenocarcinoma	18.17	0:LIVING	Colon	73.5	68
TCGA-NH-A50V-01	Stage IIIB	Colorectal Cancer	19.32	0:DiseaseFree	Colon Adenocarcinoma	19.32	0:LIVING	Colon	65.9	69
TCGA-NH-A5IV-01	Stage IIA	Colorectal Cancer	19.32	0:DiseaseFree	Colon Adenocarcinoma	19.32	0:LIVING	Colon	49.5	90
TCGA-NH-A6GA-01	Stage IIIC	Colorectal Cancer	3.48	1:Recurred/Progressed	Colon Adenocarcinoma	9.92	1:DECEASED	Colon	92	58
TCGA-NH-A6GB-01	Stage IIIC	Colorectal Cancer	15.64	0:DiseaseFree	Colon Adenocarcinoma	15.64	0:LIVING	Colon	83	71
TCGA-NH-A8F7-01	Stage IIA	Colorectal Cancer	17.84	0:DiseaseFree	Colon Adenocarcinoma	17.84	0:LIVING	Colon	175.3	53
TCGA-NH-A8F8-01	Stage IV	Colorectal Cancer	NA	NA	Colon Adenocarcinoma	16.79	1:DECEASED	Colon	74	79
TCGA-QG-A5YV-01	Stage IIIC	Colorectal Cancer	42.74	0:DiseaseFree	Colon Adenocarcinoma	42.74	0:LIVING	Colon	109.226	64
TCGA-QG-A5YX-01	Stage IIA	Colorectal Cancer	32.95	0:DiseaseFree	Colon Adenocarcinoma	32.95	0:LIVING	Colon	68.49	61
TCGA-QG-A5Z1-01	Stage IIIB	Colorectal Cancer	NA	NA	Colon Adenocarcinoma	8.41	1:DECEASED	Colon	91.1	71
TCGA-QG-A5Z2-01	Stage I	Colorectal Cancer	31.27	0:DiseaseFree	Colon Adenocarcinoma	31.27	0:LIVING	Colon	97.5	61
TCGA-QL-A97D-01	Stage I	Colorectal Cancer	21.88	0:DiseaseFree	Colon Adenocarcinoma	21.88	0:LIVING	Colon	NA	84
TCGA-RU-A8FL-01	Stage IIIB	Colorectal Cancer	8.41	1:Recurred/Progressed	Colon Adenocarcinoma	38.67	0:LIVING	Colon	125	51
TCGA-SS-A7HO-01	Stage IIB	Colorectal Cancer	59.17	1:Recurred/Progressed	Colon Adenocarcinoma	60.09	0:LIVING	Colon	97.5	44
TCGA-T9-A92H-01	Stage IIA	Colorectal Cancer	2.66	1:Recurred/Progressed	Colon Adenocarcinoma	11.89	0:LIVING	Colon	63.9	82
TCGA-3L-AA1B-01	Stage I	Colorectal Cancer	NA	NA	Colon Adenocarcinoma	15.61	0:LIVING	Colon	63.3	61
TCGA-5M-AAT5-01	NA	Colorectal Cancer	NA	NA	NA	NA	NA	NA	NA	NA
TCGA-5M-AATA-01	NA	Colorectal Cancer	NA	NA	NA	NA	NA	NA	NA	NA
TCGA-G4-6317-02	Stage IIIC	Colorectal Cancer	19.45	1:Recurred/Progressed	Colon Adenocarcinoma	35.97	0:LIVING	Colon	95.3	51
TCGA-NH-A8F7-06	Stage IIA	Colorectal Cancer	17.84	0:DiseaseFree	Colon Adenocarcinoma	17.84	0:LIVING	Colon	175.3	53
TCGA-4T-AA8H-01	Stage IIA	Colorectal Cancer	12.65	0:DiseaseFree	Colon Mucinous Adenocarcinoma	12.65	0:LIVING	Colon	107.956	42
TCGA-A6-6780-01	Stage IIA	Colorectal Cancer	20.11	0:DiseaseFree	Colon Mucinous Adenocarcinoma	20.11	0:LIVING	Colon	64.1	74
TCGA-A6-6781-01	Stage IIIC	Colorectal Cancer	19.65	0:DiseaseFree	Colon Mucinous Adenocarcinoma	19.65	0:LIVING	Colon	87.5	43
TCGA-A6-A565-01	Stage IIIC	Colorectal Cancer	14.42	1:Recurred/Progressed	Colon Mucinous Adenocarcinoma	16.23	1:DECEASED	Colon	66.7	34
TCGA-A6-A566-01	Stage IIIB	Colorectal Cancer	8.44	1:Recurred/Progressed	Colon Mucinous Adenocarcinoma	24.9	1:DECEASED	Colon	66.1	55
TCGA-AD-5900-01	Stage I	Colorectal Cancer	12.16	0:DiseaseFree	Colon Mucinous Adenocarcinoma	12.16	0:LIVING	Colon	NA	67
TCGA-AD-6899-01	Stage IIIC	Colorectal Cancer	NA	NA	Colon Mucinous Adenocarcinoma	5.78	1:DECEASED	Colon	62	84
TCGA-AY-6196-01	Stage IIIC	Colorectal Cancer	0.2	0:DiseaseFree	Colon Mucinous Adenocarcinoma	0.2	0:LIVING	Colon	NA	47
TCGA-CA-5796-01	Stage IIA	Colorectal Cancer	12.39	0:DiseaseFree	Colon Mucinous Adenocarcinoma	12.39	0:LIVING	Colon	NA	52
TCGA-CA-6717-01	Stage IIA	Colorectal Cancer	12.75	0:DiseaseFree	Colon Mucinous Adenocarcinoma	12.75	0:LIVING	Colon	58	57
TCGA-CK-4950-01	Stage IIIB	Colorectal Cancer	85.38	0:DiseaseFree	Colon Mucinous Adenocarcinoma	85.38	0:LIVING	Colon	NA	68
TCGA-CK-4951-01	Stage IIA	Colorectal Cancer	15.77	1:Recurred/Progressed	Colon Mucinous Adenocarcinoma	70.11	1:DECEASED	Colon	NA	79
TCGA-CK-4952-01	Stage IIIC	Colorectal Cancer	15.6	0:DiseaseFree	Colon Mucinous Adenocarcinoma	15.6	0:LIVING	Colon	NA	48
TCGA-CK-6748-01	Stage IV	Colorectal Cancer	2	0:DiseaseFree	Colon Mucinous Adenocarcinoma	2	0:LIVING	Colon	NA	45
TCGA-CK-6751-01	Stage I	Colorectal Cancer	124.18	0:DiseaseFree	Colon Mucinous Adenocarcinoma	124.18	0:LIVING	Colon	NA	88
TCGA-CM-5863-01	Stage IIIB	Colorectal Cancer	15.01	0:DiseaseFree	Colon Mucinous Adenocarcinoma	15.01	0:LIVING	Colon	103.4	60
TCGA-CM-6162-01	Stage IIIB	Colorectal Cancer	11.99	0:DiseaseFree	Colon Mucinous Adenocarcinoma	11.99	0:LIVING	Colon	109	48
TCGA-D5-5539-01	Stage IIIA	Colorectal Cancer	19.02	1:Recurred/Progressed	Colon Mucinous Adenocarcinoma	19.58	0:LIVING	Colon	83	60
TCGA-D5-6534-01	Stage IIA	Colorectal Cancer	43.23	0:DiseaseFree	Colon Mucinous Adenocarcinoma	43.23	0:LIVING	Colon	94	62
TCGA-D5-6540-01	Stage I	Colorectal Cancer	16.13	0:DiseaseFree	Colon Mucinous Adenocarcinoma	16.13	0:LIVING	Colon	86	66
TCGA-D5-6928-01	Stage IIA	Colorectal Cancer	11.63	0:DiseaseFree	Colon Mucinous Adenocarcinoma	11.63	0:LIVING	Colon	93	80
TCGA-D5-6930-01	Stage IIA	Colorectal Cancer	13.34	0:DiseaseFree	Colon Mucinous Adenocarcinoma	13.34	0:LIVING	Colon	90	67
TCGA-D5-7000-01	Stage I	Colorectal Cancer	10.25	0:DiseaseFree	Colon Mucinous Adenocarcinoma	10.25	0:LIVING	Colon	60	79
TCGA-DM-A1D6-01	Stage IIA	Colorectal Cancer	NA	NA	Colon Mucinous Adenocarcinoma	49.87	1:DECEASED	Colon	80	88
TCGA-DM-A1D7-01	Stage IIA	Colorectal Cancer	5.06	1:Recurred/Progressed	NA	13.3	1:DECEASED	Colon	75	82
TCGA-DM-A1HB-01	Stage IIIB	Colorectal Cancer	135.55	0:DiseaseFree	NA	135.55	0:LIVING	Colon	70	75
TCGA-DM-A280-01	Stage IIA	Colorectal Cancer	NA	NA	Colon Mucinous Adenocarcinoma	7.75	1:DECEASED	Colon	63	70
TCGA-DM-A282-01	Stage IIA	Colorectal Cancer	139.06	0:DiseaseFree	Colon Adenocarcinoma	139.06	0:LIVING	Colon	44	60
TCGA-DM-A285-01	Stage IV	Colorectal Cancer	NA	NA	Colon Mucinous Adenocarcinoma	5.88	1:DECEASED	Colon	72	71
TCGA-DM-A288-01	Stage IIIC	Colorectal Cancer	10.51	1:Recurred/Progressed	Colon Mucinous Adenocarcinoma	14.03	1:DECEASED	Colon	85	68
TCGA-DM-A28K-01	Stage IIA	Colorectal Cancer	98.16	0:DiseaseFree	Colon Mucinous Adenocarcinoma	98.16	0:LIVING	Colon	78	75
TCGA-F4-6463-01	Stage IIA	Colorectal Cancer	35.71	0:DiseaseFree	Colon Mucinous Adenocarcinoma	35.71	0:LIVING	Colon	62	51
TCGA-F4-6704-01	Stage IIIC	Colorectal Cancer	1.54	0:DiseaseFree	Colon Mucinous Adenocarcinoma	1.54	0:LIVING	Colon	163	60
TCGA-F4-6856-01	Stage I	Colorectal Cancer	35.28	0:DiseaseFree	Colon Mucinous Adenocarcinoma	35.28	0:LIVING	Colon	61	45
TCGA-G4-6302-01	Stage IIA	Colorectal Cancer	NA	NA	Colon Mucinous Adenocarcinoma	67.25	1:DECEASED	Colon	57	90
TCGA-G4-6322-01	Stage IIIB	Colorectal Cancer	25.92	1:Recurred/Progressed	Colon Mucinous Adenocarcinoma	26.02	0:LIVING	Colon	90.9	65
TCGA-NH-A50U-01	Stage IVA	Colorectal Cancer	9.07	1:Recurred/Progressed	Colon Mucinous Adenocarcinoma	10.97	1:DECEASED	Colon	88.5	42
TCGA-NH-A6GC-01	Stage IVB	Colorectal Cancer	12.78	0:DiseaseFree	Colon Mucinous Adenocarcinoma	12.78	0:LIVING	Colon	107	66
TCGA-QG-A5YW-01	Stage IIIC	Colorectal Cancer	29.43	0:DiseaseFree	Colon Mucinous Adenocarcinoma	29.43	0:LIVING	Colon	84.37	55
TCGA-WS-AB45-01	Stage IIA	Colorectal Cancer	69.97	0:DiseaseFree	Colon Mucinous Adenocarcinoma	69.97	0:LIVING	Colon	34	52
