# Supplementary material for: Identification of key claudin genes associated with survival prognosis and diagnosis in colon cancer through integrated bioinformatic analysis
Source: Front Genet. 2023 Sep 19;14:1221815. doi: 10.3389/fgene.2023.1221815 (PMC10550083; doi:10.3389/fgene.2023.1221815)
Supplement: Supplementary file 2 [file DataSheet3.ZIP]

Archive with 64 entries (61 files):
- Zip S6/
- Zip S6/BINGO and DAVID/
- Zip S6/BINGO and DAVID/60d13a6a74a12068.tiff
- Zip S6/BINGO and DAVID/60d13a6a74a12068.tiff.gz
- Zip S6/BINGO and DAVID/BIOLOGICAL_PROCESS.PNG
- Zip S6/BINGO and DAVID/BP.bgo
- Zip S6/BINGO and DAVID/BP.png
- Zip S6/BINGO and DAVID/BP.sif
- Zip S6/BINGO and DAVID/CC.bgo
- Zip S6/BINGO and DAVID/CC.png
- Zip S6/BINGO and DAVID/CC.sif
- Zip S6/BINGO and DAVID/CELLULAR_COMPONENT.PNG
- Zip S6/BINGO and DAVID/DOWNREGULATED_GENES_PATHWAYS.PNG
- Zip S6/BINGO and DAVID/functional enrichment.xlsx
- Zip S6/BINGO and DAVID/MF.bgo
- Zip S6/BINGO and DAVID/MF.png
- Zip S6/BINGO and DAVID/MF.sif
- Zip S6/BINGO and DAVID/MOLECULAR_FUNCTION.PNG
- Zip S6/BINGO and DAVID/SCALE.PNG
- Zip S6/BINGO and DAVID/UPREGULATED_GENES_PATHWAYS.PNG
- Zip S6/CYTOSCAPE/
- Zip S6/CYTOSCAPE/BETWEENNESS.csv
- Zip S6/CYTOSCAPE/BOTTLENECK.csv
- Zip S6/CYTOSCAPE/CLAUDINS TABLE STATS node.csv
- Zip S6/CYTOSCAPE/CLAUDINS.jpeg
- Zip S6/CYTOSCAPE/CLAUDINS.pdf
- Zip S6/CYTOSCAPE/CLAUDINS.png
- Zip S6/CYTOSCAPE/CLAUDIN_NETWORK frequency.xlsx
- Zip S6/CYTOSCAPE/CLAUDIN_NETWORK.xlsx
- Zip S6/CYTOSCAPE/CLOSENESS.csv
- Zip S6/CYTOSCAPE/CLUSTERING COEFFICIENT.csv
- Zip S6/CYTOSCAPE/DEGREE.csv
- Zip S6/CYTOSCAPE/DMNC.csv
- Zip S6/CYTOSCAPE/ECCENTRICITY.csv
- Zip S6/CYTOSCAPE/EPC.csv
- Zip S6/CYTOSCAPE/MCC.csv
- Zip S6/CYTOSCAPE/MNC.csv
- Zip S6/CYTOSCAPE/RADIALITY.csv
- Zip S6/CYTOSCAPE/Sheet1_Betweenness_top10_with_neighbors_and_expanded.png
- Zip S6/CYTOSCAPE/Sheet1_Betweenness_top10_with_neighbors_and_expanded.sif
- Zip S6/CYTOSCAPE/Sheet1_BottleNeck_top10_with_neighbors_and_expanded.png
- Zip S6/CYTOSCAPE/Sheet1_BottleNeck_top10_with_neighbors_and_expanded.sif
- Zip S6/CYTOSCAPE/Sheet1_Closeness_top10_with_neighbors_and_expanded.png
- Zip S6/CYTOSCAPE/Sheet1_Closeness_top10_with_neighbors_and_expanded.sif
- Zip S6/CYTOSCAPE/Sheet1_ClusteringCoefficient_top10_with_neighbors_and_expanded.png
- Zip S6/CYTOSCAPE/Sheet1_ClusteringCoefficient_top10_with_neighbors_and_expanded.sif
- Zip S6/CYTOSCAPE/Sheet1_Degree_top10_with_neighbors_and_expanded.png
- Zip S6/CYTOSCAPE/Sheet1_Degree_top10_with_neighbors_and_expanded.sif
- Zip S6/CYTOSCAPE/Sheet1_DMNC_top10_with_neighbors_and_expanded.png
- Zip S6/CYTOSCAPE/Sheet1_DMNC_top10_with_neighbors_and_expanded.sif
- Zip S6/CYTOSCAPE/Sheet1_EcCentricity_top10_with_neighbors_and_expanded.png
- Zip S6/CYTOSCAPE/Sheet1_EcCentricity_top10_with_neighbors_and_expanded.sif
- Zip S6/CYTOSCAPE/Sheet1_EPC_top10_with_neighbors_and_expanded.png
- Zip S6/CYTOSCAPE/Sheet1_EPC_top10_with_neighbors_and_expanded.sif
- Zip S6/CYTOSCAPE/Sheet1_MCC_top10_with_neighbors_and_expanded.png
- Zip S6/CYTOSCAPE/Sheet1_MCC_top10_with_neighbors_and_expanded.sif
- Zip S6/CYTOSCAPE/Sheet1_MNC_top10_with_neighbors_and_expanded.png
- Zip S6/CYTOSCAPE/Sheet1_MNC_top10_with_neighbors_and_expanded.sif
- Zip S6/CYTOSCAPE/Sheet1_Radiality_top10_with_neighbors_and_expanded.png
- Zip S6/CYTOSCAPE/Sheet1_Radiality_top10_with_neighbors_and_expanded.sif
- Zip S6/CYTOSCAPE/Sheet1_Stress_top10_with_neighbors_and_expanded.png
- Zip S6/CYTOSCAPE/Sheet1_Stress_top10_with_neighbors_and_expanded.sif
- Zip S6/CYTOSCAPE/STRESS.csv
- Zip S6/CYTOSCAPE/SUMMARY STATISTICS.PNG
