# Supplementary material for: Identification of key claudin genes associated with survival prognosis and diagnosis in colon cancer through integrated bioinformatic analysis
Source: Front Genet. 2023 Sep 19;14:1221815. doi: 10.3389/fgene.2023.1221815 (PMC10550083; doi:10.3389/fgene.2023.1221815)
Supplement: Supplementary file 2 [file DataSheet3.ZIP › Zip S6/BINGO and DAVID/BP.bgo]

File created with BiNGO v3.0.5  (c) on 21-Jul-2023 at 3:44:34 PM

ontology: namespace
curator:  bingo

Selected ontology file : bundle://187.0:1/data/GO_Biological_Process
Selected annotation file : bundle://187.0:1/data/H_sapiens_default
Discarded evidence codes : 
Overrepresentation
Selected statistical test : Hypergeometric test
Selected correction : Benjamini & Hochberg False Discovery Rate (FDR) correction
Selected significance level : 0.05
Testing option : Use whole annotation as reference set
The selected cluster :
KLHL3	CLDN2	CLDN1	CLDN11	CLDN5	CLDN4	CLDN3	RAB25	CLDN14	CLDN8	CLDN23	CLDN7	CLDN12	SNAI1	CLDN16	

No annotations were retrieved for the following entities:
KLHL3	

GO-ID	p-value	corr p-value	x	n	X	N	Description	Genes in test set
16338	3.8483E-34	3.6944E-32	12	22	14	14306	calcium-independent cell-cell adhesion	CLDN11|CLDN5|CLDN4|CLDN3|CLDN14|CLDN8|CLDN23|CLDN7|CLDN12|CLDN16|CLDN2|CLDN1
16337	3.5150E-19	1.6872E-17	12	291	14	14306	cell-cell adhesion	CLDN11|CLDN5|CLDN4|CLDN3|CLDN14|CLDN8|CLDN23|CLDN7|CLDN12|CLDN16|CLDN2|CLDN1
7155	1.7243E-14	4.2087E-13	12	711	14	14306	cell adhesion	CLDN11|CLDN5|CLDN4|CLDN3|CLDN14|CLDN8|CLDN23|CLDN7|CLDN12|CLDN16|CLDN2|CLDN1
22610	1.7536E-14	4.2087E-13	12	712	14	14306	biological adhesion	CLDN11|CLDN5|CLDN4|CLDN3|CLDN14|CLDN8|CLDN23|CLDN7|CLDN12|CLDN16|CLDN2|CLDN1
7272	8.5952E-4	1.3421E-2	2	45	14	14306	ensheathment of neurons	CLDN11|CLDN1
8366	8.5952E-4	1.3421E-2	2	45	14	14306	axon ensheathment	CLDN11|CLDN1
31268	9.7861E-4	1.3421E-2	1	1	14	14306	pseudopodium organization	RAB25
19228	1.4248E-3	1.7097E-2	2	58	14	14306	regulation of action potential in neuron	CLDN11|CLDN1
1508	2.3692E-3	2.5272E-2	2	75	14	14306	regulation of action potential	CLDN11|CLDN1
6873	5.0522E-3	4.6117E-2	3	370	14	14306	cellular ion homeostasis	CLDN11|CLDN16|CLDN1
55082	5.2842E-3	4.6117E-2	3	376	14	14306	cellular chemical homeostasis	CLDN11|CLDN16|CLDN1
