# Supplementary material for: Identification of key claudin genes associated with survival prognosis and diagnosis in colon cancer through integrated bioinformatic analysis
Source: Front Genet. 2023 Sep 19;14:1221815. doi: 10.3389/fgene.2023.1221815 (PMC10550083; doi:10.3389/fgene.2023.1221815)
Supplement: Supplementary file 2 [file DataSheet3.ZIP › Zip S6/BINGO and DAVID/BP.sif]

48856	pp	48731
23060	pp	19226
32502	pp	48856
32502	pp	7275
22610	pp	7155
50801	pp	6873
50877	pp	19226
3008	pp	50877
48878	pp	50801
48878	pp	55082
65007	pp	65008
55082	pp	6873
6873	pp	42391
23052	pp	23046
23046	pp	23060
30030	pp	31268
16043	pp	30030
7272	pp	8366
7399	pp	7272
19226	pp	19228
7154	pp	19226
19228	pp	7272
32501	pp	3008
32501	pp	7275
8150	pp	22610
8150	pp	32502
8150	pp	16043
8150	pp	9987
8150	pp	65007
8150	pp	23052
8150	pp	23046
8150	pp	32501
65008	pp	42592
42592	pp	48878
42592	pp	19725
48731	pp	7399
7275	pp	48731
19725	pp	55082
9987	pp	7154
9987	pp	30030
9987	pp	7155
9987	pp	7272
9987	pp	19725
1508	pp	19228
42391	pp	1508
16337	pp	16338
7155	pp	16337
