# Supplementary material for: Identification of key claudin genes associated with survival prognosis and diagnosis in colon cancer through integrated bioinformatic analysis
Source: Front Genet. 2023 Sep 19;14:1221815. doi: 10.3389/fgene.2023.1221815 (PMC10550083; doi:10.3389/fgene.2023.1221815)
Supplement: Supplementary file 2 [file DataSheet3.ZIP › Zip S6/BINGO and DAVID/CC.bgo]

File created with BiNGO v3.0.5  (c) on 21-Jul-2023 at 3:46:28 PM

ontology: namespace
curator:  bingo

Selected ontology file : bundle://187.0:1/data/GO_Cellular_Component
Selected annotation file : bundle://187.0:1/data/H_sapiens_default
Discarded evidence codes : 
Overrepresentation
Selected statistical test : Hypergeometric test
Selected correction : Benjamini & Hochberg False Discovery Rate (FDR) correction
Selected significance level : 0.05
Testing option : Use whole annotation as reference set
The selected cluster :
KLHL3	CLDN2	CLDN1	CLDN11	CLDN5	CLDN4	CLDN3	RAB25	CLDN14	CLDN8	CLDN23	CLDN7	CLDN12	SNAI1	CLDN16	

No annotations were retrieved for the following entities:


GO-ID	p-value	corr p-value	x	n	X	N	Description	Genes in test set
70160	1.2756E-26	2.5512E-25	12	74	15	16378	occluding junction	CLDN11|CLDN5|CLDN4|CLDN3|CLDN14|CLDN8|CLDN23|CLDN7|CLDN12|CLDN16|CLDN2|CLDN1
5923	1.2756E-26	2.5512E-25	12	74	15	16378	tight junction	CLDN11|CLDN5|CLDN4|CLDN3|CLDN14|CLDN8|CLDN23|CLDN7|CLDN12|CLDN16|CLDN2|CLDN1
43296	7.6338E-26	1.0178E-24	12	85	15	16378	apical junction complex	CLDN11|CLDN5|CLDN4|CLDN3|CLDN14|CLDN8|CLDN23|CLDN7|CLDN12|CLDN16|CLDN2|CLDN1
16327	1.1910E-25	1.1910E-24	12	88	15	16378	apicolateral plasma membrane	CLDN11|CLDN5|CLDN4|CLDN3|CLDN14|CLDN8|CLDN23|CLDN7|CLDN12|CLDN16|CLDN2|CLDN1
5911	2.1018E-21	1.6814E-20	12	192	15	16378	cell-cell junction	CLDN11|CLDN5|CLDN4|CLDN3|CLDN14|CLDN8|CLDN23|CLDN7|CLDN12|CLDN16|CLDN2|CLDN1
30054	4.0489E-16	2.6993E-15	12	522	15	16378	cell junction	CLDN11|CLDN5|CLDN4|CLDN3|CLDN14|CLDN8|CLDN23|CLDN7|CLDN12|CLDN16|CLDN2|CLDN1
44459	1.0657E-10	6.0897E-10	13	1999	15	16378	plasma membrane part	CLDN2|CLDN1|CLDN11|CLDN5|CLDN4|CLDN3|RAB25|CLDN14|CLDN8|CLDN23|CLDN7|CLDN12|CLDN16
5886	2.8728E-7	1.4364E-6	13	3732	15	16378	plasma membrane	CLDN2|CLDN1|CLDN11|CLDN5|CLDN4|CLDN3|RAB25|CLDN14|CLDN8|CLDN23|CLDN7|CLDN12|CLDN16
44425	1.2192E-4	5.4188E-4	13	6114	15	16378	membrane part	CLDN2|CLDN1|CLDN11|CLDN5|CLDN4|CLDN3|RAB25|CLDN14|CLDN8|CLDN23|CLDN7|CLDN12|CLDN16
16021	1.9249E-4	7.6997E-4	12	5266	15	16378	integral to membrane	CLDN11|CLDN5|CLDN4|CLDN3|CLDN14|CLDN8|CLDN23|CLDN7|CLDN12|CLDN16|CLDN2|CLDN1
31224	2.3986E-4	8.7220E-4	12	5375	15	16378	intrinsic to membrane	CLDN11|CLDN5|CLDN4|CLDN3|CLDN14|CLDN8|CLDN23|CLDN7|CLDN12|CLDN16|CLDN2|CLDN1
16020	9.1517E-4	2.8180E-3	13	7253	15	16378	membrane	CLDN2|CLDN1|CLDN11|CLDN5|CLDN4|CLDN3|RAB25|CLDN14|CLDN8|CLDN23|CLDN7|CLDN12|CLDN16
31260	9.1586E-4	2.8180E-3	1	1	15	16378	pseudopodium membrane	RAB25
31143	8.2146E-3	2.3470E-2	1	9	15	16378	pseudopodium	RAB25
16328	1.4560E-2	3.8827E-2	1	16	15	16378	lateral plasma membrane	CLDN1
