# Supplementary material for: Identification of key claudin genes associated with survival prognosis and diagnosis in colon cancer through integrated bioinformatic analysis
Source: Front Genet. 2023 Sep 19;14:1221815. doi: 10.3389/fgene.2023.1221815 (PMC10550083; doi:10.3389/fgene.2023.1221815)
Supplement: Supplementary file 2 [file DataSheet3.ZIP › Zip S6/BINGO and DAVID/CC.sif]

31253	pp	31260
31143	pp	31260
43296	pp	5923
44464	pp	42995
44464	pp	44463
44464	pp	44425
44464	pp	16020
44425	pp	31224
44425	pp	44459
30054	pp	5911
31224	pp	16021
16327	pp	43296
44459	pp	16328
44459	pp	31253
44459	pp	30054
44459	pp	16327
5623	pp	44464
5575	pp	44464
5575	pp	5623
44463	pp	31253
42995	pp	31143
42995	pp	44463
70160	pp	5923
5911	pp	43296
5911	pp	70160
5886	pp	44459
16020	pp	44425
16020	pp	5886
