# Supplementary material for: Identification of key claudin genes associated with survival prognosis and diagnosis in colon cancer through integrated bioinformatic analysis
Source: Front Genet. 2023 Sep 19;14:1221815. doi: 10.3389/fgene.2023.1221815 (PMC10550083; doi:10.3389/fgene.2023.1221815)
Supplement: Supplementary file 2 [file DataSheet3.ZIP › Zip S6/BINGO and DAVID/functional enrichment.xlsx]

## Sheet: Sheet1
BIOLOGICAL PROCESS
16338	3.8483e-34	3.6944e-32	12	22	14	14306	calcium-independent cell-cell adhesion	CLDN11|CLDN5|CLDN4|CLDN3|CLDN14|CLDN8|CLDN23|CLDN7|CLDN12|CLDN16|CLDN2|CLDN1
16337	3.515e-19	1.6872e-17	12	291	14	14306	cell-cell adhesion	CLDN11|CLDN5|CLDN4|CLDN3|CLDN14|CLDN8|CLDN23|CLDN7|CLDN12|CLDN16|CLDN2|CLDN1
7155	1.7243e-14	4.2087e-13	12	711	14	14306	cell adhesion	CLDN11|CLDN5|CLDN4|CLDN3|CLDN14|CLDN8|CLDN23|CLDN7|CLDN12|CLDN16|CLDN2|CLDN1
22610	1.7536e-14	4.2087e-13	12	712	14	14306	biological adhesion	CLDN11|CLDN5|CLDN4|CLDN3|CLDN14|CLDN8|CLDN23|CLDN7|CLDN12|CLDN16|CLDN2|CLDN1
7272	0.00085952	0.013421	2	45	14	14306	ensheathment of neurons	CLDN11|CLDN1
8366	0.00085952	0.013421	2	45	14	14306	axon ensheathment	CLDN11|CLDN1
31268	0.00097861	0.013421	1	1	14	14306	pseudopodium organization	RAB25
19228	0.0014248	0.017097	2	58	14	14306	regulation of action potential in neuron	CLDN11|CLDN1
1508	0.0023692	0.025272	2	75	14	14306	regulation of action potential	CLDN11|CLDN1
6873	0.0050522	0.046117	3	370	14	14306	cellular ion homeostasis	CLDN11|CLDN16|CLDN1
55082	0.0052842	0.046117	3	376	14	14306	cellular chemical homeostasis	CLDN11|CLDN16|CLDN1
CELLULAR COMPONENTS
70160		2.5512e-25	12	74	15	16378	occluding junction	CLDN11|CLDN5|CLDN4|CLDN3|CLDN14|CLDN8|CLDN23|CLDN7|CLDN12|CLDN16|CLDN2|CLDN1
5923		2.5512e-25	12	74	15	16378	tight junction	CLDN11|CLDN5|CLDN4|CLDN3|CLDN14|CLDN8|CLDN23|CLDN7|CLDN12|CLDN16|CLDN2|CLDN1
43296		1.0178e-24	12	85	15	16378	apical junction complex	CLDN11|CLDN5|CLDN4|CLDN3|CLDN14|CLDN8|CLDN23|CLDN7|CLDN12|CLDN16|CLDN2|CLDN1
16327		1.191e-24	12	88	15	16378	apicolateral plasma membrane	CLDN11|CLDN5|CLDN4|CLDN3|CLDN14|CLDN8|CLDN23|CLDN7|CLDN12|CLDN16|CLDN2|CLDN1
5911		1.6814e-20	12	192	15	16378	cell-cell junction	CLDN11|CLDN5|CLDN4|CLDN3|CLDN14|CLDN8|CLDN23|CLDN7|CLDN12|CLDN16|CLDN2|CLDN1
30054		2.6993e-15	12	522	15	16378	cell junction	CLDN11|CLDN5|CLDN4|CLDN3|CLDN14|CLDN8|CLDN23|CLDN7|CLDN12|CLDN16|CLDN2|CLDN1
44459		6.0897e-10	13	1999	15	16378	plasma membrane part	CLDN2|CLDN1|CLDN11|CLDN5|CLDN4|CLDN3|RAB25|CLDN14|CLDN8|CLDN23|CLDN7|CLDN12|CLDN16
5886		1.4364e-06	13	3732	15	16378	plasma membrane	CLDN2|CLDN1|CLDN11|CLDN5|CLDN4|CLDN3|RAB25|CLDN14|CLDN8|CLDN23|CLDN7|CLDN12|CLDN16
44425		0.00054188	13	6114	15	16378	membrane part	CLDN2|CLDN1|CLDN11|CLDN5|CLDN4|CLDN3|RAB25|CLDN14|CLDN8|CLDN23|CLDN7|CLDN12|CLDN16
16021		0.00076997	12	5266	15	16378	integral to membrane	CLDN11|CLDN5|CLDN4|CLDN3|CLDN14|CLDN8|CLDN23|CLDN7|CLDN12|CLDN16|CLDN2|CLDN1
31224		0.0008722	12	5375	15	16378	intrinsic to membrane	CLDN11|CLDN5|CLDN4|CLDN3|CLDN14|CLDN8|CLDN23|CLDN7|CLDN12|CLDN16|CLDN2|CLDN1
16020		0.002818	13	7253	15	16378	membrane	CLDN2|CLDN1|CLDN11|CLDN5|CLDN4|CLDN3|RAB25|CLDN14|CLDN8|CLDN23|CLDN7|CLDN12|CLDN16
31260		0.002818	1	1	15	16378	pseudopodium membrane	RAB25
31143		0.02347	1	9	15	16378	pseudopodium	RAB25
16328		0.038827	1	16	15	16378	lateral plasma membrane	CLDN1
MOLECULAR FUNCTIONS
5198	4.5061e-17	1.6673e-15	13	606	15	15444	structural molecule activity	KLHL3|CLDN2|CLDN1|CLDN11|CLDN5|CLDN4|CLDN3|CLDN14|CLDN8|CLDN23|CLDN7|CLDN12|CLDN16
42802	2.2278e-16	4.1214e-15	13	685	15	15444	identical protein binding	CLDN2|CLDN1|CLDN11|CLDN5|CLDN4|CLDN3|RAB25|CLDN14|CLDN8|CLDN23|CLDN7|CLDN12|CLDN16
5515	6.4817e-05	0.0007994	15	8123	15	15444	protein binding	KLHL3|CLDN2|CLDN1|CLDN11|CLDN5|CLDN4|CLDN3|RAB25|CLDN14|CLDN8|CLDN23|CLDN7|CLDN12|SNAI1|CLDN16
15095	0.0038797	0.035887	1	4	15	15444	magnesium ion transmembrane transporter activity	CLDN16
