# Supplementary material for: Identification of key claudin genes associated with survival prognosis and diagnosis in colon cancer through integrated bioinformatic analysis
Source: Front Genet. 2023 Sep 19;14:1221815. doi: 10.3389/fgene.2023.1221815 (PMC10550083; doi:10.3389/fgene.2023.1221815)
Supplement: Supplementary file 2 [file DataSheet3.ZIP › Zip S6/BINGO and DAVID/MF.bgo]

File created with BiNGO v3.0.5  (c) on 21-Jul-2023 at 3:51:49 PM

ontology: namespace
curator:  bingo

Selected ontology file : bundle://121.0:1/data/GO_Molecular_Function
Selected annotation file : bundle://121.0:1/data/H_sapiens_default
Discarded evidence codes : 
Overrepresentation
Selected statistical test : Hypergeometric test
Selected correction : Benjamini & Hochberg False Discovery Rate (FDR) correction
Selected significance level : 0.05
Testing option : Use whole annotation as reference set
The selected cluster :
KLHL3	CLDN2	CLDN1	CLDN11	CLDN5	CLDN4	CLDN3	RAB25	CLDN14	CLDN8	CLDN23	CLDN7	CLDN12	SNAI1	CLDN16	

No annotations were retrieved for the following entities:


GO-ID	p-value	corr p-value	x	n	X	N	Description	Genes in test set
5198	4.5061E-17	1.6673E-15	13	606	15	15444	structural molecule activity	KLHL3|CLDN2|CLDN1|CLDN11|CLDN5|CLDN4|CLDN3|CLDN14|CLDN8|CLDN23|CLDN7|CLDN12|CLDN16
42802	2.2278E-16	4.1214E-15	13	685	15	15444	identical protein binding	CLDN2|CLDN1|CLDN11|CLDN5|CLDN4|CLDN3|RAB25|CLDN14|CLDN8|CLDN23|CLDN7|CLDN12|CLDN16
5515	6.4817E-5	7.9940E-4	15	8123	15	15444	protein binding	KLHL3|CLDN2|CLDN1|CLDN11|CLDN5|CLDN4|CLDN3|RAB25|CLDN14|CLDN8|CLDN23|CLDN7|CLDN12|SNAI1|CLDN16
15095	3.8797E-3	3.5887E-2	1	4	15	15444	magnesium ion transmembrane transporter activity	CLDN16
