# Supplementary material for: Identification of key claudin genes associated with survival prognosis and diagnosis in colon cancer through integrated bioinformatic analysis
Source: Front Genet. 2023 Sep 19;14:1221815. doi: 10.3389/fgene.2023.1221815 (PMC10550083; doi:10.3389/fgene.2023.1221815)
Supplement: Supplementary file 2 [file DataSheet3.ZIP › Zip S6/BINGO and DAVID/MF.sif]

5515	pp	42802
46873	pp	15095
22892	pp	22891
15082	pp	15095
22890	pp	15082
8324	pp	46873
8324	pp	22890
22857	pp	22891
15075	pp	8324
22891	pp	15075
5488	pp	5515
5215	pp	22892
5215	pp	22857
3674	pp	5198
3674	pp	5488
3674	pp	5215
