# Supplementary material for: Identification of key claudin genes associated with survival prognosis and diagnosis in colon cancer through integrated bioinformatic analysis
Source: Front Genet. 2023 Sep 19;14:1221815. doi: 10.3389/fgene.2023.1221815 (PMC10550083; doi:10.3389/fgene.2023.1221815)
Supplement: Supplementary file 2 [file DataSheet3.ZIP › Zip S6/CYTOSCAPE/BETWEENNESS.csv]

Top 10 in network Sheet1 ranked by Betweenness method
Rank	Name	Score
1	CLDN8	26.0
2	CLDN3	10.999999999999998
2	CLDN7	10.999999999999998
2	CLDN4	10.999999999999998
5	CLDN1	4.5
6	SNAI1	0.5
7	CLDN12	0.0
7	CLDN14	0.0
7	CLDN5	0.0
7	RAB25	0.0
