# Supplementary material for: Identification of key claudin genes associated with survival prognosis and diagnosis in colon cancer through integrated bioinformatic analysis
Source: Front Genet. 2023 Sep 19;14:1221815. doi: 10.3389/fgene.2023.1221815 (PMC10550083; doi:10.3389/fgene.2023.1221815)
Supplement: Supplementary file 2 [file DataSheet3.ZIP › Zip S6/CYTOSCAPE/BOTTLENECK.csv]

Top 10 in network Sheet1 ranked by BottleNeck method
Rank	Name	Score
1	CLDN3	2.0
1	CLDN8	2.0
1	CLDN4	2.0
4	CLDN12	1.0
4	CLDN14	1.0
4	CLDN5	1.0
4	CLDN7	1.0
4	CLDN1	1.0
4	RAB25	1.0
4	CLDN11	1.0
