# Supplementary material for: Identification of key claudin genes associated with survival prognosis and diagnosis in colon cancer through integrated bioinformatic analysis
Source: Front Genet. 2023 Sep 19;14:1221815. doi: 10.3389/fgene.2023.1221815 (PMC10550083; doi:10.3389/fgene.2023.1221815)
Supplement: Supplementary file 2 [file DataSheet3.ZIP › Zip S6/CYTOSCAPE/CLAUDINS TABLE STATS node.csv]

AverageShortestPathLength	BetweennessCentrality	ClosenessCentrality	ClusteringCoefficient	Degree	Eccentricity	IsSingleNode	name	NeighborhoodConnectivity	NumberOfDirectedEdges	NumberOfUndirectedEdges	PartnerOfMultiEdgedNodePairs	Radiality	selected	SelfLoops	shared name	Stress	TopologicalCoefficient
1.1428571428571428	0.024725274725274728	0.875	0.8787878787878788	24	2	false	CLDN1	11.083333333333334	0	24	12	0.989010989010989	false	0	CLDN1	18	0.7916666666666666
1.2142857142857142	0.0	0.823529411764706	1.0	22	2	false	CLDN11	11.727272727272727	0	22	11	0.9835164835164836	false	0	CLDN11	0	0.8376623376623377
1.7142857142857142	0.0027472527472527475	0.5833333333333334	0.9	10	3	false	SNAI1	11.0	0	10	5	0.9450549450549451	false	0	SNAI1	2	0.8461538461538461
1.2142857142857142	0.0	0.823529411764706	1.0	22	2	false	CLDN16	11.727272727272727	0	22	11	0.9835164835164836	false	0	CLDN16	0	0.8376623376623377
1.2142857142857142	0.0	0.823529411764706	1.0	22	2	false	CLDN12	11.727272727272727	0	22	11	0.9835164835164836	false	0	CLDN12	0	0.8376623376623377
1.2142857142857142	0.0	0.823529411764706	1.0	22	2	false	CLDN14	11.727272727272727	0	22	11	0.9835164835164836	false	0	CLDN14	0	0.8376623376623377
1.2142857142857142	0.0	0.823529411764706	1.0	22	2	false	CLDN5	11.727272727272727	0	22	11	0.9835164835164836	false	0	CLDN5	0	0.8376623376623377
1.0714285714285714	0.060439560439560454	0.9333333333333333	0.782051282051282	26	2	false	CLDN7	10.461538461538462	0	26	13	0.9945054945054945	false	0	CLDN7	38	0.7472527472527473
1.1428571428571428	0.14285714285714288	0.875	0.8333333333333334	24	2	false	CLDN8	10.75	0	24	12	0.989010989010989	false	0	CLDN8	36	0.8205128205128205
1.0714285714285714	0.060439560439560454	0.9333333333333333	0.782051282051282	26	2	false	CLDN4	10.461538461538462	0	26	13	0.9945054945054945	false	0	CLDN4	38	0.7472527472527473
1.2142857142857142	0.0	0.823529411764706	1.0	22	2	false	CLDN2	11.727272727272727	0	22	11	0.9835164835164836	false	0	CLDN2	0	0.8376623376623377
1.2142857142857142	0.0	0.823529411764706	1.0	22	2	false	CLDN23	11.727272727272727	0	22	11	0.9835164835164836	false	0	CLDN23	0	0.8376623376623377
1.0714285714285714	0.060439560439560454	0.9333333333333333	0.782051282051282	26	2	false	CLDN3	10.461538461538462	0	26	13	0.9945054945054945	false	0	CLDN3	38	0.7472527472527473
1.7857142857142858	0.0	0.5599999999999999	1.0	8	3	false	RAB25	11.0	0	8	4	0.9395604395604396	false	0	RAB25	0	0.8461538461538461
2.0714285714285716	0.0	0.48275862068965514	0.0	2	3	false	KLHL3	12.0	0	2	1	0.9175824175824177	false	0	KLHL3	0	0.0
