# Supplementary material for: Identification of key claudin genes associated with survival prognosis and diagnosis in colon cancer through integrated bioinformatic analysis
Source: Front Genet. 2023 Sep 19;14:1221815. doi: 10.3389/fgene.2023.1221815 (PMC10550083; doi:10.3389/fgene.2023.1221815)
Supplement: Supplementary file 2 [file DataSheet3.ZIP › Zip S6/CYTOSCAPE/CLAUDIN_NETWORK frequency.xlsx]

## Sheet: Sheet1
Term	Count	Pvalue	group
calcium-independent cell-cell adhesion	12	3.8483e-34	BP
cell-cell adhesion	12	3.515e-19	BP
cell adhesion	12	1.7243e-14	BP
biological adhesion	12	1.7536e-14	BP
ensheathment of neurons	2	0.00085952	BP
axon ensheathment	2	0.00085952	BP
pseudopodium organization	1	0.00097861	BP
regulation of action potential in neuron	2	0.0014248	BP
regulation of action potential	2	0.0023692	BP
cellular ion homeostasis	3	0.0050522	BP
cellular chemical homeostasis	3	0.0052842	BP
occluding junction	12	1.2756e-26	CC
tight junction	12	1.2756e-26	CC
apical junction complex	12	7.6338e-26	CC
apicolateral plasma membrane	12	1.191e-25	CC
cell-cell junction	12	2.1018e-21	CC
cell junction	12	4.0489e-16	CC
plasma membrane part	13	1.0657e-10	CC
plasma membrane	13	2.8728e-07	CC
membrane part	13	0.00012192	CC
integral to membrane	12	0.00019249	CC
intrinsic to membrane	12	0.00023986	CC
membrane	13	0.00091517	CC
pseudopodium membrane	1	0.00091586	CC
pseudopodium	1	0.0082146	CC
lateral plasma membrane	1	0.01456	CC
structural molecule activity	13	4.5061e-17	MF
identical protein binding	13	2.2278e-16	MF
protein binding	15	6.4817e-05	MF
magnesium ion transmembrane transporter activity	1	0.0038797	MF

## Sheet: Sheet2
Claudin Genes	Frequency of Occurrences in Cytoscape Cytohubba analysis
CLDN7	8
CLDN4	8
CLDN3	8
CLDN8	5
CLDN5	3
CLDN14	3
CLDN12	3
CLDN2	3
CLDN1	3
CLDN16	2
CLDN23	2
CLDN11	2
