# Supplementary material for: Identification of key claudin genes associated with survival prognosis and diagnosis in colon cancer through integrated bioinformatic analysis
Source: Front Genet. 2023 Sep 19;14:1221815. doi: 10.3389/fgene.2023.1221815 (PMC10550083; doi:10.3389/fgene.2023.1221815)
Supplement: Supplementary file 2 [file DataSheet3.ZIP › Zip S6/CYTOSCAPE/CLAUDIN_NETWORK.xlsx]

## Sheet: Sheet1
node1	node2
CLDN1	CLDN11
CLDN1	SNAI1
CLDN1	CLDN16
CLDN1	CLDN12
CLDN1	CLDN14
CLDN1	CLDN5
CLDN1	CLDN7
CLDN1	CLDN8
CLDN1	CLDN4
CLDN1	CLDN2
CLDN1	CLDN23
CLDN1	CLDN3
CLDN11	CLDN1
CLDN11	CLDN8
CLDN11	CLDN7
CLDN11	CLDN4
CLDN11	CLDN2
CLDN11	CLDN3
CLDN11	CLDN16
CLDN11	CLDN5
CLDN11	CLDN14
CLDN11	CLDN12
CLDN11	CLDN23
CLDN12	CLDN11
CLDN12	CLDN16
CLDN12	CLDN23
CLDN12	CLDN14
CLDN12	CLDN7
CLDN12	CLDN1
CLDN12	CLDN5
CLDN12	CLDN2
CLDN12	CLDN3
CLDN12	CLDN8
CLDN12	CLDN4
CLDN14	CLDN11
CLDN14	CLDN16
CLDN14	CLDN12
CLDN14	CLDN1
CLDN14	CLDN7
CLDN14	CLDN3
CLDN14	CLDN4
CLDN14	CLDN2
CLDN14	CLDN5
CLDN14	CLDN8
CLDN14	CLDN23
CLDN16	CLDN11
CLDN16	CLDN7
CLDN16	CLDN4
CLDN16	CLDN1
CLDN16	CLDN8
CLDN16	CLDN3
CLDN16	CLDN2
CLDN16	CLDN5
CLDN16	CLDN12
CLDN16	CLDN14
CLDN16	CLDN23
CLDN2	CLDN11
CLDN2	CLDN16
CLDN2	CLDN12
CLDN2	CLDN1
CLDN2	CLDN7
CLDN2	CLDN3
CLDN2	CLDN14
CLDN2	CLDN8
CLDN2	CLDN5
CLDN2	CLDN4
CLDN2	CLDN23
CLDN23	CLDN11
CLDN23	CLDN16
CLDN23	CLDN12
CLDN23	CLDN1
CLDN23	CLDN7
CLDN23	CLDN3
CLDN23	CLDN14
CLDN23	CLDN8
CLDN23	CLDN5
CLDN23	CLDN4
CLDN23	CLDN2
CLDN3	CLDN11
CLDN3	SNAI1
CLDN3	CLDN16
CLDN3	CLDN12
CLDN3	CLDN1
CLDN3	CLDN7
CLDN3	RAB25
CLDN3	CLDN14
CLDN3	CLDN8
CLDN3	CLDN2
CLDN3	CLDN23
CLDN3	CLDN5
CLDN3	CLDN4
CLDN4	CLDN11
CLDN4	SNAI1
CLDN4	CLDN16
CLDN4	CLDN12
CLDN4	CLDN1
CLDN4	CLDN7
CLDN4	RAB25
CLDN4	CLDN3
CLDN4	CLDN14
CLDN4	CLDN8
CLDN4	CLDN5
CLDN4	CLDN2
CLDN4	CLDN23
CLDN5	CLDN11
CLDN5	CLDN16
CLDN5	CLDN12
CLDN5	CLDN1
CLDN5	CLDN7
CLDN5	CLDN3
CLDN5	CLDN14
CLDN5	CLDN8
CLDN5	CLDN4
CLDN5	CLDN2
CLDN5	CLDN23
CLDN7	CLDN11
CLDN7	SNAI1
CLDN7	CLDN16
CLDN7	CLDN12
CLDN7	CLDN1
CLDN7	CLDN14
CLDN7	CLDN5
CLDN7	CLDN8
CLDN7	CLDN2
CLDN7	RAB25
CLDN7	CLDN23
CLDN7	CLDN3
CLDN7	CLDN4
CLDN8	CLDN11
CLDN8	CLDN16
CLDN8	CLDN12
CLDN8	CLDN1
CLDN8	KLHL3
CLDN8	CLDN7
CLDN8	CLDN3
CLDN8	CLDN14
CLDN8	CLDN5
CLDN8	CLDN2
CLDN8	CLDN4
CLDN8	CLDN23
KLHL3	CLDN8
RAB25	SNAI1
RAB25	CLDN7
RAB25	CLDN3
RAB25	CLDN4
SNAI1	RAB25
SNAI1	CLDN1
SNAI1	CLDN4
SNAI1	CLDN7
SNAI1	CLDN3
