# Supplementary material for: Identification of key claudin genes associated with survival prognosis and diagnosis in colon cancer through integrated bioinformatic analysis
Source: Front Genet. 2023 Sep 19;14:1221815. doi: 10.3389/fgene.2023.1221815 (PMC10550083; doi:10.3389/fgene.2023.1221815)
Supplement: Supplementary file 2 [file DataSheet3.ZIP › Zip S6/CYTOSCAPE/CLUSTERING COEFFICIENT.csv]

Top 10 in network Sheet1 ranked by ClusteringCoefficient method
Rank	Name	Score
1	CLDN12	0.47619047619047616
1	CLDN14	0.47619047619047616
1	CLDN5	0.47619047619047616
1	CLDN11	0.47619047619047616
1	CLDN2	0.47619047619047616
1	CLDN23	0.47619047619047616
1	CLDN16	0.47619047619047616
8	RAB25	0.42857142857142855
9	CLDN1	0.42028985507246375
10	SNAI1	0.4
