# Supplementary material for: Identification of key claudin genes associated with survival prognosis and diagnosis in colon cancer through integrated bioinformatic analysis
Source: Front Genet. 2023 Sep 19;14:1221815. doi: 10.3389/fgene.2023.1221815 (PMC10550083; doi:10.3389/fgene.2023.1221815)
Supplement: Supplementary file 2 [file DataSheet3.ZIP › Zip S6/CYTOSCAPE/DEGREE.csv]

Top 10 in network Sheet1 ranked by Degree method
Rank	Name	Score
1	CLDN3	26.0
1	CLDN7	26.0
1	CLDN4	26.0
4	CLDN8	24.0
4	CLDN1	24.0
6	CLDN12	22.0
6	CLDN14	22.0
6	CLDN5	22.0
6	CLDN11	22.0
6	CLDN2	22.0
