# Supplementary material for: Identification of key claudin genes associated with survival prognosis and diagnosis in colon cancer through integrated bioinformatic analysis
Source: Front Genet. 2023 Sep 19;14:1221815. doi: 10.3389/fgene.2023.1221815 (PMC10550083; doi:10.3389/fgene.2023.1221815)
Supplement: Supplementary file 2 [file DataSheet3.ZIP › Zip S6/CYTOSCAPE/DMNC.csv]

Top 10 in network Sheet1 ranked by DMNC method
Rank	Name	Score
1	CLDN12	1.8664876487807676
1	CLDN14	1.8664876487807676
1	CLDN5	1.8664876487807676
1	CLDN8	1.8664876487807676
1	CLDN11	1.8664876487807676
1	CLDN2	1.8664876487807676
1	CLDN23	1.8664876487807676
1	CLDN16	1.8664876487807676
9	CLDN1	1.6976566966941578
10	CLDN3	1.5583181598783002
