# Supplementary material for: Identification of key claudin genes associated with survival prognosis and diagnosis in colon cancer through integrated bioinformatic analysis
Source: Front Genet. 2023 Sep 19;14:1221815. doi: 10.3389/fgene.2023.1221815 (PMC10550083; doi:10.3389/fgene.2023.1221815)
Supplement: Supplementary file 2 [file DataSheet3.ZIP › Zip S6/CYTOSCAPE/ECCENTRICITY.csv]

Top 10 in network Sheet1 ranked by EcCentricity method
Rank	Name	Score
1	CLDN3	0.5
1	CLDN12	0.5
1	CLDN14	0.5
1	CLDN5	0.5
1	CLDN7	0.5
1	CLDN8	0.5
1	CLDN1	0.5
1	CLDN4	0.5
1	CLDN11	0.5
1	CLDN2	0.5
