# Supplementary material for: Identification of key claudin genes associated with survival prognosis and diagnosis in colon cancer through integrated bioinformatic analysis
Source: Front Genet. 2023 Sep 19;14:1221815. doi: 10.3389/fgene.2023.1221815 (PMC10550083; doi:10.3389/fgene.2023.1221815)
Supplement: Supplementary file 2 [file DataSheet3.ZIP › Zip S6/CYTOSCAPE/EPC.csv]

Top 10 in network Sheet1 ranked by EPC method
Rank	Name	Score
1	CLDN7	7.22299999999997
2	CLDN1	7.060999999999972
3	CLDN3	6.993999999999967
4	CLDN4	6.986999999999964
5	CLDN8	6.968999999999971
6	CLDN14	6.888999999999973
7	CLDN16	6.883999999999982
8	CLDN23	6.865999999999978
9	CLDN11	6.821999999999968
10	CLDN12	6.8169999999999735
