# Supplementary material for: Identification of key claudin genes associated with survival prognosis and diagnosis in colon cancer through integrated bioinformatic analysis
Source: Front Genet. 2023 Sep 19;14:1221815. doi: 10.3389/fgene.2023.1221815 (PMC10550083; doi:10.3389/fgene.2023.1221815)
Supplement: Supplementary file 2 [file DataSheet3.ZIP › Zip S6/CYTOSCAPE/MCC.csv]

Top 10 in network Sheet1 ranked by MCC method
Rank	Name	Score
1	CLDN3	3.9916848E7
1	CLDN7	3.9916848E7
1	CLDN4	3.9916848E7
4	CLDN1	3.9916824E7
5	CLDN8	3.9916801E7
6	CLDN12	3.99168E7
6	CLDN14	3.99168E7
6	CLDN5	3.99168E7
6	CLDN11	3.99168E7
6	CLDN2	3.99168E7
