# Supplementary material for: Identification of key claudin genes associated with survival prognosis and diagnosis in colon cancer through integrated bioinformatic analysis
Source: Front Genet. 2023 Sep 19;14:1221815. doi: 10.3389/fgene.2023.1221815 (PMC10550083; doi:10.3389/fgene.2023.1221815)
Supplement: Supplementary file 2 [file DataSheet3.ZIP › Zip S6/CYTOSCAPE/RADIALITY.csv]

Top 10 in network Sheet1 ranked by Radiality method
Rank	Name	Score
1	CLDN3	3.2142857142857144
1	CLDN7	3.2142857142857144
1	CLDN4	3.2142857142857144
4	CLDN8	3.142857142857143
4	CLDN1	3.142857142857143
6	CLDN12	3.071428571428571
6	CLDN14	3.071428571428571
6	CLDN5	3.071428571428571
6	CLDN11	3.071428571428571
6	CLDN2	3.071428571428571
