# Supplementary material for: Identification of key claudin genes associated with survival prognosis and diagnosis in colon cancer through integrated bioinformatic analysis
Source: Front Genet. 2023 Sep 19;14:1221815. doi: 10.3389/fgene.2023.1221815 (PMC10550083; doi:10.3389/fgene.2023.1221815)
Supplement: Supplementary file 2 [file DataSheet3.ZIP › Zip S6/CYTOSCAPE/Sheet1_Betweenness_top10_with_neighbors_and_expanded.sif]

CLDN7	interacts with	CLDN4
CLDN7	interacts with	CLDN3
CLDN7	interacts with	CLDN23
CLDN7	interacts with	RAB25
CLDN7	interacts with	CLDN2
CLDN7	interacts with	CLDN8
CLDN5	interacts with	CLDN23
CLDN5	interacts with	CLDN2
CLDN5	interacts with	CLDN4
CLDN5	interacts with	CLDN8
CLDN5	interacts with	CLDN3
CLDN5	interacts with	CLDN7
CLDN14	interacts with	CLDN23
CLDN14	interacts with	CLDN8
CLDN14	interacts with	CLDN5
CLDN14	interacts with	CLDN2
CLDN14	interacts with	CLDN4
CLDN14	interacts with	CLDN3
CLDN14	interacts with	CLDN7
CLDN12	interacts with	CLDN4
CLDN12	interacts with	CLDN8
CLDN12	interacts with	CLDN3
CLDN12	interacts with	CLDN2
CLDN12	interacts with	CLDN5
CLDN12	interacts with	CLDN7
CLDN12	interacts with	CLDN14
CLDN12	interacts with	CLDN23
CLDN3	interacts with	RAB25
CLDN16	interacts with	CLDN23
CLDN16	interacts with	CLDN14
CLDN16	interacts with	CLDN12
CLDN16	interacts with	CLDN5
CLDN16	interacts with	CLDN2
CLDN16	interacts with	CLDN3
CLDN16	interacts with	CLDN8
CLDN16	interacts with	CLDN4
CLDN16	interacts with	CLDN7
CLDN23	interacts with	CLDN3
SNAI1	interacts with	CLDN3
SNAI1	interacts with	CLDN7
SNAI1	interacts with	CLDN4
SNAI1	interacts with	RAB25
CLDN2	interacts with	CLDN23
CLDN2	interacts with	CLDN3
CLDN11	interacts with	CLDN2
CLDN11	interacts with	CLDN4
CLDN11	interacts with	CLDN7
CLDN11	interacts with	CLDN8
CLDN11	interacts with	CLDN23
CLDN11	interacts with	CLDN12
CLDN11	interacts with	CLDN14
CLDN11	interacts with	CLDN5
CLDN11	interacts with	CLDN16
CLDN11	interacts with	CLDN3
CLDN4	interacts with	CLDN23
CLDN4	interacts with	CLDN2
CLDN4	interacts with	CLDN3
CLDN4	interacts with	RAB25
CLDN1	interacts with	CLDN3
CLDN1	interacts with	CLDN23
CLDN1	interacts with	CLDN2
CLDN1	interacts with	CLDN4
CLDN1	interacts with	CLDN8
CLDN1	interacts with	CLDN7
CLDN1	interacts with	CLDN5
CLDN1	interacts with	CLDN14
CLDN1	interacts with	CLDN12
CLDN1	interacts with	CLDN16
CLDN1	interacts with	SNAI1
CLDN1	interacts with	CLDN11
CLDN8	interacts with	CLDN23
CLDN8	interacts with	CLDN4
CLDN8	interacts with	CLDN2
CLDN8	interacts with	CLDN3
CLDN8	interacts with	KLHL3
