# Supplementary material for: Identification of key claudin genes associated with survival prognosis and diagnosis in colon cancer through integrated bioinformatic analysis
Source: Front Genet. 2023 Sep 19;14:1221815. doi: 10.3389/fgene.2023.1221815 (PMC10550083; doi:10.3389/fgene.2023.1221815)
Supplement: Supplementary file 10 [file DataSheet2.ZIP]

Archive with 57 entries (49 files):
- Zip S5/
- Zip S5/GSE DATA ANALYSIS.xlsx
- Zip S5/GSE15781/
- Zip S5/GSE15781/GSE15781.ADJ.PVALUEPLOT.jfif
- Zip S5/GSE15781/GSE15781.EXP.DENSITYPLOT.jfif
- Zip S5/GSE15781/GSE15781.LIMMAPLOT.jfif
- Zip S5/GSE15781/GSE15781.MAPLOT.jfif
- Zip S5/GSE15781/GSE15781.MEAN-VAR.PLOT.jfif
- Zip S5/GSE15781/GSE15781.SAMPLEDIST.PLOT.jfif
- Zip S5/GSE15781/GSE15781.TSTATISTICSPLOT.jfif
- Zip S5/GSE15781/GSE15781.UMAPPLOT.jfif
- Zip S5/GSE15781/GSE15781.VOLCANOPLOT.jfif
- Zip S5/GSE15781/GSE15781.xlsx
- Zip S5/GSE50760/
- Zip S5/GSE50760/NORMAL vs METASTASIS/
- Zip S5/GSE50760/NORMAL vs METASTASIS/GSE50760.ADJ.PVALUEPLOT.jfif
- Zip S5/GSE50760/NORMAL vs METASTASIS/GSE50760.LIMMAPLOT.jfif
- Zip S5/GSE50760/NORMAL vs METASTASIS/GSE50760.MAPLOT.jfif
- Zip S5/GSE50760/NORMAL vs METASTASIS/GSE50760.MEAN-VAR.PLOT.jfif
- Zip S5/GSE50760/NORMAL vs METASTASIS/GSE50760.SAMPLEDIST.PLOT.jfif
- Zip S5/GSE50760/NORMAL vs METASTASIS/GSE50760.top.table.tsv
- Zip S5/GSE50760/NORMAL vs METASTASIS/GSE50760.UMAPPLOT.jfif
- Zip S5/GSE50760/NORMAL vs METASTASIS/GSE50760.VOLCANOPLOT.jfif
- Zip S5/GSE50760/NORMAL vs METASTASIS/GSE50760_NORMAL_METASTASIS.xlsx
- Zip S5/GSE50760/NORMAL vs TUMOUR/
- Zip S5/GSE50760/NORMAL vs TUMOUR/GSE50760.ADJ.PVALUEPLOT.jfif
- Zip S5/GSE50760/NORMAL vs TUMOUR/GSE50760.LIMMAPLOT.jfif
- Zip S5/GSE50760/NORMAL vs TUMOUR/GSE50760.MAPLOT.jfif
- Zip S5/GSE50760/NORMAL vs TUMOUR/GSE50760.MEAN-VAR.PLOT.jfif
- Zip S5/GSE50760/NORMAL vs TUMOUR/GSE50760.SAMPLEDIST.PLOT.jfif
- Zip S5/GSE50760/NORMAL vs TUMOUR/GSE50760.top.table.tsv
- Zip S5/GSE50760/NORMAL vs TUMOUR/GSE50760.UMAPPLOT.jfif
- Zip S5/GSE50760/NORMAL vs TUMOUR/GSE50760.VOLCANOPLOT.jfif
- Zip S5/GSE50760/NORMAL vs TUMOUR/GSE50760_NORMAL_TUMOUR.xlsx
- Zip S5/GSE50760/RAW/
- Zip S5/GSE50760/RAW/GSE50760_count.csv
- Zip S5/GSE50760/RAW/GSE50760_count.xlsx
- Zip S5/GSE50760/RAW/GSE50760_gene_level.csv
- Zip S5/GSE50760/TUMOUR vs METASTASIS/
- Zip S5/GSE50760/TUMOUR vs METASTASIS/GSE50760.ADJ.PVALUEPLOT.jfif
- Zip S5/GSE50760/TUMOUR vs METASTASIS/GSE50760.LIMMAPLOT.jfif
- Zip S5/GSE50760/TUMOUR vs METASTASIS/GSE50760.MAPLOT.jfif
- Zip S5/GSE50760/TUMOUR vs METASTASIS/GSE50760.MEAN-VAR.PLOT.jfif
- Zip S5/GSE50760/TUMOUR vs METASTASIS/GSE50760.SAMPLEDIST.PLOT.jfif
- Zip S5/GSE50760/TUMOUR vs METASTASIS/GSE50760.top.table.tsv
- Zip S5/GSE50760/TUMOUR vs METASTASIS/GSE50760.UMAPPLOT.jfif
- Zip S5/GSE50760/TUMOUR vs METASTASIS/GSE50760.VOLCANOPLOT.jfif
- Zip S5/GSE50760/TUMOUR vs METASTASIS/GSE50760_TUMOUR_METASTASIS.xlsx
- Zip S5/STRING CLAUDINS/
- Zip S5/STRING CLAUDINS/string_functional_annotations.tsv
- Zip S5/STRING CLAUDINS/string_hires_image.png
- Zip S5/STRING CLAUDINS/string_interactions.tsv
- Zip S5/STRING CLAUDINS/string_interactions_short.tsv
- Zip S5/STRING CLAUDINS/string_network_coordinates.tsv
- Zip S5/STRING CLAUDINS/string_node_degrees.tsv
- Zip S5/STRING CLAUDINS/string_protein_annotations.tsv
- Zip S5/STRING CLAUDINS/string_protein_sequences.fa
