# Supplementary material for: Identification of key claudin genes associated with survival prognosis and diagnosis in colon cancer through integrated bioinformatic analysis
Source: Front Genet. 2023 Sep 19;14:1221815. doi: 10.3389/fgene.2023.1221815 (PMC10550083; doi:10.3389/fgene.2023.1221815)
Supplement: Supplementary file 10 [file DataSheet2.ZIP › Zip S5/GSE DATA ANALYSIS.xlsx]

## Sheet: GSE DATA ANALYSIS
GSE15781 NORMAL vs TUMOUR				GSE50760 NORMAL vs TUMOUR				GSE50760 NORMAL vs METASTASIS				GSE50760 TUMOUR vs METASTASIS
GSE15781_SIGNIFICANT_DOWNREGULATED	GSE15781_SIGNIFICANT_UPREGULATED	GSE15781_SIGNIFICANT_DOWNREGULATED_CLDN	GSE15781_SIGNIFICANT_PVALUE	GSE50760_SIGNIFICANT_DOWNREGULATED	GSE50760_SIGNIFICANT_UPREGULATED	GSE50760_SIGNIFICANT_UPREGULATED	GSE50760_SIGNIFICANT_PVALUE	GSE50760_SIGNIFICANT_DOWNREGULATED	GSE50760_SIGNIFICANT_UPREGULATED	GSE50760_SIGNIFICANT_DOWNREGULATED	GSE50760_SIGNIFICANT_PVALUE	GSE50760_SIGNIFICANT_DOWNREGULATED	GSE50760_SIGNIFICANT_UPREGULATED	GSE50760_SIGNIFICANT_UPREGULATED	GSE50760_SIGNIFICANT_PVALUE
AQP8	MMP7	CLDN8	CLDN8	OTOP3	COL10A1	CLDN1	CLDN1	HSD3B2	C8B	CLDN8	CLDN1	TMIGD1	HPR	CLDN14	CLDN1
CA1	DEFA6	CLDN23	CLDN23	OTOP2	MMP7	CLDN2	CLDN23	KRT24	HPR	CLDN23	CLDN23	CD177	CYP4A11		CLDN11
INSL5	FABP6		CLDN7	BEST4	COL11A1		CLDN2	CLCA4	F2		CLDN2	CA1	APOC3		CLDN14
GUCA2A	CXCL8		CLDN4	CA7	KRT17		CLDN12	ITLN1	APOA2	GSE50760_SIGNIFICANT_UPREGULATED	CLDN12	MS4A12	APOA1-AS		CLDN14-AS1
CARD14	INHBA		CLDN3	SPIB	MMP1		CLDN7	CA1	AHSG	CLDN1	CLDN7	DES	C8A		CLDN16
SLC26A3	KRT23		CLDN1	ANPEP	MMP3		CLDN11	VIP	ITIH1	CLDN2	CLDN3	CLCA4	C8B		CLDN5
PYY	MMP3		CLDN2	CLCA4	INHBA		CLDN8	NSG2	C8A		CLDN8	NKX2-3	FGG
CA4	TCN1			CLCA4-AS1	SIM2			NKX2-3	ALB		CLDN5	B3GALT5-AS1	ALB
MS4A12	SAA1			LOC105377483	WTAPP1			MS4A12	FGG			HAPLN1	SERPINC1
GCG	REG3A			HSD3B2	FOXQ1			VSTM2A	SERPINA4			MMP3	C9
CA2	REG1A			KRT24	CA9			OTOP3	PLG			LINC00578	FGB
CLCA4	TACSTD2			ADIPOQ	ESM1			GUCA2B	FGB			SPINK4	AHSG
TMIGD1	PITX2			PLIN1	ETV4			CLCA4-AS1	APOA1-AS			B3GNT7	ITIH1
ZG16	DEFA5			SLC5A11	ADAM12			TMIGD1	F9			VIP	FGA
CD177	CXCL3			AQP8	KRT80			OTOP2	APCS			FGF10	GC
UGT2B17	ETV4			SLC30A10	DSC3			GRIK3	APOC3			MUC2	FGL1
SST	ESM1			DAO	CLDN1			SLC6A19	AMBP			SFRP2	APOA1
SLC4A4	CDH3			GUCA2B	CDH3			PRPH	FGA			THBS4	SLC2A2
CA7	LY6G6D			ABCB11	CCAT1			SLC7A14	APOA1			REG4	ORM1
SLC26A2	MMP1			ABCG2	SFRP4			CDKN2B-AS1	HP			CHGB	APCS
OTOP2	GDF15			SST	SLC6A20			BEST2	SERPINC1			CLCA4-AS1	PLG
ADH1B	SIM2			MEP1B	KLK10			PLP1	GC			MMP1	HP
SCNN1B	IL6			LOC105369724	FAP			HAPLN1	VTN			REG3A	APOH
CHP2	CHI3L1			SLC17A8	CTHRC1			B4GALNT2	ORM1			CA4	ITIH2
FDCSP	CXCL2			FCRL4	DUXAP9			BEST4	ITIH2			REP15	APOB
ADH1C	CXCL5			IGLV2-33	PDX1			IGHA2	ORM2			LOC105369504	CYP2E1
CD177	STC1			IGHV3-35	EGFL6			ZG16	FGL1			SLC6A19	HPX
PKIB	PTGS2			FAM135B	CEMIP			PRIMA1	CYP4A11			B4GALNT2	VTN
KRTAP13-2	DPEP1			PCOLCE2	OLR1			LINC01082	C9			ITLN1	AMBP
CLDN8	ASIC1			CA1	KRT23			HPSE2	APOF			B3GALT5	TF
ADH1B	FAP			TMIGD1	CEL			PHOX2B	IGFBP1			EBF3	F2
KRT20	ALDOB			IGKV2-18	HTR1D			CA7	SLC2A2			ACKR1	ORM2
DHRS9	CXCL6			IGLV8-61	CST1			ZNF536	APOH			LRRN4CL	APOA2
CHGB	TRIB3			LOC105376567	SPP1			LINC00974	MAT1A			B3GNT6	G6PC1
AKR1B10	TNFSF9			CNTFR	CPNE7			B3GNT6	HAMP			WTAPP1	ARG1
SFRP1	GLYATL1			SLC26A2	CLDN2			NPY	BAAT			RGMA	BHMT
ABCG2	CXCL1			SCARA5	LINC03040			BMP3	CYP2E1			ADAM33	CYP2C8
CCR1	AQP9			GBA3	CHRDL2			PIRT	SERPIND1			ADCY2	SLC25A47
DHRS9	VSNL1			TNFRSF13B	PRSS33			CLCA1	HPX			CHRNA3	HPD
ABCA8	IL1B			UNC5D	IGF2BP3			NRXN1	APOB			MAB21L2	CRP
MMP28	AGT			LINC02023	ACSL6			MYOC	HPD			CHRDL2	IGFBP1
TNFRSF17	SPP1			LIPC	TRIM29			LOC112268445	TF			REG1A	CYP2A6
NXPE4	EGFL6			NEUROG3	ELFN1-AS1			RSPO2	ADH4			FENDRR	HRG
CEACAM7	SERPINB5			LINC00955	H19			SOX10	SLC25A47			MYOCD	ITIH3
CR2	REG1B			SH2D6	LOC102724852			FCGBP	ARG1			ADCYAP1	ADH4
CXCL12	DUSP4			PDE6A	MSX2			GUCA2A	PAH			FCGBP	TTR
VSIG2	CXCL11			ALPI	S100A2			SLC26A3	SERPINA7			CCL11	MAT1A
ITLN1	CST1			LINC00974	CXCL8			CA4	HRG			AQP8	ITIH4-AS1
ADTRP	SAA2			SPINK2	GRIN2D			PCSK2	BHMT			UGT2B17	ITIH4
LAMA1	AZGP1			LOC105376993	STC2			SCARA5	CPS1			FAM177B	HSD17B13
HHLA2	OLFM4			GGT8P	TG			LOC105369515	CYP2A6			LDB3	HAMP
C2orf88	PLEKHS1			SLC26A3	ADAMTS12			ALPI	LBP			PCSK1	AGXT
ADH1A	SNTB1			SLITRK3	TREM1			SORCS1	ITIH3			ADAMTS8	SLC22A1
SPINK5	SLCO4A1			CNGB1	MMP11			CEACAM7	HABP2			CASQ2	CYP2C9
CLCA1	HILPDA			GPR15	SPINK4			CBLN2	AADAC			MRGPRF	CYP3A4
CKB	MYC			IGHA2	SALL4			LINC02023	SAA2-SAA4			CHGA	UPB1
JCHAIN	KRT17			GCG	STK31			LHFPL4	SLC38A3			CTSE	ASGR2
LGALS2	EPHX4			SLC17A4	SELE			FOXD3	CRP			NEGR1	BAAT
STMN2	MTHFD1L			AMPD1	KCNJ15			CADM3	CYP2C8			IGHA2	C6
AMPD1	TESC			LUZP2	LARGE2			TMEM151B	PON1			ZNF385D	KNG1
SEPP1	AXIN2			PRKG2	KIF26B			SPIB	FTCD			VIPR2	SULT2A1
CLDN23	CTHRC1			ADAMDEC1	AQP9			B3GALT1	TTR			HOXD10	A1BG
CWH43	ANGPT2			LOC105378625	CXCL5			TRPM6	SAA2			MYH11	PON1
TNXB	NCOA7			CYP3A4	IL6			OR51E2	RDH16			COL9A1	TAT
F13A1	MMP11			MS4A12	ALKAL1			HEPACAM2	APOC4-APOC2			SPARCL1	SERPIND1
HPGD	FAM3B			SLC27A6	FOSL1			CADM3-AS1	SLC22A1			LYPD8	ALDH8A1
ADAMDEC1	SLCO1B3			CA4	REG4			CHRDL1	APOC2			CLMP	LBP
CLEC3B	HCAR2			CR2	COL1A1			CHL1	TFR2			CHRDL1	RDH16
SI	CA9			LOC105378520	PKP1			PI16	ASGR2			CTSG	C3P1
MFSD4A	AZGP1			CLEC3B	SERPINE1			BRINP3	SERPINA11			SERTAD4-AS1	A1BG-AS1
ST6GALNAC6	IL23A			IGKV1D-43	SLC13A3			COL4A6	SERPINA10			ACTG2	APOC4-APOC2
MT1H	STRA6			LGI1	DPEP1			LOC101927522	CFHR3			SYNDIG1	FTCD
HEPACAM2				SPATA22	FPR2			B3GALT5	ITIH4-AS1			ATP1A2	SERPINA4
PDE6A				C11orf86	CCN4			TMEM72	FMO3			CHL1	AADAC
CHGA				IGHV3-16	EPOP			DES	ITIH4			TAC1	CFHR1
DPT				INSL5	MIR675			ADAM33	AQP9			CADM3	LPA
FABP4				IGLV5-37	CELP			ADAMDEC1	F7			ADAMDEC1	SLC38A3
CILP				GLDN	TACSTD2			ITLN2	RBP4			DUOX2	RBP4
CDKN2B				GUCA2A	C2CD4A			LGI1	SULT2A1			EPHA7	APOC2
CDH19				IGLC4	THBS2			MUSK	HSD17B13			FBLN1	SERPINA3
SCGN				VSTM2A	UNC93A			ANGPTL7	UPB1			LRRC15	PAH
EDN3				STMN2	EMSLR			C2orf88	GLYATL1			CSDC2	HABP2
GNG7				LOC105374528	VWA2			LOC105374588	SAA1			PI16	FMO3
LRRC19				CWH43	REG1A			REP15	PGLYRP2			TRPA1	CPS1
CPB1				TMEM72	MAPK15			LOC105376328	LPA			MKX	ADH1A
SPIB				CA2	OSM			VWC2	CYP2C9			INSC	GCKR
MYOC				TRPV3	BGN			CHGA	C6			CEACAM7	LINC01018
HOXD10				LINC02000	RAMP1			SCGB2A1	SERPINA3			TPSG1	CRHBP
SOSTDC1				ASTN1	HOTS			CA2	FCN3			MUC5AC	SAA2-SAA4
PLA2G10				SH2D7	COL8A1			MUC2	ALDH8A1			PSD	LOC105372485
SCGB2A1				MYOC	LOC112267876			JCHAIN	SERPINF2			BEST4	DMGDH
LRRN2				SCNN1G	MSX1			NEFM	AGXT			FBN2	CREB3L3
GHR				LINC00494	CKMT2			SCNN1B	CFHR1			JPH2	CFHR3
OGN				AKR1B15	P4HA3			CNTN2	ASGR1			VWF	SERPINF2
CDHR5				P2RY4	LOC105369370			CD177	A1BG			PTGER3	CUX2
PTN				RSPO2	RASL10B			XKR4	LOC105372485			SCG2	F11
SDCBP2				INSM1	MDFI			RSPO1	HPN			TSPAN11	INHBE
HRASLS2				KRTAP13-2	MUC5AC			AQP8	MMP7			CLCA1	SLC1A2
DNASE1L3				CD163L1	SLC11A1			UGT2B17	NOTUM			HOXD11	ACSM5
SLC30A10				LOC105374527	TNC			TINCR	INHBE			COL24A1	CDO1
BTNL8				MUSK	TESC			LOC105369724	MTTP			GDNF	SERPINA7
STAP1				LOC105369504	ANOS1			NEGR1	A1BG-AS1			LCN2	CP
SLC28A2				PYY	HCAR3			CHGB	KNG1			CNN1	SAA2
HSD17B2				SLC4A4	LOC105370672			GRIA4	TM4SF4			TLL1	LIPC
SLC17A4				JCHAIN	ITGBL1			TPSG1	TAT			SCN7A	TFR2
TUBAL3				PLAAT2	ASCL2			IGHA1	C4BPA			CLC	SAA1
PLAC8				TBC1D27P	NPFFR1			SPINK2	MIR675			CA7	AOX1
C7				SULT1A2	SLCO4A1			C11orf86	F5			NSG1	SERPINA5
MALL				ABCA8	MEX3A			GPR15	KRT17			DUOXA2	KLKB1
MATN2				TRPM6	GJB4			FAM135B	COL10A1			MADCAM1	ASGR1
ARHGEF39				LINC01645	STC1			OGN	LOC112267876			DIO2	FCN3
FCGBP				LRRN2	HS6ST2			LOC105376567	G6PC1			DPY19L2	ABCB11
CD22					TNFRSF12A			B3GNT7	APOC1			SCNN1B	TAT-AS1
PCSK2					ADAMTS2			CR2	HSD11B1			WNT5A	APOC1
NR3C2					LINC01610			VEGFD	HOTS			GUCA2B	CPN1
PCOLCE2					APLN			LMO3	H19			ADAMTS16	ALDOB
CDA					KLHL35			SI	LOC102724852			COL4A6	GBP7
NME9					SULF1			FER1L6	CLDN2			C16orf89	C4BPA
DHRS11					SSTR5			PRKG2	C5			FHL5	MASP2
CPM					SLCO4A1-AS1			LRRN4CL	LINC01018			MFAP5	TM4SF4
PLAC8					MAP7D2			SLC26A2	TDO2			ASB2	PON3
KRT3					PRECSIT			FENDRR	LINC02418			SMIM33	HSD11B1
TSPAN1					PRSS22			NEFL	DMGDH			TMEM35A	SERPINA10
MUC4					STRIP2			MEP1B	SLC27A5			IGKV6-21	C5-OT1
VIP					ERFE			FEV	COLEC10			TPH1	SERPINA6
BRINP3					POU5F1B			LOC107986847	AOX1			SPEG	C5
IGF1					SERPINB5			FGF10	SERPINA5			STUM	PLGLB1
CLIC5					SMTNL2			RGMA	ALDOB			SLC18A1	SYT12
GDPD2					THBS4			VSIG2	CLDN1			MUC4	ADRA1A
AHCYL2					IL1B			SCGN	SPP1			COL12A1	BHMT2
					CTXN1			GLP2R	FOXQ1			F2RL2	COLEC10
					CPXM1			PYY	OLR1			RASD2	PROC
					F7			TPH1	RGN			CARMN	AMDHD1
					MATN3			C16orf89	CYP3A4			ZG16	F7
					SHISA2			ADCY2	PIPOX			MTNR1A	OGDHL
					IRX2			CMA1	UGT2B10			MMP2	PLGLB2
					FJX1			IGLV2-18	LOC107986554			WNT9A	GATM
					LINC01235			EPHA7	NPC1L1			TENM3	GSTA2
					SH3TC2			TNFRSF13B	AMDHD1			TPSAB1	PROZ
					TRIB3			CTSG	CRHBP			FLNC-AS1	ABCG8
					EVA1A			SLC27A6	AKR1C4			TPSB2	SERPINA1
					SLC7A5			SST	ABCG5			FOXF1	LINC01485
					LOC105373582			CNR1	GCGR			TRIM40	HPN
					ALPG			LOC105373902	ABCC2			CHRNA7	UGT2B10
					OCA2			TRPA1	IGF2			SCARA5	RGN
					ABCC2			EDN3	SLC1A2			MUC12	CYP2D6
					GRHL3			ECRG4	CA9			GREM1	HPN-AS1
					NKD2			IGHV3-16	AGT			CPA3	ACMSD
					ADAMTS4			IGLV7-46	PNPLA3			COX6B2	LOC112268294
					MFAP2			SCG2	SERPINA6			NOS2	ABCG5
					HCAR2			ATP1A2	INS-IGF2			TACR2	XIST
					LOC105376806			LOC107985747	CLEC4M			GP2	LEAP2
					TNS4			BTNL8	CP			PDE1C	AKR1C4
					CBX2			TNFRSF17	THRSP			PLA2G2A	SLC38A4
					SERPINA10			FOXF2	ABCG8			SDK1	COLEC11
					SLC22A3			GCG	SERPINA1			FOXF2	GLYATL1
					TMPRSS13			CHP2	CDO1			OGN	LOC112268127
					MYEOV			HHLA2	PROC			MFSD4A-AS1	HAL
					ZNF469			KLK3	AZGP1			TBX10	SLC27A5
					CXCL1			IGLV2-33	INHBA			IGLV3-9	CES1
					LINC01979			LYPD8	CUX2			MUC12-AS1	GAMT
					NMU			AKR1B15	PON3			SFRP4	SARDH
					CXCL11			TBC1D27P	ACSM5			TMEM61	TTC36
					NFE2L3			CWH43	BHMT2			PLN	ART4
					LZTS1			RIMS4	KRT23			HMCN2	AGMO
					ANLN			TPO	COMP			MUC17	TMPRSS6
					CGREF1			INSC	GSTA2			IGHA1	DBH
					ISM1			MADCAM1	COLEC11			PDZD2	FYB2
					TFAP2A			CDKN2B	ELOVL2			FBXL22	LOC100507053
					LRP8			COL19A1	ADH1A			TNIP3	CNDP1
					LGR5			PDE1C	PLGLB1			SPDEF	ASPDH
					PTP4A3			GFRA3	KRT7			DIRAS1	NPC1L1
					IQSEC3-AS1			IGLV10-54	CFB			SLCO2A1	CYP3A7-CYP3A51P
					AJUBA			HOXD4	CFI			SPOCK1	CHST9
					ATG9B			MFAP5	SERPINE1			IGLV2-18	C8G
					SLC4A11			IGHJ3P	SLC6A1			HOXD4	PIK3C2G
					EREG			HOXD3	PLGLB2			PI3	CYP3A7
					LOC105379189			NSG1	ART4			JCHAIN	TDO2
					UCA1			AMPD1	KLKB1				AQP9
					FAM83H-AS1			LOC105371601	KRT80				HSD17B6
					CYP2W1			CXCL14	CNDP1				IGF2
					TRNM			P2RY4	CHI3L1				AKR1C1
					MACC1			EPIST	MARCO				INS-IGF2
					PDPN			RERGL	C3				ADH1B
					SLC6A6			MIR6720	CEMIP				F5
					RNF183			DNER	TAT-AS1				FOLH1B
					SH3PXD2A-AS1			SCN2B	NNMT				PRG4
					LOC105375434			SCG3	ACSL6				CTXND1
					GAS2			SCN7A	EVA1A				SLC6A1
					CXCL2			BTNL3	SCIRT				SLC47A1
					TNFRSF6B			HOXD1	DHRS2				DAO
					TDGF1			CCL28	HSD17B6				ELOVL2
					VENTX			HOXD10	HAL				PZP
					SP5			SLC8A3	LINC03040				CES1P1
					COL1A2			NPY6R	PZP				C3
					HILPDA			LOC105369504	PRG4				UGT1A4
					LRRC36			TEX11	MASP2				UGT2B7
					MILIP			FBLN1	LY6G6F-LY6G6D				HOGA1
					AZGP1			ZBTB7C	LINC01348				LINC02532
					TNFAIP6			ARHGAP44-AS1	NPW				CBS
					CXCL3			NEXMIF	TACSTD2				PIPOX
					GRIN2B			LOC105374299	DUXAP10				GATA4
					FUT1			LINC00578	CCAT1				PPP1R1A
					COL4A1			LCN10	DUXAP8				DBH-AS1
					F2RL2			PIGR	ETV4				SLC7A9
					PCDHB9			VIT	XIST				OTC
					TGFBI			CECR7	CXCL8				LOC102724560
					TNFSF9			FSIP2	C4BPB				SLC6A12
					ACAN			SLC51B	SEC14L2				F11-AS1
					KRT7			CRYBA2	FETUB				AR
					CFAP251			CLDN8	DUXAP9				CYP2C19
					TFPI2			PTGDR	CXCL6				LOC105373608
					CXCL6			PLAC8	GATM				ADORA2A-AS1
					LOC100132154			RXRG	C4A				PNPLA3
					IL23A			ACKR1	C4B				ABCB4
					MTHFD1L			AHCYL2	COL11A1				SLC7A2
					PRR36			ENPP6	PPP1R1A				AGT
					LOC105373791			ADGRL3	ESM1				OIT3
					ROBO2			LOC107985805	TREM1				HOMER2
					GPR84			TPSB2	GAMT				MARCO
					PHLDA1			IGLC4	KRT7-AS				ABCA6
					CLMAT3			IGLV2-8	CDH3				TIMD4
					FCGR3A			IGHV3-62	STRA6				DSG1
					SNAI1			CHRNA3	OGDHL				TBX15
					FIBIN			LOC105374527	F12				VNN3P
					CCNO			TPSAB1	IGF2BP3				GLT1D1
					DUSP4			MYPN	OIT3				PFKFB1
					DHRS2			INSM1	WDR72				UGT1A1
					PELATON			PADI2	ITGBL1				GSTA1
					DUOXA2			LGALS9C	NR0B2				ALPL
					GDPD5			LOC107986566	SLC13A3				C4BPB
					NKD1			PKIB	NAT8				ADH6
					EDNRA			IGKV6-21	MSX2				CDH2
					LOC105376689			GFI1B	CTHRC1				ITGAD
					FGF18			PTCHD1	NOX4				PKHD1
					FAM166C			TMEM61	SARDH				FST
					EPHB1			SFRP2	PRSS33				CFB
					COL3A1			MMP28	CPNE7				F12
					PIFO			FMN2	DBH				APOE
					FCGR3B			TSPAN11	TTC36				CFH
					LOC112268270			ADTRP	GLT1D1				NR1H4
					WDR72			ARX	SLC22A3				RANBP3L
					LOC107984567			NKX2-2	FNDC4				AGTR1
					MYBL2			LOC100286986	DSC3				PKLR
					SPARC			TROAP-AS1	ONECUT2				LRG1
					LOC101927668			MIR650	SLC11A1				MST1
					COL12A1			DHRS9	ASPDH				PANX2
					GDF15			IGLV2-11	CYP2D6				MTTP
					PSAT1			CFD	LOC100507053				NPW
					APOLD1			NEUROD1	CYP2B6				ETNK2
					ADAMTS6			CTNNA2	ADRA1A				CLEC4G
					FREM2			IGHV3-41	LOC105373608				FNDC4
					COL5A2			ELAVL4	KLK10				KLB
					B4GALNT4			SLC17A7	LARGE2				BCHE
					LRRC15			MTNR1A	PDX1				AZGP1
					HOMER1			ENTPD3	STC2				PLIN5
					MIR3606			CASQ2	DDN				NNMT
					FPR1			TPSD1	CEL				F10
					LEF1-AS1			SCUBE1	SLC38A4				ABCC2
					BMP7			VPREB3	CYP3A7				NR1I3
					LOC101928357			ANKRD36BP2	LOC112268294				HLF
								ABCC8	PKHD1				LINC01348
								GLIS1	CREB3L3				HISLA
								IGKV2-24	UNC93A				CHI3L1
								KCNH1	INHBB				ECHDC3
								GP2	IGSF23				C4A
								LOC105378520	BGN				VNN1
								LUZP2	MST1				GLTPD2
								SYT5	WNT2				CFI
								FRMD3	CYP3A7-CYP3A51P				C4B
								LINC02884	S100A2				SEC14L2
								NR3C2	FAP				GDF7
								B3GALT5-AS1	TRIM29				ESR1
								GCSAML	CXCL11				SCTR
								LOC105375918	GRIN2D				SERPING1
								LOC100507351	AGMO				SLC25A18
								TCF21	CDH2				CHST4
								CD79A	CES1				LOC102723493
								LAMA1	CLEC4G				KRT7
								INA	LIPC				APOM
								DUSP26	FOSL1				NRAP
								IGKV2-4	LEAP2				BCO2
								FAM177B	ALPL				CLU
								NXPE4	PFKFB1				MAOB
								SULT1B1	C8G				IGFALS
								TLL1	ALDH1L1-AS2				KLF15
								MROH3P	MLXIPL				RGPD1
								MFSD4A-AS1	SLC7A2				PLPPR1
								MUC4	CYP2C19				GHR
								IGKV2D-30	THBS2				PTH1R
								IGKV2D-24	UBD				NXPH4
								CADM2	GREB1L				CTNNA3
								LDB3	EPOP				PC
								PLAAT2	FCGR3A				CLDN14
								DCHS2	UGT2B7				CYP4F2
								RASD2	MASP1				ACSS3
								HTR4	DPEP1				CYP2D7
								GLDN	CETP				SMOC1
								ADCYAP1	CYP4F3				LCAT
								LOC105379252	ALDH4A1				ALDH1L1-AS2
								TSPAN1	AKR1C1				DHRS2
								PDE6A	HTR1D				MST1P2
								IGKV2-30	SLC6A20				FXYD1
								IGKV5-2	ADCY1				ADCY1
								SLC4A4	NPFFR1				STAB2
								GDPD2	CHST9				SFRP5
								MAB21L2	TRIB3				NR0B2
								IGHV3-66	PKLR				TSLP
								HOXD11	CECR2				UGT1A3
								WSCD1	GRIN2B				UGT1A9
								GGT8P	ELFN1-AS1				TNFSF14
								CCL11	PIK3C2G				MIR4751
								OSR1	TESC				GRB14
								NXPE1	KCNJ15				NUGGC
								LINC00940	ACSS3				DMRTA1
								DPY19L2	VNN1				PNMA6A
								FCRL2	ETNK2				RBP5
								MAL	NKD1				LOC102724852
								FAM95B1	CILP2				H19
								IGHV5-10-1	TMPRSS6				HS3ST3B1
								DSCAML1	AR				CYP27A1
								HMCN2	TNFRSF12A				CYP1B1
								PIANP	DGAT2				LOC112267876
								CHST5	LINC01610				ARID3C
								CALB2	TG				HOTS
								LRRC19	PSAT1				MIR675
								PRAMENP	FYB2				PCOLCE2
								ENTPD8	POU5F1B				HPS3
								LINC01752	VWA2				PLIN2
								CASP5	CXCL2				TTPA
								IGHJ3	ADORA2A-AS1				SLC30A10
								CLMP	PLIN5				ACSL1
								TUBAL3	SLC6A12				MT2A
								BCAS1	FOLH1				CYP4F3
								IGKV1-27	KIF26B				SULT1E1
								SCN3A	PELATON				LOC105378842
								TRIM40	RASL10B				SLCO1B3
								FCRLA	ELFN1				ATF5
								LOC107986569	FST				RELN
								NXPE2	GAS2				CYP2C18
								IGKV1D-27	SALL4				CYP2B7P
								EYA2	TIMP1				TPPP2
								CPA3	GRHL3				KCNN2
								BARX2	UCA1				LOC105372989
								IL17REL	PHLDA1				ACADSB
								SLC35F1	OTC				AKR1C2
								CNTN1	VWCE				MT1A
								FCER2	GJB4				FDCSP
								VIPR2	REEP6				ALDH1L1-AS1
								TMEM236	TNS4				PLIN1
								IL1R2	AJUBA				CXCL6
								KIF5C	CBS				SEC14L4
								RPL10L	GOLT1A				LINC02940
								AKR1B10	MAPK15				SDS
								LOC105378569	LRG1				SLCO1B3-SLCO1B7
								MFSD4A	ADAM12				CYP2B6
								FAM107A	TMPRSS13				ALDH4A1
								SFRP1	CST1				DHODH
								C1QTNF12	ISM1				MMP7
								KIRREL3	ALDH1L1				HYAL1
								SEMA6D	STC1				EVA1A
								IGSF5	HCAR3				DNASE1L3
								NEURL1	PROX1-AS1				HS3ST2
								IGHV3-64D	IL1RN				ZNF385B
								IGKV2D-29	CKMT2				UGT1A5
								IGKV1D-37	ABCB4				DCDC2
								IGLV5-45	G0S2				WDR72
								IGLV2-28	ASCL2				ADHFE1
								RGS13	SLCO4A1				KHK
								STMN2	SLC47A1				AVPR1A
								LRRN2	EMSLR				HAAO
								C15orf48	FZD10				ALDH1L1
								FER1L6-AS2	CES1P1				GOLT1A
								KIR2DL4	SLCO4A1-AS1				PDZK1P1
								IGLV7-43	FCGR3B				IP6K3
								MS4A2	PALM3				DNAJC5B
								COX6B2	ADAMTS12				LRRC55
								LOC105378938	GABRD				ADRA1B
								SLC18A1	ALDH1L1-AS1				ONECUT2
								ACTG2	F10
								CLEC3B	DNAH5
								GAP43	LOC105379189
								IGHV1-3	GLS2
								TMEM171	CCN4
								DIRAS1	GRB14
								MIR147B	ACSL1
								LOC105372693	NKD2
								TBX10	SERPING1
								BMP5	OSM
								NRG2	GPR84
								GDNF	LOC105372989
								IQCN	PLIN2
								CDKL2	LOC102724560
								STUM	KYNU
								CIDEC	CELP
								SLCO2A1	APOE
								FHL5	KHK
								HAGLR	C2
								UCN3	ADAMTS2
								HRCT1	FJX1
								SEC14L5	LGR5
								LOC105377483	SLC7A5
								VAT1L	TRPV4
								IGKV2D-26	CFH
								CYP4F24P	SH3TC2
								ABCC13	IGFALS
								CD163L1	SELE
								IGLV5-37	EREG
								TTLL6	CTXND1
								IGHV3-71	APOM
								SIGLEC6	CYP2W1
								LOC101928215	C2CD4A
								ST6GALNAC6	SMOC1
								AP3B2	MDFI
								PHGR1	CGREF1
								CACNA1A	CBX2
								MUC12-AS1	STK31
								TMEM35A	SLC2A1
								SCN4B	SPTBN2
								SECTM1	HS6ST2
								MUC12	DBH-AS1
								PGM5P4	PRSS35
								FGF9	SLC6A6
								LINC01550	LOC105369370
								SYP-AS1	IL23A
								NTRK3	HCAR2
								MYOT	CYP1B1
								IGHV3-72	FPR1
								LOC105378570	GPT2
								MYOCD	MMP11
								ENTREP1	GSTA1
								SDCBP2	PCSK9
								SVOPL	CYP4F22
								WNT9A	MRO
								MYH11	ATG9B
								ISL2	VSNL1
								SLC52A1	TGFBI
								IGHV3-49	MAP7D2
								ATP13A4	LOC112268270
								LINC01915	LZTS1
								GRIN1	TDGF1
								RBFOX1	HECW2
								IGKV3D-7	PROX1
								IGLL5	GLTPD2
								TUBB4A	FGGY
								SLC9A3	ADAMTSL2
								IRF4	AGTR1
								GCNT3	IL1RAP
								SPON1	SLC25A18
								KIF1A	FN1
								SPDEF	SNAI1
								LOC105370481	HPS3
								USP2	SCD
								DPP10-AS1	BMP7
								IGLC7	MEX3A
								IGLC1	WNT3
								DHRS11	CFAP251
								ITM2C	SNTB1
								KLK15	LOC105372710
								PAX5	SLC1A3
								MIR4537	LOC100132154
								PTN	PRSS22
								SLC25A34	BIRC7
								PKD1L2	GRHL1
								SLC9A2	MYEOV
								SMIM33	OXTR
								NAALADL1	DEPP1
								PKHD1L1	LOC105373582
								TRPV3	FREM2
								VWA5B2	LOC105377806
								FABP2	LOC105370672
								IGHV3-52	AVPR1A
								LOC102723338	GLDC
								IGLV2-23	ADH1B
								SMIM5	DHODH
								LINC03026	LOC105376689
								RHBDL3	NR1I3
								HOXD8	LRP8
								CHRM1	GDPD5
								LOC105377896	ERFE
								NOVA1	ADAMTS4
								IGLC5	FCGR1CP
								IGLV1-51	CYP4F2
								PLA2G10	MIR4751
								IGLV2-14	NFE2L3
								ANO5	FCGR1A
								SPINK5	LOC107984567
								CYP26B1	EGFL6
								ASTN1	TNFSF9
								ADAMTS8	FGF14
								IGHV3-22	ADH6
								CHRNA1	FUT1
								IGKV1-37	IGFBP2
								KRT20	MMP9
								SERTAD4	SLC12A5-AS1
								IGKV2-26	LOC105375434
								MEP1A	PRR7
								IGHV3-7	FCGR1BP
								IGLJ1	HYAL1
								LOC100652777	B4GALNT4
								HSD11B2	LOC112268430
								SLC4A10	ANLN
								LPAR1	SP5
								SH2D7	SULT1E1
								HDC	SPOCD1
								IGKV3-11	LCAT
								KLF4	UNC5CL
								LGALS9B	GPR3
								TLX2	CYP2D7
								TMEM31	KLF15
								GPR55	ZFHX4
								ANKRD20A4-ANKRD20A20P	LINC02532
								CAPN9	SLC30A2
								DISP2	CLU
								LOC101929007	FAM166C
								CNTFR	NFE2
								LINC00092	LINC02940
								LINC00494	SORD2P
								NHERF4	ITGAD
								APLP1	ABCC9
								PCSK5	LOC105377847
								LRRC26	LINC01979
								LOC107985359	CCL18
								IGHV4-59	MILIP
								GRIK5	MACC1
								BLK	NDUFA4L2
								SELENBP1	LINC01605
								LINC03007	HOMER2
								RET	CCNO
								TMEM179	SH3PXD2A-AS1
								FOXP2	LIN7A
								IGHJ1	ATF5
								RHEX	TNFRSF11B
								ADRB1	HTRA4
								LOC401021	BCO2
								PRDM16-DT	GABRP
								LINC01140	SORD
								SCN11A	DRD2
								C1QTNF7	AREG
								ASB2	SLC1A7
								SPARCL1	SULT2B1
								LTK	PTP4A3
								DDX3ILA1	FAM83H-AS1
								POU2AF1	HILPDA
								SSTR3	PHGDH
								CHODL	SLC7A9
								ATOH1	CELSR3
								SH2D6	SDS
								LOC643201	TNFAIP6
								NOL4	UGT1A4
								FCRL1	COL1A1
								AK5	PXDC1
								CLDN23	COL18A1
								TMEM100	COL9A3
								ZNF385D	BNIP3
								MALL	MTHFD1L
								ANPEP	HSPA6
								MS4A8	TMEM45A
								IGLC6	RNF183
								EDIL3-DT	RTN4RL2
								IGHJ6	IGHG1
								LOC107985504	DSCC1
								ALK	DNAH2
								TOX	SNORD86
								ADAMTS9-AS2	KNDC1
								GLRA4	GNG4
								IGKV3D-11	GRIP2
								PTGER3	CD300E
								P2RX1	SERPINB5
								LINC02441	ANGPTL4
								LGALS2	RBP1
								IGHM	GDF15
								IGHV1-58	FBXO2
								IGKJ3	ECHDC3
								GCNT4	NALCN
								CHRNA7	KCNN2
								BMX	DBNDD1
								IGKV3-7	SMTNL2
								IGHV3-53	LOC105374339
								LOC105370485	LOC105378604
								ARHGAP44	WNT11
								BEND5	CXCL9
								LINC02568	SNORA9
								SCUBE2	RBP5
								IGHJ4	PMEPA1
								SPATA22	GPR143
								ANK2	LOC101928357
								SEMA6A-AS2	APLN
								TCL1A	RGS4
								PDE9A	STRIP2
								NKX3-2	NKILA
								KCNK3	ARID3A
								FFAR4	TIMD4
								FAM30A	RHPN1
								MB	LRRC36
								CILP	TCHH
								IGKV1D-17	FBP1
								IGLV1-41	DUSP4
								IGLV2-34	SLC6A4
								IGHJ5	VEGFA
								SDK1	S100A8
								EDN2	CYP4X1
								CD19	ENPEP
								MYH15	OSCAR
								CRACD	FSTL3
								SEMA3E	MYBL2
								DPT	TRIP13
								NRIP3-DT	ST3GAL1
								IGLV2-5	DDIT4
								IGKJ1	LOC105375728
								NAP1L2	GPD1
								SLITRK6	C1R
								SLC17A4	GRM8
								MPP2	CHRD
								P2RY1	LOC101927668
								SCIN	CXCL10
								IGKV1-9	TPX2
								IGKJ4	ADRA1B
								IGHV6-1	FOXC2
								PNOC	COL4A1
								TMEM253	MMP12
								FBN2	CITED4
								BDKRB1	TDGF1P3
								STYK1	HOMER1
								GPA33	ABAT
								HOXB13	SKA3
								IGLV3-10	AS3MT
								IGHV3-11	UBE2C
								IGKJ5	PVT1
								LINC01133	TREM2
								IGKC	PRR36
								TNXB	EVX1
								SEMA3D	SPTBN5
								CA12	FUT7
								LOC340090	PLEKHN1
								EDIL3	ABCA6
								SYP	GPR37
								MFAP4	C1S
								CAMK2A	SNX10
								IGKV1-16	OLFM2
								PRKAR2B	RGPD1
								GSTM5	CLTRN
								MS4A1	CYP39A1
								MZB1	DSG4
								SLIT3	ZNF385B
								CRMA	BMAL2
								SPOCK3	TMEM74B
								KIF5A	SQLE
								LINC00842	RGS16
								PARM1	LRRC8E
								SPINK4	LOC112268438
								ATP2A3	ASB9
								ACVRL1	KCNJ8
								SCN3B	RAMP1
								PCDH19	SULF1
								HPGD	XRCC2
								ITPKA	PNMA6A
								LOC107987223	TUBB3
								TNFRSF13C	TTPA
								IGLC3	COL22A1
								PTGDR2	BHLHE40
								KBTBD11-OT1	HILPDA-AS1
								IGKV1-12	ATP11A
								ELANE	ORC6
								IGKV2D-28	LOC101929216
								IGHV3-73	LDLRAD3
								SFTPA2	TFPI
								IGLV4-60
								ABI3BP
								MEOX2
								LRRC7
								ANO2
								JAM2
								TWIST2
								IGHV1OR15-1
								PTPRZ1
								BEND4
								IGKV2-28
								IGKV3D-20
								P2RY14
								ST6GALNAC1
								CLEC9A
								LOC107983983
								INSYN1
								IGKV2-29
								WNT2B
								FAM3D
								EFHC2
								CPNE5
								SLC28A2
								CD22
								NRG1
								IGHJ2
								NMRAL2P
								GREM2
								GPAT3
								OSR2
								PGM5
								SEMA6A
								LOC105375166
								NCAM1
								LINC02984
								IGKV1-17
								LOC102724760
								COL2A1
								ZNF575
								FOXF1
								ADAM28
								PLCE1
								CCDC68
								DNAI4
								LPAR3
								REG4
								IGKV1-6
								EMX1
								IGKV3-20
								RNF112
								IGKV6D-21
								CHI3L2
								RASL12
								PDE5A
								CNTNAP3
								PCDH10
								RBM24
								LOC100506253
								TSPAN7
								IGHV3-48
								IGHV7-4-1
								IGLV1-50
								VSTM5
								IGKJ2
								MIXL1
								AOC1
								FRZB
								WFDC2
								LMOD1
								LGALS4
								SLIT3-AS2
								JPH2
								PTGER2
								IGFBP6
								GPM6B
								PTPRH
								CDHR5
								KCNQ5
								IGHV3-64
								ADGRB3
								VWA5A
								TTC22
								LOC107986127
								RCAN2
								PP7080
								JPH3
								CCR10
								GPR15LG
								APOD
								IGLC2

## Sheet: COMBINSIGNIFICANT-UPEGULATED
SIGNIFICANT_UPREGULATED
MMP7
DEFA6
FABP6
CXCL8
INHBA
KRT23
MMP3
TCN1
SAA1
REG3A
REG1A
TACSTD2
PITX2
DEFA5
CXCL3
ETV4
ESM1
CDH3
LY6G6D
MMP1
GDF15
SIM2
IL6
CHI3L1
CXCL2
CXCL5
STC1
PTGS2
DPEP1
ASIC1
FAP
ALDOB
CXCL6
TRIB3
TNFSF9
GLYATL1
CXCL1
AQP9
VSNL1
IL1B
AGT
SPP1
EGFL6
SERPINB5
REG1B
DUSP4
CXCL11
CST1
SAA2
AZGP1
OLFM4
PLEKHS1
SNTB1
SLCO4A1
HILPDA
MYC
KRT17
EPHX4
MTHFD1L
TESC
AXIN2
CTHRC1
ANGPT2
NCOA7
MMP11
FAM3B
SLCO1B3
HCAR2
CA9
IL23A
STRA6
COL10A1
COL11A1
WTAPP1
FOXQ1
ADAM12
KRT80
DSC3
CLDN1
CCAT1
SFRP4
SLC6A20
KLK10
DUXAP9
PDX1
CEMIP
OLR1
CEL
HTR1D
CPNE7
CLDN2
LINC03040
CHRDL2
PRSS33
IGF2BP3
ACSL6
TRIM29
ELFN1-AS1
H19
LOC102724852
MSX2
S100A2
GRIN2D
STC2
TG
ADAMTS12
TREM1
SPINK4
SALL4
STK31
SELE
KCNJ15
LARGE2
KIF26B
ALKAL1
FOSL1
REG4
COL1A1
PKP1
SERPINE1
SLC13A3
FPR2
CCN4
EPOP
MIR675
CELP
C2CD4A
THBS2
UNC93A
EMSLR
VWA2
MAPK15
OSM
BGN
RAMP1
HOTS
COL8A1
LOC112267876
MSX1
CKMT2
P4HA3
LOC105369370
RASL10B
MDFI
MUC5AC
SLC11A1
TNC
ANOS1
HCAR3
LOC105370672
ITGBL1
ASCL2
NPFFR1
MEX3A
GJB4
HS6ST2
TNFRSF12A
ADAMTS2
LINC01610
APLN
KLHL35
SULF1
SSTR5
SLCO4A1-AS1
MAP7D2
PRECSIT
PRSS22
STRIP2
ERFE
POU5F1B
SMTNL2
THBS4
CTXN1
CPXM1
F7
MATN3
SHISA2
IRX2
FJX1
LINC01235
SH3TC2
EVA1A
SLC7A5
LOC105373582
ALPG
OCA2
ABCC2
GRHL3
NKD2
ADAMTS4
MFAP2
LOC105376806
TNS4
CBX2
SERPINA10
SLC22A3
TMPRSS13
MYEOV
ZNF469
LINC01979
NMU
NFE2L3
LZTS1
ANLN
CGREF1
ISM1
TFAP2A
LRP8
LGR5
PTP4A3
IQSEC3-AS1
AJUBA
ATG9B
SLC4A11
EREG
LOC105379189
UCA1
FAM83H-AS1
CYP2W1
TRNM
MACC1
PDPN
SLC6A6
RNF183
SH3PXD2A-AS1
LOC105375434
GAS2
TNFRSF6B
TDGF1
VENTX
SP5
COL1A2
LRRC36
MILIP
TNFAIP6
GRIN2B
FUT1
COL4A1
F2RL2
PCDHB9
TGFBI
ACAN
KRT7
CFAP251
TFPI2
LOC100132154
PRR36
LOC105373791
ROBO2
GPR84
PHLDA1
CLMAT3
FCGR3A
SNAI1
FIBIN
CCNO
DHRS2
PELATON
DUOXA2
GDPD5
NKD1
EDNRA
LOC105376689
FGF18
FAM166C
EPHB1
COL3A1
PIFO
FCGR3B
LOC112268270
WDR72
LOC107984567
MYBL2
SPARC
LOC101927668
COL12A1
PSAT1
APOLD1
ADAMTS6
FREM2
COL5A2
B4GALNT4
LRRC15
HOMER1
MIR3606
FPR1
LEF1-AS1
BMP7
LOC101928357
C8B
HPR
F2
APOA2
AHSG
ITIH1
C8A
ALB
FGG
SERPINA4
PLG
FGB
APOA1-AS
F9
APCS
APOC3
AMBP
FGA
APOA1
HP
SERPINC1
GC
VTN
ORM1
ITIH2
ORM2
FGL1
CYP4A11
C9
APOF
IGFBP1
SLC2A2
APOH
MAT1A
HAMP
BAAT
CYP2E1
SERPIND1
HPX
APOB
HPD
TF
ADH4
SLC25A47
ARG1
PAH
SERPINA7
HRG
BHMT
CPS1
CYP2A6
LBP
ITIH3
HABP2
AADAC
SAA2-SAA4
SLC38A3
CRP
CYP2C8
PON1
FTCD
TTR
RDH16
APOC4-APOC2
SLC22A1
APOC2
TFR2
ASGR2
SERPINA11
CFHR3
ITIH4-AS1
FMO3
ITIH4
RBP4
SULT2A1
HSD17B13
UPB1
PGLYRP2
LPA
CYP2C9
C6
SERPINA3
FCN3
ALDH8A1
SERPINF2
AGXT
CFHR1
ASGR1
A1BG
LOC105372485
HPN
NOTUM
INHBE
MTTP
A1BG-AS1
KNG1
TM4SF4
TAT
C4BPA
F5
G6PC1
APOC1
HSD11B1
C5
LINC01018
TDO2
LINC02418
DMGDH
SLC27A5
COLEC10
AOX1
SERPINA5
RGN
CYP3A4
PIPOX
UGT2B10
LOC107986554
NPC1L1
AMDHD1
CRHBP
AKR1C4
ABCG5
GCGR
IGF2
SLC1A2
PNPLA3
SERPINA6
INS-IGF2
CLEC4M
CP
THRSP
ABCG8
SERPINA1
CDO1
PROC
CUX2
PON3
ACSM5
BHMT2
COMP
GSTA2
COLEC11
ELOVL2
ADH1A
PLGLB1
CFB
CFI
SLC6A1
PLGLB2
ART4
KLKB1
CNDP1
MARCO
C3
TAT-AS1
NNMT
SCIRT
HSD17B6
HAL
PZP
PRG4
MASP2
LY6G6F-LY6G6D
LINC01348
NPW
DUXAP10
DUXAP8
XIST
C4BPB
SEC14L2
FETUB
GATM
C4A
C4B
PPP1R1A
GAMT
KRT7-AS
OGDHL
F12
OIT3
NR0B2
NAT8
NOX4
SARDH
DBH
TTC36
GLT1D1
FNDC4
ONECUT2
ASPDH
CYP2D6
LOC100507053
CYP2B6
ADRA1A
LOC105373608
DDN
SLC38A4
CYP3A7
LOC112268294
PKHD1
CREB3L3
INHBB
IGSF23
MST1
WNT2
CYP3A7-CYP3A51P
AGMO
CDH2
CES1
CLEC4G
LIPC
LEAP2
ALPL
PFKFB1
C8G
ALDH1L1-AS2
MLXIPL
SLC7A2
CYP2C19
UBD
GREB1L
UGT2B7
MASP1
CETP
CYP4F3
ALDH4A1
AKR1C1
ADCY1
CHST9
PKLR
CECR2
PIK3C2G
ACSS3
VNN1
ETNK2
CILP2
TMPRSS6
AR
DGAT2
FYB2
ADORA2A-AS1
PLIN5
SLC6A12
FOLH1
ELFN1
FST
TIMP1
OTC
VWCE
REEP6
CBS
GOLT1A
LRG1
ALDH1L1
PROX1-AS1
IL1RN
ABCB4
G0S2
SLC47A1
FZD10
CES1P1
PALM3
GABRD
ALDH1L1-AS1
F10
DNAH5
GLS2
GRB14
ACSL1
SERPING1
LOC105372989
PLIN2
LOC102724560
KYNU
APOE
KHK
C2
TRPV4
CFH
IGFALS
CTXND1
APOM
SMOC1
SLC2A1
SPTBN2
DBH-AS1
PRSS35
CYP1B1
GPT2
GSTA1
PCSK9
CYP4F22
MRO
HECW2
PROX1
GLTPD2
FGGY
ADAMTSL2
AGTR1
IL1RAP
SLC25A18
FN1
HPS3
SCD
WNT3
LOC105372710
SLC1A3
BIRC7
GRHL1
OXTR
DEPP1
LOC105377806
AVPR1A
GLDC
ADH1B
DHODH
NR1I3
FCGR1CP
CYP4F2
MIR4751
FCGR1A
FGF14
ADH6
IGFBP2
MMP9
SLC12A5-AS1
PRR7
FCGR1BP
HYAL1
LOC112268430
SULT1E1
SPOCD1
LCAT
UNC5CL
GPR3
CYP2D7
KLF15
ZFHX4
LINC02532
SLC30A2
CLU
NFE2
LINC02940
SORD2P
ITGAD
ABCC9
LOC105377847
CCL18
NDUFA4L2
LINC01605
HOMER2
LIN7A
ATF5
TNFRSF11B
HTRA4
BCO2
GABRP
SORD
DRD2
AREG
SLC1A7
SULT2B1
PHGDH
SLC7A9
CELSR3
SDS
UGT1A4
PXDC1
COL18A1
COL9A3
BNIP3
HSPA6
TMEM45A
RTN4RL2
IGHG1
DSCC1
DNAH2
SNORD86
KNDC1
GNG4
GRIP2
CD300E
ANGPTL4
RBP1
FBXO2
ECHDC3
NALCN
KCNN2
DBNDD1
LOC105374339
LOC105378604
WNT11
CXCL9
SNORA9
RBP5
PMEPA1
GPR143
RGS4
NKILA
ARID3A
TIMD4
RHPN1
TCHH
FBP1
SLC6A4
VEGFA
S100A8
CYP4X1
ENPEP
OSCAR
FSTL3
TRIP13
ST3GAL1
DDIT4
LOC105375728
GPD1
C1R
GRM8
CHRD
CXCL10
TPX2
ADRA1B
FOXC2
MMP12
CITED4
TDGF1P3
ABAT
SKA3
AS3MT
UBE2C
PVT1
TREM2
EVX1
SPTBN5
FUT7
PLEKHN1
ABCA6
GPR37
C1S
SNX10
OLFM2
RGPD1
CLTRN
CYP39A1
DSG4
ZNF385B
BMAL2
TMEM74B
SQLE
RGS16
LRRC8E
LOC112268438
ASB9
KCNJ8
XRCC2
PNMA6A
TUBB3
TTPA
COL22A1
BHLHE40
HILPDA-AS1
ATP11A
ORC6
LOC101929216
LDLRAD3
TFPI
C3P1
GCKR
F11
ABCB11
CPN1
GBP7
C5-OT1
SYT12
PROZ
LINC01485
HPN-AS1
ACMSD
LOC112268127
FOLH1B
DAO
HOGA1
GATA4
F11-AS1
DSG1
TBX15
VNN3P
UGT1A1
NR1H4
RANBP3L
PANX2
KLB
BCHE
HLF
HISLA
GDF7
ESR1
SCTR
CHST4
LOC102723493
NRAP
MAOB
PLPPR1
GHR
PTH1R
NXPH4
CTNNA3
PC
CLDN14
MST1P2
FXYD1
STAB2
SFRP5
TSLP
UGT1A3
UGT1A9
TNFSF14
NUGGC
DMRTA1
HS3ST3B1
CYP27A1
ARID3C
PCOLCE2
SLC30A10
MT2A
LOC105378842
RELN
CYP2C18
CYP2B7P
TPPP2
ACADSB
AKR1C2
MT1A
FDCSP
PLIN1
SEC14L4
SLCO1B3-SLCO1B7
DNASE1L3
HS3ST2
UGT1A5
DCDC2
ADHFE1
HAAO
PDZK1P1
IP6K3
DNAJC5B
LRRC55

## Sheet: COMBINSIGNIFICANT-DOWNREGULATED
SIGNIFICANT_DOWNREGULATED
AQP8
CA1
INSL5
GUCA2A
CARD14
SLC26A3
PYY
CA4
MS4A12
GCG
CA2
CLCA4
TMIGD1
ZG16
CD177
UGT2B17
SST
SLC4A4
CA7
SLC26A2
OTOP2
ADH1B
SCNN1B
CHP2
FDCSP
ADH1C
PKIB
KRTAP13-2
CLDN8
KRT20
DHRS9
CHGB
AKR1B10
SFRP1
ABCG2
CCR1
ABCA8
MMP28
TNFRSF17
NXPE4
CEACAM7
CR2
CXCL12
VSIG2
ITLN1
ADTRP
LAMA1
HHLA2
C2orf88
ADH1A
SPINK5
CLCA1
CKB
JCHAIN
LGALS2
STMN2
AMPD1
SEPP1
CLDN23
CWH43
TNXB
F13A1
HPGD
ADAMDEC1
CLEC3B
SI
MFSD4A
ST6GALNAC6
MT1H
HEPACAM2
PDE6A
CHGA
DPT
FABP4
CILP
CDKN2B
CDH19
SCGN
EDN3
GNG7
LRRC19
CPB1
SPIB
MYOC
HOXD10
SOSTDC1
PLA2G10
SCGB2A1
LRRN2
GHR
OGN
CDHR5
PTN
SDCBP2
HRASLS2
DNASE1L3
SLC30A10
BTNL8
STAP1
SLC28A2
HSD17B2
SLC17A4
TUBAL3
PLAC8
C7
MALL
MATN2
ARHGEF39
FCGBP
CD22
PCSK2
NR3C2
PCOLCE2
CDA
NME9
DHRS11
CPM
KRT3
TSPAN1
MUC4
VIP
BRINP3
IGF1
CLIC5
GDPD2
AHCYL2
OTOP3
BEST4
ANPEP
CLCA4-AS1
LOC105377483
HSD3B2
KRT24
ADIPOQ
PLIN1
SLC5A11
DAO
GUCA2B
ABCB11
MEP1B
LOC105369724
SLC17A8
FCRL4
IGLV2-33
IGHV3-35
FAM135B
IGKV2-18
IGLV8-61
LOC105376567
CNTFR
SCARA5
GBA3
TNFRSF13B
UNC5D
LINC02023
LIPC
NEUROG3
LINC00955
SH2D6
ALPI
LINC00974
SPINK2
LOC105376993
GGT8P
SLITRK3
CNGB1
GPR15
IGHA2
LUZP2
PRKG2
LOC105378625
CYP3A4
SLC27A6
LOC105378520
IGKV1D-43
LGI1
SPATA22
C11orf86
IGHV3-16
IGLV5-37
GLDN
IGLC4
VSTM2A
LOC105374528
TMEM72
TRPV3
LINC02000
ASTN1
SH2D7
SCNN1G
LINC00494
AKR1B15
P2RY4
RSPO2
INSM1
CD163L1
LOC105374527
MUSK
LOC105369504
PLAAT2
TBC1D27P
SULT1A2
TRPM6
LINC01645
NSG2
NKX2-3
GRIK3
SLC6A19
PRPH
SLC7A14
CDKN2B-AS1
BEST2
PLP1
HAPLN1
B4GALNT2
PRIMA1
LINC01082
HPSE2
PHOX2B
ZNF536
B3GNT6
NPY
BMP3
PIRT
NRXN1
LOC112268445
SOX10
LOC105369515
SORCS1
CBLN2
LHFPL4
FOXD3
CADM3
TMEM151B
B3GALT1
OR51E2
CADM3-AS1
CHRDL1
CHL1
PI16
COL4A6
LOC101927522
B3GALT5
DES
ADAM33
ITLN2
ANGPTL7
LOC105374588
REP15
LOC105376328
VWC2
MUC2
NEFM
CNTN2
XKR4
RSPO1
TINCR
NEGR1
GRIA4
TPSG1
IGHA1
B3GNT7
VEGFD
LMO3
FER1L6
LRRN4CL
FENDRR
NEFL
FEV
LOC107986847
FGF10
RGMA
GLP2R
TPH1
C16orf89
ADCY2
CMA1
IGLV2-18
EPHA7
CTSG
CNR1
LOC105373902
TRPA1
ECRG4
IGLV7-46
SCG2
ATP1A2
LOC107985747
FOXF2
KLK3
LYPD8
RIMS4
TPO
INSC
MADCAM1
COL19A1
PDE1C
GFRA3
IGLV10-54
HOXD4
MFAP5
IGHJ3P
HOXD3
NSG1
LOC105371601
CXCL14
EPIST
RERGL
MIR6720
DNER
SCN2B
SCG3
SCN7A
BTNL3
HOXD1
CCL28
SLC8A3
NPY6R
TEX11
FBLN1
ZBTB7C
ARHGAP44-AS1
NEXMIF
LOC105374299
LINC00578
LCN10
PIGR
VIT
CECR7
FSIP2
SLC51B
CRYBA2
PTGDR
RXRG
ACKR1
ENPP6
ADGRL3
LOC107985805
TPSB2
IGLV2-8
IGHV3-62
CHRNA3
TPSAB1
MYPN
PADI2
LGALS9C
LOC107986566
IGKV6-21
GFI1B
PTCHD1
TMEM61
SFRP2
FMN2
TSPAN11
ARX
NKX2-2
LOC100286986
TROAP-AS1
MIR650
IGLV2-11
CFD
NEUROD1
CTNNA2
IGHV3-41
ELAVL4
SLC17A7
MTNR1A
ENTPD3
CASQ2
TPSD1
SCUBE1
VPREB3
ANKRD36BP2
ABCC8
GLIS1
IGKV2-24
KCNH1
GP2
SYT5
FRMD3
LINC02884
B3GALT5-AS1
GCSAML
LOC105375918
LOC100507351
TCF21
CD79A
INA
DUSP26
IGKV2-4
FAM177B
SULT1B1
TLL1
MROH3P
MFSD4A-AS1
IGKV2D-30
IGKV2D-24
CADM2
LDB3
DCHS2
RASD2
HTR4
ADCYAP1
LOC105379252
IGKV2-30
IGKV5-2
MAB21L2
IGHV3-66
HOXD11
WSCD1
CCL11
OSR1
NXPE1
LINC00940
DPY19L2
FCRL2
MAL
FAM95B1
IGHV5-10-1
DSCAML1
HMCN2
PIANP
CHST5
CALB2
PRAMENP
ENTPD8
LINC01752
CASP5
IGHJ3
CLMP
BCAS1
IGKV1-27
SCN3A
TRIM40
FCRLA
LOC107986569
NXPE2
IGKV1D-27
EYA2
CPA3
BARX2
IL17REL
SLC35F1
CNTN1
FCER2
VIPR2
TMEM236
IL1R2
KIF5C
RPL10L
LOC105378569
FAM107A
C1QTNF12
KIRREL3
SEMA6D
IGSF5
NEURL1
IGHV3-64D
IGKV2D-29
IGKV1D-37
IGLV5-45
IGLV2-28
RGS13
C15orf48
FER1L6-AS2
KIR2DL4
IGLV7-43
MS4A2
COX6B2
LOC105378938
SLC18A1
ACTG2
GAP43
IGHV1-3
TMEM171
DIRAS1
MIR147B
LOC105372693
TBX10
BMP5
NRG2
GDNF
IQCN
CDKL2
STUM
CIDEC
SLCO2A1
FHL5
HAGLR
UCN3
HRCT1
SEC14L5
VAT1L
IGKV2D-26
CYP4F24P
ABCC13
TTLL6
IGHV3-71
SIGLEC6
LOC101928215
AP3B2
PHGR1
CACNA1A
MUC12-AS1
TMEM35A
SCN4B
SECTM1
MUC12
PGM5P4
FGF9
LINC01550
SYP-AS1
NTRK3
MYOT
IGHV3-72
LOC105378570
MYOCD
ENTREP1
SVOPL
WNT9A
MYH11
ISL2
SLC52A1
IGHV3-49
ATP13A4
LINC01915
GRIN1
RBFOX1
IGKV3D-7
IGLL5
TUBB4A
SLC9A3
IRF4
GCNT3
SPON1
KIF1A
SPDEF
LOC105370481
USP2
DPP10-AS1
IGLC7
IGLC1
ITM2C
KLK15
PAX5
MIR4537
SLC25A34
PKD1L2
SLC9A2
SMIM33
NAALADL1
PKHD1L1
VWA5B2
FABP2
IGHV3-52
LOC102723338
IGLV2-23
SMIM5
LINC03026
RHBDL3
HOXD8
CHRM1
LOC105377896
NOVA1
IGLC5
IGLV1-51
IGLV2-14
ANO5
CYP26B1
ADAMTS8
IGHV3-22
CHRNA1
IGKV1-37
SERTAD4
IGKV2-26
MEP1A
IGHV3-7
IGLJ1
LOC100652777
HSD11B2
SLC4A10
LPAR1
HDC
IGKV3-11
KLF4
LGALS9B
TLX2
TMEM31
GPR55
ANKRD20A4-ANKRD20A20P
CAPN9
DISP2
LOC101929007
LINC00092
NHERF4
APLP1
PCSK5
LRRC26
LOC107985359
IGHV4-59
GRIK5
BLK
SELENBP1
LINC03007
RET
TMEM179
FOXP2
IGHJ1
RHEX
ADRB1
LOC401021
PRDM16-DT
LINC01140
SCN11A
C1QTNF7
ASB2
SPARCL1
LTK
DDX3ILA1
POU2AF1
SSTR3
CHODL
ATOH1
LOC643201
NOL4
FCRL1
AK5
TMEM100
ZNF385D
MS4A8
IGLC6
EDIL3-DT
IGHJ6
LOC107985504
ALK
TOX
ADAMTS9-AS2
GLRA4
IGKV3D-11
PTGER3
P2RX1
LINC02441
IGHM
IGHV1-58
IGKJ3
GCNT4
CHRNA7
BMX
IGKV3-7
IGHV3-53
LOC105370485
ARHGAP44
BEND5
LINC02568
SCUBE2
IGHJ4
ANK2
SEMA6A-AS2
TCL1A
PDE9A
NKX3-2
KCNK3
FFAR4
FAM30A
MB
IGKV1D-17
IGLV1-41
IGLV2-34
IGHJ5
SDK1
EDN2
CD19
MYH15
CRACD
SEMA3E
NRIP3-DT
IGLV2-5
IGKJ1
NAP1L2
SLITRK6
MPP2
P2RY1
SCIN
IGKV1-9
IGKJ4
IGHV6-1
PNOC
TMEM253
FBN2
BDKRB1
STYK1
GPA33
HOXB13
IGLV3-10
IGHV3-11
IGKJ5
LINC01133
IGKC
SEMA3D
CA12
LOC340090
EDIL3
SYP
MFAP4
CAMK2A
IGKV1-16
PRKAR2B
GSTM5
MS4A1
MZB1
SLIT3
CRMA
SPOCK3
KIF5A
LINC00842
PARM1
SPINK4
ATP2A3
ACVRL1
SCN3B
PCDH19
ITPKA
LOC107987223
TNFRSF13C
IGLC3
PTGDR2
KBTBD11-OT1
IGKV1-12
ELANE
IGKV2D-28
IGHV3-73
SFTPA2
IGLV4-60
ABI3BP
MEOX2
LRRC7
ANO2
JAM2
TWIST2
IGHV1OR15-1
PTPRZ1
BEND4
IGKV2-28
IGKV3D-20
P2RY14
ST6GALNAC1
CLEC9A
LOC107983983
INSYN1
IGKV2-29
WNT2B
FAM3D
EFHC2
CPNE5
NRG1
IGHJ2
NMRAL2P
GREM2
GPAT3
OSR2
PGM5
SEMA6A
LOC105375166
NCAM1
LINC02984
IGKV1-17
LOC102724760
COL2A1
ZNF575
FOXF1
ADAM28
PLCE1
CCDC68
DNAI4
LPAR3
REG4
IGKV1-6
EMX1
IGKV3-20
RNF112
IGKV6D-21
CHI3L2
RASL12
PDE5A
CNTNAP3
PCDH10
RBM24
LOC100506253
TSPAN7
IGHV3-48
IGHV7-4-1
IGLV1-50
VSTM5
IGKJ2
MIXL1
AOC1
FRZB
WFDC2
LMOD1
LGALS4
SLIT3-AS2
JPH2
PTGER2
IGFBP6
GPM6B
PTPRH
KCNQ5
IGHV3-64
ADGRB3
VWA5A
TTC22
LOC107986127
RCAN2
PP7080
JPH3
CCR10
GPR15LG
APOD
IGLC2
MMP3
THBS4
MMP1
REG3A
EBF3
WTAPP1
CHRDL2
REG1A
PCSK1
MRGPRF
CTSE
COL9A1
SERTAD4-AS1
SYNDIG1
TAC1
DUOX2
LRRC15
CSDC2
MKX
MUC5AC
PSD
VWF
COL24A1
LCN2
CNN1
CLC
DUOXA2
DIO2
WNT5A
ADAMTS16
SPEG
COL12A1
F2RL2
CARMN
MMP2
TENM3
FLNC-AS1
GREM1
NOS2
TACR2
PLA2G2A
IGLV3-9
SFRP4
PLN
MUC17
PDZD2
FBXL22
TNIP3
SPOCK1
PI3

## Sheet: COMBINEDSIGNIFICANT_CLDN
SIGNIFICANT_CLDN	CLDN_DOWNREGULATED	CLDN_UPREGULATED
CLDN1	CLDN8	CLDN1
CLDN2	CLDN23	CLDN2
CLDN3		CLDN14
CLDN4
CLDN5
CLDN7
CLDN8
CLDN11
CLDN12
CLDN14
CLDN14-AS1
CLDN16
CLDN23
