# Supplementary material for: Identification of key claudin genes associated with survival prognosis and diagnosis in colon cancer through integrated bioinformatic analysis
Source: Front Genet. 2023 Sep 19;14:1221815. doi: 10.3389/fgene.2023.1221815 (PMC10550083; doi:10.3389/fgene.2023.1221815)
Supplement: Supplementary file 10 [file DataSheet2.ZIP › Zip S5/GSE15781/GSE15781.xlsx]

## Sheet: GSE15781 top table
ID	adj.P.Val	P.Value	t	B	logFC	Gene.symbol	Gene.title
127041	2.52e-05	1.54e-09	8.82213	11.6403	5.00068	CARD14	caspase recruitment domain family member 14
214199	2.52e-05	1.18e-09	8.9346	11.4433	3.78721	CA7	carbonic anhydrase 7
110210	2.82e-05	3.09e-09	8.52716	11.0677	2.32749	SPIB	Spi-B transcription factor
212372	2.82e-05	3.43e-09	8.48252	10.4721	3.37255
126843	4.49e-05	8.19e-09	8.12248	10.1741	5.08217	INSL5	insulin like 5
157922	4.49e-05	7.40e-09	8.16375	9.81692	3.83611	SST	somatostatin
164016	6.44e-05	1.37e-08	7.91223	9.63623	3.82209	SLC4A4	solute carrier family 4 member 4
109909	6.48e-05	1.78e-08	7.80715	9.19301	3.48856	OTOP2	otopetrin 2
117293	6.48e-05	1.86e-08	7.78905	9.17823	2.75247
139216	9.79e-05	3.57e-08	7.52752	8.84058	1.53146
125148	6.48e-05	1.97e-08	7.76542	8.80419	2.07559	ARHGEF39	Rho guanine nucleotide exchange factor 39
183806	0.000102	4.03e-08	7.47945	8.73686	1.54699	HIGD1A	HIG1 hypoxia inducible domain family member 1A
127432	0.0001055	4.83e-08	7.40782	8.57197	1.55285
143319	0.0001055	5.42e-08	7.36199	8.42576	1.37034	PCSK1N	proprotein convertase subtilisin/kexin type 1 inhibitor
170823	0.0001055	5.64e-08	-7.34667	8.42295	-1.15082	IFITM3	interferon induced transmembrane protein 3
178313	9.58e-05	3.20e-08	-7.57079	8.40105	-3.004	ETV4	ETS variant 4
140333	0.0001055	5.00e-08	7.39421	8.35247	3.1465
116662	0.0001093	6.63e-08	7.28275	8.26821	1.59814
133849	0.0001093	6.65e-08	7.28203	8.25422	4.60478	PYY	peptide YY
198666	0.0001055	5.78e-08	7.3373	8.18599	4.36295	GCG	glucagon
207509	0.0001151	7.92e-08	7.21301	8.09848	1.68311	LGALS4	galectin 4
102706	0.0001151	8.75e-08	-7.174	8.00272	-1.11783
167669	0.0001151	8.75e-08	7.17425	8.00179	5.14712	CA1	carbonic anhydrase 1
186684	0.0001151	8.56e-08	7.18294	7.90399	3.31882	PKIB	protein kinase (cAMP-dependent, catalytic) inhibitor beta
146722	0.0001244	1.02e-07	7.1136	7.84007	5.01004	GUCA2A	guanylate cyclase activator 2A
195707	0.000143	1.22e-07	7.04536	7.65979	2.13155	HSD17B2	hydroxysteroid 17-beta dehydrogenase 2
131198	0.0001151	7.71e-08	7.22388	7.60115	2.419	PDE6A	phosphodiesterase 6A
120362	0.0001209	9.56e-08	7.13944	7.5893	3.48165	SCNN1B	sodium channel epithelial 1 beta subunit
173408	0.0001604	1.42e-07	-6.98616	7.51493	-2.65102	CXCL2	C-X-C motif chemokine ligand 2
209385	0.0001808	1.70e-07	6.91489	7.3597	2.22876	SDCBP2	syndecan binding protein 2
164835	0.0001818	1.77e-07	6.9004	7.32113	4.32796	CA2	carbonic anhydrase 2
168840	0.0001838	1.85e-07	6.88432	7.25866	2.54575	HPGD	hydroxyprostaglandin dehydrogenase 15-(NAD)
215425	0.000187	1.93e-07	6.86619	7.23641	1.59598	PRDX6	peroxiredoxin 6
132666	0.000188	2.00e-07	-6.85298	7.20081	-2.10824	MYC	v-myc avian myelocytomatosis viral oncogene homolog
110621	0.0001604	1.46e-07	6.97387	7.19964	2.62423
118874	0.0001965	2.15e-07	-6.82507	7.13792	-1.71745	IFITM1	interferon induced transmembrane protein 1
177389	0.0002073	2.40e-07	-6.78377	7.02098	-3.04503	CXCL3	C-X-C motif chemokine ligand 3
188682	0.0002137	2.54e-07	6.76196	6.95763	1.83208	ZNF575	zinc finger protein 575
214739	0.0002032	2.29e-07	6.80162	6.93239	2.96112	CCR1	C-C motif chemokine receptor 1
183171	0.0002315	2.82e-07	6.72166	6.86983	1.65883	ETHE1	ETHE1, persulfide dioxygenase
129974	0.0002399	3.06e-07	6.6893	6.7921	2.53432	ADAMDEC1	ADAM like decysin 1
158352	0.0002325	2.90e-07	6.71045	6.65374	2.38774	EDN3	endothelin 3
172733	0.0002933	4.03e-07	-6.58441	6.53582	-1.41033	ENC1	ectodermal-neural cortex 1
201628	0.0002933	4.29e-07	-6.56078	6.47384	-1.21366
168505	0.0002933	4.32e-07	6.5582	6.46933	1.80952	SMPDL3A	sphingomyelin phosphodiesterase acid like 3A
112934	0.0002933	4.37e-07	6.5536	6.43461	1.35329	SMPD3	sphingomyelin phosphodiesterase 3
184667	0.0002698	3.53e-07	6.63531	6.41485	2.39357	SCGN	secretagogin, EF-hand calcium binding protein
149192	0.0003002	4.57e-07	-6.53705	6.41129	-2.34699	CXCL1	C-X-C motif chemokine ligand 1
115238	0.0002933	4.16e-07	6.57283	6.39483	2.79157
161379	0.0003079	4.78e-07	6.51988	6.37137	1.50759	HIGD1A	HIG1 hypoxia inducible domain family member 1A
152640	0.0003415	5.60e-07	-6.45978	6.22087	-1.24937
182776	0.0003415	5.61e-07	6.45885	6.15955	2.87807	ABCA8	ATP binding cassette subfamily A member 8
169378	0.0003694	6.18e-07	6.42217	6.11938	1.957	PDZD3	PDZ domain containing 3
127270	0.0002933	3.95e-07	-6.59204	6.11033	-1.95219	CHRNA5	cholinergic receptor nicotinic alpha 5 subunit
172779	0.000337	5.33e-07	-6.47821	6.05426	-1.98177	SORD	sorbitol dehydrogenase
143287	0.0003862	6.58e-07	6.39843	6.04776	5.85133	AQP8	aquaporin 8
210299	0.0004056	7.16e-07	6.36661	5.96999	4.63655	SLC26A3	solute carrier family 26 member 3
202584	0.0003962	6.87e-07	-6.38214	5.91075	-1.4842	KDELC1	KDEL motif containing 1
107158	0.0004766	8.93e-07	6.28302	5.76833	0.941897	ATP6V0D1	ATPase H+ transporting V0 subunit d1
204936	0.0004762	8.69e-07	6.29324	5.75692	2.58388	CLDN23	claudin 23
109532	0.0004766	9.11e-07	6.27552	5.74844	1.67965	GPAT3	glycerol-3-phosphate acyltransferase 3
229195	0.0004766	9.26e-07	6.26933	5.69181	2.02547
125800	0.0004901	9.71e-07	6.25134	5.68607	1.67699	PLCD1	phospholipase C delta 1
206021	0.0004901	9.84e-07	6.24646	5.67609	2.0546	DHRS11	dehydrogenase/reductase 11
185528	0.0004718	8.47e-07	6.30304	5.65463	3.2421	CLDN8	claudin 8
170468	0.0004963	1.04e-06	6.22623	5.63311	1.24618	VILL	villin like
208476	0.0004766	9.28e-07	6.26861	5.57878	1.91268
519015	0.0005043	1.09e-06	6.20826	5.5505	2.3222
152373	0.0004963	1.04e-06	6.22503	5.52869	2.26288
107030	0.0005262	1.17e-06	-6.18182	5.51946	-0.941882
122836	0.0005063	1.11e-06	6.20146	5.50682	2.821
113928	0.0005406	1.22e-06	-6.16657	5.48181	-1.35206
197431	0.0004963	1.02e-06	6.23198	5.47816	2.59152	AMPD1	adenosine monophosphate deaminase 1
187286	0.0005043	1.08e-06	6.21018	5.44892	3.07279	CHGB	chromogranin B
129972	0.0005607	1.30e-06	6.14286	5.4172	1.03185	PXMP2	peroxisomal membrane protein 2
171247	0.0005734	1.34e-06	6.12952	5.38204	1.80732	TSPAN7	tetraspanin 7
235029	0.0005607	1.29e-06	6.14389	5.38045	1.08167
105408	0.0005867	1.39e-06	6.11609	5.35398	1.89496	PDE9A	phosphodiesterase 9A
152856	0.0005989	1.46e-06	6.09889	5.30848	1.04147	TMEM45B	transmembrane protein 45B
144371	0.0006171	1.52e-06	6.08298	5.26262	1.44206	KRT14	keratin 14
147078	0.0006343	1.60e-06	6.06356	5.22068	0.883285	LARGE1	LARGE xylosyl- and glucuronyltransferase 1
173221	0.0006416	1.64e-06	6.05482	5.17336	2.69405	LAMA1	laminin subunit alpha 1
409931	0.0006639	1.73e-06	6.03482	5.12909	1.73249	DISP2	dispatched RND transporter family member 2
123731	0.0006649	1.76e-06	6.02833	5.10247	4.10041	ZG16	zymogen granule protein 16
168061	0.0006758	1.83e-06	6.01365	5.09351	1.37932	ANO9	anoctamin 9
211877	0.0005934	1.43e-06	-6.10707	5.08606	-1.30923	ASUN	asunder, spermatogenesis regulator
169621	0.0006758	1.85e-06	-6.01053	5.07513	-1.11209
671898	0.0006324	1.58e-06	-6.06927	5.07175	-3.55627
209671	0.0006758	1.88e-06	-6.00288	5.06301	-0.822273	SSB	Sjogren syndrome antigen B
178866	0.0006758	1.89e-06	6.001	5.05696	2.33345	LRRC19	leucine rich repeat containing 19
189141	0.0006639	1.74e-06	6.03323	5.0159	4.25295	TMIGD1	transmembrane and immunoglobulin domain containing 1
107835	0.0006842	1.97e-06	5.98583	5.01348	1.56054	FUCA1	fucosidase, alpha-L- 1, tissue
157780	0.0006842	2.00e-06	5.98085	5.00641	3.53173	SLC26A2	solute carrier family 26 member 2
106461	0.0006758	1.87e-06	6.00503	5.00081	2.03138	TSPAN1	tetraspanin 1
165381	0.0007013	2.07e-06	5.96778	4.9536	1.7337	RHBDL2	rhomboid like 2
124299	0.0007127	2.14e-06	5.95493	4.93773	2.64072	ADH1A	alcohol dehydrogenase 1A (class I), alpha polypeptide
210426	0.0007127	2.16e-06	5.95151	4.93531	1.32264
120135	0.0007127	2.17e-06	5.95038	4.93094	1.60988	PTPRH	protein tyrosine phosphatase, receptor type H
107957	0.0007182	2.23e-06	5.94013	4.89482	1.63612	METTL7A	methyltransferase like 7A
112056	0.0007218	2.26e-06	5.93464	4.87431	1.55919	UGP2	UDP-glucose pyrophosphorylase 2
150137	0.0006842	1.98e-06	5.98352	4.87021	2.40055	FABP4	fatty acid binding protein 4
201519	0.0007335	2.33e-06	5.92342	4.85062	2.10838	MALL	mal, T-cell differentiation protein like
112586	0.0007397	2.47e-06	5.90218	4.80963	2.59758	LGALS2	galectin 2
157489	0.0007397	2.46e-06	5.90363	4.80272	0.921341	POLD4	DNA polymerase delta 4, accessory subunit
143546	0.0007397	2.47e-06	5.90097	4.79342	2.40382	CHGA	chromogranin A
191423	0.0007397	2.46e-06	5.90379	4.78958	1.32449	CRYBA2	crystallin beta A2
113888	0.0007397	2.44e-06	5.90621	4.78426	1.54473	KRT19	keratin 19
179125	0.0007335	2.34e-06	5.92149	4.76852	2.23654	CDHR5	cadherin related family member 5
106227	0.0007659	2.60e-06	-5.88299	4.75728	-1.55343	DUSP14	dual specificity phosphatase 14
157108	0.000717	2.20e-06	5.94441	4.7234	2.45983
167280	0.0006758	1.91e-06	-5.99733	4.71312	-1.43744	GLMN	glomulin, FKBP associated protein
196942	0.0007838	2.69e-06	5.86939	4.7119	4.60428	CA4	carbonic anhydrase 4
163681	0.0007659	2.61e-06	5.88131	4.70651	1.2762	SRI	sorcin
172069	0.0007991	2.80e-06	5.85568	4.68184	1.79951	CES2	carboxylesterase 2
232092	0.0007846	2.72e-06	5.86574	4.65267	2.26982
195577	0.0008027	2.83e-06	-5.8508	4.65043	-1.0667	IFITM3	interferon induced transmembrane protein 3
108266	0.0008218	2.94e-06	5.8373	4.64599	1.99069	CLIC5	chloride intracellular channel 5
148185	0.0008218	3.00e-06	5.82962	4.60425	1.49379
126682	0.0008218	3.07e-06	-5.82024	4.60218	-0.958746	RCN1	reticulocalbin 1
202835	0.0008218	3.07e-06	-5.82035	4.60129	-1.40118	PAICS	phosphoribosylaminoimidazole carboxylase; phosphoribosylaminoimidazolesuccinocarboxamide synthase
132844	0.0008228	3.15e-06	-5.8114	4.58022	-2.16221	SLCO4A1	solute carrier organic anion transporter family member 4A1
151078	0.0008228	3.15e-06	5.81074	4.57667	1.78428
482241	0.0008228	3.18e-06	-5.80784	4.56876	-0.880242	ARMC10	armadillo repeat containing 10
231963	0.0008218	3.07e-06	5.82073	4.55844	1.5648
144256	0.0008373	3.29e-06	-5.79561	4.53192	-1.05351	ATIC	5-aminoimidazole-4-carboxamide ribonucleotide formyltransferase/IMP cyclohydrolase
199044	0.0008218	3.06e-06	5.82248	4.53117	3.02038	ABCG2	ATP binding cassette subfamily G member 2 (Junior blood group)
200105	0.0008537	3.43e-06	5.77983	4.49551	1.71757	DISP2	dispatched RND transporter family member 2
100812	0.0008228	3.20e-06	5.80498	4.48145	1.77365	FXYD1	FXYD domain containing ion transport regulator 1
187312	0.0008525	3.39e-06	5.78368	4.46828	1.19202	RETSAT	retinol saturase
129683	0.0008588	3.47e-06	5.77482	4.45843	1.47358	MTM1	myotubularin 1
220963	0.0008228	3.14e-06	5.81214	4.45217	2.87421	MMP28	matrix metallopeptidase 28
127566	0.0008588	3.50e-06	5.77204	4.44199	1.9846	LDHD	lactate dehydrogenase D
108301	0.0008901	3.65e-06	5.756	4.43869	1.6763	PDGFD	platelet derived growth factor D
204006	0.000897	3.74e-06	5.74767	4.41509	2.39674	CDKN2B	cyclin dependent kinase inhibitor 2B
184100	0.000897	3.77e-06	-5.74495	4.40688	-0.98175	PSMG1	proteasome assembly chaperone 1
168570	0.0008525	3.40e-06	-5.7832	4.35827	-1.66384
233037	0.0008218	3.02e-06	-5.82632	4.331	-1.68433
126166	0.000897	3.76e-06	5.74569	4.30832	1.66171	FXYD3	FXYD domain containing ion transport regulator 3
158959	0.0009349	4.11e-06	5.71228	4.29716	3.88275	UGT2B17	UDP glucuronosyltransferase family 2 member B17
182277	0.0009349	4.06e-06	5.71654	4.2969	1.14652	NANS	N-acetylneuraminate synthase
112968	0.0009664	4.35e-06	5.69128	4.27412	2.69016	HHLA2	HERV-H LTR-associating 2
143933	0.0009349	4.03e-06	5.7195	4.26171	1.9196	TMCC3	transmembrane and coiled-coil domain family 3
178315	0.0009349	4.09e-06	5.71453	4.25323	1.05575
199228	0.0009349	4.12e-06	5.71128	4.24159	3.30463	KRTAP13-2	keratin associated protein 13-2
163151	0.0009664	4.40e-06	5.68747	4.23292	1.28318	SULT1A2	sulfotransferase family 1A member 2
108162	0.0009664	4.38e-06	5.68888	4.23032	1.87034
103392	0.0009664	4.49e-06	5.67959	4.22988	1.48246	TDP2	tyrosyl-DNA phosphodiesterase 2
201106	0.0009664	4.53e-06	-5.67669	4.22412	-1.57409	SOX9	SRY-box 9
125486	0.0009664	4.59e-06	5.67119	4.22096	1.79717	HSD11B2	hydroxysteroid 11-beta dehydrogenase 2
115558	0.0009664	4.46e-06	-5.68239	4.21924	-1.1714
144148	0.0009664	4.58e-06	5.67194	4.21504	1.52611	PDCD4	programmed cell death 4 (neoplastic transformation inhibitor)
128553	0.0009349	4.11e-06	5.71268	4.20925	1.59696	FMO4	flavin containing monooxygenase 4
237035	0.000966	4.29e-06	5.69656	4.20597	1.09637
107683	0.0009751	4.69e-06	-5.66381	4.2032	-0.897503
223480	0.0009664	4.54e-06	5.67592	4.19691	1.11661
236022	0.0009664	4.50e-06	-5.67917	4.19681	-0.960649
203712	0.0009664	4.61e-06	5.66951	4.17778	1.17324	TST	thiosulfate sulfurtransferase
199145	0.0009901	4.82e-06	-5.65351	4.15971	-1.12891
129748	0.0009349	4.09e-06	5.71415	4.13727	1.98869	GDPD2	glycerophosphodiester phosphodiesterase domain containing 2
117972	0.001024	5.01e-06	-5.63876	4.11521	-1.05821
231283	0.0009854	4.77e-06	-5.65761	4.11246	-0.654092
202211	0.0010457	5.15e-06	-5.62869	4.09352	-1.21725	PUS1	pseudouridylate synthase 1
179404	0.0010624	5.32e-06	5.61709	4.07526	1.31207	BCAR3	breast cancer anti-estrogen resistance 3
142688	0.0010624	5.38e-06	-5.61258	4.07451	-1.28984	PDCD2L	programmed cell death 2 like
192503	0.0010624	5.37e-06	-5.61346	4.07123	-1.12732	DCUN1D5	defective in cullin neddylation 1 domain containing 5
102968	0.0010624	5.40e-06	5.61156	4.07066	1.44249
173450	0.0010714	5.57e-06	-5.5998	4.04199	-1.23645	TRAP1	TNF receptor associated protein 1
235960	0.0010642	5.45e-06	-5.60782	4.01962	-0.992584
143443	0.0010624	5.36e-06	5.61422	4.01711	2.34468	GNG7	G protein subunit gamma 7
156507	0.0011035	5.84e-06	-5.58235	3.99028	-0.770541	BOD1	biorientation of chromosomes in cell division 1
206002	0.0010642	5.47e-06	5.60656	3.97384	0.9169	CYSTM1	cysteine rich transmembrane module containing 1
187034	0.0011288	6.01e-06	-5.57185	3.97085	-0.956514
194623	0.0010919	5.75e-06	5.58839	3.95571	2.81784	CEACAM7	carcinoembryonic antigen related cell adhesion molecule 7
132759	0.0011446	6.13e-06	5.56459	3.94526	1.53769
205161	0.0010714	5.60e-06	5.59755	3.94411	1.78958	C15orf48	chromosome 15 open reading frame 48
193064	0.0010714	5.59e-06	-5.59866	3.91745	-3.7427	INHBA	inhibin beta A subunit
206519	0.0011806	6.46e-06	5.54484	3.90064	3.47418	CHP2	calcineurin like EF-hand protein 2
132913	0.0011806	6.42e-06	-5.54716	3.89501	-0.897576	MRPL17	mitochondrial ribosomal protein L17
169872	0.0011806	6.43e-06	-5.54673	3.88553	-0.962706	CCT4	chaperonin containing TCP1 subunit 4
117895	0.0012049	6.63e-06	5.53529	3.8774	1.37715	SCG2	secretogranin II
117918	0.001147	6.17e-06	5.56174	3.86872	1.80341	ITM2C	integral membrane protein 2C
225229	0.0012115	6.71e-06	5.53123	3.8543	2.90685
173988	0.0012188	6.78e-06	5.52696	3.85205	2.67496	C2orf88	chromosome 2 open reading frame 88
208730	0.0012206	6.83e-06	5.52442	3.83772	2.30309
207590	0.0012207	6.92e-06	5.51981	3.83407	2.52984	CLEC3B	C-type lectin domain family 3 member B
163587	0.0012207	6.88e-06	5.52158	3.81959	0.972655	FLNB	filamin B
113678	0.0012423	7.18e-06	-5.50606	3.80188	-1.2537	CAD	carbamoyl-phosphate synthetase 2, aspartate transcarbamylase, and dihydroorotase
143936	0.0012207	6.95e-06	5.51794	3.79943	2.44214	MFSD4A	major facilitator superfamily domain containing 4A
218843	0.0012207	6.98e-06	5.51645	3.78836	2.7662	CXCL12	C-X-C motif chemokine ligand 12
169620	0.0012704	7.42e-06	-5.49392	3.76548	-1.02788	NOB1	NIN1/PSMD8 binding protein 1 homolog
234851	0.001265	7.35e-06	-5.49744	3.74159	-1.22163
130916	0.0012942	7.60e-06	5.48517	3.72181	4.5877	MS4A12	membrane spanning 4-domains A12
118520	0.0013262	7.87e-06	-5.47234	3.71662	-0.944254	RBM28	RNA binding motif protein 28
715421	0.0013262	7.84e-06	-5.47371	3.69613	-1.2163
207664	0.0012281	7.06e-06	-5.51224	3.68798	-2.70905	SIM2	single-minded family bHLH transcription factor 2
410824	0.0013494	8.13e-06	-5.46031	3.68478	-1.07064	ABCE1	ATP binding cassette subfamily E member 1
167316	0.0013749	8.41e-06	5.44787	3.65538	2.08391	MATN2	matrilin 2
145359	0.0013829	8.54e-06	-5.44205	3.63025	-1.60704	NEBL	nebulette
189331	0.0013654	8.31e-06	-5.45225	3.6281	-0.810852
169984	0.0013381	7.98e-06	5.46715	3.62776	2.5862	SEPP1	selenoprotein P, plasma, 1
131650	0.0013829	8.51e-06	5.44344	3.62243	2.56655	CWH43	cell wall biogenesis 43 C-terminal homolog
210742	0.0013494	8.13e-06	5.46037	3.60944	1.19468	CAPN2	calpain 2
228467	0.0014087	8.83e-06	-5.42982	3.57736	-1.0518
233105	0.001437	9.13e-06	5.41716	3.57442	1.44224
155970	0.0014292	9.04e-06	5.42093	3.562	1.54904	SMIM14	small integral membrane protein 14
207536	0.0014453	9.23e-06	5.41329	3.54924	1.87995
191292	0.0014598	9.41e-06	-5.40611	3.5207	-0.73526	STRAP	serine/threonine kinase receptor associated protein
107347	0.0013611	8.24e-06	-5.45527	3.50976	-2.17447	SNTB1	syntrophin beta 1
146625	0.0014087	8.79e-06	5.43133	3.49642	1.82594	FEV	FEV, ETS transcription factor
189624	0.0015222	9.91e-06	-5.38721	3.49431	-1.45127	GTF2IRD1	GTF2I repeat domain containing 1
156100	0.0015222	1.00e-05	5.38304	3.49001	1.98671	AHCYL2	adenosylhomocysteinase like 2
153856	0.0015222	1.00e-05	5.38208	3.48799	2.621	SPINK5	serine peptidase inhibitor, Kazal type 5
173522	0.0015248	1.01e-05	5.37874	3.47539	1.16537
112248	0.0014598	9.37e-06	5.40769	3.47169	1.97529	CLEC10A	C-type lectin domain family 10 member A
125102	0.0014156	8.91e-06	5.42624	3.45752	1.54899
161070	0.0015254	1.02e-05	-5.37588	3.4515	-1.19954
211422	0.0015344	1.04e-05	5.36908	3.44785	0.960917	PNLIPRP2	pancreatic lipase related protein 2 (gene/pseudogene)
223350	0.001539	1.05e-05	-5.36617	3.44764	-1.37976
113674	0.0014087	8.77e-06	5.43221	3.4454	1.82093	NEUROD1	neuronal differentiation 1
133906	0.0015248	1.02e-05	-5.37807	3.44343	-1.86496	TGFBI	transforming growth factor beta induced
198428	0.0015254	1.03e-05	5.37457	3.44336	0.823915	ANKRD13A	ankyrin repeat domain 13A
108691	0.001553	1.07e-05	-5.35809	3.42154	-0.899133	METTL5	methyltransferase like 5
208216	0.0015627	1.08e-05	5.35396	3.40338	0.961364	STAP2	signal transducing adaptor family member 2
229197	0.0014727	9.54e-06	5.40113	3.39281	2.01975
146311	0.001539	1.05e-05	-5.3647	3.38671	-0.942827	IFITM2	interferon induced transmembrane protein 2
188430	0.001575	1.11e-05	5.34648	3.37902	1.19577	C5orf30	chromosome 5 open reading frame 30
163732	0.0015222	1.00e-05	-5.38255	3.37078	-2.07789	MTHFD1L	methylenetetrahydrofolate dehydrogenase (NADP+ dependent) 1-like
118930	0.001543	1.06e-05	5.36212	3.36711	1.47637	TXNIP	thioredoxin interacting protein
213797	0.0015627	1.09e-05	-5.35257	3.36301	-1.3195
150424	0.0016173	1.16e-05	5.32884	3.35107	1.19393	GLTP	glycolipid transfer protein
168194	0.0016023	1.14e-05	5.33697	3.33783	3.23464	KRT20	keratin 20
178884	0.0016173	1.16e-05	5.33024	3.3339	1.61685	PCSK5	proprotein convertase subtilisin/kexin type 5
195875	0.0016221	1.19e-05	-5.32004	3.32997	-1.2967	RNF43	ring finger protein 43
162520	0.0016221	1.18e-05	5.32257	3.32594	1.38968	GDPD3	glycerophosphodiester phosphodiesterase domain containing 3
236563	0.0016249	1.20e-05	5.31625	3.31307	0.876499
123185	0.0016173	1.16e-05	5.33068	3.30823	2.55548	TNXB	tenascin XB
118996	0.0016249	1.22e-05	5.31003	3.30491	1.38219	RDH5	retinol dehydrogenase 5
156250	0.0015268	1.03e-05	5.37257	3.30117	1.73834	ADORA3	adenosine A3 receptor
232687	0.001575	1.10e-05	5.34736	3.29765	1.04385
228316	0.0016249	1.22e-05	-5.31025	3.29748	-1.25315
220091	0.0015984	1.13e-05	5.33947	3.29464	2.39719
193869	0.0016249	1.23e-05	5.30661	3.28765	1.28642	TUB	tubby bipartite transcription factor
115313	0.0016249	1.22e-05	5.31163	3.28754	1.16567	LRRC1	leucine rich repeat containing 1
235553	0.0016221	1.18e-05	-5.32167	3.28163	-1.21905
134780	0.0016221	1.19e-05	5.32024	3.27562	0.763033	BLOC1S1	biogenesis of lysosomal organelles complex 1 subunit 1
120339	0.0016221	1.17e-05	-5.32467	3.26992	-1.701	CMSS1	cms1 ribosomal small subunit homolog (yeast)
219722	0.0016402	1.27e-05	-5.29597	3.2664	-1.81753	PDPN	podoplanin
141635	0.0016249	1.23e-05	5.30678	3.26359	2.30036	SOSTDC1	sclerostin domain containing 1
128630	0.0016402	1.28e-05	5.29385	3.25658	1.52864	IL6R	interleukin 6 receptor
215863	0.0016249	1.21e-05	5.31218	3.25425	0.975181	PACSIN2	protein kinase C and casein kinase substrate in neurons 2
191847	0.0016249	1.22e-05	5.31038	3.24597	0.669361	MGST3	microsomal glutathione S-transferase 3
191646	0.0016995	1.33e-05	-5.2792	3.20998	-1.1345	EEF1E1	eukaryotic translation elongation factor 1 epsilon 1
152463	0.0016402	1.27e-05	5.29713	3.18583	1.4999	PLCL2	phospholipase C like 2
234518	0.0016402	1.28e-05	-5.29371	3.18143	-0.929551
180741	0.0017327	1.39e-05	5.26306	3.17186	1.63109	STYK1	serine/threonine/tyrosine kinase 1
236557	0.0016347	1.25e-05	-5.30221	3.16862	-0.851114
188867	0.0016249	1.24e-05	-5.3059	3.15996	-2.10001	EPHX4	epoxide hydrolase 4
123062	0.0017058	1.34e-05	-5.27499	3.15806	-1.70268	PUS7	pseudouridylate synthase 7 (putative)
223342	0.001759	1.42e-05	5.25525	3.15643	1.35546
107747	0.0017283	1.37e-05	-5.26733	3.14026	-0.830294	CCT4	chaperonin containing TCP1 subunit 4
178654	0.0017327	1.38e-05	5.26421	3.119	0.892791
193304	0.0017786	1.44e-05	-5.24979	3.11124	-1.08244
111003	0.0018038	1.47e-05	5.24187	3.11087	1.34679	CASD1	CAS1 domain containing 1
176148	0.0017167	1.36e-05	5.27122	3.10817	2.3967	CDH19	cadherin 19
149755	0.0018147	1.48e-05	5.23829	3.10773	2.43421	ST6GALNAC6	ST6 N-acetylgalactosaminide alpha-2,6-sialyltransferase 6
203734	0.0016402	1.27e-05	-5.2946	3.10274	-1.5977	HOXB7	homeobox B7
188204	0.0018596	1.54e-05	5.2252	3.08968	1.46679
181263	0.0018447	1.52e-05	-5.22952	3.08035	-1.55405	PAICS	phosphoribosylaminoimidazole carboxylase; phosphoribosylaminoimidazolesuccinocarboxamide synthase
208324	0.0016996	1.33e-05	5.27776	3.06883	0.685101	CD63	CD63 molecule
206624	0.0019005	1.58e-05	5.21585	3.06547	1.42742	CLCN2	chloride voltage-gated channel 2
146906	0.0019022	1.59e-05	5.21199	3.04142	3.48846	ADH1B	alcohol dehydrogenase 1B (class I), beta polypeptide
196081	0.0017826	1.45e-05	5.24758	3.03232	0.667664	COX8A	cytochrome c oxidase subunit 8A
198305	0.0017327	1.39e-05	-5.2622	3.02433	-1.25271
185230	0.0018236	1.50e-05	5.23512	3.01876	1.90733
232983	0.0019022	1.60e-05	5.21163	3.01751	0.902347
236934	0.0019022	1.60e-05	-5.2115	3.00556	-0.852536
129764	0.0019581	1.66e-05	5.19688	3.00358	1.14856	ACADS	acyl-CoA dehydrogenase, C-2 to C-3 short chain
163671	0.0019581	1.66e-05	5.19813	2.99916	1.43459	TMEM171	transmembrane protein 171
121773	0.0019221	1.62e-05	5.20635	2.98523	1.78752	CD36	CD36 molecule
208879	0.0020346	1.75e-05	-5.17862	2.96762	-1.74751	CDC25B	cell division cycle 25B
195535	0.0020346	1.75e-05	5.17755	2.95914	0.849492	PLXNA2	plexin A2
141980	0.0020433	1.78e-05	-5.17083	2.94182	-1.38505	LYAR	Ly1 antibody reactive
144028	0.0020641	1.81e-05	5.16455	2.93276	1.16413	CIDEC	cell death inducing DFFA like effector c
192342	0.0020395	1.77e-05	-5.17317	2.92771	-1.36034	ECT2	epithelial cell transforming 2
101185	0.002091	1.85e-05	5.1574	2.91755	1.44272	ABHD3	abhydrolase domain containing 3
115882	0.0019641	1.67e-05	5.19444	2.91105	0.863477	CHP1	calcineurin like EF-hand protein 1
698834	0.0020395	1.77e-05	5.17279	2.90742	1.62685
112167	0.00201	1.72e-05	-5.18463	2.90636	-0.918585
100079	0.002091	1.85e-05	-5.15726	2.86309	-1.32762	HSPD1	heat shock protein family D (Hsp60) member 1
155047	0.0021407	1.90e-05	-5.14736	2.86288	-1.24448	MEST	mesoderm specific transcript
286511	0.002166	1.94e-05	5.14052	2.86235	1.53231
209547	0.0021705	1.95e-05	-5.13852	2.84424	-1.22614
124907	0.0020557	1.80e-05	-5.16733	2.82605	-2.17779
113598	0.0021531	1.92e-05	5.14397	2.80996	2.332	CPB1	carboxypeptidase B1
124823	0.0022977	2.11e-05	-5.10839	2.79329	-0.853237	POLB	DNA polymerase beta
194221	0.0022788	2.07e-05	5.1169	2.79033	1.17525
204383	0.0022871	2.08e-05	-5.11434	2.78403	-0.936476	GTPBP4	GTP binding protein 4
140979	0.0022752	2.06e-05	5.11873	2.77223	1.43972	PLS1	plastin 1
118602	0.0022977	2.11e-05	5.10925	2.76462	1.04437	MPND	MPN domain containing
159025	0.002291	2.09e-05	5.11249	2.76254	1.21848	CCL15///CCL14	C-C motif chemokine ligand 15///C-C motif chemokine ligand 14
149817	0.0022977	2.12e-05	5.10705	2.7564	0.970186	SLC1A7	solute carrier family 1 member 7
108463	0.0023148	2.20e-05	5.0939	2.75594	1.12057	INTS6L	integrator complex subunit 6 like
103481	0.0023121	2.17e-05	-5.09825	2.74741	-1.11852	TSR1	TSR1, ribosome maturation factor
143507	0.0023148	2.20e-05	5.0931	2.73543	2.05432	CPM	carboxypeptidase M
148571	0.0023104	2.16e-05	5.09972	2.73367	0.792792	FAM160A2	family with sequence similarity 160 member A2
179836	0.0020395	1.77e-05	5.17364	2.73355	0.888545	LGALS3	lectin, galactoside binding soluble 3
118978	0.0023148	2.18e-05	5.09649	2.73353	1.32364	IL17F	interleukin 17F
182404	0.0023104	2.16e-05	-5.1007	2.72412	-2.72473	GDF15	growth differentiation factor 15
143570	0.0022568	2.03e-05	-5.12295	2.72403	-1.57663
113742	0.0022977	2.13e-05	5.1057	2.72305	2.11576
229083	0.0023657	2.30e-05	5.07813	2.71677	2.05901
131595	0.0023657	2.29e-05	5.0789	2.7162	2.23582	PTN	pleiotrophin
235237	0.0023657	2.27e-05	-5.08258	2.71419	-0.905186
202952	0.0023104	2.16e-05	5.1009	2.7128	1.71639	GPT	glutamic--pyruvic transaminase
208388	0.0023698	2.32e-05	-5.07405	2.70121	-2.5164	PTGS2	prostaglandin-endoperoxide synthase 2
174416	0.0023148	2.19e-05	5.09506	2.67572	2.32277	MYOC	myocilin
219522	0.0024342	2.41e-05	5.05965	2.65917	2.02589
210323	0.0024342	2.45e-05	5.05464	2.65736	2.59264	STMN2	stathmin 2
227186	0.0023657	2.29e-05	5.07883	2.65718	1.15033	GIPC1	GIPC PDZ domain containing family member 1
210482	0.0023746	2.33e-05	-5.07217	2.65548	-0.698861	RBMX	RNA binding motif protein, X-linked
126099	0.0024342	2.42e-05	5.05883	2.65165	0.951159	ACAA1	acetyl-CoA acyltransferase 1
126530	0.0023698	2.32e-05	-5.0742	2.65048	-1.12333	DDX21	DEAD-box helicase 21
215072	0.0022977	2.13e-05	5.10533	2.64406	1.50954	TRPM6	transient receptor potential cation channel subfamily M member 6
236585	0.0023698	2.31e-05	-5.07507	2.64045	-0.927137
159880	0.0024342	2.44e-05	-5.05553	2.63638	-1.21656
177035	0.0024342	2.40e-05	-5.06099	2.63414	-0.906416	CCT3	chaperonin containing TCP1 subunit 3
160215	0.0024342	2.44e-05	-5.05598	2.63384	-0.790998
146593	0.0023657	2.29e-05	5.07827	2.62594	0.895935	ACADVL	acyl-CoA dehydrogenase, very long chain
194041	0.0024342	2.46e-05	-5.05296	2.61913	-1.00286	TCF12	transcription factor 12
115953	0.0024994	2.57e-05	-5.03715	2.59908	-1.33164
163598	0.0023616	2.26e-05	5.08458	2.5975	1.01198
187317	0.0024342	2.45e-05	-5.0542	2.59749	-0.992522
112201	0.0024532	2.48e-05	5.049	2.59438	3.38527	ADH1C	alcohol dehydrogenase 1C (class I), gamma polypeptide
196792	0.0024823	2.54e-05	5.04138	2.58979	1.97725	ENTPD5	ectonucleoside triphosphate diphosphohydrolase 5
215092	0.0024342	2.46e-05	-5.05296	2.58258	-0.822876	PA2G4	proliferation-associated 2G4
162511	0.002532	2.66e-05	5.02422	2.57508	1.18131	CLMN	calmin
143998	0.002532	2.69e-05	5.02034	2.57093	3.05126	SFRP1	secreted frizzled related protein 1
123381	0.002532	2.69e-05	5.02004	2.57008	1.99227	IGF1	insulin like growth factor 1
188917	0.002532	2.68e-05	5.02139	2.56891	1.70078
201258	0.0024994	2.57e-05	5.03667	2.55068	1.96301	FXYD3	FXYD domain containing ion transport regulator 3
202626	0.0025198	2.61e-05	5.03045	2.55045	0.89418	ACAA1	acetyl-CoA acyltransferase 1
200042	0.0024695	2.52e-05	5.04438	2.54567	2.20033	SLC30A10	solute carrier family 30 member 10
177655	0.0024695	2.51e-05	5.04505	2.54083	0.694109	MGST3	microsomal glutathione S-transferase 3
160921	0.002532	2.67e-05	-5.02193	2.5341	-1.008	ALKBH2	alkB homolog 2, alpha-ketoglutarate dependent dioxygenase
151510	0.0025198	2.61e-05	-5.03146	2.52412	-1.22645
195445	0.002532	2.70e-05	5.01909	2.5209	2.4033	DPT	dermatopontin
100513	0.0025742	2.77e-05	5.0089	2.51614	1.41641	LPAR1	lysophosphatidic acid receptor 1
146689	0.0026034	2.84e-05	4.99956	2.5136	1.93491
114220	0.0025742	2.79e-05	5.00592	2.50973	1.27436	BEST4	bestrophin 4
215519	0.0025304	2.64e-05	5.02675	2.5093	2.0671	PCSK2	proprotein convertase subtilisin/kexin type 2
207176	0.0025742	2.79e-05	-5.00591	2.49969	-1.414	URB2	URB2 ribosome biogenesis 2 homolog (S. cerevisiae)
109711	0.0026114	2.90e-05	-4.99237	2.49822	-1.83486	TPD52L1	tumor protein D52-like 1
228045	0.002532	2.69e-05	-5.01988	2.48951	-0.691224
173844	0.0025304	2.63e-05	-5.0276	2.48431	-1.06834	MIF	macrophage migration inhibitory factor (glycosylation-inhibiting factor)
198202	0.0026095	2.87e-05	-4.99665	2.4819	-0.801854	SMARCC1	SWI/SNF related, matrix associated, actin dependent regulator of chromatin subfamily c member 1
138852	0.0025714	2.75e-05	5.01134	2.48079	1.47876	PARM1	prostate androgen-regulated mucin-like protein 1
223944	0.0026269	2.94e-05	-4.98699	2.47266	-1.53717	ZAK	sterile alpha motif and leucine zipper containing kinase AZK
163619	0.0025559	2.73e-05	5.0146	2.47109	1.13017	CLDN7	claudin 7
160510	0.0026462	2.99e-05	4.9805	2.47034	1.3424	TCN2	transcobalamin 2
200194	0.0026439	2.98e-05	4.98181	2.46515	1.13317	ZNF350	zinc finger protein 350
227911	0.0026061	2.85e-05	-4.99816	2.45875	-0.920485
123867	0.0026114	2.90e-05	4.99235	2.45326	1.57123	KIAA0408	KIAA0408
206934	0.0026114	2.89e-05	4.99297	2.45028	1.96913	NEU4	neuraminidase 4
137330	0.0025742	2.78e-05	-5.0081	2.44858	-0.630709
203394	0.0026163	2.92e-05	-4.99023	2.44851	-3.52556	SAA1	serum amyloid A1
217952	0.0026114	2.88e-05	4.99508	2.4362	1.62856
236478	0.0026163	2.92e-05	4.98964	2.43578	0.937351
231192	0.0026269	2.95e-05	-4.98617	2.43189	-1.0384
206220	0.0026836	3.05e-05	4.97393	2.42957	2.70188
213843	0.0025198	2.60e-05	5.03195	2.42598	0.824282	S100A10	S100 calcium binding protein A10
235969	0.0027313	3.13e-05	4.96397	2.42288	1.87251
212557	0.0027438	3.19e-05	-4.95758	2.406	-1.17197	WDR77	WD repeat domain 77
141331	0.0025906	2.82e-05	5.0024	2.40561	1.3784	GPA33	glycoprotein A33
210498	0.0026836	3.06e-05	4.97206	2.40216	0.954217	CGN	cingulin
161798	0.0027438	3.17e-05	-4.95903	2.39493	-1.46445	GPSM2	G-protein signaling modulator 2
149642	0.0026439	2.98e-05	-4.98258	2.38925	-0.818367	NCL	nucleolin
215809	0.0027729	3.27e-05	4.9486	2.38723	2.12535	TUBAL3	tubulin alpha like 3
155208	0.0025742	2.80e-05	-5.00575	2.38308	-0.824002
129330	0.0027649	3.23e-05	4.95262	2.37446	1.02706
217381	0.0027905	3.32e-05	4.94257	2.37132	1.80365
192867	0.0027729	3.27e-05	4.94786	2.37085	1.80433	UGT1A8	UDP glucuronosyltransferase family 1 member A8
215956	0.0027438	3.20e-05	4.95654	2.36947	1.32243	NEDD4L	neural precursor cell expressed, developmentally down-regulated 4-like, E3 ubiquitin protein ligase
212848	0.0027438	3.20e-05	-4.9565	2.3689	-1.12464	CDK4	cyclin dependent kinase 4
171687	0.0027905	3.33e-05	-4.94177	2.36411	-0.840032	NUP35	nucleoporin 35
180412	0.0026836	3.07e-05	4.97153	2.36019	1.08509
102723	0.0027649	3.24e-05	-4.95177	2.35991	-0.988579	NUP37	nucleoporin 37
146400	0.0027729	3.26e-05	4.94957	2.35429	1.57076	ENTPD5	ectonucleoside triphosphate diphosphohydrolase 5
155565	0.0027324	3.14e-05	-4.96285	2.3518	-2.44809	ASIC1	acid sensing ion channel subunit 1
101664	0.0028191	3.40e-05	4.93337	2.34962	1.45647
236579	0.0027438	3.19e-05	-4.95721	2.34903	-0.997526
186044	0.0028043	3.38e-05	4.93622	2.34169	1.67072	CD163L1	CD163 molecule like 1
110884	0.0028198	3.45e-05	4.92875	2.33988	1.16588	NR3C1	nuclear receptor subfamily 3 group C member 1
163234	0.0027993	3.36e-05	4.93781	2.33159	0.952915	STAP2	signal transducing adaptor family member 2
180242	0.0028198	3.42e-05	-4.93145	2.32613	-4.17616	FABP6	fatty acid binding protein 6
117960	0.0027905	3.32e-05	4.94304	2.31668	0.774359	CMAS	cytidine monophosphate N-acetylneuraminic acid synthetase
100537	0.0027993	3.35e-05	4.93874	2.31448	0.817749	CPT2	carnitine palmitoyltransferase 2
224965	0.0028519	3.51e-05	-4.9218	2.30957	-1.00689	B3GALT6	beta-1,3-galactosyltransferase 6
155815	0.0026836	3.07e-05	-4.97142	2.30365	-0.824673
212469	0.0028198	3.44e-05	-4.92954	2.29246	-0.793937	EBPL	emopamil binding protein like
204717	0.0028198	3.42e-05	4.9313	2.28535	1.60191
146818	0.0028485	3.50e-05	4.92314	2.28528	0.901262	PCSK7	proprotein convertase subtilisin/kexin type 7
211942	0.0028198	3.45e-05	4.92868	2.28437	1.20053	MPC1	mitochondrial pyruvate carrier 1
196689	0.0029248	3.67e-05	4.90622	2.27927	1.61238	SIDT1	SID1 transmembrane family member 1
148241	0.0028202	3.46e-05	-4.92771	2.27116	-0.651157	METTL5	methyltransferase like 5
215752	0.0029299	3.68e-05	4.90433	2.27058	1.49447	SAMD9	sterile alpha motif domain containing 9
174810	0.0028979	3.58e-05	-4.91492	2.26204	-2.97882	ESM1	endothelial cell specific molecule 1
226943	0.0027905	3.32e-05	4.9428	2.25603	0.908358	VAMP8	vesicle associated membrane protein 8
136269	0.0029044	3.62e-05	-4.91058	2.25542	-0.686432	NTMT1	N-terminal Xaa-Pro-Lys N-methyltransferase 1
157543	0.0027981	3.34e-05	4.93984	2.25224	0.83993	SLC25A23	solute carrier family 25 member 23
132261	0.0029333	3.73e-05	-4.89985	2.24889	-0.704156	ZPR1	ZPR1 zinc finger
172287	0.0029248	3.66e-05	-4.90662	2.24803	-0.902933	WDR3	WD repeat domain 3
102652	0.0029588	3.80e-05	4.89317	2.2456	1.06238
201319	0.0029299	3.72e-05	4.90116	2.23616	1.58293	DSC2	desmocollin 2
101611	0.0029606	3.88e-05	-4.88532	2.22679	-0.827475	GPN3	GPN-loop GTPase 3
232254	0.0029299	3.70e-05	4.90295	2.22649	1.21556
162741	0.0029606	3.87e-05	-4.88608	2.22175	-1.01887	EBPL	emopamil binding protein like
101210	0.0029299	3.71e-05	4.90149	2.22126	1.64754
190306	0.0029606	3.94e-05	4.87956	2.21599	2.26912	GHR	growth hormone receptor
146893	0.0029568	3.77e-05	4.89605	2.21327	1.1878	GPD1L	glycerol-3-phosphate dehydrogenase 1-like
208372	0.0029606	3.85e-05	-4.88848	2.21155	-0.985786	PNPT1	polyribonucleotide nucleotidyltransferase 1
156570	0.002967	3.96e-05	-4.87766	2.20777	-1.13602	PPAT	phosphoribosyl pyrophosphate amidotransferase
220348	0.0028979	3.61e-05	4.9123	2.20552	1.03633	SULT1A3	sulfotransferase family 1A member 3
203443	0.0029606	3.92e-05	4.88143	2.2028	1.28307	EAF2	ELL associated factor 2
194368	0.0029606	3.90e-05	-4.88358	2.20005	-0.997839	WDR12	WD repeat domain 12
158473	0.0029606	3.90e-05	4.88333	2.19026	1.17165
235813	0.0029588	3.79e-05	-4.89401	2.18984	-1.24721
112467	0.0029994	4.02e-05	4.87193	2.18688	1.02711	SPPL2A	signal peptide peptidase like 2A
229876	0.0029588	3.79e-05	-4.89349	2.18579	-0.986162
143238	0.0029606	3.90e-05	-4.88382	2.18456	-1.1538	CSE1L	chromosome segregation 1 like
137274	0.0029606	3.83e-05	-4.88999	2.17619	-0.870053
137136	0.0030484	4.14e-05	4.86162	2.16913	1.71317	GULP1	GULP, engulfment adaptor PTB domain containing 1
127182	0.0029299	3.70e-05	-4.90232	2.16484	-1.1766	NPM1	nucleophosmin
102617	0.0028979	3.59e-05	-4.91392	2.16475	-0.563052
229888	0.0029606	3.90e-05	-4.88349	2.16433	-0.937812
268046	0.0030694	4.21e-05	-4.85528	2.15476	-0.995191
181200	0.0029994	4.04e-05	4.87033	2.15348	1.00599	DIRC2	disrupted in renal carcinoma 2
110709	0.0029606	3.94e-05	4.87928	2.14672	1.89033	FCRLA	Fc receptor like A
129450	0.0029994	4.03e-05	-4.87093	2.14635	-0.874337	NONO	non-POU domain containing, octamer-binding
187120	0.0029606	3.88e-05	4.88498	2.14593	1.55567
106012	0.0030484	4.16e-05	4.85997	2.14591	1.10932	SLC25A20	solute carrier family 25 member 20
127594	0.0030484	4.16e-05	4.85931	2.14461	1.25502	FGL2	fibrinogen like 2
117004	0.0028979	3.60e-05	4.91305	2.141	0.924076
136424	0.003138	4.33e-05	4.84473	2.12735	1.09919
174895	0.003045	4.12e-05	4.86313	2.12709	1.21092	RIOK3	RIO kinase 3
143290	0.0029606	3.86e-05	4.88695	2.12678	1.19719	TMEM54	transmembrane protein 54
187019	0.0030223	4.08e-05	4.8667	2.12587	3.0521	AKR1B10	aldo-keto reductase family 1 member B10
180535	0.0030484	4.17e-05	4.85861	2.12526	3.23712	ADH1B	alcohol dehydrogenase 1B (class I), beta polypeptide
470727	0.0029606	3.94e-05	-4.88004	2.11109	-0.762066
200176	0.0029994	4.03e-05	-4.8718	2.10386	-1.07877
158950	0.0031911	4.42e-05	4.83735	2.10115	1.73541	SGK1	serum/glucocorticoid regulated kinase 1
145027	0.0030484	4.15e-05	-4.86015	2.09725	-0.6341
141049	0.0031093	4.27e-05	-4.84972	2.08281	-0.584936	WDR75	WD repeat domain 75
139356	0.0032754	4.59e-05	-4.82337	2.06945	-1.06162	MRPS23	mitochondrial ribosomal protein S23
101985	0.003138	4.33e-05	-4.84506	2.06456	-0.651712	CCT6A	chaperonin containing TCP1 subunit 6A
101377	0.0031911	4.43e-05	4.83695	2.06381	1.45368	CIDEB	cell death-inducing DFFA-like effector b
175289	0.0031968	4.44e-05	-4.83549	2.0511	-1.11435	COMT	catechol-O-methyltransferase
197221	0.003252	4.54e-05	-4.82759	2.03864	-1.08889	MTHFD2	methylenetetrahydrofolate dehydrogenase (NADP+ dependent) 2, methenyltetrahydrofolate cyclohydrolase
160113	0.0033351	4.72e-05	4.81355	2.03629	0.807494	PRKCD	protein kinase C delta
167471	0.0033362	4.73e-05	4.81264	2.03435	1.88058	SLC22A18AS	solute carrier family 22 member 18 antisense
105539	0.0029606	3.92e-05	4.88179	2.03293	0.984	KRT8	keratin 8
158446	0.0033084	4.66e-05	4.81809	2.02839	2.17145	STAP1	signal transducing adaptor family member 1
196373	0.0029606	3.93e-05	4.88013	2.02403	0.783261	MYL6	myosin light chain 6
105351	0.0032754	4.58e-05	4.82404	2.01959	0.796	EIF2AK3	eukaryotic translation initiation factor 2 alpha kinase 3
177253	0.0033177	4.68e-05	4.81627	2.01915	0.893245	FAM63A	family with sequence similarity 63 member A
227322	0.0032141	4.48e-05	-4.83271	1.99689	-1.47616	WDR35	WD repeat domain 35
230469	0.0034115	4.98e-05	4.79332	1.99521	3.22301
166386	0.0033402	4.76e-05	4.81052	1.99436	1.88485	ANGPTL1	angiopoietin like 1
227306	0.0033728	4.88e-05	4.80084	1.99053	1.20024	GALNT12	polypeptide N-acetylgalactosaminyltransferase 12
166442	0.0033529	4.80e-05	4.8074	1.98894	1.59838
170179	0.0033003	4.64e-05	-4.81979	1.98756	-0.887869
113921	0.0033728	4.87e-05	-4.80144	1.97699	-0.818856	NELFCD	negative elongation factor complex member C/D
177241	0.0033402	4.76e-05	4.81024	1.96837	2.72655	VSIG2	V-set and immunoglobulin domain containing 2
205016	0.0033728	4.86e-05	-4.80226	1.96742	-1.35114
224955	0.0033529	4.80e-05	4.80689	1.96724	1.22089	GLIPR2	GLI pathogenesis related 2
138381	0.0034309	5.07e-05	-4.78692	1.95722	-0.929464	TRAF5	TNF receptor associated factor 5
182131	0.0033728	4.87e-05	4.80194	1.95592	0.925402	MARCKS	myristoylated alanine rich protein kinase C substrate
164714	0.0033402	4.76e-05	4.80985	1.95047	1.84428	SELENBP1	selenium binding protein 1
105463	0.0033728	4.88e-05	4.80095	1.94173	0.838804	CAB39	calcium binding protein 39
101798	0.0034309	5.05e-05	-4.78882	1.92926	-1.92347	S100A9	S100 calcium binding protein A9
147628	0.0034115	4.99e-05	4.79281	1.92855	1.43156	ESR1	estrogen receptor 1
130652	0.0034115	4.97e-05	-4.7942	1.92799	-0.636406	MRPL3	mitochondrial ribosomal protein L3
211767	0.0034309	5.05e-05	4.78829	1.92572	1.01536	SULT1A3	sulfotransferase family 1A member 3
179422	0.0034115	4.98e-05	4.79385	1.92423	0.729469
228808	0.0035715	5.42e-05	-4.76246	1.92155	-1.25798
145447	0.0035021	5.20e-05	-4.77781	1.92023	-1.22251	EPHB4	EPH receptor B4
183249	0.0035157	5.26e-05	-4.77329	1.91244	-1.04814	IPO5	importin 5
175721	0.0036106	5.50e-05	4.75699	1.90801	2.29763	SCGB2A1	secretoglobin family 2A member 1
235599	0.0034115	4.98e-05	-4.79372	1.90405	-0.650379
188724	0.0035157	5.27e-05	-4.77269	1.90069	-0.896877	AEN	apoptosis enhancing nuclease
214525	0.0035021	5.21e-05	-4.77677	1.88753	-0.659375	RBMX	RNA binding motif protein, X-linked
106245	0.0035021	5.21e-05	-4.77718	1.87434	-1.5174	FOPNL	FGFR1OP N-terminal like
712637	0.0034309	5.04e-05	4.7894	1.8736	0.96194
128196	0.0035021	5.22e-05	-4.77636	1.86917	-1.01345
236295	0.0035198	5.29e-05	-4.77152	1.86728	-1.13682
101487	0.0036106	5.50e-05	4.75712	1.86197	1.36242	CHST5	carbohydrate sulfotransferase 5
209188	0.0037299	5.77e-05	-4.73922	1.85817	-1.73146	ZAK	sterile alpha motif and leucine zipper containing kinase AZK
236317	0.0037356	5.79e-05	-4.73794	1.85386	-0.982569
117835	0.0035491	5.38e-05	-4.76552	1.8521	-0.857869
231362	0.0035491	5.37e-05	-4.76597	1.85166	-1.74716
171124	0.0037266	5.76e-05	4.74027	1.8511	1.61618	ITM2A	integral membrane protein 2A
212603	0.0037635	5.90e-05	4.73161	1.8447	1.94117	CPNE8	copine 8
173449	0.0036118	5.53e-05	4.75517	1.84298	0.865426	CLTB	clathrin light chain B
140440	0.0036108	5.51e-05	4.75623	1.8423	1.46533	SPINK2	serine peptidase inhibitor, Kazal type 2
155905	0.0037567	5.87e-05	-4.73307	1.84094	-1.29114
110675	0.0036318	5.58e-05	-4.75192	1.84088	-0.967271	BRIX1	BRX1, biogenesis of ribosomes
107026	0.0035157	5.26e-05	-4.77338	1.83275	-0.84133	PPA1	pyrophosphatase (inorganic) 1
105499	0.0037863	5.99e-05	4.72585	1.8295	2.28461	LRRN2	leucine rich repeat neuronal 2
114043	0.0035418	5.33e-05	4.76849	1.82825	0.622551
148620	0.0035439	5.35e-05	4.76753	1.82694	1.32877	SLC44A4	solute carrier family 44 member 4
133626	0.0037117	5.72e-05	-4.74247	1.8252	-0.597327	AATF	apoptosis antagonizing transcription factor
192223	0.0037496	5.83e-05	-4.73584	1.81885	-1.07085	NOP58	NOP58 ribonucleoprotein
168105	0.0037567	5.87e-05	4.733	1.81653	1.18751
183553	0.0036392	5.60e-05	-4.75045	1.80389	-1.04529
159956	0.0038307	6.09e-05	-4.7199	1.79461	-1.19163
212375	0.0038331	6.11e-05	-4.71852	1.7933	-1.20597	TOP1MT	topoisomerase (DNA) I, mitochondrial
177051	0.003905	6.26e-05	-4.70958	1.78399	-1.21989	YEATS4	YEATS domain containing 4
189490	0.0038307	6.09e-05	4.71945	1.77733	2.06596	NR3C2	nuclear receptor subfamily 3 group C member 2
173989	0.0039244	6.31e-05	-4.70637	1.77712	-0.990652
201462	0.0037854	5.97e-05	-4.72716	1.77052	-1.68047
229010	0.0036118	5.54e-05	-4.75467	1.77047	-1.21552
175841	0.0039249	6.36e-05	4.70388	1.76888	1.24462	CNKSR1	connector enhancer of kinase suppressor of Ras 1
141858	0.0037854	5.97e-05	4.72691	1.76568	1.91613	FMN2	formin 2
164570	0.003789	6.00e-05	4.72487	1.76106	1.86901	BCAS1	breast carcinoma amplified sequence 1
183774	0.0039171	6.29e-05	4.70775	1.75766	2.82129	TNFRSF17	TNF receptor superfamily member 17
192190	0.0037854	5.95e-05	-4.72793	1.74336	-0.554448
104115	0.0037854	5.98e-05	4.72665	1.74015	0.880581	VPS4B	vacuolar protein sorting 4 homolog B
156640	0.0034309	5.06e-05	-4.78746	1.73779	-0.498608	RPS2	ribosomal protein S2
182943	0.0037567	5.87e-05	-4.73307	1.73563	-0.933708
127498	0.0039383	6.43e-05	4.69956	1.72132	1.32482	EFHC2	EF-hand domain containing 2
196296	0.0039249	6.40e-05	4.70149	1.71976	0.985889	MMP28	matrix metallopeptidase 28
105404	0.003998	6.61e-05	-4.68969	1.71717	-1.08394	NAT10	N-acetyltransferase 10
192345	0.003998	6.60e-05	-4.6903	1.71502	-0.849558
202451	0.003905	6.25e-05	4.7102	1.71263	2.90559	DHRS9	dehydrogenase/reductase 9
213600	0.0039249	6.40e-05	4.70152	1.70986	4.25648	CLCA4	chloride channel accessory 4
233268	0.0039249	6.34e-05	-4.70481	1.70784	-1.76863
108167	0.0039544	6.47e-05	-4.69736	1.70228	-1.6553	TDO2	tryptophan 2,3-dioxygenase
207194	0.0039249	6.39e-05	4.70213	1.69923	1.19356	PLPP1	phospholipid phosphatase 1
129837	0.0039249	6.39e-05	-4.70185	1.6985	-1.2333
156277	0.0038636	6.17e-05	-4.7149	1.69442	-0.949328
205229	0.0041094	6.97e-05	4.67002	1.67364	1.68929	SMPD1	sphingomyelin phosphodiesterase 1
155996	0.003998	6.61e-05	-4.68935	1.67222	-0.863281
158869	0.0039953	6.56e-05	-4.69222	1.6653	-0.968097	EIF3M	eukaryotic translation initiation factor 3 subunit M
115849	0.0041714	7.16e-05	4.66038	1.66195	2.11152
136478	0.0041816	7.19e-05	4.65882	1.6617	1.72141	CDHR2	cadherin related family member 2
234275	0.004056	6.82e-05	-4.67793	1.66162	-1.39871
126445	0.0040343	6.76e-05	4.68123	1.65884	3.05738
236669	0.0039249	6.36e-05	-4.70362	1.65741	-0.965951
116145	0.003998	6.63e-05	-4.68866	1.6521	-0.872624	POLR1D	RNA polymerase I subunit D
212943	0.0040343	6.74e-05	4.68227	1.65207	0.812668	STRADB	STE20-related kinase adaptor beta
107699	0.0040131	6.69e-05	-4.68518	1.64849	-1.42557
180218	0.0042272	7.32e-05	-4.65223	1.64644	-1.15629	UTP20	UTP20, small subunit processome component
179882	0.0041714	7.14e-05	4.66125	1.643	1.6861	RNF112	ring finger protein 112
128289	0.004002	6.65e-05	4.68754	1.63971	0.74138	TMEM164	transmembrane protein 164
114422	0.0042067	7.25e-05	4.65532	1.6388	1.79255	COLEC12	collectin subfamily member 12
144407	0.0040399	6.78e-05	4.68005	1.63634	0.906266
121408	0.0039783	6.52e-05	4.69447	1.63231	0.91966
138602	0.0042373	7.35e-05	4.65071	1.62277	1.19737	MXI1	MAX interactor 1, dimerization protein
125903	0.0040131	6.68e-05	-4.68564	1.62222	-0.772126
169981	0.0041963	7.22e-05	4.65688	1.6222	1.81943	IGSF9	immunoglobulin superfamily member 9
166786	0.0041094	6.95e-05	-4.67124	1.62008	-0.938509
204137	0.0042426	7.38e-05	-4.64909	1.61764	-1.24235	RRP15	ribosomal RNA processing 15 homolog
198023	0.004251	7.53e-05	4.64137	1.61692	1.81781	CCDC68	coiled-coil domain containing 68
103795	0.004251	7.48e-05	-4.64413	1.61675	-1.99648
170623	0.0041714	7.13e-05	-4.66157	1.61109	-1.92428
174760	0.0041094	6.97e-05	-4.67023	1.60727	-0.799168	PFDN2	prefoldin subunit 2
103069	0.004165	7.08e-05	4.6642	1.60406	0.816023	CTNND1	catenin delta 1
145956	0.0042469	7.43e-05	-4.64667	1.59165	-2.34968	GLYATL1	glycine-N-acyltransferase like 1
127600	0.0042426	7.38e-05	4.64896	1.58203	1.03797	FNBP1	formin binding protein 1
173920	0.0042469	7.45e-05	4.64539	1.5804	0.70559	TBC1D10A	TBC1 domain family member 10A
119609	0.0042469	7.43e-05	-4.64629	1.57653	-1.19995	PODXL	podocalyxin like
210715	0.0043881	7.90e-05	4.62383	1.57449	1.52996	ISL1	ISL LIM homeobox 1
198419	0.0042618	7.58e-05	-4.63903	1.57203	-0.775276	DRG1	developmentally regulated GTP binding protein 1
186550	0.004262	7.60e-05	-4.63839	1.57075	-1.28767	DHODH	dihydroorotate dehydrogenase (quinone)
163014	0.0041094	6.97e-05	4.67023	1.56561	0.713307	LAMTOR4	late endosomal/lysosomal adaptor, MAPK and MTOR activator 4
158198	0.0043881	7.94e-05	-4.62228	1.56384	-1.12289	C12orf29	chromosome 12 open reading frame 29
715028	0.0042545	7.56e-05	-4.6403	1.55931	-0.807077
185704	0.0041094	6.97e-05	-4.66981	1.55667	-0.82222
171400	0.0043656	7.81e-05	-4.62804	1.55528	-1.2317	LAPTM4B	lysosomal protein transmembrane 4 beta
120125	0.004251	7.51e-05	4.64246	1.55266	0.869268	PHLDB1	pleckstrin homology like domain family B member 1
115008	0.004251	7.54e-05	4.64122	1.54994	0.700237	TXNDC11	thioredoxin domain containing 11
191345	0.004251	7.51e-05	4.64242	1.54691	0.964316
218620	0.0043806	7.86e-05	4.62578	1.54622	1.0243
126517	0.0043055	7.69e-05	-4.63402	1.54465	-1.28442	NOTCH1	notch 1
111161	0.0042469	7.43e-05	4.64655	1.53735	1.30855
116895	0.0043881	7.93e-05	4.62242	1.52711	3.07814	DHRS9	dehydrogenase/reductase 9
172878	0.003998	6.63e-05	-4.68858	1.52329	-0.506621
126779	0.0042272	7.32e-05	-4.65226	1.51883	-0.779051
128513	0.004523	8.30e-05	4.60599	1.51832	1.36013	CLCN2	chloride voltage-gated channel 2
126221	0.0043881	7.92e-05	4.62301	1.51526	2.89553
218609	0.0045115	8.26e-05	-4.60755	1.51371	-0.673494	PDCD2	programmed cell death 2
141916	0.0045447	8.38e-05	4.6024	1.51125	1.53244	RAB37	RAB37, member RAS oncogene family
178269	0.0040343	6.76e-05	-4.68147	1.50737	-0.656358
176856	0.0044104	8.01e-05	4.61895	1.50468	1.12467	CCNYL1	cyclin Y like 1
216065	0.0044168	8.05e-05	-4.61683	1.49403	-1.25927	CKS2	CDC28 protein kinase regulatory subunit 2
223043	0.0045281	8.32e-05	4.60497	1.49369	0.729632	PDE8A	phosphodiesterase 8A
155963	0.0046138	8.56e-05	4.59443	1.49027	1.64031
101931	0.0044168	8.06e-05	-4.61658	1.48221	-0.679356
214067	0.0041714	7.16e-05	4.66037	1.48073	0.638067	PDLIM1	PDZ and LIM domain 1
119860	0.0041714	7.14e-05	-4.66098	1.47897	-0.625669
148770	0.0044168	8.04e-05	4.61743	1.47615	0.949966	MGLL	monoglyceride lipase
541108	0.0043881	7.94e-05	-4.62205	1.47484	-1.01614
198659	0.0046114	8.54e-05	4.59523	1.47119	1.4043	CPNE5	copine 5
130288	0.0046794	8.78e-05	4.58503	1.4695	0.815882	WDR7	WD repeat domain 7
234791	0.0045511	8.40e-05	4.60128	1.46469	0.71024
124143	0.004251	7.50e-05	-4.64314	1.46326	-0.776315
104384	0.0047138	8.90e-05	4.57996	1.4584	2.54939	F13A1	coagulation factor XIII A chain
130500	0.0045342	8.34e-05	-4.60387	1.45758	-0.816522	ARMC10	armadillo repeat containing 10
183441	0.0046858	8.81e-05	-4.58393	1.45712	-0.923612	MSI2	musashi RNA binding protein 2
113933	0.0046409	8.65e-05	-4.59046	1.45523	-2.00892	IL23A	interleukin 23 subunit alpha
131118	0.0042469	7.45e-05	-4.64557	1.45443	-0.646175
228400	0.0046794	8.76e-05	4.58605	1.45352	0.73408
229330	0.0044104	8.00e-05	4.61924	1.44508	0.927968
177757	0.0047952	9.07e-05	-4.57306	1.43997	-1.30463	EXOSC2	exosome component 2
148049	0.004706	8.86e-05	4.58176	1.43429	0.769084	CACFD1	calcium channel flower domain containing 1
119192	0.0047138	8.90e-05	4.57996	1.42775	1.19266	RETSAT	retinol saturase
145357	0.0048509	9.30e-05	-4.56391	1.42485	-1.2083	RPP40	ribonuclease P/MRP subunit p40
150381	0.0048298	9.18e-05	4.56864	1.4211	0.942265	C1QC	complement C1q C chain
180941	0.0046794	8.77e-05	-4.58563	1.41975	-1.18613
186871	0.0046329	8.62e-05	-4.59171	1.41896	-0.778573	CLNS1A	chloride nucleotide-sensitive channel 1A
159434	0.004627	8.60e-05	4.59277	1.40646	1.81329	VIPR1	vasoactive intestinal peptide receptor 1
157046	0.0048117	9.13e-05	-4.57061	1.38762	-1.26793	KPNA2	karyopherin subunit alpha 2
123636	0.0043656	7.82e-05	4.62767	1.3871	0.604494	COX7B	cytochrome c oxidase subunit 7B
120719	0.0048036	9.10e-05	4.57182	1.36946	0.621361	GBAP1///GBA	glucosylceramidase beta pseudogene 1///glucosylceramidase beta
141983	0.0046794	8.74e-05	4.5867	1.36677	0.912964	LIMA1	LIM domain and actin binding 1
205129	0.0048984	9.50e-05	-4.5561	1.3608	-0.801032	UBA2	ubiquitin like modifier activating enzyme 2
139723	0.0046093	8.52e-05	-4.596	1.35679	-0.707007
143630	0.0048509	9.31e-05	-4.56346	1.35573	-1.10432	TBC1D20	TBC1 domain family member 20
205347	0.0048509	9.31e-05	-4.56354	1.35316	-1.36302
172367	0.005091	9.89e-05	4.54109	1.35064	1.40205	ZSCAN18	zinc finger and SCAN domain containing 18
675148	0.0050996	9.93e-05	4.53989	1.34906	2.23491
102335	0.0048821	9.41e-05	4.55941	1.34673	0.868624	FAS	Fas cell surface death receptor
174378	0.0048509	9.29e-05	4.56444	1.34276	0.844961
168479	0.0048892	9.44e-05	-4.5583	1.32719	-0.951596
141023	0.0051661	1.02e-04	-4.52959	1.32573	-0.909373	SMYD2	SET and MYND domain containing 2
199976	0.0048984	9.50e-05	4.55604	1.32381	0.916324
205547	0.0048494	9.25e-05	-4.56597	1.31681	-0.839599
109438	0.0048509	9.32e-05	-4.56293	1.31524	-0.920774
122271	0.0048984	9.51e-05	4.55587	1.31472	0.799117	FAM8A1	family with sequence similarity 8 member A1
212887	0.0051635	1.02e-04	4.53076	1.31191	1.03111	SYTL4	synaptotagmin like 4
149793	0.0051635	1.02e-04	4.53072	1.30878	0.818254	TPST2	tyrosylprotein sulfotransferase 2
204784	0.0051111	9.98e-05	4.53791	1.3077	0.710647	PPM1A	protein phosphatase, Mg2+/Mn2+ dependent 1A
215678	0.0048469	9.23e-05	4.56675	1.30636	0.663916	SCP2	sterol carrier protein 2
186316	0.0053173	1.06e-04	4.51539	1.30618	2.11705	C7	complement component 7
140708	0.0051198	1.00e-04	4.53671	1.29551	1.23483	ACAT1	acetyl-CoA acetyltransferase 1
150963	0.0051635	1.01e-04	4.53266	1.28759	1.87583	CFD	complement factor D
235447	0.0053714	1.08e-04	4.50963	1.28439	1.68698
168033	0.0053714	1.07e-04	4.51079	1.2839	1.57927	ADGRL3	adhesion G protein-coupled receptor L3
143111	0.0053714	1.08e-04	-4.51048	1.28355	-1.95459	GPT2	glutamic--pyruvic transaminase 2
216900	0.0051827	1.03e-04	-4.52765	1.28333	-0.649816	PTCD3	pentatricopeptide repeat domain 3
106637	0.0052125	1.03e-04	-4.52468	1.27882	-0.999303	NOP16	NOP16 nucleolar protein
10321330	0.0054423	1.10e-04	4.5011	1.27131	1.11844
134052	0.0051661	1.02e-04	-4.5294	1.2703	-1.15041	CTPS1	CTP synthase 1
217138	0.0048721	9.38e-05	-4.56075	1.26313	-0.637785
156661	0.0054296	1.10e-04	-4.50337	1.25967	-1.84175
178845	0.0054296	1.10e-04	4.50322	1.25884	3.88845	CD177	CD177 molecule
174386	0.0054423	1.11e-04	4.49859	1.25658	1.56431	AK1	adenylate kinase 1
694893	0.0044594	8.15e-05	-4.61243	1.24881	-0.571477
196004	0.0052125	1.04e-04	4.52441	1.24444	0.938955	C4orf19	chromosome 4 open reading frame 19
192361	0.0054704	1.12e-04	4.49518	1.24335	1.77063
168414	0.0054423	1.11e-04	-4.49917	1.24034	-1.63458	CFB	complement factor B
200083	0.0055199	1.15e-04	-4.48673	1.23521	-0.934672	NKRF	NFKB repressing factor
166559	0.0054423	1.11e-04	-4.49848	1.23013	-0.982339	CCDC85B	coiled-coil domain containing 85B
234701	0.0051635	1.02e-04	-4.5309	1.22743	-0.646537
145919	0.0055714	1.17e-04	-4.47902	1.2095	-4.51944	MMP7	matrix metallopeptidase 7
234848	0.0052558	1.05e-04	-4.52024	1.2085	-0.698523
130823	0.0051111	9.98e-05	-4.53794	1.20665	-0.881808
219494	0.0055603	1.17e-04	-4.48029	1.19758	-1.71918	FLT1	fms related tyrosine kinase 1
197538	0.0054886	1.14e-04	-4.49045	1.19393	-1.20945	BHLHE40	basic helix-loop-helix family member e40
211928	0.0056344	1.20e-04	-4.46952	1.19317	-1.30476
155962	0.0056339	1.20e-04	4.47078	1.18875	1.21792	FOLR3	folate receptor 3
122265	0.0052334	1.04e-04	4.52237	1.18871	0.638694	NDUFA9	NADH:ubiquinone oxidoreductase subunit A9
203132	0.0054154	1.09e-04	4.50585	1.1874	0.904434	RBM47	RNA binding motif protein 47
173470	0.0054886	1.13e-04	-4.49085	1.18684	-0.717725	THUMPD2	THUMP domain containing 2
230490	0.0054903	1.14e-04	4.4898	1.1866	1.25642
161306	0.0054704	1.12e-04	-4.49494	1.18193	-0.708432	TMEM165	transmembrane protein 165
141333	0.0056354	1.21e-04	-4.46763	1.17849	-2.6802	CHI3L1	chitinase 3 like 1
194936	0.0055206	1.15e-04	4.48615	1.17835	0.923889
207598	0.0056339	1.20e-04	-4.47034	1.17233	-1.50771	SLC39A10	solute carrier family 39 member 10
166056	0.0056889	1.23e-04	4.46041	1.16975	2.30155	HOXD10	homeobox D10
202078	0.0054183	1.09e-04	-4.50509	1.1688	-0.766694	TMEM123	transmembrane protein 123
177512	0.0055872	1.18e-04	4.4771	1.16585	1.03782	RAB4B	RAB4B, member RAS oncogene family
177184	0.0056027	1.18e-04	4.4747	1.16561	1.68807	PTGDR2	prostaglandin D2 receptor 2
154165	0.0054836	1.13e-04	4.49296	1.16148	0.809795	SPATS2L	spermatogenesis associated serine rich 2 like
227956	0.0051635	1.01e-04	4.53191	1.15807	2.06369
192545	0.0056165	1.19e-04	-4.47285	1.15692	-2.06158	AXIN2	axin 2
151931	0.0055517	1.16e-04	4.483	1.15635	1.06258	SEMA4G	semaphorin 4G
225045	0.0054578	1.12e-04	-4.49689	1.15495	-0.864191	TGIF1	TGFB induced factor homeobox 1
229731	0.0053714	1.08e-04	-4.50942	1.15196	-0.769278
206763	0.0054423	1.11e-04	4.49954	1.15097	1.52155	MAOA	monoamine oxidase A
152249	0.0057711	1.26e-04	4.45155	1.14861	1.89864
167986	0.0054886	1.13e-04	-4.49146	1.14797	-1.38982	LDHB	lactate dehydrogenase B
205721	0.0056027	1.19e-04	4.47429	1.14654	0.862166	ARHGEF9	Cdc42 guanine nucleotide exchange factor 9
225764	0.0056889	1.23e-04	4.46007	1.14132	2.05701	NME9	NME/NM23 family member 9
110587	0.0056889	1.23e-04	4.46043	1.1365	1.48416	EPB41L3	erythrocyte membrane protein band 4.1 like 3
148362	0.0058062	1.28e-04	4.44709	1.13284	2.23814	OGN	osteoglycin
143852	0.0054423	1.11e-04	4.49977	1.12658	0.736187	PDCD6IP	programmed cell death 6 interacting protein
171014	0.0055603	1.17e-04	4.48044	1.12637	0.848298	STIM1	stromal interaction molecule 1
154071	0.0056354	1.21e-04	-4.46753	1.12603	-0.998376	IARS	isoleucyl-tRNA synthetase
105532	0.0056889	1.23e-04	4.45976	1.12313	1.00797
235386	0.0054836	1.13e-04	4.49347	1.12044	2.06292
166780	0.0056598	1.22e-04	-4.46425	1.11459	-0.632861	COPS2	COP9 signalosome subunit 2
182449	0.0057711	1.26e-04	-4.4516	1.11228	-1.67757	TMEM132A	transmembrane protein 132A
103264	0.0058629	1.29e-04	-4.44197	1.11101	-1.87347
176899	0.0059313	1.33e-04	-4.43268	1.10243	-4.0006	CXCL8	C-X-C motif chemokine ligand 8
234451	0.005552	1.16e-04	-4.48191	1.10155	-1.14471
140702	0.0057711	1.26e-04	4.45137	1.10025	0.773211	RIPK3	receptor interacting serine/threonine kinase 3
156379	0.0059313	1.32e-04	-4.43443	1.09948	-0.848583	SLC39A6	solute carrier family 39 member 6
124360	0.0056355	1.21e-04	4.46688	1.0994	0.988667	STBD1	starch binding domain 1
180971	0.0059062	1.31e-04	-4.43774	1.09833	-0.982524
133604	0.0056339	1.20e-04	-4.47013	1.09714	-1.15209	CD44	CD44 molecule (Indian blood group)
219479	0.0054843	1.13e-04	4.49237	1.09554	0.59909
194568	0.0059768	1.34e-04	4.42932	1.094	1.31961	ZZEF1	zinc finger ZZ-type and EF-hand domain containing 1
204279	0.0056354	1.21e-04	4.46741	1.08522	0.5822	LPCAT3	lysophosphatidylcholine acyltransferase 3
104057	0.005552	1.16e-04	-4.48225	1.08468	-1.31031
112547	0.0059887	1.35e-04	4.4256	1.08439	1.74527	MFAP5	microfibrillar associated protein 5
141761	0.0055242	1.15e-04	4.48537	1.08033	0.921801	SQRDL	sulfide quinone reductase-like (yeast)
186022	0.0056598	1.22e-04	4.46466	1.07956	0.877066	CLTB	clathrin light chain B
173430	0.0058108	1.28e-04	4.44629	1.077	0.990977	CNST	consortin, connexin sorting protein
141223	0.0059313	1.32e-04	-4.43445	1.06999	-1.4099
135410	0.0059778	1.34e-04	4.42842	1.06666	1.02231	APPL2	adaptor protein, phosphotyrosine interacting with PH domain and leucine zipper 2
178393	0.0059961	1.36e-04	4.42464	1.06272	0.869906	ZFYVE28	zinc finger FYVE-type containing 28
145980	0.0059008	1.31e-04	4.43858	1.05776	1.14947	GRAMD3	GRAM domain containing 3
119646	0.0055199	1.15e-04	4.48692	1.05197	2.60883	CKB	creatine kinase B
237000	0.0060018	1.36e-04	-4.42335	1.04827	-1.29959
228470	0.0059313	1.33e-04	4.43265	1.04619	2.42302	HEPACAM2	HEPACAM family member 2
103520	0.0060018	1.37e-04	-4.42133	1.04564	-1.45829	PRMT3	protein arginine methyltransferase 3
211060	0.0057718	1.27e-04	4.44994	1.04499	1.17363	ATP1B3	ATPase Na+/K+ transporting subunit beta 3
192528	0.0060725	1.39e-04	-4.41455	1.03638	-2.38748	CXCL6	C-X-C motif chemokine ligand 6
155784	0.0057718	1.27e-04	-4.44993	1.0355	-0.780648
207491	0.0054423	1.11e-04	4.49879	1.03473	0.752597	PRR13	proline rich 13
189611	0.0061284	1.41e-04	-4.41019	1.03367	-1.16301	NOP56	NOP56 ribonucleoprotein
133543	0.0059313	1.32e-04	4.43404	1.03138	1.16631	ATP2A3	ATPase sarcoplasmic/endoplasmic reticulum Ca2+ transporting 3
214144	0.0057718	1.27e-04	-4.44979	1.03124	-0.742548	RSL24D1	ribosomal L24 domain containing 1
102788	0.0059778	1.35e-04	-4.42776	1.02813	-0.858823	SRM	spermidine synthase
174662	0.0057391	1.25e-04	-4.456	1.02696	-0.870991
221921	0.0060018	1.37e-04	4.42135	1.0232	0.880482	PLXNA2	plexin A2
148132	0.0057687	1.25e-04	4.45358	1.01805	0.916243
148160	0.0056344	1.20e-04	-4.46904	1.01768	-0.884514
186589	0.0061233	1.41e-04	4.41098	1.01601	1.26614	MAF	MAF bZIP transcription factor
224334	0.0055872	1.18e-04	4.4769	1.01482	0.844869	TMEM59	transmembrane protein 59
236913	0.0058735	1.30e-04	-4.4408	1.01468	-0.759258
171791	0.0061774	1.43e-04	-4.4053	1.0137	-1.17187	PPAN	peter pan homolog (Drosophila)
157102	0.00559	1.18e-04	4.47619	1.01182	2.12227	PLAC8	placenta specific 8
182833	0.0059778	1.34e-04	-4.42802	1.00759	-0.724796	SERBP1	SERPINE1 mRNA binding protein 1
192616	0.0060018	1.37e-04	-4.42156	1.00626	-0.646985
147634	0.0059882	1.35e-04	4.42662	1.00531	0.919854	AKAP9	A-kinase anchoring protein 9
177880	0.0062088	1.44e-04	4.40246	1.00355	1.63349	NR5A2	nuclear receptor subfamily 5 group A member 2
166896	0.0060018	1.37e-04	-4.42197	1.00062	-0.783027	TMA16	translation machinery associated 16 homolog
211045	0.0062813	1.48e-04	-4.39336	1.00007	-1.51542	FAM89A	family with sequence similarity 89 member A
166567	0.0059887	1.35e-04	-4.42582	0.999643	-0.755384	RNASEH1	ribonuclease H1
145871	0.0060393	1.38e-04	4.41785	0.99524	0.690707	CCND3	cyclin D3
195519	0.0063045	1.49e-04	4.39057	0.984354	1.87568	MEP1A	meprin A subunit alpha
170455	0.0062095	1.44e-04	4.40151	0.982482	1.47676	ACVRL1	activin A receptor like type 1
130335	0.0059172	1.31e-04	4.43655	0.974653	0.910491	KIF13B	kinesin family member 13B
203869	0.0063881	1.52e-04	-4.38264	0.97206	-1.39962	CCNB1IP1	cyclin B1 interacting protein 1
410937	0.0057697	1.26e-04	4.453	0.962235	1.77064	C10orf99	chromosome 10 open reading frame 99
143621	0.0060422	1.39e-04	4.41688	0.960675	0.670669	NIT1	nitrilase 1
136879	0.0062513	1.46e-04	4.39656	0.960446	0.636582	DCAF11	DDB1 and CUL4 associated factor 11
224772	0.0063992	1.53e-04	4.3808	0.959136	1.39757
194821	0.0062792	1.47e-04	4.39396	0.958872	0.56348	APAF1	apoptotic peptidase activating factor 1
205146	0.0061349	1.41e-04	-4.40931	0.9577	-0.596907	FASTKD2	FAST kinase domains 2
115385	0.0064773	1.57e-04	-4.37186	0.952374	-0.91784	RRP1	ribosomal RNA processing 1
191433	0.0060393	1.38e-04	-4.41755	0.952247	-0.877794
231668	0.0062095	1.45e-04	4.40097	0.948658	0.701339
110722	0.0064672	1.55e-04	-4.37502	0.944076	-2.29187	VSNL1	visinin like 1
209603	0.0060261	1.38e-04	4.41934	0.942407	0.979381
123056	0.0064773	1.57e-04	4.37096	0.942315	1.29576
234521	0.0061796	1.43e-04	-4.40469	0.940457	-0.656885
194924	0.0064954	1.58e-04	4.36827	0.940161	1.64161	ROR1	receptor tyrosine kinase like orphan receptor 1
167237	0.0064324	1.54e-04	-4.37842	0.933041	-1.69801	FAM19A5	family with sequence similarity 19 member A5, C-C motif chemokine like
123798	0.0056741	1.22e-04	4.46279	0.92827	0.684518
187432	0.0062095	1.45e-04	-4.40132	0.9266	-1.20159
189411	0.0059313	1.33e-04	4.433	0.923851	0.743586	DNM2	dynamin 2
167079	0.0064773	1.56e-04	4.37391	0.921656	2.05739	CDA	cytidine deaminase
194788	0.0063787	1.51e-04	4.38434	0.915898	0.660431
100002	0.0061462	1.42e-04	-4.40793	0.906699	-0.900373
144894	0.0066625	1.64e-04	4.35476	0.902908	1.46121	CTSW	cathepsin W
150817	0.0063045	1.49e-04	-4.39062	0.897717	-0.638262	HN1L	hematological and neurological expressed 1 like
213577	0.0064773	1.57e-04	4.37098	0.89764	1.69544	BHLHE41	basic helix-loop-helix family member e41
203525	0.0062383	1.46e-04	4.39782	0.894549	0.571452	GBF1	golgi brefeldin A resistant guanine nucleotide exchange factor 1
136075	0.0062199	1.45e-04	-4.39948	0.890574	-0.512644	CBWD3///CBWD2	COBW domain containing 3///COBW domain containing 2
179573	0.0063543	1.51e-04	-4.38623	0.885254	-0.838195	CCT2	chaperonin containing TCP1 subunit 2
112771	0.0064664	1.55e-04	-4.376	0.8828	-1.1142	FXYD5	FXYD domain containing ion transport regulator 5
169947	0.0063857	1.52e-04	4.38347	0.882013	0.701353	ZNRF2	zinc and ring finger 2, E3 ubiquitin protein ligase
195478	0.0067907	1.69e-04	-4.34349	0.880904	-0.970594	ANAPC1	anaphase promoting complex subunit 1
229178	0.0063543	1.50e-04	4.38701	0.880886	0.816425
212778	0.0065168	1.59e-04	-4.36615	0.877356	-0.866863
208079	0.0064773	1.57e-04	-4.37071	0.876937	-0.743204	MED28	mediator complex subunit 28
235782	0.0060018	1.37e-04	-4.42237	0.876613	-0.5927
175397	0.0062199	1.45e-04	-4.39939	0.874061	-0.961688
175602	0.0064954	1.58e-04	-4.36814	0.87229	-0.871563	QDPR	quinoid dihydropteridine reductase
209482	0.006832	1.71e-04	4.33845	0.870831	1.61316	CHL1	cell adhesion molecule L1 like
210016	0.0067907	1.70e-04	4.34227	0.868046	1.29708	BMP6	bone morphogenetic protein 6
145525	0.0067274	1.66e-04	4.34973	0.867351	0.946715	GPR87	G protein-coupled receptor 87
137488	0.0067907	1.69e-04	-4.34411	0.862538	-0.959431	NMD3	NMD3 ribosome export adaptor
160271	0.0068747	1.74e-04	-4.3328	0.856664	-1.39532	CEBPB	CCAAT/enhancer binding protein beta
183378	0.0068747	1.74e-04	4.33321	0.85631	1.45511	FOLR2	folate receptor beta
199683	0.0063881	1.52e-04	4.38191	0.85538	0.823864	RHOC	ras homolog family member C
164309	0.0064671	1.55e-04	-4.37549	0.849391	-1.13531
187236	0.0064954	1.58e-04	4.36783	0.846924	0.725464	CYTH1	cytohesin 1
112355	0.006832	1.71e-04	4.33823	0.844119	1.00653	DPYD	dihydropyrimidine dehydrogenase
105589	0.0064773	1.57e-04	4.37093	0.843407	1.71766	UGT1A3///UGT1A1///UGT1A4///UGT1A9///UGT1A5///UGT1A6///UGT1A7///UGT1A8///UGT1A10	UDP glucuronosyltransferase family 1 member A3///UDP glucuronosyltransferase family 1 member A1///UDP glucuronosyltransferase family 1 member A4///UDP glucuronosyltransferase family 1 member A9///UDP glucuronosyltransferase family 1 member A5///UDP glucuronosyltransferase family 1 member A6///UDP glucuronosyltransferase family 1 member A7///UDP glucuronosyltransferase family 1 member A8///UDP glu…
206144	0.006552	1.60e-04	4.3637	0.841034	0.548787	AFF1	AF4/FMR2 family member 1
110608	0.0066625	1.64e-04	-4.35524	0.838127	-0.78682
179860	0.0066755	1.64e-04	-4.35359	0.837521	-0.732659	TRMT10C	tRNA methyltransferase 10C, mitochondrial RNase P subunit
715397	0.0064773	1.57e-04	4.37105	0.836229	0.83311
138830	0.0068747	1.74e-04	-4.33292	0.834501	-1.35931	TNFRSF10C	TNF receptor superfamily member 10c
234789	0.0058629	1.29e-04	-4.4423	0.829719	-0.61299
163808	0.0068747	1.73e-04	-4.33413	0.82625	-1.18198	OLA1	Obg-like ATPase 1
141033	0.006263	1.47e-04	-4.39539	0.81709	-0.823353
163096	0.0066625	1.63e-04	-4.35593	0.816804	-0.652948	LARS	leucyl-tRNA synthetase
152726	0.0069737	1.77e-04	4.32618	0.816276	0.987116
174312	0.0066625	1.64e-04	4.35478	0.814742	0.591787	OGDH	oxoglutarate dehydrogenase
175282	0.0063881	1.52e-04	-4.38231	0.814378	-0.684971
161225	0.0070151	1.79e-04	4.32177	0.808057	1.22707
159938	0.0061462	1.42e-04	4.40766	0.806774	0.480922	COX4I1	cytochrome c oxidase subunit 4I1
168402	0.0067274	1.66e-04	-4.34935	0.806653	-0.870938	LACTB2	lactamase beta 2
119843	0.0067907	1.69e-04	-4.3427	0.805763	-0.568163
163051	0.006832	1.71e-04	4.33868	0.80539	1.21733	APOBR	apolipoprotein B receptor
190224	0.0070715	1.84e-04	4.31226	0.804766	1.89631	BCL2L10	BCL2 like 10
169453	0.0070296	1.81e-04	4.31768	0.80318	1.26082
153627	0.0069938	1.78e-04	4.32467	0.802787	1.53255	SCEL	sciellin
159630	0.0070296	1.82e-04	-4.31622	0.800787	-2.26104	EGFL6	EGF like domain multiple 6
221057	0.00664	1.62e-04	4.3583	0.799267	0.678586
189687	0.0063543	1.50e-04	-4.38644	0.79743	-0.961876	AHCY	adenosylhomocysteinase
115154	0.0071197	1.87e-04	-4.30673	0.792911	-3.58073	TCN1	transcobalamin 1
146037	0.0070926	1.85e-04	4.3105	0.792464	3.45607	FDCSP	follicular dendritic cell secreted protein
182993	0.0066625	1.63e-04	-4.35644	0.790552	-0.604431	SSBP1	single stranded DNA binding protein 1
236265	0.0063045	1.49e-04	-4.39129	0.789422	-0.574634
159594	0.0071472	1.88e-04	-4.30471	0.788609	-1.00541	DRAM1	DNA damage regulated autophagy modulator 1
139826	0.0071197	1.87e-04	4.30679	0.788357	0.952482	RMDN2	regulator of microtubule dynamics 2
208956	0.0067907	1.69e-04	-4.34346	0.785702	-1.27035
107499	0.0067307	1.67e-04	4.34872	0.781997	0.739837	DENND3	DENN domain containing 3
115522	0.0070019	1.78e-04	-4.32366	0.767278	-1.30556	GMPS	guanine monophosphate synthase
183516	0.006832	1.71e-04	4.33932	0.764058	0.932027	HERPUD1	homocysteine inducible ER protein with ubiquitin like domain 1
146761	0.0070019	1.78e-04	4.32336	0.75869	1.61644
192362	0.0071647	1.88e-04	-4.30311	0.75575	-0.785593	METTL8	methyltransferase like 8
205412	0.0068747	1.73e-04	-4.33513	0.755291	-0.735472	NIT2	nitrilase family member 2
176372	0.0064954	1.58e-04	-4.36824	0.754046	-0.83597
220556	0.0071681	1.89e-04	-4.30208	0.753948	-1.67654	SLC11A2	solute carrier family 11 member 2
153280	0.0070296	1.81e-04	4.31854	0.752319	0.853979	PRKCD	protein kinase C delta
164694	0.0068747	1.73e-04	-4.33402	0.747158	-0.690711	GAR1	GAR1 ribonucleoprotein
171932	0.007101	1.85e-04	-4.30917	0.74577	-1.29802
206535	0.0073767	1.97e-04	4.28636	0.742289	2.76999	CR2	complement component 3d receptor 2
221017	0.0073809	1.98e-04	-4.28573	0.740332	-1.88276	LRP8	LDL receptor related protein 8
156212	0.0072122	1.91e-04	-4.29895	0.734232	-0.858309	ZC3H8	zinc finger CCCH-type containing 8
186940	0.0070637	1.83e-04	-4.31332	0.733324	-1.20451	C19orf48	chromosome 19 open reading frame 48
102988	0.0070296	1.82e-04	-4.31661	0.7302	-0.789875	FANCL	Fanconi anemia complementation group L
189480	0.0072775	1.93e-04	-4.29519	0.730116	-1.13741	HMGXB4	HMG-box containing 4
132060	0.0070926	1.85e-04	4.31029	0.729576	0.745363	TMEM127	transmembrane protein 127
146508	0.0073515	1.96e-04	-4.28921	0.728432	-0.979559	SMYD5	SMYD family member 5
158210	0.0070296	1.82e-04	-4.31672	0.726477	-1.11285	HACD3	3-hydroxyacyl-CoA dehydratase 3
208672	0.0070296	1.81e-04	-4.31727	0.725422	-1.51667	PLAU	plasminogen activator, urokinase
202382	0.0067907	1.69e-04	4.34283	0.725001	1.47978	FHL1	four and a half LIM domains 1
140439	0.0070203	1.80e-04	-4.32106	0.723835	-0.584891	POP7	POP7 homolog, ribonuclease P/MRP subunit
130267	0.0070296	1.80e-04	-4.31942	0.722904	-0.615734	EIF3J	eukaryotic translation initiation factor 3 subunit J
160942	0.0073515	1.96e-04	-4.28848	0.721475	-1.60858	CXCR2	C-X-C motif chemokine receptor 2
178077	0.0073426	1.95e-04	4.29019	0.718342	1.33512	NAP1L2	nucleosome assembly protein 1 like 2
137436	0.0071021	1.86e-04	4.30851	0.718028	0.794208
235853	0.0067907	1.69e-04	-4.34314	0.710595	-0.917718
211972	0.0071472	1.88e-04	-4.30444	0.710391	-0.72316	DDX18	DEAD-box helicase 18
214359	0.0075425	2.05e-04	4.27243	0.706297	1.27692	HPGDS	hematopoietic prostaglandin D synthase
106225	0.0064773	1.57e-04	-4.3708	0.705591	-0.546365
177465	0.0069654	1.77e-04	4.32706	0.704229	0.672893	PJA2	praja ring finger ubiquitin ligase 2
204737	0.0073515	1.96e-04	-4.28876	0.700057	-1.37149	RPS7	ribosomal protein S7
115752	0.0070086	1.79e-04	-4.32256	0.69763	-0.709974	PDCD5	programmed cell death 5
197586	0.0070637	1.83e-04	-4.3131	0.697195	-0.63458	PSMB5	proteasome subunit beta 5
144842	0.0070296	1.82e-04	-4.3162	0.69521	-0.975397
127619	0.0076581	2.10e-04	4.2639	0.682953	1.5252	CAPN13	calpain 13
229397	0.0068747	1.73e-04	-4.33476	0.681266	-0.568865
133008	0.0075425	2.04e-04	-4.27299	0.681129	-1.4394
102997	0.0073905	1.99e-04	-4.28393	0.679829	-1.02443
170551	0.0076332	2.08e-04	-4.2666	0.678603	-0.718217	C22orf29	chromosome 22 open reading frame 29
183246	0.0070296	1.80e-04	-4.31986	0.677678	-0.775163	HNRNPC	heterogeneous nuclear ribonucleoprotein C (C1/C2)
100627	0.0066994	1.65e-04	-4.35181	0.67309	-0.492625
148290	0.0077434	2.13e-04	4.2584	0.672015	1.69762
209114	0.0071795	1.90e-04	-4.30106	0.669335	-0.747669	ENOPH1	enolase-phosphatase 1
194430	0.0069141	1.75e-04	-4.33024	0.663061	-0.600076
182453	0.0073058	1.94e-04	4.29333	0.662663	0.580621
142487	0.0073905	1.99e-04	4.2832	0.660524	0.857865	B4GALT1	beta-1,4-galactosyltransferase 1
107339	0.0074667	2.02e-04	4.2781	0.6535	0.806345	GFER	growth factor, augmenter of liver regeneration
177749	0.00783	2.16e-04	-4.25223	0.65158	-1.64046	TOP1MT	topoisomerase (DNA) I, mitochondrial
139103	0.0070296	1.82e-04	4.31662	0.648663	1.27337	RNASE1	ribonuclease A family member 1, pancreatic
123119	0.0078201	2.16e-04	-4.25311	0.648317	-1.2178	TGS1	trimethylguanosine synthase 1
138012	0.0073905	1.99e-04	-4.28348	0.647056	-0.593247	MALSU1	mitochondrial assembly of ribosomal large subunit 1
144670	0.0078935	2.19e-04	4.2472	0.644399	1.45002	LRRC3	leucine rich repeat containing 3
155112	0.0073689	1.97e-04	-4.28718	0.638547	-1.2496	DKC1	dyskerin pseudouridine synthase 1
235151	0.0077856	2.15e-04	-4.25516	0.638493	-0.679164
211912	0.0079769	2.23e-04	-4.24143	0.631536	-1.05726	FMNL2	formin like 2
236498	0.0074667	2.02e-04	-4.27837	0.629012	-0.620928
120728	0.0079769	2.23e-04	4.24128	0.61998	1.75416
120264	0.0080524	2.27e-04	4.23496	0.618354	2.39709	CILP	cartilage intermediate layer protein
215041	0.0073905	1.99e-04	4.28315	0.614352	0.773818	TP53I3	tumor protein p53 inducible protein 3
203555	0.0079769	2.22e-04	-4.24209	0.614137	-1.58327
234476	0.007101	1.86e-04	-4.30899	0.614058	-0.732212
119802	0.0076653	2.10e-04	-4.26298	0.613756	-1.03007
182938	0.0075425	2.05e-04	4.27258	0.613693	1.01028
167529	0.0077689	2.14e-04	-4.25636	0.611714	-0.808872	ICA1	islet cell autoantigen 1
102161	0.0080524	2.26e-04	4.23514	0.610167	1.52952	RHOF	ras homolog family member F, filopodia associated
129812	0.0073128	1.94e-04	-4.29255	0.608471	-0.599347	DARS	aspartyl-tRNA synthetase
160246	0.0080524	2.27e-04	-4.235	0.605237	-1.36699
234339	0.0076256	2.08e-04	4.26738	0.602109	0.639281
186517	0.0077228	2.12e-04	4.2598	0.601584	0.998973	LIPH	lipase H
172950	0.0081173	2.31e-04	4.22784	0.600267	1.28105	CCR10	C-C motif chemokine receptor 10
182066	0.0080558	2.27e-04	4.23363	0.59997	1.32383
204928	0.0078527	2.17e-04	4.25035	0.597197	1.58366
211070	0.0075425	2.05e-04	-4.27227	0.595684	-0.899431	FAM60A	family with sequence similarity 60 member A
158787	0.0076436	2.09e-04	4.26568	0.595101	1.06824	FAM129A	family with sequence similarity 129 member A
106564	0.0081648	2.33e-04	-4.22412	0.591228	-2.13177	HILPDA	hypoxia inducible lipid droplet associated
129575	0.0075541	2.05e-04	4.27129	0.589162	1.0749	PPP1R12B	protein phosphatase 1 regulatory subunit 12B
210985	0.0080558	2.28e-04	-4.2332	0.586441	-1.02003	PNO1	partner of NOB1 homolog
215797	0.0074814	2.02e-04	-4.27695	0.585347	-1.00089
202183	0.0081682	2.35e-04	4.22212	0.583402	0.794362	MGAT2	mannosyl (alpha-1,6-)-glycoprotein beta-1,2-N-acetylglucosaminyltransferase
167147	0.0081753	2.35e-04	-4.22102	0.583198	-3.22295	PITX2	paired like homeodomain 2
147778	0.0077679	2.14e-04	-4.25682	0.577056	-0.611926	RBMXL1	RNA binding motif protein, X-linked like 1
111132	0.0081757	2.35e-04	-4.2206	0.575638	-1.15794
101034	0.0081648	2.34e-04	4.22308	0.574416	1.96076	SCIN	scinderin
116772	0.0081682	2.34e-04	-4.22245	0.571737	-1.17325
147539	0.0081648	2.34e-04	4.22307	0.57115	1.81901	PPARGC1A	PPARG coactivator 1 alpha
117844	0.0081862	2.36e-04	-4.21974	0.56834	-1.69773
129431	0.0070637	1.83e-04	-4.31349	0.567906	-0.594028
127443	0.0071681	1.89e-04	-4.30224	0.567052	-0.696762
158406	0.0076581	2.09e-04	-4.26427	0.561376	-0.936953	CKS1B	CDC28 protein kinase regulatory subunit 1B
233641	0.0082404	2.39e-04	4.21494	0.560087	1.55419
236868	0.0073392	1.95e-04	-4.29079	0.551723	-0.772718
172513	0.0082076	2.37e-04	4.21798	0.549845	1.1745	PALM	paralemmin
155570	0.008261	2.44e-04	-4.20772	0.544624	-1.19347	WDYHV1	WDYHV motif containing 1
110790	0.0078845	2.19e-04	4.24831	0.542343	0.68396	ARHGAP17	Rho GTPase activating protein 17
146666	0.0083152	2.47e-04	-4.20236	0.534049	-2.22752	SAA2	serum amyloid A2
141703	0.0074321	2.00e-04	-4.28065	0.532581	-0.759524
194441	0.0082995	2.46e-04	4.20459	0.531487	1.48808	FMO5	flavin containing monooxygenase 5
107444	0.0078845	2.19e-04	-4.24803	0.526839	-0.864466	NAP1L1	nucleosome assembly protein 1 like 1
118957	0.0083052	2.47e-04	-4.20319	0.524716	-1.76387	KRTAP4-1	keratin associated protein 4-1
157188	0.0079067	2.20e-04	4.24618	0.524652	1.5634	FAM134B	family with sequence similarity 134 member B
208668	0.0080914	2.30e-04	-4.23014	0.5231	-0.910895	BYSL	bystin like
201478	0.0082404	2.39e-04	-4.21502	0.516571	-0.90991	MCCC2	methylcrotonoyl-CoA carboxylase 2
176933	0.008261	2.42e-04	4.21065	0.516356	1.49908	RCAN2	regulator of calcineurin 2
220796	0.0073905	1.98e-04	4.28414	0.515443	0.667197
199428	0.0081971	2.37e-04	4.21885	0.509706	0.775953
193067	0.0083526	2.49e-04	4.20032	0.507184	1.26895	TESK2	testis-specific kinase 2
107085	0.0085141	2.56e-04	-4.18905	0.505232	-1.23428
191816	0.008261	2.41e-04	4.21182	0.504932	1.227	SLC46A3	solute carrier family 46 member 3
100691	0.0084996	2.55e-04	-4.19073	0.501111	-1.03336	OGFOD1	2-oxoglutarate and iron dependent oxygenase domain containing 1
131259	0.0079863	2.23e-04	4.24044	0.500603	1.03869	HLA-DQA1	major histocompatibility complex, class II, DQ alpha 1
231459	0.0078527	2.17e-04	-4.25055	0.495713	-0.773933
127379	0.0080558	2.27e-04	-4.23429	0.495369	-0.528864	DPY30	dpy-30, histone methyltransferase complex regulatory subunit
104251	0.0084502	2.52e-04	-4.19471	0.493845	-1.11333
158792	0.0084502	2.53e-04	-4.19449	0.489761	-1.10523	SPIRE1	spire type actin nucleation factor 1
207417	0.0082995	2.46e-04	-4.20485	0.484205	-0.857649	HDAC2	histone deacetylase 2
208143	0.008671	2.64e-04	-4.17881	0.481323	-0.74901	PEX10	peroxisomal biogenesis factor 10
154330	0.0081173	2.31e-04	-4.2276	0.480468	-0.680863
208596	0.008671	2.63e-04	-4.17901	0.47993	-0.943198	NUP155	nucleoporin 155
165471	0.008261	2.43e-04	4.20935	0.479421	1.11438	PAPSS2	3'-phosphoadenosine 5'-phosphosulfate synthase 2
210816	0.0081468	2.32e-04	4.22586	0.47604	0.861212	IMPA1	inositol monophosphatase 1
207716	0.0081648	2.33e-04	-4.22408	0.474942	-0.846546
167226	0.0080742	2.28e-04	4.23196	0.472079	2.21618	DNASE1L3	deoxyribonuclease 1 like 3
179707	0.008261	2.43e-04	4.20908	0.471025	1.26826
229610	0.0083027	2.46e-04	-4.20369	0.462832	-1.52141
213763	0.0084895	2.55e-04	-4.19163	0.462352	-1.06418	IFRD2	interferon related developmental regulator 2
229698	0.0087042	2.66e-04	-4.176	0.461548	-1.36173
171625	0.008261	2.43e-04	-4.20866	0.460678	-0.768169	PGM2	phosphoglucomutase 2
145587	0.0082404	2.39e-04	-4.21496	0.45913	-0.81064	ACTL6A	actin like 6A
141969	0.0087944	2.70e-04	4.16958	0.459027	1.3894	JAM2	junctional adhesion molecule 2
172191	0.008469	2.53e-04	-4.19329	0.458304	-0.784936	GRAMD1A	GRAM domain containing 1A
123816	0.0086864	2.65e-04	4.17729	0.455499	1.36696
214626	0.0087816	2.69e-04	4.17049	0.453263	1.6725
154864	0.008261	2.44e-04	4.20791	0.453024	0.944396	PCSK6	proprotein convertase subtilisin/kexin type 6
207685	0.0086338	2.62e-04	4.18162	0.450306	0.971892	LMO2	LIM domain only 2
163649	0.0082404	2.39e-04	-4.21521	0.44984	-0.653427	UTP18	UTP18, small subunit processome component
211044	0.0082511	2.40e-04	4.21408	0.447607	0.892849	ARHGEF18	Rho/Rac guanine nucleotide exchange factor 18
196106	0.0076581	2.10e-04	-4.26374	0.447014	-0.53697
179419	0.0080524	2.26e-04	-4.23531	0.446736	-0.904493
122590	0.0080351	2.25e-04	-4.23737	0.446514	-0.596466
205284	0.0087791	2.69e-04	4.17164	0.444105	1.25116
210479	0.0088582	2.74e-04	-4.16469	0.442469	-0.936446	GNPNAT1	glucosamine-phosphate N-acetyltransferase 1
150470	0.0088993	2.76e-04	-4.16224	0.44233	-2.27102	AGT	angiotensinogen
132641	0.0082596	2.40e-04	4.2131	0.441023	0.646338	SHOC2	SHOC2, leucine rich repeat scaffold protein
126066	0.0088582	2.73e-04	4.1656	0.440641	1.42157	LGI4	leucine rich repeat LGI family member 4
649805	0.0089017	2.76e-04	4.16177	0.437707	1.72017
716041	0.0087594	2.68e-04	4.17291	0.437089	1.56417	GPRIN2	G protein regulated inducer of neurite outgrowth 2
191841	0.0082596	2.40e-04	-4.21292	0.435212	-0.874192	DCAF13	DDB1 and CUL4 associated factor 13
157022	0.0079769	2.23e-04	4.24136	0.431382	2.04379	PLAC8	placenta specific 8
235904	0.008275	2.45e-04	-4.20645	0.427644	-0.477825
235399	0.008261	2.42e-04	4.21017	0.427427	0.929066
190308	0.0089723	2.80e-04	-4.15566	0.424289	-1.78313	CKAP2L	cytoskeleton associated protein 2 like
140316	0.0088582	2.73e-04	-4.16518	0.420362	-0.92919	RAN	RAN, member RAS oncogene family
117528	0.0090177	2.83e-04	-4.15293	0.417339	-1.28674	ABCC1	ATP binding cassette subfamily C member 1
605037	0.0090177	2.83e-04	4.15253	0.41729	1.83463	HEPACAM2	HEPACAM family member 2
112738	0.008261	2.44e-04	-4.20809	0.417219	-0.810048
201953	0.0082996	2.46e-04	4.2042	0.409279	1.28142	GSN	gelsolin
133505	0.0089571	2.79e-04	4.15773	0.407221	1.56033	FAM189A2	family with sequence similarity 189 member A2
168879	0.0084895	2.55e-04	-4.19165	0.403757	-0.675942	BZW2	basic leucine zipper and W2 domains 2
177518	0.0090177	2.84e-04	-4.15164	0.402681	-1.4246
121430	0.008671	2.63e-04	4.17938	0.401859	1.08717	DHDDS	dehydrodolichyl diphosphate synthase subunit
133238	0.0080914	2.30e-04	-4.22998	0.400158	-0.465846
166519	0.008261	2.44e-04	4.20746	0.398303	0.914963	CKMT1B	creatine kinase, mitochondrial 1B
212524	0.0090177	2.83e-04	-4.15192	0.396951	-1.733	ADAMTS4	ADAM metallopeptidase with thrombospondin type 1 motif 4
232958	0.008261	2.43e-04	-4.20941	0.385385	-0.635297
117630	0.0081697	2.35e-04	4.22166	0.384403	0.605109
123176	0.00859	2.59e-04	-4.18501	0.383725	-0.935968	PFDN4	prefoldin subunit 4
154988	0.0086152	2.60e-04	-4.18317	0.382342	-0.626535	ASCC3	activating signal cointegrator 1 complex subunit 3
178818	0.0085141	2.56e-04	-4.1892	0.381892	-0.965546	RRS1	ribosome biogenesis regulator homolog
177491	0.0083933	2.50e-04	-4.19813	0.380579	-0.541999	METAP2	methionyl aminopeptidase 2
130360	0.0090663	2.88e-04	-4.14636	0.379716	-0.815133
126954	0.0090797	2.88e-04	4.14539	0.379341	1.11868	MICALCL	MICAL C-terminal like
226996	0.0084996	2.55e-04	-4.19044	0.379292	-0.746735	MRPL50	mitochondrial ribosomal protein L50
170963	0.0091477	2.92e-04	-4.1412	0.379169	-1.0091
107743	0.0091722	2.93e-04	-4.13985	0.375251	-1.00204
215967	0.0087814	2.69e-04	-4.17087	0.373216	-0.82245	DEK	DEK proto-oncogene
209837	0.008261	2.43e-04	-4.20846	0.373086	-0.66148	PRMT1	protein arginine methyltransferase 1
162197	0.0084111	2.51e-04	4.19697	0.372333	0.825459	C1QB	complement C1q B chain
136311	0.0086864	2.65e-04	-4.17713	0.371728	-0.837002	MRPL37	mitochondrial ribosomal protein L37
216952	0.0081139	2.31e-04	-4.22855	0.370065	-0.57683
138799	0.0090177	2.82e-04	4.15318	0.368942	0.868941	BIN2	bridging integrator 2
191084	0.009275	2.98e-04	-4.13357	0.367442	-2.05972	CTHRC1	collagen triple helix repeat containing 1
128365	0.0090663	2.87e-04	-4.14718	0.365062	-1.01204
118774	0.0086338	2.62e-04	-4.18165	0.361557	-1.23057	ODC1	ornithine decarboxylase 1
228086	0.0092365	2.96e-04	-4.13583	0.35393	-1.14676
300613	0.0094436	3.04e-04	-4.12546	0.349181	-1.627
187206	0.0087791	2.69e-04	-4.17134	0.345069	-0.732514
219303	0.0088582	2.73e-04	-4.16603	0.343719	-0.988481
213466	0.0081648	2.34e-04	-4.22318	0.341914	-0.467488
104925	0.0090177	2.84e-04	4.15117	0.340309	0.948976	KIAA0513	KIAA0513
326916	0.0095347	3.09e-04	4.11908	0.337517	1.10368
209348	0.008671	2.64e-04	4.17854	0.337109	0.765323	FAM3C	family with sequence similarity 3 member C
158112	0.0095136	3.08e-04	4.12113	0.335862	1.11811	ATG4A	autophagy related 4A cysteine peptidase
200665	0.0095136	3.08e-04	4.12096	0.335784	1.46024	GPAT3	glycerol-3-phosphate acyltransferase 3
141686	0.00859	2.59e-04	4.18502	0.33234	0.805399	C1orf106	chromosome 1 open reading frame 106
110043	0.0094116	3.03e-04	4.12743	0.332001	1.15777	RECK	reversion inducing cysteine rich protein with kazal motifs
143651	0.0089571	2.79e-04	-4.1576	0.329994	-1.62007	UBE2C	ubiquitin conjugating enzyme E2 C
221359	0.0089723	2.81e-04	-4.15557	0.328854	-1.28374	PTP4A3	protein tyrosine phosphatase type IVA, member 3
191285	0.0096061	3.13e-04	4.11491	0.327541	1.68239	COL4A6	collagen type IV alpha 6 chain
205168	0.0095085	3.07e-04	-4.12186	0.325676	-1.3098	ATAD5	ATPase family, AAA domain containing 5
163137	0.0080558	2.27e-04	-4.23347	0.312076	-0.507175
119172	0.0097123	3.19e-04	4.10769	0.311026	1.61563	TBX10	T-box 10
152483	0.0089723	2.80e-04	-4.15608	0.310136	-0.708538	EXOSC3	exosome component 3
146600	0.008261	2.43e-04	-4.20856	0.304502	-0.648161
194602	0.0097123	3.19e-04	-4.10831	0.302349	-2.51913
135492	0.008914	2.77e-04	4.1609	0.298106	0.578488	MLX	MLX, MAX dimerization protein
189353	0.0097798	3.22e-04	4.10442	0.297797	1.62743	TMEM35A	transmembrane protein 35A
192720	0.0088582	2.74e-04	4.16473	0.288956	0.659242	PNRC2	proline rich nuclear receptor coactivator 2
130594	0.008261	2.41e-04	-4.21195	0.287037	-0.428843
182936	0.0085986	2.60e-04	4.18426	0.284407	0.957396
105260	0.0090527	2.86e-04	-4.14865	0.284341	-0.780236	SRPK1	SRSF protein kinase 1
134760	0.0099264	3.28e-04	-4.09716	0.280603	-1.48151	FGFRL1	fibroblast growth factor receptor-like 1
187020	0.0080759	2.29e-04	4.23149	0.277967	0.722802
202279	0.009571	3.11e-04	-4.1167	0.27724	-0.870365	TMEM41A	transmembrane protein 41A
121538	0.0080066	2.24e-04	-4.23909	0.276072	-0.498421
112793	0.0099286	3.29e-04	-4.09612	0.273932	-1.55458	OTX1	orthodenticle homeobox 1
163241	0.0100156	3.35e-04	-4.08973	0.266019	-2.68605	IL6	interleukin 6
201036	0.0100222	3.36e-04	-4.08813	0.264063	-3.42061	TACSTD2	tumor-associated calcium signal transducer 2
208041	0.0090177	2.84e-04	-4.15143	0.261	-0.798051
180823	0.0100156	3.34e-04	-4.0901	0.256908	-1.65952
141313	0.0099898	3.32e-04	-4.09274	0.25609	-1.34576	FANCB	Fanconi anemia complementation group B
235834	0.0087542	2.67e-04	-4.1735	0.256084	-0.762157	RPL4	ribosomal protein L4
186736	0.0098682	3.25e-04	4.10038	0.255833	0.866872	PEX26	peroxisomal biogenesis factor 26
106095	0.0088786	2.75e-04	-4.16347	0.252103	-0.667431	NHP2	NHP2 ribonucleoprotein
197008	0.0092356	2.96e-04	4.13622	0.251409	0.768694	NHEJ1	non-homologous end joining factor 1
204307	0.0099804	3.31e-04	4.09343	0.250762	0.98557	UGT1A10	UDP glucuronosyltransferase family 1 member A10
141103	0.0097884	3.22e-04	4.10375	0.249456	0.600866
201134	0.0090861	2.89e-04	-4.14478	0.242366	-0.844892	SNRPB	small nuclear ribonucleoprotein polypeptides B and B1
186009	0.0090663	2.88e-04	4.1463	0.241795	1.87168	IL1R2	interleukin 1 receptor type 2
140413	0.0092211	2.94e-04	4.13751	0.24089	0.715256	PHYKPL	5-phosphohydroxy-L-lysine phospho-lyase
141972	0.0100968	3.40e-04	-4.08436	0.23842	-1.30493	CGREF1	cell growth regulator with EF-hand domain 1
179466	0.0092318	2.95e-04	-4.13673	0.235126	-0.553419
225954	0.0102486	3.46e-04	-4.0778	0.233871	-1.35198
195766	0.0099254	3.28e-04	4.09789	0.233121	0.734995	ETFDH	electron transfer flavoprotein dehydrogenase
175728	0.0096248	3.14e-04	4.11349	0.229281	1.12661	CYP4F12	cytochrome P450 family 4 subfamily F member 12
208774	0.0090229	2.84e-04	-4.15059	0.228157	-0.745508
225278	0.010265	3.47e-04	-4.07651	0.228037	-1.35517	PSPH	phosphoserine phosphatase
195455	0.0097123	3.19e-04	4.1082	0.225433	1.28847	NAAA	N-acylethanolamine acid amidase
177034	0.0090915	2.89e-04	-4.1442	0.223882	-0.74983
204773	0.0089571	2.79e-04	4.15728	0.219387	1.84715	MT1A	metallothionein 1A
185340	0.0100219	3.36e-04	4.08859	0.217378	1.87005	CD27	CD27 molecule
127035	0.0094819	3.06e-04	-4.1236	0.216641	-0.607975	RPIA	ribose 5-phosphate isomerase A
149133	0.0094853	3.06e-04	-4.12312	0.216502	-1.24114	SOD2	superoxide dismutase 2, mitochondrial
142257	0.0095276	3.09e-04	4.12006	0.215383	0.953785	IL2RG	interleukin 2 receptor subunit gamma
100356	0.0095347	3.09e-04	-4.11921	0.208725	-0.944244	RANBP1	RAN binding protein 1
211823	0.0095456	3.10e-04	-4.11831	0.207284	-0.613895
218160	0.0104337	3.56e-04	4.06642	0.206876	1.1773
105868	0.0104201	3.55e-04	-4.0679	0.206473	-1.04301	TOMM34	translocase of outer mitochondrial membrane 34
212915	0.0104157	3.54e-04	4.0684	0.198538	1.23916	LRFN5	leucine rich repeat and fibronectin type III domain containing 5
198464	0.0104281	3.56e-04	-4.06728	0.198522	-1.41478	ADAT2	adenosine deaminase, tRNA specific 2
190964	0.0105489	3.62e-04	-4.06107	0.196481	-2.36227	TNFSF9	tumor necrosis factor superfamily member 9
235184	0.0093529	3.00e-04	-4.13011	0.196425	-0.643251
190204	0.0088249	2.71e-04	4.16793	0.194217	0.872976
183205	0.0105678	3.63e-04	-4.05933	0.19159	-1.31089	FUT1	fucosyltransferase 1 (H blood group)
131190	0.0105659	3.63e-04	4.05973	0.189359	0.981354	LAT2	linker for activation of T-cells family member 2
126632	0.0106013	3.66e-04	4.05683	0.184931	2.0167	BRINP3	BMP/retinoic acid inducible neural specific 3
181474	0.0096161	3.14e-04	-4.11417	0.182034	-0.558458	CEBPZ	CCAAT/enhancer binding protein zeta
170223	0.0089571	2.78e-04	-4.1583	0.180122	-0.677614
234827	0.0106688	3.69e-04	-4.05348	0.178074	-1.19615
132658	0.0092475	2.96e-04	4.13503	0.174406	0.846456	FAM162A	family with sequence similarity 162 member A
159208	0.0100893	3.39e-04	-4.08497	0.173783	-0.600601	UTP11	UTP11, small subunit processome component homolog (S. cerevisiae)
123614	0.0089571	2.79e-04	-4.15762	0.161085	-0.470274
185644	0.0097123	3.18e-04	4.10859	0.159323	0.979833	S100A14	S100 calcium binding protein A14
145550	0.0090663	2.87e-04	-4.14773	0.159055	-0.707144	S100A11	S100 calcium binding protein A11
180868	0.0090663	2.87e-04	4.14668	0.155596	1.71505
140780	0.0105823	3.64e-04	4.05804	0.153574	1.14637	OPN3	opsin 3
105053	0.0103081	3.49e-04	-4.07411	0.152973	-0.656063	MNAT1	MNAT1, CDK activating kinase assembly factor
188291	0.0105489	3.61e-04	4.06162	0.150886	1.21339	PLCG2	phospholipase C gamma 2
164725	0.0108996	3.81e-04	-4.04161	0.150346	-2.4428	FAP	fibroblast activation protein alpha
144625	0.0108713	3.78e-04	4.04482	0.150334	3.17853
119933	0.0106688	3.69e-04	-4.05369	0.147282	-1.1083
119208	0.010265	3.47e-04	4.0767	0.147157	1.23653	CCL14	C-C motif chemokine ligand 14
177535	0.0100219	3.35e-04	-4.08896	0.147091	-0.646618	ACTN1	actinin alpha 1
189140	0.0090431	2.85e-04	4.1494	0.146546	0.659889	NDUFA1	NADH:ubiquinone oxidoreductase subunit A1
155172	0.010943	3.84e-04	4.03832	0.144156	0.857602	RILP	Rab interacting lysosomal protein
203700	0.0091225	2.91e-04	-4.14258	0.139143	-0.56781	RPL14	ribosomal protein L14
236852	0.0103139	3.50e-04	-4.0734	0.136228	-0.73806	SERBP1	SERPINE1 mRNA binding protein 1
184926	0.0103081	3.49e-04	-4.07394	0.125909	-0.692017	PWP1	PWP1 homolog, endonuclein
218326	0.0111065	3.94e-04	4.02937	0.118837	1.4613	GPR142	G protein-coupled receptor 142
187155	0.0099286	3.29e-04	-4.09605	0.118157	-0.829527	SNRPE	small nuclear ribonucleoprotein polypeptide E
169616	0.0103293	3.51e-04	4.07251	0.117322	0.901347	DOCK2	dedicator of cytokinesis 2
182305	0.0096617	3.16e-04	4.11153	0.116439	1.47991	MT1A	metallothionein 1A
192374	0.0100727	3.38e-04	-4.08592	0.114278	-0.859313	LRPPRC	leucine rich pentatricopeptide repeat containing
172334	0.0110725	3.91e-04	-4.03148	0.108695	-0.963817	STXBP6	syntaxin binding protein 6
130913	0.0099764	3.31e-04	4.09392	0.106682	1.58301	GCNT3	glucosaminyl (N-acetyl) transferase 3, mucin type
707620	0.0100156	3.34e-04	4.09019	0.105963	1.37083
173181	0.0100073	3.33e-04	4.09174	0.101806	1.79512
229738	0.0112746	4.04e-04	-4.01961	0.0972899	-1.35721
123584	0.0103081	3.49e-04	-4.07397	0.0937699	-0.949256	TOMM20	translocase of outer mitochondrial membrane 20
188269	0.0110725	3.91e-04	4.03169	0.093391	1.89981	HEPACAM2	HEPACAM family member 2
105208	0.0102486	3.46e-04	-4.07778	0.0925906	-0.787717	NAA20	N(alpha)-acetyltransferase 20, NatB catalytic subunit
188504	0.0105489	3.61e-04	4.06115	0.0921283	0.884342	ELANE	elastase, neutrophil expressed
105605	0.009571	3.11e-04	-4.11662	0.0918683	-0.621445
194271	0.0100156	3.34e-04	4.09035	0.0874955	1.40583	TMPRSS2	transmembrane protease, serine 2
195161	0.0097123	3.19e-04	-4.10785	0.0864153	-0.48955
105197	0.0114178	4.10e-04	4.01362	0.0844084	1.36543	AGTR1	angiotensin II receptor type 1
123063	0.0114068	4.10e-04	4.01429	0.0797716	1.54274	ZMAT1	zinc finger matrin-type 1
234346	0.0108996	3.81e-04	-4.04189	0.0791917	-0.586673
229058	0.0108996	3.81e-04	4.04156	0.0699537	0.861091
224105	0.0113582	4.07e-04	-4.01652	0.068912	-0.779738	NOL6	nucleolar protein 6
108849	0.0105489	3.62e-04	-4.061	0.068405	-0.795442
120624	0.0109094	3.83e-04	4.03993	0.0658796	1.05211	FOXO1	forkhead box O1
123368	0.0110725	3.91e-04	4.03198	0.0557707	1.04263	ASAP3	ArfGAP with SH3 domain, ankyrin repeat and PH domain 3
164599	0.0116561	4.25e-04	4.00065	0.0536799	1.40109
167604	0.0094229	3.03e-04	4.12662	0.0536555	0.515137	SLC25A5	solute carrier family 25 member 5
156873	0.0105659	3.63e-04	-4.06	0.0513761	-0.569033	TMEM147	transmembrane protein 147
188735	0.0109083	3.82e-04	-4.04087	0.0478624	-0.920219	RUVBL1	RuvB like AAA ATPase 1
146368	0.0099264	3.28e-04	4.09746	0.0469284	1.59687
102117	0.0116165	4.23e-04	4.00245	0.0464898	0.879005	MS4A6E	membrane spanning 4-domains A6E
137363	0.0105733	3.64e-04	4.05881	0.0457695	0.624303	INO80C	INO80 complex subunit C
119533	0.0100219	3.36e-04	4.08848	0.0452439	0.701771
176569	0.0111493	3.96e-04	4.02697	0.0443053	0.789349
619257	0.0111739	3.98e-04	4.0255	0.0417061	1.61447	FFAR4	free fatty acid receptor 4
194597	0.0111493	3.96e-04	-4.02723	0.0364365	-0.715002	TSFM	Ts translation elongation factor, mitochondrial
186598	0.0111493	3.96e-04	-4.0275	0.0350423	-0.79953	MRPL17	mitochondrial ribosomal protein L17
197491	0.010872	3.78e-04	-4.04446	0.0342532	-0.739766	UTP4	UTP4, small subunit processome component
128985	0.010943	3.84e-04	-4.03813	0.0318943	-0.652972	LTV1	LTV1 ribosome biogenesis factor
225940	0.0118	4.35e-04	3.99223	0.0313597	1.48575	GPM6B	glycoprotein M6B
135801	0.0108806	3.79e-04	4.04319	0.030957	0.710238	RAB9A	RAB9A, member RAS oncogene family
123823	0.0116091	4.22e-04	-4.00331	0.0281775	-0.704619	NAA15	N(alpha)-acetyltransferase 15, NatA auxiliary subunit
552912	0.0108806	3.79e-04	4.04326	0.0280913	1.03713
122051	0.0110725	3.92e-04	-4.03116	0.0247777	-1.44421
124452	0.0102382	3.45e-04	-4.07883	0.0209299	-0.578268
207649	0.0109766	3.87e-04	4.03569	0.0188084	0.991089	PLLP	plasmolipin
121227	0.0105823	3.65e-04	-4.05783	0.0179894	-0.656877
208166	0.0099286	3.29e-04	-4.09672	0.0177976	-0.49319
170907	0.0100156	3.35e-04	-4.08979	0.0116605	-0.487764
187369	0.0104293	3.56e-04	4.06691	0.0105078	0.795821	SEC11C	SEC11 homolog C, signal peptidase complex subunit
187739	0.0119818	4.45e-04	-3.98342	0.0088691	-1.88279	SULT2B1	sulfotransferase family 2B member 1
236443	0.0096617	3.16e-04	4.11137	0.0077332	0.658887
130358	0.0104157	3.54e-04	-4.06858	0.0033506	-0.488892
138809	0.0119973	4.46e-04	-3.98263	0.0013288	-0.819087
200120	0.0112539	4.02e-04	-4.02128	0.0011709	-0.735847	ACBD6	acyl-CoA binding domain containing 6
194409	0.0109725	3.86e-04	4.03616	0.0008077	1.13635	ACSS2	acyl-CoA synthetase short-chain family member 2
116909	0.0112746	4.04e-04	4.01967	-5.82e-05	0.739901
199386	0.0108806	3.79e-04	4.04348	-0.0003544	1.16447	PPP1R14D	protein phosphatase 1 regulatory inhibitor subunit 14D
214925	0.0117178	4.29e-04	-3.99732	-0.0008213	-0.730943
131675	0.0120028	4.46e-04	-3.98215	-0.0014856	-1.29431	PDE4B	phosphodiesterase 4B
191106	0.0109094	3.82e-04	-4.04015	-0.0030316	-0.518891
188450	0.0114485	4.13e-04	-4.01135	-0.0046089	-0.811921	NOA1	nitric oxide associated 1
267302	0.0121459	4.54e-04	-3.97582	-0.0069845	-1.43379
210780	0.0121459	4.55e-04	-3.97538	-0.0074776	-1.60068	SLC22A3	solute carrier family 22 member 3
171444	0.0109433	3.85e-04	-4.03748	-0.0080736	-0.55058
203507	0.0117451	4.31e-04	-3.99521	-0.008221	-1.01179	TTYH3	tweety family member 3
214798	0.0112539	4.02e-04	-4.02137	-0.0103129	-1.00485	TATDN1	TatD DNase domain containing 1
174927	0.0111989	3.99e-04	-4.02403	-0.0136079	-0.764238	CMTM8	CKLF like MARVEL transmembrane domain containing 8
118410	0.0107266	3.72e-04	4.05058	-0.0145287	1.09945	SYTL2	synaptotagmin like 2
120546	0.0114496	4.15e-04	4.00974	-0.0155997	0.735684	MAP3K11	mitogen-activated protein kinase kinase kinase 11
224885	0.01216	4.58e-04	3.97268	-0.0156895	1.24144	TMEM56	transmembrane protein 56
128471	0.0110773	3.92e-04	-4.03067	-0.0168791	-0.584353	LSM5	LSM5 homolog, U6 small nuclear RNA and mRNA degradation associated
184507	0.01216	4.59e-04	-3.97194	-0.0209638	-1.35833	AADAT	aminoadipate aminotransferase
111851	0.0114338	4.12e-04	4.01239	-0.0210383	1.75846
143083	0.011188	3.98e-04	-4.02472	-0.0218745	-0.671988	CARHSP1	calcium regulated heat stable protein 1
144438	0.0111675	3.97e-04	-4.02604	-0.0219552	-0.909114	MRGBP	MRG/MORF4L binding protein
221382	0.01216	4.60e-04	-3.97071	-0.0250152	-1.53636	ULBP2	UL16 binding protein 2
196309	0.012157	4.56e-04	-3.97413	-0.0267195	-1.1533	PXYLP1	2-phosphoxylose phosphatase 1
132033	0.0108542	3.77e-04	-4.04573	-0.0325989	-0.763187	EIF3H	eukaryotic translation initiation factor 3 subunit H
117068	0.0122571	4.66e-04	-3.96637	-0.0327348	-0.829955
412092	0.0118376	4.37e-04	3.99061	-0.0336083	0.902599	NCF1	neutrophil cytosolic factor 1
236486	0.0123577	4.72e-04	3.96126	-0.0413842	0.817167
144569	0.0109433	3.85e-04	4.03772	-0.0415981	1.71582	MT1F	metallothionein 1F
190326	0.0124241	4.75e-04	3.95865	-0.0447108	1.28525
215150	0.0116746	4.26e-04	3.99964	-0.0458042	0.711365	FOXN3	forkhead box N3
135420	0.0119637	4.44e-04	-3.9843	-0.0471725	-2.05494	MMP11	matrix metallopeptidase 11
125973	0.0120296	4.49e-04	-3.98034	-0.0477076	-0.834283
223738	0.0112746	4.04e-04	-4.01996	-0.0484111	-0.604595	NUDCD2	NudC domain containing 2
101867	0.010664	3.68e-04	-4.0543	-0.0526294	-0.613551	SNRPE	small nuclear ribonucleoprotein polypeptide E
107128	0.0124663	4.80e-04	3.95481	-0.0542222	1.27015	SLIT3	slit guidance ligand 3
162494	0.0097244	3.20e-04	4.10688	-0.0544005	0.544241
145333	0.0116561	4.25e-04	-4.00055	-0.0545651	-0.661293
234929	0.0114496	4.14e-04	-4.01067	-0.0597081	-0.780656
223856	0.0109083	3.82e-04	4.04062	-0.0621108	1.71074	MT1E	metallothionein 1E
138543	0.01216	4.59e-04	-3.97142	-0.0622897	-1.43063	HACD3	3-hydroxyacyl-CoA dehydratase 3
185037	0.0117651	4.33e-04	-3.99364	-0.064871	-0.961047
216425	0.0114496	4.14e-04	4.01029	-0.0660365	0.678067	CLSTN1	calsyntenin 1
114576	0.0124663	4.80e-04	-3.95514	-0.0665187	-1.191	PRIM1	primase (DNA) subunit 1
143992	0.0119539	4.43e-04	-3.98516	-0.0668975	-1.21389
214187	0.0117317	4.30e-04	3.99657	-0.0688399	1.62089	SGK2	SGK2, serine/threonine kinase 2
142294	0.0126049	4.89e-04	3.94836	-0.0719764	1.79092
156898	0.0114338	4.12e-04	-4.01226	-0.0751015	-0.639609
183103	0.0119268	4.41e-04	3.98638	-0.0785925	1.12693	CECR1	cat eye syndrome chromosome region, candidate 1
194952	0.0126232	4.91e-04	-3.94648	-0.0801588	-4.24124	DEFA6	defensin alpha 6
155417	0.0126165	4.90e-04	3.94697	-0.0802512	1.42469	DENND2A	DENN domain containing 2A
173119	0.0127069	4.96e-04	3.94283	-0.082074	1.33935	CYSLTR1	cysteinyl leukotriene receptor 1
132282	0.012157	4.56e-04	3.97449	-0.0856728	1.73001	FGFBP1	fibroblast growth factor binding protein 1
197185	0.0106784	3.70e-04	-4.05281	-0.0859192	-0.581232	HSP90AB1	heat shock protein 90 alpha family class B member 1
107402	0.0118642	4.38e-04	-3.98896	-0.0886939	-0.595813	DAP3	death associated protein 3
125000	0.0117451	4.31e-04	-3.99532	-0.0895797	-0.731223	GTF3C3	general transcription factor IIIC subunit 3
110931	0.0117178	4.28e-04	-3.99774	-0.0896202	-0.666458	POLR3E	RNA polymerase III subunit E
120556	0.0127904	5.00e-04	-3.9395	-0.0901421	-1.35191	RCL1	RNA terminal phosphate cyclase like 1
213184	0.0114831	4.17e-04	-4.00802	-0.0901603	-0.758737	RPF2	ribosome production factor 2 homolog
153554	0.012467	4.81e-04	3.95427	-0.09042	2.178	BTNL8	butyrophilin like 8
174855	0.0112539	4.02e-04	-4.02125	-0.0919067	-0.635559
214314	0.0119214	4.41e-04	3.98685	-0.0930822	0.665486
214502	0.0128246	5.03e-04	-3.9377	-0.0946824	-1.10057	KIF3A	kinesin family member 3A
156304	0.0117651	4.33e-04	-3.99393	-0.0950492	-0.773321	PSMB2	proteasome subunit beta 2
154779	0.0123368	4.70e-04	-3.96279	-0.0962534	-0.947507	TSEN15	tRNA splicing endonuclease subunit 15
223131	0.0121767	4.61e-04	-3.96978	-0.0971497	-0.663337	NARF	nuclear prelamin A recognition factor
202346	0.0116091	4.22e-04	-4.0034	-0.102384	-0.634935	KARS	lysyl-tRNA synthetase
109673	0.0117536	4.32e-04	3.99463	-0.10307	0.570413	NUDT22	nudix hydrolase 22
159844	0.0128516	5.05e-04	-3.93625	-0.105078	-1.50948	IL11	interleukin 11
204877	0.0114496	4.15e-04	4.00991	-0.105278	1.02107	TSPAN3	tetraspanin 3
136543	0.0107266	3.72e-04	-4.05048	-0.105916	-0.556468
130030	0.010406	3.54e-04	-4.06941	-0.106305	-0.559085
200565	0.0123577	4.72e-04	-3.96152	-0.107332	-0.819882	FBXO22	F-box protein 22
205133	0.0120558	4.50e-04	3.97898	-0.107346	0.704158
114136	0.0118376	4.37e-04	3.99042	-0.108676	0.897033	CASP7	caspase 7
143242	0.0129766	5.12e-04	-3.93059	-0.112491	-1.48227	MRGBP	MRG/MORF4L binding protein
197746	0.0124903	4.83e-04	-3.95281	-0.114464	-0.74456
167166	0.0129563	5.11e-04	-3.93173	-0.118099	-1.19452	XPNPEP3	X-prolyl aminopeptidase 3
162387	0.0129808	5.14e-04	3.92939	-0.118751	1.64465	LGI1	leucine rich glioma inactivated 1
163966	0.0117373	4.30e-04	3.99608	-0.122222	2.71056	ADTRP	androgen dependent TFPI regulating protein
143273	0.0130465	5.19e-04	3.92563	-0.124198	1.46417	MAL	mal, T-cell differentiation protein
128904	0.0128775	5.06e-04	3.9352	-0.124436	1.16276	CNRIP1	cannabinoid receptor interacting protein 1
206232	0.0119539	4.43e-04	3.98491	-0.125155	1.37937	HIST1H1C	histone cluster 1, H1c
123894	0.0121459	4.55e-04	-3.97527	-0.125304	-0.91172	NIFK	nucleolar protein interacting with the FHA domain of MKI67
119241	0.0129808	5.14e-04	-3.92931	-0.126238	-1.02948	CCDC74A	coiled-coil domain containing 74A
195645	0.0113704	4.08e-04	-4.01581	-0.127322	-0.574587
107057	0.0130465	5.18e-04	3.92637	-0.12769	1.25505	TLR10	toll like receptor 10
128883	0.012157	4.56e-04	-3.97396	-0.134978	-0.881257	EBNA1BP2	EBNA1 binding protein 2
118650	0.0130465	5.20e-04	-3.9252	-0.134991	-1.10759	FZD6	frizzled class receptor 6
218017	0.0130906	5.23e-04	3.9225	-0.135874	1.60696	TSLP	thymic stromal lymphopoietin
221236	0.0123739	4.73e-04	3.96047	-0.137609	0.68896	CDH23	cadherin-related 23
140564	0.0118519	4.38e-04	3.98966	-0.138723	0.615899
119661	0.0114712	4.16e-04	4.00872	-0.14311	0.693666
128174	0.0116165	4.23e-04	4.00256	-0.145577	1.62198	CLU	clusterin
212373	0.0114496	4.14e-04	4.01077	-0.148335	1.65527
400283	0.0120296	4.49e-04	3.98021	-0.148451	0.806416	SPECC1L	sperm antigen with calponin homology and coiled-coil domains 1 like
153835	0.0126049	4.89e-04	-3.9482	-0.153563	-1.16237
112457	0.0117178	4.29e-04	3.99754	-0.15397	0.66716
182082	0.0124903	4.83e-04	-3.95289	-0.156291	-1.01247
211011	0.0120119	4.47e-04	-3.98157	-0.157293	-0.661428
100039	0.0133715	5.41e-04	-3.91046	-0.158347	-1.09762	ANAPC7	anaphase promoting complex subunit 7
161027	0.0124521	4.78e-04	-3.95625	-0.15984	-1.33139	ETS2	ETS proto-oncogene 2, transcription factor
103703	0.0134061	5.44e-04	-3.90808	-0.163863	-0.896092	PHKA1	phosphorylase kinase regulatory subunit alpha 1
229600	0.0130465	5.18e-04	3.92663	-0.170667	0.94877
203610	0.0123577	4.72e-04	3.96156	-0.170904	1.24784	AOC1	amine oxidase, copper containing 1
178237	0.012157	4.57e-04	-3.97311	-0.17252	-0.711804
169279	0.013311	5.37e-04	-3.91273	-0.175195	-1.73265	ARID3A	AT-rich interaction domain 3A
136764	0.0124521	4.79e-04	-3.95603	-0.177726	-0.769745	KAT2A	lysine acetyltransferase 2A
133810	0.0120296	4.49e-04	3.9801	-0.179834	1.108
231383	0.0127668	4.99e-04	3.94048	-0.182929	0.775217	ATG4D	autophagy related 4D cysteine peptidase
159949	0.0127313	4.97e-04	-3.94182	-0.184144	-0.846691
163372	0.0135254	5.52e-04	-3.9027	-0.185054	-1.11584	TYW1	tRNA-yW synthesizing protein 1 homolog
106198	0.0135951	5.59e-04	-3.89806	-0.187685	-1.72706	CENPA	centromere protein A
207416	0.0130465	5.19e-04	-3.9257	-0.188054	-1.77015	CDCA7	cell division cycle associated 7
106683	0.0131673	5.29e-04	3.91865	-0.195461	0.951748	ATP8B1	ATPase phospholipid transporting 8B1
182760	0.0124521	4.78e-04	3.95623	-0.195818	1.89305	REP15	RAB15 effector protein
114670	0.0126056	4.90e-04	3.94759	-0.196812	1.33474	P2RY14	purinergic receptor P2Y14
135812	0.0136324	5.61e-04	3.89647	-0.197804	1.28116	HOXD11	homeobox D11
235687	0.0131673	5.28e-04	-3.919	-0.199971	-0.678761
158147	0.013478	5.48e-04	-3.90517	-0.200367	-0.887003	IPO4	importin 4
213172	0.01216	4.59e-04	3.97214	-0.201488	1.32555	GNE	glucosamine (UDP-N-acetyl)-2-epimerase/N-acetylmannosamine kinase
219138	0.0136866	5.69e-04	3.8911	-0.205027	1.57973
236023	0.012467	4.81e-04	-3.9541	-0.206019	-0.493207
210869	0.0122571	4.66e-04	-3.96612	-0.207594	-0.708752	PSMD14	proteasome 26S subunit, non-ATPase 14
174420	0.0128497	5.04e-04	-3.9366	-0.208115	-0.861619	NOP2	NOP2 nucleolar protein
196317	0.0136866	5.72e-04	3.88946	-0.208624	1.17591	RBP5	retinol binding protein 5
148869	0.013654	5.66e-04	-3.89338	-0.21003	-1.012
206400	0.01216	4.60e-04	-3.9706	-0.211478	-0.747711
174119	0.0122946	4.68e-04	3.96467	-0.213816	1.72617	MT1B	metallothionein 1B
234442	0.0136866	5.71e-04	3.88963	-0.216949	1.06918
133936	0.0126861	4.94e-04	3.94403	-0.217887	1.44599	C1orf115	chromosome 1 open reading frame 115
129040	0.0136513	5.63e-04	3.89484	-0.224392	1.0198	NDN	necdin, MAGE family member
126866	0.0138591	5.82e-04	-3.88283	-0.226127	-1.76235
151062	0.0136287	5.60e-04	-3.89685	-0.227609	-0.772505	MRPL42	mitochondrial ribosomal protein L42
188686	0.0126911	4.95e-04	-3.94359	-0.230029	-0.590912	MRPS15	mitochondrial ribosomal protein S15
207881	0.0139291	5.86e-04	-3.88012	-0.230729	-1.40283	RIPK2	receptor interacting serine/threonine kinase 2
198878	0.0130919	5.24e-04	3.92176	-0.23123	1.12618	PRKACB	protein kinase cAMP-activated catalytic subunit beta
178029	0.0131881	5.31e-04	3.91735	-0.231422	0.724444	CMA1	chymase 1
139850	0.013948	5.88e-04	3.87903	-0.232302	1.71462	FABP2	fatty acid binding protein 2
116530	0.01295	5.10e-04	-3.93252	-0.232748	-0.672336	EIF2B3	eukaryotic translation initiation factor 2B subunit gamma
124383	0.0139431	5.87e-04	-3.87947	-0.234045	-1.24799	PROX1	prospero homeobox 1
180432	0.013948	5.88e-04	3.87879	-0.235227	1.35706	SUGCT	succinyl-CoA:glutarate-CoA transferase
119143	0.0122571	4.66e-04	-3.96615	-0.23665	-0.756564	HMGA1	high mobility group AT-hook 1
134444	0.012157	4.57e-04	3.97331	-0.237165	1.25891	GOLM1	golgi membrane protein 1
120923	0.0140107	5.91e-04	-3.87683	-0.237566	-2.30649	AQP9	aquaporin 9
207317	0.0124302	4.77e-04	3.95769	-0.238121	0.703753	SHROOM3	shroom family member 3
204179	0.0125534	4.86e-04	3.95062	-0.238606	0.739668	SLC35A3	solute carrier family 35 member A3
170087	0.0124302	4.76e-04	-3.95809	-0.240333	-0.684166
114277	0.0126056	4.89e-04	3.94787	-0.241862	0.833298	HLA-DPA1	major histocompatibility complex, class II, DP alpha 1
236006	0.0128246	5.03e-04	-3.93764	-0.247732	-0.582308
123195	0.0136554	5.66e-04	-3.89294	-0.247857	-1.01506	TLCD1	TLC domain containing 1
205747	0.0138172	5.79e-04	3.8844	-0.248641	1.08345	HACD4	3-hydroxyacyl-CoA dehydratase 4
167412	0.0129254	5.08e-04	-3.93352	-0.251156	-0.663955
208172	0.0129563	5.11e-04	3.93146	-0.252487	0.773459
108454	0.0135951	5.59e-04	-3.89808	-0.252756	-1.1508	ALDH1B1	aldehyde dehydrogenase 1 family member B1
213739	0.0139291	5.86e-04	3.88032	-0.255677	1.2825	RNF150	ring finger protein 150
142072	0.0130465	5.20e-04	3.92483	-0.256806	0.67725	CIPC	CLOCK interacting pacemaker
231829	0.0129785	5.13e-04	3.93024	-0.261871	2.40673
343450	0.0126836	4.94e-04	-3.9444	-0.262484	-0.716532	SNRPE	small nuclear ribonucleoprotein polypeptide E
183478	0.0122987	4.68e-04	-3.96425	-0.264163	-0.503973	CCT8	chaperonin containing TCP1 subunit 8
201385	0.0135254	5.52e-04	3.9025	-0.265016	0.703501	NMT2	N-myristoyltransferase 2
129116	0.012157	4.57e-04	3.97338	-0.265053	0.653345	LGMN	legumain
182143	0.0131881	5.31e-04	-3.91745	-0.265126	-0.741903	WDR74	WD repeat domain 74
156272	0.0130641	5.22e-04	-3.92375	-0.265623	-1.06678
133356	0.01216	4.60e-04	-3.97064	-0.265787	-0.638223
108577	0.0143639	6.11e-04	3.86422	-0.267036	1.54615	SRPX	sushi repeat containing protein, X-linked
223498	0.013654	5.65e-04	3.89364	-0.267741	1.11037	ZNF613	zinc finger protein 613
327287	0.0142763	6.05e-04	3.86787	-0.268544	1.09223
142288	0.0144016	6.15e-04	-3.86215	-0.271825	-1.03713
113110	0.0131673	5.29e-04	-3.91851	-0.276438	-0.593517	TCERG1	transcription elongation regulator 1
141965	0.013654	5.64e-04	3.8944	-0.277294	1.18329
147927	0.014452	6.18e-04	-3.86003	-0.279624	-1.48175
115381	0.0132321	5.33e-04	-3.91553	-0.28135	-1.20375	UBE2S	ubiquitin conjugating enzyme E2 S
231870	0.0144828	6.21e-04	3.85848	-0.282214	1.16494
152509	0.0137861	5.77e-04	3.88619	-0.283832	1.2312
117437	0.0138028	5.78e-04	-3.88546	-0.284782	-0.771595	TFB1M	transcription factor B1, mitochondrial
176083	0.012223	4.64e-04	3.96806	-0.284862	1.01782	SERINC2	serine incorporator 2
713642	0.0144828	6.21e-04	3.85843	-0.285107	0.976942
159482	0.013654	5.65e-04	3.89361	-0.286509	0.936944	LY96	lymphocyte antigen 96
168384	0.0143123	6.08e-04	-3.86638	-0.289399	-0.975261	CXCR1	C-X-C motif chemokine receptor 1
195867	0.014516	6.26e-04	3.85511	-0.291076	1.1715	SLC17A3	solute carrier family 17 member 3
694034	0.0144877	6.21e-04	-3.85803	-0.291494	-0.920293
114538	0.014516	6.26e-04	-3.85531	-0.29246	-1.16803	POLR1B	RNA polymerase I subunit B
122823	0.013478	5.48e-04	-3.90549	-0.294173	-0.568059	TGDS	TDP-glucose 4,6-dehydratase
201212	0.0114338	4.12e-04	4.01215	-0.295168	0.697788
119268	0.0133317	5.38e-04	-3.91187	-0.295774	-0.516618	DDX19A	DEAD-box helicase 19A
127242	0.0143118	6.07e-04	-3.86666	-0.296156	-1.36706	PMAIP1	phorbol-12-myristate-13-acetate-induced protein 1
184984	0.0141699	5.99e-04	-3.87177	-0.302266	-1.43792	JAG2	jagged 2
234975	0.0124302	4.77e-04	-3.95758	-0.303455	-0.535455
181044	0.0125682	4.87e-04	-3.94989	-0.307217	-0.487407
115763	0.0138172	5.79e-04	3.88474	-0.310629	0.588656	OSBPL11	oxysterol binding protein like 11
118830	0.0147649	6.43e-04	-3.84532	-0.3113	-1.32089	KIF20A	kinesin family member 20A
150353	0.0136866	5.69e-04	3.89107	-0.314101	1.22174	IGFBP6	insulin like growth factor binding protein 6
113393	0.0136866	5.71e-04	3.88975	-0.315661	0.982585	AHNAK	AHNAK nucleoprotein
148396	0.0130641	5.22e-04	-3.92378	-0.3166	-0.825447	TAF1D	TATA-box binding protein associated factor, RNA polymerase I subunit D
543441	0.0129808	5.14e-04	-3.92969	-0.316777	-0.931119
177006	0.014244	6.04e-04	-3.86899	-0.319193	-0.754742
132747	0.0133788	5.41e-04	-3.90997	-0.319402	-0.784341	GCSH	glycine cleavage system protein H
136109	0.0146711	6.36e-04	-3.84904	-0.321335	-1.18291	EFCAB11	EF-hand calcium binding domain 11
226935	0.013478	5.48e-04	-3.90495	-0.323487	-0.488102
120705	0.0130465	5.18e-04	-3.9268	-0.323662	-0.570189	ZNF146	zinc finger protein 146
223198	0.0148328	6.49e-04	3.84175	-0.326223	1.01569	LDB3	LIM domain binding 3
151914	0.0149048	6.55e-04	-3.83835	-0.327522	-0.92082	RPS6KC1	ribosomal protein S6 kinase C1
182774	0.0130919	5.25e-04	-3.92152	-0.327616	-1.00526	NME1	NME/NM23 nucleoside diphosphate kinase 1
181810	0.0133827	5.42e-04	-3.9095	-0.33153	-0.669368
212992	0.01216	4.60e-04	3.97074	-0.332279	0.542018	UBB	ubiquitin B
184157	0.0137136	5.73e-04	3.88844	-0.332844	0.880449	SLC22A18	solute carrier family 22 member 18
196687	0.0149714	6.59e-04	-3.83588	-0.33335	-2.05564	NCOA7	nuclear receptor coactivator 7
203733	0.0134997	5.50e-04	3.90378	-0.33863	1.00162	PAQR8	progestin and adipoQ receptor family member 8
124953	0.0135951	5.58e-04	3.89832	-0.33887	0.925815	RCAN1	regulator of calcineurin 1
100249	0.0129523	5.10e-04	-3.93216	-0.345455	-0.637631
157759	0.0151333	6.68e-04	3.83079	-0.348252	1.10241	RIMKLA	ribosomal modification protein rimK like family member A
126204	0.0143509	6.10e-04	-3.86483	-0.349746	-0.883531	GNPDA1	glucosamine-6-phosphate deaminase 1
189793	0.0135367	5.53e-04	3.90163	-0.351804	0.639876	UQCRFS1	ubiquinol-cytochrome c reductase, Rieske iron-sulfur polypeptide 1
169515	0.0151773	6.73e-04	-3.82803	-0.351988	-1.1207	ZNF529	zinc finger protein 529
179303	0.0151773	6.73e-04	-3.82795	-0.352234	-1.25782	POLA1	DNA polymerase alpha 1, catalytic subunit
132946	0.0140219	5.92e-04	3.87626	-0.353354	2.04338
109858	0.0136491	5.62e-04	-3.89572	-0.35479	-1.23539	CD55	CD55 molecule (Cromer blood group)
159319	0.0151773	6.73e-04	-3.82787	-0.354895	-1.2185	LRP8	LDL receptor related protein 8
159775	0.0151394	6.69e-04	3.83011	-0.357061	2.1307	SLC17A4	solute carrier family 17 member 4
117712	0.0144607	6.19e-04	-3.85954	-0.361329	-0.597785	POLR3C	RNA polymerase III subunit C
194547	0.0146444	6.34e-04	-3.8503	-0.361749	-1.01805	TMEM9	transmembrane protein 9
123825	0.0136866	5.71e-04	3.88993	-0.362845	0.998254	UGDH	UDP-glucose 6-dehydrogenase
128236	0.0146444	6.34e-04	-3.85026	-0.363108	-0.588489
189199	0.0132136	5.32e-04	-3.91634	-0.363621	-0.59979
158058	0.0136491	5.63e-04	3.89527	-0.364835	0.619694	MFSD1	major facilitator superfamily domain containing 1
155848	0.0136554	5.67e-04	3.89277	-0.368317	0.646931	PRADC1	protease associated domain containing 1
125084	0.0147924	6.45e-04	3.84409	-0.370004	1.15923	RIMKLB	ribosomal modification protein rimK like family member B
142563	0.0143968	6.14e-04	3.86254	-0.371233	0.865531	MAPK3	mitogen-activated protein kinase 3
216120	0.0142288	6.02e-04	-3.86966	-0.371376	-1.66187	CCNB1	cyclin B1
208277	0.0146947	6.38e-04	-3.84817	-0.37139	-1.28147	PLIN2	perilipin 2
161988	0.0133108	5.37e-04	-3.91302	-0.372818	-0.727311
155063	0.0134938	5.50e-04	3.90422	-0.374152	0.716607	PGM1	phosphoglucomutase 1
235564	0.015479	6.91e-04	3.81805	-0.375519	1.3606
173099	0.0130465	5.20e-04	3.92501	-0.376663	0.566945	SRSF5	serine and arginine rich splicing factor 5
214585	0.0154979	6.94e-04	-3.81637	-0.381269	-1.07607
105924	0.0138172	5.80e-04	3.88424	-0.385152	0.610865
144730	0.0144925	6.22e-04	-3.85754	-0.385298	-0.837426	FAM57A	family with sequence similarity 57 member A
170781	0.0135951	5.58e-04	-3.89868	-0.38559	-0.807796	TKT	transketolase
229262	0.0155244	6.96e-04	3.81496	-0.385895	1.1862
112463	0.0155363	6.97e-04	3.81441	-0.387886	1.2786	STAP1	signal transducing adaptor family member 1
182089	0.0141546	5.98e-04	3.87244	-0.389758	0.688322
217696	0.0156751	7.05e-04	3.81054	-0.392479	1.49438
115323	0.0157059	7.08e-04	-3.8089	-0.398012	-1.32492	CHEK2	checkpoint kinase 2
133142	0.0145995	6.31e-04	-3.85221	-0.39956	-0.809941	MAD2L2	MAD2 mitotic arrest deficient-like 2 (yeast)
185200	0.0124663	4.80e-04	3.95471	-0.403356	0.754349
175262	0.015479	6.92e-04	-3.8176	-0.40623	-1.20944	XRN2	5'-3' exoribonuclease 2
117989	0.0136866	5.70e-04	-3.89063	-0.406797	-0.930071	IMPDH2	inosine monophosphate dehydrogenase 2
211604	0.0130906	5.24e-04	3.92213	-0.408168	0.600545
236043	0.0145698	6.29e-04	-3.85324	-0.416009	-0.752069
136942	0.0128246	5.03e-04	3.93762	-0.417023	0.691562
146098	0.013654	5.65e-04	3.89379	-0.418531	0.719469	PTTG1IP	pituitary tumor-transforming 1 interacting protein
151474	0.0135428	5.54e-04	3.9009	-0.419378	0.427192
194498	0.0156904	7.06e-04	-3.80966	-0.4195	-1.83437	DLGAP5	DLG associated protein 5
150965	0.0157099	7.10e-04	-3.80792	-0.420193	-1.25863	POMGNT1	protein O-linked mannose N-acetylglucosaminyltransferase 1 (beta 1,2-)
208732	0.013883	5.83e-04	3.88191	-0.429351	0.732751	CTSA	cathepsin A
131610	0.0144235	6.16e-04	-3.86104	-0.429623	-1.17181
228482	0.0160699	7.35e-04	-3.7948	-0.435554	-0.866387
207167	0.0143174	6.08e-04	3.86598	-0.435938	0.619468	CHMP2B	charged multivesicular body protein 2B
151525	0.0161521	7.41e-04	-3.79137	-0.440537	-1.10444
191693	0.0157548	7.13e-04	3.80633	-0.441254	0.853867	SLC41A2	solute carrier family 41 member 2
385073	0.0135428	5.54e-04	3.90109	-0.444793	1.77967
111362	0.0162148	7.45e-04	3.78965	-0.445038	1.18251	LIMD2	LIM domain containing 2
107517	0.0144084	6.15e-04	3.86171	-0.446238	0.735907	HMGCL	3-hydroxymethyl-3-methylglutaryl-CoA lyase
223210	0.0159636	7.26e-04	3.79935	-0.446792	1.27251
140114	0.0147924	6.44e-04	3.84429	-0.450315	0.951285	SLC22A17	solute carrier family 22 member 17
103082	0.0163619	7.52e-04	-3.78574	-0.452346	-1.50915
128405	0.0134059	5.44e-04	3.90837	-0.453072	1.26294
165482	0.0163926	7.54e-04	-3.78478	-0.453708	-1.60211	DKK1	dickkopf WNT signaling pathway inhibitor 1
135943	0.0148342	6.50e-04	-3.84118	-0.457105	-0.807088
156051	0.0144956	6.23e-04	-3.85684	-0.45795	-0.764424	KRTCAP3	keratinocyte associated protein 3
106201	0.014614	6.32e-04	3.85157	-0.460144	0.779419
116212	0.0136491	5.63e-04	3.89518	-0.461446	0.600858	NPC2	NPC intracellular cholesterol transporter 2
180185	0.0147423	6.41e-04	-3.84642	-0.465695	-0.645149	TMEM69	transmembrane protein 69
146323	0.0148862	6.53e-04	3.83928	-0.46616	1.63615	SECTM1	secreted and transmembrane 1
196037	0.0160699	7.34e-04	3.79487	-0.468135	1.0809	A1CF	APOBEC1 complementation factor
148054	0.0165553	7.70e-04	-3.77706	-0.471219	-1.49633	PHLDA1	pleckstrin homology like domain family A member 1
100687	0.0165097	7.64e-04	3.78009	-0.474928	2.21936	HRASLS2	HRAS like suppressor 2
543040	0.0144925	6.22e-04	3.85737	-0.476426	1.10985
155880	0.013478	5.48e-04	3.90539	-0.476938	0.575711
115993	0.0166566	7.77e-04	-3.77376	-0.478229	-1.58404	TBX3	T-box 3
213519	0.0150823	6.65e-04	-3.83232	-0.478568	-1.2986	SLC12A2	solute carrier family 12 member 2
182279	0.015008	6.61e-04	3.8347	-0.479558	1.94524	ABCB1	ATP binding cassette subfamily B member 1
236864	0.014516	6.26e-04	-3.85505	-0.479869	-0.965706
226343	0.0136866	5.71e-04	3.89013	-0.479995	1.62136
132227	0.015375	6.84e-04	-3.8217	-0.480689	-0.623019	BRD7	bromodomain containing 7
177791	0.0166416	7.75e-04	-3.77435	-0.480738	-0.967842
153298	0.0147953	6.46e-04	-3.84349	-0.480944	-0.686021
141956	0.0148095	6.47e-04	-3.8426	-0.482381	-0.690113
142932	0.0167292	7.81e-04	3.77162	-0.483077	1.15155
153454	0.0148457	6.51e-04	-3.84063	-0.484177	-0.647632	GTF2F2	general transcription factor IIF subunit 2
124733	0.0167972	7.85e-04	-3.76984	-0.486937	-1.06001	STAMBPL1	STAM binding protein like 1
144133	0.0164548	7.60e-04	-3.7819	-0.490862	-0.809694
204036	0.0144956	6.24e-04	3.85649	-0.492165	0.640505	HDHD3	haloacid dehalogenase like hydrolase domain containing 3
236458	0.0130906	5.24e-04	-3.92213	-0.492696	-0.439789	RPS7	ribosomal protein S7
101979	0.0153466	6.82e-04	-3.82265	-0.493946	-0.803169	CRYZ	crystallin zeta
102257	0.014516	6.27e-04	-3.8549	-0.49414	-0.540271	HNRNPC	heterogeneous nuclear ribonucleoprotein C (C1/C2)
176789	0.016881	7.91e-04	3.76697	-0.494741	1.29598	OR4X2	olfactory receptor family 4 subfamily X member 2 (gene/pseudogene)
167072	0.0147649	6.43e-04	-3.84532	-0.49853	-0.825054
172479	0.0143968	6.14e-04	-3.86269	-0.499572	-0.982426	FERMT1	fermitin family member 1
139494	0.0169313	7.96e-04	-3.76421	-0.500119	-1.64537	WNT5A	Wnt family member 5A
111216	0.0130465	5.20e-04	-3.92532	-0.501028	-0.457076
229899	0.0169535	7.99e-04	-3.76314	-0.503523	-1.01991
166957	0.0169225	7.94e-04	3.7653	-0.504325	1.04597	B3GALT5	beta-1,3-galactosyltransferase 5
163094	0.0135951	5.57e-04	3.89884	-0.504598	1.45732	FAM3D	family with sequence similarity 3 member D
199113	0.0151391	6.69e-04	-3.83038	-0.506146	-0.577289	MRPL36	mitochondrial ribosomal protein L36
156956	0.0154979	6.94e-04	-3.81612	-0.506633	-0.686927	CACYBP	calcyclin binding protein
157245	0.0133827	5.42e-04	-3.9093	-0.509711	-0.423971
177477	0.0161213	7.38e-04	-3.7931	-0.511572	-0.891144
203917	0.0165105	7.64e-04	-3.77982	-0.514025	-0.704325	RNF24	ring finger protein 24
214056	0.0157059	7.08e-04	-3.80878	-0.514814	-0.633819	MTERF3	mitochondrial transcription termination factor 3
105646	0.0149292	6.56e-04	3.83747	-0.514996	0.931789	TRPM4	transient receptor potential cation channel subfamily M member 4
232579	0.0150607	6.64e-04	-3.83312	-0.518004	-0.749305
119008	0.0135311	5.53e-04	3.90206	-0.518953	0.897389	HSPB1	heat shock protein family B (small) member 1
112634	0.0156751	7.05e-04	-3.81062	-0.522329	-0.951043
140007	0.0154181	6.87e-04	3.82012	-0.524139	0.865895	HECTD3	HECT domain E3 ubiquitin protein ligase 3
145487	0.0171743	8.17e-04	-3.75475	-0.525957	-1.02832	GPAM	glycerol-3-phosphate acyltransferase, mitochondrial
158844	0.0144956	6.24e-04	-3.85669	-0.526478	-0.524374
217439	0.0171909	8.19e-04	3.75373	-0.526787	1.26085
135397	0.0157524	7.12e-04	-3.80665	-0.527011	-0.94032
120955	0.0158262	7.17e-04	3.80412	-0.527523	1.03563	PINK1	PTEN induced putative kinase 1
120114	0.0153322	6.81e-04	-3.82327	-0.534209	-0.625526	CCDC59	coiled-coil domain containing 59
145275	0.0171181	8.11e-04	-3.75728	-0.537625	-1.01408	GNPDA1	glucosamine-6-phosphate deaminase 1
202846	0.0146527	6.35e-04	3.84978	-0.53912	0.502541	GAK	cyclin G associated kinase
142705	0.0173629	8.32e-04	-3.74755	-0.539162	-1.32863	ABCB6	ATP binding cassette subfamily B member 6 (Langereis blood group)
169499	0.017388	8.36e-04	-3.7458	-0.542498	-1.85362	ANLN	anillin actin binding protein
183858	0.0151701	6.71e-04	-3.82909	-0.542971	-0.584301
114747	0.0143965	6.13e-04	3.86309	-0.54393	0.617236	TMBIM4	transmembrane BAX inhibitor motif containing 4
129458	0.0171743	8.18e-04	-3.75434	-0.545781	-0.663951
540912	0.017319	8.29e-04	-3.74887	-0.545852	-1.23108
177441	0.0157099	7.09e-04	-3.80812	-0.548295	-0.695618	MRPS27	mitochondrial ribosomal protein S27
153780	0.0151773	6.72e-04	-3.82845	-0.551609	-0.570517	SNRPD3	small nuclear ribonucleoprotein D3 polypeptide
226368	0.0165275	7.66e-04	-3.7789	-0.553401	-0.910379
120075	0.0169779	8.01e-04	-3.76194	-0.553623	-0.922362	AP3M2	adaptor related protein complex 3 mu 2 subunit
192798	0.0149571	6.58e-04	3.8365	-0.555442	0.743824	SUCLG2	succinate-CoA ligase GDP-forming beta subunit
167861	0.0169929	8.03e-04	3.76107	-0.555924	1.44289
192935	0.0154979	6.94e-04	-3.81618	-0.556329	-1.1208	RGS5	regulator of G-protein signaling 5
162807	0.0164517	7.59e-04	3.78266	-0.562597	0.631128	GMPPB	GDP-mannose pyrophosphorylase B
201805	0.0155191	6.96e-04	3.81534	-0.564668	0.657201	UBE2J1	ubiquitin conjugating enzyme E2 J1
206116	0.0159636	7.26e-04	-3.79927	-0.565816	-0.665787	RRP9	ribosomal RNA processing 9, small subunit (SSU) processome component, homolog (yeast)
167538	0.015479	6.91e-04	3.81781	-0.566446	1.05342
230550	0.0175248	8.46e-04	3.74115	-0.56689	0.681642
123611	0.01533	6.81e-04	3.82358	-0.567516	0.844589
160503	0.0176887	8.61e-04	-3.73485	-0.568646	-1.21178	BFSP1	beaded filament structural protein 1
139760	0.0136554	5.67e-04	3.89251	-0.570508	0.523946
161406	0.0165292	7.68e-04	-3.77815	-0.570622	-0.769363	TPD52L2	tumor protein D52 like 2
233052	0.0176887	8.61e-04	-3.73476	-0.571086	-1.03483
122957	0.0153195	6.80e-04	-3.82409	-0.571736	-0.55211	EIF3G	eukaryotic translation initiation factor 3 subunit G
109956	0.0177952	8.68e-04	3.73154	-0.576928	1.28376	ANGPT1	angiopoietin 1
110329	0.0176202	8.53e-04	3.73813	-0.577421	1.17778	SYNC	syncoilin, intermediate filament protein
141676	0.0158831	7.20e-04	3.80225	-0.577791	0.671537	VPS37B	VPS37B, ESCRT-I subunit
198784	0.0161213	7.38e-04	3.793	-0.582893	1.04699	HLA-DQA2	major histocompatibility complex, class II, DQ alpha 2
159962	0.0175212	8.46e-04	-3.74147	-0.58426	-1.03733	EPHA1	EPH receptor A1
123641	0.016994	8.04e-04	-3.76077	-0.58634	-0.965222	IRAK1	interleukin 1 receptor associated kinase 1
144669	0.0158029	7.15e-04	3.80493	-0.586898	0.700829	TMEM9B	TMEM9 domain family member B
708958	0.0171743	8.17e-04	-3.75437	-0.588518	-1.38578	NFE2L3	nuclear factor, erythroid 2 like 3
234675	0.0179867	8.80e-04	-3.72629	-0.589003	-1.37907
179327	0.0157099	7.09e-04	3.80827	-0.590993	0.54501
146302	0.0169313	7.97e-04	3.76396	-0.591498	1.33609	P2RX5	purinergic receptor P2X 5
148153	0.0180567	8.86e-04	-3.72388	-0.594604	-2.24447	DUSP4	dual specificity phosphatase 4
142553	0.018063	8.87e-04	-3.72351	-0.594797	-0.968176
118224	0.017168	8.15e-04	-3.75569	-0.594886	-0.79923
214793	0.0148342	6.50e-04	-3.84127	-0.601682	-0.624893
183110	0.0156904	7.06e-04	-3.80986	-0.602564	-0.587566
189401	0.0159636	7.25e-04	3.79981	-0.602969	0.681821	AP5M1	adaptor related protein complex 5 mu 1 subunit
193596	0.0182272	9.02e-04	-3.71703	-0.60889	-1.53447	ARG2	arginase 2
127488	0.017319	8.28e-04	-3.74954	-0.6096	-2.17568	PLEKHS1	pleckstrin homology domain containing S1
128766	0.0165124	7.65e-04	-3.77953	-0.61023	-0.796629	EIF2S2	eukaryotic translation initiation factor 2 subunit beta
212054	0.0183003	9.06e-04	-3.71527	-0.612955	-1.3715	CCDC3	coiled-coil domain containing 3
101687	0.0164548	7.60e-04	-3.78211	-0.614059	-0.779482
131931	0.0168185	7.86e-04	3.76911	-0.615077	0.697785	ICAM3	intercellular adhesion molecule 3
234647	0.0175125	8.45e-04	-3.74197	-0.615395	-1.35246
212042	0.0147235	6.39e-04	-3.84716	-0.61681	-0.597583	RPS19	ribosomal protein S19
230370	0.0171743	8.16e-04	3.75501	-0.617625	0.820508	PLA2G4F	phospholipase A2 group IVF
162212	0.0180361	8.84e-04	-3.72455	-0.617917	-1.49543	MFAP2	microfibrillar associated protein 2
161212	0.0159636	7.25e-04	3.80001	-0.620901	1.23715	GPNMB	glycoprotein nmb
188934	0.0171134	8.10e-04	-3.75763	-0.622811	-1.05805	NMB	neuromedin B
185595	0.0141967	6.01e-04	3.87078	-0.62391	2.59849	JCHAIN	joining chain of multimeric IgA and IgM
137528	0.0169313	7.96e-04	-3.76448	-0.624077	-0.772909	DCTD	dCMP deaminase
117508	0.0159986	7.29e-04	-3.79749	-0.624673	-0.466525	ZC3H15	zinc finger CCCH-type containing 15
236166	0.0166229	7.74e-04	-3.77502	-0.626743	-0.685785
187969	0.0165903	7.72e-04	-3.77601	-0.626968	-0.763912	SAP30	Sin3A associated protein 30
169526	0.0169929	8.03e-04	-3.76104	-0.630398	-0.520476	SPON2	spondin 2
149928	0.0185251	9.23e-04	3.70831	-0.630413	1.13547
184808	0.0147953	6.45e-04	3.8437	-0.631449	0.603513
151867	0.0164548	7.60e-04	-3.78185	-0.634852	-0.675204	SSRP1	structure specific recognition protein 1
101917	0.0186123	9.32e-04	-3.70444	-0.638304	-2.2444	CXCL11	C-X-C motif chemokine ligand 11
213392	0.0154768	6.90e-04	-3.81843	-0.639489	-0.627838
166387	0.0186209	9.34e-04	-3.70391	-0.639609	-1.20719	CDCA2	cell division cycle associated 2
210399	0.0186209	9.36e-04	3.7031	-0.641345	0.949053	TMC2	transmembrane channel like 2
216761	0.0186209	9.36e-04	-3.70288	-0.64149	-1.21876	BCO2	beta-carotene oxygenase 2
106760	0.0186123	9.32e-04	-3.70447	-0.642952	-2.08823
166314	0.0177178	8.63e-04	-3.73367	-0.646146	-1.11382	PRPF19	pre-mRNA processing factor 19
220413	0.0169017	7.92e-04	-3.76621	-0.648588	-0.824531	HNRNPA1	heterogeneous nuclear ribonucleoprotein A1
216366	0.0148862	6.53e-04	-3.83908	-0.649747	-0.598568	EEF1B2	eukaryotic translation elongation factor 1 beta 2
139854	0.0169017	7.93e-04	3.76601	-0.650162	1.10416	PBLD	phenazine biosynthesis like protein domain containing
547893	0.0176787	8.59e-04	3.73569	-0.653704	0.898659
104718	0.0175125	8.45e-04	-3.7419	-0.655028	-0.86745
101441	0.0159669	7.27e-04	-3.79875	-0.655345	-0.812191	EIF3E	eukaryotic translation initiation factor 3 subunit E
169807	0.0158831	7.20e-04	-3.80231	-0.655625	-0.60081
191942	0.0187578	9.49e-04	-3.6978	-0.655963	-0.934059	WDR59	WD repeat domain 59
104731	0.0161213	7.38e-04	-3.79284	-0.661295	-0.542831
153767	0.0184585	9.17e-04	-3.71069	-0.661639	-1.39561
162944	0.0171294	8.12e-04	-3.75679	-0.663668	-0.653471	AKIP1	A-kinase interacting protein 1
132681	0.0164814	7.62e-04	-3.78099	-0.66382	-0.683237
120707	0.0153879	6.85e-04	3.82112	-0.664416	0.701717	ECH1	enoyl-CoA hydratase 1
132542	0.0165553	7.70e-04	3.77706	-0.666137	0.813681	MISP	mitotic spindle positioning
230760	0.016404	7.56e-04	-3.78405	-0.666386	-0.602203	TOMM5	translocase of outer mitochondrial membrane 5
136273	0.0189459	9.61e-04	-3.69287	-0.667693	-1.86744	TIPIN	TIMELESS interacting protein
188807	0.0189598	9.63e-04	-3.69213	-0.668698	-2.64268	CXCL5	C-X-C motif chemokine ligand 5
122174	0.0189864	9.66e-04	3.69104	-0.669428	1.32226	CBLN2	cerebellin 2 precursor
233377	0.0182255	9.00e-04	3.718	-0.670564	1.4073	NFASC	neurofascin
208646	0.0163134	7.50e-04	3.78711	-0.671868	2.30033	PLA2G10	phospholipase A2 group X
124735	0.0168651	7.89e-04	-3.76757	-0.674227	-0.69001	FARSB	phenylalanyl-tRNA synthetase beta subunit
231595	0.0161497	7.41e-04	-3.79167	-0.675929	-0.516408
174579	0.0176621	8.57e-04	3.73652	-0.678957	1.01393	EVI2A	ecotropic viral integration site 2A
150003	0.017319	8.30e-04	3.74875	-0.681155	0.60505	GBA	glucosylceramidase beta
231647	0.0168433	7.88e-04	3.76831	-0.681899	0.939632
119754	0.0192531	9.84e-04	-3.68379	-0.685366	-1.10681
141151	0.0185251	9.23e-04	-3.70838	-0.686539	-3.66576	MMP3	matrix metallopeptidase 3
231093	0.0167256	7.80e-04	-3.77195	-0.68967	-0.539418	DVL1	dishevelled segment polarity protein 1
167266	0.0193185	9.89e-04	3.68182	-0.689972	0.971115
210546	0.0169699	8.00e-04	3.76253	-0.691285	1.68421	ARL14	ADP ribosylation factor like GTPase 14
122241	0.0161441	7.40e-04	-3.79206	-0.692263	-0.79862	SNRPF	small nuclear ribonucleoprotein polypeptide F
107398	0.0185728	9.28e-04	3.70617	-0.694045	0.840003	DOCK10	dedicator of cytokinesis 10
102484	0.0159636	7.26e-04	-3.79908	-0.694318	-0.515512
167643	0.017388	8.35e-04	-3.74619	-0.696268	-0.582601
178898	0.0195182	1.00e-03	3.67699	-0.701358	1.18756
199005	0.0195182	1.00e-03	3.67702	-0.701368	1.60153	LTK	leukocyte receptor tyrosine kinase
205706	0.0176887	8.60e-04	3.73522	-0.701478	0.734612	TLE4	transducin like enhancer of split 4
147818	0.0182272	9.01e-04	3.7176	-0.702337	0.718092
108044	0.0176024	8.51e-04	-3.739	-0.702442	-0.756362	TTI1	TELO2 interacting protein 1
194871	0.017319	8.29e-04	-3.74905	-0.703356	-0.85865	PAFAH1B3	platelet activating factor acetylhydrolase 1b catalytic subunit 3
132469	0.0181031	8.90e-04	-3.72196	-0.705476	-0.93205	STEAP1B///STEAP1	STEAP family member 1B///six transmembrane epithelial antigen of the prostate 1
176902	0.0176656	8.58e-04	-3.73621	-0.710513	-1.02979
109981	0.0176202	8.54e-04	-3.7379	-0.711023	-0.794133	NCBP2	nuclear cap binding protein subunit 2
188526	0.0193278	9.91e-04	-3.68141	-0.711117	-1.98254
198232	0.0173823	8.34e-04	-3.74664	-0.714168	-0.476822	TP53BP1	tumor protein p53 binding protein 1
128154	0.0154979	6.93e-04	3.81657	-0.715654	0.616693	MYL12B	myosin light chain 12B
111836	0.0169313	7.97e-04	3.76388	-0.715774	0.682501	FAM3C	family with sequence similarity 3 member C
132301	0.0169779	8.01e-04	3.76186	-0.721508	0.468332	CHMP2A	charged multivesicular body protein 2A
148114	0.0174213	8.38e-04	-3.74483	-0.721677	-0.588368	TRIT1	tRNA isopentenyltransferase 1
144034	0.0173823	8.34e-04	3.74673	-0.722748	0.676564
107994	0.0176247	8.54e-04	-3.73756	-0.722973	-0.457286
221608	0.0198807	1.03e-03	-3.66617	-0.725533	-1.12361
188051	0.0187216	9.44e-04	-3.69983	-0.727477	-2.96536	CDH3	cadherin 3
231105	0.0169313	7.97e-04	-3.76393	-0.727795	-0.71177
164565	0.0184585	9.17e-04	3.71061	-0.728626	1.52079
155675	0.0172837	8.25e-04	3.75097	-0.729987	0.709293	LGR4	leucine rich repeat containing G protein-coupled receptor 4
123154	0.0181259	8.92e-04	3.72125	-0.7338	0.976231	CD48	CD48 molecule
715804	0.0178895	8.74e-04	3.72906	-0.735721	1.24885
142520	0.016404	7.56e-04	-3.78401	-0.739992	-0.662516
161671	0.0199752	1.04e-03	3.66303	-0.74022	1.08054	PTPN21	protein tyrosine phosphatase, non-receptor type 21
132733	0.0148095	6.47e-04	-3.84279	-0.741176	-0.373501	RPS7	ribosomal protein S7
208347	0.0183564	9.10e-04	3.71388	-0.743096	2.43233	MT1H	metallothionein 1H
171488	0.0181865	8.96e-04	-3.71951	-0.743484	-0.528647	ODF2	outer dense fiber of sperm tails 2
148967	0.0195711	1.01e-03	3.67551	-0.743518	0.554163
234080	0.0201461	1.06e-03	3.65734	-0.746613	0.843969
194000	0.0178989	8.75e-04	-3.72863	-0.747848	-0.836518	MRTO4	MRT4 homolog, ribosome maturation factor
139228	0.017319	8.29e-04	-3.74892	-0.748023	-0.620359	TIMM9	translocase of inner mitochondrial membrane 9
175133	0.0174236	8.39e-04	-3.74445	-0.748043	-1.00778	FBL	fibrillarin
129926	0.0196432	1.01e-03	-3.67344	-0.751885	-0.7287	SDAD1	SDA1 domain containing 1
132211	0.0202752	1.06e-03	-3.65424	-0.753277	-1.22226
236471	0.017319	8.28e-04	3.74935	-0.754063	1.25588
114866	0.0203244	1.07e-03	-3.65309	-0.755419	-1.53298	ORC6	origin recognition complex subunit 6
226018	0.017388	8.36e-04	-3.74588	-0.755572	-0.740277	IMPDH1	inosine monophosphate dehydrogenase 1
143554	0.0201183	1.05e-03	3.65809	-0.756363	1.25558	TTR	transthyretin
145618	0.0165275	7.67e-04	-3.77869	-0.758409	-0.423794
209342	0.0179338	8.77e-04	3.72765	-0.758766	0.436542	ZCCHC10	zinc finger CCHC-type containing 10
158378	0.0185728	9.28e-04	-3.70626	-0.75923	-1.01614	PMEPA1	prostate transmembrane protein, androgen induced 1
111079	0.0199176	1.03e-03	3.66525	-0.760059	1.43578	VSIG4	V-set and immunoglobulin domain containing 4
159713	0.0204222	1.07e-03	-3.65074	-0.761341	-1.04525
182225	0.0203542	1.07e-03	-3.65231	-0.766634	-0.693119	B4GALT7	beta-1,4-galactosyltransferase 7
197357	0.0159677	7.28e-04	-3.79847	-0.775298	-0.403028
153112	0.0206006	1.09e-03	-3.64423	-0.775747	-1.31564	RAD54L	RAD54-like (S. cerevisiae)
190473	0.0176024	8.51e-04	-3.739	-0.776155	-1.27263
131844	0.0165292	7.68e-04	-3.77815	-0.776167	-0.716923
124921	0.0205	1.08e-03	-3.64821	-0.778327	-0.937897	TAF1B	TATA-box binding protein associated factor, RNA polymerase I subunit B
217487	0.0206252	1.10e-03	3.64309	-0.778477	1.35356	RFX6	regulatory factor X6
191973	0.0206323	1.10e-03	-3.64217	-0.780285	-1.28039	PLK4	polo like kinase 4
193606	0.0177793	8.67e-04	-3.73212	-0.78191	-0.67327	C12orf45	chromosome 12 open reading frame 45
120229	0.0172837	8.25e-04	3.75104	-0.782007	0.489306	CIB1	calcium and integrin binding 1
151198	0.0176944	8.62e-04	-3.73441	-0.786262	-0.659625
143563	0.01908	9.73e-04	-3.68836	-0.78659	-0.562756	CSNK2A2	casein kinase 2 alpha 2
155785	0.0181328	8.93e-04	-3.72087	-0.787186	-0.625607	SH3BP4	SH3 domain binding protein 4
150246	0.0200506	1.05e-03	3.6607	-0.788767	0.970184	ZNF446	zinc finger protein 446
228890	0.0195182	1.00e-03	3.67678	-0.789751	1.82301
199887	0.0160563	7.33e-04	3.79563	-0.791207	0.534994
100430	0.0182255	8.99e-04	-3.7182	-0.791509	-0.758265	MSH6	mutS homolog 6
177061	0.0182272	9.02e-04	-3.71703	-0.792077	-0.579336	TIMM50	translocase of inner mitochondrial membrane 50
104140	0.0176202	8.53e-04	-3.73803	-0.794913	-0.597788
125804	0.0186209	9.34e-04	-3.70371	-0.801306	-0.713216	NDUFAF2	NADH:ubiquinone oxidoreductase complex assembly factor 2
230347	0.0200534	1.05e-03	-3.66043	-0.801817	-1.04479
179226	0.0179918	8.81e-04	-3.72578	-0.802884	-0.608764	SET	SET nuclear proto-oncogene
186902	0.0187578	9.49e-04	-3.69791	-0.803747	-0.884703
153698	0.0204521	1.08e-03	-3.6495	-0.8056	-0.944157	TRMT5	tRNA methyltransferase 5
170016	0.0187578	9.48e-04	3.69809	-0.813785	0.881798	C1QA	complement C1q A chain
174241	0.0199359	1.04e-03	-3.66451	-0.814592	-0.847708	PPIL1	peptidylprolyl isomerase like 1
236491	0.0185675	9.26e-04	-3.70697	-0.817548	-0.662293
222577	0.0192614	9.86e-04	-3.68325	-0.821152	-1.094	RGS5	regulator of G-protein signaling 5
145632	0.018894	9.57e-04	-3.69436	-0.822051	-0.774267	GCLM	glutamate-cysteine ligase modifier subunit
235761	0.0199934	1.04e-03	-3.66223	-0.822154	-0.805431
133424	0.0206323	1.10e-03	3.64212	-0.823079	1.39986	ENTPD8	ectonucleoside triphosphate diphosphohydrolase 8
170260	0.0188811	9.56e-04	3.69485	-0.823316	0.905826
129671	0.0160546	7.32e-04	3.79592	-0.823401	0.70665
211435	0.0199505	1.04e-03	-3.66372	-0.824017	-0.767354
145269	0.0187216	9.45e-04	3.69925	-0.824287	0.680773	SLC44A1	solute carrier family 44 member 1
168842	0.0182272	9.01e-04	-3.71736	-0.825539	-0.571882	MRPL58	mitochondrial ribosomal protein L58
132709	0.0185675	9.26e-04	-3.7072	-0.831141	-0.722492	UMPS	uridine monophosphate synthetase
230411	0.0214986	1.17e-03	-3.61903	-0.833151	-1.20421
179425	0.0183892	9.12e-04	-3.71297	-0.83363	-0.495183
141029	0.0184981	9.20e-04	-3.70956	-0.83491	-0.659366	EIF4B	eukaryotic translation initiation factor 4B
202598	0.0215049	1.17e-03	-3.61844	-0.835372	-1.8085	CADPS	calcium dependent secretion activator
138013	0.0187216	9.45e-04	3.69922	-0.836079	0.575457	PYROXD1	pyridine nucleotide-disulphide oxidoreductase domain 1
101742	0.0214729	1.16e-03	-3.6197	-0.836103	-0.860052	GRIN2B	glutamate ionotropic receptor NMDA type subunit 2B
225929	0.0215553	1.17e-03	-3.61662	-0.838751	-1.10542	C2orf15	chromosome 2 open reading frame 15
207163	0.0179918	8.82e-04	3.72572	-0.841128	2.72517	ITLN1	intelectin 1
166297	0.0190983	9.74e-04	3.68763	-0.843081	1.20584
185757	0.0206323	1.10e-03	-3.64209	-0.844331	-1.27827	TRIM28	tripartite motif containing 28
116672	0.0190389	9.70e-04	3.68943	-0.845998	0.61353	CRY2	cryptochrome circadian clock 2
128231	0.0189751	9.64e-04	3.6916	-0.847253	0.663615	B3GNT3	UDP-GlcNAc:betaGal beta-1,3-N-acetylglucosaminyltransferase 3
132878	0.021369	1.16e-03	3.62207	-0.849794	2.07021	CD22	CD22 molecule
188840	0.0185251	9.22e-04	-3.70862	-0.849977	-0.47595	PAIP1	poly(A) binding protein interacting protein 1
107640	0.0184585	9.17e-04	-3.71061	-0.852274	-0.691835
183209	0.0211583	1.13e-03	-3.63053	-0.852978	-0.915497	CDK2	cyclin dependent kinase 2
198534	0.0211583	1.13e-03	-3.63052	-0.853422	-1.12757
159381	0.0200585	1.05e-03	-3.66011	-0.857013	-0.849489	SLC25A15	solute carrier family 25 member 15
172164	0.0206316	1.10e-03	3.64276	-0.857823	1.26298	WNT5B	Wnt family member 5B
120701	0.0204222	1.07e-03	-3.6506	-0.859466	-0.781244	PPID	peptidylprolyl isomerase D
198262	0.0197381	1.02e-03	-3.66981	-0.860042	-0.744503	ICA1	islet cell autoantigen 1
199932	0.0199858	1.04e-03	3.6626	-0.86143	0.66438	FAM118B	family with sequence similarity 118 member B
196427	0.0189598	9.63e-04	3.69233	-0.861637	0.603348
209604	0.0191224	9.77e-04	-3.68661	-0.863689	-0.878033
154012	0.0180906	8.89e-04	3.72246	-0.864791	0.734354
182757	0.0186123	9.32e-04	-3.70471	-0.866268	-0.492101
109097	0.0220247	1.21e-03	-3.60403	-0.867581	-0.976143
189906	0.0220401	1.21e-03	-3.60356	-0.868011	-0.779404	ZNF7	zinc finger protein 7
135522	0.0215553	1.17e-03	-3.61654	-0.868352	-0.887068
488019	0.0180699	8.88e-04	-3.72313	-0.869765	-0.666377
179328	0.0211636	1.13e-03	-3.63019	-0.872892	-1.22332	RUVBL1	RuvB like AAA ATPase 1
191823	0.0221418	1.22e-03	-3.60116	-0.873523	-0.885249
174358	0.0187216	9.45e-04	-3.69937	-0.873581	-0.47237	TRMT112	tRNA methyltransferase 11-2 homolog (S. cerevisiae)
118448	0.0171743	8.16e-04	3.75497	-0.873729	1.36939
109033	0.0221691	1.23e-03	-3.60025	-0.875505	-1.32288	CIT	citron rho-interacting serine/threonine kinase
144408	0.0221594	1.22e-03	-3.60065	-0.87641	-1.10888	ZNHIT2	zinc finger HIT-type containing 2
201066	0.0216819	1.19e-03	3.613	-0.876546	1.57581	SEMA6A	semaphorin 6A
122996	0.0186209	9.35e-04	3.70321	-0.878119	2.81803	NXPE4	neurexophilin and PC-esterase domain family member 4
225065	0.0205421	1.09e-03	-3.64639	-0.878713	-0.653203
107645	0.0174236	8.39e-04	-3.74431	-0.879133	-0.510716
194003	0.0212174	1.14e-03	-3.6279	-0.879359	-1.74667	COL1A1	collagen type I alpha 1 chain
111849	0.0222234	1.23e-03	-3.59849	-0.879633	-1.22203	PARPBP	PARP1 binding protein
208071	0.0211927	1.14e-03	3.62859	-0.879927	1.81784	AFF2	AF4/FMR2 family member 2
172292	0.0207782	1.11e-03	3.63831	-0.884879	1.32936	CD37	CD37 molecule
215808	0.0212174	1.14e-03	-3.62772	-0.885096	-2.85674	MMP1	matrix metallopeptidase 1
190750	0.0223171	1.24e-03	3.59604	-0.885159	1.21453	TEX101	testis expressed 101
236348	0.0182255	8.99e-04	3.71845	-0.885477	0.450893
232774	0.0223446	1.24e-03	-3.59536	-0.886575	-1.29205
121238	0.0190389	9.70e-04	-3.68941	-0.888041	-0.49807	MRPL9	mitochondrial ribosomal protein L9
163142	0.0186421	9.38e-04	-3.70199	-0.88811	-0.842842	C1QBP	complement C1q binding protein
159875	0.0197381	1.02e-03	3.6701	-0.888607	1.05147	ZEB2	zinc finger E-box binding homeobox 2
110205	0.0184323	9.14e-04	-3.71184	-0.890625	-0.669389	SNRPF	small nuclear ribonucleoprotein polypeptide F
166058	0.0186209	9.35e-04	-3.7032	-0.892062	-0.641266
208160	0.0195711	1.01e-03	-3.6753	-0.892293	-0.629678
219323	0.0189016	9.58e-04	-3.69398	-0.893179	-0.639534
171464	0.0194467	9.97e-04	-3.67885	-0.893631	-0.809976	RRP12	ribosomal RNA processing 12 homolog
142616	0.0192614	9.86e-04	3.68317	-0.893924	0.481482	LAMTOR3	late endosomal/lysosomal adaptor, MAPK and MTOR activator 3
707619	0.0212224	1.14e-03	3.62636	-0.897484	0.84482
105790	0.0185852	9.29e-04	3.70569	-0.899227	0.931962	CTSS	cathepsin S
165425	0.0222234	1.23e-03	-3.59849	-0.899565	-1.39829	CENPE	centromere protein E
124849	0.0186312	9.37e-04	-3.70244	-0.90022	-0.483962	HNRNPA1	heterogeneous nuclear ribonucleoprotein A1
182168	0.0223734	1.24e-03	3.59445	-0.900625	1.6833
168582	0.0212224	1.15e-03	3.62602	-0.900768	0.929364
176270	0.0213823	1.16e-03	-3.62153	-0.901229	-0.576301
180407	0.0197169	1.02e-03	-3.67089	-0.90127	-0.615219	MAGOHB	mago homolog B, exon junction complex core component
155861	0.0178447	8.71e-04	3.73025	-0.901603	0.755291
197238	0.0225002	1.26e-03	-3.59019	-0.90383	-1.74038	GZMB	granzyme B
201329	0.0187709	9.50e-04	3.69731	-0.904425	1.21484
225704	0.0205669	1.09e-03	3.64549	-0.905861	0.715848	KRAS	KRAS proto-oncogene, GTPase
107614	0.0198135	1.03e-03	3.66769	-0.9082	0.748902	PGAP3	post-GPI attachment to proteins 3
122888	0.022691	1.27e-03	-3.5852	-0.90983	-1.57701
159694	0.0227243	1.28e-03	-3.58372	-0.912882	-1.26714	LRCH1	leucine rich repeats and calponin homology domain containing 1
163227	0.0212224	1.14e-03	3.62727	-0.913716	0.796683
213081	0.0220247	1.21e-03	-3.60488	-0.91437	-0.725664	PEX3	peroxisomal biogenesis factor 3
215941	0.0223803	1.25e-03	-3.59391	-0.918842	-1.3727
172691	0.0172753	8.23e-04	-3.75164	-0.920117	-0.458727
117096	0.0205	1.08e-03	-3.64789	-0.923825	-0.717066	LIF	leukemia inhibitory factor
180804	0.0206395	1.10e-03	-3.64152	-0.924414	-1.08534	LIG1	DNA ligase 1
489842	0.0197129	1.02e-03	-3.6712	-0.926382	-0.622501	EIF4B	eukaryotic translation initiation factor 4B
124368	0.0195779	1.01e-03	-3.67494	-0.928563	-0.773096	EPB41L2	erythrocyte membrane protein band 4.1 like 2
206053	0.0227324	1.28e-03	3.58314	-0.929894	1.23395
193875	0.0227565	1.28e-03	-3.58253	-0.930857	-2.05736	ANGPT2	angiopoietin 2
153282	0.0197851	1.02e-03	3.66846	-0.931931	0.921864	TNFSF10	tumor necrosis factor superfamily member 10
222934	0.0220247	1.21e-03	-3.60489	-0.934416	-1.4558	COL8A1	collagen type VIII alpha 1 chain
183485	0.0200208	1.04e-03	-3.66149	-0.935539	-0.731624	METTL1	methyltransferase like 1
155120	0.0190983	9.75e-04	-3.68732	-0.937441	-0.450968
208980	0.0204521	1.08e-03	3.64938	-0.940536	0.494697	MBD1	methyl-CpG binding domain protein 1
136952	0.0212224	1.15e-03	3.62595	-0.94113	0.666825	EGFR	epidermal growth factor receptor
122912	0.0215049	1.17e-03	3.61827	-0.941709	0.963111	KLF9	Kruppel like factor 9
207676	0.0186481	9.39e-04	-3.70164	-0.942993	-0.675629
100455	0.0223734	1.24e-03	-3.59444	-0.943093	-1.2788	CENPN	centromere protein N
138397	0.0216326	1.18e-03	-3.61473	-0.943932	-1.34548
109989	0.0205	1.08e-03	3.6474	-0.944387	0.644084
170338	0.0197381	1.02e-03	-3.66997	-0.944474	-0.734004
107327	0.0212224	1.15e-03	-3.62587	-0.94451	-0.677382	RCN2	reticulocalbin 2
184048	0.0197817	1.02e-03	-3.66875	-0.944894	-0.799134
109204	0.0196631	1.01e-03	3.67261	-0.945735	0.832357	PRSS3	protease, serine 3
181277	0.0207346	1.11e-03	3.63933	-0.947353	0.717327	C2orf27B///C2orf27A	chromosome 2 open reading frame 27B///chromosome 2 open reading frame 27A
117284	0.0171008	8.09e-04	3.75815	-0.94962	0.615633
109943	0.0227243	1.28e-03	3.58399	-0.949963	1.04781	IL16	interleukin 16
111292	0.0227627	1.28e-03	-3.58201	-0.950449	-0.86624	DIMT1	DIM1 dimethyladenosine transferase 1 homolog
107292	0.0199505	1.04e-03	3.6639	-0.951106	0.85823	SESN2	sestrin 2
158938	0.0190983	9.75e-04	3.6875	-0.951165	1.33281	SCNN1A	sodium channel epithelial 1 alpha subunit
173072	0.0189864	9.66e-04	3.69091	-0.951363	1.38419	MT1X	metallothionein 1X
108145	0.0228485	1.29e-03	-3.58016	-0.952435	-0.932436	KIAA1143	KIAA1143
151216	0.0234642	1.34e-03	3.56626	-0.953281	0.988912	OR9G4	olfactory receptor family 9 subfamily G member 4
218154	0.0196948	1.02e-03	3.67177	-0.95529	1.0128	ATP1B3	ATPase Na+/K+ transporting subunit beta 3
208122	0.0185712	9.27e-04	-3.70667	-0.957688	-0.437372	NACA2	nascent polypeptide associated complex alpha subunit 2
168716	0.0233837	1.33e-03	-3.56865	-0.959302	-1.01305
186435	0.0233837	1.33e-03	-3.56853	-0.959682	-1.71499	FPR1	formyl peptide receptor 1
210850	0.0201542	1.06e-03	-3.65679	-0.960637	-0.52097
132797	0.0201123	1.05e-03	3.65876	-0.962406	0.777206
225106	0.0236392	1.35e-03	-3.56193	-0.963375	-1.01457	ZSCAN2	zinc finger and SCAN domain containing 2
179110	0.0212224	1.14e-03	-3.62616	-0.964308	-0.882808	RCC1	regulator of chromosome condensation 1
423075	0.0224238	1.25e-03	3.59254	-0.964734	0.80118
130322	0.0211927	1.14e-03	-3.62875	-0.967643	-2.27944	IL1B	interleukin 1 beta
214773	0.0216538	1.18e-03	3.61399	-0.967991	1.20357	MAOB	monoamine oxidase B
208289	0.0205539	1.09e-03	3.64595	-0.970943	1.23877	CA12	carbonic anhydrase 12
139107	0.0205	1.08e-03	-3.64739	-0.971574	-0.682901
148356	0.0211927	1.14e-03	3.62874	-0.975183	0.664483	SH3RF1	SH3 domain containing ring finger 1
100794	0.0236392	1.35e-03	-3.56178	-0.975884	-1.15612
174841	0.0201153	1.05e-03	-3.65836	-0.978779	-0.645454	RUVBL2	RuvB like AAA ATPase 2
224438	0.0236992	1.36e-03	3.55977	-0.979684	1.32698	MFSD6L	major facilitator superfamily domain containing 6 like
221030	0.023568	1.35e-03	3.56375	-0.98059	0.921836	KLHDC1	kelch domain containing 1
103003	0.0210709	1.13e-03	3.63253	-0.983703	1.35925	MYO1A	myosin IA
207687	0.0206006	1.09e-03	-3.6442	-0.984281	-0.548009	SPG21	spastic paraplegia 21 (autosomal recessive, Mast syndrome)
224390	0.0199359	1.04e-03	-3.66445	-0.989237	-0.774373	RPS15	ribosomal protein S15
208270	0.0201123	1.05e-03	-3.65864	-0.990805	-0.674018
216188	0.0240209	1.39e-03	3.55157	-0.990891	1.04747	ARHGAP44	Rho GTPase activating protein 44
137199	0.0205875	1.09e-03	-3.64488	-0.991446	-0.607713	NUP62	nucleoporin 62
173159	0.0205	1.08e-03	-3.64765	-0.993373	-0.814169
151191	0.0222405	1.23e-03	-3.59756	-0.994241	-0.766929	PCID2	PCI domain containing 2
142703	0.02383	1.37e-03	3.5568	-0.996997	1.4897
139052	0.0206205	1.09e-03	3.64362	-0.997431	0.552532	VAPA	VAMP associated protein A
218138	0.0242213	1.41e-03	-3.54757	-0.998044	-2.10015	KRT17	keratin 17
128967	0.0212293	1.15e-03	-3.62535	-0.998139	-0.846669	GARS	glycyl-tRNA synthetase
105587	0.0226167	1.27e-03	3.58759	-1.00046	1.092
185016	0.0225167	1.26e-03	3.5897	-1.00288	1.48761	TMEM220	transmembrane protein 220
181478	0.0236142	1.35e-03	-3.56259	-1.00824	-0.904924
166846	0.0215776	1.18e-03	-3.61591	-1.00866	-0.710811	MRPL30	mitochondrial ribosomal protein L30
126792	0.0243486	1.42e-03	3.54495	-1.0094	0.838338
231660	0.0211927	1.14e-03	3.62875	-1.01033	2.77697
135302	0.0206252	1.10e-03	-3.64314	-1.011	-1.17778	TOP2A	topoisomerase (DNA) II alpha
203299	0.0217344	1.19e-03	3.61128	-1.01215	0.580264
126012	0.022691	1.27e-03	3.58519	-1.01512	0.82738
163676	0.0224783	1.25e-03	-3.5914	-1.01535	-0.606699	NDUFAF7	NADH:ubiquinone oxidoreductase complex assembly factor 7
136743	0.0213159	1.15e-03	3.62358	-1.01837	0.514647	NCOA1	nuclear receptor coactivator 1
174000	0.0223803	1.25e-03	3.594	-1.01956	0.845679	SNX24	sorting nexin 24
235145	0.0228485	1.29e-03	3.58017	-1.02004	0.697316
121056	0.0246678	1.44e-03	3.53714	-1.02118	1.2616
199423	0.0216538	1.18e-03	3.61371	-1.02199	0.985599	RAPGEFL1	Rap guanine nucleotide exchange factor like 1
10707994	0.0212224	1.15e-03	-3.62569	-1.02284	-0.537121
169301	0.0236992	1.36e-03	3.55958	-1.02416	1.52338	TRIM36	tripartite motif containing 36
231706	0.024763	1.46e-03	-3.53407	-1.02476	-1.34509
460762	0.0222405	1.23e-03	-3.59772	-1.02666	-0.978504
147452	0.0213289	1.15e-03	-3.62313	-1.02757	-1.35151
132736	0.0211636	1.13e-03	-3.62999	-1.02859	-0.953256
214568	0.0248337	1.46e-03	3.53218	-1.02901	1.28627	UNC5C	unc-5 netrin receptor C
115306	0.0196491	1.01e-03	-3.6731	-1.02906	-0.651031
171374	0.0248339	1.47e-03	-3.53158	-1.03022	-1.16919
184748	0.0248631	1.47e-03	-3.53092	-1.03178	-1.26135
164404	0.0236142	1.35e-03	3.56262	-1.03453	0.788452	MCTP2	multiple C2 and transmembrane domain containing 2
102926	0.0242311	1.41e-03	-3.54702	-1.03482	-1.81805	SERPINE1	serpin family E member 1
140625	0.0248063	1.46e-03	-3.533	-1.03486	-2.48556	DPEP1	dipeptidase 1 (renal)
154501	0.0220007	1.21e-03	-3.60572	-1.03734	-0.786874
170503	0.022384	1.25e-03	-3.59361	-1.03792	-0.544726	ASCL2	achaete-scute family bHLH transcription factor 2
201071	0.02383	1.37e-03	3.55666	-1.03832	3.37801	CD177	CD177 molecule
200647	0.0221691	1.23e-03	-3.60006	-1.03842	-0.706936	TEX10	testis expressed 10
156072	0.0248267	1.46e-03	3.53248	-1.0424	0.703279	LILRA4	leukocyte immunoglobulin like receptor A4
204208	0.0204327	1.08e-03	-3.65018	-1.04242	-0.470736	TBCA	tubulin folding cofactor A
202197	0.0238475	1.38e-03	-3.55557	-1.04303	-0.95474	ANP32E	acidic nuclear phosphoprotein 32 family member E
230156	0.0212224	1.15e-03	-3.62593	-1.04486	-0.650011
135746	0.0239853	1.39e-03	-3.55295	-1.04638	-1.02813	RACGAP1	Rac GTPase activating protein 1
166412	0.0226167	1.27e-03	-3.58767	-1.04688	-0.55053	DNAJC10	DnaJ heat shock protein family (Hsp40) member C10
409385	0.0251888	1.50e-03	3.52237	-1.05109	0.935573
196595	0.0237943	1.37e-03	3.55784	-1.05211	1.01125	GPX3	glutathione peroxidase 3
216999	0.0245121	1.43e-03	3.54178	-1.0523	0.850236	TOX2	TOX high mobility group box family member 2
164292	0.025225	1.51e-03	-3.52122	-1.0534	-1.05279	WWTR1	WW domain containing transcription regulator 1
156083	0.025225	1.50e-03	3.5214	-1.05352	1.04935	GABRG3	gamma-aminobutyric acid type A receptor gamma3 subunit
204077	0.0212224	1.14e-03	3.62617	-1.05413	0.586793	CFDP1	craniofacial development protein 1
195690	0.0248339	1.46e-03	-3.53182	-1.05495	-0.742381	DTWD1	DTW domain containing 1
181312	0.0226346	1.27e-03	-3.58708	-1.0564	-0.582931	QTRT2	queuine tRNA-ribosyltransferase accessory subunit 2
109051	0.0227243	1.28e-03	3.58349	-1.05942	1.12054	HGD	homogentisate 1,2-dioxygenase
185369	0.0249064	1.47e-03	-3.52927	-1.05984	-1.75112	COL4A1	collagen type IV alpha 1 chain
143260	0.0247538	1.45e-03	3.53443	-1.06179	1.27879
161087	0.0207027	1.10e-03	-3.64013	-1.06291	-0.580691
201431	0.0253116	1.51e-03	3.51951	-1.06365	1.52899	C8G	complement component 8, gamma polypeptide
207022	0.0254358	1.52e-03	3.51743	-1.06437	0.955166	ADRA2A	adrenoceptor alpha 2A
205153	0.0255438	1.53e-03	-3.51507	-1.06719	-1.12479	XPO1	exportin 1
200855	0.0255438	1.53e-03	3.51501	-1.06732	0.998181	FAM104B	family with sequence similarity 104 member B
230001	0.0255539	1.53e-03	-3.51467	-1.06823	-0.749019
180938	0.0201542	1.06e-03	-3.65674	-1.06982	-0.534342	CCT7	chaperonin containing TCP1 subunit 7
132984	0.0255766	1.53e-03	-3.51393	-1.07042	-1.21617
221051	0.0221067	1.22e-03	3.60216	-1.07105	1.33747	SLC29A4	solute carrier family 29 member 4
115729	0.0255954	1.54e-03	3.51326	-1.0721	1.07299	ALAS2	5'-aminolevulinate synthase 2
207609	0.0255997	1.54e-03	3.51281	-1.07272	1.31287	RELN	reelin
161819	0.0220247	1.21e-03	-3.60431	-1.07763	-0.580276	EXOSC7	exosome component 7
143619	0.0219233	1.20e-03	-3.60749	-1.07999	-0.763086	THEM6	thioesterase superfamily member 6
112112	0.023568	1.35e-03	-3.56404	-1.08229	-0.786913	NUP43	nucleoporin 43
178891	0.0222405	1.23e-03	-3.59768	-1.08521	-0.595844
114559	0.0210709	1.13e-03	3.63268	-1.08655	0.587163	ARL6IP5	ADP ribosylation factor like GTPase 6 interacting protein 5
205220	0.0258864	1.57e-03	-3.50618	-1.0886	-1.60394	KIF20B	kinesin family member 20B
152965	0.0259166	1.57e-03	3.50534	-1.08896	1.12708
152134	0.0222234	1.23e-03	-3.59861	-1.09287	-0.991892	PGGHG	protein-glucosylgalactosylhydroxylysine glucosidase
104400	0.0225002	1.26e-03	-3.59058	-1.09305	-0.891205
120637	0.022897	1.30e-03	-3.57873	-1.09333	-0.845407	FAM60A	family with sequence similarity 60 member A
155373	0.0227219	1.28e-03	3.58435	-1.09396	1.09262	AKAP7	A-kinase anchoring protein 7
143671	0.0255305	1.53e-03	3.51561	-1.09538	0.921508	COX6B2	cytochrome c oxidase subunit 6B2
119453	0.0257414	1.55e-03	-3.50893	-1.09652	-2.63249	STC1	stanniocalcin 1
190825	0.0260767	1.58e-03	-3.50181	-1.09695	-1.16974	CD3EAP	CD3e molecule associated protein
190298	0.0259931	1.58e-03	-3.5036	-1.09723	-0.926159	ABI2	abl-interactor 2
184103	0.0226886	1.27e-03	3.58575	-1.09724	0.604128	ADCY7	adenylate cyclase 7
145935	0.022897	1.30e-03	3.57887	-1.0992	0.670543	FAM83E	family with sequence similarity 83 member E
150673	0.0238	1.37e-03	-3.55755	-1.0998	-0.85684	DTD1	D-tyrosyl-tRNA deacylase 1
180215	0.0240681	1.39e-03	-3.55062	-1.10058	-1.00188	RAE1	ribonucleic acid export 1
190870	0.0217344	1.19e-03	-3.61123	-1.10191	-0.453532	DENR	density regulated re-initiation and release factor
138685	0.0233412	1.33e-03	-3.56971	-1.10324	-1.38224	MAD2L1	MAD2 mitotic arrest deficient-like 1 (yeast)
196546	0.026201	1.59e-03	3.49901	-1.10381	1.41581
132112	0.0217473	1.19e-03	3.61079	-1.10606	0.889603
213958	0.0215553	1.17e-03	3.61652	-1.10728	0.566927	UQCRC1	ubiquinol-cytochrome c reductase core protein I
171539	0.021369	1.16e-03	3.62198	-1.10945	1.62649	MT1G	metallothionein 1G
229228	0.0232822	1.32e-03	-3.57151	-1.10971	-0.700034
157028	0.0239853	1.39e-03	3.55305	-1.10984	1.75988
119003	0.025174	1.50e-03	3.52298	-1.1099	0.965105	FLVCR2	feline leukemia virus subgroup C cellular receptor family member 2
171533	0.0255954	1.54e-03	-3.51334	-1.11091	-0.826162	C1orf109	chromosome 1 open reading frame 109
228428	0.0215549	1.17e-03	3.61717	-1.11153	0.946781
166681	0.0226645	1.27e-03	-3.58636	-1.11272	-0.578924	CAPRIN1	cell cycle associated protein 1
174638	0.0263437	1.61e-03	-3.4953	-1.11336	-1.5303	SLC6A20	solute carrier family 6 member 20
214252	0.0260927	1.59e-03	-3.50119	-1.1139	-0.952771	WDR5	WD repeat domain 5
231650	0.0259931	1.58e-03	3.50342	-1.11498	1.67798
134657	0.0234642	1.34e-03	-3.56649	-1.11628	-0.821857	LONP1	lon peptidase 1, mitochondrial
232864	0.0264272	1.62e-03	-3.49339	-1.11666	-1.02965
180800	0.0242311	1.41e-03	3.54717	-1.11727	0.81062	PTPRCAP	protein tyrosine phosphatase, receptor type C associated protein
198705	0.022691	1.27e-03	-3.58508	-1.11824	-0.487766	PTBP1	polypyrimidine tract binding protein 1
106022	0.0219666	1.21e-03	-3.60653	-1.11924	-0.976064	GTF3A	general transcription factor IIIA
208374	0.0234642	1.34e-03	-3.56646	-1.12022	-0.675477	NARS2	asparaginyl-tRNA synthetase 2, mitochondrial (putative)
151005	0.026432	1.62e-03	-3.49313	-1.12043	-2.0251	CA9	carbonic anhydrase 9
145989	0.0233073	1.32e-03	3.57089	-1.12089	1.0168
118522	0.0206395	1.10e-03	3.64152	-1.121	0.550732	ATP5O	ATP synthase, H+ transporting, mitochondrial F1 complex, O subunit
150305	0.0264216	1.62e-03	-3.49385	-1.12726	-1.27855	LARGE2	LARGE xylosyl- and glucuronyltransferase 2
101965	0.0262735	1.60e-03	-3.49717	-1.12776	-0.907559	SLC25A17	solute carrier family 25 member 17
141190	0.0239973	1.39e-03	3.5524	-1.13526	0.959061	HOXB13	homeobox B13
151370	0.025734	1.55e-03	-3.50985	-1.13647	-1.39091
137498	0.0228737	1.29e-03	3.57953	-1.13697	0.575769	FBXL3	F-box and leucine rich repeat protein 3
164226	0.0268337	1.66e-03	-3.48273	-1.14092	-0.829995	CDH22	cadherin 22
112470	0.0262292	1.60e-03	-3.49821	-1.14108	-1.34508	RNF183	ring finger protein 183
200734	0.0248339	1.47e-03	-3.53166	-1.14459	-0.846647	SAAL1	serum amyloid A like 1
159365	0.0216946	1.19e-03	-3.61257	-1.1475	-0.689758	PABPC3	poly(A) binding protein cytoplasmic 3
160102	0.0267143	1.65e-03	3.48597	-1.14765	1.44782	NPY	neuropeptide Y
212354	0.0230709	1.31e-03	3.57541	-1.14833	0.5944	MVP	major vault protein
182343	0.0245121	1.43e-03	-3.54196	-1.14855	-0.995995	HMGB3	high mobility group box 3
154991	0.0246921	1.45e-03	3.53617	-1.14916	0.758223	CCDC24	coiled-coil domain containing 24
136625	0.0239973	1.39e-03	3.55235	-1.15323	0.913011	TMEM47	transmembrane protein 47
127899	0.0224804	1.25e-03	3.59115	-1.15503	1.72582	POU2AF1	POU class 2 associating factor 1
172963	0.0216538	1.18e-03	3.61372	-1.15515	0.510431	DAZAP2	DAZ associated protein 2
110014	0.0262735	1.60e-03	3.4973	-1.15705	1.82927	VLDLR	very low density lipoprotein receptor
134967	0.0266874	1.65e-03	3.48693	-1.15727	1.6108
125566	0.0268869	1.67e-03	-3.48128	-1.1588	-2.91408	LY6G6D	lymphocyte antigen 6 complex, locus G6D
175377	0.0272596	1.70e-03	3.47325	-1.16042	0.927162
226883	0.0267567	1.65e-03	-3.48498	-1.16057	-1.17229	KLHL23	kelch like family member 23
114236	0.0256355	1.54e-03	-3.51188	-1.16166	-0.775114	MSH5	mutS homolog 5
208148	0.0233837	1.33e-03	-3.56831	-1.16198	-0.537862	PRPS2	phosphoribosyl pyrophosphate synthetase 2
180014	0.0220247	1.21e-03	-3.60407	-1.16741	-0.451696
148113	0.0250896	1.49e-03	-3.52467	-1.168	-0.754981	GART	phosphoribosylglycinamide formyltransferase, phosphoribosylglycinamide synthetase, phosphoribosylaminoimidazole synthetase
165913	0.0246329	1.44e-03	3.53869	-1.16904	1.06167
116635	0.0248986	1.47e-03	-3.52993	-1.17128	-0.882167	PFKM	phosphofructokinase, muscle
230208	0.027489	1.73e-03	3.46823	-1.1747	1.03287
176195	0.0275092	1.73e-03	-3.46755	-1.1747	-1.31414	BOP1	block of proliferation 1
182792	0.0256849	1.55e-03	-3.51094	-1.17566	-0.729554	MSI2	musashi RNA binding protein 2
113121	0.0215049	1.17e-03	-3.61852	-1.17669	-0.44493
109690	0.0271336	1.69e-03	-3.47615	-1.17758	-0.906287	PRPF4	pre-mRNA processing factor 4
169414	0.0273174	1.71e-03	-3.47187	-1.17941	-1.61982	SULF1	sulfatase 1
119730	0.0246921	1.45e-03	-3.53619	-1.18072	-0.576184	PIEZO1	piezo type mechanosensitive ion channel component 1
231569	0.0277001	1.75e-03	-3.46387	-1.18156	-1.09708
125958	0.0221067	1.22e-03	-3.60198	-1.18338	-0.51953
192482	0.0269497	1.68e-03	-3.47993	-1.18448	-0.782105
152237	0.0267657	1.66e-03	-3.48447	-1.18626	-1.36002
195022	0.0248986	1.47e-03	3.52978	-1.18664	0.994492	TUSC3	tumor suppressor candidate 3
113071	0.0250051	1.49e-03	3.52636	-1.18688	0.717124
172727	0.0233245	1.33e-03	-3.57019	-1.1875	-0.985024	ANXA3	annexin A3
224127	0.0234911	1.34e-03	3.56562	-1.18805	0.978102	PRR15	proline rich 15
221153	0.0272638	1.71e-03	3.47282	-1.18921	1.51124	ZAN	zonadhesin (gene/pseudogene)
117763	0.0277268	1.75e-03	3.46219	-1.18957	1.00908	ADAM20	ADAM metallopeptidase domain 20
120578	0.0247222	1.45e-03	-3.5355	-1.1899	-2.21088	AZGP1	alpha-2-glycoprotein 1, zinc-binding
222066	0.0278458	1.76e-03	-3.45998	-1.19068	-0.935173
198606	0.0238436	1.38e-03	3.5559	-1.1919	1.21824	EMP1	epithelial membrane protein 1
160632	0.024783	1.46e-03	-3.53356	-1.19284	-0.545801	SRP68	signal recognition particle 68
209677	0.024666	1.44e-03	3.53737	-1.19495	0.773855	PGPEP1	pyroglutamyl-peptidase I
185969	0.0279292	1.77e-03	-3.4579	-1.19517	-1.28128	NEBL	nebulette
154419	0.023568	1.35e-03	3.56386	-1.19581	0.566554	GABARAP	GABA type A receptor-associated protein
202027	0.0242158	1.40e-03	3.54786	-1.20176	0.608545	BAD	BCL2 associated agonist of cell death
114206	0.024614	1.44e-03	3.53918	-1.20201	0.719093	SLC9A3R1	SLC9A3 regulator 1
188455	0.025225	1.50e-03	3.52139	-1.20304	0.735981	GINM1	glycoprotein integral membrane 1
171290	0.0240209	1.39e-03	3.55171	-1.20392	0.7106	BLNK	B-cell linker
204044	0.0252809	1.51e-03	-3.52017	-1.20484	-1.53146	PTTG1	pituitary tumor-transforming 1
119407	0.0260979	1.59e-03	-3.50092	-1.20726	-0.713421
710378	0.0281943	1.80e-03	-3.45129	-1.20956	-1.14193	SLC9B2	solute carrier family 9 member B2
105152	0.0281919	1.80e-03	-3.45298	-1.20996	-1.93475	WNT2	Wnt family member 2
149883	0.0281943	1.80e-03	-3.45192	-1.21113	-0.945062
157946	0.0281943	1.80e-03	-3.45258	-1.21131	-1.40061
234689	0.0236992	1.36e-03	3.55991	-1.21321	0.700094
191305	0.0249711	1.48e-03	-3.52779	-1.21543	-1.19033	CDKN3	cyclin dependent kinase inhibitor 3
126905	0.0275935	1.74e-03	3.46555	-1.21641	0.839051	SLC31A2	solute carrier family 31 member 2
181007	0.0217212	1.19e-03	3.61189	-1.21672	0.434769
143538	0.022384	1.25e-03	3.59343	-1.21719	0.477112	TPM3	tropomyosin 3
117132	0.0233837	1.33e-03	3.56819	-1.21724	0.804096	TSC22D1	TSC22 domain family member 1
160979	0.0273711	1.72e-03	3.47055	-1.21739	1.67084	KLK3	kallikrein related peptidase 3
195865	0.0264272	1.62e-03	3.49349	-1.22009	1.00288	LYVE1	lymphatic vessel endothelial hyaluronan receptor 1
130349	0.024664	1.44e-03	3.5376	-1.22294	0.714434	UBL3	ubiquitin like 3
214297	0.0284782	1.83e-03	-3.44521	-1.22298	-1.03363	TMEM237	transmembrane protein 237
181192	0.0255997	1.54e-03	-3.51286	-1.22588	-0.580967	ESYT1	extended synaptotagmin 1
217565	0.0282536	1.81e-03	-3.45011	-1.22666	-0.817091	SPANXB1	SPANX family member B1
103537	0.0259135	1.57e-03	3.50558	-1.2281	0.93715
207358	0.0238436	1.37e-03	-3.55613	-1.22932	-0.460727
104893	0.0286296	1.85e-03	-3.44224	-1.22944	-0.83504
181691	0.0245244	1.43e-03	-3.54139	-1.2308	-0.673509	CBFB	core-binding factor beta subunit
210149	0.0245896	1.43e-03	3.53997	-1.23134	0.55704	ASAP2	ArfGAP with SH3 domain, ankyrin repeat and PH domain 2
131567	0.0258016	1.56e-03	-3.50783	-1.2332	-0.551972	CETN2	centrin 2
696902	0.0277268	1.75e-03	3.46229	-1.23433	0.981041
201573	0.0283725	1.82e-03	-3.44719	-1.2349	-1.55279	CEP72	centrosomal protein 72
169082	0.0259931	1.58e-03	-3.50346	-1.23628	-0.847474
180302	0.0250051	1.48e-03	3.52671	-1.23664	0.594812	GLS	glutaminase
174881	0.0264362	1.62e-03	3.49268	-1.23709	0.84573	CCDC69	coiled-coil domain containing 69
218136	0.0288404	1.86e-03	-3.43847	-1.23917	-1.43593
229985	0.0288332	1.86e-03	-3.43876	-1.24048	-1.22029
[truncated: 30,879 more rows]

## Sheet: Sheet1
ID	adj.P.Val	P.Value	t	B	logFC	Gene.symbol	Gene.title
127041	2.52e-05	1.54e-09	8.82213	11.6403	5.00068	CARD14	caspase recruitment domain family member 14
214199	2.52e-05	1.18e-09	8.9346	11.4433	3.78721	CA7	carbonic anhydrase 7
110210	2.82e-05	3.09e-09	8.52716	11.0677	2.32749	SPIB	Spi-B transcription factor
126843	4.49e-05	8.19e-09	8.12248	10.1741	5.08217	INSL5	insulin like 5
157922	4.49e-05	7.40e-09	8.16375	9.81692	3.83611	SST	somatostatin
164016	6.44e-05	1.37e-08	7.91223	9.63623	3.82209	SLC4A4	solute carrier family 4 member 4
109909	6.48e-05	1.78e-08	7.80715	9.19301	3.48856	OTOP2	otopetrin 2
125148	6.48e-05	1.97e-08	7.76542	8.80419	2.07559	ARHGEF39	Rho guanine nucleotide exchange factor 39
183806	0.000102	4.03e-08	7.47945	8.73686	1.54699	HIGD1A	HIG1 hypoxia inducible domain family member 1A
143319	0.0001055	5.42e-08	7.36199	8.42576	1.37034	PCSK1N	proprotein convertase subtilisin/kexin type 1 inhibitor
170823	0.0001055	5.64e-08	-7.34667	8.42295	-1.15082	IFITM3	interferon induced transmembrane protein 3
178313	9.58e-05	3.20e-08	-7.57079	8.40105	-3.004	ETV4	ETS variant 4
133849	0.0001093	6.65e-08	7.28203	8.25422	4.60478	PYY	peptide YY
198666	0.0001055	5.78e-08	7.3373	8.18599	4.36295	GCG	glucagon
207509	0.0001151	7.92e-08	7.21301	8.09848	1.68311	LGALS4	galectin 4
167669	0.0001151	8.75e-08	7.17425	8.00179	5.14712	CA1	carbonic anhydrase 1
186684	0.0001151	8.56e-08	7.18294	7.90399	3.31882	PKIB	protein kinase (cAMP-dependent, catalytic) inhibitor beta
146722	0.0001244	1.02e-07	7.1136	7.84007	5.01004	GUCA2A	guanylate cyclase activator 2A
195707	0.000143	1.22e-07	7.04536	7.65979	2.13155	HSD17B2	hydroxysteroid 17-beta dehydrogenase 2
131198	0.0001151	7.71e-08	7.22388	7.60115	2.419	PDE6A	phosphodiesterase 6A
120362	0.0001209	9.56e-08	7.13944	7.5893	3.48165	SCNN1B	sodium channel epithelial 1 beta subunit
173408	0.0001604	1.42e-07	-6.98616	7.51493	-2.65102	CXCL2	C-X-C motif chemokine ligand 2
209385	0.0001808	1.70e-07	6.91489	7.3597	2.22876	SDCBP2	syndecan binding protein 2
164835	0.0001818	1.77e-07	6.9004	7.32113	4.32796	CA2	carbonic anhydrase 2
168840	0.0001838	1.85e-07	6.88432	7.25866	2.54575	HPGD	hydroxyprostaglandin dehydrogenase 15-(NAD)
215425	0.000187	1.93e-07	6.86619	7.23641	1.59598	PRDX6	peroxiredoxin 6
132666	0.000188	2.00e-07	-6.85298	7.20081	-2.10824	MYC	v-myc avian myelocytomatosis viral oncogene homolog
118874	0.0001965	2.15e-07	-6.82507	7.13792	-1.71745	IFITM1	interferon induced transmembrane protein 1
177389	0.0002073	2.40e-07	-6.78377	7.02098	-3.04503	CXCL3	C-X-C motif chemokine ligand 3
188682	0.0002137	2.54e-07	6.76196	6.95763	1.83208	ZNF575	zinc finger protein 575
214739	0.0002032	2.29e-07	6.80162	6.93239	2.96112	CCR1	C-C motif chemokine receptor 1
183171	0.0002315	2.82e-07	6.72166	6.86983	1.65883	ETHE1	ETHE1, persulfide dioxygenase
129974	0.0002399	3.06e-07	6.6893	6.7921	2.53432	ADAMDEC1	ADAM like decysin 1
158352	0.0002325	2.90e-07	6.71045	6.65374	2.38774	EDN3	endothelin 3
172733	0.0002933	4.03e-07	-6.58441	6.53582	-1.41033	ENC1	ectodermal-neural cortex 1
168505	0.0002933	4.32e-07	6.5582	6.46933	1.80952	SMPDL3A	sphingomyelin phosphodiesterase acid like 3A
112934	0.0002933	4.37e-07	6.5536	6.43461	1.35329	SMPD3	sphingomyelin phosphodiesterase 3
184667	0.0002698	3.53e-07	6.63531	6.41485	2.39357	SCGN	secretagogin, EF-hand calcium binding protein
149192	0.0003002	4.57e-07	-6.53705	6.41129	-2.34699	CXCL1	C-X-C motif chemokine ligand 1
161379	0.0003079	4.78e-07	6.51988	6.37137	1.50759	HIGD1A	HIG1 hypoxia inducible domain family member 1A
182776	0.0003415	5.61e-07	6.45885	6.15955	2.87807	ABCA8	ATP binding cassette subfamily A member 8
169378	0.0003694	6.18e-07	6.42217	6.11938	1.957	PDZD3	PDZ domain containing 3
127270	0.0002933	3.95e-07	-6.59204	6.11033	-1.95219	CHRNA5	cholinergic receptor nicotinic alpha 5 subunit
172779	0.000337	5.33e-07	-6.47821	6.05426	-1.98177	SORD	sorbitol dehydrogenase
143287	0.0003862	6.58e-07	6.39843	6.04776	5.85133	AQP8	aquaporin 8
210299	0.0004056	7.16e-07	6.36661	5.96999	4.63655	SLC26A3	solute carrier family 26 member 3
202584	0.0003962	6.87e-07	-6.38214	5.91075	-1.4842	KDELC1	KDEL motif containing 1
107158	0.0004766	8.93e-07	6.28302	5.76833	0.941897	ATP6V0D1	ATPase H+ transporting V0 subunit d1
204936	0.0004762	8.69e-07	6.29324	5.75692	2.58388	CLDN23	claudin 23
109532	0.0004766	9.11e-07	6.27552	5.74844	1.67965	GPAT3	glycerol-3-phosphate acyltransferase 3
125800	0.0004901	9.71e-07	6.25134	5.68607	1.67699	PLCD1	phospholipase C delta 1
206021	0.0004901	9.84e-07	6.24646	5.67609	2.0546	DHRS11	dehydrogenase/reductase 11
185528	0.0004718	8.47e-07	6.30304	5.65463	3.2421	CLDN8	claudin 8
170468	0.0004963	1.04e-06	6.22623	5.63311	1.24618	VILL	villin like
197431	0.0004963	1.02e-06	6.23198	5.47816	2.59152	AMPD1	adenosine monophosphate deaminase 1
187286	0.0005043	1.08e-06	6.21018	5.44892	3.07279	CHGB	chromogranin B
129972	0.0005607	1.30e-06	6.14286	5.4172	1.03185	PXMP2	peroxisomal membrane protein 2
171247	0.0005734	1.34e-06	6.12952	5.38204	1.80732	TSPAN7	tetraspanin 7
105408	0.0005867	1.39e-06	6.11609	5.35398	1.89496	PDE9A	phosphodiesterase 9A
152856	0.0005989	1.46e-06	6.09889	5.30848	1.04147	TMEM45B	transmembrane protein 45B
144371	0.0006171	1.52e-06	6.08298	5.26262	1.44206	KRT14	keratin 14
147078	0.0006343	1.60e-06	6.06356	5.22068	0.883285	LARGE1	LARGE xylosyl- and glucuronyltransferase 1
173221	0.0006416	1.64e-06	6.05482	5.17336	2.69405	LAMA1	laminin subunit alpha 1
409931	0.0006639	1.73e-06	6.03482	5.12909	1.73249	DISP2	dispatched RND transporter family member 2
123731	0.0006649	1.76e-06	6.02833	5.10247	4.10041	ZG16	zymogen granule protein 16
168061	0.0006758	1.83e-06	6.01365	5.09351	1.37932	ANO9	anoctamin 9
211877	0.0005934	1.43e-06	-6.10707	5.08606	-1.30923	ASUN	asunder, spermatogenesis regulator
209671	0.0006758	1.88e-06	-6.00288	5.06301	-0.822273	SSB	Sjogren syndrome antigen B
178866	0.0006758	1.89e-06	6.001	5.05696	2.33345	LRRC19	leucine rich repeat containing 19
189141	0.0006639	1.74e-06	6.03323	5.0159	4.25295	TMIGD1	transmembrane and immunoglobulin domain containing 1
107835	0.0006842	1.97e-06	5.98583	5.01348	1.56054	FUCA1	fucosidase, alpha-L- 1, tissue
157780	0.0006842	2.00e-06	5.98085	5.00641	3.53173	SLC26A2	solute carrier family 26 member 2
106461	0.0006758	1.87e-06	6.00503	5.00081	2.03138	TSPAN1	tetraspanin 1
165381	0.0007013	2.07e-06	5.96778	4.9536	1.7337	RHBDL2	rhomboid like 2
124299	0.0007127	2.14e-06	5.95493	4.93773	2.64072	ADH1A	alcohol dehydrogenase 1A (class I), alpha polypeptide
120135	0.0007127	2.17e-06	5.95038	4.93094	1.60988	PTPRH	protein tyrosine phosphatase, receptor type H
107957	0.0007182	2.23e-06	5.94013	4.89482	1.63612	METTL7A	methyltransferase like 7A
112056	0.0007218	2.26e-06	5.93464	4.87431	1.55919	UGP2	UDP-glucose pyrophosphorylase 2
150137	0.0006842	1.98e-06	5.98352	4.87021	2.40055	FABP4	fatty acid binding protein 4
201519	0.0007335	2.33e-06	5.92342	4.85062	2.10838	MALL	mal, T-cell differentiation protein like
112586	0.0007397	2.47e-06	5.90218	4.80963	2.59758	LGALS2	galectin 2
157489	0.0007397	2.46e-06	5.90363	4.80272	0.921341	POLD4	DNA polymerase delta 4, accessory subunit
143546	0.0007397	2.47e-06	5.90097	4.79342	2.40382	CHGA	chromogranin A
191423	0.0007397	2.46e-06	5.90379	4.78958	1.32449	CRYBA2	crystallin beta A2
113888	0.0007397	2.44e-06	5.90621	4.78426	1.54473	KRT19	keratin 19
179125	0.0007335	2.34e-06	5.92149	4.76852	2.23654	CDHR5	cadherin related family member 5
106227	0.0007659	2.60e-06	-5.88299	4.75728	-1.55343	DUSP14	dual specificity phosphatase 14
167280	0.0006758	1.91e-06	-5.99733	4.71312	-1.43744	GLMN	glomulin, FKBP associated protein
196942	0.0007838	2.69e-06	5.86939	4.7119	4.60428	CA4	carbonic anhydrase 4
163681	0.0007659	2.61e-06	5.88131	4.70651	1.2762	SRI	sorcin
172069	0.0007991	2.80e-06	5.85568	4.68184	1.79951	CES2	carboxylesterase 2
195577	0.0008027	2.83e-06	-5.8508	4.65043	-1.0667	IFITM3	interferon induced transmembrane protein 3
108266	0.0008218	2.94e-06	5.8373	4.64599	1.99069	CLIC5	chloride intracellular channel 5
126682	0.0008218	3.07e-06	-5.82024	4.60218	-0.958746	RCN1	reticulocalbin 1
202835	0.0008218	3.07e-06	-5.82035	4.60129	-1.40118	PAICS	phosphoribosylaminoimidazole carboxylase; phosphoribosylaminoimidazolesuccinocarboxamide synthase
132844	0.0008228	3.15e-06	-5.8114	4.58022	-2.16221	SLCO4A1	solute carrier organic anion transporter family member 4A1
482241	0.0008228	3.18e-06	-5.80784	4.56876	-0.880242	ARMC10	armadillo repeat containing 10
144256	0.0008373	3.29e-06	-5.79561	4.53192	-1.05351	ATIC	5-aminoimidazole-4-carboxamide ribonucleotide formyltransferase/IMP cyclohydrolase
199044	0.0008218	3.06e-06	5.82248	4.53117	3.02038	ABCG2	ATP binding cassette subfamily G member 2 (Junior blood group)
200105	0.0008537	3.43e-06	5.77983	4.49551	1.71757	DISP2	dispatched RND transporter family member 2
100812	0.0008228	3.20e-06	5.80498	4.48145	1.77365	FXYD1	FXYD domain containing ion transport regulator 1
187312	0.0008525	3.39e-06	5.78368	4.46828	1.19202	RETSAT	retinol saturase
129683	0.0008588	3.47e-06	5.77482	4.45843	1.47358	MTM1	myotubularin 1
220963	0.0008228	3.14e-06	5.81214	4.45217	2.87421	MMP28	matrix metallopeptidase 28
127566	0.0008588	3.50e-06	5.77204	4.44199	1.9846	LDHD	lactate dehydrogenase D
108301	0.0008901	3.65e-06	5.756	4.43869	1.6763	PDGFD	platelet derived growth factor D
204006	0.000897	3.74e-06	5.74767	4.41509	2.39674	CDKN2B	cyclin dependent kinase inhibitor 2B
184100	0.000897	3.77e-06	-5.74495	4.40688	-0.98175	PSMG1	proteasome assembly chaperone 1
126166	0.000897	3.76e-06	5.74569	4.30832	1.66171	FXYD3	FXYD domain containing ion transport regulator 3
158959	0.0009349	4.11e-06	5.71228	4.29716	3.88275	UGT2B17	UDP glucuronosyltransferase family 2 member B17
182277	0.0009349	4.06e-06	5.71654	4.2969	1.14652	NANS	N-acetylneuraminate synthase
112968	0.0009664	4.35e-06	5.69128	4.27412	2.69016	HHLA2	HERV-H LTR-associating 2
143933	0.0009349	4.03e-06	5.7195	4.26171	1.9196	TMCC3	transmembrane and coiled-coil domain family 3
199228	0.0009349	4.12e-06	5.71128	4.24159	3.30463	KRTAP13-2	keratin associated protein 13-2
163151	0.0009664	4.40e-06	5.68747	4.23292	1.28318	SULT1A2	sulfotransferase family 1A member 2
103392	0.0009664	4.49e-06	5.67959	4.22988	1.48246	TDP2	tyrosyl-DNA phosphodiesterase 2
201106	0.0009664	4.53e-06	-5.67669	4.22412	-1.57409	SOX9	SRY-box 9
125486	0.0009664	4.59e-06	5.67119	4.22096	1.79717	HSD11B2	hydroxysteroid 11-beta dehydrogenase 2
144148	0.0009664	4.58e-06	5.67194	4.21504	1.52611	PDCD4	programmed cell death 4 (neoplastic transformation inhibitor)
128553	0.0009349	4.11e-06	5.71268	4.20925	1.59696	FMO4	flavin containing monooxygenase 4
203712	0.0009664	4.61e-06	5.66951	4.17778	1.17324	TST	thiosulfate sulfurtransferase
129748	0.0009349	4.09e-06	5.71415	4.13727	1.98869	GDPD2	glycerophosphodiester phosphodiesterase domain containing 2
202211	0.0010457	5.15e-06	-5.62869	4.09352	-1.21725	PUS1	pseudouridylate synthase 1
179404	0.0010624	5.32e-06	5.61709	4.07526	1.31207	BCAR3	breast cancer anti-estrogen resistance 3
142688	0.0010624	5.38e-06	-5.61258	4.07451	-1.28984	PDCD2L	programmed cell death 2 like
192503	0.0010624	5.37e-06	-5.61346	4.07123	-1.12732	DCUN1D5	defective in cullin neddylation 1 domain containing 5
173450	0.0010714	5.57e-06	-5.5998	4.04199	-1.23645	TRAP1	TNF receptor associated protein 1
143443	0.0010624	5.36e-06	5.61422	4.01711	2.34468	GNG7	G protein subunit gamma 7
156507	0.0011035	5.84e-06	-5.58235	3.99028	-0.770541	BOD1	biorientation of chromosomes in cell division 1
206002	0.0010642	5.47e-06	5.60656	3.97384	0.9169	CYSTM1	cysteine rich transmembrane module containing 1
194623	0.0010919	5.75e-06	5.58839	3.95571	2.81784	CEACAM7	carcinoembryonic antigen related cell adhesion molecule 7
205161	0.0010714	5.60e-06	5.59755	3.94411	1.78958	C15orf48	chromosome 15 open reading frame 48
193064	0.0010714	5.59e-06	-5.59866	3.91745	-3.7427	INHBA	inhibin beta A subunit
206519	0.0011806	6.46e-06	5.54484	3.90064	3.47418	CHP2	calcineurin like EF-hand protein 2
132913	0.0011806	6.42e-06	-5.54716	3.89501	-0.897576	MRPL17	mitochondrial ribosomal protein L17
169872	0.0011806	6.43e-06	-5.54673	3.88553	-0.962706	CCT4	chaperonin containing TCP1 subunit 4
117895	0.0012049	6.63e-06	5.53529	3.8774	1.37715	SCG2	secretogranin II
117918	0.001147	6.17e-06	5.56174	3.86872	1.80341	ITM2C	integral membrane protein 2C
173988	0.0012188	6.78e-06	5.52696	3.85205	2.67496	C2orf88	chromosome 2 open reading frame 88
207590	0.0012207	6.92e-06	5.51981	3.83407	2.52984	CLEC3B	C-type lectin domain family 3 member B
163587	0.0012207	6.88e-06	5.52158	3.81959	0.972655	FLNB	filamin B
113678	0.0012423	7.18e-06	-5.50606	3.80188	-1.2537	CAD	carbamoyl-phosphate synthetase 2, aspartate transcarbamylase, and dihydroorotase
143936	0.0012207	6.95e-06	5.51794	3.79943	2.44214	MFSD4A	major facilitator superfamily domain containing 4A
218843	0.0012207	6.98e-06	5.51645	3.78836	2.7662	CXCL12	C-X-C motif chemokine ligand 12
169620	0.0012704	7.42e-06	-5.49392	3.76548	-1.02788	NOB1	NIN1/PSMD8 binding protein 1 homolog
130916	0.0012942	7.60e-06	5.48517	3.72181	4.5877	MS4A12	membrane spanning 4-domains A12
118520	0.0013262	7.87e-06	-5.47234	3.71662	-0.944254	RBM28	RNA binding motif protein 28
207664	0.0012281	7.06e-06	-5.51224	3.68798	-2.70905	SIM2	single-minded family bHLH transcription factor 2
410824	0.0013494	8.13e-06	-5.46031	3.68478	-1.07064	ABCE1	ATP binding cassette subfamily E member 1
167316	0.0013749	8.41e-06	5.44787	3.65538	2.08391	MATN2	matrilin 2
145359	0.0013829	8.54e-06	-5.44205	3.63025	-1.60704	NEBL	nebulette
169984	0.0013381	7.98e-06	5.46715	3.62776	2.5862	SEPP1	selenoprotein P, plasma, 1
131650	0.0013829	8.51e-06	5.44344	3.62243	2.56655	CWH43	cell wall biogenesis 43 C-terminal homolog
210742	0.0013494	8.13e-06	5.46037	3.60944	1.19468	CAPN2	calpain 2
155970	0.0014292	9.04e-06	5.42093	3.562	1.54904	SMIM14	small integral membrane protein 14
191292	0.0014598	9.41e-06	-5.40611	3.5207	-0.73526	STRAP	serine/threonine kinase receptor associated protein
107347	0.0013611	8.24e-06	-5.45527	3.50976	-2.17447	SNTB1	syntrophin beta 1
146625	0.0014087	8.79e-06	5.43133	3.49642	1.82594	FEV	FEV, ETS transcription factor
189624	0.0015222	9.91e-06	-5.38721	3.49431	-1.45127	GTF2IRD1	GTF2I repeat domain containing 1
156100	0.0015222	1.00e-05	5.38304	3.49001	1.98671	AHCYL2	adenosylhomocysteinase like 2
153856	0.0015222	1.00e-05	5.38208	3.48799	2.621	SPINK5	serine peptidase inhibitor, Kazal type 5
112248	0.0014598	9.37e-06	5.40769	3.47169	1.97529	CLEC10A	C-type lectin domain family 10 member A
211422	0.0015344	1.04e-05	5.36908	3.44785	0.960917	PNLIPRP2	pancreatic lipase related protein 2 (gene/pseudogene)
113674	0.0014087	8.77e-06	5.43221	3.4454	1.82093	NEUROD1	neuronal differentiation 1
133906	0.0015248	1.02e-05	-5.37807	3.44343	-1.86496	TGFBI	transforming growth factor beta induced
198428	0.0015254	1.03e-05	5.37457	3.44336	0.823915	ANKRD13A	ankyrin repeat domain 13A
108691	0.001553	1.07e-05	-5.35809	3.42154	-0.899133	METTL5	methyltransferase like 5
208216	0.0015627	1.08e-05	5.35396	3.40338	0.961364	STAP2	signal transducing adaptor family member 2
146311	0.001539	1.05e-05	-5.3647	3.38671	-0.942827	IFITM2	interferon induced transmembrane protein 2
188430	0.001575	1.11e-05	5.34648	3.37902	1.19577	C5orf30	chromosome 5 open reading frame 30
163732	0.0015222	1.00e-05	-5.38255	3.37078	-2.07789	MTHFD1L	methylenetetrahydrofolate dehydrogenase (NADP+ dependent) 1-like
118930	0.001543	1.06e-05	5.36212	3.36711	1.47637	TXNIP	thioredoxin interacting protein
150424	0.0016173	1.16e-05	5.32884	3.35107	1.19393	GLTP	glycolipid transfer protein
168194	0.0016023	1.14e-05	5.33697	3.33783	3.23464	KRT20	keratin 20
178884	0.0016173	1.16e-05	5.33024	3.3339	1.61685	PCSK5	proprotein convertase subtilisin/kexin type 5
195875	0.0016221	1.19e-05	-5.32004	3.32997	-1.2967	RNF43	ring finger protein 43
162520	0.0016221	1.18e-05	5.32257	3.32594	1.38968	GDPD3	glycerophosphodiester phosphodiesterase domain containing 3
123185	0.0016173	1.16e-05	5.33068	3.30823	2.55548	TNXB	tenascin XB
118996	0.0016249	1.22e-05	5.31003	3.30491	1.38219	RDH5	retinol dehydrogenase 5
156250	0.0015268	1.03e-05	5.37257	3.30117	1.73834	ADORA3	adenosine A3 receptor
193869	0.0016249	1.23e-05	5.30661	3.28765	1.28642	TUB	tubby bipartite transcription factor
115313	0.0016249	1.22e-05	5.31163	3.28754	1.16567	LRRC1	leucine rich repeat containing 1
134780	0.0016221	1.19e-05	5.32024	3.27562	0.763033	BLOC1S1	biogenesis of lysosomal organelles complex 1 subunit 1
120339	0.0016221	1.17e-05	-5.32467	3.26992	-1.701	CMSS1	cms1 ribosomal small subunit homolog (yeast)
219722	0.0016402	1.27e-05	-5.29597	3.2664	-1.81753	PDPN	podoplanin
141635	0.0016249	1.23e-05	5.30678	3.26359	2.30036	SOSTDC1	sclerostin domain containing 1
128630	0.0016402	1.28e-05	5.29385	3.25658	1.52864	IL6R	interleukin 6 receptor
215863	0.0016249	1.21e-05	5.31218	3.25425	0.975181	PACSIN2	protein kinase C and casein kinase substrate in neurons 2
191847	0.0016249	1.22e-05	5.31038	3.24597	0.669361	MGST3	microsomal glutathione S-transferase 3
191646	0.0016995	1.33e-05	-5.2792	3.20998	-1.1345	EEF1E1	eukaryotic translation elongation factor 1 epsilon 1
152463	0.0016402	1.27e-05	5.29713	3.18583	1.4999	PLCL2	phospholipase C like 2
180741	0.0017327	1.39e-05	5.26306	3.17186	1.63109	STYK1	serine/threonine/tyrosine kinase 1
188867	0.0016249	1.24e-05	-5.3059	3.15996	-2.10001	EPHX4	epoxide hydrolase 4
123062	0.0017058	1.34e-05	-5.27499	3.15806	-1.70268	PUS7	pseudouridylate synthase 7 (putative)
107747	0.0017283	1.37e-05	-5.26733	3.14026	-0.830294	CCT4	chaperonin containing TCP1 subunit 4
111003	0.0018038	1.47e-05	5.24187	3.11087	1.34679	CASD1	CAS1 domain containing 1
176148	0.0017167	1.36e-05	5.27122	3.10817	2.3967	CDH19	cadherin 19
149755	0.0018147	1.48e-05	5.23829	3.10773	2.43421	ST6GALNAC6	ST6 N-acetylgalactosaminide alpha-2,6-sialyltransferase 6
203734	0.0016402	1.27e-05	-5.2946	3.10274	-1.5977	HOXB7	homeobox B7
181263	0.0018447	1.52e-05	-5.22952	3.08035	-1.55405	PAICS	phosphoribosylaminoimidazole carboxylase; phosphoribosylaminoimidazolesuccinocarboxamide synthase
208324	0.0016996	1.33e-05	5.27776	3.06883	0.685101	CD63	CD63 molecule
206624	0.0019005	1.58e-05	5.21585	3.06547	1.42742	CLCN2	chloride voltage-gated channel 2
146906	0.0019022	1.59e-05	5.21199	3.04142	3.48846	ADH1B	alcohol dehydrogenase 1B (class I), beta polypeptide
196081	0.0017826	1.45e-05	5.24758	3.03232	0.667664	COX8A	cytochrome c oxidase subunit 8A
129764	0.0019581	1.66e-05	5.19688	3.00358	1.14856	ACADS	acyl-CoA dehydrogenase, C-2 to C-3 short chain
163671	0.0019581	1.66e-05	5.19813	2.99916	1.43459	TMEM171	transmembrane protein 171
121773	0.0019221	1.62e-05	5.20635	2.98523	1.78752	CD36	CD36 molecule
208879	0.0020346	1.75e-05	-5.17862	2.96762	-1.74751	CDC25B	cell division cycle 25B
195535	0.0020346	1.75e-05	5.17755	2.95914	0.849492	PLXNA2	plexin A2
141980	0.0020433	1.78e-05	-5.17083	2.94182	-1.38505	LYAR	Ly1 antibody reactive
144028	0.0020641	1.81e-05	5.16455	2.93276	1.16413	CIDEC	cell death inducing DFFA like effector c
192342	0.0020395	1.77e-05	-5.17317	2.92771	-1.36034	ECT2	epithelial cell transforming 2
101185	0.002091	1.85e-05	5.1574	2.91755	1.44272	ABHD3	abhydrolase domain containing 3
115882	0.0019641	1.67e-05	5.19444	2.91105	0.863477	CHP1	calcineurin like EF-hand protein 1
100079	0.002091	1.85e-05	-5.15726	2.86309	-1.32762	HSPD1	heat shock protein family D (Hsp60) member 1
155047	0.0021407	1.90e-05	-5.14736	2.86288	-1.24448	MEST	mesoderm specific transcript
113598	0.0021531	1.92e-05	5.14397	2.80996	2.332	CPB1	carboxypeptidase B1
124823	0.0022977	2.11e-05	-5.10839	2.79329	-0.853237	POLB	DNA polymerase beta
204383	0.0022871	2.08e-05	-5.11434	2.78403	-0.936476	GTPBP4	GTP binding protein 4
140979	0.0022752	2.06e-05	5.11873	2.77223	1.43972	PLS1	plastin 1
118602	0.0022977	2.11e-05	5.10925	2.76462	1.04437	MPND	MPN domain containing
159025	0.002291	2.09e-05	5.11249	2.76254	1.21848	CCL15///CCL14	C-C motif chemokine ligand 15///C-C motif chemokine ligand 14
149817	0.0022977	2.12e-05	5.10705	2.7564	0.970186	SLC1A7	solute carrier family 1 member 7
108463	0.0023148	2.20e-05	5.0939	2.75594	1.12057	INTS6L	integrator complex subunit 6 like
103481	0.0023121	2.17e-05	-5.09825	2.74741	-1.11852	TSR1	TSR1, ribosome maturation factor
143507	0.0023148	2.20e-05	5.0931	2.73543	2.05432	CPM	carboxypeptidase M
148571	0.0023104	2.16e-05	5.09972	2.73367	0.792792	FAM160A2	family with sequence similarity 160 member A2
179836	0.0020395	1.77e-05	5.17364	2.73355	0.888545	LGALS3	lectin, galactoside binding soluble 3
118978	0.0023148	2.18e-05	5.09649	2.73353	1.32364	IL17F	interleukin 17F
182404	0.0023104	2.16e-05	-5.1007	2.72412	-2.72473	GDF15	growth differentiation factor 15
131595	0.0023657	2.29e-05	5.0789	2.7162	2.23582	PTN	pleiotrophin
202952	0.0023104	2.16e-05	5.1009	2.7128	1.71639	GPT	glutamic--pyruvic transaminase
208388	0.0023698	2.32e-05	-5.07405	2.70121	-2.5164	PTGS2	prostaglandin-endoperoxide synthase 2
174416	0.0023148	2.19e-05	5.09506	2.67572	2.32277	MYOC	myocilin
210323	0.0024342	2.45e-05	5.05464	2.65736	2.59264	STMN2	stathmin 2
227186	0.0023657	2.29e-05	5.07883	2.65718	1.15033	GIPC1	GIPC PDZ domain containing family member 1
210482	0.0023746	2.33e-05	-5.07217	2.65548	-0.698861	RBMX	RNA binding motif protein, X-linked
126099	0.0024342	2.42e-05	5.05883	2.65165	0.951159	ACAA1	acetyl-CoA acyltransferase 1
126530	0.0023698	2.32e-05	-5.0742	2.65048	-1.12333	DDX21	DEAD-box helicase 21
215072	0.0022977	2.13e-05	5.10533	2.64406	1.50954	TRPM6	transient receptor potential cation channel subfamily M member 6
177035	0.0024342	2.40e-05	-5.06099	2.63414	-0.906416	CCT3	chaperonin containing TCP1 subunit 3
146593	0.0023657	2.29e-05	5.07827	2.62594	0.895935	ACADVL	acyl-CoA dehydrogenase, very long chain
194041	0.0024342	2.46e-05	-5.05296	2.61913	-1.00286	TCF12	transcription factor 12
112201	0.0024532	2.48e-05	5.049	2.59438	3.38527	ADH1C	alcohol dehydrogenase 1C (class I), gamma polypeptide
196792	0.0024823	2.54e-05	5.04138	2.58979	1.97725	ENTPD5	ectonucleoside triphosphate diphosphohydrolase 5
215092	0.0024342	2.46e-05	-5.05296	2.58258	-0.822876	PA2G4	proliferation-associated 2G4
162511	0.002532	2.66e-05	5.02422	2.57508	1.18131	CLMN	calmin
143998	0.002532	2.69e-05	5.02034	2.57093	3.05126	SFRP1	secreted frizzled related protein 1
123381	0.002532	2.69e-05	5.02004	2.57008	1.99227	IGF1	insulin like growth factor 1
201258	0.0024994	2.57e-05	5.03667	2.55068	1.96301	FXYD3	FXYD domain containing ion transport regulator 3
202626	0.0025198	2.61e-05	5.03045	2.55045	0.89418	ACAA1	acetyl-CoA acyltransferase 1
200042	0.0024695	2.52e-05	5.04438	2.54567	2.20033	SLC30A10	solute carrier family 30 member 10
177655	0.0024695	2.51e-05	5.04505	2.54083	0.694109	MGST3	microsomal glutathione S-transferase 3
160921	0.002532	2.67e-05	-5.02193	2.5341	-1.008	ALKBH2	alkB homolog 2, alpha-ketoglutarate dependent dioxygenase
195445	0.002532	2.70e-05	5.01909	2.5209	2.4033	DPT	dermatopontin
100513	0.0025742	2.77e-05	5.0089	2.51614	1.41641	LPAR1	lysophosphatidic acid receptor 1
114220	0.0025742	2.79e-05	5.00592	2.50973	1.27436	BEST4	bestrophin 4
215519	0.0025304	2.64e-05	5.02675	2.5093	2.0671	PCSK2	proprotein convertase subtilisin/kexin type 2
207176	0.0025742	2.79e-05	-5.00591	2.49969	-1.414	URB2	URB2 ribosome biogenesis 2 homolog (S. cerevisiae)
109711	0.0026114	2.90e-05	-4.99237	2.49822	-1.83486	TPD52L1	tumor protein D52-like 1
173844	0.0025304	2.63e-05	-5.0276	2.48431	-1.06834	MIF	macrophage migration inhibitory factor (glycosylation-inhibiting factor)
198202	0.0026095	2.87e-05	-4.99665	2.4819	-0.801854	SMARCC1	SWI/SNF related, matrix associated, actin dependent regulator of chromatin subfamily c member 1
138852	0.0025714	2.75e-05	5.01134	2.48079	1.47876	PARM1	prostate androgen-regulated mucin-like protein 1
223944	0.0026269	2.94e-05	-4.98699	2.47266	-1.53717	ZAK	sterile alpha motif and leucine zipper containing kinase AZK
163619	0.0025559	2.73e-05	5.0146	2.47109	1.13017	CLDN7	claudin 7
160510	0.0026462	2.99e-05	4.9805	2.47034	1.3424	TCN2	transcobalamin 2
200194	0.0026439	2.98e-05	4.98181	2.46515	1.13317	ZNF350	zinc finger protein 350
123867	0.0026114	2.90e-05	4.99235	2.45326	1.57123	KIAA0408	KIAA0408
206934	0.0026114	2.89e-05	4.99297	2.45028	1.96913	NEU4	neuraminidase 4
203394	0.0026163	2.92e-05	-4.99023	2.44851	-3.52556	SAA1	serum amyloid A1
213843	0.0025198	2.60e-05	5.03195	2.42598	0.824282	S100A10	S100 calcium binding protein A10
212557	0.0027438	3.19e-05	-4.95758	2.406	-1.17197	WDR77	WD repeat domain 77
141331	0.0025906	2.82e-05	5.0024	2.40561	1.3784	GPA33	glycoprotein A33
210498	0.0026836	3.06e-05	4.97206	2.40216	0.954217	CGN	cingulin
161798	0.0027438	3.17e-05	-4.95903	2.39493	-1.46445	GPSM2	G-protein signaling modulator 2
149642	0.0026439	2.98e-05	-4.98258	2.38925	-0.818367	NCL	nucleolin
215809	0.0027729	3.27e-05	4.9486	2.38723	2.12535	TUBAL3	tubulin alpha like 3
192867	0.0027729	3.27e-05	4.94786	2.37085	1.80433	UGT1A8	UDP glucuronosyltransferase family 1 member A8
215956	0.0027438	3.20e-05	4.95654	2.36947	1.32243	NEDD4L	neural precursor cell expressed, developmentally down-regulated 4-like, E3 ubiquitin protein ligase
212848	0.0027438	3.20e-05	-4.9565	2.3689	-1.12464	CDK4	cyclin dependent kinase 4
171687	0.0027905	3.33e-05	-4.94177	2.36411	-0.840032	NUP35	nucleoporin 35
102723	0.0027649	3.24e-05	-4.95177	2.35991	-0.988579	NUP37	nucleoporin 37
146400	0.0027729	3.26e-05	4.94957	2.35429	1.57076	ENTPD5	ectonucleoside triphosphate diphosphohydrolase 5
155565	0.0027324	3.14e-05	-4.96285	2.3518	-2.44809	ASIC1	acid sensing ion channel subunit 1
186044	0.0028043	3.38e-05	4.93622	2.34169	1.67072	CD163L1	CD163 molecule like 1
110884	0.0028198	3.45e-05	4.92875	2.33988	1.16588	NR3C1	nuclear receptor subfamily 3 group C member 1
163234	0.0027993	3.36e-05	4.93781	2.33159	0.952915	STAP2	signal transducing adaptor family member 2
180242	0.0028198	3.42e-05	-4.93145	2.32613	-4.17616	FABP6	fatty acid binding protein 6
117960	0.0027905	3.32e-05	4.94304	2.31668	0.774359	CMAS	cytidine monophosphate N-acetylneuraminic acid synthetase
100537	0.0027993	3.35e-05	4.93874	2.31448	0.817749	CPT2	carnitine palmitoyltransferase 2
224965	0.0028519	3.51e-05	-4.9218	2.30957	-1.00689	B3GALT6	beta-1,3-galactosyltransferase 6
212469	0.0028198	3.44e-05	-4.92954	2.29246	-0.793937	EBPL	emopamil binding protein like
146818	0.0028485	3.50e-05	4.92314	2.28528	0.901262	PCSK7	proprotein convertase subtilisin/kexin type 7
211942	0.0028198	3.45e-05	4.92868	2.28437	1.20053	MPC1	mitochondrial pyruvate carrier 1
196689	0.0029248	3.67e-05	4.90622	2.27927	1.61238	SIDT1	SID1 transmembrane family member 1
148241	0.0028202	3.46e-05	-4.92771	2.27116	-0.651157	METTL5	methyltransferase like 5
215752	0.0029299	3.68e-05	4.90433	2.27058	1.49447	SAMD9	sterile alpha motif domain containing 9
174810	0.0028979	3.58e-05	-4.91492	2.26204	-2.97882	ESM1	endothelial cell specific molecule 1
226943	0.0027905	3.32e-05	4.9428	2.25603	0.908358	VAMP8	vesicle associated membrane protein 8
136269	0.0029044	3.62e-05	-4.91058	2.25542	-0.686432	NTMT1	N-terminal Xaa-Pro-Lys N-methyltransferase 1
157543	0.0027981	3.34e-05	4.93984	2.25224	0.83993	SLC25A23	solute carrier family 25 member 23
132261	0.0029333	3.73e-05	-4.89985	2.24889	-0.704156	ZPR1	ZPR1 zinc finger
172287	0.0029248	3.66e-05	-4.90662	2.24803	-0.902933	WDR3	WD repeat domain 3
201319	0.0029299	3.72e-05	4.90116	2.23616	1.58293	DSC2	desmocollin 2
101611	0.0029606	3.88e-05	-4.88532	2.22679	-0.827475	GPN3	GPN-loop GTPase 3
162741	0.0029606	3.87e-05	-4.88608	2.22175	-1.01887	EBPL	emopamil binding protein like
190306	0.0029606	3.94e-05	4.87956	2.21599	2.26912	GHR	growth hormone receptor
146893	0.0029568	3.77e-05	4.89605	2.21327	1.1878	GPD1L	glycerol-3-phosphate dehydrogenase 1-like
208372	0.0029606	3.85e-05	-4.88848	2.21155	-0.985786	PNPT1	polyribonucleotide nucleotidyltransferase 1
156570	0.002967	3.96e-05	-4.87766	2.20777	-1.13602	PPAT	phosphoribosyl pyrophosphate amidotransferase
220348	0.0028979	3.61e-05	4.9123	2.20552	1.03633	SULT1A3	sulfotransferase family 1A member 3
203443	0.0029606	3.92e-05	4.88143	2.2028	1.28307	EAF2	ELL associated factor 2
194368	0.0029606	3.90e-05	-4.88358	2.20005	-0.997839	WDR12	WD repeat domain 12
112467	0.0029994	4.02e-05	4.87193	2.18688	1.02711	SPPL2A	signal peptide peptidase like 2A
143238	0.0029606	3.90e-05	-4.88382	2.18456	-1.1538	CSE1L	chromosome segregation 1 like
137136	0.0030484	4.14e-05	4.86162	2.16913	1.71317	GULP1	GULP, engulfment adaptor PTB domain containing 1
127182	0.0029299	3.70e-05	-4.90232	2.16484	-1.1766	NPM1	nucleophosmin
181200	0.0029994	4.04e-05	4.87033	2.15348	1.00599	DIRC2	disrupted in renal carcinoma 2
110709	0.0029606	3.94e-05	4.87928	2.14672	1.89033	FCRLA	Fc receptor like A
129450	0.0029994	4.03e-05	-4.87093	2.14635	-0.874337	NONO	non-POU domain containing, octamer-binding
106012	0.0030484	4.16e-05	4.85997	2.14591	1.10932	SLC25A20	solute carrier family 25 member 20
127594	0.0030484	4.16e-05	4.85931	2.14461	1.25502	FGL2	fibrinogen like 2
174895	0.003045	4.12e-05	4.86313	2.12709	1.21092	RIOK3	RIO kinase 3
143290	0.0029606	3.86e-05	4.88695	2.12678	1.19719	TMEM54	transmembrane protein 54
187019	0.0030223	4.08e-05	4.8667	2.12587	3.0521	AKR1B10	aldo-keto reductase family 1 member B10
180535	0.0030484	4.17e-05	4.85861	2.12526	3.23712	ADH1B	alcohol dehydrogenase 1B (class I), beta polypeptide
158950	0.0031911	4.42e-05	4.83735	2.10115	1.73541	SGK1	serum/glucocorticoid regulated kinase 1
141049	0.0031093	4.27e-05	-4.84972	2.08281	-0.584936	WDR75	WD repeat domain 75
139356	0.0032754	4.59e-05	-4.82337	2.06945	-1.06162	MRPS23	mitochondrial ribosomal protein S23
101985	0.003138	4.33e-05	-4.84506	2.06456	-0.651712	CCT6A	chaperonin containing TCP1 subunit 6A
101377	0.0031911	4.43e-05	4.83695	2.06381	1.45368	CIDEB	cell death-inducing DFFA-like effector b
175289	0.0031968	4.44e-05	-4.83549	2.0511	-1.11435	COMT	catechol-O-methyltransferase
197221	0.003252	4.54e-05	-4.82759	2.03864	-1.08889	MTHFD2	methylenetetrahydrofolate dehydrogenase (NADP+ dependent) 2, methenyltetrahydrofolate cyclohydrolase
160113	0.0033351	4.72e-05	4.81355	2.03629	0.807494	PRKCD	protein kinase C delta
167471	0.0033362	4.73e-05	4.81264	2.03435	1.88058	SLC22A18AS	solute carrier family 22 member 18 antisense
105539	0.0029606	3.92e-05	4.88179	2.03293	0.984	KRT8	keratin 8
158446	0.0033084	4.66e-05	4.81809	2.02839	2.17145	STAP1	signal transducing adaptor family member 1
196373	0.0029606	3.93e-05	4.88013	2.02403	0.783261	MYL6	myosin light chain 6
105351	0.0032754	4.58e-05	4.82404	2.01959	0.796	EIF2AK3	eukaryotic translation initiation factor 2 alpha kinase 3
177253	0.0033177	4.68e-05	4.81627	2.01915	0.893245	FAM63A	family with sequence similarity 63 member A
227322	0.0032141	4.48e-05	-4.83271	1.99689	-1.47616	WDR35	WD repeat domain 35
166386	0.0033402	4.76e-05	4.81052	1.99436	1.88485	ANGPTL1	angiopoietin like 1
227306	0.0033728	4.88e-05	4.80084	1.99053	1.20024	GALNT12	polypeptide N-acetylgalactosaminyltransferase 12
113921	0.0033728	4.87e-05	-4.80144	1.97699	-0.818856	NELFCD	negative elongation factor complex member C/D
177241	0.0033402	4.76e-05	4.81024	1.96837	2.72655	VSIG2	V-set and immunoglobulin domain containing 2
224955	0.0033529	4.80e-05	4.80689	1.96724	1.22089	GLIPR2	GLI pathogenesis related 2
138381	0.0034309	5.07e-05	-4.78692	1.95722	-0.929464	TRAF5	TNF receptor associated factor 5
182131	0.0033728	4.87e-05	4.80194	1.95592	0.925402	MARCKS	myristoylated alanine rich protein kinase C substrate
164714	0.0033402	4.76e-05	4.80985	1.95047	1.84428	SELENBP1	selenium binding protein 1
105463	0.0033728	4.88e-05	4.80095	1.94173	0.838804	CAB39	calcium binding protein 39
101798	0.0034309	5.05e-05	-4.78882	1.92926	-1.92347	S100A9	S100 calcium binding protein A9
147628	0.0034115	4.99e-05	4.79281	1.92855	1.43156	ESR1	estrogen receptor 1
130652	0.0034115	4.97e-05	-4.7942	1.92799	-0.636406	MRPL3	mitochondrial ribosomal protein L3
211767	0.0034309	5.05e-05	4.78829	1.92572	1.01536	SULT1A3	sulfotransferase family 1A member 3
145447	0.0035021	5.20e-05	-4.77781	1.92023	-1.22251	EPHB4	EPH receptor B4
183249	0.0035157	5.26e-05	-4.77329	1.91244	-1.04814	IPO5	importin 5
175721	0.0036106	5.50e-05	4.75699	1.90801	2.29763	SCGB2A1	secretoglobin family 2A member 1
188724	0.0035157	5.27e-05	-4.77269	1.90069	-0.896877	AEN	apoptosis enhancing nuclease
214525	0.0035021	5.21e-05	-4.77677	1.88753	-0.659375	RBMX	RNA binding motif protein, X-linked
106245	0.0035021	5.21e-05	-4.77718	1.87434	-1.5174	FOPNL	FGFR1OP N-terminal like
101487	0.0036106	5.50e-05	4.75712	1.86197	1.36242	CHST5	carbohydrate sulfotransferase 5
209188	0.0037299	5.77e-05	-4.73922	1.85817	-1.73146	ZAK	sterile alpha motif and leucine zipper containing kinase AZK
171124	0.0037266	5.76e-05	4.74027	1.8511	1.61618	ITM2A	integral membrane protein 2A
212603	0.0037635	5.90e-05	4.73161	1.8447	1.94117	CPNE8	copine 8
173449	0.0036118	5.53e-05	4.75517	1.84298	0.865426	CLTB	clathrin light chain B
140440	0.0036108	5.51e-05	4.75623	1.8423	1.46533	SPINK2	serine peptidase inhibitor, Kazal type 2
110675	0.0036318	5.58e-05	-4.75192	1.84088	-0.967271	BRIX1	BRX1, biogenesis of ribosomes
107026	0.0035157	5.26e-05	-4.77338	1.83275	-0.84133	PPA1	pyrophosphatase (inorganic) 1
105499	0.0037863	5.99e-05	4.72585	1.8295	2.28461	LRRN2	leucine rich repeat neuronal 2
148620	0.0035439	5.35e-05	4.76753	1.82694	1.32877	SLC44A4	solute carrier family 44 member 4
133626	0.0037117	5.72e-05	-4.74247	1.8252	-0.597327	AATF	apoptosis antagonizing transcription factor
192223	0.0037496	5.83e-05	-4.73584	1.81885	-1.07085	NOP58	NOP58 ribonucleoprotein
212375	0.0038331	6.11e-05	-4.71852	1.7933	-1.20597	TOP1MT	topoisomerase (DNA) I, mitochondrial
177051	0.003905	6.26e-05	-4.70958	1.78399	-1.21989	YEATS4	YEATS domain containing 4
189490	0.0038307	6.09e-05	4.71945	1.77733	2.06596	NR3C2	nuclear receptor subfamily 3 group C member 2
175841	0.0039249	6.36e-05	4.70388	1.76888	1.24462	CNKSR1	connector enhancer of kinase suppressor of Ras 1
141858	0.0037854	5.97e-05	4.72691	1.76568	1.91613	FMN2	formin 2
164570	0.003789	6.00e-05	4.72487	1.76106	1.86901	BCAS1	breast carcinoma amplified sequence 1
183774	0.0039171	6.29e-05	4.70775	1.75766	2.82129	TNFRSF17	TNF receptor superfamily member 17
104115	0.0037854	5.98e-05	4.72665	1.74015	0.880581	VPS4B	vacuolar protein sorting 4 homolog B
156640	0.0034309	5.06e-05	-4.78746	1.73779	-0.498608	RPS2	ribosomal protein S2
127498	0.0039383	6.43e-05	4.69956	1.72132	1.32482	EFHC2	EF-hand domain containing 2
196296	0.0039249	6.40e-05	4.70149	1.71976	0.985889	MMP28	matrix metallopeptidase 28
105404	0.003998	6.61e-05	-4.68969	1.71717	-1.08394	NAT10	N-acetyltransferase 10
202451	0.003905	6.25e-05	4.7102	1.71263	2.90559	DHRS9	dehydrogenase/reductase 9
213600	0.0039249	6.40e-05	4.70152	1.70986	4.25648	CLCA4	chloride channel accessory 4
108167	0.0039544	6.47e-05	-4.69736	1.70228	-1.6553	TDO2	tryptophan 2,3-dioxygenase
207194	0.0039249	6.39e-05	4.70213	1.69923	1.19356	PLPP1	phospholipid phosphatase 1
205229	0.0041094	6.97e-05	4.67002	1.67364	1.68929	SMPD1	sphingomyelin phosphodiesterase 1
158869	0.0039953	6.56e-05	-4.69222	1.6653	-0.968097	EIF3M	eukaryotic translation initiation factor 3 subunit M
136478	0.0041816	7.19e-05	4.65882	1.6617	1.72141	CDHR2	cadherin related family member 2
116145	0.003998	6.63e-05	-4.68866	1.6521	-0.872624	POLR1D	RNA polymerase I subunit D
212943	0.0040343	6.74e-05	4.68227	1.65207	0.812668	STRADB	STE20-related kinase adaptor beta
180218	0.0042272	7.32e-05	-4.65223	1.64644	-1.15629	UTP20	UTP20, small subunit processome component
179882	0.0041714	7.14e-05	4.66125	1.643	1.6861	RNF112	ring finger protein 112
128289	0.004002	6.65e-05	4.68754	1.63971	0.74138	TMEM164	transmembrane protein 164
114422	0.0042067	7.25e-05	4.65532	1.6388	1.79255	COLEC12	collectin subfamily member 12
138602	0.0042373	7.35e-05	4.65071	1.62277	1.19737	MXI1	MAX interactor 1, dimerization protein
169981	0.0041963	7.22e-05	4.65688	1.6222	1.81943	IGSF9	immunoglobulin superfamily member 9
204137	0.0042426	7.38e-05	-4.64909	1.61764	-1.24235	RRP15	ribosomal RNA processing 15 homolog
198023	0.004251	7.53e-05	4.64137	1.61692	1.81781	CCDC68	coiled-coil domain containing 68
174760	0.0041094	6.97e-05	-4.67023	1.60727	-0.799168	PFDN2	prefoldin subunit 2
103069	0.004165	7.08e-05	4.6642	1.60406	0.816023	CTNND1	catenin delta 1
145956	0.0042469	7.43e-05	-4.64667	1.59165	-2.34968	GLYATL1	glycine-N-acyltransferase like 1
127600	0.0042426	7.38e-05	4.64896	1.58203	1.03797	FNBP1	formin binding protein 1
173920	0.0042469	7.45e-05	4.64539	1.5804	0.70559	TBC1D10A	TBC1 domain family member 10A
119609	0.0042469	7.43e-05	-4.64629	1.57653	-1.19995	PODXL	podocalyxin like
210715	0.0043881	7.90e-05	4.62383	1.57449	1.52996	ISL1	ISL LIM homeobox 1
198419	0.0042618	7.58e-05	-4.63903	1.57203	-0.775276	DRG1	developmentally regulated GTP binding protein 1
186550	0.004262	7.60e-05	-4.63839	1.57075	-1.28767	DHODH	dihydroorotate dehydrogenase (quinone)
163014	0.0041094	6.97e-05	4.67023	1.56561	0.713307	LAMTOR4	late endosomal/lysosomal adaptor, MAPK and MTOR activator 4
158198	0.0043881	7.94e-05	-4.62228	1.56384	-1.12289	C12orf29	chromosome 12 open reading frame 29
171400	0.0043656	7.81e-05	-4.62804	1.55528	-1.2317	LAPTM4B	lysosomal protein transmembrane 4 beta
120125	0.004251	7.51e-05	4.64246	1.55266	0.869268	PHLDB1	pleckstrin homology like domain family B member 1
115008	0.004251	7.54e-05	4.64122	1.54994	0.700237	TXNDC11	thioredoxin domain containing 11
126517	0.0043055	7.69e-05	-4.63402	1.54465	-1.28442	NOTCH1	notch 1
116895	0.0043881	7.93e-05	4.62242	1.52711	3.07814	DHRS9	dehydrogenase/reductase 9
128513	0.004523	8.30e-05	4.60599	1.51832	1.36013	CLCN2	chloride voltage-gated channel 2
218609	0.0045115	8.26e-05	-4.60755	1.51371	-0.673494	PDCD2	programmed cell death 2
141916	0.0045447	8.38e-05	4.6024	1.51125	1.53244	RAB37	RAB37, member RAS oncogene family
176856	0.0044104	8.01e-05	4.61895	1.50468	1.12467	CCNYL1	cyclin Y like 1
216065	0.0044168	8.05e-05	-4.61683	1.49403	-1.25927	CKS2	CDC28 protein kinase regulatory subunit 2
223043	0.0045281	8.32e-05	4.60497	1.49369	0.729632	PDE8A	phosphodiesterase 8A
214067	0.0041714	7.16e-05	4.66037	1.48073	0.638067	PDLIM1	PDZ and LIM domain 1
148770	0.0044168	8.04e-05	4.61743	1.47615	0.949966	MGLL	monoglyceride lipase
198659	0.0046114	8.54e-05	4.59523	1.47119	1.4043	CPNE5	copine 5
130288	0.0046794	8.78e-05	4.58503	1.4695	0.815882	WDR7	WD repeat domain 7
104384	0.0047138	8.90e-05	4.57996	1.4584	2.54939	F13A1	coagulation factor XIII A chain
130500	0.0045342	8.34e-05	-4.60387	1.45758	-0.816522	ARMC10	armadillo repeat containing 10
183441	0.0046858	8.81e-05	-4.58393	1.45712	-0.923612	MSI2	musashi RNA binding protein 2
113933	0.0046409	8.65e-05	-4.59046	1.45523	-2.00892	IL23A	interleukin 23 subunit alpha
177757	0.0047952	9.07e-05	-4.57306	1.43997	-1.30463	EXOSC2	exosome component 2
148049	0.004706	8.86e-05	4.58176	1.43429	0.769084	CACFD1	calcium channel flower domain containing 1
119192	0.0047138	8.90e-05	4.57996	1.42775	1.19266	RETSAT	retinol saturase
145357	0.0048509	9.30e-05	-4.56391	1.42485	-1.2083	RPP40	ribonuclease P/MRP subunit p40
150381	0.0048298	9.18e-05	4.56864	1.4211	0.942265	C1QC	complement C1q C chain
186871	0.0046329	8.62e-05	-4.59171	1.41896	-0.778573	CLNS1A	chloride nucleotide-sensitive channel 1A
159434	0.004627	8.60e-05	4.59277	1.40646	1.81329	VIPR1	vasoactive intestinal peptide receptor 1
157046	0.0048117	9.13e-05	-4.57061	1.38762	-1.26793	KPNA2	karyopherin subunit alpha 2
123636	0.0043656	7.82e-05	4.62767	1.3871	0.604494	COX7B	cytochrome c oxidase subunit 7B
120719	0.0048036	9.10e-05	4.57182	1.36946	0.621361	GBAP1///GBA	glucosylceramidase beta pseudogene 1///glucosylceramidase beta
141983	0.0046794	8.74e-05	4.5867	1.36677	0.912964	LIMA1	LIM domain and actin binding 1
205129	0.0048984	9.50e-05	-4.5561	1.3608	-0.801032	UBA2	ubiquitin like modifier activating enzyme 2
143630	0.0048509	9.31e-05	-4.56346	1.35573	-1.10432	TBC1D20	TBC1 domain family member 20
172367	0.005091	9.89e-05	4.54109	1.35064	1.40205	ZSCAN18	zinc finger and SCAN domain containing 18
102335	0.0048821	9.41e-05	4.55941	1.34673	0.868624	FAS	Fas cell surface death receptor
141023	0.0051661	1.02e-04	-4.52959	1.32573	-0.909373	SMYD2	SET and MYND domain containing 2
122271	0.0048984	9.51e-05	4.55587	1.31472	0.799117	FAM8A1	family with sequence similarity 8 member A1
212887	0.0051635	1.02e-04	4.53076	1.31191	1.03111	SYTL4	synaptotagmin like 4
149793	0.0051635	1.02e-04	4.53072	1.30878	0.818254	TPST2	tyrosylprotein sulfotransferase 2
204784	0.0051111	9.98e-05	4.53791	1.3077	0.710647	PPM1A	protein phosphatase, Mg2+/Mn2+ dependent 1A
215678	0.0048469	9.23e-05	4.56675	1.30636	0.663916	SCP2	sterol carrier protein 2
186316	0.0053173	1.06e-04	4.51539	1.30618	2.11705	C7	complement component 7
140708	0.0051198	1.00e-04	4.53671	1.29551	1.23483	ACAT1	acetyl-CoA acetyltransferase 1
150963	0.0051635	1.01e-04	4.53266	1.28759	1.87583	CFD	complement factor D
168033	0.0053714	1.07e-04	4.51079	1.2839	1.57927	ADGRL3	adhesion G protein-coupled receptor L3
143111	0.0053714	1.08e-04	-4.51048	1.28355	-1.95459	GPT2	glutamic--pyruvic transaminase 2
216900	0.0051827	1.03e-04	-4.52765	1.28333	-0.649816	PTCD3	pentatricopeptide repeat domain 3
106637	0.0052125	1.03e-04	-4.52468	1.27882	-0.999303	NOP16	NOP16 nucleolar protein
134052	0.0051661	1.02e-04	-4.5294	1.2703	-1.15041	CTPS1	CTP synthase 1
178845	0.0054296	1.10e-04	4.50322	1.25884	3.88845	CD177	CD177 molecule
174386	0.0054423	1.11e-04	4.49859	1.25658	1.56431	AK1	adenylate kinase 1
196004	0.0052125	1.04e-04	4.52441	1.24444	0.938955	C4orf19	chromosome 4 open reading frame 19
168414	0.0054423	1.11e-04	-4.49917	1.24034	-1.63458	CFB	complement factor B
200083	0.0055199	1.15e-04	-4.48673	1.23521	-0.934672	NKRF	NFKB repressing factor
166559	0.0054423	1.11e-04	-4.49848	1.23013	-0.982339	CCDC85B	coiled-coil domain containing 85B
145919	0.0055714	1.17e-04	-4.47902	1.2095	-4.51944	MMP7	matrix metallopeptidase 7
219494	0.0055603	1.17e-04	-4.48029	1.19758	-1.71918	FLT1	fms related tyrosine kinase 1
197538	0.0054886	1.14e-04	-4.49045	1.19393	-1.20945	BHLHE40	basic helix-loop-helix family member e40
155962	0.0056339	1.20e-04	4.47078	1.18875	1.21792	FOLR3	folate receptor 3
122265	0.0052334	1.04e-04	4.52237	1.18871	0.638694	NDUFA9	NADH:ubiquinone oxidoreductase subunit A9
203132	0.0054154	1.09e-04	4.50585	1.1874	0.904434	RBM47	RNA binding motif protein 47
173470	0.0054886	1.13e-04	-4.49085	1.18684	-0.717725	THUMPD2	THUMP domain containing 2
161306	0.0054704	1.12e-04	-4.49494	1.18193	-0.708432	TMEM165	transmembrane protein 165
141333	0.0056354	1.21e-04	-4.46763	1.17849	-2.6802	CHI3L1	chitinase 3 like 1
207598	0.0056339	1.20e-04	-4.47034	1.17233	-1.50771	SLC39A10	solute carrier family 39 member 10
166056	0.0056889	1.23e-04	4.46041	1.16975	2.30155	HOXD10	homeobox D10
202078	0.0054183	1.09e-04	-4.50509	1.1688	-0.766694	TMEM123	transmembrane protein 123
177512	0.0055872	1.18e-04	4.4771	1.16585	1.03782	RAB4B	RAB4B, member RAS oncogene family
177184	0.0056027	1.18e-04	4.4747	1.16561	1.68807	PTGDR2	prostaglandin D2 receptor 2
154165	0.0054836	1.13e-04	4.49296	1.16148	0.809795	SPATS2L	spermatogenesis associated serine rich 2 like
192545	0.0056165	1.19e-04	-4.47285	1.15692	-2.06158	AXIN2	axin 2
151931	0.0055517	1.16e-04	4.483	1.15635	1.06258	SEMA4G	semaphorin 4G
225045	0.0054578	1.12e-04	-4.49689	1.15495	-0.864191	TGIF1	TGFB induced factor homeobox 1
206763	0.0054423	1.11e-04	4.49954	1.15097	1.52155	MAOA	monoamine oxidase A
167986	0.0054886	1.13e-04	-4.49146	1.14797	-1.38982	LDHB	lactate dehydrogenase B
205721	0.0056027	1.19e-04	4.47429	1.14654	0.862166	ARHGEF9	Cdc42 guanine nucleotide exchange factor 9
225764	0.0056889	1.23e-04	4.46007	1.14132	2.05701	NME9	NME/NM23 family member 9
110587	0.0056889	1.23e-04	4.46043	1.1365	1.48416	EPB41L3	erythrocyte membrane protein band 4.1 like 3
148362	0.0058062	1.28e-04	4.44709	1.13284	2.23814	OGN	osteoglycin
143852	0.0054423	1.11e-04	4.49977	1.12658	0.736187	PDCD6IP	programmed cell death 6 interacting protein
171014	0.0055603	1.17e-04	4.48044	1.12637	0.848298	STIM1	stromal interaction molecule 1
154071	0.0056354	1.21e-04	-4.46753	1.12603	-0.998376	IARS	isoleucyl-tRNA synthetase
166780	0.0056598	1.22e-04	-4.46425	1.11459	-0.632861	COPS2	COP9 signalosome subunit 2
182449	0.0057711	1.26e-04	-4.4516	1.11228	-1.67757	TMEM132A	transmembrane protein 132A
176899	0.0059313	1.33e-04	-4.43268	1.10243	-4.0006	CXCL8	C-X-C motif chemokine ligand 8
140702	0.0057711	1.26e-04	4.45137	1.10025	0.773211	RIPK3	receptor interacting serine/threonine kinase 3
156379	0.0059313	1.32e-04	-4.43443	1.09948	-0.848583	SLC39A6	solute carrier family 39 member 6
124360	0.0056355	1.21e-04	4.46688	1.0994	0.988667	STBD1	starch binding domain 1
133604	0.0056339	1.20e-04	-4.47013	1.09714	-1.15209	CD44	CD44 molecule (Indian blood group)
194568	0.0059768	1.34e-04	4.42932	1.094	1.31961	ZZEF1	zinc finger ZZ-type and EF-hand domain containing 1
204279	0.0056354	1.21e-04	4.46741	1.08522	0.5822	LPCAT3	lysophosphatidylcholine acyltransferase 3
112547	0.0059887	1.35e-04	4.4256	1.08439	1.74527	MFAP5	microfibrillar associated protein 5
141761	0.0055242	1.15e-04	4.48537	1.08033	0.921801	SQRDL	sulfide quinone reductase-like (yeast)
186022	0.0056598	1.22e-04	4.46466	1.07956	0.877066	CLTB	clathrin light chain B
173430	0.0058108	1.28e-04	4.44629	1.077	0.990977	CNST	consortin, connexin sorting protein
135410	0.0059778	1.34e-04	4.42842	1.06666	1.02231	APPL2	adaptor protein, phosphotyrosine interacting with PH domain and leucine zipper 2
178393	0.0059961	1.36e-04	4.42464	1.06272	0.869906	ZFYVE28	zinc finger FYVE-type containing 28
145980	0.0059008	1.31e-04	4.43858	1.05776	1.14947	GRAMD3	GRAM domain containing 3
119646	0.0055199	1.15e-04	4.48692	1.05197	2.60883	CKB	creatine kinase B
228470	0.0059313	1.33e-04	4.43265	1.04619	2.42302	HEPACAM2	HEPACAM family member 2
103520	0.0060018	1.37e-04	-4.42133	1.04564	-1.45829	PRMT3	protein arginine methyltransferase 3
211060	0.0057718	1.27e-04	4.44994	1.04499	1.17363	ATP1B3	ATPase Na+/K+ transporting subunit beta 3
192528	0.0060725	1.39e-04	-4.41455	1.03638	-2.38748	CXCL6	C-X-C motif chemokine ligand 6
207491	0.0054423	1.11e-04	4.49879	1.03473	0.752597	PRR13	proline rich 13
189611	0.0061284	1.41e-04	-4.41019	1.03367	-1.16301	NOP56	NOP56 ribonucleoprotein
133543	0.0059313	1.32e-04	4.43404	1.03138	1.16631	ATP2A3	ATPase sarcoplasmic/endoplasmic reticulum Ca2+ transporting 3
214144	0.0057718	1.27e-04	-4.44979	1.03124	-0.742548	RSL24D1	ribosomal L24 domain containing 1
102788	0.0059778	1.35e-04	-4.42776	1.02813	-0.858823	SRM	spermidine synthase
221921	0.0060018	1.37e-04	4.42135	1.0232	0.880482	PLXNA2	plexin A2
186589	0.0061233	1.41e-04	4.41098	1.01601	1.26614	MAF	MAF bZIP transcription factor
224334	0.0055872	1.18e-04	4.4769	1.01482	0.844869	TMEM59	transmembrane protein 59
171791	0.0061774	1.43e-04	-4.4053	1.0137	-1.17187	PPAN	peter pan homolog (Drosophila)
157102	0.00559	1.18e-04	4.47619	1.01182	2.12227	PLAC8	placenta specific 8
182833	0.0059778	1.34e-04	-4.42802	1.00759	-0.724796	SERBP1	SERPINE1 mRNA binding protein 1
147634	0.0059882	1.35e-04	4.42662	1.00531	0.919854	AKAP9	A-kinase anchoring protein 9
177880	0.0062088	1.44e-04	4.40246	1.00355	1.63349	NR5A2	nuclear receptor subfamily 5 group A member 2
166896	0.0060018	1.37e-04	-4.42197	1.00062	-0.783027	TMA16	translation machinery associated 16 homolog
211045	0.0062813	1.48e-04	-4.39336	1.00007	-1.51542	FAM89A	family with sequence similarity 89 member A
166567	0.0059887	1.35e-04	-4.42582	0.999643	-0.755384	RNASEH1	ribonuclease H1
145871	0.0060393	1.38e-04	4.41785	0.99524	0.690707	CCND3	cyclin D3
195519	0.0063045	1.49e-04	4.39057	0.984354	1.87568	MEP1A	meprin A subunit alpha
170455	0.0062095	1.44e-04	4.40151	0.982482	1.47676	ACVRL1	activin A receptor like type 1
130335	0.0059172	1.31e-04	4.43655	0.974653	0.910491	KIF13B	kinesin family member 13B
203869	0.0063881	1.52e-04	-4.38264	0.97206	-1.39962	CCNB1IP1	cyclin B1 interacting protein 1
410937	0.0057697	1.26e-04	4.453	0.962235	1.77064	C10orf99	chromosome 10 open reading frame 99
143621	0.0060422	1.39e-04	4.41688	0.960675	0.670669	NIT1	nitrilase 1
136879	0.0062513	1.46e-04	4.39656	0.960446	0.636582	DCAF11	DDB1 and CUL4 associated factor 11
194821	0.0062792	1.47e-04	4.39396	0.958872	0.56348	APAF1	apoptotic peptidase activating factor 1
205146	0.0061349	1.41e-04	-4.40931	0.9577	-0.596907	FASTKD2	FAST kinase domains 2
115385	0.0064773	1.57e-04	-4.37186	0.952374	-0.91784	RRP1	ribosomal RNA processing 1
110722	0.0064672	1.55e-04	-4.37502	0.944076	-2.29187	VSNL1	visinin like 1
194924	0.0064954	1.58e-04	4.36827	0.940161	1.64161	ROR1	receptor tyrosine kinase like orphan receptor 1
167237	0.0064324	1.54e-04	-4.37842	0.933041	-1.69801	FAM19A5	family with sequence similarity 19 member A5, C-C motif chemokine like
189411	0.0059313	1.33e-04	4.433	0.923851	0.743586	DNM2	dynamin 2
167079	0.0064773	1.56e-04	4.37391	0.921656	2.05739	CDA	cytidine deaminase
144894	0.0066625	1.64e-04	4.35476	0.902908	1.46121	CTSW	cathepsin W
150817	0.0063045	1.49e-04	-4.39062	0.897717	-0.638262	HN1L	hematological and neurological expressed 1 like
213577	0.0064773	1.57e-04	4.37098	0.89764	1.69544	BHLHE41	basic helix-loop-helix family member e41
203525	0.0062383	1.46e-04	4.39782	0.894549	0.571452	GBF1	golgi brefeldin A resistant guanine nucleotide exchange factor 1
136075	0.0062199	1.45e-04	-4.39948	0.890574	-0.512644	CBWD3///CBWD2	COBW domain containing 3///COBW domain containing 2
179573	0.0063543	1.51e-04	-4.38623	0.885254	-0.838195	CCT2	chaperonin containing TCP1 subunit 2
112771	0.0064664	1.55e-04	-4.376	0.8828	-1.1142	FXYD5	FXYD domain containing ion transport regulator 5
169947	0.0063857	1.52e-04	4.38347	0.882013	0.701353	ZNRF2	zinc and ring finger 2, E3 ubiquitin protein ligase
195478	0.0067907	1.69e-04	-4.34349	0.880904	-0.970594	ANAPC1	anaphase promoting complex subunit 1
208079	0.0064773	1.57e-04	-4.37071	0.876937	-0.743204	MED28	mediator complex subunit 28
175602	0.0064954	1.58e-04	-4.36814	0.87229	-0.871563	QDPR	quinoid dihydropteridine reductase
209482	0.006832	1.71e-04	4.33845	0.870831	1.61316	CHL1	cell adhesion molecule L1 like
210016	0.0067907	1.70e-04	4.34227	0.868046	1.29708	BMP6	bone morphogenetic protein 6
145525	0.0067274	1.66e-04	4.34973	0.867351	0.946715	GPR87	G protein-coupled receptor 87
137488	0.0067907	1.69e-04	-4.34411	0.862538	-0.959431	NMD3	NMD3 ribosome export adaptor
160271	0.0068747	1.74e-04	-4.3328	0.856664	-1.39532	CEBPB	CCAAT/enhancer binding protein beta
183378	0.0068747	1.74e-04	4.33321	0.85631	1.45511	FOLR2	folate receptor beta
199683	0.0063881	1.52e-04	4.38191	0.85538	0.823864	RHOC	ras homolog family member C
187236	0.0064954	1.58e-04	4.36783	0.846924	0.725464	CYTH1	cytohesin 1
112355	0.006832	1.71e-04	4.33823	0.844119	1.00653	DPYD	dihydropyrimidine dehydrogenase
105589	0.0064773	1.57e-04	4.37093	0.843407	1.71766	UGT1A3///UGT1A1///UGT1A4///UGT1A9///UGT1A5///UGT1A6///UGT1A7///UGT1A8///UGT1A10	UDP glucuronosyltransferase family 1 member A3///UDP glucuronosyltransferase family 1 member A1///UDP glucuronosyltransferase family 1 member A4///UDP glucuronosyltransferase family 1 member A9///UDP glucuronosyltransferase family 1 member A5///UDP glucuronosyltransferase family 1 member A6///UDP glucuronosyltransferase family 1 member A7///UDP glucuronosyltransferase family 1 member A8///UDP glu…
206144	0.006552	1.60e-04	4.3637	0.841034	0.548787	AFF1	AF4/FMR2 family member 1
179860	0.0066755	1.64e-04	-4.35359	0.837521	-0.732659	TRMT10C	tRNA methyltransferase 10C, mitochondrial RNase P subunit
138830	0.0068747	1.74e-04	-4.33292	0.834501	-1.35931	TNFRSF10C	TNF receptor superfamily member 10c
163808	0.0068747	1.73e-04	-4.33413	0.82625	-1.18198	OLA1	Obg-like ATPase 1
163096	0.0066625	1.63e-04	-4.35593	0.816804	-0.652948	LARS	leucyl-tRNA synthetase
174312	0.0066625	1.64e-04	4.35478	0.814742	0.591787	OGDH	oxoglutarate dehydrogenase
159938	0.0061462	1.42e-04	4.40766	0.806774	0.480922	COX4I1	cytochrome c oxidase subunit 4I1
168402	0.0067274	1.66e-04	-4.34935	0.806653	-0.870938	LACTB2	lactamase beta 2
163051	0.006832	1.71e-04	4.33868	0.80539	1.21733	APOBR	apolipoprotein B receptor
190224	0.0070715	1.84e-04	4.31226	0.804766	1.89631	BCL2L10	BCL2 like 10
153627	0.0069938	1.78e-04	4.32467	0.802787	1.53255	SCEL	sciellin
159630	0.0070296	1.82e-04	-4.31622	0.800787	-2.26104	EGFL6	EGF like domain multiple 6
189687	0.0063543	1.50e-04	-4.38644	0.79743	-0.961876	AHCY	adenosylhomocysteinase
115154	0.0071197	1.87e-04	-4.30673	0.792911	-3.58073	TCN1	transcobalamin 1
146037	0.0070926	1.85e-04	4.3105	0.792464	3.45607	FDCSP	follicular dendritic cell secreted protein
182993	0.0066625	1.63e-04	-4.35644	0.790552	-0.604431	SSBP1	single stranded DNA binding protein 1
159594	0.0071472	1.88e-04	-4.30471	0.788609	-1.00541	DRAM1	DNA damage regulated autophagy modulator 1
139826	0.0071197	1.87e-04	4.30679	0.788357	0.952482	RMDN2	regulator of microtubule dynamics 2
107499	0.0067307	1.67e-04	4.34872	0.781997	0.739837	DENND3	DENN domain containing 3
115522	0.0070019	1.78e-04	-4.32366	0.767278	-1.30556	GMPS	guanine monophosphate synthase
183516	0.006832	1.71e-04	4.33932	0.764058	0.932027	HERPUD1	homocysteine inducible ER protein with ubiquitin like domain 1
192362	0.0071647	1.88e-04	-4.30311	0.75575	-0.785593	METTL8	methyltransferase like 8
205412	0.0068747	1.73e-04	-4.33513	0.755291	-0.735472	NIT2	nitrilase family member 2
220556	0.0071681	1.89e-04	-4.30208	0.753948	-1.67654	SLC11A2	solute carrier family 11 member 2
153280	0.0070296	1.81e-04	4.31854	0.752319	0.853979	PRKCD	protein kinase C delta
164694	0.0068747	1.73e-04	-4.33402	0.747158	-0.690711	GAR1	GAR1 ribonucleoprotein
206535	0.0073767	1.97e-04	4.28636	0.742289	2.76999	CR2	complement component 3d receptor 2
221017	0.0073809	1.98e-04	-4.28573	0.740332	-1.88276	LRP8	LDL receptor related protein 8
156212	0.0072122	1.91e-04	-4.29895	0.734232	-0.858309	ZC3H8	zinc finger CCCH-type containing 8
186940	0.0070637	1.83e-04	-4.31332	0.733324	-1.20451	C19orf48	chromosome 19 open reading frame 48
102988	0.0070296	1.82e-04	-4.31661	0.7302	-0.789875	FANCL	Fanconi anemia complementation group L
189480	0.0072775	1.93e-04	-4.29519	0.730116	-1.13741	HMGXB4	HMG-box containing 4
132060	0.0070926	1.85e-04	4.31029	0.729576	0.745363	TMEM127	transmembrane protein 127
146508	0.0073515	1.96e-04	-4.28921	0.728432	-0.979559	SMYD5	SMYD family member 5
158210	0.0070296	1.82e-04	-4.31672	0.726477	-1.11285	HACD3	3-hydroxyacyl-CoA dehydratase 3
208672	0.0070296	1.81e-04	-4.31727	0.725422	-1.51667	PLAU	plasminogen activator, urokinase
202382	0.0067907	1.69e-04	4.34283	0.725001	1.47978	FHL1	four and a half LIM domains 1
140439	0.0070203	1.80e-04	-4.32106	0.723835	-0.584891	POP7	POP7 homolog, ribonuclease P/MRP subunit
130267	0.0070296	1.80e-04	-4.31942	0.722904	-0.615734	EIF3J	eukaryotic translation initiation factor 3 subunit J
160942	0.0073515	1.96e-04	-4.28848	0.721475	-1.60858	CXCR2	C-X-C motif chemokine receptor 2
178077	0.0073426	1.95e-04	4.29019	0.718342	1.33512	NAP1L2	nucleosome assembly protein 1 like 2
211972	0.0071472	1.88e-04	-4.30444	0.710391	-0.72316	DDX18	DEAD-box helicase 18
214359	0.0075425	2.05e-04	4.27243	0.706297	1.27692	HPGDS	hematopoietic prostaglandin D synthase
177465	0.0069654	1.77e-04	4.32706	0.704229	0.672893	PJA2	praja ring finger ubiquitin ligase 2
204737	0.0073515	1.96e-04	-4.28876	0.700057	-1.37149	RPS7	ribosomal protein S7
115752	0.0070086	1.79e-04	-4.32256	0.69763	-0.709974	PDCD5	programmed cell death 5
197586	0.0070637	1.83e-04	-4.3131	0.697195	-0.63458	PSMB5	proteasome subunit beta 5
127619	0.0076581	2.10e-04	4.2639	0.682953	1.5252	CAPN13	calpain 13
170551	0.0076332	2.08e-04	-4.2666	0.678603	-0.718217	C22orf29	chromosome 22 open reading frame 29
183246	0.0070296	1.80e-04	-4.31986	0.677678	-0.775163	HNRNPC	heterogeneous nuclear ribonucleoprotein C (C1/C2)
209114	0.0071795	1.90e-04	-4.30106	0.669335	-0.747669	ENOPH1	enolase-phosphatase 1
142487	0.0073905	1.99e-04	4.2832	0.660524	0.857865	B4GALT1	beta-1,4-galactosyltransferase 1
107339	0.0074667	2.02e-04	4.2781	0.6535	0.806345	GFER	growth factor, augmenter of liver regeneration
177749	0.00783	2.16e-04	-4.25223	0.65158	-1.64046	TOP1MT	topoisomerase (DNA) I, mitochondrial
139103	0.0070296	1.82e-04	4.31662	0.648663	1.27337	RNASE1	ribonuclease A family member 1, pancreatic
123119	0.0078201	2.16e-04	-4.25311	0.648317	-1.2178	TGS1	trimethylguanosine synthase 1
138012	0.0073905	1.99e-04	-4.28348	0.647056	-0.593247	MALSU1	mitochondrial assembly of ribosomal large subunit 1
144670	0.0078935	2.19e-04	4.2472	0.644399	1.45002	LRRC3	leucine rich repeat containing 3
155112	0.0073689	1.97e-04	-4.28718	0.638547	-1.2496	DKC1	dyskerin pseudouridine synthase 1
211912	0.0079769	2.23e-04	-4.24143	0.631536	-1.05726	FMNL2	formin like 2
120264	0.0080524	2.27e-04	4.23496	0.618354	2.39709	CILP	cartilage intermediate layer protein
215041	0.0073905	1.99e-04	4.28315	0.614352	0.773818	TP53I3	tumor protein p53 inducible protein 3
167529	0.0077689	2.14e-04	-4.25636	0.611714	-0.808872	ICA1	islet cell autoantigen 1
102161	0.0080524	2.26e-04	4.23514	0.610167	1.52952	RHOF	ras homolog family member F, filopodia associated
129812	0.0073128	1.94e-04	-4.29255	0.608471	-0.599347	DARS	aspartyl-tRNA synthetase
186517	0.0077228	2.12e-04	4.2598	0.601584	0.998973	LIPH	lipase H
172950	0.0081173	2.31e-04	4.22784	0.600267	1.28105	CCR10	C-C motif chemokine receptor 10
211070	0.0075425	2.05e-04	-4.27227	0.595684	-0.899431	FAM60A	family with sequence similarity 60 member A
158787	0.0076436	2.09e-04	4.26568	0.595101	1.06824	FAM129A	family with sequence similarity 129 member A
106564	0.0081648	2.33e-04	-4.22412	0.591228	-2.13177	HILPDA	hypoxia inducible lipid droplet associated
129575	0.0075541	2.05e-04	4.27129	0.589162	1.0749	PPP1R12B	protein phosphatase 1 regulatory subunit 12B
210985	0.0080558	2.28e-04	-4.2332	0.586441	-1.02003	PNO1	partner of NOB1 homolog
202183	0.0081682	2.35e-04	4.22212	0.583402	0.794362	MGAT2	mannosyl (alpha-1,6-)-glycoprotein beta-1,2-N-acetylglucosaminyltransferase
167147	0.0081753	2.35e-04	-4.22102	0.583198	-3.22295	PITX2	paired like homeodomain 2
147778	0.0077679	2.14e-04	-4.25682	0.577056	-0.611926	RBMXL1	RNA binding motif protein, X-linked like 1
101034	0.0081648	2.34e-04	4.22308	0.574416	1.96076	SCIN	scinderin
147539	0.0081648	2.34e-04	4.22307	0.57115	1.81901	PPARGC1A	PPARG coactivator 1 alpha
158406	0.0076581	2.09e-04	-4.26427	0.561376	-0.936953	CKS1B	CDC28 protein kinase regulatory subunit 1B
172513	0.0082076	2.37e-04	4.21798	0.549845	1.1745	PALM	paralemmin
155570	0.008261	2.44e-04	-4.20772	0.544624	-1.19347	WDYHV1	WDYHV motif containing 1
110790	0.0078845	2.19e-04	4.24831	0.542343	0.68396	ARHGAP17	Rho GTPase activating protein 17
146666	0.0083152	2.47e-04	-4.20236	0.534049	-2.22752	SAA2	serum amyloid A2
194441	0.0082995	2.46e-04	4.20459	0.531487	1.48808	FMO5	flavin containing monooxygenase 5
107444	0.0078845	2.19e-04	-4.24803	0.526839	-0.864466	NAP1L1	nucleosome assembly protein 1 like 1
118957	0.0083052	2.47e-04	-4.20319	0.524716	-1.76387	KRTAP4-1	keratin associated protein 4-1
157188	0.0079067	2.20e-04	4.24618	0.524652	1.5634	FAM134B	family with sequence similarity 134 member B
208668	0.0080914	2.30e-04	-4.23014	0.5231	-0.910895	BYSL	bystin like
201478	0.0082404	2.39e-04	-4.21502	0.516571	-0.90991	MCCC2	methylcrotonoyl-CoA carboxylase 2
176933	0.008261	2.42e-04	4.21065	0.516356	1.49908	RCAN2	regulator of calcineurin 2
193067	0.0083526	2.49e-04	4.20032	0.507184	1.26895	TESK2	testis-specific kinase 2
191816	0.008261	2.41e-04	4.21182	0.504932	1.227	SLC46A3	solute carrier family 46 member 3
100691	0.0084996	2.55e-04	-4.19073	0.501111	-1.03336	OGFOD1	2-oxoglutarate and iron dependent oxygenase domain containing 1
131259	0.0079863	2.23e-04	4.24044	0.500603	1.03869	HLA-DQA1	major histocompatibility complex, class II, DQ alpha 1
127379	0.0080558	2.27e-04	-4.23429	0.495369	-0.528864	DPY30	dpy-30, histone methyltransferase complex regulatory subunit
158792	0.0084502	2.53e-04	-4.19449	0.489761	-1.10523	SPIRE1	spire type actin nucleation factor 1
207417	0.0082995	2.46e-04	-4.20485	0.484205	-0.857649	HDAC2	histone deacetylase 2
208143	0.008671	2.64e-04	-4.17881	0.481323	-0.74901	PEX10	peroxisomal biogenesis factor 10
208596	0.008671	2.63e-04	-4.17901	0.47993	-0.943198	NUP155	nucleoporin 155
165471	0.008261	2.43e-04	4.20935	0.479421	1.11438	PAPSS2	3'-phosphoadenosine 5'-phosphosulfate synthase 2
210816	0.0081468	2.32e-04	4.22586	0.47604	0.861212	IMPA1	inositol monophosphatase 1
167226	0.0080742	2.28e-04	4.23196	0.472079	2.21618	DNASE1L3	deoxyribonuclease 1 like 3
213763	0.0084895	2.55e-04	-4.19163	0.462352	-1.06418	IFRD2	interferon related developmental regulator 2
171625	0.008261	2.43e-04	-4.20866	0.460678	-0.768169	PGM2	phosphoglucomutase 2
145587	0.0082404	2.39e-04	-4.21496	0.45913	-0.81064	ACTL6A	actin like 6A
141969	0.0087944	2.70e-04	4.16958	0.459027	1.3894	JAM2	junctional adhesion molecule 2
172191	0.008469	2.53e-04	-4.19329	0.458304	-0.784936	GRAMD1A	GRAM domain containing 1A
154864	0.008261	2.44e-04	4.20791	0.453024	0.944396	PCSK6	proprotein convertase subtilisin/kexin type 6
207685	0.0086338	2.62e-04	4.18162	0.450306	0.971892	LMO2	LIM domain only 2
163649	0.0082404	2.39e-04	-4.21521	0.44984	-0.653427	UTP18	UTP18, small subunit processome component
211044	0.0082511	2.40e-04	4.21408	0.447607	0.892849	ARHGEF18	Rho/Rac guanine nucleotide exchange factor 18
210479	0.0088582	2.74e-04	-4.16469	0.442469	-0.936446	GNPNAT1	glucosamine-phosphate N-acetyltransferase 1
150470	0.0088993	2.76e-04	-4.16224	0.44233	-2.27102	AGT	angiotensinogen
132641	0.0082596	2.40e-04	4.2131	0.441023	0.646338	SHOC2	SHOC2, leucine rich repeat scaffold protein
126066	0.0088582	2.73e-04	4.1656	0.440641	1.42157	LGI4	leucine rich repeat LGI family member 4
716041	0.0087594	2.68e-04	4.17291	0.437089	1.56417	GPRIN2	G protein regulated inducer of neurite outgrowth 2
191841	0.0082596	2.40e-04	-4.21292	0.435212	-0.874192	DCAF13	DDB1 and CUL4 associated factor 13
157022	0.0079769	2.23e-04	4.24136	0.431382	2.04379	PLAC8	placenta specific 8
190308	0.0089723	2.80e-04	-4.15566	0.424289	-1.78313	CKAP2L	cytoskeleton associated protein 2 like
140316	0.0088582	2.73e-04	-4.16518	0.420362	-0.92919	RAN	RAN, member RAS oncogene family
117528	0.0090177	2.83e-04	-4.15293	0.417339	-1.28674	ABCC1	ATP binding cassette subfamily C member 1
605037	0.0090177	2.83e-04	4.15253	0.41729	1.83463	HEPACAM2	HEPACAM family member 2
201953	0.0082996	2.46e-04	4.2042	0.409279	1.28142	GSN	gelsolin
133505	0.0089571	2.79e-04	4.15773	0.407221	1.56033	FAM189A2	family with sequence similarity 189 member A2
168879	0.0084895	2.55e-04	-4.19165	0.403757	-0.675942	BZW2	basic leucine zipper and W2 domains 2
121430	0.008671	2.63e-04	4.17938	0.401859	1.08717	DHDDS	dehydrodolichyl diphosphate synthase subunit
166519	0.008261	2.44e-04	4.20746	0.398303	0.914963	CKMT1B	creatine kinase, mitochondrial 1B
212524	0.0090177	2.83e-04	-4.15192	0.396951	-1.733	ADAMTS4	ADAM metallopeptidase with thrombospondin type 1 motif 4
123176	0.00859	2.59e-04	-4.18501	0.383725	-0.935968	PFDN4	prefoldin subunit 4
154988	0.0086152	2.60e-04	-4.18317	0.382342	-0.626535	ASCC3	activating signal cointegrator 1 complex subunit 3
178818	0.0085141	2.56e-04	-4.1892	0.381892	-0.965546	RRS1	ribosome biogenesis regulator homolog
177491	0.0083933	2.50e-04	-4.19813	0.380579	-0.541999	METAP2	methionyl aminopeptidase 2
126954	0.0090797	2.88e-04	4.14539	0.379341	1.11868	MICALCL	MICAL C-terminal like
226996	0.0084996	2.55e-04	-4.19044	0.379292	-0.746735	MRPL50	mitochondrial ribosomal protein L50
215967	0.0087814	2.69e-04	-4.17087	0.373216	-0.82245	DEK	DEK proto-oncogene
209837	0.008261	2.43e-04	-4.20846	0.373086	-0.66148	PRMT1	protein arginine methyltransferase 1
162197	0.0084111	2.51e-04	4.19697	0.372333	0.825459	C1QB	complement C1q B chain
136311	0.0086864	2.65e-04	-4.17713	0.371728	-0.837002	MRPL37	mitochondrial ribosomal protein L37
138799	0.0090177	2.82e-04	4.15318	0.368942	0.868941	BIN2	bridging integrator 2
191084	0.009275	2.98e-04	-4.13357	0.367442	-2.05972	CTHRC1	collagen triple helix repeat containing 1
118774	0.0086338	2.62e-04	-4.18165	0.361557	-1.23057	ODC1	ornithine decarboxylase 1
104925	0.0090177	2.84e-04	4.15117	0.340309	0.948976	KIAA0513	KIAA0513
209348	0.008671	2.64e-04	4.17854	0.337109	0.765323	FAM3C	family with sequence similarity 3 member C
158112	0.0095136	3.08e-04	4.12113	0.335862	1.11811	ATG4A	autophagy related 4A cysteine peptidase
200665	0.0095136	3.08e-04	4.12096	0.335784	1.46024	GPAT3	glycerol-3-phosphate acyltransferase 3
141686	0.00859	2.59e-04	4.18502	0.33234	0.805399	C1orf106	chromosome 1 open reading frame 106
110043	0.0094116	3.03e-04	4.12743	0.332001	1.15777	RECK	reversion inducing cysteine rich protein with kazal motifs
143651	0.0089571	2.79e-04	-4.1576	0.329994	-1.62007	UBE2C	ubiquitin conjugating enzyme E2 C
221359	0.0089723	2.81e-04	-4.15557	0.328854	-1.28374	PTP4A3	protein tyrosine phosphatase type IVA, member 3
191285	0.0096061	3.13e-04	4.11491	0.327541	1.68239	COL4A6	collagen type IV alpha 6 chain
205168	0.0095085	3.07e-04	-4.12186	0.325676	-1.3098	ATAD5	ATPase family, AAA domain containing 5
119172	0.0097123	3.19e-04	4.10769	0.311026	1.61563	TBX10	T-box 10
152483	0.0089723	2.80e-04	-4.15608	0.310136	-0.708538	EXOSC3	exosome component 3
135492	0.008914	2.77e-04	4.1609	0.298106	0.578488	MLX	MLX, MAX dimerization protein
189353	0.0097798	3.22e-04	4.10442	0.297797	1.62743	TMEM35A	transmembrane protein 35A
192720	0.0088582	2.74e-04	4.16473	0.288956	0.659242	PNRC2	proline rich nuclear receptor coactivator 2
105260	0.0090527	2.86e-04	-4.14865	0.284341	-0.780236	SRPK1	SRSF protein kinase 1
134760	0.0099264	3.28e-04	-4.09716	0.280603	-1.48151	FGFRL1	fibroblast growth factor receptor-like 1
202279	0.009571	3.11e-04	-4.1167	0.27724	-0.870365	TMEM41A	transmembrane protein 41A
112793	0.0099286	3.29e-04	-4.09612	0.273932	-1.55458	OTX1	orthodenticle homeobox 1
163241	0.0100156	3.35e-04	-4.08973	0.266019	-2.68605	IL6	interleukin 6
201036	0.0100222	3.36e-04	-4.08813	0.264063	-3.42061	TACSTD2	tumor-associated calcium signal transducer 2
141313	0.0099898	3.32e-04	-4.09274	0.25609	-1.34576	FANCB	Fanconi anemia complementation group B
235834	0.0087542	2.67e-04	-4.1735	0.256084	-0.762157	RPL4	ribosomal protein L4
186736	0.0098682	3.25e-04	4.10038	0.255833	0.866872	PEX26	peroxisomal biogenesis factor 26
106095	0.0088786	2.75e-04	-4.16347	0.252103	-0.667431	NHP2	NHP2 ribonucleoprotein
197008	0.0092356	2.96e-04	4.13622	0.251409	0.768694	NHEJ1	non-homologous end joining factor 1
204307	0.0099804	3.31e-04	4.09343	0.250762	0.98557	UGT1A10	UDP glucuronosyltransferase family 1 member A10
201134	0.0090861	2.89e-04	-4.14478	0.242366	-0.844892	SNRPB	small nuclear ribonucleoprotein polypeptides B and B1
186009	0.0090663	2.88e-04	4.1463	0.241795	1.87168	IL1R2	interleukin 1 receptor type 2
140413	0.0092211	2.94e-04	4.13751	0.24089	0.715256	PHYKPL	5-phosphohydroxy-L-lysine phospho-lyase
141972	0.0100968	3.40e-04	-4.08436	0.23842	-1.30493	CGREF1	cell growth regulator with EF-hand domain 1
195766	0.0099254	3.28e-04	4.09789	0.233121	0.734995	ETFDH	electron transfer flavoprotein dehydrogenase
175728	0.0096248	3.14e-04	4.11349	0.229281	1.12661	CYP4F12	cytochrome P450 family 4 subfamily F member 12
225278	0.010265	3.47e-04	-4.07651	0.228037	-1.35517	PSPH	phosphoserine phosphatase
195455	0.0097123	3.19e-04	4.1082	0.225433	1.28847	NAAA	N-acylethanolamine acid amidase
204773	0.0089571	2.79e-04	4.15728	0.219387	1.84715	MT1A	metallothionein 1A
185340	0.0100219	3.36e-04	4.08859	0.217378	1.87005	CD27	CD27 molecule
127035	0.0094819	3.06e-04	-4.1236	0.216641	-0.607975	RPIA	ribose 5-phosphate isomerase A
149133	0.0094853	3.06e-04	-4.12312	0.216502	-1.24114	SOD2	superoxide dismutase 2, mitochondrial
142257	0.0095276	3.09e-04	4.12006	0.215383	0.953785	IL2RG	interleukin 2 receptor subunit gamma
100356	0.0095347	3.09e-04	-4.11921	0.208725	-0.944244	RANBP1	RAN binding protein 1
105868	0.0104201	3.55e-04	-4.0679	0.206473	-1.04301	TOMM34	translocase of outer mitochondrial membrane 34
212915	0.0104157	3.54e-04	4.0684	0.198538	1.23916	LRFN5	leucine rich repeat and fibronectin type III domain containing 5
198464	0.0104281	3.56e-04	-4.06728	0.198522	-1.41478	ADAT2	adenosine deaminase, tRNA specific 2
190964	0.0105489	3.62e-04	-4.06107	0.196481	-2.36227	TNFSF9	tumor necrosis factor superfamily member 9
183205	0.0105678	3.63e-04	-4.05933	0.19159	-1.31089	FUT1	fucosyltransferase 1 (H blood group)
131190	0.0105659	3.63e-04	4.05973	0.189359	0.981354	LAT2	linker for activation of T-cells family member 2
126632	0.0106013	3.66e-04	4.05683	0.184931	2.0167	BRINP3	BMP/retinoic acid inducible neural specific 3
181474	0.0096161	3.14e-04	-4.11417	0.182034	-0.558458	CEBPZ	CCAAT/enhancer binding protein zeta
132658	0.0092475	2.96e-04	4.13503	0.174406	0.846456	FAM162A	family with sequence similarity 162 member A
159208	0.0100893	3.39e-04	-4.08497	0.173783	-0.600601	UTP11	UTP11, small subunit processome component homolog (S. cerevisiae)
185644	0.0097123	3.18e-04	4.10859	0.159323	0.979833	S100A14	S100 calcium binding protein A14
145550	0.0090663	2.87e-04	-4.14773	0.159055	-0.707144	S100A11	S100 calcium binding protein A11
140780	0.0105823	3.64e-04	4.05804	0.153574	1.14637	OPN3	opsin 3
105053	0.0103081	3.49e-04	-4.07411	0.152973	-0.656063	MNAT1	MNAT1, CDK activating kinase assembly factor
188291	0.0105489	3.61e-04	4.06162	0.150886	1.21339	PLCG2	phospholipase C gamma 2
164725	0.0108996	3.81e-04	-4.04161	0.150346	-2.4428	FAP	fibroblast activation protein alpha
119208	0.010265	3.47e-04	4.0767	0.147157	1.23653	CCL14	C-C motif chemokine ligand 14
177535	0.0100219	3.35e-04	-4.08896	0.147091	-0.646618	ACTN1	actinin alpha 1
189140	0.0090431	2.85e-04	4.1494	0.146546	0.659889	NDUFA1	NADH:ubiquinone oxidoreductase subunit A1
155172	0.010943	3.84e-04	4.03832	0.144156	0.857602	RILP	Rab interacting lysosomal protein
203700	0.0091225	2.91e-04	-4.14258	0.139143	-0.56781	RPL14	ribosomal protein L14
236852	0.0103139	3.50e-04	-4.0734	0.136228	-0.73806	SERBP1	SERPINE1 mRNA binding protein 1
184926	0.0103081	3.49e-04	-4.07394	0.125909	-0.692017	PWP1	PWP1 homolog, endonuclein
218326	0.0111065	3.94e-04	4.02937	0.118837	1.4613	GPR142	G protein-coupled receptor 142
187155	0.0099286	3.29e-04	-4.09605	0.118157	-0.829527	SNRPE	small nuclear ribonucleoprotein polypeptide E
169616	0.0103293	3.51e-04	4.07251	0.117322	0.901347	DOCK2	dedicator of cytokinesis 2
182305	0.0096617	3.16e-04	4.11153	0.116439	1.47991	MT1A	metallothionein 1A
192374	0.0100727	3.38e-04	-4.08592	0.114278	-0.859313	LRPPRC	leucine rich pentatricopeptide repeat containing
172334	0.0110725	3.91e-04	-4.03148	0.108695	-0.963817	STXBP6	syntaxin binding protein 6
130913	0.0099764	3.31e-04	4.09392	0.106682	1.58301	GCNT3	glucosaminyl (N-acetyl) transferase 3, mucin type
123584	0.0103081	3.49e-04	-4.07397	0.0937699	-0.949256	TOMM20	translocase of outer mitochondrial membrane 20
188269	0.0110725	3.91e-04	4.03169	0.093391	1.89981	HEPACAM2	HEPACAM family member 2
105208	0.0102486	3.46e-04	-4.07778	0.0925906	-0.787717	NAA20	N(alpha)-acetyltransferase 20, NatB catalytic subunit
188504	0.0105489	3.61e-04	4.06115	0.0921283	0.884342	ELANE	elastase, neutrophil expressed
194271	0.0100156	3.34e-04	4.09035	0.0874955	1.40583	TMPRSS2	transmembrane protease, serine 2
105197	0.0114178	4.10e-04	4.01362	0.0844084	1.36543	AGTR1	angiotensin II receptor type 1
123063	0.0114068	4.10e-04	4.01429	0.0797716	1.54274	ZMAT1	zinc finger matrin-type 1
224105	0.0113582	4.07e-04	-4.01652	0.068912	-0.779738	NOL6	nucleolar protein 6
120624	0.0109094	3.83e-04	4.03993	0.0658796	1.05211	FOXO1	forkhead box O1
123368	0.0110725	3.91e-04	4.03198	0.0557707	1.04263	ASAP3	ArfGAP with SH3 domain, ankyrin repeat and PH domain 3
167604	0.0094229	3.03e-04	4.12662	0.0536555	0.515137	SLC25A5	solute carrier family 25 member 5
156873	0.0105659	3.63e-04	-4.06	0.0513761	-0.569033	TMEM147	transmembrane protein 147
188735	0.0109083	3.82e-04	-4.04087	0.0478624	-0.920219	RUVBL1	RuvB like AAA ATPase 1
102117	0.0116165	4.23e-04	4.00245	0.0464898	0.879005	MS4A6E	membrane spanning 4-domains A6E
137363	0.0105733	3.64e-04	4.05881	0.0457695	0.624303	INO80C	INO80 complex subunit C
619257	0.0111739	3.98e-04	4.0255	0.0417061	1.61447	FFAR4	free fatty acid receptor 4
194597	0.0111493	3.96e-04	-4.02723	0.0364365	-0.715002	TSFM	Ts translation elongation factor, mitochondrial
186598	0.0111493	3.96e-04	-4.0275	0.0350423	-0.79953	MRPL17	mitochondrial ribosomal protein L17
197491	0.010872	3.78e-04	-4.04446	0.0342532	-0.739766	UTP4	UTP4, small subunit processome component
128985	0.010943	3.84e-04	-4.03813	0.0318943	-0.652972	LTV1	LTV1 ribosome biogenesis factor
225940	0.0118	4.35e-04	3.99223	0.0313597	1.48575	GPM6B	glycoprotein M6B
135801	0.0108806	3.79e-04	4.04319	0.030957	0.710238	RAB9A	RAB9A, member RAS oncogene family
123823	0.0116091	4.22e-04	-4.00331	0.0281775	-0.704619	NAA15	N(alpha)-acetyltransferase 15, NatA auxiliary subunit
207649	0.0109766	3.87e-04	4.03569	0.0188084	0.991089	PLLP	plasmolipin
187369	0.0104293	3.56e-04	4.06691	0.0105078	0.795821	SEC11C	SEC11 homolog C, signal peptidase complex subunit
187739	0.0119818	4.45e-04	-3.98342	0.0088691	-1.88279	SULT2B1	sulfotransferase family 2B member 1
200120	0.0112539	4.02e-04	-4.02128	0.0011709	-0.735847	ACBD6	acyl-CoA binding domain containing 6
194409	0.0109725	3.86e-04	4.03616	0.0008077	1.13635	ACSS2	acyl-CoA synthetase short-chain family member 2
199386	0.0108806	3.79e-04	4.04348	-0.0003544	1.16447	PPP1R14D	protein phosphatase 1 regulatory inhibitor subunit 14D
131675	0.0120028	4.46e-04	-3.98215	-0.0014856	-1.29431	PDE4B	phosphodiesterase 4B
188450	0.0114485	4.13e-04	-4.01135	-0.0046089	-0.811921	NOA1	nitric oxide associated 1
210780	0.0121459	4.55e-04	-3.97538	-0.0074776	-1.60068	SLC22A3	solute carrier family 22 member 3
203507	0.0117451	4.31e-04	-3.99521	-0.008221	-1.01179	TTYH3	tweety family member 3
214798	0.0112539	4.02e-04	-4.02137	-0.0103129	-1.00485	TATDN1	TatD DNase domain containing 1
174927	0.0111989	3.99e-04	-4.02403	-0.0136079	-0.764238	CMTM8	CKLF like MARVEL transmembrane domain containing 8
118410	0.0107266	3.72e-04	4.05058	-0.0145287	1.09945	SYTL2	synaptotagmin like 2
120546	0.0114496	4.15e-04	4.00974	-0.0155997	0.735684	MAP3K11	mitogen-activated protein kinase kinase kinase 11
224885	0.01216	4.58e-04	3.97268	-0.0156895	1.24144	TMEM56	transmembrane protein 56
128471	0.0110773	3.92e-04	-4.03067	-0.0168791	-0.584353	LSM5	LSM5 homolog, U6 small nuclear RNA and mRNA degradation associated
184507	0.01216	4.59e-04	-3.97194	-0.0209638	-1.35833	AADAT	aminoadipate aminotransferase
143083	0.011188	3.98e-04	-4.02472	-0.0218745	-0.671988	CARHSP1	calcium regulated heat stable protein 1
144438	0.0111675	3.97e-04	-4.02604	-0.0219552	-0.909114	MRGBP	MRG/MORF4L binding protein
221382	0.01216	4.60e-04	-3.97071	-0.0250152	-1.53636	ULBP2	UL16 binding protein 2
196309	0.012157	4.56e-04	-3.97413	-0.0267195	-1.1533	PXYLP1	2-phosphoxylose phosphatase 1
132033	0.0108542	3.77e-04	-4.04573	-0.0325989	-0.763187	EIF3H	eukaryotic translation initiation factor 3 subunit H
412092	0.0118376	4.37e-04	3.99061	-0.0336083	0.902599	NCF1	neutrophil cytosolic factor 1
144569	0.0109433	3.85e-04	4.03772	-0.0415981	1.71582	MT1F	metallothionein 1F
215150	0.0116746	4.26e-04	3.99964	-0.0458042	0.711365	FOXN3	forkhead box N3
135420	0.0119637	4.44e-04	-3.9843	-0.0471725	-2.05494	MMP11	matrix metallopeptidase 11
223738	0.0112746	4.04e-04	-4.01996	-0.0484111	-0.604595	NUDCD2	NudC domain containing 2
101867	0.010664	3.68e-04	-4.0543	-0.0526294	-0.613551	SNRPE	small nuclear ribonucleoprotein polypeptide E
107128	0.0124663	4.80e-04	3.95481	-0.0542222	1.27015	SLIT3	slit guidance ligand 3
223856	0.0109083	3.82e-04	4.04062	-0.0621108	1.71074	MT1E	metallothionein 1E
138543	0.01216	4.59e-04	-3.97142	-0.0622897	-1.43063	HACD3	3-hydroxyacyl-CoA dehydratase 3
216425	0.0114496	4.14e-04	4.01029	-0.0660365	0.678067	CLSTN1	calsyntenin 1
114576	0.0124663	4.80e-04	-3.95514	-0.0665187	-1.191	PRIM1	primase (DNA) subunit 1
214187	0.0117317	4.30e-04	3.99657	-0.0688399	1.62089	SGK2	SGK2, serine/threonine kinase 2
183103	0.0119268	4.41e-04	3.98638	-0.0785925	1.12693	CECR1	cat eye syndrome chromosome region, candidate 1
194952	0.0126232	4.91e-04	-3.94648	-0.0801588	-4.24124	DEFA6	defensin alpha 6
155417	0.0126165	4.90e-04	3.94697	-0.0802512	1.42469	DENND2A	DENN domain containing 2A
173119	0.0127069	4.96e-04	3.94283	-0.082074	1.33935	CYSLTR1	cysteinyl leukotriene receptor 1
132282	0.012157	4.56e-04	3.97449	-0.0856728	1.73001	FGFBP1	fibroblast growth factor binding protein 1
197185	0.0106784	3.70e-04	-4.05281	-0.0859192	-0.581232	HSP90AB1	heat shock protein 90 alpha family class B member 1
107402	0.0118642	4.38e-04	-3.98896	-0.0886939	-0.595813	DAP3	death associated protein 3
125000	0.0117451	4.31e-04	-3.99532	-0.0895797	-0.731223	GTF3C3	general transcription factor IIIC subunit 3
110931	0.0117178	4.28e-04	-3.99774	-0.0896202	-0.666458	POLR3E	RNA polymerase III subunit E
120556	0.0127904	5.00e-04	-3.9395	-0.0901421	-1.35191	RCL1	RNA terminal phosphate cyclase like 1
213184	0.0114831	4.17e-04	-4.00802	-0.0901603	-0.758737	RPF2	ribosome production factor 2 homolog
153554	0.012467	4.81e-04	3.95427	-0.09042	2.178	BTNL8	butyrophilin like 8
214502	0.0128246	5.03e-04	-3.9377	-0.0946824	-1.10057	KIF3A	kinesin family member 3A
156304	0.0117651	4.33e-04	-3.99393	-0.0950492	-0.773321	PSMB2	proteasome subunit beta 2
154779	0.0123368	4.70e-04	-3.96279	-0.0962534	-0.947507	TSEN15	tRNA splicing endonuclease subunit 15
223131	0.0121767	4.61e-04	-3.96978	-0.0971497	-0.663337	NARF	nuclear prelamin A recognition factor
202346	0.0116091	4.22e-04	-4.0034	-0.102384	-0.634935	KARS	lysyl-tRNA synthetase
109673	0.0117536	4.32e-04	3.99463	-0.10307	0.570413	NUDT22	nudix hydrolase 22
159844	0.0128516	5.05e-04	-3.93625	-0.105078	-1.50948	IL11	interleukin 11
204877	0.0114496	4.15e-04	4.00991	-0.105278	1.02107	TSPAN3	tetraspanin 3
200565	0.0123577	4.72e-04	-3.96152	-0.107332	-0.819882	FBXO22	F-box protein 22
114136	0.0118376	4.37e-04	3.99042	-0.108676	0.897033	CASP7	caspase 7
143242	0.0129766	5.12e-04	-3.93059	-0.112491	-1.48227	MRGBP	MRG/MORF4L binding protein
167166	0.0129563	5.11e-04	-3.93173	-0.118099	-1.19452	XPNPEP3	X-prolyl aminopeptidase 3
162387	0.0129808	5.14e-04	3.92939	-0.118751	1.64465	LGI1	leucine rich glioma inactivated 1
163966	0.0117373	4.30e-04	3.99608	-0.122222	2.71056	ADTRP	androgen dependent TFPI regulating protein
143273	0.0130465	5.19e-04	3.92563	-0.124198	1.46417	MAL	mal, T-cell differentiation protein
128904	0.0128775	5.06e-04	3.9352	-0.124436	1.16276	CNRIP1	cannabinoid receptor interacting protein 1
206232	0.0119539	4.43e-04	3.98491	-0.125155	1.37937	HIST1H1C	histone cluster 1, H1c
123894	0.0121459	4.55e-04	-3.97527	-0.125304	-0.91172	NIFK	nucleolar protein interacting with the FHA domain of MKI67
119241	0.0129808	5.14e-04	-3.92931	-0.126238	-1.02948	CCDC74A	coiled-coil domain containing 74A
107057	0.0130465	5.18e-04	3.92637	-0.12769	1.25505	TLR10	toll like receptor 10
128883	0.012157	4.56e-04	-3.97396	-0.134978	-0.881257	EBNA1BP2	EBNA1 binding protein 2
118650	0.0130465	5.20e-04	-3.9252	-0.134991	-1.10759	FZD6	frizzled class receptor 6
218017	0.0130906	5.23e-04	3.9225	-0.135874	1.60696	TSLP	thymic stromal lymphopoietin
221236	0.0123739	4.73e-04	3.96047	-0.137609	0.68896	CDH23	cadherin-related 23
128174	0.0116165	4.23e-04	4.00256	-0.145577	1.62198	CLU	clusterin
400283	0.0120296	4.49e-04	3.98021	-0.148451	0.806416	SPECC1L	sperm antigen with calponin homology and coiled-coil domains 1 like
100039	0.0133715	5.41e-04	-3.91046	-0.158347	-1.09762	ANAPC7	anaphase promoting complex subunit 7
161027	0.0124521	4.78e-04	-3.95625	-0.15984	-1.33139	ETS2	ETS proto-oncogene 2, transcription factor
103703	0.0134061	5.44e-04	-3.90808	-0.163863	-0.896092	PHKA1	phosphorylase kinase regulatory subunit alpha 1
203610	0.0123577	4.72e-04	3.96156	-0.170904	1.24784	AOC1	amine oxidase, copper containing 1
169279	0.013311	5.37e-04	-3.91273	-0.175195	-1.73265	ARID3A	AT-rich interaction domain 3A
136764	0.0124521	4.79e-04	-3.95603	-0.177726	-0.769745	KAT2A	lysine acetyltransferase 2A
231383	0.0127668	4.99e-04	3.94048	-0.182929	0.775217	ATG4D	autophagy related 4D cysteine peptidase
163372	0.0135254	5.52e-04	-3.9027	-0.185054	-1.11584	TYW1	tRNA-yW synthesizing protein 1 homolog
106198	0.0135951	5.59e-04	-3.89806	-0.187685	-1.72706	CENPA	centromere protein A
207416	0.0130465	5.19e-04	-3.9257	-0.188054	-1.77015	CDCA7	cell division cycle associated 7
106683	0.0131673	5.29e-04	3.91865	-0.195461	0.951748	ATP8B1	ATPase phospholipid transporting 8B1
182760	0.0124521	4.78e-04	3.95623	-0.195818	1.89305	REP15	RAB15 effector protein
114670	0.0126056	4.90e-04	3.94759	-0.196812	1.33474	P2RY14	purinergic receptor P2Y14
135812	0.0136324	5.61e-04	3.89647	-0.197804	1.28116	HOXD11	homeobox D11
158147	0.013478	5.48e-04	-3.90517	-0.200367	-0.887003	IPO4	importin 4
213172	0.01216	4.59e-04	3.97214	-0.201488	1.32555	GNE	glucosamine (UDP-N-acetyl)-2-epimerase/N-acetylmannosamine kinase
210869	0.0122571	4.66e-04	-3.96612	-0.207594	-0.708752	PSMD14	proteasome 26S subunit, non-ATPase 14
174420	0.0128497	5.04e-04	-3.9366	-0.208115	-0.861619	NOP2	NOP2 nucleolar protein
196317	0.0136866	5.72e-04	3.88946	-0.208624	1.17591	RBP5	retinol binding protein 5
174119	0.0122946	4.68e-04	3.96467	-0.213816	1.72617	MT1B	metallothionein 1B
133936	0.0126861	4.94e-04	3.94403	-0.217887	1.44599	C1orf115	chromosome 1 open reading frame 115
129040	0.0136513	5.63e-04	3.89484	-0.224392	1.0198	NDN	necdin, MAGE family member
151062	0.0136287	5.60e-04	-3.89685	-0.227609	-0.772505	MRPL42	mitochondrial ribosomal protein L42
188686	0.0126911	4.95e-04	-3.94359	-0.230029	-0.590912	MRPS15	mitochondrial ribosomal protein S15
207881	0.0139291	5.86e-04	-3.88012	-0.230729	-1.40283	RIPK2	receptor interacting serine/threonine kinase 2
198878	0.0130919	5.24e-04	3.92176	-0.23123	1.12618	PRKACB	protein kinase cAMP-activated catalytic subunit beta
178029	0.0131881	5.31e-04	3.91735	-0.231422	0.724444	CMA1	chymase 1
139850	0.013948	5.88e-04	3.87903	-0.232302	1.71462	FABP2	fatty acid binding protein 2
116530	0.01295	5.10e-04	-3.93252	-0.232748	-0.672336	EIF2B3	eukaryotic translation initiation factor 2B subunit gamma
124383	0.0139431	5.87e-04	-3.87947	-0.234045	-1.24799	PROX1	prospero homeobox 1
180432	0.013948	5.88e-04	3.87879	-0.235227	1.35706	SUGCT	succinyl-CoA:glutarate-CoA transferase
119143	0.0122571	4.66e-04	-3.96615	-0.23665	-0.756564	HMGA1	high mobility group AT-hook 1
134444	0.012157	4.57e-04	3.97331	-0.237165	1.25891	GOLM1	golgi membrane protein 1
120923	0.0140107	5.91e-04	-3.87683	-0.237566	-2.30649	AQP9	aquaporin 9
207317	0.0124302	4.77e-04	3.95769	-0.238121	0.703753	SHROOM3	shroom family member 3
204179	0.0125534	4.86e-04	3.95062	-0.238606	0.739668	SLC35A3	solute carrier family 35 member A3
114277	0.0126056	4.89e-04	3.94787	-0.241862	0.833298	HLA-DPA1	major histocompatibility complex, class II, DP alpha 1
123195	0.0136554	5.66e-04	-3.89294	-0.247857	-1.01506	TLCD1	TLC domain containing 1
205747	0.0138172	5.79e-04	3.8844	-0.248641	1.08345	HACD4	3-hydroxyacyl-CoA dehydratase 4
108454	0.0135951	5.59e-04	-3.89808	-0.252756	-1.1508	ALDH1B1	aldehyde dehydrogenase 1 family member B1
213739	0.0139291	5.86e-04	3.88032	-0.255677	1.2825	RNF150	ring finger protein 150
142072	0.0130465	5.20e-04	3.92483	-0.256806	0.67725	CIPC	CLOCK interacting pacemaker
343450	0.0126836	4.94e-04	-3.9444	-0.262484	-0.716532	SNRPE	small nuclear ribonucleoprotein polypeptide E
183478	0.0122987	4.68e-04	-3.96425	-0.264163	-0.503973	CCT8	chaperonin containing TCP1 subunit 8
201385	0.0135254	5.52e-04	3.9025	-0.265016	0.703501	NMT2	N-myristoyltransferase 2
129116	0.012157	4.57e-04	3.97338	-0.265053	0.653345	LGMN	legumain
182143	0.0131881	5.31e-04	-3.91745	-0.265126	-0.741903	WDR74	WD repeat domain 74
108577	0.0143639	6.11e-04	3.86422	-0.267036	1.54615	SRPX	sushi repeat containing protein, X-linked
223498	0.013654	5.65e-04	3.89364	-0.267741	1.11037	ZNF613	zinc finger protein 613
113110	0.0131673	5.29e-04	-3.91851	-0.276438	-0.593517	TCERG1	transcription elongation regulator 1
115381	0.0132321	5.33e-04	-3.91553	-0.28135	-1.20375	UBE2S	ubiquitin conjugating enzyme E2 S
117437	0.0138028	5.78e-04	-3.88546	-0.284782	-0.771595	TFB1M	transcription factor B1, mitochondrial
176083	0.012223	4.64e-04	3.96806	-0.284862	1.01782	SERINC2	serine incorporator 2
159482	0.013654	5.65e-04	3.89361	-0.286509	0.936944	LY96	lymphocyte antigen 96
168384	0.0143123	6.08e-04	-3.86638	-0.289399	-0.975261	CXCR1	C-X-C motif chemokine receptor 1
195867	0.014516	6.26e-04	3.85511	-0.291076	1.1715	SLC17A3	solute carrier family 17 member 3
114538	0.014516	6.26e-04	-3.85531	-0.29246	-1.16803	POLR1B	RNA polymerase I subunit B
122823	0.013478	5.48e-04	-3.90549	-0.294173	-0.568059	TGDS	TDP-glucose 4,6-dehydratase
119268	0.0133317	5.38e-04	-3.91187	-0.295774	-0.516618	DDX19A	DEAD-box helicase 19A
127242	0.0143118	6.07e-04	-3.86666	-0.296156	-1.36706	PMAIP1	phorbol-12-myristate-13-acetate-induced protein 1
184984	0.0141699	5.99e-04	-3.87177	-0.302266	-1.43792	JAG2	jagged 2
115763	0.0138172	5.79e-04	3.88474	-0.310629	0.588656	OSBPL11	oxysterol binding protein like 11
118830	0.0147649	6.43e-04	-3.84532	-0.3113	-1.32089	KIF20A	kinesin family member 20A
150353	0.0136866	5.69e-04	3.89107	-0.314101	1.22174	IGFBP6	insulin like growth factor binding protein 6
113393	0.0136866	5.71e-04	3.88975	-0.315661	0.982585	AHNAK	AHNAK nucleoprotein
148396	0.0130641	5.22e-04	-3.92378	-0.3166	-0.825447	TAF1D	TATA-box binding protein associated factor, RNA polymerase I subunit D
132747	0.0133788	5.41e-04	-3.90997	-0.319402	-0.784341	GCSH	glycine cleavage system protein H
136109	0.0146711	6.36e-04	-3.84904	-0.321335	-1.18291	EFCAB11	EF-hand calcium binding domain 11
120705	0.0130465	5.18e-04	-3.9268	-0.323662	-0.570189	ZNF146	zinc finger protein 146
223198	0.0148328	6.49e-04	3.84175	-0.326223	1.01569	LDB3	LIM domain binding 3
151914	0.0149048	6.55e-04	-3.83835	-0.327522	-0.92082	RPS6KC1	ribosomal protein S6 kinase C1
182774	0.0130919	5.25e-04	-3.92152	-0.327616	-1.00526	NME1	NME/NM23 nucleoside diphosphate kinase 1
212992	0.01216	4.60e-04	3.97074	-0.332279	0.542018	UBB	ubiquitin B
184157	0.0137136	5.73e-04	3.88844	-0.332844	0.880449	SLC22A18	solute carrier family 22 member 18
196687	0.0149714	6.59e-04	-3.83588	-0.33335	-2.05564	NCOA7	nuclear receptor coactivator 7
203733	0.0134997	5.50e-04	3.90378	-0.33863	1.00162	PAQR8	progestin and adipoQ receptor family member 8
124953	0.0135951	5.58e-04	3.89832	-0.33887	0.925815	RCAN1	regulator of calcineurin 1
157759	0.0151333	6.68e-04	3.83079	-0.348252	1.10241	RIMKLA	ribosomal modification protein rimK like family member A
126204	0.0143509	6.10e-04	-3.86483	-0.349746	-0.883531	GNPDA1	glucosamine-6-phosphate deaminase 1
189793	0.0135367	5.53e-04	3.90163	-0.351804	0.639876	UQCRFS1	ubiquinol-cytochrome c reductase, Rieske iron-sulfur polypeptide 1
169515	0.0151773	6.73e-04	-3.82803	-0.351988	-1.1207	ZNF529	zinc finger protein 529
179303	0.0151773	6.73e-04	-3.82795	-0.352234	-1.25782	POLA1	DNA polymerase alpha 1, catalytic subunit
109858	0.0136491	5.62e-04	-3.89572	-0.35479	-1.23539	CD55	CD55 molecule (Cromer blood group)
159319	0.0151773	6.73e-04	-3.82787	-0.354895	-1.2185	LRP8	LDL receptor related protein 8
159775	0.0151394	6.69e-04	3.83011	-0.357061	2.1307	SLC17A4	solute carrier family 17 member 4
117712	0.0144607	6.19e-04	-3.85954	-0.361329	-0.597785	POLR3C	RNA polymerase III subunit C
194547	0.0146444	6.34e-04	-3.8503	-0.361749	-1.01805	TMEM9	transmembrane protein 9
123825	0.0136866	5.71e-04	3.88993	-0.362845	0.998254	UGDH	UDP-glucose 6-dehydrogenase
158058	0.0136491	5.63e-04	3.89527	-0.364835	0.619694	MFSD1	major facilitator superfamily domain containing 1
155848	0.0136554	5.67e-04	3.89277	-0.368317	0.646931	PRADC1	protease associated domain containing 1
125084	0.0147924	6.45e-04	3.84409	-0.370004	1.15923	RIMKLB	ribosomal modification protein rimK like family member B
142563	0.0143968	6.14e-04	3.86254	-0.371233	0.865531	MAPK3	mitogen-activated protein kinase 3
216120	0.0142288	6.02e-04	-3.86966	-0.371376	-1.66187	CCNB1	cyclin B1
208277	0.0146947	6.38e-04	-3.84817	-0.37139	-1.28147	PLIN2	perilipin 2
155063	0.0134938	5.50e-04	3.90422	-0.374152	0.716607	PGM1	phosphoglucomutase 1
173099	0.0130465	5.20e-04	3.92501	-0.376663	0.566945	SRSF5	serine and arginine rich splicing factor 5
144730	0.0144925	6.22e-04	-3.85754	-0.385298	-0.837426	FAM57A	family with sequence similarity 57 member A
170781	0.0135951	5.58e-04	-3.89868	-0.38559	-0.807796	TKT	transketolase
112463	0.0155363	6.97e-04	3.81441	-0.387886	1.2786	STAP1	signal transducing adaptor family member 1
115323	0.0157059	7.08e-04	-3.8089	-0.398012	-1.32492	CHEK2	checkpoint kinase 2
133142	0.0145995	6.31e-04	-3.85221	-0.39956	-0.809941	MAD2L2	MAD2 mitotic arrest deficient-like 2 (yeast)
175262	0.015479	6.92e-04	-3.8176	-0.40623	-1.20944	XRN2	5'-3' exoribonuclease 2
117989	0.0136866	5.70e-04	-3.89063	-0.406797	-0.930071	IMPDH2	inosine monophosphate dehydrogenase 2
146098	0.013654	5.65e-04	3.89379	-0.418531	0.719469	PTTG1IP	pituitary tumor-transforming 1 interacting protein
194498	0.0156904	7.06e-04	-3.80966	-0.4195	-1.83437	DLGAP5	DLG associated protein 5
150965	0.0157099	7.10e-04	-3.80792	-0.420193	-1.25863	POMGNT1	protein O-linked mannose N-acetylglucosaminyltransferase 1 (beta 1,2-)
208732	0.013883	5.83e-04	3.88191	-0.429351	0.732751	CTSA	cathepsin A
207167	0.0143174	6.08e-04	3.86598	-0.435938	0.619468	CHMP2B	charged multivesicular body protein 2B
191693	0.0157548	7.13e-04	3.80633	-0.441254	0.853867	SLC41A2	solute carrier family 41 member 2
111362	0.0162148	7.45e-04	3.78965	-0.445038	1.18251	LIMD2	LIM domain containing 2
107517	0.0144084	6.15e-04	3.86171	-0.446238	0.735907	HMGCL	3-hydroxymethyl-3-methylglutaryl-CoA lyase
140114	0.0147924	6.44e-04	3.84429	-0.450315	0.951285	SLC22A17	solute carrier family 22 member 17
165482	0.0163926	7.54e-04	-3.78478	-0.453708	-1.60211	DKK1	dickkopf WNT signaling pathway inhibitor 1
156051	0.0144956	6.23e-04	-3.85684	-0.45795	-0.764424	KRTCAP3	keratinocyte associated protein 3
116212	0.0136491	5.63e-04	3.89518	-0.461446	0.600858	NPC2	NPC intracellular cholesterol transporter 2
180185	0.0147423	6.41e-04	-3.84642	-0.465695	-0.645149	TMEM69	transmembrane protein 69
146323	0.0148862	6.53e-04	3.83928	-0.46616	1.63615	SECTM1	secreted and transmembrane 1
196037	0.0160699	7.34e-04	3.79487	-0.468135	1.0809	A1CF	APOBEC1 complementation factor
148054	0.0165553	7.70e-04	-3.77706	-0.471219	-1.49633	PHLDA1	pleckstrin homology like domain family A member 1
100687	0.0165097	7.64e-04	3.78009	-0.474928	2.21936	HRASLS2	HRAS like suppressor 2
115993	0.0166566	7.77e-04	-3.77376	-0.478229	-1.58404	TBX3	T-box 3
213519	0.0150823	6.65e-04	-3.83232	-0.478568	-1.2986	SLC12A2	solute carrier family 12 member 2
182279	0.015008	6.61e-04	3.8347	-0.479558	1.94524	ABCB1	ATP binding cassette subfamily B member 1
132227	0.015375	6.84e-04	-3.8217	-0.480689	-0.623019	BRD7	bromodomain containing 7
153454	0.0148457	6.51e-04	-3.84063	-0.484177	-0.647632	GTF2F2	general transcription factor IIF subunit 2
124733	0.0167972	7.85e-04	-3.76984	-0.486937	-1.06001	STAMBPL1	STAM binding protein like 1
204036	0.0144956	6.24e-04	3.85649	-0.492165	0.640505	HDHD3	haloacid dehalogenase like hydrolase domain containing 3
236458	0.0130906	5.24e-04	-3.92213	-0.492696	-0.439789	RPS7	ribosomal protein S7
101979	0.0153466	6.82e-04	-3.82265	-0.493946	-0.803169	CRYZ	crystallin zeta
102257	0.014516	6.27e-04	-3.8549	-0.49414	-0.540271	HNRNPC	heterogeneous nuclear ribonucleoprotein C (C1/C2)
176789	0.016881	7.91e-04	3.76697	-0.494741	1.29598	OR4X2	olfactory receptor family 4 subfamily X member 2 (gene/pseudogene)
172479	0.0143968	6.14e-04	-3.86269	-0.499572	-0.982426	FERMT1	fermitin family member 1
139494	0.0169313	7.96e-04	-3.76421	-0.500119	-1.64537	WNT5A	Wnt family member 5A
166957	0.0169225	7.94e-04	3.7653	-0.504325	1.04597	B3GALT5	beta-1,3-galactosyltransferase 5
163094	0.0135951	5.57e-04	3.89884	-0.504598	1.45732	FAM3D	family with sequence similarity 3 member D
199113	0.0151391	6.69e-04	-3.83038	-0.506146	-0.577289	MRPL36	mitochondrial ribosomal protein L36
156956	0.0154979	6.94e-04	-3.81612	-0.506633	-0.686927	CACYBP	calcyclin binding protein
203917	0.0165105	7.64e-04	-3.77982	-0.514025	-0.704325	RNF24	ring finger protein 24
214056	0.0157059	7.08e-04	-3.80878	-0.514814	-0.633819	MTERF3	mitochondrial transcription termination factor 3
105646	0.0149292	6.56e-04	3.83747	-0.514996	0.931789	TRPM4	transient receptor potential cation channel subfamily M member 4
119008	0.0135311	5.53e-04	3.90206	-0.518953	0.897389	HSPB1	heat shock protein family B (small) member 1
140007	0.0154181	6.87e-04	3.82012	-0.524139	0.865895	HECTD3	HECT domain E3 ubiquitin protein ligase 3
145487	0.0171743	8.17e-04	-3.75475	-0.525957	-1.02832	GPAM	glycerol-3-phosphate acyltransferase, mitochondrial
120955	0.0158262	7.17e-04	3.80412	-0.527523	1.03563	PINK1	PTEN induced putative kinase 1
120114	0.0153322	6.81e-04	-3.82327	-0.534209	-0.625526	CCDC59	coiled-coil domain containing 59
145275	0.0171181	8.11e-04	-3.75728	-0.537625	-1.01408	GNPDA1	glucosamine-6-phosphate deaminase 1
202846	0.0146527	6.35e-04	3.84978	-0.53912	0.502541	GAK	cyclin G associated kinase
142705	0.0173629	8.32e-04	-3.74755	-0.539162	-1.32863	ABCB6	ATP binding cassette subfamily B member 6 (Langereis blood group)
169499	0.017388	8.36e-04	-3.7458	-0.542498	-1.85362	ANLN	anillin actin binding protein
114747	0.0143965	6.13e-04	3.86309	-0.54393	0.617236	TMBIM4	transmembrane BAX inhibitor motif containing 4
177441	0.0157099	7.09e-04	-3.80812	-0.548295	-0.695618	MRPS27	mitochondrial ribosomal protein S27
153780	0.0151773	6.72e-04	-3.82845	-0.551609	-0.570517	SNRPD3	small nuclear ribonucleoprotein D3 polypeptide
120075	0.0169779	8.01e-04	-3.76194	-0.553623	-0.922362	AP3M2	adaptor related protein complex 3 mu 2 subunit
192798	0.0149571	6.58e-04	3.8365	-0.555442	0.743824	SUCLG2	succinate-CoA ligase GDP-forming beta subunit
192935	0.0154979	6.94e-04	-3.81618	-0.556329	-1.1208	RGS5	regulator of G-protein signaling 5
162807	0.0164517	7.59e-04	3.78266	-0.562597	0.631128	GMPPB	GDP-mannose pyrophosphorylase B
201805	0.0155191	6.96e-04	3.81534	-0.564668	0.657201	UBE2J1	ubiquitin conjugating enzyme E2 J1
206116	0.0159636	7.26e-04	-3.79927	-0.565816	-0.665787	RRP9	ribosomal RNA processing 9, small subunit (SSU) processome component, homolog (yeast)
160503	0.0176887	8.61e-04	-3.73485	-0.568646	-1.21178	BFSP1	beaded filament structural protein 1
161406	0.0165292	7.68e-04	-3.77815	-0.570622	-0.769363	TPD52L2	tumor protein D52 like 2
122957	0.0153195	6.80e-04	-3.82409	-0.571736	-0.55211	EIF3G	eukaryotic translation initiation factor 3 subunit G
109956	0.0177952	8.68e-04	3.73154	-0.576928	1.28376	ANGPT1	angiopoietin 1
110329	0.0176202	8.53e-04	3.73813	-0.577421	1.17778	SYNC	syncoilin, intermediate filament protein
141676	0.0158831	7.20e-04	3.80225	-0.577791	0.671537	VPS37B	VPS37B, ESCRT-I subunit
198784	0.0161213	7.38e-04	3.793	-0.582893	1.04699	HLA-DQA2	major histocompatibility complex, class II, DQ alpha 2
159962	0.0175212	8.46e-04	-3.74147	-0.58426	-1.03733	EPHA1	EPH receptor A1
123641	0.016994	8.04e-04	-3.76077	-0.58634	-0.965222	IRAK1	interleukin 1 receptor associated kinase 1
144669	0.0158029	7.15e-04	3.80493	-0.586898	0.700829	TMEM9B	TMEM9 domain family member B
708958	0.0171743	8.17e-04	-3.75437	-0.588518	-1.38578	NFE2L3	nuclear factor, erythroid 2 like 3
146302	0.0169313	7.97e-04	3.76396	-0.591498	1.33609	P2RX5	purinergic receptor P2X 5
148153	0.0180567	8.86e-04	-3.72388	-0.594604	-2.24447	DUSP4	dual specificity phosphatase 4
189401	0.0159636	7.25e-04	3.79981	-0.602969	0.681821	AP5M1	adaptor related protein complex 5 mu 1 subunit
193596	0.0182272	9.02e-04	-3.71703	-0.60889	-1.53447	ARG2	arginase 2
127488	0.017319	8.28e-04	-3.74954	-0.6096	-2.17568	PLEKHS1	pleckstrin homology domain containing S1
128766	0.0165124	7.65e-04	-3.77953	-0.61023	-0.796629	EIF2S2	eukaryotic translation initiation factor 2 subunit beta
212054	0.0183003	9.06e-04	-3.71527	-0.612955	-1.3715	CCDC3	coiled-coil domain containing 3
131931	0.0168185	7.86e-04	3.76911	-0.615077	0.697785	ICAM3	intercellular adhesion molecule 3
212042	0.0147235	6.39e-04	-3.84716	-0.61681	-0.597583	RPS19	ribosomal protein S19
230370	0.0171743	8.16e-04	3.75501	-0.617625	0.820508	PLA2G4F	phospholipase A2 group IVF
162212	0.0180361	8.84e-04	-3.72455	-0.617917	-1.49543	MFAP2	microfibrillar associated protein 2
161212	0.0159636	7.25e-04	3.80001	-0.620901	1.23715	GPNMB	glycoprotein nmb
188934	0.0171134	8.10e-04	-3.75763	-0.622811	-1.05805	NMB	neuromedin B
185595	0.0141967	6.01e-04	3.87078	-0.62391	2.59849	JCHAIN	joining chain of multimeric IgA and IgM
137528	0.0169313	7.96e-04	-3.76448	-0.624077	-0.772909	DCTD	dCMP deaminase
117508	0.0159986	7.29e-04	-3.79749	-0.624673	-0.466525	ZC3H15	zinc finger CCCH-type containing 15
187969	0.0165903	7.72e-04	-3.77601	-0.626968	-0.763912	SAP30	Sin3A associated protein 30
169526	0.0169929	8.03e-04	-3.76104	-0.630398	-0.520476	SPON2	spondin 2
151867	0.0164548	7.60e-04	-3.78185	-0.634852	-0.675204	SSRP1	structure specific recognition protein 1
101917	0.0186123	9.32e-04	-3.70444	-0.638304	-2.2444	CXCL11	C-X-C motif chemokine ligand 11
166387	0.0186209	9.34e-04	-3.70391	-0.639609	-1.20719	CDCA2	cell division cycle associated 2
210399	0.0186209	9.36e-04	3.7031	-0.641345	0.949053	TMC2	transmembrane channel like 2
216761	0.0186209	9.36e-04	-3.70288	-0.64149	-1.21876	BCO2	beta-carotene oxygenase 2
166314	0.0177178	8.63e-04	-3.73367	-0.646146	-1.11382	PRPF19	pre-mRNA processing factor 19
220413	0.0169017	7.92e-04	-3.76621	-0.648588	-0.824531	HNRNPA1	heterogeneous nuclear ribonucleoprotein A1
216366	0.0148862	6.53e-04	-3.83908	-0.649747	-0.598568	EEF1B2	eukaryotic translation elongation factor 1 beta 2
139854	0.0169017	7.93e-04	3.76601	-0.650162	1.10416	PBLD	phenazine biosynthesis like protein domain containing
101441	0.0159669	7.27e-04	-3.79875	-0.655345	-0.812191	EIF3E	eukaryotic translation initiation factor 3 subunit E
191942	0.0187578	9.49e-04	-3.6978	-0.655963	-0.934059	WDR59	WD repeat domain 59
162944	0.0171294	8.12e-04	-3.75679	-0.663668	-0.653471	AKIP1	A-kinase interacting protein 1
120707	0.0153879	6.85e-04	3.82112	-0.664416	0.701717	ECH1	enoyl-CoA hydratase 1
132542	0.0165553	7.70e-04	3.77706	-0.666137	0.813681	MISP	mitotic spindle positioning
230760	0.016404	7.56e-04	-3.78405	-0.666386	-0.602203	TOMM5	translocase of outer mitochondrial membrane 5
136273	0.0189459	9.61e-04	-3.69287	-0.667693	-1.86744	TIPIN	TIMELESS interacting protein
188807	0.0189598	9.63e-04	-3.69213	-0.668698	-2.64268	CXCL5	C-X-C motif chemokine ligand 5
122174	0.0189864	9.66e-04	3.69104	-0.669428	1.32226	CBLN2	cerebellin 2 precursor
233377	0.0182255	9.00e-04	3.718	-0.670564	1.4073	NFASC	neurofascin
208646	0.0163134	7.50e-04	3.78711	-0.671868	2.30033	PLA2G10	phospholipase A2 group X
124735	0.0168651	7.89e-04	-3.76757	-0.674227	-0.69001	FARSB	phenylalanyl-tRNA synthetase beta subunit
174579	0.0176621	8.57e-04	3.73652	-0.678957	1.01393	EVI2A	ecotropic viral integration site 2A
150003	0.017319	8.30e-04	3.74875	-0.681155	0.60505	GBA	glucosylceramidase beta
141151	0.0185251	9.23e-04	-3.70838	-0.686539	-3.66576	MMP3	matrix metallopeptidase 3
231093	0.0167256	7.80e-04	-3.77195	-0.68967	-0.539418	DVL1	dishevelled segment polarity protein 1
210546	0.0169699	8.00e-04	3.76253	-0.691285	1.68421	ARL14	ADP ribosylation factor like GTPase 14
122241	0.0161441	7.40e-04	-3.79206	-0.692263	-0.79862	SNRPF	small nuclear ribonucleoprotein polypeptide F
107398	0.0185728	9.28e-04	3.70617	-0.694045	0.840003	DOCK10	dedicator of cytokinesis 10
199005	0.0195182	1.00e-03	3.67702	-0.701368	1.60153	LTK	leukocyte receptor tyrosine kinase
205706	0.0176887	8.60e-04	3.73522	-0.701478	0.734612	TLE4	transducin like enhancer of split 4
108044	0.0176024	8.51e-04	-3.739	-0.702442	-0.756362	TTI1	TELO2 interacting protein 1
194871	0.017319	8.29e-04	-3.74905	-0.703356	-0.85865	PAFAH1B3	platelet activating factor acetylhydrolase 1b catalytic subunit 3
132469	0.0181031	8.90e-04	-3.72196	-0.705476	-0.93205	STEAP1B///STEAP1	STEAP family member 1B///six transmembrane epithelial antigen of the prostate 1
109981	0.0176202	8.54e-04	-3.7379	-0.711023	-0.794133	NCBP2	nuclear cap binding protein subunit 2
198232	0.0173823	8.34e-04	-3.74664	-0.714168	-0.476822	TP53BP1	tumor protein p53 binding protein 1
128154	0.0154979	6.93e-04	3.81657	-0.715654	0.616693	MYL12B	myosin light chain 12B
111836	0.0169313	7.97e-04	3.76388	-0.715774	0.682501	FAM3C	family with sequence similarity 3 member C
132301	0.0169779	8.01e-04	3.76186	-0.721508	0.468332	CHMP2A	charged multivesicular body protein 2A
148114	0.0174213	8.38e-04	-3.74483	-0.721677	-0.588368	TRIT1	tRNA isopentenyltransferase 1
188051	0.0187216	9.44e-04	-3.69983	-0.727477	-2.96536	CDH3	cadherin 3
155675	0.0172837	8.25e-04	3.75097	-0.729987	0.709293	LGR4	leucine rich repeat containing G protein-coupled receptor 4
123154	0.0181259	8.92e-04	3.72125	-0.7338	0.976231	CD48	CD48 molecule
161671	0.0199752	1.04e-03	3.66303	-0.74022	1.08054	PTPN21	protein tyrosine phosphatase, non-receptor type 21
132733	0.0148095	6.47e-04	-3.84279	-0.741176	-0.373501	RPS7	ribosomal protein S7
208347	0.0183564	9.10e-04	3.71388	-0.743096	2.43233	MT1H	metallothionein 1H
171488	0.0181865	8.96e-04	-3.71951	-0.743484	-0.528647	ODF2	outer dense fiber of sperm tails 2
194000	0.0178989	8.75e-04	-3.72863	-0.747848	-0.836518	MRTO4	MRT4 homolog, ribosome maturation factor
139228	0.017319	8.29e-04	-3.74892	-0.748023	-0.620359	TIMM9	translocase of inner mitochondrial membrane 9
175133	0.0174236	8.39e-04	-3.74445	-0.748043	-1.00778	FBL	fibrillarin
129926	0.0196432	1.01e-03	-3.67344	-0.751885	-0.7287	SDAD1	SDA1 domain containing 1
114866	0.0203244	1.07e-03	-3.65309	-0.755419	-1.53298	ORC6	origin recognition complex subunit 6
226018	0.017388	8.36e-04	-3.74588	-0.755572	-0.740277	IMPDH1	inosine monophosphate dehydrogenase 1
143554	0.0201183	1.05e-03	3.65809	-0.756363	1.25558	TTR	transthyretin
209342	0.0179338	8.77e-04	3.72765	-0.758766	0.436542	ZCCHC10	zinc finger CCHC-type containing 10
158378	0.0185728	9.28e-04	-3.70626	-0.75923	-1.01614	PMEPA1	prostate transmembrane protein, androgen induced 1
111079	0.0199176	1.03e-03	3.66525	-0.760059	1.43578	VSIG4	V-set and immunoglobulin domain containing 4
182225	0.0203542	1.07e-03	-3.65231	-0.766634	-0.693119	B4GALT7	beta-1,4-galactosyltransferase 7
153112	0.0206006	1.09e-03	-3.64423	-0.775747	-1.31564	RAD54L	RAD54-like (S. cerevisiae)
124921	0.0205	1.08e-03	-3.64821	-0.778327	-0.937897	TAF1B	TATA-box binding protein associated factor, RNA polymerase I subunit B
217487	0.0206252	1.10e-03	3.64309	-0.778477	1.35356	RFX6	regulatory factor X6
191973	0.0206323	1.10e-03	-3.64217	-0.780285	-1.28039	PLK4	polo like kinase 4
193606	0.0177793	8.67e-04	-3.73212	-0.78191	-0.67327	C12orf45	chromosome 12 open reading frame 45
120229	0.0172837	8.25e-04	3.75104	-0.782007	0.489306	CIB1	calcium and integrin binding 1
143563	0.01908	9.73e-04	-3.68836	-0.78659	-0.562756	CSNK2A2	casein kinase 2 alpha 2
155785	0.0181328	8.93e-04	-3.72087	-0.787186	-0.625607	SH3BP4	SH3 domain binding protein 4
150246	0.0200506	1.05e-03	3.6607	-0.788767	0.970184	ZNF446	zinc finger protein 446
100430	0.0182255	8.99e-04	-3.7182	-0.791509	-0.758265	MSH6	mutS homolog 6
177061	0.0182272	9.02e-04	-3.71703	-0.792077	-0.579336	TIMM50	translocase of inner mitochondrial membrane 50
125804	0.0186209	9.34e-04	-3.70371	-0.801306	-0.713216	NDUFAF2	NADH:ubiquinone oxidoreductase complex assembly factor 2
179226	0.0179918	8.81e-04	-3.72578	-0.802884	-0.608764	SET	SET nuclear proto-oncogene
153698	0.0204521	1.08e-03	-3.6495	-0.8056	-0.944157	TRMT5	tRNA methyltransferase 5
170016	0.0187578	9.48e-04	3.69809	-0.813785	0.881798	C1QA	complement C1q A chain
174241	0.0199359	1.04e-03	-3.66451	-0.814592	-0.847708	PPIL1	peptidylprolyl isomerase like 1
222577	0.0192614	9.86e-04	-3.68325	-0.821152	-1.094	RGS5	regulator of G-protein signaling 5
145632	0.018894	9.57e-04	-3.69436	-0.822051	-0.774267	GCLM	glutamate-cysteine ligase modifier subunit
133424	0.0206323	1.10e-03	3.64212	-0.823079	1.39986	ENTPD8	ectonucleoside triphosphate diphosphohydrolase 8
145269	0.0187216	9.45e-04	3.69925	-0.824287	0.680773	SLC44A1	solute carrier family 44 member 1
168842	0.0182272	9.01e-04	-3.71736	-0.825539	-0.571882	MRPL58	mitochondrial ribosomal protein L58
132709	0.0185675	9.26e-04	-3.7072	-0.831141	-0.722492	UMPS	uridine monophosphate synthetase
141029	0.0184981	9.20e-04	-3.70956	-0.83491	-0.659366	EIF4B	eukaryotic translation initiation factor 4B
202598	0.0215049	1.17e-03	-3.61844	-0.835372	-1.8085	CADPS	calcium dependent secretion activator
138013	0.0187216	9.45e-04	3.69922	-0.836079	0.575457	PYROXD1	pyridine nucleotide-disulphide oxidoreductase domain 1
101742	0.0214729	1.16e-03	-3.6197	-0.836103	-0.860052	GRIN2B	glutamate ionotropic receptor NMDA type subunit 2B
225929	0.0215553	1.17e-03	-3.61662	-0.838751	-1.10542	C2orf15	chromosome 2 open reading frame 15
207163	0.0179918	8.82e-04	3.72572	-0.841128	2.72517	ITLN1	intelectin 1
185757	0.0206323	1.10e-03	-3.64209	-0.844331	-1.27827	TRIM28	tripartite motif containing 28
116672	0.0190389	9.70e-04	3.68943	-0.845998	0.61353	CRY2	cryptochrome circadian clock 2
128231	0.0189751	9.64e-04	3.6916	-0.847253	0.663615	B3GNT3	UDP-GlcNAc:betaGal beta-1,3-N-acetylglucosaminyltransferase 3
132878	0.021369	1.16e-03	3.62207	-0.849794	2.07021	CD22	CD22 molecule
188840	0.0185251	9.22e-04	-3.70862	-0.849977	-0.47595	PAIP1	poly(A) binding protein interacting protein 1
183209	0.0211583	1.13e-03	-3.63053	-0.852978	-0.915497	CDK2	cyclin dependent kinase 2
159381	0.0200585	1.05e-03	-3.66011	-0.857013	-0.849489	SLC25A15	solute carrier family 25 member 15
172164	0.0206316	1.10e-03	3.64276	-0.857823	1.26298	WNT5B	Wnt family member 5B
120701	0.0204222	1.07e-03	-3.6506	-0.859466	-0.781244	PPID	peptidylprolyl isomerase D
198262	0.0197381	1.02e-03	-3.66981	-0.860042	-0.744503	ICA1	islet cell autoantigen 1
199932	0.0199858	1.04e-03	3.6626	-0.86143	0.66438	FAM118B	family with sequence similarity 118 member B
189906	0.0220401	1.21e-03	-3.60356	-0.868011	-0.779404	ZNF7	zinc finger protein 7
179328	0.0211636	1.13e-03	-3.63019	-0.872892	-1.22332	RUVBL1	RuvB like AAA ATPase 1
174358	0.0187216	9.45e-04	-3.69937	-0.873581	-0.47237	TRMT112	tRNA methyltransferase 11-2 homolog (S. cerevisiae)
109033	0.0221691	1.23e-03	-3.60025	-0.875505	-1.32288	CIT	citron rho-interacting serine/threonine kinase
144408	0.0221594	1.22e-03	-3.60065	-0.87641	-1.10888	ZNHIT2	zinc finger HIT-type containing 2
201066	0.0216819	1.19e-03	3.613	-0.876546	1.57581	SEMA6A	semaphorin 6A
122996	0.0186209	9.35e-04	3.70321	-0.878119	2.81803	NXPE4	neurexophilin and PC-esterase domain family member 4
194003	0.0212174	1.14e-03	-3.6279	-0.879359	-1.74667	COL1A1	collagen type I alpha 1 chain
111849	0.0222234	1.23e-03	-3.59849	-0.879633	-1.22203	PARPBP	PARP1 binding protein
208071	0.0211927	1.14e-03	3.62859	-0.879927	1.81784	AFF2	AF4/FMR2 family member 2
172292	0.0207782	1.11e-03	3.63831	-0.884879	1.32936	CD37	CD37 molecule
215808	0.0212174	1.14e-03	-3.62772	-0.885096	-2.85674	MMP1	matrix metallopeptidase 1
190750	0.0223171	1.24e-03	3.59604	-0.885159	1.21453	TEX101	testis expressed 101
121238	0.0190389	9.70e-04	-3.68941	-0.888041	-0.49807	MRPL9	mitochondrial ribosomal protein L9
163142	0.0186421	9.38e-04	-3.70199	-0.88811	-0.842842	C1QBP	complement C1q binding protein
159875	0.0197381	1.02e-03	3.6701	-0.888607	1.05147	ZEB2	zinc finger E-box binding homeobox 2
110205	0.0184323	9.14e-04	-3.71184	-0.890625	-0.669389	SNRPF	small nuclear ribonucleoprotein polypeptide F
171464	0.0194467	9.97e-04	-3.67885	-0.893631	-0.809976	RRP12	ribosomal RNA processing 12 homolog
142616	0.0192614	9.86e-04	3.68317	-0.893924	0.481482	LAMTOR3	late endosomal/lysosomal adaptor, MAPK and MTOR activator 3
105790	0.0185852	9.29e-04	3.70569	-0.899227	0.931962	CTSS	cathepsin S
165425	0.0222234	1.23e-03	-3.59849	-0.899565	-1.39829	CENPE	centromere protein E
124849	0.0186312	9.37e-04	-3.70244	-0.90022	-0.483962	HNRNPA1	heterogeneous nuclear ribonucleoprotein A1
180407	0.0197169	1.02e-03	-3.67089	-0.90127	-0.615219	MAGOHB	mago homolog B, exon junction complex core component
197238	0.0225002	1.26e-03	-3.59019	-0.90383	-1.74038	GZMB	granzyme B
225704	0.0205669	1.09e-03	3.64549	-0.905861	0.715848	KRAS	KRAS proto-oncogene, GTPase
107614	0.0198135	1.03e-03	3.66769	-0.9082	0.748902	PGAP3	post-GPI attachment to proteins 3
159694	0.0227243	1.28e-03	-3.58372	-0.912882	-1.26714	LRCH1	leucine rich repeats and calponin homology domain containing 1
213081	0.0220247	1.21e-03	-3.60488	-0.91437	-0.725664	PEX3	peroxisomal biogenesis factor 3
117096	0.0205	1.08e-03	-3.64789	-0.923825	-0.717066	LIF	leukemia inhibitory factor
180804	0.0206395	1.10e-03	-3.64152	-0.924414	-1.08534	LIG1	DNA ligase 1
489842	0.0197129	1.02e-03	-3.6712	-0.926382	-0.622501	EIF4B	eukaryotic translation initiation factor 4B
124368	0.0195779	1.01e-03	-3.67494	-0.928563	-0.773096	EPB41L2	erythrocyte membrane protein band 4.1 like 2
193875	0.0227565	1.28e-03	-3.58253	-0.930857	-2.05736	ANGPT2	angiopoietin 2
153282	0.0197851	1.02e-03	3.66846	-0.931931	0.921864	TNFSF10	tumor necrosis factor superfamily member 10
222934	0.0220247	1.21e-03	-3.60489	-0.934416	-1.4558	COL8A1	collagen type VIII alpha 1 chain
183485	0.0200208	1.04e-03	-3.66149	-0.935539	-0.731624	METTL1	methyltransferase like 1
208980	0.0204521	1.08e-03	3.64938	-0.940536	0.494697	MBD1	methyl-CpG binding domain protein 1
136952	0.0212224	1.15e-03	3.62595	-0.94113	0.666825	EGFR	epidermal growth factor receptor
122912	0.0215049	1.17e-03	3.61827	-0.941709	0.963111	KLF9	Kruppel like factor 9
100455	0.0223734	1.24e-03	-3.59444	-0.943093	-1.2788	CENPN	centromere protein N
107327	0.0212224	1.15e-03	-3.62587	-0.94451	-0.677382	RCN2	reticulocalbin 2
109204	0.0196631	1.01e-03	3.67261	-0.945735	0.832357	PRSS3	protease, serine 3
181277	0.0207346	1.11e-03	3.63933	-0.947353	0.717327	C2orf27B///C2orf27A	chromosome 2 open reading frame 27B///chromosome 2 open reading frame 27A
109943	0.0227243	1.28e-03	3.58399	-0.949963	1.04781	IL16	interleukin 16
111292	0.0227627	1.28e-03	-3.58201	-0.950449	-0.86624	DIMT1	DIM1 dimethyladenosine transferase 1 homolog
107292	0.0199505	1.04e-03	3.6639	-0.951106	0.85823	SESN2	sestrin 2
158938	0.0190983	9.75e-04	3.6875	-0.951165	1.33281	SCNN1A	sodium channel epithelial 1 alpha subunit
173072	0.0189864	9.66e-04	3.69091	-0.951363	1.38419	MT1X	metallothionein 1X
108145	0.0228485	1.29e-03	-3.58016	-0.952435	-0.932436	KIAA1143	KIAA1143
151216	0.0234642	1.34e-03	3.56626	-0.953281	0.988912	OR9G4	olfactory receptor family 9 subfamily G member 4
218154	0.0196948	1.02e-03	3.67177	-0.95529	1.0128	ATP1B3	ATPase Na+/K+ transporting subunit beta 3
208122	0.0185712	9.27e-04	-3.70667	-0.957688	-0.437372	NACA2	nascent polypeptide associated complex alpha subunit 2
186435	0.0233837	1.33e-03	-3.56853	-0.959682	-1.71499	FPR1	formyl peptide receptor 1
225106	0.0236392	1.35e-03	-3.56193	-0.963375	-1.01457	ZSCAN2	zinc finger and SCAN domain containing 2
179110	0.0212224	1.14e-03	-3.62616	-0.964308	-0.882808	RCC1	regulator of chromosome condensation 1
130322	0.0211927	1.14e-03	-3.62875	-0.967643	-2.27944	IL1B	interleukin 1 beta
214773	0.0216538	1.18e-03	3.61399	-0.967991	1.20357	MAOB	monoamine oxidase B
208289	0.0205539	1.09e-03	3.64595	-0.970943	1.23877	CA12	carbonic anhydrase 12
148356	0.0211927	1.14e-03	3.62874	-0.975183	0.664483	SH3RF1	SH3 domain containing ring finger 1
174841	0.0201153	1.05e-03	-3.65836	-0.978779	-0.645454	RUVBL2	RuvB like AAA ATPase 2
224438	0.0236992	1.36e-03	3.55977	-0.979684	1.32698	MFSD6L	major facilitator superfamily domain containing 6 like
221030	0.023568	1.35e-03	3.56375	-0.98059	0.921836	KLHDC1	kelch domain containing 1
103003	0.0210709	1.13e-03	3.63253	-0.983703	1.35925	MYO1A	myosin IA
207687	0.0206006	1.09e-03	-3.6442	-0.984281	-0.548009	SPG21	spastic paraplegia 21 (autosomal recessive, Mast syndrome)
224390	0.0199359	1.04e-03	-3.66445	-0.989237	-0.774373	RPS15	ribosomal protein S15
216188	0.0240209	1.39e-03	3.55157	-0.990891	1.04747	ARHGAP44	Rho GTPase activating protein 44
137199	0.0205875	1.09e-03	-3.64488	-0.991446	-0.607713	NUP62	nucleoporin 62
151191	0.0222405	1.23e-03	-3.59756	-0.994241	-0.766929	PCID2	PCI domain containing 2
139052	0.0206205	1.09e-03	3.64362	-0.997431	0.552532	VAPA	VAMP associated protein A
218138	0.0242213	1.41e-03	-3.54757	-0.998044	-2.10015	KRT17	keratin 17
128967	0.0212293	1.15e-03	-3.62535	-0.998139	-0.846669	GARS	glycyl-tRNA synthetase
185016	0.0225167	1.26e-03	3.5897	-1.00288	1.48761	TMEM220	transmembrane protein 220
166846	0.0215776	1.18e-03	-3.61591	-1.00866	-0.710811	MRPL30	mitochondrial ribosomal protein L30
135302	0.0206252	1.10e-03	-3.64314	-1.011	-1.17778	TOP2A	topoisomerase (DNA) II alpha
163676	0.0224783	1.25e-03	-3.5914	-1.01535	-0.606699	NDUFAF7	NADH:ubiquinone oxidoreductase complex assembly factor 7
136743	0.0213159	1.15e-03	3.62358	-1.01837	0.514647	NCOA1	nuclear receptor coactivator 1
174000	0.0223803	1.25e-03	3.594	-1.01956	0.845679	SNX24	sorting nexin 24
199423	0.0216538	1.18e-03	3.61371	-1.02199	0.985599	RAPGEFL1	Rap guanine nucleotide exchange factor like 1
169301	0.0236992	1.36e-03	3.55958	-1.02416	1.52338	TRIM36	tripartite motif containing 36
214568	0.0248337	1.46e-03	3.53218	-1.02901	1.28627	UNC5C	unc-5 netrin receptor C
164404	0.0236142	1.35e-03	3.56262	-1.03453	0.788452	MCTP2	multiple C2 and transmembrane domain containing 2
102926	0.0242311	1.41e-03	-3.54702	-1.03482	-1.81805	SERPINE1	serpin family E member 1
140625	0.0248063	1.46e-03	-3.533	-1.03486	-2.48556	DPEP1	dipeptidase 1 (renal)
170503	0.022384	1.25e-03	-3.59361	-1.03792	-0.544726	ASCL2	achaete-scute family bHLH transcription factor 2
201071	0.02383	1.37e-03	3.55666	-1.03832	3.37801	CD177	CD177 molecule
200647	0.0221691	1.23e-03	-3.60006	-1.03842	-0.706936	TEX10	testis expressed 10
156072	0.0248267	1.46e-03	3.53248	-1.0424	0.703279	LILRA4	leukocyte immunoglobulin like receptor A4
204208	0.0204327	1.08e-03	-3.65018	-1.04242	-0.470736	TBCA	tubulin folding cofactor A
202197	0.0238475	1.38e-03	-3.55557	-1.04303	-0.95474	ANP32E	acidic nuclear phosphoprotein 32 family member E
135746	0.0239853	1.39e-03	-3.55295	-1.04638	-1.02813	RACGAP1	Rac GTPase activating protein 1
166412	0.0226167	1.27e-03	-3.58767	-1.04688	-0.55053	DNAJC10	DnaJ heat shock protein family (Hsp40) member C10
196595	0.0237943	1.37e-03	3.55784	-1.05211	1.01125	GPX3	glutathione peroxidase 3
216999	0.0245121	1.43e-03	3.54178	-1.0523	0.850236	TOX2	TOX high mobility group box family member 2
164292	0.025225	1.51e-03	-3.52122	-1.0534	-1.05279	WWTR1	WW domain containing transcription regulator 1
156083	0.025225	1.50e-03	3.5214	-1.05352	1.04935	GABRG3	gamma-aminobutyric acid type A receptor gamma3 subunit
204077	0.0212224	1.14e-03	3.62617	-1.05413	0.586793	CFDP1	craniofacial development protein 1
195690	0.0248339	1.46e-03	-3.53182	-1.05495	-0.742381	DTWD1	DTW domain containing 1
181312	0.0226346	1.27e-03	-3.58708	-1.0564	-0.582931	QTRT2	queuine tRNA-ribosyltransferase accessory subunit 2
109051	0.0227243	1.28e-03	3.58349	-1.05942	1.12054	HGD	homogentisate 1,2-dioxygenase
185369	0.0249064	1.47e-03	-3.52927	-1.05984	-1.75112	COL4A1	collagen type IV alpha 1 chain
201431	0.0253116	1.51e-03	3.51951	-1.06365	1.52899	C8G	complement component 8, gamma polypeptide
207022	0.0254358	1.52e-03	3.51743	-1.06437	0.955166	ADRA2A	adrenoceptor alpha 2A
205153	0.0255438	1.53e-03	-3.51507	-1.06719	-1.12479	XPO1	exportin 1
200855	0.0255438	1.53e-03	3.51501	-1.06732	0.998181	FAM104B	family with sequence similarity 104 member B
180938	0.0201542	1.06e-03	-3.65674	-1.06982	-0.534342	CCT7	chaperonin containing TCP1 subunit 7
221051	0.0221067	1.22e-03	3.60216	-1.07105	1.33747	SLC29A4	solute carrier family 29 member 4
115729	0.0255954	1.54e-03	3.51326	-1.0721	1.07299	ALAS2	5'-aminolevulinate synthase 2
207609	0.0255997	1.54e-03	3.51281	-1.07272	1.31287	RELN	reelin
161819	0.0220247	1.21e-03	-3.60431	-1.07763	-0.580276	EXOSC7	exosome component 7
143619	0.0219233	1.20e-03	-3.60749	-1.07999	-0.763086	THEM6	thioesterase superfamily member 6
112112	0.023568	1.35e-03	-3.56404	-1.08229	-0.786913	NUP43	nucleoporin 43
114559	0.0210709	1.13e-03	3.63268	-1.08655	0.587163	ARL6IP5	ADP ribosylation factor like GTPase 6 interacting protein 5
205220	0.0258864	1.57e-03	-3.50618	-1.0886	-1.60394	KIF20B	kinesin family member 20B
152134	0.0222234	1.23e-03	-3.59861	-1.09287	-0.991892	PGGHG	protein-glucosylgalactosylhydroxylysine glucosidase
120637	0.022897	1.30e-03	-3.57873	-1.09333	-0.845407	FAM60A	family with sequence similarity 60 member A
155373	0.0227219	1.28e-03	3.58435	-1.09396	1.09262	AKAP7	A-kinase anchoring protein 7
143671	0.0255305	1.53e-03	3.51561	-1.09538	0.921508	COX6B2	cytochrome c oxidase subunit 6B2
119453	0.0257414	1.55e-03	-3.50893	-1.09652	-2.63249	STC1	stanniocalcin 1
190825	0.0260767	1.58e-03	-3.50181	-1.09695	-1.16974	CD3EAP	CD3e molecule associated protein
190298	0.0259931	1.58e-03	-3.5036	-1.09723	-0.926159	ABI2	abl-interactor 2
184103	0.0226886	1.27e-03	3.58575	-1.09724	0.604128	ADCY7	adenylate cyclase 7
145935	0.022897	1.30e-03	3.57887	-1.0992	0.670543	FAM83E	family with sequence similarity 83 member E
150673	0.0238	1.37e-03	-3.55755	-1.0998	-0.85684	DTD1	D-tyrosyl-tRNA deacylase 1
180215	0.0240681	1.39e-03	-3.55062	-1.10058	-1.00188	RAE1	ribonucleic acid export 1
190870	0.0217344	1.19e-03	-3.61123	-1.10191	-0.453532	DENR	density regulated re-initiation and release factor
138685	0.0233412	1.33e-03	-3.56971	-1.10324	-1.38224	MAD2L1	MAD2 mitotic arrest deficient-like 1 (yeast)
213958	0.0215553	1.17e-03	3.61652	-1.10728	0.566927	UQCRC1	ubiquinol-cytochrome c reductase core protein I
171539	0.021369	1.16e-03	3.62198	-1.10945	1.62649	MT1G	metallothionein 1G
119003	0.025174	1.50e-03	3.52298	-1.1099	0.965105	FLVCR2	feline leukemia virus subgroup C cellular receptor family member 2
171533	0.0255954	1.54e-03	-3.51334	-1.11091	-0.826162	C1orf109	chromosome 1 open reading frame 109
166681	0.0226645	1.27e-03	-3.58636	-1.11272	-0.578924	CAPRIN1	cell cycle associated protein 1
174638	0.0263437	1.61e-03	-3.4953	-1.11336	-1.5303	SLC6A20	solute carrier family 6 member 20
214252	0.0260927	1.59e-03	-3.50119	-1.1139	-0.952771	WDR5	WD repeat domain 5
134657	0.0234642	1.34e-03	-3.56649	-1.11628	-0.821857	LONP1	lon peptidase 1, mitochondrial
180800	0.0242311	1.41e-03	3.54717	-1.11727	0.81062	PTPRCAP	protein tyrosine phosphatase, receptor type C associated protein
198705	0.022691	1.27e-03	-3.58508	-1.11824	-0.487766	PTBP1	polypyrimidine tract binding protein 1
106022	0.0219666	1.21e-03	-3.60653	-1.11924	-0.976064	GTF3A	general transcription factor IIIA
208374	0.0234642	1.34e-03	-3.56646	-1.12022	-0.675477	NARS2	asparaginyl-tRNA synthetase 2, mitochondrial (putative)
151005	0.026432	1.62e-03	-3.49313	-1.12043	-2.0251	CA9	carbonic anhydrase 9
118522	0.0206395	1.10e-03	3.64152	-1.121	0.550732	ATP5O	ATP synthase, H+ transporting, mitochondrial F1 complex, O subunit
150305	0.0264216	1.62e-03	-3.49385	-1.12726	-1.27855	LARGE2	LARGE xylosyl- and glucuronyltransferase 2
101965	0.0262735	1.60e-03	-3.49717	-1.12776	-0.907559	SLC25A17	solute carrier family 25 member 17
141190	0.0239973	1.39e-03	3.5524	-1.13526	0.959061	HOXB13	homeobox B13
137498	0.0228737	1.29e-03	3.57953	-1.13697	0.575769	FBXL3	F-box and leucine rich repeat protein 3
164226	0.0268337	1.66e-03	-3.48273	-1.14092	-0.829995	CDH22	cadherin 22
112470	0.0262292	1.60e-03	-3.49821	-1.14108	-1.34508	RNF183	ring finger protein 183
200734	0.0248339	1.47e-03	-3.53166	-1.14459	-0.846647	SAAL1	serum amyloid A like 1
159365	0.0216946	1.19e-03	-3.61257	-1.1475	-0.689758	PABPC3	poly(A) binding protein cytoplasmic 3
160102	0.0267143	1.65e-03	3.48597	-1.14765	1.44782	NPY	neuropeptide Y
212354	0.0230709	1.31e-03	3.57541	-1.14833	0.5944	MVP	major vault protein
182343	0.0245121	1.43e-03	-3.54196	-1.14855	-0.995995	HMGB3	high mobility group box 3
154991	0.0246921	1.45e-03	3.53617	-1.14916	0.758223	CCDC24	coiled-coil domain containing 24
136625	0.0239973	1.39e-03	3.55235	-1.15323	0.913011	TMEM47	transmembrane protein 47
127899	0.0224804	1.25e-03	3.59115	-1.15503	1.72582	POU2AF1	POU class 2 associating factor 1
172963	0.0216538	1.18e-03	3.61372	-1.15515	0.510431	DAZAP2	DAZ associated protein 2
110014	0.0262735	1.60e-03	3.4973	-1.15705	1.82927	VLDLR	very low density lipoprotein receptor
125566	0.0268869	1.67e-03	-3.48128	-1.1588	-2.91408	LY6G6D	lymphocyte antigen 6 complex, locus G6D
226883	0.0267567	1.65e-03	-3.48498	-1.16057	-1.17229	KLHL23	kelch like family member 23
114236	0.0256355	1.54e-03	-3.51188	-1.16166	-0.775114	MSH5	mutS homolog 5
208148	0.0233837	1.33e-03	-3.56831	-1.16198	-0.537862	PRPS2	phosphoribosyl pyrophosphate synthetase 2
148113	0.0250896	1.49e-03	-3.52467	-1.168	-0.754981	GART	phosphoribosylglycinamide formyltransferase, phosphoribosylglycinamide synthetase, phosphoribosylaminoimidazole synthetase
116635	0.0248986	1.47e-03	-3.52993	-1.17128	-0.882167	PFKM	phosphofructokinase, muscle
176195	0.0275092	1.73e-03	-3.46755	-1.1747	-1.31414	BOP1	block of proliferation 1
182792	0.0256849	1.55e-03	-3.51094	-1.17566	-0.729554	MSI2	musashi RNA binding protein 2
109690	0.0271336	1.69e-03	-3.47615	-1.17758	-0.906287	PRPF4	pre-mRNA processing factor 4
169414	0.0273174	1.71e-03	-3.47187	-1.17941	-1.61982	SULF1	sulfatase 1
119730	0.0246921	1.45e-03	-3.53619	-1.18072	-0.576184	PIEZO1	piezo type mechanosensitive ion channel component 1
195022	0.0248986	1.47e-03	3.52978	-1.18664	0.994492	TUSC3	tumor suppressor candidate 3
172727	0.0233245	1.33e-03	-3.57019	-1.1875	-0.985024	ANXA3	annexin A3
224127	0.0234911	1.34e-03	3.56562	-1.18805	0.978102	PRR15	proline rich 15
221153	0.0272638	1.71e-03	3.47282	-1.18921	1.51124	ZAN	zonadhesin (gene/pseudogene)
117763	0.0277268	1.75e-03	3.46219	-1.18957	1.00908	ADAM20	ADAM metallopeptidase domain 20
120578	0.0247222	1.45e-03	-3.5355	-1.1899	-2.21088	AZGP1	alpha-2-glycoprotein 1, zinc-binding
198606	0.0238436	1.38e-03	3.5559	-1.1919	1.21824	EMP1	epithelial membrane protein 1
160632	0.024783	1.46e-03	-3.53356	-1.19284	-0.545801	SRP68	signal recognition particle 68
209677	0.024666	1.44e-03	3.53737	-1.19495	0.773855	PGPEP1	pyroglutamyl-peptidase I
185969	0.0279292	1.77e-03	-3.4579	-1.19517	-1.28128	NEBL	nebulette
154419	0.023568	1.35e-03	3.56386	-1.19581	0.566554	GABARAP	GABA type A receptor-associated protein
202027	0.0242158	1.40e-03	3.54786	-1.20176	0.608545	BAD	BCL2 associated agonist of cell death
114206	0.024614	1.44e-03	3.53918	-1.20201	0.719093	SLC9A3R1	SLC9A3 regulator 1
188455	0.025225	1.50e-03	3.52139	-1.20304	0.735981	GINM1	glycoprotein integral membrane 1
171290	0.0240209	1.39e-03	3.55171	-1.20392	0.7106	BLNK	B-cell linker
204044	0.0252809	1.51e-03	-3.52017	-1.20484	-1.53146	PTTG1	pituitary tumor-transforming 1
710378	0.0281943	1.80e-03	-3.45129	-1.20956	-1.14193	SLC9B2	solute carrier family 9 member B2
105152	0.0281919	1.80e-03	-3.45298	-1.20996	-1.93475	WNT2	Wnt family member 2
191305	0.0249711	1.48e-03	-3.52779	-1.21543	-1.19033	CDKN3	cyclin dependent kinase inhibitor 3
126905	0.0275935	1.74e-03	3.46555	-1.21641	0.839051	SLC31A2	solute carrier family 31 member 2
143538	0.022384	1.25e-03	3.59343	-1.21719	0.477112	TPM3	tropomyosin 3
117132	0.0233837	1.33e-03	3.56819	-1.21724	0.804096	TSC22D1	TSC22 domain family member 1
160979	0.0273711	1.72e-03	3.47055	-1.21739	1.67084	KLK3	kallikrein related peptidase 3
195865	0.0264272	1.62e-03	3.49349	-1.22009	1.00288	LYVE1	lymphatic vessel endothelial hyaluronan receptor 1
130349	0.024664	1.44e-03	3.5376	-1.22294	0.714434	UBL3	ubiquitin like 3
214297	0.0284782	1.83e-03	-3.44521	-1.22298	-1.03363	TMEM237	transmembrane protein 237
181192	0.0255997	1.54e-03	-3.51286	-1.22588	-0.580967	ESYT1	extended synaptotagmin 1
217565	0.0282536	1.81e-03	-3.45011	-1.22666	-0.817091	SPANXB1	SPANX family member B1
181691	0.0245244	1.43e-03	-3.54139	-1.2308	-0.673509	CBFB	core-binding factor beta subunit
210149	0.0245896	1.43e-03	3.53997	-1.23134	0.55704	ASAP2	ArfGAP with SH3 domain, ankyrin repeat and PH domain 2
131567	0.0258016	1.56e-03	-3.50783	-1.2332	-0.551972	CETN2	centrin 2
201573	0.0283725	1.82e-03	-3.44719	-1.2349	-1.55279	CEP72	centrosomal protein 72
180302	0.0250051	1.48e-03	3.52671	-1.23664	0.594812	GLS	glutaminase
174881	0.0264362	1.62e-03	3.49268	-1.23709	0.84573	CCDC69	coiled-coil domain containing 69
131216	0.0246481	1.44e-03	-3.53805	-1.24155	-0.621084	BID	BH3 interacting domain death agonist
198670	0.0281943	1.80e-03	-3.45175	-1.24564	-0.925423	DCAF16	DDB1 and CUL4 associated factor 16
125201	0.0250051	1.48e-03	-3.52679	-1.24564	-0.503582	USP39	ubiquitin specific peptidase 39
182864	0.0289181	1.88e-03	-3.43562	-1.24633	-0.87355	NMNAT3	nicotinamide nucleotide adenylyltransferase 3
144908	0.0246026	1.44e-03	3.53956	-1.25215	0.578494	ACO2	aconitase 2
187677	0.0286698	1.85e-03	-3.44151	-1.25289	-1.47077	PALD1	phosphatase domain containing, paladin 1
161408	0.0263059	1.61e-03	-3.49628	-1.26031	-1.27236	HSPH1	heat shock protein family H (Hsp110) member 1
156649	0.0292872	1.92e-03	3.42715	-1.26419	1.37724	RUNDC3B	RUN domain containing 3B
122106	0.0283799	1.82e-03	-3.44691	-1.26534	-1.23415	CKAP2	cytoskeleton associated protein 2
128091	0.0292872	1.92e-03	-3.42709	-1.26557	-1.07175	LSAMP	limbic system-associated membrane protein
189408	0.0248986	1.47e-03	-3.52992	-1.2658	-0.57976	MIPEP	mitochondrial intermediate peptidase
139039	0.028758	1.86e-03	-3.44014	-1.26603	-0.908271	DUS4L	dihydrouridine synthase 4 like
198574	0.0258427	1.56e-03	3.50703	-1.26845	1.06598	AOC3	amine oxidase, copper containing 3
177490	0.0259931	1.58e-03	-3.50346	-1.26901	-0.597926	CPSF3	cleavage and polyadenylation specific factor 3
122800	0.0270499	1.68e-03	3.47793	-1.26973	0.622734	DSCR3	DSCR3 arrestin fold containing
133925	0.0294052	1.94e-03	-3.42383	-1.27032	-0.87034	CYTH3	cytohesin 3
203202	0.025734	1.55e-03	-3.50948	-1.27251	-0.482891	TRUB2	TruB pseudouridine synthase family member 2
129441	0.0244547	1.42e-03	3.54308	-1.2727	0.567465	OPTN	optineurin
115349	0.0277268	1.75e-03	-3.46223	-1.27361	-0.552097	ZNF277	zinc finger protein 277
206569	0.0254814	1.52e-03	-3.51654	-1.27376	-0.515717	SNRPC	small nuclear ribonucleoprotein polypeptide C
123235	0.0281943	1.80e-03	3.45156	-1.27714	1.08294	SOX5	SRY-box 5
207848	0.0271866	1.70e-03	-3.47448	-1.27735	-0.671306	CIAO1	cytosolic iron-sulfur assembly component 1
223097	0.0294594	1.95e-03	-3.42212	-1.27772	-1.07886	SAV1	salvador family WW domain containing protein 1
705226	0.0220247	1.21e-03	3.6042	-1.2829	0.557943	COX6A1	cytochrome c oxidase subunit 6A1
175806	0.0246481	1.44e-03	3.53819	-1.28364	0.552495	ARHGEF16	Rho guanine nucleotide exchange factor 16
165338	0.0227243	1.28e-03	3.58363	-1.28408	0.614092	JUND	JunD proto-oncogene, AP-1 transcription factor subunit
192373	0.0289773	1.89e-03	-3.4332	-1.28411	-1.60056	S100A2	S100 calcium binding protein A2
120803	0.0225002	1.26e-03	3.59038	-1.28933	0.500533	COX6B1	cytochrome c oxidase subunit 6B1
109841	0.0247538	1.45e-03	3.53441	-1.29056	0.522557	NPTN	neuroplastin
157194	0.0297722	1.98e-03	-3.41452	-1.29205	-1.30658	BUB1	BUB1 mitotic checkpoint serine/threonine kinase
104166	0.0292602	1.92e-03	3.42814	-1.29238	0.828949	CDC42SE2	CDC42 small effector 2
191296	0.0265063	1.63e-03	3.49128	-1.2934	0.706358	MIER1	MIER1 transcriptional regulator
166596	0.0257414	1.55e-03	3.50895	-1.29561	0.96279	PAQR8	progestin and adipoQ receptor family member 8
118813	0.0264362	1.62e-03	-3.49274	-1.29877	-0.635176	PAM16	presequence translocase associated motor 16 homolog
148227	0.0249064	1.47e-03	-3.52936	-1.30277	-0.535373	WDR45B	WD repeat domain 45B
137785	0.0297706	1.98e-03	3.4152	-1.30641	1.07531	SP140	SP140 nuclear body protein
133664	0.0301165	2.02e-03	-3.40778	-1.30863	-1.51767	SP5	Sp5 transcription factor
111306	0.0249711	1.48e-03	-3.52767	-1.30957	-0.978807	COL4A2	collagen type IV alpha 2 chain
102664	0.0267583	1.65e-03	-3.48477	-1.31076	-0.546967	NOL10	nucleolar protein 10
113091	0.0273473	1.71e-03	3.47126	-1.31194	0.695759	CNNM4	cyclin and CBS domain divalent metal cation transport mediator 4
137654	0.0263437	1.61e-03	-3.49519	-1.31349	-0.554895	TMEM126B	transmembrane protein 126B
170584	0.0297546	1.98e-03	3.4157	-1.31471	1.26406	EVA1C	eva-1 homolog C
109765	0.025734	1.55e-03	3.50979	-1.31602	0.868436	ARHGAP45	Rho GTPase activating protein 45
105010	0.0297722	1.98e-03	-3.41472	-1.31713	-1.47959	RFC3	replication factor C subunit 3
163165	0.0250051	1.48e-03	3.52648	-1.31907	0.756357	CHCHD10	coiled-coil-helix-coiled-coil-helix domain containing 10
192835	0.0268169	1.66e-03	-3.48335	-1.32013	-0.502038	RRN3	RRN3 homolog, RNA polymerase I transcription factor
126675	0.0262185	1.60e-03	3.49856	-1.32261	0.513842	ATP6V1D	ATPase H+ transporting V1 subunit D
132489	0.025734	1.55e-03	3.50943	-1.32303	0.830101	EPHX2	epoxide hydrolase 2
121683	0.0288964	1.88e-03	3.43609	-1.32454	1.23115	KRT71	keratin 71
205529	0.0236707	1.36e-03	-3.56106	-1.32561	-0.587027	HSPE1	heat shock protein family E (Hsp10) member 1
170412	0.0260927	1.59e-03	3.50128	-1.32598	0.711902	COMTD1	catechol-O-methyltransferase domain containing 1
112075	0.027589	1.74e-03	3.4658	-1.3268	0.768025	ASTE1	asteroid homolog 1 (Drosophila)
101370	0.0281983	1.81e-03	-3.45105	-1.32813	-1.19805	RNASEH2A	ribonuclease H2 subunit A
164692	0.0307402	2.08e-03	3.39675	-1.33144	1.27582	B4GALNT3	beta-1,4-N-acetyl-galactosaminyltransferase 3
235347	0.0266874	1.64e-03	-3.48708	-1.33269	-0.617178	BMS1	BMS1, ribosome biogenesis factor
110863	0.0283723	1.82e-03	-3.44756	-1.33343	-1.32764	CCNA2	cyclin A2
201271	0.0255766	1.53e-03	-3.51411	-1.3355	-0.564271	EIF3I	eukaryotic translation initiation factor 3 subunit I
199949	0.0287979	1.86e-03	3.43942	-1.33572	1.07749	STX12	syntaxin 12
183726	0.0266796	1.64e-03	-3.48781	-1.33751	-1.34245	CENPF	centromere protein F
195544	0.0271658	1.70e-03	3.47534	-1.3376	0.632404	CD2AP	CD2 associated protein
136844	0.0273541	1.71e-03	-3.47098	-1.33769	-0.698523	EIF5B	eukaryotic translation initiation factor 5B
212501	0.0298798	1.99e-03	-3.41237	-1.34421	-1.0116	DOCK6	dedicator of cytokinesis 6
114785	0.026553	1.63e-03	3.49022	-1.34503	0.781983	SH3BGRL2	SH3 domain binding glutamate rich protein like 2
207726	0.0310864	2.11e-03	-3.38977	-1.34558	-0.98445	HOXB9	homeobox B9
109788	0.0281031	1.79e-03	-3.45476	-1.34572	-0.559802	PRPS1	phosphoribosyl pyrophosphate synthetase 1
154607	0.0271336	1.69e-03	-3.47598	-1.34609	-0.852272	FXYD5	FXYD domain containing ion transport regulator 5
129144	0.0281943	1.80e-03	-3.45202	-1.3469	-0.701446	PKP4	plakophilin 4
296275	0.0246859	1.45e-03	3.53666	-1.34735	0.447793	UQCRFS1	ubiquinol-cytochrome c reductase, Rieske iron-sulfur polypeptide 1
107924	0.0268626	1.67e-03	-3.48213	-1.34744	-0.747356	BCCIP	BRCA2 and CDKN1A interacting protein
180626	0.0279696	1.78e-03	-3.45697	-1.34843	-1.18223	PRC1	protein regulator of cytokinesis 1
124545	0.0307383	2.08e-03	-3.39695	-1.34906	-0.856742	PRMT7	protein arginine methyltransferase 7
194779	0.0267157	1.65e-03	3.48576	-1.35197	0.559107	ZSWIM8	zinc finger SWIM-type containing 8
194927	0.0238436	1.38e-03	3.55583	-1.353	0.629974	UQCR10	ubiquinol-cytochrome c reductase, complex III subunit X
216640	0.02654	1.63e-03	3.4906	-1.35437	0.892099	MS4A6A	membrane spanning 4-domains A6A
165286	0.0268169	1.66e-03	-3.48344	-1.3549	-0.692946	TEAD4	TEA domain transcription factor 4
192391	0.0269342	1.67e-03	3.48034	-1.3557	0.809171	RAB27A	RAB27A, member RAS oncogene family
105114	0.027489	1.73e-03	3.46849	-1.35837	1.3984	STX19	syntaxin 19
160935	0.0268869	1.67e-03	3.48121	-1.35968	0.743028	ACSF2	acyl-CoA synthetase family member 2
197958	0.0278982	1.77e-03	-3.45874	-1.36304	-0.945961	SPDL1	spindle apparatus coiled-coil protein 1
225137	0.0315979	2.17e-03	-3.37875	-1.37014	-0.810175	NAV2	neuron navigator 2
172671	0.0315618	2.17e-03	-3.37987	-1.37126	-1.18196	PCDHB14	protocadherin beta 14
143109	0.0284935	1.84e-03	-3.44474	-1.3721	-1.13587	NLE1	notchless homolog 1
163194	0.0289703	1.89e-03	3.43365	-1.37626	0.851226	NCF4	neutrophil cytosolic factor 4
119323	0.0314139	2.15e-03	-3.38309	-1.37641	-1.06517	PRRC2A	proline rich coiled-coil 2A
213263	0.0316848	2.19e-03	-3.37577	-1.37649	-0.96539	PDCD1LG2	programmed cell death 1 ligand 2
206563	0.0291963	1.91e-03	-3.42937	-1.37799	-0.797409	RPP25	ribonuclease P/MRP subunit p25
190925	0.0316795	2.19e-03	-3.37654	-1.38067	-1.11957	ATAD5	ATPase family, AAA domain containing 5
164460	0.0309271	2.09e-03	-3.39386	-1.38092	-2.0763	TESC	tescalcin
137737	0.0310344	2.11e-03	-3.3914	-1.38129	-0.788368	MECR	mitochondrial trans-2-enoyl-CoA reductase
150079	0.031783	2.21e-03	-3.37333	-1.38224	-1.05844	POC1A	POC1 centriolar protein A
139859	0.0316848	2.19e-03	-3.37551	-1.38296	-1.02491	C1orf174	chromosome 1 open reading frame 174
111134	0.0282794	1.81e-03	-3.44938	-1.38366	-1.20595	THOC3	THO complex 3
211291	0.0265926	1.63e-03	-3.48945	-1.38403	-0.556431	LTBR	lymphotoxin beta receptor
105377	0.0313496	2.14e-03	3.38465	-1.38415	0.769408	CTH	cystathionine gamma-lyase
141900	0.0300546	2.01e-03	-3.40921	-1.38487	-1.36923	DDIAS	DNA damage induced apoptosis suppressor
191596	0.0316234	2.18e-03	3.37791	-1.38781	2.05846	PCOLCE2	procollagen C-endopeptidase enhancer 2
211852	0.0318411	2.21e-03	-3.37165	-1.38912	-1.33986	CPS1	carbamoyl-phosphate synthase 1
142262	0.0288404	1.87e-03	3.43818	-1.38947	1.62508	CD79A	CD79a molecule
140786	0.0302416	2.03e-03	3.40538	-1.38973	0.707182	CHST7	carbohydrate sulfotransferase 7
185299	0.0297722	1.98e-03	-3.41446	-1.39315	-0.86995	NOC3L	NOC3 like DNA replication regulator
184396	0.0281032	1.79e-03	-3.45441	-1.39341	-0.594627	EMG1	EMG1, N1-specific pseudouridine methyltransferase
137261	0.0315618	2.16e-03	3.38089	-1.39438	1.20052	SLC22A5	solute carrier family 22 member 5
174206	0.0319763	2.24e-03	-3.36781	-1.39622	-1.32067	NDUFA4L2	NDUFA4, mitochondrial complex associated like 2
193655	0.0316795	2.19e-03	-3.37669	-1.39653	-0.79606	SURF2	surfeit 2
147928	0.0319763	2.23e-03	-3.36832	-1.39715	-1.25125	GDPD5	glycerophosphodiester phosphodiesterase domain containing 5
134095	0.0278982	1.77e-03	3.45851	-1.39986	0.607553	SLCO2B1	solute carrier organic anion transporter family member 2B1
133041	0.0320877	2.25e-03	3.36508	-1.40246	1.25675	PSKH2	protein serine kinase H2
101140	0.0319153	2.23e-03	-3.36955	-1.40471	-1.10599	CSGALNACT1	chondroitin sulfate N-acetylgalactosaminyltransferase 1
214713	0.0289773	1.89e-03	-3.43322	-1.40535	-0.739507	SNRPD1	small nuclear ribonucleoprotein D1 polypeptide
101648	0.0266861	1.64e-03	3.48751	-1.40598	0.72532	SLPI	secretory leukocyte peptidase inhibitor
216204	0.0263048	1.60e-03	3.49652	-1.4079	0.424472	NDUFS3	NADH:ubiquinone oxidoreductase core subunit S3
156029	0.028858	1.87e-03	-3.43697	-1.41127	-0.716871	PCMTD2	protein-L-isoaspartate (D-aspartate) O-methyltransferase domain containing 2
202771	0.0322165	2.27e-03	-3.36197	-1.41349	-1.66746	ACSL6	acyl-CoA synthetase long-chain family member 6
120440	0.0289675	1.89e-03	-3.43395	-1.41399	-0.739066	ITPA	inosine triphosphatase
162446	0.0232822	1.32e-03	3.57155	-1.41408	1.88189	FABP1	fatty acid binding protein 1
101655	0.0315987	2.18e-03	-3.37856	-1.41431	-0.923534	TAF1A	TATA-box binding protein associated factor, RNA polymerase I subunit A
127059	0.0289675	1.89e-03	-3.43387	-1.41946	-0.549539	PRKAG1	protein kinase AMP-activated non-catalytic subunit gamma 1
127779	0.0279771	1.78e-03	-3.45668	-1.42034	-0.661551	SERBP1	SERPINE1 mRNA binding protein 1
140496	0.0278479	1.77e-03	3.45977	-1.42063	0.509331	ARL4A	ADP ribosylation factor like GTPase 4A
128262	0.0271866	1.70e-03	3.4746	-1.42078	0.656756	SPTSSA	serine palmitoyltransferase small subunit A
194045	0.0297166	1.97e-03	-3.41645	-1.42124	-0.638367	B4GALT2	beta-1,4-galactosyltransferase 2
147491	0.0294081	1.94e-03	3.42316	-1.42456	0.546242	PIGS	phosphatidylinositol glycan anchor biosynthesis class S
190506	0.0277199	1.75e-03	-3.46285	-1.42992	-0.487368	METTL9	methyltransferase like 9
182844	0.0277037	1.75e-03	3.46326	-1.43135	0.592355	GOLPH3L	golgi phosphoprotein 3 like
176980	0.0275092	1.73e-03	3.46748	-1.43291	0.455303	GORASP1	golgi reassembly stacking protein 1
119283	0.0310502	2.11e-03	-3.39057	-1.43315	-0.98768	PYCR1	pyrroline-5-carboxylate reductase 1
215335	0.0291454	1.90e-03	-3.43041	-1.43532	-0.50297	GPN1	GPN-loop GTPase 1
225564	0.0267143	1.65e-03	3.48601	-1.4369	0.727609	ANKRD9	ankyrin repeat domain 9
215759	0.0329478	2.36e-03	3.34733	-1.43946	1.0476	FAXDC2	fatty acid hydroxylase domain containing 2
194658	0.0315618	2.17e-03	-3.37959	-1.4396	-1.88201	TRIP13	thyroid hormone receptor interactor 13
128061	0.031783	2.21e-03	3.37304	-1.44594	0.963093	MS4A4A	membrane spanning 4-domains A4A
107117	0.029374	1.93e-03	-3.4245	-1.44644	-0.603756	GLA	galactosidase alpha
164115	0.0321219	2.26e-03	-3.36442	-1.44741	-0.723292	TRABD	TraB domain containing
166918	0.0320527	2.25e-03	3.36567	-1.44813	1.09067	DPEP2	dipeptidase 2
147112	0.0271866	1.70e-03	3.47461	-1.45117	0.558499	GPS2	G protein pathway suppressor 2
211955	0.0312457	2.13e-03	-3.38639	-1.45245	-0.744269	NR2C2AP	nuclear receptor 2C2 associated protein
131917	0.0301421	2.02e-03	-3.40714	-1.45402	-0.702715	SF3A3	splicing factor 3a subunit 3
148221	0.0278375	1.76e-03	-3.46028	-1.45487	-0.53908	MAGOH	mago homolog, exon junction complex core component
112214	0.0279619	1.78e-03	-3.45726	-1.45833	-0.437083	HSF1	heat shock transcription factor 1
169385	0.0294775	1.95e-03	-3.42151	-1.45933	-0.85412	XPO5	exportin 5
218186	0.0278982	1.77e-03	3.45854	-1.45967	2.03196	KRT3	keratin 3
213523	0.0294081	1.94e-03	3.42345	-1.46135	0.753799	ZNF655	zinc finger protein 655
183798	0.0289675	1.89e-03	-3.43394	-1.4637	-0.450557	EIF3J	eukaryotic translation initiation factor 3 subunit J
216597	0.0294775	1.95e-03	3.42135	-1.4651	0.899419	P2RX4	purinergic receptor P2X 4
187235	0.0288486	1.87e-03	3.43758	-1.46545	0.591299	GBA2	glucosylceramidase beta 2
164015	0.0330504	2.37e-03	3.3455	-1.46727	1.19542	BTK	Bruton tyrosine kinase
217187	0.0288486	1.87e-03	-3.43746	-1.46747	-0.880979	EPHB2	EPH receptor B2
176555	0.0298798	1.99e-03	-3.41235	-1.4676	-1.60681	RTEL1///TNFRSF6B	regulator of telomere elongation helicase 1///TNF receptor superfamily member 6b
122158	0.0323814	2.29e-03	3.3581	-1.4701	0.999509	AKR1C2	aldo-keto reductase family 1, member C2
205406	0.0334562	2.42e-03	-3.33628	-1.47034	-1.58116	OSM	oncostatin M
116243	0.0336824	2.45e-03	-3.33272	-1.47258	-1.0647	DNAAF3	dynein axonemal assembly factor 3
154923	0.0320475	2.25e-03	-3.36607	-1.47309	-1.28996	COL7A1	collagen type VII alpha 1 chain
167208	0.0293502	1.93e-03	-3.42561	-1.4741	-1.37153	CD55	CD55 molecule (Cromer blood group)
124500	0.0316374	2.18e-03	-3.37743	-1.47705	-0.990254	CENPH	centromere protein H
220638	0.0284935	1.84e-03	3.44463	-1.47967	0.679535	KCTD9	potassium channel tetramerization domain containing 9
120597	0.0298758	1.99e-03	-3.41294	-1.48139	-0.794222	YARS	tyrosyl-tRNA synthetase
169472	0.0338733	2.48e-03	-3.32803	-1.48205	-1.11167	BMP10	bone morphogenetic protein 10
113737	0.0315618	2.17e-03	-3.38036	-1.48398	-2.38547	TRIB3	tribbles pseudokinase 3
164432	0.0268337	1.66e-03	3.48278	-1.48403	0.547082	SDHAP1	succinate dehydrogenase complex flavoprotein subunit A pseudogene 1
121943	0.0242018	1.40e-03	-3.54828	-1.48477	-0.371284	RPS15A	ribosomal protein S15a
123438	0.0282794	1.81e-03	3.4492	-1.48552	0.444797	NAA60	N(alpha)-acetyltransferase 60, NatF catalytic subunit
155169	0.0328904	2.35e-03	3.34856	-1.48614	1.21135	SPDEF	SAM pointed domain containing ETS transcription factor
127721	0.0293502	1.93e-03	3.42536	-1.48616	0.959515	TFCP2L1	transcription factor CP2-like 1
100313	0.0291553	1.91e-03	-3.4301	-1.48706	-0.79486	NUDT21	nudix hydrolase 21
173107	0.0338665	2.47e-03	-3.32857	-1.48738	-1.05372	GRB7	growth factor receptor bound protein 7
214807	0.0265015	1.63e-03	-3.49154	-1.4884	-0.647463	GSTP1	glutathione S-transferase pi 1
162138	0.0286296	1.85e-03	-3.44241	-1.49105	-0.434446	SMARCA5	SWI/SNF related, matrix associated, actin dependent regulator of chromatin, subfamily a, member 5
181685	0.0318001	2.21e-03	-3.37249	-1.49143	-1.43018	ASPM	abnormal spindle microtubule assembly
128922	0.0320175	2.24e-03	-3.36661	-1.49226	-0.664656	E2F3	E2F transcription factor 3
117099	0.0341216	2.50e-03	-3.32368	-1.49292	-1.26353	POP1	POP1 homolog, ribonuclease P/MRP subunit
202796	0.0334267	2.42e-03	-3.337	-1.49337	-1.36518	INHBB	inhibin beta B subunit
194314	0.0339692	2.49e-03	-3.32608	-1.49351	-0.835866	ABCC4	ATP binding cassette subfamily C member 4
168024	0.0293502	1.93e-03	-3.42538	-1.4939	-0.455108	PRKRA	protein activator of interferon induced protein kinase EIF2AK2
156519	0.0270879	1.69e-03	3.47701	-1.50158	0.655902	CLDN4	claudin 4
118831	0.0270499	1.68e-03	3.47798	-1.50255	1.15289	PDF	peptide deformylase (mitochondrial)
181397	0.0281943	1.80e-03	3.45159	-1.50416	0.525486	CALCOCO2	calcium binding and coiled-coil domain 2
144182	0.0267021	1.65e-03	3.48653	-1.51181	0.638155	CST3	cystatin C
184453	0.0346797	2.55e-03	-3.31587	-1.51305	-1.5716	AMH	anti-Mullerian hormone
208406	0.0311627	2.12e-03	3.38814	-1.51318	1.22728	DEFB1	defensin beta 1
153977	0.0332251	2.39e-03	-3.34245	-1.51519	-0.852661	DPCD	deleted in primary ciliary dyskinesia homolog (mouse)
119695	0.0289524	1.88e-03	-3.43497	-1.51702	-0.525027	EIF2A	eukaryotic translation initiation factor 2A
150727	0.0277037	1.75e-03	3.46331	-1.51805	1.48471	LCE2B	late cornified envelope 2B
189365	0.029372	1.93e-03	-3.42471	-1.52097	-0.648976	MTHFD1	methylenetetrahydrofolate dehydrogenase, cyclohydrolase and formyltetrahydrofolate synthetase 1
119665	0.0288404	1.87e-03	3.43812	-1.52276	0.621345	TAX1BP3	Tax1 binding protein 3
184844	0.0327831	2.33e-03	-3.3515	-1.52608	-0.552965	SUGP2	SURP and G-patch domain containing 2
186150	0.029372	1.93e-03	3.42481	-1.53093	0.465997	XIAP	X-linked inhibitor of apoptosis
188632	0.0328787	2.35e-03	-3.34937	-1.53361	-1.10959	TIMELESS	timeless circadian clock
196111	0.0353236	2.63e-03	3.30436	-1.53425	1.06926	NLRP2	NLR family pyrin domain containing 2
204606	0.0344783	2.54e-03	-3.3188	-1.53434	-0.807454	ACTR3B	ARP3 actin related protein 3 homolog B
213947	0.0296467	1.96e-03	3.41824	-1.53501	0.566675	FEZ2	fasciculation and elongation protein zeta 2
179658	0.0339312	2.49e-03	-3.32668	-1.53556	-0.717092	RBM41	RNA binding motif protein 41
152820	0.0309359	2.10e-03	3.39323	-1.53765	0.82884	SLAMF7	SLAM family member 7
181651	0.0309327	2.09e-03	-3.39362	-1.54124	-0.522031	PIEZO1	piezo type mechanosensitive ion channel component 1
210314	0.0310344	2.11e-03	-3.39094	-1.54239	-0.716945	TBC1D4	TBC1 domain family member 4
162098	0.0313721	2.15e-03	3.38378	-1.54885	1.04375	IQGAP2	IQ motif containing GTPase activating protein 2
105689	0.0282794	1.81e-03	-3.44923	-1.55294	-0.523074	RPS9	ribosomal protein S9
223842	0.0357286	2.68e-03	-3.29761	-1.55348	-1.21572	NPHP1	nephrocystin 1
201831	0.0297129	1.97e-03	3.41685	-1.55415	0.636525	TMBIM1	transmembrane BAX inhibitor motif containing 1
204329	0.0297129	1.97e-03	3.41684	-1.55684	0.80746	CLDN3	claudin 3
104638	0.0299753	2.00e-03	-3.41059	-1.55722	-0.419023	SMS	spermine synthase
147046	0.0281943	1.80e-03	3.45155	-1.55852	0.447945	NARS	asparaginyl-tRNA synthetase
173876	0.0353236	2.63e-03	3.30432	-1.55862	1.01048	MBOAT2	membrane bound O-acyltransferase domain containing 2
228105	0.0359058	2.70e-03	-3.29408	-1.55933	-1.48792	SFTA2	surfactant associated 2
146556	0.0354025	2.64e-03	3.30294	-1.5638	0.698301	KRBA1	KRAB-A domain containing 1
216489	0.0313662	2.15e-03	3.38403	-1.56422	0.805315	PTK6	protein tyrosine kinase 6
177144	0.0293502	1.93e-03	3.4258	-1.56536	0.441882	IMPA2	inositol monophosphatase 2
141183	0.0297546	1.98e-03	-3.41558	-1.5664	-0.477498	TCEB1	transcription elongation factor B subunit 1
151108	0.0302416	2.03e-03	-3.40547	-1.56684	-0.901065	ASNS	asparagine synthetase (glutamine-hydrolyzing)
124473	0.0361269	2.73e-03	3.28929	-1.56727	1.1528	AQP7	aquaporin 7
131551	0.0301421	2.02e-03	-3.40702	-1.56752	-0.631552	SLC3A2	solute carrier family 3 member 2
217936	0.0310344	2.11e-03	-3.39099	-1.56874	-0.738324	BUB3	BUB3, mitotic checkpoint protein
123084	0.0358863	2.70e-03	-3.29477	-1.57193	-1.92748	CYP4X1	cytochrome P450 family 4 subfamily X member 1
149707	0.0323349	2.28e-03	-3.35989	-1.57298	-0.906522	SLC19A1	solute carrier family 19 member 1
178284	0.031184	2.13e-03	3.3876	-1.57355	1.05938	SLCO2A1	solute carrier organic anion transporter family member 2A1
198949	0.0362012	2.74e-03	3.28778	-1.57355	1.5078	FIGF	c-fos induced growth factor
120404	0.0336704	2.44e-03	3.33346	-1.57554	1.33768	LMOD1	leiomodin 1
210073	0.0362232	2.75e-03	-3.28637	-1.58102	-1.78738	IGF2BP3	insulin like growth factor 2 mRNA binding protein 3
196494	0.0319763	2.24e-03	-3.36762	-1.58165	-1.77107	S100A8	S100 calcium binding protein A8
109289	0.0305808	2.06e-03	-3.39947	-1.58223	-0.610633	GRPEL1	GrpE like 1, mitochondrial
143862	0.0324247	2.30e-03	3.3573	-1.583	0.792702	SLC35B3	solute carrier family 35 member B3
186334	0.0333158	2.41e-03	-3.3394	-1.58317	-0.768444	GCN1	GCN1, eIF2 alpha kinase activator homolog
137630	0.0345489	2.54e-03	3.31751	-1.58365	0.856581	NDUFB3	NADH:ubiquinone oxidoreductase subunit B3
114689	0.0364273	2.78e-03	3.28227	-1.58423	1.20953	PPP2R3A	protein phosphatase 2 regulatory subunit B''alpha
269469	0.0364273	2.79e-03	3.28173	-1.58613	0.930564	CCDC116	coiled-coil domain containing 116
130465	0.0358863	2.69e-03	-3.29515	-1.58653	-1.29686	CDC6	cell division cycle 6
193716	0.0338061	2.46e-03	-3.32998	-1.58767	-0.837289	ECE2	endothelin converting enzyme 2
137815	0.0323544	2.29e-03	-3.35899	-1.58918	-1.10258	HPDL	4-hydroxyphenylpyruvate dioxygenase like
180596	0.0359058	2.70e-03	-3.29413	-1.59161	-1.09784	MLXIPL	MLX interacting protein like
198568	0.0331827	2.38e-03	3.34361	-1.59162	0.967989	MRC1	mannose receptor, C type 1
178229	0.0311348	2.12e-03	-3.38899	-1.59284	-0.388413	RANBP2	RAN binding protein 2
104009	0.0350629	2.60e-03	-3.30942	-1.59377	-0.873504	GABPB1	GA binding protein transcription factor beta subunit 1
125377	0.0300546	2.01e-03	-3.40926	-1.5943	-0.703842	MCM2	minichromosome maintenance complex component 2
133261	0.0362012	2.75e-03	-3.28723	-1.60315	-0.969166	RFX5	regulatory factor X5
230894	0.0365402	2.81e-03	3.27887	-1.60382	0.620109	LSM14B	LSM family member 14B
184079	0.0323814	2.29e-03	-3.35836	-1.60426	-0.555501	MSANTD3	Myb/SANT DNA binding domain containing 3
221992	0.0321219	2.26e-03	3.36432	-1.60775	0.598439	CRAT	carnitine O-acetyltransferase
206786	0.0333151	2.40e-03	3.34057	-1.60786	0.71578	TMEM120A	transmembrane protein 120A
166903	0.0370611	2.87e-03	3.27051	-1.611	1.06802	GP2	glycoprotein 2
158935	0.0316374	2.18e-03	3.3774	-1.61124	0.480225	OSBPL2	oxysterol binding protein like 2
142237	0.0315618	2.17e-03	-3.37978	-1.61227	-1.5365	MMP12	matrix metallopeptidase 12
205124	0.0349308	2.58e-03	3.31169	-1.61648	1.47888	CP	ceruloplasmin (ferroxidase)
115589	0.0336824	2.45e-03	-3.33266	-1.61765	-1.07371	MCM4	minichromosome maintenance complex component 4
164486	0.0318962	2.22e-03	-3.37012	-1.61815	-0.783354	MLEC	malectin
208001	0.0324392	2.30e-03	-3.3568	-1.6184	-0.638357	NIP7	NIP7, nucleolar pre-rRNA processing protein
140226	0.0289542	1.88e-03	3.43459	-1.6195	0.432683	VASP	vasodilator-stimulated phosphoprotein
145583	0.0344878	2.54e-03	3.31853	-1.62033	0.832879	GYPC	glycophorin C (Gerbich blood group)
121636	0.0372024	2.89e-03	-3.26809	-1.62359	-2.04171	FAM3B	family with sequence similarity 3 member B
135957	0.0333158	2.40e-03	3.33986	-1.62621	0.64668	SLC6A18	solute carrier family 6 member 18
216718	0.031999	2.24e-03	3.36717	-1.62835	1.14382	ITPKA	inositol-trisphosphate 3-kinase A
203549	0.0328904	2.35e-03	-3.34879	-1.63007	-0.7799	NXT1	nuclear transport factor 2 like export factor 1
199974	0.0363753	2.78e-03	-3.2833	-1.63444	-0.878485	DUS3L	dihydrouridine synthase 3 like
522449	0.0318962	2.22e-03	3.37048	-1.63501	0.482531	FAM120AOS	family with sequence similarity 120A opposite strand
151377	0.0315618	2.17e-03	3.37953	-1.63744	0.500575	RNF103	ring finger protein 103
192853	0.0318175	2.21e-03	3.37211	-1.63881	0.828703	WASL	Wiskott-Aldrich syndrome like
194080	0.0370258	2.86e-03	3.27175	-1.64021	0.80975	CHD9	chromodomain helicase DNA binding protein 9
167268	0.0374099	2.91e-03	3.26467	-1.64212	1.30634	SIX6	SIX homeobox 6
108648	0.0362369	2.76e-03	3.2859	-1.64344	0.796522	KCNK9	potassium two pore domain channel subfamily K member 9
162225	0.0322067	2.26e-03	3.36296	-1.64704	0.684039	HLA-DOA	major histocompatibility complex, class II, DO alpha
210514	0.0367033	2.82e-03	3.27696	-1.65108	1.11533	GPR34	G protein-coupled receptor 34
185294	0.0313662	2.14e-03	3.3842	-1.65123	0.601678	CALML4	calmodulin like 4
175901	0.0368782	2.85e-03	-3.27354	-1.65158	-0.99267	TBXAS1	thromboxane A synthase 1
230540	0.0359486	2.71e-03	3.29296	-1.65202	0.75337	C9orf139	chromosome 9 open reading frame 139
105353	0.0311627	2.12e-03	3.38822	-1.65244	0.663409	TMC4	transmembrane channel like 4
190948	0.035311	2.63e-03	3.30497	-1.65376	1.97828	UGT2A3	UDP glucuronosyltransferase family 2 member A3
174494	0.033675	2.44e-03	3.33324	-1.65451	0.556998	KCTD5	potassium channel tetramerization domain containing 5
211758	0.0356854	2.67e-03	-3.2988	-1.65476	-0.721	CARS2	cysteinyl-tRNA synthetase 2, mitochondrial (putative)
129583	0.0380416	2.98e-03	-3.25516	-1.65565	-1.20094	ARHGEF4	Rho guanine nucleotide exchange factor 4
178007	0.0294052	1.94e-03	3.42373	-1.65567	0.430513	ATP5L	ATP synthase, H+ transporting, mitochondrial Fo complex subunit G
210342	0.0324392	2.30e-03	-3.35679	-1.65673	-1.03298	SERPINE2	serpin family E member 2
100259	0.0374445	2.91e-03	-3.26415	-1.65784	-0.767817	AGBL5	ATP/GTP binding protein like 5
219074	0.0343698	2.53e-03	-3.3202	-1.65869	-0.976618	ILF3	interleukin enhancer binding factor 3
114800	0.0327537	2.33e-03	3.35202	-1.65979	1.53728	KLK1	kallikrein 1
145326	0.0382437	3.02e-03	-3.25019	-1.66084	-0.987789	ZNF786	zinc finger protein 786
222587	0.0316848	2.19e-03	-3.37554	-1.66359	-0.514425	RPL22	ribosomal protein L22
204151	0.0315618	2.17e-03	3.38045	-1.66412	0.968303	HK2	hexokinase 2
162617	0.0317954	2.21e-03	-3.37272	-1.66609	-0.674126	RPL6	ribosomal protein L6
110066	0.0334267	2.42e-03	-3.33741	-1.66903	-0.726489	IFT22	intraflagellar transport 22
136648	0.0348885	2.58e-03	-3.31273	-1.66918	-1.32116	LOXL2	lysyl oxidase like 2
118361	0.0292608	1.92e-03	3.4278	-1.6723	2.07151	FCGBP	Fc fragment of IgG binding protein
122196	0.0322165	2.27e-03	-3.36187	-1.67247	-0.510284	MRPS35	mitochondrial ribosomal protein S35
162611	0.0309359	2.09e-03	3.39338	-1.67258	0.597008	CD59	CD59 molecule
171006	0.0294081	1.94e-03	3.42318	-1.67465	0.507737	PSAP	prosaposin
215855	0.0329405	2.36e-03	3.34763	-1.67548	1.29752	PIP5K1B	phosphatidylinositol-4-phosphate 5-kinase type 1 beta
108804	0.0388862	3.09e-03	-3.24088	-1.67673	-0.990832	TMEM267	transmembrane protein 267
149216	0.0389664	3.11e-03	3.23871	-1.67743	0.88099	DAO	D-amino acid oxidase
114584	0.0350629	2.60e-03	-3.30931	-1.67902	-1.42622	ATAD2	ATPase family, AAA domain containing 2
128756	0.0376756	2.94e-03	3.26084	-1.67931	1.38728	PTGDR	prostaglandin D2 receptor
198630	0.0389232	3.10e-03	3.23949	-1.67969	0.704744	TGM5	transglutaminase 5
107406	0.0386088	3.06e-03	-3.24491	-1.67986	-0.963703	NDC80	NDC80, kinetochore complex component
148824	0.0385694	3.05e-03	3.24562	-1.68122	1.13353	MOGAT3	monoacylglycerol O-acyltransferase 3
214268	0.0356685	2.66e-03	-3.29938	-1.68224	-0.758333	HYAL3	hyaluronoglucosaminidase 3
205190	0.0337834	2.46e-03	-3.33084	-1.68299	-0.527166	CDC73	cell division cycle 73
180560	0.0333158	2.40e-03	-3.3398	-1.68905	-0.856081	LAPTM4B	lysosomal protein transmembrane 4 beta
151549	0.0317414	2.20e-03	-3.37433	-1.69397	-0.451401	CCT5	chaperonin containing TCP1 subunit 5
135228	0.0327903	2.33e-03	3.35112	-1.69623	1.07545	SPI1	Spi-1 proto-oncogene
140879	0.0322165	2.27e-03	3.36242	-1.69725	0.554706	PLGRKT	plasminogen receptor with a C-terminal lysine
133732	0.0319763	2.24e-03	3.36793	-1.69791	0.392111	AFTPH	aftiphilin
104351	0.0396202	3.19e-03	-3.22855	-1.69973	-1.06633	PRIM2	primase (DNA) subunit 2
136461	0.0394056	3.16e-03	-3.23203	-1.70016	-1.12186	PFKFB4	6-phosphofructo-2-kinase/fructose-2,6-biphosphatase 4
142379	0.0338061	2.46e-03	-3.32992	-1.70055	-0.464045	C12orf10	chromosome 12 open reading frame 10
191714	0.0327903	2.34e-03	-3.35075	-1.70155	-0.411682	TMEM126A	transmembrane protein 126A
141903	0.0389912	3.11e-03	3.23819	-1.7018	1.5246	PCOLCE2	procollagen C-endopeptidase enhancer 2
160490	0.0315618	2.17e-03	-3.38035	-1.70194	-0.713935	HSP90AA1	heat shock protein 90 alpha family class A member 1
194805	0.0327903	2.33e-03	3.35105	-1.70258	0.477046	ITFG1	integrin alpha FG-GAP repeat containing 1
171756	0.0338061	2.46e-03	3.33017	-1.70365	0.627922	CHKA	choline kinase alpha
207413	0.0333151	2.40e-03	3.34061	-1.70482	1.0558	KIT	KIT proto-oncogene receptor tyrosine kinase
103931	0.0332801	2.39e-03	-3.34131	-1.7053	-0.687307	ADNP	activity dependent neuroprotector homeobox
204274	0.0392351	3.14e-03	-3.2348	-1.70589	-1.07412	SMC2	structural maintenance of chromosomes 2
149212	0.0328904	2.35e-03	-3.34884	-1.70631	-0.491777	LSM6	LSM6 homolog, U6 small nuclear RNA and mRNA degradation associated
225873	0.0292873	1.92e-03	-3.42691	-1.70765	-0.376159	RPL18	ribosomal protein L18
190211	0.0319481	2.23e-03	-3.36898	-1.70778	-0.53931	CBX3	chromobox 3
186099	0.0334929	2.43e-03	3.33569	-1.70904	0.656322	NEO1	neogenin 1
165607	0.0399371	3.23e-03	-3.22346	-1.71141	-1.22927	SLC11A1	solute carrier family 11 member 1
222346	0.0319153	2.23e-03	-3.36964	-1.71773	-0.543488	TUBB	tubulin beta class I
134377	0.0368315	2.84e-03	-3.27445	-1.71981	-0.796405	RCBTB1	RCC1 and BTB domain containing protein 1
177744	0.0367953	2.83e-03	-3.27556	-1.72203	-0.935836	RHNO1	RAD9-HUS1-RAD1 interacting nuclear orphan 1
110548	0.0333887	2.41e-03	3.33839	-1.72326	0.981253	FGFR2	fibroblast growth factor receptor 2
178078	0.0381874	3.00e-03	-3.25228	-1.72529	-1.90049	TDGF1	teratocarcinoma-derived growth factor 1
128546	0.0348885	2.57e-03	-3.31309	-1.72944	-0.781967	PLEK2	pleckstrin 2
128800	0.0333158	2.40e-03	3.34016	-1.73076	0.540986	RGS10	regulator of G-protein signaling 10
194980	0.0333158	2.41e-03	-3.33948	-1.73216	-0.623371	PNPO	pyridoxamine 5'-phosphate oxidase
141544	0.0363568	2.77e-03	-3.28397	-1.73271	-0.690894	METTL22	methyltransferase like 22
118180	0.0401798	3.26e-03	-3.2195	-1.73309	-0.942208	SYT13	synaptotagmin 13
135316	0.0326762	2.32e-03	3.35328	-1.73311	0.893243	VDR	vitamin D (1,25- dihydroxyvitamin D3) receptor
157302	0.035311	2.63e-03	3.30511	-1.7347	0.826462	ZDHHC14	zinc finger DHHC-type containing 14
160382	0.0394056	3.16e-03	3.23216	-1.73486	0.748733	DIP2A	disco interacting protein 2 homolog A
175587	0.0389232	3.10e-03	-3.23959	-1.7352	-0.693861	ZNF337	zinc finger protein 337
192182	0.038215	3.01e-03	-3.25131	-1.73606	-0.985315	RAD1	RAD1 checkpoint DNA exonuclease
193721	0.0323544	2.29e-03	3.35898	-1.73695	0.49102	UBE2A	ubiquitin conjugating enzyme E2 A
140076	0.0356685	2.66e-03	3.29935	-1.73779	0.636469	ACOT8	acyl-CoA thioesterase 8
147978	0.0348885	2.57e-03	-3.31281	-1.73889	-0.855819	FAM84B	family with sequence similarity 84 member B
170327	0.0322165	2.27e-03	-3.36232	-1.74195	-0.532322	APMAP	adipocyte plasma membrane associated protein
153718	0.0338847	2.48e-03	-3.32755	-1.74278	-0.81218	DTYMK	deoxythymidylate kinase
168564	0.0367953	2.83e-03	3.27551	-1.74301	0.599856	ASB8	ankyrin repeat and SOCS box containing 8
124938	0.0367971	2.83e-03	-3.27511	-1.74342	-0.779864	UBAP2L	ubiquitin associated protein 2 like
216283	0.0338867	2.48e-03	-3.32736	-1.74349	-0.457346	LSM8	LSM8 homolog, U6 small nuclear RNA associated
180090	0.0410606	3.36e-03	-3.20776	-1.74446	-1.08551	SLC35E4	solute carrier family 35 member E4
212459	0.0342828	2.52e-03	-3.32143	-1.74553	-0.486136	DIMT1	DIM1 dimethyladenosine transferase 1 homolog
123400	0.0356391	2.66e-03	-3.30003	-1.74689	-1.41954	CDK1	cyclin dependent kinase 1
140425	0.0409279	3.35e-03	3.20963	-1.7481	1.53851	GPER1	G protein-coupled estrogen receptor 1
176228	0.0359058	2.70e-03	3.29438	-1.74941	0.851209	NDRG2	NDRG family member 2
109689	0.0393033	3.15e-03	-3.23336	-1.75121	-1.09812	WDR74	WD repeat domain 74
152779	0.0349605	2.59e-03	3.31093	-1.75323	1.52482	IRS2	insulin receptor substrate 2
171273	0.0348885	2.58e-03	-3.31271	-1.75457	-0.950481	GPCPD1	glycerophosphocholine phosphodiesterase 1
192556	0.0373353	2.90e-03	-3.26638	-1.75461	-0.583321	ZNHIT6	zinc finger HIT-type containing 6
138620	0.0374099	2.91e-03	3.26466	-1.75494	0.835912	APOBEC3B	apolipoprotein B mRNA editing enzyme catalytic subunit 3B
197614	0.0414664	3.41e-03	-3.20225	-1.75797	-1.12929	NOS3	nitric oxide synthase 3
104721	0.0414664	3.41e-03	3.20253	-1.75898	1.07333	SOGA3///KIAA0408	SOGA family member 3///KIAA0408
100037	0.0349042	2.58e-03	-3.31221	-1.76137	-0.773783	UBE2I	ubiquitin conjugating enzyme E2 I
146472	0.0351626	2.61e-03	-3.30771	-1.76162	-0.636098	NUP107	nucleoporin 107
152569	0.0359486	2.71e-03	3.29282	-1.76173	0.566335	ELMOD3	ELMO domain containing 3
129509	0.0408731	3.34e-03	-3.21045	-1.76264	-1.19883	NOLC1	nucleolar and coiled-body phosphoprotein 1
189094	0.0370258	2.86e-03	-3.27136	-1.76267	-1.60116	TPX2	TPX2, microtubule nucleation factor
224831	0.0417143	3.44e-03	-3.19872	-1.76539	-1.23411	SCLY	selenocysteine lyase
175988	0.0283725	1.82e-03	-3.44721	-1.76732	-0.399277	RPS2	ribosomal protein S2
206016	0.0342828	2.52e-03	-3.32135	-1.76747	-0.454117	ATXN10	ataxin 10
171508	0.0398075	3.21e-03	3.2255	-1.76876	0.93722	PIEZO2	piezo type mechanosensitive ion channel component 2
102967	0.0348959	2.58e-03	3.31247	-1.7694	0.901819	ATP2B1	ATPase plasma membrane Ca2+ transporting 1
215690	0.0417498	3.45e-03	3.19807	-1.76966	0.956523	PNLIPRP1	pancreatic lipase related protein 1
124281	0.0390113	3.12e-03	-3.2378	-1.77005	-0.678256	CNPY3	canopy FGF signaling regulator 3
214360	0.0354025	2.64e-03	3.30289	-1.7704	0.54707	MPPE1	metallophosphoesterase 1
204449	0.0417682	3.45e-03	3.19752	-1.77067	1.06694	LRRC14B	leucine rich repeat containing 14B
181993	0.0362232	2.75e-03	3.28634	-1.77116	0.603624	PLEKHG6	pleckstrin homology and RhoGEF domain containing G6
162588	0.0392939	3.15e-03	3.2336	-1.77122	0.879869	LRRC56	leucine rich repeat containing 56
177613	0.0336824	2.45e-03	-3.33286	-1.77349	-0.556907	SSRP1	structure specific recognition protein 1
192617	0.0356984	2.67e-03	3.29826	-1.7736	0.731861	PPP2CB	protein phosphatase 2 catalytic subunit beta
123490	0.0400944	3.25e-03	-3.22116	-1.77363	-1.26867	PRR11	proline rich 11
167055	0.0383987	3.04e-03	3.24797	-1.77448	0.634691	KIAA1468	KIAA1468
189518	0.0396202	3.19e-03	-3.22854	-1.77575	-1.03223	INTS7	integrator complex subunit 7
227151	0.0405896	3.31e-03	-3.21409	-1.77628	-1.31923	SGO1	shugoshin 1
131899	0.0363753	2.77e-03	-3.28345	-1.77868	-1.22853	DACH1	dachshund family transcription factor 1
153002	0.0324485	2.30e-03	-3.35634	-1.78013	-0.500863	RPS10	ribosomal protein S10
197340	0.0301165	2.02e-03	3.40795	-1.78023	0.540989	UBC	ubiquitin C
104157	0.0381105	2.99e-03	-3.25429	-1.781	-0.85141	PEMT	phosphatidylethanolamine N-methyltransferase
135372	0.0310344	2.11e-03	3.3912	-1.78131	0.575696	COX7A2	cytochrome c oxidase subunit 7A2
182100	0.0423386	3.52e-03	-3.18939	-1.78361	-1.05276	GPD1	glycerol-3-phosphate dehydrogenase 1
212944	0.0387417	3.08e-03	-3.24265	-1.78449	-0.729021	PIGU	phosphatidylinositol glycan anchor biosynthesis class U
112194	0.0375373	2.93e-03	3.26271	-1.78656	1.93423	PCK1	phosphoenolpyruvate carboxykinase 1
134692	0.0323814	2.29e-03	-3.35799	-1.79213	-0.758937	TIMP1	TIMP metallopeptidase inhibitor 1
161055	0.0426681	3.57e-03	-3.1838	-1.79539	-0.860468	KLHL41	kelch like family member 41
131962	0.0387024	3.07e-03	-3.24329	-1.7957	-0.590221	HPS4	HPS4, biogenesis of lysosomal organelles complex 3 subunit 2
179003	0.0349605	2.59e-03	-3.31078	-1.79986	-0.556556	EPRS	glutamyl-prolyl-tRNA synthetase
177814	0.0428288	3.60e-03	3.18116	-1.80145	0.996143	SCN4B	sodium voltage-gated channel beta subunit 4
108112	0.0299267	2.00e-03	-3.41139	-1.80588	-0.429436	RPS7	ribosomal protein S7
168754	0.0394709	3.17e-03	3.23078	-1.80615	1.04866	OSBPL1A	oxysterol binding protein like 1A
113746	0.0382437	3.02e-03	3.25057	-1.81057	1.27697	MS4A8	membrane spanning 4-domains A8
146560	0.035311	2.63e-03	3.30488	-1.81165	0.518724	SURF1	surfeit 1
192110	0.0429679	3.62e-03	-3.17829	-1.81394	-1.24851	FAM81A	family with sequence similarity 81 member A
156493	0.0430559	3.64e-03	-3.17662	-1.8147	-1.03064	SOCS3	suppressor of cytokine signaling 3
116372	0.0372035	2.89e-03	3.26792	-1.81537	0.634085	PLEKHA7	pleckstrin homology domain containing A7
137266	0.0422503	3.51e-03	3.19095	-1.8161	1.33278	PI16	peptidase inhibitor 16
164213	0.042859	3.60e-03	3.18032	-1.81627	0.842492	PDHA2	pyruvate dehydrogenase (lipoamide) alpha 2
163213	0.0354025	2.64e-03	3.30319	-1.81641	0.585806	STAB1	stabilin 1
145831	0.0425514	3.55e-03	-3.18607	-1.81655	-0.660732	ESPNL	espin-like
201179	0.0354025	2.64e-03	-3.3028	-1.81688	-0.584715	REXO2	RNA exonuclease 2
166145	0.0373464	2.90e-03	-3.2661	-1.81694	-0.948676	NT5DC2	5'-nucleotidase domain containing 2
139091	0.0375508	2.93e-03	-3.26242	-1.81899	-0.524549	RBMX2	RNA binding motif protein, X-linked 2
107531	0.0429313	3.62e-03	-3.17877	-1.82052	-0.866681	CELSR2	cadherin EGF LAG seven-pass G-type receptor 2
224433	0.0384235	3.04e-03	-3.24757	-1.82081	-0.685258	TIGD2	tigger transposable element derived 2
160486	0.0362232	2.75e-03	-3.28653	-1.82225	-0.624934	ITGB3BP	integrin subunit beta 3 binding protein
102483	0.0323544	2.29e-03	3.35899	-1.82241	0.57931	CYCS	cytochrome c, somatic
138526	0.0316848	2.19e-03	-3.37544	-1.82289	-0.48009	RPL7	ribosomal protein L7
166271	0.0317414	2.20e-03	-3.37423	-1.82342	-0.446294	RPL3	ribosomal protein L3
126829	0.0434387	3.69e-03	-3.17039	-1.82501	-0.92773	TRIM17	tripartite motif containing 17
132735	0.0403254	3.28e-03	-3.21756	-1.8251	-0.646309	UBQLN1	ubiquilin 1
191135	0.0434012	3.69e-03	-3.17102	-1.82529	-1.03525	LRRC49	leucine rich repeat containing 49
148027	0.0359486	2.71e-03	-3.29301	-1.82537	-0.474779	EMC8	ER membrane protein complex subunit 8
109833	0.0361569	2.74e-03	-3.28865	-1.82564	-0.707949	SLBP	stem-loop binding protein
116776	0.0363461	2.77e-03	-3.2844	-1.82712	-0.486752	ARHGEF19	Rho guanine nucleotide exchange factor 19
126252	0.038215	3.01e-03	-3.25132	-1.82725	-0.805946	PTRH1	peptidyl-tRNA hydrolase 1 homolog
131758	0.0410606	3.36e-03	-3.20789	-1.82746	-0.85635	RANGAP1	Ran GTPase activating protein 1
144848	0.0431242	3.65e-03	3.17485	-1.82852	0.755218	PAX3	paired box 3
127150	0.035311	2.63e-03	-3.30478	-1.82958	-0.68848	GGCT	gamma-glutamylcyclotransferase
191357	0.0399114	3.23e-03	-3.22401	-1.83076	-0.78831	TMEM206	transmembrane protein 206
169622	0.0436768	3.73e-03	3.16609	-1.8336	0.994423	ZZEF1	zinc finger ZZ-type and EF-hand domain containing 1
197260	0.0423901	3.53e-03	-3.18871	-1.83368	-0.946208	NSUN7	NOP2/Sun RNA methyltransferase family member 7
107235	0.0423953	3.53e-03	-3.18822	-1.83549	-0.883934	PITPNB	phosphatidylinositol transfer protein beta
102972	0.0427521	3.59e-03	3.18208	-1.83638	0.738699	LIN7B	lin-7 homolog B, crumbs cell polarity complex component
149837	0.0390937	3.13e-03	-3.23637	-1.83882	-0.758286	MYBBP1A	MYB binding protein 1a
128108	0.0331994	2.38e-03	3.34304	-1.83925	0.442736	COX6A1	cytochrome c oxidase subunit 6A1
205780	0.0432377	3.67e-03	-3.17338	-1.83971	-1.0706	SKA1	spindle and kinetochore associated complex subunit 1
143817	0.0377101	2.95e-03	-3.25998	-1.8433	-0.614814	LTBR	lymphotoxin beta receptor
110791	0.0351243	2.60e-03	-3.3083	-1.84379	-0.598855	AARS	alanyl-tRNA synthetase
140272	0.035311	2.63e-03	3.30485	-1.84381	0.861093	C19orf33	chromosome 19 open reading frame 33
110408	0.0399785	3.24e-03	-3.22275	-1.84512	-0.681443	ZFAND1	zinc finger AN1-type containing 1
174286	0.0364273	2.79e-03	3.28141	-1.84609	0.496612	TRAPPC8	trafficking protein particle complex 8
103694	0.0341131	2.50e-03	-3.3241	-1.84664	-0.782276	HMGB1	high mobility group box 1
137154	0.0438779	3.76e-03	-3.16328	-1.84767	-1.5787	NKAIN2	Na+/K+ transporting ATPase interacting 2
212324	0.0374076	2.91e-03	-3.26531	-1.84838	-0.501336	CAMLG	calcium modulating ligand
123221	0.0417682	3.45e-03	3.19733	-1.85207	1.35255	CCL19	C-C motif chemokine ligand 19
108823	0.043368	3.68e-03	3.17147	-1.85218	1.59421	GREM2	gremlin 2, DAN family BMP antagonist
171149	0.0390712	3.12e-03	-3.23675	-1.8534	-0.493338	MYL6B	myosin light chain 6B
203606	0.036261	2.76e-03	3.28548	-1.85619	0.967779	TRIM15	tripartite motif containing 15
211174	0.0364858	2.80e-03	3.28023	-1.85721	0.573899	SUN2	Sad1 and UNC84 domain containing 2
200965	0.0434384	3.69e-03	-3.17054	-1.85748	-0.718318	TTPAL	alpha tocopherol transfer protein like
187011	0.0432929	3.68e-03	-3.17244	-1.85807	-1.17047	DUSP10	dual specificity phosphatase 10
155638	0.0401793	3.26e-03	3.21974	-1.86428	0.683517	NAT1	N-acetyltransferase 1
171414	0.0361071	2.73e-03	3.28999	-1.86438	0.844419	GIT1	GIT ArfGAP 1
156167	0.036534	2.80e-03	-3.2794	-1.86499	-0.559611	YBX3	Y-box binding protein 3
119685	0.0360173	2.72e-03	3.29143	-1.86512	1.31713	MT1X	metallothionein 1X
155357	0.043059	3.64e-03	3.1763	-1.86592	1.06266	SSPN	sarcospan
135433	0.038113	2.99e-03	3.25358	-1.86686	0.644124	MARVELD3	MARVEL domain containing 3
209116	0.0401229	3.25e-03	-3.22059	-1.86694	-0.476327	CADPS2	calcium dependent secretion activator 2
131475	0.0365402	2.81e-03	3.27914	-1.86913	0.849341	PRSS8	protease, serine 8
197624	0.0381887	3.00e-03	3.25211	-1.87286	0.575286	METRNL	meteorin like, glial cell differentiation regulator
139162	0.0436208	3.73e-03	-3.16703	-1.87369	-0.899487	TIMM8A	translocase of inner mitochondrial membrane 8 homolog A (yeast)
123139	0.0381861	3.00e-03	3.25244	-1.8738	0.919357	SYNE1	spectrin repeat containing nuclear envelope protein 1
137452	0.0370258	2.86e-03	3.27104	-1.87543	0.530405	TTC38	tetratricopeptide repeat domain 38
135202	0.0322165	2.27e-03	-3.36242	-1.8774	-0.431174	RPL4	ribosomal protein L4
168452	0.0386003	3.06e-03	3.24515	-1.87955	0.538714	TMEM125	transmembrane protein 125
120143	0.0362232	2.76e-03	-3.2862	-1.88273	-0.605084	PLPP2	phospholipid phosphatase 2
128495	0.042859	3.61e-03	-3.17987	-1.88316	-1.45484	HJURP	Holliday junction recognition protein
117219	0.0370258	2.86e-03	-3.27134	-1.88362	-0.620513	NMI	N-myc and STAT interactor
101381	0.0389232	3.10e-03	-3.23967	-1.88611	-0.484596	CINP	cyclin dependent kinase 2 interacting protein
179484	0.0383917	3.03e-03	-3.2482	-1.88724	-0.656794	NEK6	NIMA related kinase 6
196304	0.0452442	3.95e-03	-3.14361	-1.88756	-1.16136	NFXL1	nuclear transcription factor, X-box binding like 1
148672	0.0399249	3.23e-03	-3.22373	-1.88932	-0.784449	SNRPA	small nuclear ribonucleoprotein polypeptide A
174552	0.0452018	3.94e-03	-3.14446	-1.88967	-0.78589	TMEM245	transmembrane protein 245
130781	0.0445025	3.86e-03	-3.15274	-1.88985	-0.913254	PMCH	pro-melanin concentrating hormone
192035	0.0338467	2.47e-03	-3.32912	-1.8918	-0.388434	NACA	nascent polypeptide-associated complex alpha subunit
115200	0.0389232	3.10e-03	-3.23965	-1.89392	-0.487776	PEX5	peroxisomal biogenesis factor 5
188434	0.0363568	2.77e-03	3.28407	-1.89418	0.445827	FA2H	fatty acid 2-hydroxylase
147578	0.0440807	3.79e-03	3.15996	-1.89629	0.866573	CLIC2	chloride intracellular channel 2
173352	0.0360643	2.72e-03	3.29076	-1.89731	0.58356	SCP2	sterol carrier protein 2
202001	0.0455322	3.99e-03	-3.13946	-1.89761	-1.41584	CELSR3	cadherin EGF LAG seven-pass G-type receptor 3
158091	0.0357383	2.68e-03	3.29703	-1.89867	0.568121	VIMP	VCP interacting membrane selenoprotein
102384	0.0412156	3.38e-03	3.20568	-1.89893	0.834649	ADAM28	ADAM metallopeptidase domain 28
163456	0.0458136	4.04e-03	3.13521	-1.89974	0.954816	NCKAP5	NCK associated protein 5
130399	0.0370986	2.87e-03	-3.26996	-1.90075	-0.686908	CKS1B	CDC28 protein kinase regulatory subunit 1B
203644	0.0405382	3.30e-03	-3.21489	-1.9022	-0.613064	DKK3	dickkopf WNT signaling pathway inhibitor 3
152957	0.0458206	4.04e-03	-3.1346	-1.90275	-1.12599	CLDN1	claudin 1
167465	0.0430559	3.63e-03	-3.17691	-1.90601	-0.682923	POLR3A	RNA polymerase III subunit A
211171	0.0428539	3.60e-03	-3.18073	-1.90876	-0.953151	PAQR4	progestin and adipoQ receptor family member 4
160257	0.040836	3.33e-03	-3.21111	-1.90876	-1.51131	DDIT4	DNA damage inducible transcript 4
162989	0.0400987	3.25e-03	3.22097	-1.90904	0.77742	CCL28	C-C motif chemokine ligand 28
133394	0.0459284	4.06e-03	-3.13266	-1.90974	-1.11827	GLYATL2	glycine-N-acyltransferase like 2
145753	0.0440178	3.78e-03	-3.16088	-1.91207	-0.831632	PPAN	peter pan homolog (Drosophila)
234638	0.0434661	3.70e-03	3.16929	-1.91239	0.771748	DST	dystonin
205183	0.0382437	3.02e-03	3.25032	-1.9127	1.2084	PPP6R1	protein phosphatase 6 regulatory subunit 1
135421	0.0380388	2.98e-03	3.25549	-1.91372	0.55907	GRN	granulin
109444	0.0370258	2.86e-03	-3.27114	-1.91406	-0.415959	EWSR1	EWS RNA binding protein 1
168383	0.0446762	3.88e-03	3.15036	-1.91428	1.02408	CTSG	cathepsin G
171786	0.0386266	3.06e-03	-3.24458	-1.9145	-0.579959	RIOK1	RIO kinase 1
192874	0.0382437	3.02e-03	3.25055	-1.91699	0.866497	KCNK5	potassium two pore domain channel subfamily K member 5
210059	0.0368315	2.84e-03	-3.27424	-1.91842	-0.567381	CD46	CD46 molecule
184941	0.0461546	4.09e-03	-3.12946	-1.92072	-1.19801	TYRO3	TYRO3 protein tyrosine kinase
139844	0.0376756	2.94e-03	3.2608	-1.92094	0.932346	LXN	latexin
157038	0.037454	2.92e-03	-3.26389	-1.9231	-0.483582	MFSD10	major facilitator superfamily domain containing 10
198929	0.0465518	4.15e-03	-3.12445	-1.92432	-0.950091	ZBTB39	zinc finger and BTB domain containing 39
118091	0.0465743	4.15e-03	3.12384	-1.92514	1.08303	MYOM1	myomesin 1
217468	0.046328	4.12e-03	-3.12678	-1.92611	-0.853344	DCAF1	DDB1 and CUL4 associated factor 1
111499	0.0365402	2.81e-03	3.27888	-1.92684	0.467056	EPS8L2	EPS8 like 2
186894	0.038113	2.99e-03	3.2539	-1.93123	0.59596	TSHZ1	teashirt zinc finger homeobox 1
107710	0.0374099	2.91e-03	-3.26488	-1.93196	-0.441628	HNRNPC	heterogeneous nuclear ribonucleoprotein C (C1/C2)
161219	0.0427365	3.58e-03	3.18288	-1.93293	0.812148	MPP1	membrane palmitoylated protein 1
189953	0.042859	3.61e-03	-3.17989	-1.9336	-0.54789	SMC6	structural maintenance of chromosomes 6
196262	0.0454552	3.98e-03	-3.14062	-1.93536	-0.756495	UBQLN4	ubiquilin 4
167664	0.0468197	4.18e-03	-3.12093	-1.93581	-0.939706	SNAPC1	small nuclear RNA activating complex polypeptide 1
106740	0.0444487	3.85e-03	3.1535	-1.9375	0.70305	GTSF1L	gametocyte specific factor 1 like
115498	0.0408784	3.34e-03	-3.21025	-1.94042	-0.594457	CDK5RAP1	CDK5 regulatory subunit associated protein 1
117320	0.0455514	4.00e-03	-3.13871	-1.94268	-1.103	IMMP2L	inner mitochondrial membrane peptidase subunit 2
182873	0.0455514	4.00e-03	3.1386	-1.94552	1.06104	SAMD13	sterile alpha motif domain containing 13
198728	0.0407436	3.32e-03	-3.2123	-1.94792	-1.22496	CEP55	centrosomal protein 55
210420	0.0430781	3.64e-03	-3.17584	-1.94858	-0.761644	STX1A	syntaxin 1A
159718	0.0441627	3.82e-03	-3.15747	-1.94859	-0.67149	POLR2D	RNA polymerase II subunit D
113428	0.0400329	3.24e-03	-3.22192	-1.95047	-1.79025	UBD	ubiquitin D
216576	0.0382437	3.02e-03	-3.25017	-1.95457	-0.558027	ACTN1	actinin alpha 1
227174	0.045752	4.02e-03	3.1363	-1.95632	0.716503	FBLIM1	filamin binding LIM protein 1
109758	0.0392927	3.15e-03	3.23377	-1.95789	0.598535	MICA	MHC class I polypeptide-related sequence A
121977	0.0442674	3.83e-03	-3.15569	-1.96185	-0.937525	RPUSD4	RNA pseudouridylate synthase domain containing 4
198375	0.0442146	3.83e-03	3.15637	-1.96394	1.23059	PTGIS	prostaglandin I2 (prostacyclin) synthase
154821	0.0469861	4.21e-03	-3.11829	-1.96426	-1.347	APOBEC1	apolipoprotein B mRNA editing enzyme catalytic subunit 1
139014	0.038113	2.99e-03	3.2541	-1.96622	0.426563	ADIPOR2	adiponectin receptor 2
196141	0.0371698	2.88e-03	3.26905	-1.96831	0.840442	CD14	CD14 molecule
142793	0.0417152	3.44e-03	3.19856	-1.96886	1.28516	IGLV6-57	immunoglobulin lambda variable 6-57
111838	0.0401408	3.26e-03	3.22026	-1.96978	0.50052	PPP1R10	protein phosphatase 1 regulatory subunit 10
167436	0.0447827	3.90e-03	-3.14899	-1.97035	-0.645989	DDX20	DEAD-box helicase 20
170559	0.0394709	3.17e-03	3.23086	-1.97113	0.56894	CRYL1	crystallin lambda 1
164270	0.0435536	3.71e-03	-3.16821	-1.97144	-0.73353	MRPS2	mitochondrial ribosomal protein S2
156490	0.0434387	3.70e-03	3.17025	-1.97274	0.938451	HOXA1	homeobox A1
102403	0.0434505	3.70e-03	-3.16972	-1.97308	-0.834877	JADE3	jade family PHD finger 3
185996	0.0454445	3.98e-03	3.14106	-1.9739	0.766649	C1orf21	chromosome 1 open reading frame 21
104353	0.0484093	4.41e-03	3.09975	-1.97511	0.867906	TP53TG5	TP53 target 5
207111	0.0377849	2.95e-03	3.25905	-1.97601	0.482505	GMFB	glia maturation factor beta
186443	0.0484364	4.42e-03	-3.09926	-1.97629	-0.888973	DHRS13	dehydrogenase/reductase 13
138781	0.0377081	2.94e-03	3.26016	-1.97674	0.875535	CDH17	cadherin 17
166802	0.0405382	3.30e-03	-3.21497	-1.9784	-0.81787	ASNS	asparagine synthetase (glutamine-hydrolyzing)
158655	0.048346	4.39e-03	3.10175	-1.97947	1.40533	C2orf40	chromosome 2 open reading frame 40
174320	0.0445467	3.87e-03	-3.15221	-1.97982	-0.759167	TUBGCP4	tubulin gamma complex associated protein 4
193689	0.0417498	3.45e-03	3.19794	-1.9833	1.1378	BMP2	bone morphogenetic protein 2
227737	0.0384552	3.04e-03	3.24709	-1.98353	0.570361	TMCO1	transmembrane and coiled-coil domains 1
177212	0.0458913	4.05e-03	3.13357	-1.98371	1.25481	VPREB3	pre-B lymphocyte 3
189070	0.0364273	2.78e-03	-3.28208	-1.98515	-0.468504	EEF1G	eukaryotic translation elongation factor 1 gamma
214731	0.0472029	4.24e-03	3.1155	-1.98547	1.27511	SCNN1G	sodium channel epithelial 1 gamma subunit
182643	0.042859	3.60e-03	3.18014	-1.9866	1.11005	MS4A2	membrane spanning 4-domains A2
183721	0.0418885	3.46e-03	-3.19604	-1.98961	-0.584298	NUS1	NUS1 dehydrodolichyl diphosphate synthase subunit
214325	0.0389232	3.10e-03	-3.24004	-1.99229	-0.334833	TBL2	transducin (beta)-like 2
154456	0.0414883	3.41e-03	3.2018	-1.99237	0.722401	ZCCHC2	zinc finger CCHC-type containing 2
188816	0.0489321	4.48e-03	-3.09358	-1.9934	-1.07507	ZNF485	zinc finger protein 485
123014	0.0485049	4.42e-03	-3.09843	-1.99584	-1.21292	IMMP2L	inner mitochondrial membrane peptidase subunit 2
114744	0.0414883	3.41e-03	-3.2017	-2.00177	-0.62769	HIRA	histone cell cycle regulator
168904	0.0432458	3.67e-03	-3.17304	-2.00538	-0.525988	TRNT1	tRNA nucleotidyl transferase 1
144335	0.0418999	3.47e-03	-3.19579	-2.00689	-0.572227	ZNF593	zinc finger protein 593
153865	0.0495398	4.57e-03	-3.08545	-2.00708	-0.950921	FMO3	flavin containing monooxygenase 3
134430	0.0362012	2.75e-03	3.28753	-2.01149	0.469421	ATPIF1	ATPase inhibitory factor 1
177666	0.0411652	3.37e-03	-3.20636	-2.01257	-0.537317	IMP4	IMP4 homolog, U3 small nucleolar ribonucleoprotein
114291	0.0431098	3.65e-03	-3.17512	-2.01545	-0.590854	TIMM44	translocase of inner mitochondrial membrane 44
127354	0.0338467	2.47e-03	3.32896	-2.01727	0.613544	FTH1	ferritin heavy chain 1
197282	0.0482718	4.38e-03	3.1025	-2.01929	0.685356	PLCD3	phospholipase C delta 3
203036	0.0389232	3.10e-03	-3.23968	-2.01982	-0.469179	H2AFV	H2A histone family member V
326309	0.0499663	4.62e-03	3.08095	-2.02042	0.901417	LINC00243	long intergenic non-protein coding RNA 243
187998	0.0478933	4.34e-03	-3.10645	-2.02062	-0.627556	UNC45A	unc-45 myosin chaperone A
131337	0.0414431	3.40e-03	-3.20321	-2.02085	-0.632368	GRINA	glutamate ionotropic receptor NMDA type subunit associated protein 1
178123	0.050095	4.65e-03	3.07847	-2.0243	0.728174	RAG2	recombination activating gene 2
200401	0.0361269	2.73e-03	3.28944	-2.02465	0.669539	CALM1	calmodulin 1
227494	0.0427365	3.58e-03	3.18302	-2.02915	1.62874	TCF21	transcription factor 21
214068	0.0453199	3.96e-03	3.14257	-2.03378	0.509361	CALY	calcyon neuron specific vesicular protein
223442	0.05036	4.69e-03	-3.07504	-2.0346	-1.15707	ITGA2	integrin subunit alpha 2
224966	0.0505893	4.73e-03	3.0719	-2.03758	0.925597	AQP11	aquaporin 11
159770	0.0445987	3.87e-03	3.15146	-2.03882	1.1597	DGKA	diacylglycerol kinase alpha
215025	0.0490024	4.49e-03	-3.09228	-2.0411	-0.610485	ZMYND15	zinc finger MYND-type containing 15
167549	0.0423386	3.52e-03	3.18948	-2.04174	0.852835	LMBRD1	LMBR1 domain containing 1
153789	0.0506708	4.75e-03	-3.07008	-2.04265	-0.964664	DNMT3A	DNA methyltransferase 3 alpha
219661	0.0397002	3.20e-03	-3.22745	-2.04322	-0.449728	KHDRBS1	KH RNA binding domain containing, signal transduction associated 1
213175	0.0438779	3.76e-03	-3.16338	-2.04484	-0.62282	PLXND1	plexin D1
181717	0.0456382	4.01e-03	-3.13757	-2.04491	-1.11353	EPHB3	EPH receptor B3
167468	0.0431098	3.65e-03	-3.17518	-2.04594	-0.51639	TFB2M	transcription factor B2, mitochondrial
208657	0.0427521	3.59e-03	-3.18213	-2.04603	-1.21761	HTRA3	HtrA serine peptidase 3
111502	0.0430586	3.64e-03	-3.17645	-2.04811	-0.497465	PHF14	PHD finger protein 14
150087	0.0435856	3.72e-03	-3.16749	-2.04843	-0.658118	QDPR	quinoid dihydropteridine reductase
128505	0.0420093	3.48e-03	-3.19387	-2.05211	-0.457762	MRPL1	mitochondrial ribosomal protein L1
128411	0.0463257	4.12e-03	-3.12698	-2.05234	-1.44484	CENPA	centromere protein A
161838	0.0414664	3.40e-03	-3.20281	-2.05378	-0.636839	PDDC1	Parkinson disease 7 domain containing 1
114892	0.0452442	3.95e-03	-3.14351	-2.05382	-0.668831	CDAN1	codanin 1
135104	0.0498447	4.60e-03	-3.08259	-2.05498	-0.796689	B3GNTL1	UDP-GlcNAc:betaGal beta-1,3-N-acetylglucosaminyltransferase-like 1
169068	0.0408236	3.33e-03	-3.21137	-2.05648	-0.568309	CRLS1	cardiolipin synthase 1
182997	0.0440807	3.79e-03	-3.15987	-2.05835	-0.673601	TOMM70	translocase of outer mitochondrial membrane 70
121835	0.0492777	4.54e-03	3.08824	-2.06027	0.889621	C16orf62	chromosome 16 open reading frame 62
132549	0.0510992	4.81e-03	-3.06514	-2.0636	-0.873795	FAM111B	family with sequence similarity 111 member B
128992	0.0438923	3.76e-03	3.16301	-2.06421	1.02567	CFH	complement factor H
128778	0.0490024	4.50e-03	3.09194	-2.06453	1.04759	WNT2B	Wnt family member 2B
180829	0.0441203	3.81e-03	3.15813	-2.0648	0.567371	PMM1	phosphomannomutase 1
181639	0.050266	4.67e-03	3.07644	-2.06606	0.949381	ACER2	alkaline ceramidase 2
180782	0.0449649	3.92e-03	3.14696	-2.06638	0.471816	GNPTAB	N-acetylglucosamine-1-phosphate transferase alpha and beta subunits
193266	0.0500425	4.64e-03	-3.07902	-2.06681	-0.765998	CXXC4	CXXC finger protein 4
179468	0.0426031	3.56e-03	-3.18499	-2.06973	-0.543711	GTPBP3	GTP binding protein 3 (mitochondrial)
172303	0.0390271	3.12e-03	3.23749	-2.07032	0.328921	ATP6V0C	ATPase H+ transporting V0 subunit c
203738	0.0438161	3.75e-03	-3.16452	-2.07107	-0.465759	AVEN	apoptosis and caspase activation inhibitor
199302	0.0515539	4.87e-03	-3.05987	-2.07209	-1.00139	TPRG1	tumor protein p63 regulated 1
191349	0.0427521	3.59e-03	-3.18201	-2.07388	-0.961438	EFTUD2	elongation factor Tu GTP binding domain containing 2
147379	0.0477674	4.31e-03	-3.1088	-2.0739	-0.914811	TTF2	transcription termination factor 2
173455	0.0465621	4.15e-03	-3.12422	-2.07405	-0.573696	GTPBP10	GTP binding protein 10
197113	0.0481373	4.37e-03	-3.10375	-2.07498	-0.699685	PCBD2	pterin-4 alpha-carbinolamine dehydratase 2
164335	0.0438964	3.77e-03	3.16269	-2.07601	0.475142	PDE4C	phosphodiesterase 4C
131792	0.0387444	3.08e-03	3.24247	-2.07764	1.90659	LRRC75B	leucine rich repeat containing 75B
129341	0.0511362	4.82e-03	-3.0644	-2.07921	-0.843855	PML	promyelocytic leukemia
200995	0.0425514	3.55e-03	-3.18604	-2.07991	-0.487177	SEPT2	septin 2
173089	0.0463257	4.12e-03	-3.12721	-2.08204	-1.1757	SLC5A6	solute carrier family 5 member 6
119574	0.050599	4.73e-03	3.07128	-2.08222	1.55615	CD79B	CD79b molecule
105151	0.0477674	4.32e-03	3.10822	-2.08272	0.70746	TNFRSF11A	TNF receptor superfamily member 11a
175817	0.0452442	3.95e-03	-3.14358	-2.08339	-0.702279	SUPT16H	SPT16 homolog, facilitates chromatin remodeling subunit
183390	0.0426031	3.56e-03	3.18525	-2.08443	0.430546	ULK3	unc-51 like kinase 3
155891	0.0426031	3.56e-03	-3.18498	-2.0865	-0.510648	PPT1	palmitoyl-protein thioesterase 1
104782	0.0421076	3.49e-03	-3.19263	-2.08673	-0.508005	ADSL	adenylosuccinate lyase
110433	0.0520155	4.93e-03	-3.0547	-2.08842	-0.961171	IL20RA	interleukin 20 receptor subunit alpha
192558	0.0527018	5.03e-03	-3.04702	-2.08878	-1.06304	TNFSF15	tumor necrosis factor superfamily member 15
150029	0.0458427	4.05e-03	3.13413	-2.08953	0.850146	FAM117A	family with sequence similarity 117 member A
211129	0.0423941	3.53e-03	-3.18852	-2.0896	-0.876005	PCNA	proliferating cell nuclear antigen
138803	0.0416177	3.43e-03	-3.19993	-2.09331	-0.605611	MRPS26	mitochondrial ribosomal protein S26
210556	0.0515907	4.88e-03	-3.05908	-2.09348	-0.696108	GEMIN2	gem nuclear organelle associated protein 2
174755	0.0471942	4.24e-03	-3.11571	-2.09396	-0.494129	FAM53C	family with sequence similarity 53 member C
711032	0.0486643	4.45e-03	-3.09646	-2.09586	-0.606215	CAMSAP1	calmodulin regulated spectrin associated protein 1
229721	0.0505169	4.72e-03	3.07287	-2.09672	1.11988	LOC283861	uncharacterized LOC283861
170767	0.0522707	4.97e-03	-3.05175	-2.09707	-1.41193	POLD1	DAN polymerase delta 1, catalytic subunit
167728	0.0419194	3.47e-03	-3.19546	-2.09968	-0.469471	EIF3F	eukaryotic translation initiation factor 3 subunit F
130789	0.052706	5.03e-03	3.04661	-2.10239	0.706998	CLEC3A	C-type lectin domain family 3 member A
177588	0.0511362	4.82e-03	-3.06433	-2.10404	-0.724729	NR2C1	nuclear receptor subfamily 2 group C member 1
116206	0.0430559	3.63e-03	-3.17687	-2.10452	-0.608129	HNRNPU	heterogeneous nuclear ribonucleoprotein U
157556	0.0465743	4.15e-03	-3.12389	-2.10519	-0.79538	EXOSC5	exosome component 5
119024	0.0430711	3.64e-03	3.17605	-2.10574	0.889347	SATB2	SATB homeobox 2
227638	0.0424577	3.54e-03	-3.1875	-2.10682	-0.491462	BTF3	basic transcription factor 3
201249	0.0469625	4.20e-03	-3.11892	-2.10699	-0.776206	LAMA5	laminin subunit alpha 5
147420	0.0427521	3.59e-03	3.18206	-2.10834	0.422104	COPG1	coatomer protein complex subunit gamma 1
158064	0.0461843	4.10e-03	3.1287	-2.10937	0.91414	KLHL25	kelch like family member 25
183963	0.0522118	4.96e-03	3.05259	-2.1102	0.845218	LILRB1	leukocyte immunoglobulin like receptor B1
213801	0.053374	5.13e-03	-3.0391	-2.11187	-1.51314	C4BPA	complement component 4 binding protein alpha
122069	0.0446748	3.88e-03	-3.15051	-2.11312	-0.873173	ADCY3	adenylate cyclase 3
129326	0.0447671	3.89e-03	-3.1494	-2.11561	-0.67861	TRMT6	tRNA methyltransferase 6
148435	0.0470108	4.22e-03	3.11768	-2.11638	0.970014	F2RL1	F2R like trypsin receptor 1
126260	0.0432167	3.66e-03	-3.17371	-2.11908	-0.411501	PTPN12	protein tyrosine phosphatase, non-receptor type 12
101157	0.0394709	3.17e-03	3.23099	-2.11909	2.02682	MUC4	mucin 4, cell surface associated
181329	0.0533332	5.11e-03	-3.04017	-2.12177	-0.840914	KLHL17	kelch like family member 17
193986	0.0515539	4.87e-03	-3.05963	-2.12318	-2.00568	STRA6	stimulated by retinoic acid 6
179141	0.0440813	3.80e-03	3.15933	-2.12337	0.581404	INPP5K	inositol polyphosphate-5-phosphatase K
184017	0.0541952	5.24e-03	-3.0301	-2.12463	-1.03496	MACC1	metastasis associated in colon cancer 1
130933	0.0488636	4.47e-03	3.09441	-2.12484	0.815351	RHOU	ras homolog family member U
110829	0.0442076	3.82e-03	-3.15679	-2.12495	-0.557409	PPM1G	protein phosphatase, Mg2+/Mn2+ dependent 1G
175376	0.0397422	3.21e-03	3.22643	-2.12547	0.488802	SSR4	signal sequence receptor subunit 4
215770	0.0440813	3.80e-03	3.15958	-2.12638	0.703528	HLA-DMB	major histocompatibility complex, class II, DM beta
200918	0.0444686	3.86e-03	3.15319	-2.12796	0.560484	PKP2	plakophilin 2
123804	0.0427521	3.58e-03	-3.18246	-2.12847	-0.459312	LTA4H	leukotriene A4 hydrolase
167173	0.0441618	3.81e-03	-3.15762	-2.12952	-0.437094	GNL2	G protein nucleolar 2
[truncated: 15,917 more rows]

## Sheet: Sheet2
Gene.symbol	P.Value	logFC
CA7	1.18e-09	3.78721
CARD14	1.54e-09	5.00068
SPIB	3.09e-09	2.32749
SST	7.40e-09	3.83611
INSL5	8.19e-09	5.08217
SLC4A4	1.37e-08	3.82209
OTOP2	1.78e-08	3.48856
ARHGEF39	1.97e-08	2.07559
ETV4	3.20e-08	-3.004
HIGD1A	4.03e-08	1.54699
PCSK1N	5.42e-08	1.37034
IFITM3	5.64e-08	-1.15082
GCG	5.78e-08	4.36295
PYY	6.65e-08	4.60478
PDE6A	7.71e-08	2.419
LGALS4	7.92e-08	1.68311
PKIB	8.56e-08	3.31882
CA1	8.75e-08	5.14712
SCNN1B	9.56e-08	3.48165
GUCA2A	1.02e-07	5.01004
HSD17B2	1.22e-07	2.13155
CXCL2	1.42e-07	-2.65102
SDCBP2	1.70e-07	2.22876
CA2	1.77e-07	4.32796
HPGD	1.85e-07	2.54575
PRDX6	1.93e-07	1.59598
MYC	2.00e-07	-2.10824
IFITM1	2.15e-07	-1.71745
CCR1	2.29e-07	2.96112
CXCL3	2.40e-07	-3.04503
ZNF575	2.54e-07	1.83208
ETHE1	2.82e-07	1.65883
EDN3	2.90e-07	2.38774
ADAMDEC1	3.06e-07	2.53432
SCGN	3.53e-07	2.39357
CHRNA5	3.95e-07	-1.95219
ENC1	4.03e-07	-1.41033
SMPDL3A	4.32e-07	1.80952
SMPD3	4.37e-07	1.35329
CXCL1	4.57e-07	-2.34699
HIGD1A	4.78e-07	1.50759
SORD	5.33e-07	-1.98177
ABCA8	5.61e-07	2.87807
PDZD3	6.18e-07	1.957
AQP8	6.58e-07	5.85133
KDELC1	6.87e-07	-1.4842
SLC26A3	7.16e-07	4.63655
CLDN8	8.47e-07	3.2421
CLDN23	8.69e-07	2.58388
ATP6V0D1	8.93e-07	0.941897
GPAT3	9.11e-07	1.67965
PLCD1	9.71e-07	1.67699
DHRS11	9.84e-07	2.0546
AMPD1	1.02e-06	2.59152
VILL	1.04e-06	1.24618
CHGB	1.08e-06	3.07279
PXMP2	1.30e-06	1.03185
TSPAN7	1.34e-06	1.80732
PDE9A	1.39e-06	1.89496
ASUN	1.43e-06	-1.30923
TMEM45B	1.46e-06	1.04147
KRT14	1.52e-06	1.44206
LARGE1	1.60e-06	0.883285
LAMA1	1.64e-06	2.69405
DISP2	1.73e-06	1.73249
TMIGD1	1.74e-06	4.25295
ZG16	1.76e-06	4.10041
ANO9	1.83e-06	1.37932
TSPAN1	1.87e-06	2.03138
SSB	1.88e-06	-0.822273
LRRC19	1.89e-06	2.33345
GLMN	1.91e-06	-1.43744
FUCA1	1.97e-06	1.56054
FABP4	1.98e-06	2.40055
SLC26A2	2.00e-06	3.53173
RHBDL2	2.07e-06	1.7337
ADH1A	2.14e-06	2.64072
PTPRH	2.17e-06	1.60988
METTL7A	2.23e-06	1.63612
UGP2	2.26e-06	1.55919
MALL	2.33e-06	2.10838
CDHR5	2.34e-06	2.23654
KRT19	2.44e-06	1.54473
POLD4	2.46e-06	0.921341
CRYBA2	2.46e-06	1.32449
LGALS2	2.47e-06	2.59758
CHGA	2.47e-06	2.40382
DUSP14	2.60e-06	-1.55343
SRI	2.61e-06	1.2762
CA4	2.69e-06	4.60428
CES2	2.80e-06	1.79951
IFITM3	2.83e-06	-1.0667
CLIC5	2.94e-06	1.99069
ABCG2	3.06e-06	3.02038
RCN1	3.07e-06	-0.958746
PAICS	3.07e-06	-1.40118
MMP28	3.14e-06	2.87421
SLCO4A1	3.15e-06	-2.16221
ARMC10	3.18e-06	-0.880242
FXYD1	3.20e-06	1.77365
ATIC	3.29e-06	-1.05351
RETSAT	3.39e-06	1.19202
DISP2	3.43e-06	1.71757
MTM1	3.47e-06	1.47358
LDHD	3.50e-06	1.9846
PDGFD	3.65e-06	1.6763
CDKN2B	3.74e-06	2.39674
FXYD3	3.76e-06	1.66171
PSMG1	3.77e-06	-0.98175
TMCC3	4.03e-06	1.9196
NANS	4.06e-06	1.14652
GDPD2	4.09e-06	1.98869
UGT2B17	4.11e-06	3.88275
FMO4	4.11e-06	1.59696
KRTAP13-2	4.12e-06	3.30463
HHLA2	4.35e-06	2.69016
SULT1A2	4.40e-06	1.28318
TDP2	4.49e-06	1.48246
SOX9	4.53e-06	-1.57409
PDCD4	4.58e-06	1.52611
HSD11B2	4.59e-06	1.79717
TST	4.61e-06	1.17324
PUS1	5.15e-06	-1.21725
BCAR3	5.32e-06	1.31207
GNG7	5.36e-06	2.34468
DCUN1D5	5.37e-06	-1.12732
PDCD2L	5.38e-06	-1.28984
CYSTM1	5.47e-06	0.9169
TRAP1	5.57e-06	-1.23645
INHBA	5.59e-06	-3.7427
C15orf48	5.60e-06	1.78958
CEACAM7	5.75e-06	2.81784
BOD1	5.84e-06	-0.770541
ITM2C	6.17e-06	1.80341
MRPL17	6.42e-06	-0.897576
CCT4	6.43e-06	-0.962706
CHP2	6.46e-06	3.47418
SCG2	6.63e-06	1.37715
C2orf88	6.78e-06	2.67496
FLNB	6.88e-06	0.972655
CLEC3B	6.92e-06	2.52984
MFSD4A	6.95e-06	2.44214
CXCL12	6.98e-06	2.7662
SIM2	7.06e-06	-2.70905
CAD	7.18e-06	-1.2537
NOB1	7.42e-06	-1.02788
MS4A12	7.60e-06	4.5877
RBM28	7.87e-06	-0.944254
SEPP1	7.98e-06	2.5862
ABCE1	8.13e-06	-1.07064
CAPN2	8.13e-06	1.19468
SNTB1	8.24e-06	-2.17447
MATN2	8.41e-06	2.08391
CWH43	8.51e-06	2.56655
NEBL	8.54e-06	-1.60704
NEUROD1	8.77e-06	1.82093
FEV	8.79e-06	1.82594
SMIM14	9.04e-06	1.54904
CLEC10A	9.37e-06	1.97529
STRAP	9.41e-06	-0.73526
GTF2IRD1	9.91e-06	-1.45127
AHCYL2	1.00e-05	1.98671
SPINK5	1.00e-05	2.621
MTHFD1L	1.00e-05	-2.07789
TGFBI	1.02e-05	-1.86496
ANKRD13A	1.03e-05	0.823915
ADORA3	1.03e-05	1.73834
PNLIPRP2	1.04e-05	0.960917
IFITM2	1.05e-05	-0.942827
TXNIP	1.06e-05	1.47637
METTL5	1.07e-05	-0.899133
STAP2	1.08e-05	0.961364
C5orf30	1.11e-05	1.19577
KRT20	1.14e-05	3.23464
GLTP	1.16e-05	1.19393
PCSK5	1.16e-05	1.61685
TNXB	1.16e-05	2.55548
CMSS1	1.17e-05	-1.701
GDPD3	1.18e-05	1.38968
RNF43	1.19e-05	-1.2967
BLOC1S1	1.19e-05	0.763033
PACSIN2	1.21e-05	0.975181
RDH5	1.22e-05	1.38219
LRRC1	1.22e-05	1.16567
MGST3	1.22e-05	0.669361
TUB	1.23e-05	1.28642
SOSTDC1	1.23e-05	2.30036
EPHX4	1.24e-05	-2.10001
PDPN	1.27e-05	-1.81753
PLCL2	1.27e-05	1.4999
HOXB7	1.27e-05	-1.5977
IL6R	1.28e-05	1.52864
EEF1E1	1.33e-05	-1.1345
CD63	1.33e-05	0.685101
PUS7	1.34e-05	-1.70268
CDH19	1.36e-05	2.3967
CCT4	1.37e-05	-0.830294
STYK1	1.39e-05	1.63109
COX8A	1.45e-05	0.667664
CASD1	1.47e-05	1.34679
ST6GALNAC6	1.48e-05	2.43421
PAICS	1.52e-05	-1.55405
CLCN2	1.58e-05	1.42742
ADH1B	1.59e-05	3.48846
CD36	1.62e-05	1.78752
ACADS	1.66e-05	1.14856
TMEM171	1.66e-05	1.43459
CHP1	1.67e-05	0.863477
CDC25B	1.75e-05	-1.74751
PLXNA2	1.75e-05	0.849492
ECT2	1.77e-05	-1.36034
LGALS3	1.77e-05	0.888545
LYAR	1.78e-05	-1.38505
CIDEC	1.81e-05	1.16413
ABHD3	1.85e-05	1.44272
HSPD1	1.85e-05	-1.32762
MEST	1.90e-05	-1.24448
CPB1	1.92e-05	2.332
PLS1	2.06e-05	1.43972
GTPBP4	2.08e-05	-0.936476
CCL15///CCL14	2.09e-05	1.21848
POLB	2.11e-05	-0.853237
MPND	2.11e-05	1.04437
SLC1A7	2.12e-05	0.970186
TRPM6	2.13e-05	1.50954
FAM160A2	2.16e-05	0.792792
GDF15	2.16e-05	-2.72473
GPT	2.16e-05	1.71639
TSR1	2.17e-05	-1.11852
IL17F	2.18e-05	1.32364
MYOC	2.19e-05	2.32277
INTS6L	2.20e-05	1.12057
CPM	2.20e-05	2.05432
PTN	2.29e-05	2.23582
GIPC1	2.29e-05	1.15033
ACADVL	2.29e-05	0.895935
PTGS2	2.32e-05	-2.5164
DDX21	2.32e-05	-1.12333
RBMX	2.33e-05	-0.698861
CCT3	2.40e-05	-0.906416
ACAA1	2.42e-05	0.951159
STMN2	2.45e-05	2.59264
TCF12	2.46e-05	-1.00286
PA2G4	2.46e-05	-0.822876
ADH1C	2.48e-05	3.38527
MGST3	2.51e-05	0.694109
SLC30A10	2.52e-05	2.20033
ENTPD5	2.54e-05	1.97725
FXYD3	2.57e-05	1.96301
S100A10	2.60e-05	0.824282
ACAA1	2.61e-05	0.89418
MIF	2.63e-05	-1.06834
PCSK2	2.64e-05	2.0671
CLMN	2.66e-05	1.18131
ALKBH2	2.67e-05	-1.008
SFRP1	2.69e-05	3.05126
IGF1	2.69e-05	1.99227
DPT	2.70e-05	2.4033
CLDN7	2.73e-05	1.13017
PARM1	2.75e-05	1.47876
LPAR1	2.77e-05	1.41641
BEST4	2.79e-05	1.27436
URB2	2.79e-05	-1.414
GPA33	2.82e-05	1.3784
SMARCC1	2.87e-05	-0.801854
NEU4	2.89e-05	1.96913
TPD52L1	2.90e-05	-1.83486
KIAA0408	2.90e-05	1.57123
SAA1	2.92e-05	-3.52556
ZAK	2.94e-05	-1.53717
ZNF350	2.98e-05	1.13317
NCL	2.98e-05	-0.818367
TCN2	2.99e-05	1.3424
CGN	3.06e-05	0.954217
ASIC1	3.14e-05	-2.44809
GPSM2	3.17e-05	-1.46445
WDR77	3.19e-05	-1.17197
NEDD4L	3.20e-05	1.32243
CDK4	3.20e-05	-1.12464
NUP37	3.24e-05	-0.988579
ENTPD5	3.26e-05	1.57076
TUBAL3	3.27e-05	2.12535
UGT1A8	3.27e-05	1.80433
CMAS	3.32e-05	0.774359
VAMP8	3.32e-05	0.908358
NUP35	3.33e-05	-0.840032
SLC25A23	3.34e-05	0.83993
CPT2	3.35e-05	0.817749
STAP2	3.36e-05	0.952915
CD163L1	3.38e-05	1.67072
FABP6	3.42e-05	-4.17616
EBPL	3.44e-05	-0.793937
NR3C1	3.45e-05	1.16588
MPC1	3.45e-05	1.20053
METTL5	3.46e-05	-0.651157
PCSK7	3.50e-05	0.901262
B3GALT6	3.51e-05	-1.00689
ESM1	3.58e-05	-2.97882
SULT1A3	3.61e-05	1.03633
NTMT1	3.62e-05	-0.686432
WDR3	3.66e-05	-0.902933
SIDT1	3.67e-05	1.61238
SAMD9	3.68e-05	1.49447
NPM1	3.70e-05	-1.1766
DSC2	3.72e-05	1.58293
ZPR1	3.73e-05	-0.704156
GPD1L	3.77e-05	1.1878
PNPT1	3.85e-05	-0.985786
TMEM54	3.86e-05	1.19719
EBPL	3.87e-05	-1.01887
GPN3	3.88e-05	-0.827475
WDR12	3.90e-05	-0.997839
CSE1L	3.90e-05	-1.1538
EAF2	3.92e-05	1.28307
KRT8	3.92e-05	0.984
MYL6	3.93e-05	0.783261
GHR	3.94e-05	2.26912
FCRLA	3.94e-05	1.89033
PPAT	3.96e-05	-1.13602
SPPL2A	4.02e-05	1.02711
NONO	4.03e-05	-0.874337
DIRC2	4.04e-05	1.00599
AKR1B10	4.08e-05	3.0521
RIOK3	4.12e-05	1.21092
GULP1	4.14e-05	1.71317
SLC25A20	4.16e-05	1.10932
FGL2	4.16e-05	1.25502
ADH1B	4.17e-05	3.23712
WDR75	4.27e-05	-0.584936
CCT6A	4.33e-05	-0.651712
SGK1	4.42e-05	1.73541
CIDEB	4.43e-05	1.45368
COMT	4.44e-05	-1.11435
WDR35	4.48e-05	-1.47616
MTHFD2	4.54e-05	-1.08889
EIF2AK3	4.58e-05	0.796
MRPS23	4.59e-05	-1.06162
STAP1	4.66e-05	2.17145
FAM63A	4.68e-05	0.893245
PRKCD	4.72e-05	0.807494
SLC22A18AS	4.73e-05	1.88058
ANGPTL1	4.76e-05	1.88485
VSIG2	4.76e-05	2.72655
SELENBP1	4.76e-05	1.84428
GLIPR2	4.80e-05	1.22089
NELFCD	4.87e-05	-0.818856
MARCKS	4.87e-05	0.925402
GALNT12	4.88e-05	1.20024
CAB39	4.88e-05	0.838804
MRPL3	4.97e-05	-0.636406
ESR1	4.99e-05	1.43156
S100A9	5.05e-05	-1.92347
SULT1A3	5.05e-05	1.01536
RPS2	5.06e-05	-0.498608
TRAF5	5.07e-05	-0.929464
EPHB4	5.20e-05	-1.22251
RBMX	5.21e-05	-0.659375
FOPNL	5.21e-05	-1.5174
IPO5	5.26e-05	-1.04814
PPA1	5.26e-05	-0.84133
AEN	5.27e-05	-0.896877
SLC44A4	5.35e-05	1.32877
SCGB2A1	5.50e-05	2.29763
CHST5	5.50e-05	1.36242
SPINK2	5.51e-05	1.46533
CLTB	5.53e-05	0.865426
BRIX1	5.58e-05	-0.967271
AATF	5.72e-05	-0.597327
ITM2A	5.76e-05	1.61618
ZAK	5.77e-05	-1.73146
NOP58	5.83e-05	-1.07085
CPNE8	5.90e-05	1.94117
FMN2	5.97e-05	1.91613
VPS4B	5.98e-05	0.880581
LRRN2	5.99e-05	2.28461
BCAS1	6.00e-05	1.86901
NR3C2	6.09e-05	2.06596
TOP1MT	6.11e-05	-1.20597
DHRS9	6.25e-05	2.90559
YEATS4	6.26e-05	-1.21989
TNFRSF17	6.29e-05	2.82129
CNKSR1	6.36e-05	1.24462
PLPP1	6.39e-05	1.19356
MMP28	6.40e-05	0.985889
CLCA4	6.40e-05	4.25648
EFHC2	6.43e-05	1.32482
TDO2	6.47e-05	-1.6553
EIF3M	6.56e-05	-0.968097
NAT10	6.61e-05	-1.08394
POLR1D	6.63e-05	-0.872624
TMEM164	6.65e-05	0.74138
STRADB	6.74e-05	0.812668
SMPD1	6.97e-05	1.68929
PFDN2	6.97e-05	-0.799168
LAMTOR4	6.97e-05	0.713307
CTNND1	7.08e-05	0.816023
RNF112	7.14e-05	1.6861
PDLIM1	7.16e-05	0.638067
CDHR2	7.19e-05	1.72141
IGSF9	7.22e-05	1.81943
COLEC12	7.25e-05	1.79255
UTP20	7.32e-05	-1.15629
MXI1	7.35e-05	1.19737
RRP15	7.38e-05	-1.24235
FNBP1	7.38e-05	1.03797
GLYATL1	7.43e-05	-2.34968
PODXL	7.43e-05	-1.19995
TBC1D10A	7.45e-05	0.70559
PHLDB1	7.51e-05	0.869268
CCDC68	7.53e-05	1.81781
TXNDC11	7.54e-05	0.700237
DRG1	7.58e-05	-0.775276
DHODH	7.60e-05	-1.28767
NOTCH1	7.69e-05	-1.28442
LAPTM4B	7.81e-05	-1.2317
COX7B	7.82e-05	0.604494
ISL1	7.90e-05	1.52996
DHRS9	7.93e-05	3.07814
C12orf29	7.94e-05	-1.12289
CCNYL1	8.01e-05	1.12467
MGLL	8.04e-05	0.949966
CKS2	8.05e-05	-1.25927
PDCD2	8.26e-05	-0.673494
CLCN2	8.30e-05	1.36013
PDE8A	8.32e-05	0.729632
ARMC10	8.34e-05	-0.816522
RAB37	8.38e-05	1.53244
CPNE5	8.54e-05	1.4043
VIPR1	8.60e-05	1.81329
CLNS1A	8.62e-05	-0.778573
IL23A	8.65e-05	-2.00892
LIMA1	8.74e-05	0.912964
WDR7	8.78e-05	0.815882
MSI2	8.81e-05	-0.923612
CACFD1	8.86e-05	0.769084
F13A1	8.90e-05	2.54939
RETSAT	8.90e-05	1.19266
EXOSC2	9.07e-05	-1.30463
GBAP1///GBA	9.10e-05	0.621361
KPNA2	9.13e-05	-1.26793
C1QC	9.18e-05	0.942265
SCP2	9.23e-05	0.663916
RPP40	9.30e-05	-1.2083
TBC1D20	9.31e-05	-1.10432
FAS	9.41e-05	0.868624
UBA2	9.50e-05	-0.801032
FAM8A1	9.51e-05	0.799117
ZSCAN18	9.89e-05	1.40205
PPM1A	9.98e-05	0.710647
ACAT1	1.00e-04	1.23483
CFD	1.01e-04	1.87583
SMYD2	1.02e-04	-0.909373
SYTL4	1.02e-04	1.03111
TPST2	1.02e-04	0.818254
CTPS1	1.02e-04	-1.15041
PTCD3	1.03e-04	-0.649816
NOP16	1.03e-04	-0.999303
C4orf19	1.04e-04	0.938955
NDUFA9	1.04e-04	0.638694
C7	1.06e-04	2.11705
ADGRL3	1.07e-04	1.57927
GPT2	1.08e-04	-1.95459
RBM47	1.09e-04	0.904434
TMEM123	1.09e-04	-0.766694
CD177	1.10e-04	3.88845
AK1	1.11e-04	1.56431
CFB	1.11e-04	-1.63458
CCDC85B	1.11e-04	-0.982339
MAOA	1.11e-04	1.52155
PDCD6IP	1.11e-04	0.736187
PRR13	1.11e-04	0.752597
TMEM165	1.12e-04	-0.708432
TGIF1	1.12e-04	-0.864191
THUMPD2	1.13e-04	-0.717725
SPATS2L	1.13e-04	0.809795
LDHB	1.13e-04	-1.38982
BHLHE40	1.14e-04	-1.20945
NKRF	1.15e-04	-0.934672
SQRDL	1.15e-04	0.921801
CKB	1.15e-04	2.60883
SEMA4G	1.16e-04	1.06258
MMP7	1.17e-04	-4.51944
FLT1	1.17e-04	-1.71918
STIM1	1.17e-04	0.848298
RAB4B	1.18e-04	1.03782
PTGDR2	1.18e-04	1.68807
TMEM59	1.18e-04	0.844869
PLAC8	1.18e-04	2.12227
AXIN2	1.19e-04	-2.06158
ARHGEF9	1.19e-04	0.862166
FOLR3	1.20e-04	1.21792
SLC39A10	1.20e-04	-1.50771
CD44	1.20e-04	-1.15209
CHI3L1	1.21e-04	-2.6802
IARS	1.21e-04	-0.998376
STBD1	1.21e-04	0.988667
LPCAT3	1.21e-04	0.5822
COPS2	1.22e-04	-0.632861
CLTB	1.22e-04	0.877066
HOXD10	1.23e-04	2.30155
NME9	1.23e-04	2.05701
EPB41L3	1.23e-04	1.48416
TMEM132A	1.26e-04	-1.67757
RIPK3	1.26e-04	0.773211
C10orf99	1.26e-04	1.77064
ATP1B3	1.27e-04	1.17363
RSL24D1	1.27e-04	-0.742548
OGN	1.28e-04	2.23814
CNST	1.28e-04	0.990977
GRAMD3	1.31e-04	1.14947
KIF13B	1.31e-04	0.910491
SLC39A6	1.32e-04	-0.848583
ATP2A3	1.32e-04	1.16631
CXCL8	1.33e-04	-4.0006
HEPACAM2	1.33e-04	2.42302
DNM2	1.33e-04	0.743586
ZZEF1	1.34e-04	1.31961
APPL2	1.34e-04	1.02231
SERBP1	1.34e-04	-0.724796
MFAP5	1.35e-04	1.74527
SRM	1.35e-04	-0.858823
AKAP9	1.35e-04	0.919854
RNASEH1	1.35e-04	-0.755384
ZFYVE28	1.36e-04	0.869906
PRMT3	1.37e-04	-1.45829
PLXNA2	1.37e-04	0.880482
TMA16	1.37e-04	-0.783027
CCND3	1.38e-04	0.690707
CXCL6	1.39e-04	-2.38748
NIT1	1.39e-04	0.670669
NOP56	1.41e-04	-1.16301
MAF	1.41e-04	1.26614
FASTKD2	1.41e-04	-0.596907
COX4I1	1.42e-04	0.480922
PPAN	1.43e-04	-1.17187
NR5A2	1.44e-04	1.63349
ACVRL1	1.44e-04	1.47676
CBWD3///CBWD2	1.45e-04	-0.512644
DCAF11	1.46e-04	0.636582
GBF1	1.46e-04	0.571452
APAF1	1.47e-04	0.56348
FAM89A	1.48e-04	-1.51542
MEP1A	1.49e-04	1.87568
HN1L	1.49e-04	-0.638262
AHCY	1.50e-04	-0.961876
CCT2	1.51e-04	-0.838195
CCNB1IP1	1.52e-04	-1.39962
ZNRF2	1.52e-04	0.701353
RHOC	1.52e-04	0.823864
FAM19A5	1.54e-04	-1.69801
VSNL1	1.55e-04	-2.29187
FXYD5	1.55e-04	-1.1142
CDA	1.56e-04	2.05739
RRP1	1.57e-04	-0.91784
BHLHE41	1.57e-04	1.69544
MED28	1.57e-04	-0.743204
UGT1A3///UGT1A1///UGT1A4///UGT1A9///UGT1A5///UGT1A6///UGT1A7///UGT1A8///UGT1A10	1.57e-04	1.71766
ROR1	1.58e-04	1.64161
QDPR	1.58e-04	-0.871563
CYTH1	1.58e-04	0.725464
AFF1	1.60e-04	0.548787
LARS	1.63e-04	-0.652948
SSBP1	1.63e-04	-0.604431
CTSW	1.64e-04	1.46121
TRMT10C	1.64e-04	-0.732659
OGDH	1.64e-04	0.591787
GPR87	1.66e-04	0.946715
LACTB2	1.66e-04	-0.870938
DENND3	1.67e-04	0.739837
ANAPC1	1.69e-04	-0.970594
NMD3	1.69e-04	-0.959431
FHL1	1.69e-04	1.47978
BMP6	1.70e-04	1.29708
CHL1	1.71e-04	1.61316
DPYD	1.71e-04	1.00653
APOBR	1.71e-04	1.21733
HERPUD1	1.71e-04	0.932027
OLA1	1.73e-04	-1.18198
NIT2	1.73e-04	-0.735472
GAR1	1.73e-04	-0.690711
CEBPB	1.74e-04	-1.39532
FOLR2	1.74e-04	1.45511
TNFRSF10C	1.74e-04	-1.35931
PJA2	1.77e-04	0.672893
SCEL	1.78e-04	1.53255
GMPS	1.78e-04	-1.30556
PDCD5	1.79e-04	-0.709974
POP7	1.80e-04	-0.584891
EIF3J	1.80e-04	-0.615734
HNRNPC	1.80e-04	-0.775163
PRKCD	1.81e-04	0.853979
PLAU	1.81e-04	-1.51667
EGFL6	1.82e-04	-2.26104
FANCL	1.82e-04	-0.789875
HACD3	1.82e-04	-1.11285
RNASE1	1.82e-04	1.27337
C19orf48	1.83e-04	-1.20451
PSMB5	1.83e-04	-0.63458
BCL2L10	1.84e-04	1.89631
FDCSP	1.85e-04	3.45607
TMEM127	1.85e-04	0.745363
TCN1	1.87e-04	-3.58073
RMDN2	1.87e-04	0.952482
DRAM1	1.88e-04	-1.00541
METTL8	1.88e-04	-0.785593
DDX18	1.88e-04	-0.72316
SLC11A2	1.89e-04	-1.67654
ENOPH1	1.90e-04	-0.747669
ZC3H8	1.91e-04	-0.858309
HMGXB4	1.93e-04	-1.13741
DARS	1.94e-04	-0.599347
NAP1L2	1.95e-04	1.33512
SMYD5	1.96e-04	-0.979559
CXCR2	1.96e-04	-1.60858
RPS7	1.96e-04	-1.37149
CR2	1.97e-04	2.76999
DKC1	1.97e-04	-1.2496
LRP8	1.98e-04	-1.88276
B4GALT1	1.99e-04	0.857865
MALSU1	1.99e-04	-0.593247
TP53I3	1.99e-04	0.773818
GFER	2.02e-04	0.806345
HPGDS	2.05e-04	1.27692
FAM60A	2.05e-04	-0.899431
PPP1R12B	2.05e-04	1.0749
C22orf29	2.08e-04	-0.718217
FAM129A	2.09e-04	1.06824
CKS1B	2.09e-04	-0.936953
CAPN13	2.10e-04	1.5252
LIPH	2.12e-04	0.998973
ICA1	2.14e-04	-0.808872
RBMXL1	2.14e-04	-0.611926
TOP1MT	2.16e-04	-1.64046
TGS1	2.16e-04	-1.2178
LRRC3	2.19e-04	1.45002
ARHGAP17	2.19e-04	0.68396
NAP1L1	2.19e-04	-0.864466
FAM134B	2.20e-04	1.5634
FMNL2	2.23e-04	-1.05726
HLA-DQA1	2.23e-04	1.03869
PLAC8	2.23e-04	2.04379
RHOF	2.26e-04	1.52952
CILP	2.27e-04	2.39709
DPY30	2.27e-04	-0.528864
PNO1	2.28e-04	-1.02003
DNASE1L3	2.28e-04	2.21618
BYSL	2.30e-04	-0.910895
CCR10	2.31e-04	1.28105
IMPA1	2.32e-04	0.861212
HILPDA	2.33e-04	-2.13177
SCIN	2.34e-04	1.96076
PPARGC1A	2.34e-04	1.81901
MGAT2	2.35e-04	0.794362
PITX2	2.35e-04	-3.22295
PALM	2.37e-04	1.1745
MCCC2	2.39e-04	-0.90991
ACTL6A	2.39e-04	-0.81064
UTP18	2.39e-04	-0.653427
ARHGEF18	2.40e-04	0.892849
SHOC2	2.40e-04	0.646338
DCAF13	2.40e-04	-0.874192
SLC46A3	2.41e-04	1.227
RCAN2	2.42e-04	1.49908
PAPSS2	2.43e-04	1.11438
PGM2	2.43e-04	-0.768169
PRMT1	2.43e-04	-0.66148
WDYHV1	2.44e-04	-1.19347
PCSK6	2.44e-04	0.944396
CKMT1B	2.44e-04	0.914963
FMO5	2.46e-04	1.48808
HDAC2	2.46e-04	-0.857649
GSN	2.46e-04	1.28142
SAA2	2.47e-04	-2.22752
KRTAP4-1	2.47e-04	-1.76387
TESK2	2.49e-04	1.26895
METAP2	2.50e-04	-0.541999
C1QB	2.51e-04	0.825459
SPIRE1	2.53e-04	-1.10523
GRAMD1A	2.53e-04	-0.784936
OGFOD1	2.55e-04	-1.03336
IFRD2	2.55e-04	-1.06418
BZW2	2.55e-04	-0.675942
MRPL50	2.55e-04	-0.746735
RRS1	2.56e-04	-0.965546
PFDN4	2.59e-04	-0.935968
C1orf106	2.59e-04	0.805399
ASCC3	2.60e-04	-0.626535
LMO2	2.62e-04	0.971892
ODC1	2.62e-04	-1.23057
NUP155	2.63e-04	-0.943198
DHDDS	2.63e-04	1.08717
PEX10	2.64e-04	-0.74901
FAM3C	2.64e-04	0.765323
MRPL37	2.65e-04	-0.837002
RPL4	2.67e-04	-0.762157
GPRIN2	2.68e-04	1.56417
DEK	2.69e-04	-0.82245
JAM2	2.70e-04	1.3894
LGI4	2.73e-04	1.42157
RAN	2.73e-04	-0.92919
GNPNAT1	2.74e-04	-0.936446
PNRC2	2.74e-04	0.659242
NHP2	2.75e-04	-0.667431
AGT	2.76e-04	-2.27102
MLX	2.77e-04	0.578488
FAM189A2	2.79e-04	1.56033
UBE2C	2.79e-04	-1.62007
MT1A	2.79e-04	1.84715
CKAP2L	2.80e-04	-1.78313
EXOSC3	2.80e-04	-0.708538
PTP4A3	2.81e-04	-1.28374
BIN2	2.82e-04	0.868941
ABCC1	2.83e-04	-1.28674
HEPACAM2	2.83e-04	1.83463
ADAMTS4	2.83e-04	-1.733
KIAA0513	2.84e-04	0.948976
NDUFA1	2.85e-04	0.659889
SRPK1	2.86e-04	-0.780236
S100A11	2.87e-04	-0.707144
MICALCL	2.88e-04	1.11868
IL1R2	2.88e-04	1.87168
SNRPB	2.89e-04	-0.844892
RPL14	2.91e-04	-0.56781
PHYKPL	2.94e-04	0.715256
NHEJ1	2.96e-04	0.768694
FAM162A	2.96e-04	0.846456
CTHRC1	2.98e-04	-2.05972
RECK	3.03e-04	1.15777
SLC25A5	3.03e-04	0.515137
RPIA	3.06e-04	-0.607975
SOD2	3.06e-04	-1.24114
ATAD5	3.07e-04	-1.3098
ATG4A	3.08e-04	1.11811
GPAT3	3.08e-04	1.46024
IL2RG	3.09e-04	0.953785
RANBP1	3.09e-04	-0.944244
TMEM41A	3.11e-04	-0.870365
COL4A6	3.13e-04	1.68239
CYP4F12	3.14e-04	1.12661
CEBPZ	3.14e-04	-0.558458
MT1A	3.16e-04	1.47991
S100A14	3.18e-04	0.979833
TBX10	3.19e-04	1.61563
NAAA	3.19e-04	1.28847
TMEM35A	3.22e-04	1.62743
PEX26	3.25e-04	0.866872
FGFRL1	3.28e-04	-1.48151
ETFDH	3.28e-04	0.734995
OTX1	3.29e-04	-1.55458
SNRPE	3.29e-04	-0.829527
UGT1A10	3.31e-04	0.98557
GCNT3	3.31e-04	1.58301
FANCB	3.32e-04	-1.34576
TMPRSS2	3.34e-04	1.40583
IL6	3.35e-04	-2.68605
ACTN1	3.35e-04	-0.646618
TACSTD2	3.36e-04	-3.42061
CD27	3.36e-04	1.87005
LRPPRC	3.38e-04	-0.859313
UTP11	3.39e-04	-0.600601
CGREF1	3.40e-04	-1.30493
NAA20	3.46e-04	-0.787717
PSPH	3.47e-04	-1.35517
CCL14	3.47e-04	1.23653
MNAT1	3.49e-04	-0.656063
PWP1	3.49e-04	-0.692017
TOMM20	3.49e-04	-0.949256
SERBP1	3.50e-04	-0.73806
DOCK2	3.51e-04	0.901347
LRFN5	3.54e-04	1.23916
TOMM34	3.55e-04	-1.04301
ADAT2	3.56e-04	-1.41478
SEC11C	3.56e-04	0.795821
PLCG2	3.61e-04	1.21339
ELANE	3.61e-04	0.884342
TNFSF9	3.62e-04	-2.36227
FUT1	3.63e-04	-1.31089
LAT2	3.63e-04	0.981354
TMEM147	3.63e-04	-0.569033
OPN3	3.64e-04	1.14637
INO80C	3.64e-04	0.624303
BRINP3	3.66e-04	2.0167
SNRPE	3.68e-04	-0.613551
HSP90AB1	3.70e-04	-0.581232
SYTL2	3.72e-04	1.09945
EIF3H	3.77e-04	-0.763187
UTP4	3.78e-04	-0.739766
RAB9A	3.79e-04	0.710238
PPP1R14D	3.79e-04	1.16447
FAP	3.81e-04	-2.4428
RUVBL1	3.82e-04	-0.920219
MT1E	3.82e-04	1.71074
FOXO1	3.83e-04	1.05211
RILP	3.84e-04	0.857602
LTV1	3.84e-04	-0.652972
MT1F	3.85e-04	1.71582
ACSS2	3.86e-04	1.13635
PLLP	3.87e-04	0.991089
STXBP6	3.91e-04	-0.963817
HEPACAM2	3.91e-04	1.89981
ASAP3	3.91e-04	1.04263
LSM5	3.92e-04	-0.584353
GPR142	3.94e-04	1.4613
TSFM	3.96e-04	-0.715002
MRPL17	3.96e-04	-0.79953
MRGBP	3.97e-04	-0.909114
FFAR4	3.98e-04	1.61447
CARHSP1	3.98e-04	-0.671988
CMTM8	3.99e-04	-0.764238
ACBD6	4.02e-04	-0.735847
TATDN1	4.02e-04	-1.00485
NUDCD2	4.04e-04	-0.604595
NOL6	4.07e-04	-0.779738
AGTR1	4.10e-04	1.36543
ZMAT1	4.10e-04	1.54274
NOA1	4.13e-04	-0.811921
CLSTN1	4.14e-04	0.678067
MAP3K11	4.15e-04	0.735684
TSPAN3	4.15e-04	1.02107
RPF2	4.17e-04	-0.758737
NAA15	4.22e-04	-0.704619
KARS	4.22e-04	-0.634935
MS4A6E	4.23e-04	0.879005
CLU	4.23e-04	1.62198
FOXN3	4.26e-04	0.711365
POLR3E	4.28e-04	-0.666458
SGK2	4.30e-04	1.62089
ADTRP	4.30e-04	2.71056
TTYH3	4.31e-04	-1.01179
GTF3C3	4.31e-04	-0.731223
NUDT22	4.32e-04	0.570413
PSMB2	4.33e-04	-0.773321
GPM6B	4.35e-04	1.48575
NCF1	4.37e-04	0.902599
CASP7	4.37e-04	0.897033
DAP3	4.38e-04	-0.595813
CECR1	4.41e-04	1.12693
HIST1H1C	4.43e-04	1.37937
MMP11	4.44e-04	-2.05494
SULT2B1	4.45e-04	-1.88279
PDE4B	4.46e-04	-1.29431
SPECC1L	4.49e-04	0.806416
SLC22A3	4.55e-04	-1.60068
NIFK	4.55e-04	-0.91172
PXYLP1	4.56e-04	-1.1533
FGFBP1	4.56e-04	1.73001
EBNA1BP2	4.56e-04	-0.881257
GOLM1	4.57e-04	1.25891
LGMN	4.57e-04	0.653345
TMEM56	4.58e-04	1.24144
AADAT	4.59e-04	-1.35833
HACD3	4.59e-04	-1.43063
GNE	4.59e-04	1.32555
ULBP2	4.60e-04	-1.53636
UBB	4.60e-04	0.542018
NARF	4.61e-04	-0.663337
SERINC2	4.64e-04	1.01782
PSMD14	4.66e-04	-0.708752
HMGA1	4.66e-04	-0.756564
MT1B	4.68e-04	1.72617
CCT8	4.68e-04	-0.503973
TSEN15	4.70e-04	-0.947507
FBXO22	4.72e-04	-0.819882
AOC1	4.72e-04	1.24784
CDH23	4.73e-04	0.68896
SHROOM3	4.77e-04	0.703753
ETS2	4.78e-04	-1.33139
REP15	4.78e-04	1.89305
KAT2A	4.79e-04	-0.769745
SLIT3	4.80e-04	1.27015
PRIM1	4.80e-04	-1.191
BTNL8	4.81e-04	2.178
SLC35A3	4.86e-04	0.739668
HLA-DPA1	4.89e-04	0.833298
DENND2A	4.90e-04	1.42469
P2RY14	4.90e-04	1.33474
DEFA6	4.91e-04	-4.24124
C1orf115	4.94e-04	1.44599
SNRPE	4.94e-04	-0.716532
MRPS15	4.95e-04	-0.590912
CYSLTR1	4.96e-04	1.33935
ATG4D	4.99e-04	0.775217
RCL1	5.00e-04	-1.35191
KIF3A	5.03e-04	-1.10057
NOP2	5.04e-04	-0.861619
IL11	5.05e-04	-1.50948
CNRIP1	5.06e-04	1.16276
EIF2B3	5.10e-04	-0.672336
XPNPEP3	5.11e-04	-1.19452
MRGBP	5.12e-04	-1.48227
LGI1	5.14e-04	1.64465
CCDC74A	5.14e-04	-1.02948
TLR10	5.18e-04	1.25505
ZNF146	5.18e-04	-0.570189
MAL	5.19e-04	1.46417
CDCA7	5.19e-04	-1.77015
FZD6	5.20e-04	-1.10759
CIPC	5.20e-04	0.67725
SRSF5	5.20e-04	0.566945
TAF1D	5.22e-04	-0.825447
TSLP	5.23e-04	1.60696
PRKACB	5.24e-04	1.12618
RPS7	5.24e-04	-0.439789
NME1	5.25e-04	-1.00526
ATP8B1	5.29e-04	0.951748
TCERG1	5.29e-04	-0.593517
CMA1	5.31e-04	0.724444
WDR74	5.31e-04	-0.741903
UBE2S	5.33e-04	-1.20375
ARID3A	5.37e-04	-1.73265
DDX19A	5.38e-04	-0.516618
ANAPC7	5.41e-04	-1.09762
GCSH	5.41e-04	-0.784341
PHKA1	5.44e-04	-0.896092
IPO4	5.48e-04	-0.887003
TGDS	5.48e-04	-0.568059
PAQR8	5.50e-04	1.00162
PGM1	5.50e-04	0.716607
TYW1	5.52e-04	-1.11584
NMT2	5.52e-04	0.703501
UQCRFS1	5.53e-04	0.639876
HSPB1	5.53e-04	0.897389
FAM3D	5.57e-04	1.45732
RCAN1	5.58e-04	0.925815
TKT	5.58e-04	-0.807796
CENPA	5.59e-04	-1.72706
ALDH1B1	5.59e-04	-1.1508
MRPL42	5.60e-04	-0.772505
HOXD11	5.61e-04	1.28116
CD55	5.62e-04	-1.23539
NDN	5.63e-04	1.0198
MFSD1	5.63e-04	0.619694
NPC2	5.63e-04	0.600858
ZNF613	5.65e-04	1.11037
LY96	5.65e-04	0.936944
PTTG1IP	5.65e-04	0.719469
TLCD1	5.66e-04	-1.01506
PRADC1	5.67e-04	0.646931
IGFBP6	5.69e-04	1.22174
IMPDH2	5.70e-04	-0.930071
AHNAK	5.71e-04	0.982585
UGDH	5.71e-04	0.998254
RBP5	5.72e-04	1.17591
SLC22A18	5.73e-04	0.880449
TFB1M	5.78e-04	-0.771595
HACD4	5.79e-04	1.08345
OSBPL11	5.79e-04	0.588656
CTSA	5.83e-04	0.732751
RIPK2	5.86e-04	-1.40283
RNF150	5.86e-04	1.2825
PROX1	5.87e-04	-1.24799
FABP2	5.88e-04	1.71462
SUGCT	5.88e-04	1.35706
AQP9	5.91e-04	-2.30649
JAG2	5.99e-04	-1.43792
JCHAIN	6.01e-04	2.59849
CCNB1	6.02e-04	-1.66187
PMAIP1	6.07e-04	-1.36706
CXCR1	6.08e-04	-0.975261
CHMP2B	6.08e-04	0.619468
GNPDA1	6.10e-04	-0.883531
SRPX	6.11e-04	1.54615
TMBIM4	6.13e-04	0.617236
MAPK3	6.14e-04	0.865531
FERMT1	6.14e-04	-0.982426
HMGCL	6.15e-04	0.735907
POLR3C	6.19e-04	-0.597785
FAM57A	6.22e-04	-0.837426
KRTCAP3	6.23e-04	-0.764424
HDHD3	6.24e-04	0.640505
SLC17A3	6.26e-04	1.1715
POLR1B	6.26e-04	-1.16803
HNRNPC	6.27e-04	-0.540271
MAD2L2	6.31e-04	-0.809941
TMEM9	6.34e-04	-1.01805
GAK	6.35e-04	0.502541
EFCAB11	6.36e-04	-1.18291
PLIN2	6.38e-04	-1.28147
RPS19	6.39e-04	-0.597583
TMEM69	6.41e-04	-0.645149
KIF20A	6.43e-04	-1.32089
SLC22A17	6.44e-04	0.951285
RIMKLB	6.45e-04	1.15923
RPS7	6.47e-04	-0.373501
LDB3	6.49e-04	1.01569
GTF2F2	6.51e-04	-0.647632
SECTM1	6.53e-04	1.63615
EEF1B2	6.53e-04	-0.598568
RPS6KC1	6.55e-04	-0.92082
TRPM4	6.56e-04	0.931789
SUCLG2	6.58e-04	0.743824
NCOA7	6.59e-04	-2.05564
ABCB1	6.61e-04	1.94524
SLC12A2	6.65e-04	-1.2986
RIMKLA	6.68e-04	1.10241
SLC17A4	6.69e-04	2.1307
MRPL36	6.69e-04	-0.577289
SNRPD3	6.72e-04	-0.570517
ZNF529	6.73e-04	-1.1207
POLA1	6.73e-04	-1.25782
LRP8	6.73e-04	-1.2185
EIF3G	6.80e-04	-0.55211
CCDC59	6.81e-04	-0.625526
CRYZ	6.82e-04	-0.803169
BRD7	6.84e-04	-0.623019
ECH1	6.85e-04	0.701717
HECTD3	6.87e-04	0.865895
XRN2	6.92e-04	-1.20944
MYL12B	6.93e-04	0.616693
CACYBP	6.94e-04	-0.686927
RGS5	6.94e-04	-1.1208
UBE2J1	6.96e-04	0.657201
STAP1	6.97e-04	1.2786
DLGAP5	7.06e-04	-1.83437
CHEK2	7.08e-04	-1.32492
MTERF3	7.08e-04	-0.633819
MRPS27	7.09e-04	-0.695618
POMGNT1	7.10e-04	-1.25863
SLC41A2	7.13e-04	0.853867
TMEM9B	7.15e-04	0.700829
PINK1	7.17e-04	1.03563
VPS37B	7.20e-04	0.671537
AP5M1	7.25e-04	0.681821
GPNMB	7.25e-04	1.23715
RRP9	7.26e-04	-0.665787
EIF3E	7.27e-04	-0.812191
ZC3H15	7.29e-04	-0.466525
A1CF	7.34e-04	1.0809
HLA-DQA2	7.38e-04	1.04699
SNRPF	7.40e-04	-0.79862
LIMD2	7.45e-04	1.18251
PLA2G10	7.50e-04	2.30033
DKK1	7.54e-04	-1.60211
TOMM5	7.56e-04	-0.602203
GMPPB	7.59e-04	0.631128
SSRP1	7.60e-04	-0.675204
HRASLS2	7.64e-04	2.21936
RNF24	7.64e-04	-0.704325
EIF2S2	7.65e-04	-0.796629
TPD52L2	7.68e-04	-0.769363
PHLDA1	7.70e-04	-1.49633
MISP	7.70e-04	0.813681
SAP30	7.72e-04	-0.763912
TBX3	7.77e-04	-1.58404
DVL1	7.80e-04	-0.539418
STAMBPL1	7.85e-04	-1.06001
ICAM3	7.86e-04	0.697785
FARSB	7.89e-04	-0.69001
OR4X2	7.91e-04	1.29598
HNRNPA1	7.92e-04	-0.824531
PBLD	7.93e-04	1.10416
B3GALT5	7.94e-04	1.04597
WNT5A	7.96e-04	-1.64537
DCTD	7.96e-04	-0.772909
P2RX5	7.97e-04	1.33609
FAM3C	7.97e-04	0.682501
ARL14	8.00e-04	1.68421
AP3M2	8.01e-04	-0.922362
CHMP2A	8.01e-04	0.468332
SPON2	8.03e-04	-0.520476
IRAK1	8.04e-04	-0.965222
NMB	8.10e-04	-1.05805
GNPDA1	8.11e-04	-1.01408
AKIP1	8.12e-04	-0.653471
PLA2G4F	8.16e-04	0.820508
GPAM	8.17e-04	-1.02832
NFE2L3	8.17e-04	-1.38578
LGR4	8.25e-04	0.709293
CIB1	8.25e-04	0.489306
PLEKHS1	8.28e-04	-2.17568
PAFAH1B3	8.29e-04	-0.85865
TIMM9	8.29e-04	-0.620359
GBA	8.30e-04	0.60505
ABCB6	8.32e-04	-1.32863
TP53BP1	8.34e-04	-0.476822
ANLN	8.36e-04	-1.85362
IMPDH1	8.36e-04	-0.740277
TRIT1	8.38e-04	-0.588368
FBL	8.39e-04	-1.00778
EPHA1	8.46e-04	-1.03733
TTI1	8.51e-04	-0.756362
SYNC	8.53e-04	1.17778
NCBP2	8.54e-04	-0.794133
EVI2A	8.57e-04	1.01393
TLE4	8.60e-04	0.734612
BFSP1	8.61e-04	-1.21178
PRPF19	8.63e-04	-1.11382
C12orf45	8.67e-04	-0.67327
ANGPT1	8.68e-04	1.28376
MRTO4	8.75e-04	-0.836518
ZCCHC10	8.77e-04	0.436542
SET	8.81e-04	-0.608764
ITLN1	8.82e-04	2.72517
MFAP2	8.84e-04	-1.49543
DUSP4	8.86e-04	-2.24447
STEAP1B///STEAP1	8.90e-04	-0.93205
CD48	8.92e-04	0.976231
SH3BP4	8.93e-04	-0.625607
ODF2	8.96e-04	-0.528647
MSH6	8.99e-04	-0.758265
NFASC	9.00e-04	1.4073
MRPL58	9.01e-04	-0.571882
ARG2	9.02e-04	-1.53447
TIMM50	9.02e-04	-0.579336
CCDC3	9.06e-04	-1.3715
MT1H	9.10e-04	2.43233
SNRPF	9.14e-04	-0.669389
EIF4B	9.20e-04	-0.659366
PAIP1	9.22e-04	-0.47595
MMP3	9.23e-04	-3.66576
UMPS	9.26e-04	-0.722492
NACA2	9.27e-04	-0.437372
DOCK10	9.28e-04	0.840003
PMEPA1	9.28e-04	-1.01614
CTSS	9.29e-04	0.931962
CXCL11	9.32e-04	-2.2444
CDCA2	9.34e-04	-1.20719
NDUFAF2	9.34e-04	-0.713216
NXPE4	9.35e-04	2.81803
TMC2	9.36e-04	0.949053
BCO2	9.36e-04	-1.21876
HNRNPA1	9.37e-04	-0.483962
C1QBP	9.38e-04	-0.842842
CDH3	9.44e-04	-2.96536
SLC44A1	9.45e-04	0.680773
PYROXD1	9.45e-04	0.575457
TRMT112	9.45e-04	-0.47237
C1QA	9.48e-04	0.881798
WDR59	9.49e-04	-0.934059
GCLM	9.57e-04	-0.774267
TIPIN	9.61e-04	-1.86744
CXCL5	9.63e-04	-2.64268
B3GNT3	9.64e-04	0.663615
CBLN2	9.66e-04	1.32226
MT1X	9.66e-04	1.38419
CRY2	9.70e-04	0.61353
MRPL9	9.70e-04	-0.49807
CSNK2A2	9.73e-04	-0.562756
SCNN1A	9.75e-04	1.33281
RGS5	9.86e-04	-1.094
LAMTOR3	9.86e-04	0.481482
RRP12	9.97e-04	-0.809976
LTK	1.00e-03	1.60153
SDAD1	1.01e-03	-0.7287
EPB41L2	1.01e-03	-0.773096
PRSS3	1.01e-03	0.832357
ICA1	1.02e-03	-0.744503
ZEB2	1.02e-03	1.05147
MAGOHB	1.02e-03	-0.615219
EIF4B	1.02e-03	-0.622501
TNFSF10	1.02e-03	0.921864
ATP1B3	1.02e-03	1.0128
VSIG4	1.03e-03	1.43578
PGAP3	1.03e-03	0.748902
PTPN21	1.04e-03	1.08054
PPIL1	1.04e-03	-0.847708
FAM118B	1.04e-03	0.66438
METTL1	1.04e-03	-0.731624
SESN2	1.04e-03	0.85823
RPS15	1.04e-03	-0.774373
TTR	1.05e-03	1.25558
ZNF446	1.05e-03	0.970184
SLC25A15	1.05e-03	-0.849489
RUVBL2	1.05e-03	-0.645454
CCT7	1.06e-03	-0.534342
ORC6	1.07e-03	-1.53298
B4GALT7	1.07e-03	-0.693119
PPID	1.07e-03	-0.781244
TAF1B	1.08e-03	-0.937897
TRMT5	1.08e-03	-0.944157
LIF	1.08e-03	-0.717066
MBD1	1.08e-03	0.494697
TBCA	1.08e-03	-0.470736
RAD54L	1.09e-03	-1.31564
KRAS	1.09e-03	0.715848
CA12	1.09e-03	1.23877
SPG21	1.09e-03	-0.548009
NUP62	1.09e-03	-0.607713
VAPA	1.09e-03	0.552532
RFX6	1.10e-03	1.35356
PLK4	1.10e-03	-1.28039
ENTPD8	1.10e-03	1.39986
TRIM28	1.10e-03	-1.27827
WNT5B	1.10e-03	1.26298
LIG1	1.10e-03	-1.08534
TOP2A	1.10e-03	-1.17778
ATP5O	1.10e-03	0.550732
CD37	1.11e-03	1.32936
C2orf27B///C2orf27A	1.11e-03	0.717327
CDK2	1.13e-03	-0.915497
RUVBL1	1.13e-03	-1.22332
MYO1A	1.13e-03	1.35925
ARL6IP5	1.13e-03	0.587163
COL1A1	1.14e-03	-1.74667
AFF2	1.14e-03	1.81784
MMP1	1.14e-03	-2.85674
RCC1	1.14e-03	-0.882808
IL1B	1.14e-03	-2.27944
SH3RF1	1.14e-03	0.664483
CFDP1	1.14e-03	0.586793
EGFR	1.15e-03	0.666825
RCN2	1.15e-03	-0.677382
GARS	1.15e-03	-0.846669
NCOA1	1.15e-03	0.514647
GRIN2B	1.16e-03	-0.860052
CD22	1.16e-03	2.07021
MT1G	1.16e-03	1.62649
CADPS	1.17e-03	-1.8085
C2orf15	1.17e-03	-1.10542
KLF9	1.17e-03	0.963111
UQCRC1	1.17e-03	0.566927
MAOB	1.18e-03	1.20357
MRPL30	1.18e-03	-0.710811
RAPGEFL1	1.18e-03	0.985599
DAZAP2	1.18e-03	0.510431
SEMA6A	1.19e-03	1.57581
DENR	1.19e-03	-0.453532
PABPC3	1.19e-03	-0.689758
THEM6	1.20e-03	-0.763086
ZNF7	1.21e-03	-0.779404
PEX3	1.21e-03	-0.725664
COL8A1	1.21e-03	-1.4558
EXOSC7	1.21e-03	-0.580276
GTF3A	1.21e-03	-0.976064
COX6A1	1.21e-03	0.557943
ZNHIT2	1.22e-03	-1.10888
SLC29A4	1.22e-03	1.33747
CIT	1.23e-03	-1.32288
PARPBP	1.23e-03	-1.22203
CENPE	1.23e-03	-1.39829
PCID2	1.23e-03	-0.766929
TEX10	1.23e-03	-0.706936
PGGHG	1.23e-03	-0.991892
TEX101	1.24e-03	1.21453
CENPN	1.24e-03	-1.2788
NDUFAF7	1.25e-03	-0.606699
SNX24	1.25e-03	0.845679
ASCL2	1.25e-03	-0.544726
POU2AF1	1.25e-03	1.72582
TPM3	1.25e-03	0.477112
GZMB	1.26e-03	-1.74038
TMEM220	1.26e-03	1.48761
COX6B1	1.26e-03	0.500533
DNAJC10	1.27e-03	-0.55053
QTRT2	1.27e-03	-0.582931
ADCY7	1.27e-03	0.604128
CAPRIN1	1.27e-03	-0.578924
PTBP1	1.27e-03	-0.487766
LRCH1	1.28e-03	-1.26714
ANGPT2	1.28e-03	-2.05736
IL16	1.28e-03	1.04781
DIMT1	1.28e-03	-0.86624
HGD	1.28e-03	1.12054
AKAP7	1.28e-03	1.09262
JUND	1.28e-03	0.614092
KIAA1143	1.29e-03	-0.932436
FBXL3	1.29e-03	0.575769
FAM60A	1.30e-03	-0.845407
FAM83E	1.30e-03	0.670543
MVP	1.31e-03	0.5944
FABP1	1.32e-03	1.88189
FPR1	1.33e-03	-1.71499
MAD2L1	1.33e-03	-1.38224
PRPS2	1.33e-03	-0.537862
ANXA3	1.33e-03	-0.985024
TSC22D1	1.33e-03	0.804096
OR9G4	1.34e-03	0.988912
LONP1	1.34e-03	-0.821857
NARS2	1.34e-03	-0.675477
PRR15	1.34e-03	0.978102
ZSCAN2	1.35e-03	-1.01457
KLHDC1	1.35e-03	0.921836
MCTP2	1.35e-03	0.788452
NUP43	1.35e-03	-0.786913
GABARAP	1.35e-03	0.566554
MFSD6L	1.36e-03	1.32698
TRIM36	1.36e-03	1.52338
HSPE1	1.36e-03	-0.587027
CD177	1.37e-03	3.37801
GPX3	1.37e-03	1.01125
DTD1	1.37e-03	-0.85684
ANP32E	1.38e-03	-0.95474
EMP1	1.38e-03	1.21824
UQCR10	1.38e-03	0.629974
ARHGAP44	1.39e-03	1.04747
RACGAP1	1.39e-03	-1.02813
RAE1	1.39e-03	-1.00188
HOXB13	1.39e-03	0.959061
TMEM47	1.39e-03	0.913011
BLNK	1.39e-03	0.7106
BAD	1.40e-03	0.608545
RPS15A	1.40e-03	-0.371284
KRT17	1.41e-03	-2.10015
SERPINE1	1.41e-03	-1.81805
PTPRCAP	1.41e-03	0.81062
OPTN	1.42e-03	0.567465
TOX2	1.43e-03	0.850236
HMGB3	1.43e-03	-0.995995
CBFB	1.43e-03	-0.673509
ASAP2	1.43e-03	0.55704
PGPEP1	1.44e-03	0.773855
SLC9A3R1	1.44e-03	0.719093
UBL3	1.44e-03	0.714434
BID	1.44e-03	-0.621084
ACO2	1.44e-03	0.578494
ARHGEF16	1.44e-03	0.552495
CCDC24	1.45e-03	0.758223
PIEZO1	1.45e-03	-0.576184
AZGP1	1.45e-03	-2.21088
NPTN	1.45e-03	0.522557
UQCRFS1	1.45e-03	0.447793
UNC5C	1.46e-03	1.28627
DPEP1	1.46e-03	-2.48556
LILRA4	1.46e-03	0.703279
DTWD1	1.46e-03	-0.742381
SRP68	1.46e-03	-0.545801
COL4A1	1.47e-03	-1.75112
SAAL1	1.47e-03	-0.846647
PFKM	1.47e-03	-0.882167
TUSC3	1.47e-03	0.994492
MIPEP	1.47e-03	-0.57976
WDR45B	1.47e-03	-0.535373
CDKN3	1.48e-03	-1.19033
GLS	1.48e-03	0.594812
USP39	1.48e-03	-0.503582
COL4A2	1.48e-03	-0.978807
CHCHD10	1.48e-03	0.756357
GART	1.49e-03	-0.754981
GABRG3	1.50e-03	1.04935
FLVCR2	1.50e-03	0.965105
GINM1	1.50e-03	0.735981
WWTR1	1.51e-03	-1.05279
C8G	1.51e-03	1.52899
PTTG1	1.51e-03	-1.53146
ADRA2A	1.52e-03	0.955166
SNRPC	1.52e-03	-0.515717
XPO1	1.53e-03	-1.12479
FAM104B	1.53e-03	0.998181
COX6B2	1.53e-03	0.921508
EIF3I	1.53e-03	-0.564271
ALAS2	1.54e-03	1.07299
RELN	1.54e-03	1.31287
C1orf109	1.54e-03	-0.826162
MSH5	1.54e-03	-0.775114
ESYT1	1.54e-03	-0.580967
STC1	1.55e-03	-2.63249
MSI2	1.55e-03	-0.729554
TRUB2	1.55e-03	-0.482891
PAQR8	1.55e-03	0.96279
ARHGAP45	1.55e-03	0.868436
EPHX2	1.55e-03	0.830101
CETN2	1.56e-03	-0.551972
AOC3	1.56e-03	1.06598
KIF20B	1.57e-03	-1.60394
CD3EAP	1.58e-03	-1.16974
ABI2	1.58e-03	-0.926159
CPSF3	1.58e-03	-0.597926
WDR5	1.59e-03	-0.952771
COMTD1	1.59e-03	0.711902
SLC25A17	1.60e-03	-0.907559
RNF183	1.60e-03	-1.34508
VLDLR	1.60e-03	1.82927
ATP6V1D	1.60e-03	0.513842
NDUFS3	1.60e-03	0.424472
SLC6A20	1.61e-03	-1.5303
HSPH1	1.61e-03	-1.27236
TMEM126B	1.61e-03	-0.554895
CA9	1.62e-03	-2.0251
LARGE2	1.62e-03	-1.27855
LYVE1	1.62e-03	1.00288
CCDC69	1.62e-03	0.84573
PAM16	1.62e-03	-0.635176
MIER1	1.63e-03	0.706358
SH3BGRL2	1.63e-03	0.781983
MS4A6A	1.63e-03	0.892099
LTBR	1.63e-03	-0.556431
GSTP1	1.63e-03	-0.647463
BMS1	1.64e-03	-0.617178
CENPF	1.64e-03	-1.34245
SLPI	1.64e-03	0.72532
NPY	1.65e-03	1.44782
KLHL23	1.65e-03	-1.17229
NOL10	1.65e-03	-0.546967
ZSWIM8	1.65e-03	0.559107
ANKRD9	1.65e-03	0.727609
CST3	1.65e-03	0.638155
CDH22	1.66e-03	-0.829995
RRN3	1.66e-03	-0.502038
TEAD4	1.66e-03	-0.692946
SDHAP1	1.66e-03	0.547082
LY6G6D	1.67e-03	-2.91408
BCCIP	1.67e-03	-0.747356
RAB27A	1.67e-03	0.809171
ACSF2	1.67e-03	0.743028
DSCR3	1.68e-03	0.622734
PDF	1.68e-03	1.15289
PRPF4	1.69e-03	-0.906287
FXYD5	1.69e-03	-0.852272
CLDN4	1.69e-03	0.655902
CIAO1	1.70e-03	-0.671306
CD2AP	1.70e-03	0.632404
SPTSSA	1.70e-03	0.656756
GPS2	1.70e-03	0.558499
SULF1	1.71e-03	-1.61982
ZAN	1.71e-03	1.51124
CNNM4	1.71e-03	0.695759
EIF5B	1.71e-03	-0.698523
KLK3	1.72e-03	1.67084
BOP1	1.73e-03	-1.31414
STX19	1.73e-03	1.3984
GORASP1	1.73e-03	0.455303
SLC31A2	1.74e-03	0.839051
ASTE1	1.74e-03	0.768025
ADAM20	1.75e-03	1.00908
ZNF277	1.75e-03	-0.552097
METTL9	1.75e-03	-0.487368
GOLPH3L	1.75e-03	0.592355
LCE2B	1.75e-03	1.48471
MAGOH	1.76e-03	-0.53908
NEBL	1.77e-03	-1.28128
SPDL1	1.77e-03	-0.945961
SLCO2B1	1.77e-03	0.607553
ARL4A	1.77e-03	0.509331
KRT3	1.77e-03	2.03196
PRC1	1.78e-03	-1.18223
SERBP1	1.78e-03	-0.661551
HSF1	1.78e-03	-0.437083
PRPS1	1.79e-03	-0.559802
EMG1	1.79e-03	-0.594627
SLC9B2	1.80e-03	-1.14193
WNT2	1.80e-03	-1.93475
DCAF16	1.80e-03	-0.925423
SOX5	1.80e-03	1.08294
PKP4	1.80e-03	-0.701446
CALCOCO2	1.80e-03	0.525486
NARS	1.80e-03	0.447945
SPANXB1	1.81e-03	-0.817091
RNASEH2A	1.81e-03	-1.19805
THOC3	1.81e-03	-1.20595
NAA60	1.81e-03	0.444797
RPS9	1.81e-03	-0.523074
CEP72	1.82e-03	-1.55279
CKAP2	1.82e-03	-1.23415
CCNA2	1.82e-03	-1.32764
RPS2	1.82e-03	-0.399277
TMEM237	1.83e-03	-1.03363
NLE1	1.84e-03	-1.13587
KCTD9	1.84e-03	0.679535
PALD1	1.85e-03	-1.47077
SMARCA5	1.85e-03	-0.434446
DUS4L	1.86e-03	-0.908271
STX12	1.86e-03	1.07749
CD79A	1.87e-03	1.62508
PCMTD2	1.87e-03	-0.716871
GBA2	1.87e-03	0.591299
EPHB2	1.87e-03	-0.880979
TAX1BP3	1.87e-03	0.621345
NMNAT3	1.88e-03	-0.87355
KRT71	1.88e-03	1.23115
EIF2A	1.88e-03	-0.525027
VASP	1.88e-03	0.432683
S100A2	1.89e-03	-1.60056
NCF4	1.89e-03	0.851226
SNRPD1	1.89e-03	-0.739507
ITPA	1.89e-03	-0.739066
PRKAG1	1.89e-03	-0.549539
EIF3J	1.89e-03	-0.450557
GPN1	1.90e-03	-0.50297
RPP25	1.91e-03	-0.797409
NUDT21	1.91e-03	-0.79486
RUNDC3B	1.92e-03	1.37724
LSAMP	1.92e-03	-1.07175
CDC42SE2	1.92e-03	0.828949
FCGBP	1.92e-03	2.07151
RPL18	1.92e-03	-0.376159
GLA	1.93e-03	-0.603756
CD55	1.93e-03	-1.37153
TFCP2L1	1.93e-03	0.959515
PRKRA	1.93e-03	-0.455108
MTHFD1	1.93e-03	-0.648976
XIAP	1.93e-03	0.465997
IMPA2	1.93e-03	0.441882
CYTH3	1.94e-03	-0.87034
PIGS	1.94e-03	0.546242
ZNF655	1.94e-03	0.753799
ATP5L	1.94e-03	0.430513
PSAP	1.94e-03	0.507737
SAV1	1.95e-03	-1.07886
XPO5	1.95e-03	-0.85412
P2RX4	1.95e-03	0.899419
FEZ2	1.96e-03	0.566675
B4GALT2	1.97e-03	-0.638367
TMBIM1	1.97e-03	0.636525
CLDN3	1.97e-03	0.80746
BUB1	1.98e-03	-1.30658
SP140	1.98e-03	1.07531
EVA1C	1.98e-03	1.26406
RFC3	1.98e-03	-1.47959
NOC3L	1.98e-03	-0.86995
TCEB1	1.98e-03	-0.477498
DOCK6	1.99e-03	-1.0116
RTEL1///TNFRSF6B	1.99e-03	-1.60681
YARS	1.99e-03	-0.794222
SMS	2.00e-03	-0.419023
RPS7	2.00e-03	-0.429436
DDIAS	2.01e-03	-1.36923
MCM2	2.01e-03	-0.703842
SP5	2.02e-03	-1.51767
SF3A3	2.02e-03	-0.702715
SLC3A2	2.02e-03	-0.631552
UBC	2.02e-03	0.540989
CHST7	2.03e-03	0.707182
ASNS	2.03e-03	-0.901065
GRPEL1	2.06e-03	-0.610633
B4GALNT3	2.08e-03	1.27582
PRMT7	2.08e-03	-0.856742
TESC	2.09e-03	-2.0763
PIEZO1	2.09e-03	-0.522031
CD59	2.09e-03	0.597008
SLAMF7	2.10e-03	0.82884
HOXB9	2.11e-03	-0.98445
MECR	2.11e-03	-0.788368
PYCR1	2.11e-03	-0.98768
TBC1D4	2.11e-03	-0.716945
BUB3	2.11e-03	-0.738324
COX7A2	2.11e-03	0.575696
DEFB1	2.12e-03	1.22728
RANBP2	2.12e-03	-0.388413
TMC4	2.12e-03	0.663409
NR2C2AP	2.13e-03	-0.744269
SLCO2A1	2.13e-03	1.05938
CTH	2.14e-03	0.769408
CALML4	2.14e-03	0.601678
PRRC2A	2.15e-03	-1.06517
IQGAP2	2.15e-03	1.04375
PTK6	2.15e-03	0.805315
SLC22A5	2.16e-03	1.20052
NAV2	2.17e-03	-0.810175
PCDHB14	2.17e-03	-1.18196
TRIP13	2.17e-03	-1.88201
TRIB3	2.17e-03	-2.38547
MMP12	2.17e-03	-1.5365
RNF103	2.17e-03	0.500575
HK2	2.17e-03	0.968303
HSP90AA1	2.17e-03	-0.713935
PCOLCE2	2.18e-03	2.05846
TAF1A	2.18e-03	-0.923534
CENPH	2.18e-03	-0.990254
OSBPL2	2.18e-03	0.480225
PDCD1LG2	2.19e-03	-0.96539
ATAD5	2.19e-03	-1.11957
C1orf174	2.19e-03	-1.02491
SURF2	2.19e-03	-0.79606
RPL22	2.19e-03	-0.514425
RPL7	2.19e-03	-0.48009
CCT5	2.20e-03	-0.451401
RPL3	2.20e-03	-0.446294
POC1A	2.21e-03	-1.05844
CPS1	2.21e-03	-1.33986
MS4A4A	2.21e-03	0.963093
ASPM	2.21e-03	-1.43018
WASL	2.21e-03	0.828703
RPL6	2.21e-03	-0.674126
MLEC	2.22e-03	-0.783354
FAM120AOS	2.22e-03	0.482531
GDPD5	2.23e-03	-1.25125
CSGALNACT1	2.23e-03	-1.10599
CBX3	2.23e-03	-0.53931
TUBB	2.23e-03	-0.543488
NDUFA4L2	2.24e-03	-1.32067
E2F3	2.24e-03	-0.664656
S100A8	2.24e-03	-1.77107
ITPKA	2.24e-03	1.14382
AFTPH	2.24e-03	0.392111
PSKH2	2.25e-03	1.25675
DPEP2	2.25e-03	1.09067
COL7A1	2.25e-03	-1.28996
TRABD	2.26e-03	-0.723292
CRAT	2.26e-03	0.598439
HLA-DOA	2.26e-03	0.684039
ACSL6	2.27e-03	-1.66746
MRPS35	2.27e-03	-0.510284
PLGRKT	2.27e-03	0.554706
APMAP	2.27e-03	-0.532322
RPL4	2.27e-03	-0.431174
SLC19A1	2.28e-03	-0.906522
AKR1C2	2.29e-03	0.999509
HPDL	2.29e-03	-1.10258
MSANTD3	2.29e-03	-0.555501
UBE2A	2.29e-03	0.49102
TIMP1	2.29e-03	-0.758937
CYCS	2.29e-03	0.57931
SLC35B3	2.30e-03	0.792702
NIP7	2.30e-03	-0.638357
SERPINE2	2.30e-03	-1.03298
RPS10	2.30e-03	-0.500863
VDR	2.32e-03	0.893243
SUGP2	2.33e-03	-0.552965
KLK1	2.33e-03	1.53728
SPI1	2.33e-03	1.07545
ITFG1	2.33e-03	0.477046
TMEM126A	2.34e-03	-0.411682
SPDEF	2.35e-03	1.21135
TIMELESS	2.35e-03	-1.10959
NXT1	2.35e-03	-0.7799
LSM6	2.35e-03	-0.491777
FAXDC2	2.36e-03	1.0476
PIP5K1B	2.36e-03	1.29752
BTK	2.37e-03	1.19542
MRC1	2.38e-03	0.967989
COX6A1	2.38e-03	0.442736
DPCD	2.39e-03	-0.852661
ADNP	2.39e-03	-0.687307
TMEM120A	2.40e-03	0.71578
SLC6A18	2.40e-03	0.64668
LAPTM4B	2.40e-03	-0.856081
KIT	2.40e-03	1.0558
RGS10	2.40e-03	0.540986
GCN1	2.41e-03	-0.768444
FGFR2	2.41e-03	0.981253
PNPO	2.41e-03	-0.623371
OSM	2.42e-03	-1.58116
INHBB	2.42e-03	-1.36518
IFT22	2.42e-03	-0.726489
NEO1	2.43e-03	0.656322
LMOD1	2.44e-03	1.33768
KCTD5	2.44e-03	0.556998
DNAAF3	2.45e-03	-1.0647
MCM4	2.45e-03	-1.07371
SSRP1	2.45e-03	-0.556907
ECE2	2.46e-03	-0.837289
CDC73	2.46e-03	-0.527166
C12orf10	2.46e-03	-0.464045
CHKA	2.46e-03	0.627922
GRB7	2.47e-03	-1.05372
NACA	2.47e-03	-0.388434
FTH1	2.47e-03	0.613544
BMP10	2.48e-03	-1.11167
DTYMK	2.48e-03	-0.81218
LSM8	2.48e-03	-0.457346
ABCC4	2.49e-03	-0.835866
RBM41	2.49e-03	-0.717092
POP1	2.50e-03	-1.26353
HMGB1	2.50e-03	-0.782276
DIMT1	2.52e-03	-0.486136
ATXN10	2.52e-03	-0.454117
ILF3	2.53e-03	-0.976618
ACTR3B	2.54e-03	-0.807454
NDUFB3	2.54e-03	0.856581
GYPC	2.54e-03	0.832879
AMH	2.55e-03	-1.5716
PLEK2	2.57e-03	-0.781967
FAM84B	2.57e-03	-0.855819
CP	2.58e-03	1.47888
LOXL2	2.58e-03	-1.32116
GPCPD1	2.58e-03	-0.950481
UBE2I	2.58e-03	-0.773783
ATP2B1	2.58e-03	0.901819
IRS2	2.59e-03	1.52482
EPRS	2.59e-03	-0.556556
GABPB1	2.60e-03	-0.873504
ATAD2	2.60e-03	-1.42622
AARS	2.60e-03	-0.598855
NUP107	2.61e-03	-0.636098
NLRP2	2.63e-03	1.06926
MBOAT2	2.63e-03	1.01048
UGT2A3	2.63e-03	1.97828
ZDHHC14	2.63e-03	0.826462
SURF1	2.63e-03	0.518724
GGCT	2.63e-03	-0.68848
C19orf33	2.63e-03	0.861093
KRBA1	2.64e-03	0.698301
MPPE1	2.64e-03	0.54707
STAB1	2.64e-03	0.585806
REXO2	2.64e-03	-0.584715
HYAL3	2.66e-03	-0.758333
ACOT8	2.66e-03	0.636469
CDK1	2.66e-03	-1.41954
CARS2	2.67e-03	-0.721
PPP2CB	2.67e-03	0.731861
NPHP1	2.68e-03	-1.21572
VIMP	2.68e-03	0.568121
CDC6	2.69e-03	-1.29686
SFTA2	2.70e-03	-1.48792
CYP4X1	2.70e-03	-1.92748
MLXIPL	2.70e-03	-1.09784
NDRG2	2.70e-03	0.851209
C9orf139	2.71e-03	0.75337
ELMOD3	2.71e-03	0.566335
EMC8	2.71e-03	-0.474779
RPL7A	2.71e-03	-0.293976
MT1X	2.72e-03	1.31713
SCP2	2.72e-03	0.58356
AQP7	2.73e-03	1.1528
GIT1	2.73e-03	0.844419
CALM1	2.73e-03	0.669539
FIGF	2.74e-03	1.5078
SLBP	2.74e-03	-0.707949
IGF2BP3	2.75e-03	-1.78738
RFX5	2.75e-03	-0.969166
PLEKHG6	2.75e-03	0.603624
ITGB3BP	2.75e-03	-0.624934
ATPIF1	2.75e-03	0.469421
KCNK9	2.76e-03	0.796522
TRIM15	2.76e-03	0.967779
PLPP2	2.76e-03	-0.605084
METTL22	2.77e-03	-0.690894
DACH1	2.77e-03	-1.22853
ARHGEF19	2.77e-03	-0.486752
FA2H	2.77e-03	0.445827
PPP2R3A	2.78e-03	1.20953
DUS3L	2.78e-03	-0.878485
EEF1G	2.78e-03	-0.468504
CCDC116	2.79e-03	0.930564
TRAPPC8	2.79e-03	0.496612
SUN2	2.80e-03	0.573899
YBX3	2.80e-03	-0.559611
LSM14B	2.81e-03	0.620109
PRSS8	2.81e-03	0.849341
EPS8L2	2.81e-03	0.467056
GPR34	2.82e-03	1.11533
RHNO1	2.83e-03	-0.935836
ASB8	2.83e-03	0.599856
UBAP2L	2.83e-03	-0.779864
RCBTB1	2.84e-03	-0.796405
CD46	2.84e-03	-0.567381
TBXAS1	2.85e-03	-0.99267
CHD9	2.86e-03	0.80975
TPX2	2.86e-03	-1.60116
TTC38	2.86e-03	0.530405
NMI	2.86e-03	-0.620513
EWSR1	2.86e-03	-0.415959
GP2	2.87e-03	1.06802
CKS1B	2.87e-03	-0.686908
CD14	2.88e-03	0.840442
FAM3B	2.89e-03	-2.04171
PLEKHA7	2.89e-03	0.634085
ZNHIT6	2.90e-03	-0.583321
NT5DC2	2.90e-03	-0.948676
SIX6	2.91e-03	1.30634
AGBL5	2.91e-03	-0.767817
APOBEC3B	2.91e-03	0.835912
CAMLG	2.91e-03	-0.501336
HNRNPC	2.91e-03	-0.441628
MFSD10	2.92e-03	-0.483582
PCK1	2.93e-03	1.93423
RBMX2	2.93e-03	-0.524549
PTGDR	2.94e-03	1.38728
LXN	2.94e-03	0.932346
CDH17	2.94e-03	0.875535
LTBR	2.95e-03	-0.614814
GMFB	2.95e-03	0.482505
ARHGEF4	2.98e-03	-1.20094
GRN	2.98e-03	0.55907
PEMT	2.99e-03	-0.85141
MARVELD3	2.99e-03	0.644124
TSHZ1	2.99e-03	0.59596
ADIPOR2	2.99e-03	0.426563
TDGF1	3.00e-03	-1.90049
METRNL	3.00e-03	0.575286
SYNE1	3.00e-03	0.919357
RAD1	3.01e-03	-0.985315
PTRH1	3.01e-03	-0.805946
ZNF786	3.02e-03	-0.987789
MS4A8	3.02e-03	1.27697
PPP6R1	3.02e-03	1.2084
KCNK5	3.02e-03	0.866497
ACTN1	3.02e-03	-0.558027
NEK6	3.03e-03	-0.656794
KIAA1468	3.04e-03	0.634691
TIGD2	3.04e-03	-0.685258
TMCO1	3.04e-03	0.570361
MOGAT3	3.05e-03	1.13353
NDC80	3.06e-03	-0.963703
TMEM125	3.06e-03	0.538714
RIOK1	3.06e-03	-0.579959
HPS4	3.07e-03	-0.590221
PIGU	3.08e-03	-0.729021
LRRC75B	3.08e-03	1.90659
TMEM267	3.09e-03	-0.990832
TGM5	3.10e-03	0.704744
ZNF337	3.10e-03	-0.693861
CINP	3.10e-03	-0.484596
PEX5	3.10e-03	-0.487776
TBL2	3.10e-03	-0.334833
H2AFV	3.10e-03	-0.469179
DAO	3.11e-03	0.88099
PCOLCE2	3.11e-03	1.5246
CNPY3	3.12e-03	-0.678256
MYL6B	3.12e-03	-0.493338
ATP6V0C	3.12e-03	0.328921
MYBBP1A	3.13e-03	-0.758286
SMC2	3.14e-03	-1.07412
WDR74	3.15e-03	-1.09812
LRRC56	3.15e-03	0.879869
MICA	3.15e-03	0.598535
PFKFB4	3.16e-03	-1.12186
DIP2A	3.16e-03	0.748733
OSBPL1A	3.17e-03	1.04866
CRYL1	3.17e-03	0.56894
MUC4	3.17e-03	2.02682
PRIM2	3.19e-03	-1.06633
INTS7	3.19e-03	-1.03223
KHDRBS1	3.20e-03	-0.449728
COX7C	3.20e-03	0.364358
PIEZO2	3.21e-03	0.93722
SSR4	3.21e-03	0.488802
SLC11A1	3.23e-03	-1.22927
TMEM206	3.23e-03	-0.78831
SNRPA	3.23e-03	-0.784449
ZFAND1	3.24e-03	-0.681443
UBD	3.24e-03	-1.79025
PRR11	3.25e-03	-1.26867
CADPS2	3.25e-03	-0.476327
CCL28	3.25e-03	0.77742
SYT13	3.26e-03	-0.942208
NAT1	3.26e-03	0.683517
PPP1R10	3.26e-03	0.50052
UBQLN1	3.28e-03	-0.646309
DKK3	3.30e-03	-0.613064
ASNS	3.30e-03	-0.81787
SGO1	3.31e-03	-1.31923
CEP55	3.32e-03	-1.22496
DDIT4	3.33e-03	-1.51131
CRLS1	3.33e-03	-0.568309
NOLC1	3.34e-03	-1.19883
CDK5RAP1	3.34e-03	-0.594457
GPER1	3.35e-03	1.53851
SLC35E4	3.36e-03	-1.08551
RANGAP1	3.36e-03	-0.85635
IMP4	3.37e-03	-0.537317
ADAM28	3.38e-03	0.834649
GRINA	3.40e-03	-0.632368
PDDC1	3.40e-03	-0.636839
NOS3	3.41e-03	-1.12929
SOGA3///KIAA0408	3.41e-03	1.07333
ZCCHC2	3.41e-03	0.722401
HIRA	3.41e-03	-0.62769
MRPS26	3.43e-03	-0.605611
SCLY	3.44e-03	-1.23411
IGLV6-57	3.44e-03	1.28516
PNLIPRP1	3.45e-03	0.956523
LRRC14B	3.45e-03	1.06694
CCL19	3.45e-03	1.35255
BMP2	3.45e-03	1.1378
RACK1	3.45e-03	-0.495037
NUS1	3.46e-03	-0.584298
ZNF593	3.47e-03	-0.572227
EIF3F	3.47e-03	-0.469471
MRPL1	3.48e-03	-0.457762
ADSL	3.49e-03	-0.508005
PI16	3.51e-03	1.33278
GPD1	3.52e-03	-1.05276
LMBRD1	3.52e-03	0.852835
NSUN7	3.53e-03	-0.946208
PITPNB	3.53e-03	-0.883934
PCNA	3.53e-03	-0.876005
BTF3	3.54e-03	-0.491462
ESPNL	3.55e-03	-0.660732
SEPT2	3.55e-03	-0.487177
GTPBP3	3.56e-03	-0.543711
ULK3	3.56e-03	0.430546
PPT1	3.56e-03	-0.510648
KLHL41	3.57e-03	-0.860468
PCNA	3.57e-03	-0.969638
MPP1	3.58e-03	0.812148
TCF21	3.58e-03	1.62874
LTA4H	3.58e-03	-0.459312
LIN7B	3.59e-03	0.738699
HTRA3	3.59e-03	-1.21761
EFTUD2	3.59e-03	-0.961438
COPG1	3.59e-03	0.422104
SCN4B	3.60e-03	0.996143
PDHA2	3.60e-03	0.842492
PAQR4	3.60e-03	-0.953151
MS4A2	3.60e-03	1.11005
HJURP	3.61e-03	-1.45484
SMC6	3.61e-03	-0.54789
EDF1	3.61e-03	0.353382
FAM81A	3.62e-03	-1.24851
CELSR2	3.62e-03	-0.866681
RPL31	3.62e-03	-0.308219
POLR3A	3.63e-03	-0.682923
HNRNPU	3.63e-03	-0.608129
SOCS3	3.64e-03	-1.03064
SSPN	3.64e-03	1.06266
STX1A	3.64e-03	-0.761644
PHF14	3.64e-03	-0.497465
SATB2	3.64e-03	0.889347
LSR	3.64e-03	0.536229
PAX3	3.65e-03	0.755218
TIMM44	3.65e-03	-0.590854
TFB2M	3.65e-03	-0.51639
WBP2	3.65e-03	0.442133
PTPN12	3.66e-03	-0.411501
SKA1	3.67e-03	-1.0706
TRNT1	3.67e-03	-0.525988
RHEB	3.67e-03	-0.477222
GREM2	3.68e-03	1.59421
DUSP10	3.68e-03	-1.17047
RARRES2	3.68e-03	0.787373
TRIM17	3.69e-03	-0.92773
LRRC49	3.69e-03	-1.03525
TTPAL	3.69e-03	-0.718318
DST	3.70e-03	0.771748
HOXA1	3.70e-03	0.938451
JADE3	3.70e-03	-0.834877
MT4	3.70e-03	1.1018
MRPS2	3.71e-03	-0.73353
QDPR	3.72e-03	-0.658118
EEF1B2	3.72e-03	-0.704404
ZZEF1	3.73e-03	0.994423
TIMM8A	3.73e-03	-0.899487
P3H2	3.73e-03	1.54563
SF3B3	3.73e-03	-0.524456
AVEN	3.75e-03	-0.465759
LRP10	3.75e-03	0.530891
MKRN1	3.75e-03	0.504983
IGLV1-44	3.75e-03	1.56071
NKAIN2	3.76e-03	-1.5787
PLXND1	3.76e-03	-0.62282
CFH	3.76e-03	1.02567
PDE4C	3.77e-03	0.475142
RPL19	3.77e-03	-0.403066
PPAN	3.78e-03	-0.831632
CBWD3///CBWD2///CBWD1	3.78e-03	-0.470598
CLIC2	3.79e-03	0.866573
TOMM70	3.79e-03	-0.673601
MKNK1	3.79e-03	0.456891
INPP5K	3.80e-03	0.581404
HLA-DMB	3.80e-03	0.703528
EIF4EBP2	3.80e-03	0.503843
PMM1	3.81e-03	0.567371
GNL2	3.81e-03	-0.437094
POLR2D	3.82e-03	-0.67149
PPM1G	3.82e-03	-0.557409
KRCC1	3.82e-03	0.656029
RPUSD4	3.83e-03	-0.937525
PTGIS	3.83e-03	1.23059
SPAG4	3.83e-03	0.997953
POLR2I	3.84e-03	-0.464515
GTSF1L	3.85e-03	0.70305
PMCH	3.86e-03	-0.913254
PKP2	3.86e-03	0.560484
TUBGCP4	3.87e-03	-0.759167
DGKA	3.87e-03	1.1597
CTSG	3.88e-03	1.02408
ADCY3	3.88e-03	-0.873173
TRMT6	3.89e-03	-0.67861
DDX20	3.90e-03	-0.645989
GNPTAB	3.92e-03	0.471816
TMEM245	3.94e-03	-0.78589
TNFRSF10B	3.94e-03	-0.652074
NFXL1	3.95e-03	-1.16136
CDAN1	3.95e-03	-0.668831
SUPT16H	3.95e-03	-0.702279
CALY	3.96e-03	0.509361
SRPRB	3.97e-03	-0.553029
EIF3B	3.97e-03	-0.531927
UBQLN4	3.98e-03	-0.756495
C1orf21	3.98e-03	0.766649
CELSR3	3.99e-03	-1.41584
IFI6	3.99e-03	-0.972473
PLEKHF2	3.99e-03	0.625009
IMMP2L	4.00e-03	-1.103
SAMD13	4.00e-03	1.06104
MAST2	4.00e-03	0.513469
EPHB3	4.01e-03	-1.11353
FBLIM1	4.02e-03	0.716503
NCKAP5	4.04e-03	0.954816
CLDN1	4.04e-03	-1.12599
LZTS1	4.04e-03	0.619506
VCL	4.04e-03	0.41438
VPREB3	4.05e-03	1.25481
FAM117A	4.05e-03	0.850146
IGKV2D-26	4.05e-03	1.60441
GLYATL2	4.06e-03	-1.11827
UBE2T	4.06e-03	-1.16421
MRPS30	4.06e-03	-0.525848
SKAP2	4.06e-03	0.623944
MBNL1	4.08e-03	0.493583
TYRO3	4.09e-03	-1.19801
IDO1	4.09e-03	-1.01833
KLHL25	4.10e-03	0.91414
ATR	4.10e-03	-0.556004
LRRFIP2	4.10e-03	0.486372
DCAF1	4.12e-03	-0.853344
CENPA	4.12e-03	-1.44484
SLC5A6	4.12e-03	-1.1757
NUDT5	4.12e-03	-0.530049
ZBTB39	4.15e-03	-0.950091
MYOM1	4.15e-03	1.08303
GTPBP10	4.15e-03	-0.573696
EXOSC5	4.15e-03	-0.79538
ZNF513	4.16e-03	0.528086
RNPS1	4.16e-03	-0.363151
SNAPC1	4.18e-03	-0.939706
RRM1	4.18e-03	-0.63583
LAMA5	4.20e-03	-0.776206
[truncated: 15,917 more rows]

## Sheet: Sheet3
Gene.symbol	P.Value	logFC
CA7	1.18e-09	3.78721
CARD14	1.54e-09	5.00068
SPIB	3.09e-09	2.32749
SST	7.40e-09	3.83611
INSL5	8.19e-09	5.08217
SLC4A4	1.37e-08	3.82209
OTOP2	1.78e-08	3.48856
ARHGEF39	1.97e-08	2.07559
ETV4	3.20e-08	-3.004
HIGD1A	4.03e-08	1.54699
PCSK1N	5.42e-08	1.37034
IFITM3	5.64e-08	-1.15082
GCG	5.78e-08	4.36295
PYY	6.65e-08	4.60478
PDE6A	7.71e-08	2.419
LGALS4	7.92e-08	1.68311
PKIB	8.56e-08	3.31882
CA1	8.75e-08	5.14712
SCNN1B	9.56e-08	3.48165
GUCA2A	1.02e-07	5.01004
HSD17B2	1.22e-07	2.13155
CXCL2	1.42e-07	-2.65102
SDCBP2	1.70e-07	2.22876
CA2	1.77e-07	4.32796
HPGD	1.85e-07	2.54575
PRDX6	1.93e-07	1.59598
MYC	2.00e-07	-2.10824
IFITM1	2.15e-07	-1.71745
CCR1	2.29e-07	2.96112
CXCL3	2.40e-07	-3.04503
ZNF575	2.54e-07	1.83208
ETHE1	2.82e-07	1.65883
EDN3	2.90e-07	2.38774
ADAMDEC1	3.06e-07	2.53432
SCGN	3.53e-07	2.39357
CHRNA5	3.95e-07	-1.95219
ENC1	4.03e-07	-1.41033
SMPDL3A	4.32e-07	1.80952
SMPD3	4.37e-07	1.35329
CXCL1	4.57e-07	-2.34699
HIGD1A	4.78e-07	1.50759
SORD	5.33e-07	-1.98177
ABCA8	5.61e-07	2.87807
PDZD3	6.18e-07	1.957
AQP8	6.58e-07	5.85133
KDELC1	6.87e-07	-1.4842
SLC26A3	7.16e-07	4.63655
CLDN8	8.47e-07	3.2421
CLDN23	8.69e-07	2.58388
ATP6V0D1	8.93e-07	0.941897
GPAT3	9.11e-07	1.67965
PLCD1	9.71e-07	1.67699
DHRS11	9.84e-07	2.0546
AMPD1	1.02e-06	2.59152
VILL	1.04e-06	1.24618
CHGB	1.08e-06	3.07279
PXMP2	1.30e-06	1.03185
TSPAN7	1.34e-06	1.80732
PDE9A	1.39e-06	1.89496
ASUN	1.43e-06	-1.30923
TMEM45B	1.46e-06	1.04147
KRT14	1.52e-06	1.44206
LARGE1	1.60e-06	0.883285
LAMA1	1.64e-06	2.69405
DISP2	1.73e-06	1.73249
TMIGD1	1.74e-06	4.25295
ZG16	1.76e-06	4.10041
ANO9	1.83e-06	1.37932
TSPAN1	1.87e-06	2.03138
SSB	1.88e-06	-0.822273
LRRC19	1.89e-06	2.33345
GLMN	1.91e-06	-1.43744
FUCA1	1.97e-06	1.56054
FABP4	1.98e-06	2.40055
SLC26A2	2.00e-06	3.53173
RHBDL2	2.07e-06	1.7337
ADH1A	2.14e-06	2.64072
PTPRH	2.17e-06	1.60988
METTL7A	2.23e-06	1.63612
UGP2	2.26e-06	1.55919
MALL	2.33e-06	2.10838
CDHR5	2.34e-06	2.23654
KRT19	2.44e-06	1.54473
POLD4	2.46e-06	0.921341
CRYBA2	2.46e-06	1.32449
LGALS2	2.47e-06	2.59758
CHGA	2.47e-06	2.40382
DUSP14	2.60e-06	-1.55343
SRI	2.61e-06	1.2762
CA4	2.69e-06	4.60428
CES2	2.80e-06	1.79951
IFITM3	2.83e-06	-1.0667
CLIC5	2.94e-06	1.99069
ABCG2	3.06e-06	3.02038
RCN1	3.07e-06	-0.958746
PAICS	3.07e-06	-1.40118
MMP28	3.14e-06	2.87421
SLCO4A1	3.15e-06	-2.16221
ARMC10	3.18e-06	-0.880242
FXYD1	3.20e-06	1.77365
ATIC	3.29e-06	-1.05351
RETSAT	3.39e-06	1.19202
DISP2	3.43e-06	1.71757
MTM1	3.47e-06	1.47358
LDHD	3.50e-06	1.9846
PDGFD	3.65e-06	1.6763
CDKN2B	3.74e-06	2.39674
FXYD3	3.76e-06	1.66171
PSMG1	3.77e-06	-0.98175
TMCC3	4.03e-06	1.9196
NANS	4.06e-06	1.14652
GDPD2	4.09e-06	1.98869
UGT2B17	4.11e-06	3.88275
FMO4	4.11e-06	1.59696
KRTAP13-2	4.12e-06	3.30463
HHLA2	4.35e-06	2.69016
SULT1A2	4.40e-06	1.28318
TDP2	4.49e-06	1.48246
SOX9	4.53e-06	-1.57409
PDCD4	4.58e-06	1.52611
HSD11B2	4.59e-06	1.79717
TST	4.61e-06	1.17324
PUS1	5.15e-06	-1.21725
BCAR3	5.32e-06	1.31207
GNG7	5.36e-06	2.34468
DCUN1D5	5.37e-06	-1.12732
PDCD2L	5.38e-06	-1.28984
CYSTM1	5.47e-06	0.9169
TRAP1	5.57e-06	-1.23645
INHBA	5.59e-06	-3.7427
C15orf48	5.60e-06	1.78958
CEACAM7	5.75e-06	2.81784
BOD1	5.84e-06	-0.770541
ITM2C	6.17e-06	1.80341
MRPL17	6.42e-06	-0.897576
CCT4	6.43e-06	-0.962706
CHP2	6.46e-06	3.47418
SCG2	6.63e-06	1.37715
C2orf88	6.78e-06	2.67496
FLNB	6.88e-06	0.972655
CLEC3B	6.92e-06	2.52984
MFSD4A	6.95e-06	2.44214
CXCL12	6.98e-06	2.7662
SIM2	7.06e-06	-2.70905
CAD	7.18e-06	-1.2537
NOB1	7.42e-06	-1.02788
MS4A12	7.60e-06	4.5877
RBM28	7.87e-06	-0.944254
SEPP1	7.98e-06	2.5862
ABCE1	8.13e-06	-1.07064
CAPN2	8.13e-06	1.19468
SNTB1	8.24e-06	-2.17447
MATN2	8.41e-06	2.08391
CWH43	8.51e-06	2.56655
NEBL	8.54e-06	-1.60704
NEUROD1	8.77e-06	1.82093
FEV	8.79e-06	1.82594
SMIM14	9.04e-06	1.54904
CLEC10A	9.37e-06	1.97529
STRAP	9.41e-06	-0.73526
GTF2IRD1	9.91e-06	-1.45127
AHCYL2	1.00e-05	1.98671
SPINK5	1.00e-05	2.621
MTHFD1L	1.00e-05	-2.07789
TGFBI	1.02e-05	-1.86496
ANKRD13A	1.03e-05	0.823915
ADORA3	1.03e-05	1.73834
PNLIPRP2	1.04e-05	0.960917
IFITM2	1.05e-05	-0.942827
TXNIP	1.06e-05	1.47637
METTL5	1.07e-05	-0.899133
STAP2	1.08e-05	0.961364
C5orf30	1.11e-05	1.19577
KRT20	1.14e-05	3.23464
GLTP	1.16e-05	1.19393
PCSK5	1.16e-05	1.61685
TNXB	1.16e-05	2.55548
CMSS1	1.17e-05	-1.701
GDPD3	1.18e-05	1.38968
RNF43	1.19e-05	-1.2967
BLOC1S1	1.19e-05	0.763033
PACSIN2	1.21e-05	0.975181
RDH5	1.22e-05	1.38219
LRRC1	1.22e-05	1.16567
MGST3	1.22e-05	0.669361
TUB	1.23e-05	1.28642
SOSTDC1	1.23e-05	2.30036
EPHX4	1.24e-05	-2.10001
PDPN	1.27e-05	-1.81753
PLCL2	1.27e-05	1.4999
HOXB7	1.27e-05	-1.5977
IL6R	1.28e-05	1.52864
EEF1E1	1.33e-05	-1.1345
CD63	1.33e-05	0.685101
PUS7	1.34e-05	-1.70268
CDH19	1.36e-05	2.3967
CCT4	1.37e-05	-0.830294
STYK1	1.39e-05	1.63109
COX8A	1.45e-05	0.667664
CASD1	1.47e-05	1.34679
ST6GALNAC6	1.48e-05	2.43421
PAICS	1.52e-05	-1.55405
CLCN2	1.58e-05	1.42742
ADH1B	1.59e-05	3.48846
CD36	1.62e-05	1.78752
ACADS	1.66e-05	1.14856
TMEM171	1.66e-05	1.43459
CHP1	1.67e-05	0.863477
CDC25B	1.75e-05	-1.74751
PLXNA2	1.75e-05	0.849492
ECT2	1.77e-05	-1.36034
LGALS3	1.77e-05	0.888545
LYAR	1.78e-05	-1.38505
CIDEC	1.81e-05	1.16413
ABHD3	1.85e-05	1.44272
HSPD1	1.85e-05	-1.32762
MEST	1.90e-05	-1.24448
CPB1	1.92e-05	2.332
PLS1	2.06e-05	1.43972
GTPBP4	2.08e-05	-0.936476
CCL15///CCL14	2.09e-05	1.21848
POLB	2.11e-05	-0.853237
MPND	2.11e-05	1.04437
SLC1A7	2.12e-05	0.970186
TRPM6	2.13e-05	1.50954
FAM160A2	2.16e-05	0.792792
GDF15	2.16e-05	-2.72473
GPT	2.16e-05	1.71639
TSR1	2.17e-05	-1.11852
IL17F	2.18e-05	1.32364
MYOC	2.19e-05	2.32277
INTS6L	2.20e-05	1.12057
CPM	2.20e-05	2.05432
PTN	2.29e-05	2.23582
GIPC1	2.29e-05	1.15033
ACADVL	2.29e-05	0.895935
PTGS2	2.32e-05	-2.5164
DDX21	2.32e-05	-1.12333
RBMX	2.33e-05	-0.698861
CCT3	2.40e-05	-0.906416
ACAA1	2.42e-05	0.951159
STMN2	2.45e-05	2.59264
TCF12	2.46e-05	-1.00286
PA2G4	2.46e-05	-0.822876
ADH1C	2.48e-05	3.38527
MGST3	2.51e-05	0.694109
SLC30A10	2.52e-05	2.20033
ENTPD5	2.54e-05	1.97725
FXYD3	2.57e-05	1.96301
S100A10	2.60e-05	0.824282
ACAA1	2.61e-05	0.89418
MIF	2.63e-05	-1.06834
PCSK2	2.64e-05	2.0671
CLMN	2.66e-05	1.18131
ALKBH2	2.67e-05	-1.008
SFRP1	2.69e-05	3.05126
IGF1	2.69e-05	1.99227
DPT	2.70e-05	2.4033
CLDN7	2.73e-05	1.13017
PARM1	2.75e-05	1.47876
LPAR1	2.77e-05	1.41641
BEST4	2.79e-05	1.27436
URB2	2.79e-05	-1.414
GPA33	2.82e-05	1.3784
SMARCC1	2.87e-05	-0.801854
NEU4	2.89e-05	1.96913
TPD52L1	2.90e-05	-1.83486
KIAA0408	2.90e-05	1.57123
SAA1	2.92e-05	-3.52556
ZAK	2.94e-05	-1.53717
ZNF350	2.98e-05	1.13317
NCL	2.98e-05	-0.818367
TCN2	2.99e-05	1.3424
CGN	3.06e-05	0.954217
ASIC1	3.14e-05	-2.44809
GPSM2	3.17e-05	-1.46445
WDR77	3.19e-05	-1.17197
NEDD4L	3.20e-05	1.32243
CDK4	3.20e-05	-1.12464
NUP37	3.24e-05	-0.988579
ENTPD5	3.26e-05	1.57076
TUBAL3	3.27e-05	2.12535
UGT1A8	3.27e-05	1.80433
CMAS	3.32e-05	0.774359
VAMP8	3.32e-05	0.908358
NUP35	3.33e-05	-0.840032
SLC25A23	3.34e-05	0.83993
CPT2	3.35e-05	0.817749
STAP2	3.36e-05	0.952915
CD163L1	3.38e-05	1.67072
FABP6	3.42e-05	-4.17616
EBPL	3.44e-05	-0.793937
NR3C1	3.45e-05	1.16588
MPC1	3.45e-05	1.20053
METTL5	3.46e-05	-0.651157
PCSK7	3.50e-05	0.901262
B3GALT6	3.51e-05	-1.00689
ESM1	3.58e-05	-2.97882
SULT1A3	3.61e-05	1.03633
NTMT1	3.62e-05	-0.686432
WDR3	3.66e-05	-0.902933
SIDT1	3.67e-05	1.61238
SAMD9	3.68e-05	1.49447
NPM1	3.70e-05	-1.1766
DSC2	3.72e-05	1.58293
ZPR1	3.73e-05	-0.704156
[truncated: 17,610 more rows]

## Sheet: SIGNIFICANT PVALUE
Gene.symbol	P.Value	logFC
[truncated: 4,771 more rows]

[truncated: 2 more sheets: UPREGULATED SIGNIFICANT GENES, DOWNREGULATED SIGNIFICANT GENES]
