# Supplementary material for: Identification of key claudin genes associated with survival prognosis and diagnosis in colon cancer through integrated bioinformatic analysis
Source: Front Genet. 2023 Sep 19;14:1221815. doi: 10.3389/fgene.2023.1221815 (PMC10550083; doi:10.3389/fgene.2023.1221815)
Supplement: Supplementary file 10 [file DataSheet2.ZIP › Zip S5/GSE50760/NORMAL vs METASTASIS/GSE50760.top.table.tsv]

GeneID	padj	pvalue	lfcSE	stat	log2FoldChange	baseMean	Symbol	Description
3484	1.07e-63	5.70e-68	0.5234	-17.42118	-9.11851	1958.12	IGFBP1	insulin like growth factor binding protein 1
1571	3.20e-58	3.40e-62	0.5356	-16.64296	-8.9136154	12388.91	CYP2E1	cytochrome P450 family 2 subfamily E member 1
3250	4.03e-58	6.43e-62	0.5839	-16.604835	-9.6959028	10796.58	HPR	haptoglobin-related protein
325	1.19e-57	3.17e-61	0.5702	-16.508866	-9.4134824	2503.5	APCS	amyloid P component, serum
336	1.19e-57	3.08e-61	0.5778	-16.510508	-9.5391681	8207.83	APOA2	apolipoprotein A2
5005	6.49e-57	2.07e-60	0.5617	-16.395133	-9.2096278	6228.41	ORM2	orosomucoid 2
104326055	1.63e-56	6.09e-60	0.5773	-16.329504	-9.4268911	3485.25	APOA1-AS	APOA1 antisense RNA
3240	1.77e-56	8.25e-60	0.5703	-16.310974	-9.3020659	66784.21	HP	haptoglobin
7448	1.77e-56	8.47e-60	0.5671	-16.309367	-9.2483997	11551.36	VTN	vitronectin
2267	6.50e-56	3.46e-59	0.5668	-16.223149	-9.1954865	6302.95	FGL1	fibrinogen like 1
335	7.11e-55	4.16e-58	0.5799	-16.069686	-9.3185278	18264.07	APOA1	apolipoprotein A1
345	1.42e-54	9.06e-58	0.5848	-16.021418	-9.3691185	6317.04	APOC3	apolipoprotein C3
350	3.09e-54	2.14e-57	0.5651	-15.967946	-9.0238289	10884.45	APOH	apolipoprotein H
3263	3.75e-54	2.79e-57	0.551	-15.95125	-8.7897279	10622.73	HPX	hemopexin
259	1.39e-53	1.11e-56	0.5892	-15.864679	-9.3470304	13352.56	AMBP	alpha-1-microglobulin/bikunin precursor
3699	3.77e-53	3.21e-56	0.5247	-15.798006	-8.2888297	6599.54	ITIH3	inter-alpha-trypsin inhibitor heavy chain 3
3697	1.65e-52	1.58e-55	0.6055	-15.697071	-9.5045975	6157.24	ITIH1	inter-alpha-trypsin inhibitor heavy chain 1
6906	1.65e-52	1.51e-55	0.5375	-15.700093	-8.4383314	652.88	SERPINA7	serpin family A member 7
2244	3.79e-52	3.83e-55	0.6033	-15.64095	-9.4364541	49656.72	FGB	fibrinogen beta chain
5004	5.46e-52	5.81e-55	0.5922	-15.614373	-9.2465948	16870.62	ORM1	orosomucoid 1
2243	8.36e-52	9.76e-55	0.5998	-15.581235	-9.3449871	50821.43	FGA	fibrinogen alpha chain
3698	8.36e-52	9.79e-55	0.5913	-15.581083	-9.2127362	6607.01	ITIH2	inter-alpha-trypsin inhibitor heavy chain 2
2147	1.54e-51	1.88e-54	0.6141	-15.539161	-9.5419286	4473.35	F2	coagulation factor II, thrombin
5340	1.65e-51	2.11e-54	0.6078	-15.531867	-9.4399621	8286.96	PLG	plasminogen
100533990	2.36e-51	3.13e-54	0.5059	-15.506545	-7.8451438	2259.85	APOC4-APOC2	APOC4-APOC2 readthrough (NMD candidate)
2266	3.92e-51	5.42e-54	0.6116	-15.471289	-9.4629678	42243.78	FGG	fibrinogen gamma chain
2638	6.25e-51	8.98e-54	0.5999	-15.438782	-9.2610455	8094.5	GC	GC vitamin D binding protein
344	2.38e-50	3.55e-53	0.5068	-15.349933	-7.7790793	2031.97	APOC2	apolipoprotein C2
3929	3.37e-50	5.20e-53	0.5431	-15.325102	-8.3232211	2046.38	LBP	lipopolysaccharide binding protein
1401	4.82e-50	7.70e-53	0.5324	-15.299556	-8.1448186	9518.02	CRP	C-reactive protein
732	9.83e-50	1.62e-52	0.6392	-15.25104	-9.747774	2347.59	C8B	complement C8 beta chain
127	1.31e-49	2.22e-52	0.5666	-15.230366	-8.6290474	4482.78	ADH4	alcohol dehydrogenase 4 (class II), pi polypeptide
9076	3.37e-49	5.91e-52	0.3718	-15.166314	-5.6390996	1713.53	CLDN1	claudin 1
735	4.39e-49	7.94e-52	0.6068	-15.146935	-9.1916144	3402.13	C9	complement C9
366	4.77e-49	8.89e-52	0.4899	-15.139516	-7.4169544	1287.9	AQP9	aquaporin 9
338	8.49e-49	1.63e-51	0.5754	-15.09974	-8.6879949	10948.93	APOB	apolipoprotein B
1579	1.41e-48	2.78e-51	0.6103	-15.064378	-9.1931146	2320.02	CYP4A11	cytochrome P450 family 4 subfamily A member 11
462	1.41e-48	2.85e-51	0.6167	-15.062717	-9.2894431	5673.52	SERPINC1	serpin family C member 1
7036	3.88e-48	8.05e-51	0.5101	-14.993882	-7.648405	2734.01	TFR2	transferrin receptor 2
197	4.31e-48	9.17e-51	0.6357	-14.98525	-9.5255906	7896.6	AHSG	alpha 2-HS glycoprotein
4143	4.73e-48	1.03e-50	0.6007	-14.977405	-8.9970708	5567.82	MAT1A	methionine adenosyltransferase 1A
2328	1.20e-47	2.69e-50	0.5002	-14.913629	-7.4595835	1381.95	FMO3	flavin containing dimethylaniline monoxygenase 3
433	1.72e-47	3.93e-50	0.5133	-14.888275	-7.6422515	1306.49	ASGR2	asialoglycoprotein receptor 2
8608	2.25e-47	5.26e-50	0.5284	-14.868792	-7.8563071	985.2	RDH16	retinol dehydrogenase 16
3242	3.36e-47	8.03e-50	0.5843	-14.840341	-8.6718671	2433.1	HPD	4-hydroxyphenylpyruvate dioxygenase
432	4.20e-47	1.03e-49	0.4681	-14.823879	-6.9389348	1334.84	ASGR1	asialoglycoprotein receptor 1
283600	8.77e-47	2.19e-49	0.5777	-14.772835	-8.53355	1020.91	SLC25A47	solute carrier family 25 member 47
7018	4.15e-46	1.06e-48	0.5894	-14.666342	-8.6439447	16098.96	TF	transferrin
570	2.72e-45	7.08e-48	0.6134	-14.536792	-8.9171478	1406.25	BAAT	bile acid-CoA:amino acid N-acyltransferase
10841	4.83e-45	1.29e-47	0.5549	-14.495935	-8.0441611	1330.45	FTCD	formimidoyltransferase cyclodeaminase
10584	7.52e-45	2.04e-47	0.3938	-14.464173	-5.6956303	178.86	COLEC10	collectin subfamily member 10
100528017	8.77e-45	2.43e-47	0.5665	-14.452275	-8.1869833	1611.96	SAA2-SAA4	SAA2-SAA4 readthrough
3026	1.78e-44	5.02e-47	0.5734	-14.402031	-8.257726	952.99	HABP2	hyaluronan binding protein 2
1373	1.11e-43	3.19e-46	0.5884	-14.273724	-8.3986956	6224.01	CPS1	carbamoyl-phosphate synthase 1
4973	1.22e-43	3.58e-46	0.3877	-14.265729	-5.531163	133.93	OLR1	oxidized low density lipoprotein receptor 1
6514	1.50e-43	4.47e-46	0.6396	-14.250253	-9.1137549	1737.91	SLC2A2	solute carrier family 2 member 2
5345	1.50e-43	4.54e-46	0.4934	-14.249179	-7.0298635	4027.32	SERPINF2	serpin family F member 2
731	1.67e-43	5.17e-46	0.6657	-14.240079	-9.4791464	1965.88	C8A	complement C8 alpha chain
383	1.72e-43	5.39e-46	0.5967	-14.237063	-8.4956748	1328.45	ARG1	arginase 1
1558	2.10e-43	6.72e-46	0.5708	-14.221746	-8.1180688	1776.93	CYP2C8	cytochrome P450 family 2 subfamily C member 8
3053	6.78e-43	2.20e-45	0.6269	-14.138522	-8.8629096	1596.5	SERPIND1	serpin family D member 1
5950	1.57e-42	5.17e-45	0.5239	-14.078175	-7.3749977	7168.25	RBP4	retinol binding protein 4
3273	2.41e-42	8.06e-45	0.5988	-14.046795	-8.4109469	4530.36	HRG	histidine rich glycoprotein
3700	2.45e-42	8.33e-45	0.5297	-14.044471	-7.4395298	9881.49	ITIH4	inter-alpha-trypsin inhibitor heavy chain 4
13	2.54e-42	8.78e-45	0.5854	-14.04072	-8.2200834	984.9	AADAC	arylacetamide deacetylase
51156	5.20e-42	1.83e-44	0.5415	-13.988718	-7.5750301	1127.39	SERPINA10	serpin family A member 10
1	1.33e-41	4.72e-44	0.4907	-13.920975	-6.830457	3165.02	A1BG	alpha-1-B glycoprotein
2158	1.77e-41	6.38e-44	0.6777	-13.899431	-9.4194001	1045.21	F9	coagulation factor IX
10991	2.02e-41	7.41e-44	0.5893	-13.888745	-8.1842535	895.93	SLC38A3	solute carrier family 38 member 3
92292	3.26e-41	1.21e-43	0.5282	-13.853314	-7.3177233	493.87	GLYATL1	glycine-N-acyltransferase like 1
7276	5.37e-41	2.03e-43	0.5791	-13.816512	-8.0008058	4271.55	TTR	transthyretin
57817	7.55e-41	2.89e-43	0.6501	-13.790892	-8.9654375	1060.12	HAMP	hepcidin antimicrobial peptide
319	1.54e-40	6.00e-43	0.6677	-13.738182	-9.1729137	923.6	APOF	apolipoprotein F
6580	3.42e-40	1.34e-42	0.5701	-13.679586	-7.7988488	719.03	SLC22A1	solute carrier family 22 member 1
6696	3.54e-40	1.41e-42	0.4122	-13.675929	-5.6378497	6455.77	SPP1	secreted phosphoprotein 1
5053	6.52e-40	2.64e-42	0.6221	-13.630516	-8.4791786	2611.46	PAH	phenylalanine hydroxylase
78989	1.92e-39	7.91e-42	0.3568	-13.55013	-4.8353528	471.45	COLEC11	collectin subfamily member 11
729	1.92e-39	7.98e-42	0.5273	-13.549476	-7.1452922	1763.68	C6	complement C6
341	3.53e-39	1.49e-41	0.4483	-13.503805	-6.0541416	8654.56	APOC1	apolipoprotein C1
345275	3.79e-39	1.61e-41	0.5427	-13.497739	-7.3255674	880.3	HSD17B13	hydroxysteroid 17-beta dehydrogenase 13
12	3.93e-39	1.69e-41	0.5255	-13.49422	-7.0912478	13466.78	SERPINA3	serpin family A member 3
100873993	7.07e-39	3.08e-41	0.5564	-13.449889	-7.4828768	869.24	ITIH4-AS1	ITIH4 antisense RNA 1
5444	9.05e-39	4.00e-41	0.6015	-13.430674	-8.0780792	988.2	PON1	paraoxonase 1
3078	1.29e-38	5.74e-41	0.5186	-13.403816	-6.9507253	2552.07	CFHR1	complement factor H related 1
10878	4.16e-38	1.88e-40	0.5637	-13.315435	-7.5055132	1285.39	CFHR3	complement factor H related 3
6289	5.22e-38	2.39e-40	0.5986	-13.297686	-7.9600696	1449.99	SAA2	serum amyloid A2
51733	2.44e-37	1.13e-39	0.5555	-13.180902	-7.3214004	532.63	UPB1	beta-ureidopropionase 1
2155	4.07e-37	1.90e-39	0.5637	-13.141531	-7.4074561	617.1	F7	coagulation factor VII
635	4.21e-37	1.99e-39	0.6395	-13.138132	-8.4012503	1989.69	BHMT	betaine--homocysteine S-methyltransferase
100507056	1.17e-36	5.62e-39	0.3348	-13.059337	-4.3728145	150.25	CCAT1	colon cancer associated transcript 1
8547	4.59e-36	2.22e-38	0.5441	-12.954251	-7.0486466	392.04	FCN3	ficolin 3
189	5.56e-36	2.72e-38	0.5408	-12.938767	-6.9973084	2611.95	AGXT	alanine--glyoxylate aminotransferase
503538	6.36e-36	3.15e-38	0.5026	-12.927572	-6.4969751	1517.83	A1BG-AS1	A1BG antisense RNA 1
6641	3.91e-35	1.95e-37	0.2013	-12.786369	-2.5737626	1278.12	SNTB1	syntrophin beta 1
2153	8.08e-35	4.08e-37	0.4865	-12.728922	-6.1927917	1253.84	F5	coagulation factor V
2118	1.08e-34	5.51e-37	0.3431	-12.705455	-4.3590505	841.73	ETV4	ETS variant transcription factor 4
83729	2.34e-34	1.21e-36	0.5163	-12.644091	-6.5280514	327.81	INHBE	inhibin subunit beta E
5267	4.04e-34	2.11e-36	0.7498	-12.60016	-9.4478385	684.62	SERPINA4	serpin family A member 4
191	6.61e-34	3.48e-36	0.1249	-12.560447	-1.569341	5311.06	AHCY	adenosylhomocysteinase
256394	8.66e-34	4.60e-36	0.6044	-12.53835	-7.5786402	767.46	SERPINA11	serpin family A member 11
6288	1.25e-33	6.70e-36	0.5848	-12.508593	-7.3147684	5349.27	SAA1	serum amyloid A1
1244	1.52e-33	8.25e-36	0.4253	-12.492067	-5.3124235	457.33	ABCC2	ATP binding cassette subfamily C member 2
1548	2.69e-33	1.47e-35	0.6741	-12.445854	-8.38971	1250.25	CYP2A6	cytochrome P450 family 2 subfamily A member 6
4018	3.24e-33	1.79e-35	0.5775	-12.430069	-7.1789313	290.09	LPA	lipoprotein(a)
1030	1.87e-32	1.05e-34	0.2725	12.288363	3.3480736	2192.6	CDKN2B	cyclin dependent kinase inhibitor 2B
105372485	2.02e-32	1.14e-34	0.5435	-12.281666	-6.6747279	487.71	LOC105372485	uncharacterized LOC105372485
3290	1.25e-31	7.09e-34	0.4968	-12.132647	-6.0280627	1201.55	HSD11B1	hydroxysteroid 11-beta dehydrogenase 1
722	2.41e-31	1.38e-33	0.5279	-12.077868	-6.3764628	3664.04	C4BPA	complement component 4 binding protein alpha
114770	2.75e-31	1.60e-33	0.6017	-12.066062	-7.2599166	596.05	PGLYRP2	peptidoglycan recognition protein 2
2214	3.03e-31	1.78e-33	0.2821	-12.057301	-3.4014173	1311.58	FCGR3A	Fc gamma receptor IIIa
213	3.86e-31	2.28e-33	0.7865	-12.036759	-9.4667036	220972.84	ALB	albumin
3624	4.28e-31	2.55e-33	0.4198	-12.027409	-5.0495246	454.69	INHBA	inhibin subunit beta A
727	6.02e-31	3.62e-33	0.4949	-11.99843	-5.9376383	2149.46	C5	complement C5
23382	8.77e-31	5.32e-33	0.2596	11.966592	3.1071147	5492.97	AHCYL2	adenosylhomocysteinase like 2
23250	8.96e-31	5.48e-33	0.1681	-11.964102	-2.0110723	1410.21	ATP11A	ATPase phospholipid transporting 11A
51330	1.02e-30	6.27e-33	0.2702	-11.952963	-3.2293002	878.28	TNFRSF12A	TNF receptor superfamily member 12A
84141	1.14e-30	7.17e-33	0.3803	-11.941733	-4.540891	249.05	EVA1A	eva-1 homolog A, regulator of programmed cell death
64577	1.14e-30	7.12e-33	0.5894	-11.942367	-7.0389829	547.2	ALDH8A1	aldehyde dehydrogenase 8 family member A1
10998	3.35e-30	2.12e-32	0.4866	-11.851268	-5.7671937	1137.76	SLC27A5	solute carrier family 27 member 5
183	3.43e-30	2.19e-32	0.444	-11.848594	-5.2606717	2616.45	AGT	angiotensinogen
57214	5.50e-30	3.54e-32	0.3905	-11.80825	-4.6116105	1490.35	CEMIP	cell migration inducing hyaluronidase 1
84962	8.11e-30	5.26e-32	0.264	-11.774853	-3.1086206	474.42	AJUBA	ajuba LIM protein
9358	1.36e-29	8.92e-32	0.3433	-11.730207	-4.0275586	255.93	ITGBL1	integrin subunit beta like 1
2618	1.41e-29	9.27e-32	0.0936	-11.726953	-1.0981934	1545.53	GART	phosphoribosylglycinamide formyltransferase, phosphoribosylglycinamide synthetase, phosphoribosylaminoimidazole synthetase
3249	1.66e-29	1.10e-31	0.5658	-11.712149	-6.6273003	960.29	HPN	hepsin
29881	2.25e-29	1.50e-31	0.4613	-11.685897	-5.391131	178.38	NPC1L1	NPC1 like intracellular cholesterol transporter 1
5265	2.48e-29	1.68e-31	0.4406	-11.676639	-5.1452511	68303.69	SERPINA1	serpin family A member 1
80339	4.16e-29	2.83e-31	0.4518	-11.632092	-5.255793	83.96	PNPLA3	patatin like phospholipase domain containing 3
420	5.32e-29	3.65e-31	0.406	-11.610433	-4.7142642	118.3	ART4	ADP-ribosyltransferase 4 (inactive) (Dombrock blood group)
6822	1.49e-28	1.03e-30	0.6395	-11.521511	-7.3676306	1190.48	SULT2A1	sulfotransferase family 2A member 1
84649	1.49e-28	1.04e-30	0.2796	-11.520593	-3.2214917	719.97	DGAT2	diacylglycerol O-acyltransferase 2
1300	1.49e-28	1.05e-30	0.534	-11.519778	-6.1509958	204.46	COL10A1	collagen type X alpha 1 chain
3426	1.96e-28	1.39e-30	0.4141	-11.495631	-4.7606638	1934.34	CFI	complement factor I
6898	2.25e-28	1.61e-30	0.5575	-11.483022	-6.4020472	1214.21	TAT	tyrosine aminotransferase
84281	2.54e-28	1.82e-30	0.3591	11.472067	4.1195838	1153.08	C2orf88	chromosome 2 open reading frame 88
84916	6.04e-28	4.37e-30	0.1153	-11.396158	-1.314172	835.55	UTP4	UTP4 small subunit processome component
146556	7.98e-28	5.82e-30	0.3204	11.371233	3.6427987	77.85	C16orf89	chromosome 16 open reading frame 89
1559	1.10e-27	8.09e-30	0.6329	-11.342408	-7.1788436	2490.27	CYP2C9	cytochrome P450 family 2 subfamily C member 9
3284	1.32e-27	9.77e-30	0.6075	11.325842	6.8802191	385.73	HSD3B2	hydroxy-delta-5-steroid dehydrogenase, 3 beta- and steroid delta-isomerase 2
115908	1.70e-27	1.26e-29	0.3476	-11.303271	-3.9293723	343.48	CTHRC1	collagen triple helix repeat containing 1
3827	2.14e-27	1.60e-29	0.57	-11.282321	-6.4311432	5798.5	KNG1	kininogen 1
1393	2.15e-27	1.63e-29	0.4749	-11.28113	-5.3572792	364.98	CRHBP	corticotropin releasing hormone binding protein
4233	4.04e-27	3.07e-29	0.1532	-11.224997	-1.7197117	1982.55	MET	MET proto-oncogene, receptor tyrosine kinase
257194	4.61e-27	3.53e-29	0.3467	11.212815	3.8880428	142.39	NEGR1	neuronal growth regulator 1
100506115	5.73e-27	4.42e-29	0.2839	-11.192891	-3.1775993	94	PELATON	plaque enriched lncRNA in atherosclerotic and inflammatory bowel macrophage regulation
2161	6.42e-27	4.99e-29	0.3662	-11.182155	-4.0953446	929.09	F12	coagulation factor XII
6556	6.67e-27	5.22e-29	0.3429	-11.178105	-3.8326976	198.96	SLC11A1	solute carrier family 11 member 1
400550	8.33e-27	6.56e-29	0.3355	11.157825	3.7437659	307.39	FENDRR	FOXF1 adjacent non-coding developmental regulatory RNA
5629	8.90e-27	7.05e-29	0.237	-11.15136	-2.6425858	1019.33	PROX1	prospero homeobox 1
9509	1.08e-26	8.62e-29	0.2584	-11.13345	-2.8771702	803.3	ADAMTS2	ADAM metallopeptidase with thrombospondin type 1 motif 2
9340	1.37e-26	1.10e-28	0.3287	11.11192	3.6528077	137.24	GLP2R	glucagon like peptide 2 receptor
1902	1.42e-26	1.15e-28	0.2149	11.107983	2.387485	389.43	LPAR1	lysophosphatidic acid receptor 1
316	1.84e-26	1.50e-28	0.5137	-11.083925	-5.6941988	4779.35	AOX1	aldehyde oxidase 1
563	3.14e-26	2.57e-28	0.4611	-11.035633	-5.0885054	3704.82	AZGP1	alpha-2-glycoprotein 1, zinc-binding
57520	3.23e-26	2.66e-28	0.2397	-11.032587	-2.6444791	178.74	HECW2	HECT, C2 and WW domain containing E3 ubiquitin protein ligase 2
5104	6.22e-26	5.16e-28	0.5151	-10.972848	-5.6518839	787.14	SERPINA5	serpin family A member 5
192666	8.33e-26	6.96e-28	0.6071	10.945839	6.645343	90.24	KRT24	keratin 24
6712	1.18e-25	9.94e-28	0.2516	-10.913421	-2.7462539	745.12	SPTBN2	spectrin beta, non-erythrocytic 2
5624	1.31e-25	1.11e-27	0.4713	-10.903396	-5.1383879	703.99	PROC	protein C, inactivator of coagulation factors Va and VIIIa
762	1.39e-25	1.18e-27	0.4232	10.897615	4.612066	3563.14	CA4	carbonic anhydrase 4
8659	1.60e-25	1.37e-27	0.3094	-10.884367	-3.3675851	1445.35	ALDH4A1	aldehyde dehydrogenase 4 family member A1
27065	1.79e-25	1.54e-27	0.3043	10.873458	3.3084866	95.66	NSG1	neuronal vesicle trafficking associated 1
633	1.91e-25	1.66e-27	0.3402	-10.866852	-3.6974425	4156.19	BGN	biglycan
8431	2.11e-25	1.84e-27	0.3677	-10.857371	-3.99172	117.74	NR0B2	nuclear receptor subfamily 0 group B member 2
100033819	2.19e-25	1.92e-27	0.5728	-10.853352	-6.2168865	426.78	MIR675	microRNA 675
8989	2.37e-25	2.10e-27	0.3247	10.845421	3.5214859	161.01	TRPA1	transient receptor potential cation channel subfamily A member 1
94234	2.56e-25	2.27e-27	0.5141	-10.837996	-5.5715709	636.18	FOXQ1	forkhead box Q1
144193	3.56e-25	3.18e-27	0.4958	-10.807147	-5.3577223	201.51	AMDHD1	amidohydrolase domain containing 1
1434	4.25e-25	3.82e-27	0.1514	-10.790376	-1.6332852	1839.53	CSE1L	chromosome segregation 1 like
4869	4.62e-25	4.18e-27	0.1065	-10.782243	-1.1483222	11128.69	NPM1	nucleophosmin 1
81792	4.93e-25	4.48e-27	0.2766	-10.775759	-2.9803128	248.8	ADAMTS12	ADAM metallopeptidase with thrombospondin type 1 motif 12
865	6.24e-25	5.71e-27	0.1185	-10.753453	-1.2743566	918.63	CBFB	core-binding factor subunit beta
6999	6.42e-25	5.91e-27	0.5427	-10.750312	-5.8345733	907.46	TDO2	tryptophan 2,3-dioxygenase
64240	6.73e-25	6.23e-27	0.4972	-10.745394	-5.3424778	169.72	ABCG5	ATP binding cassette subfamily G member 5
6529	7.10e-25	6.61e-27	0.4413	-10.739955	-4.7394727	297.89	SLC6A1	solute carrier family 6 member 1
221476	7.65e-25	7.16e-27	0.3966	10.732559	4.2561838	123.71	PI16	peptidase inhibitor 16
283120	8.18e-25	7.70e-27	0.561	-10.725837	-6.0173442	5349.42	H19	H19 imprinted maternally expressed transcript
103344718	9.18e-25	8.69e-27	0.5617	-10.714636	-6.0182358	929.9	HOTS
2191	9.25e-25	8.81e-27	0.3389	-10.713384	-3.6303248	151.49	FAP	fibroblast activation protein alpha
9104	9.33e-25	8.93e-27	0.5137	-10.712079	-5.5032512	660.82	RGN	regucalcin
105378828	1.03e-24	9.87e-27	0.4956	10.702814	5.3039204	858.64	CLCA4-AS1	CLCA4 antisense RNA 1
23284	1.06e-24	1.02e-26	0.2896	10.699625	3.0991385	143.23	ADGRL3	adhesion G protein-coupled receptor L3
170392	1.46e-24	1.43e-26	0.3832	-10.668698	-4.0880362	313.8	OIT3	oncoprotein induced transcript 3
27346	1.99e-24	1.95e-26	0.1555	-10.639647	-1.6542564	810.21	TMEM97	transmembrane protein 97
55885	2.17e-24	2.13e-26	0.3547	10.631279	3.7709174	27.5	LMO3	LIM domain only 3
102724852	2.24e-24	2.21e-26	0.5617	-10.627715	-5.9700532	4931.17	LOC102724852	replaced by ID 100033819
3494	2.24e-24	2.23e-26	0.48	10.626954	5.100581	84154.07	IGHA2	immunoglobulin heavy constant alpha 2 (A2m marker)
112267876	2.46e-24	2.46e-26	0.5738	-10.617849	-6.0924552	403.53	LOC112267876
51085	2.79e-24	2.81e-26	0.3304	-10.605515	-3.5045357	1174.44	MLXIPL	MLX interacting protein like
11155	3.53e-24	3.57e-26	0.2694	10.583019	2.8508997	40.57	LDB3	LIM domain binding 3
7432	4.22e-24	4.29e-26	0.5211	10.56594	5.5056052	420.11	VIP	vasoactive intestinal peptide
5054	4.64e-24	4.74e-26	0.4501	-10.55654	-4.7519624	2222.5	SERPINE1	serpin family E member 1
56963	4.73e-24	4.86e-26	0.3491	10.5542	3.6842369	230.24	RGMA	repulsive guidance molecule BMP co-receptor a
107986554	6.07e-24	6.26e-26	0.5122	-10.530296	-5.3940821	201.63	LOC107986554
123	7.38e-24	7.66e-26	0.2779	-10.51138	-2.9207792	3928.02	PLIN2	perilipin 2
201501	7.42e-24	7.74e-26	0.3044	10.510378	3.1997701	1061.22	ZBTB7C	zinc finger and BTB domain containing 7C
144406	8.72e-24	9.14e-26	0.2454	-10.494634	-2.5755177	39.49	CFAP251	cilia and flagella associated protein 251
340024	1.15e-23	1.21e-25	0.4996	10.468106	5.230339	698.05	SLC6A19	solute carrier family 6 member 19
22894	1.74e-23	1.84e-25	0.0818	-10.42832	-0.853417	1217.49	DIS3	DIS3 homolog, exosome endoribonuclease and 3'-5' exoribonuclease
23541	2.02e-23	2.15e-25	0.4149	-10.413763	-4.3210084	546.6	SEC14L2	SEC14 like lipid binding 2
284654	2.06e-23	2.20e-25	0.378	10.411331	3.9354153	16.19	RSPO1	R-spondin 1
866	2.23e-23	2.40e-25	0.5046	-10.403288	-5.2498363	1125.88	SERPINA6	serpin family A member 6
5137	2.23e-23	2.41e-25	0.3207	10.402586	3.3363676	66.23	PDE1C	phosphodiesterase 1C
108	2.37e-23	2.57e-25	0.3501	10.396475	3.6400636	21.68	ADCY2	adenylate cyclase 2
629	2.68e-23	2.92e-25	0.4589	-10.384255	-4.7649571	16551.01	CFB	complement factor B
11148	2.91e-23	3.19e-25	0.3283	10.376043	3.4061613	2283.83	HHLA2	HERV-H LTR-associating 2
100170841	3.08e-23	3.39e-25	0.3306	-10.370251	-3.4286451	189.77	EPOP	elongin BC and polycomb repressive complex 2 associated protein
4969	3.11e-23	3.44e-25	0.3687	10.36862	3.8225399	243.4	OGN	osteoglycin
6533	3.32e-23	3.69e-25	0.2642	-10.362021	-2.7373833	1132.82	SLC6A6	solute carrier family 6 member 6
1356	3.51e-23	3.93e-25	0.5003	-10.356115	-5.18074	8584.06	CP	ceruloplasmin
9075	3.71e-23	4.16e-25	0.5738	-10.350475	-5.9391493	1173.97	CLDN2	claudin 2
5342	3.76e-23	4.24e-25	0.4561	-10.348692	-4.720327	360.35	PLGLB2	plasminogen like B2
7365	3.90e-23	4.42e-25	0.5215	-10.344842	-5.394798	203.73	UGT2B10	UDP glucuronosyltransferase family 2 member B10
10480	4.01e-23	4.56e-25	0.0665	-10.341678	-0.6873423	2253.47	EIF3M	eukaryotic translation initiation factor 3 subunit M
55670	4.04e-23	4.62e-25	0.1712	10.340623	1.7707112	3358.47	PEX26	peroxisomal biogenesis factor 26
731656	4.62e-23	5.30e-25	0.429	-10.327283	-4.4308363	87.71	LINC01348	long intergenic non-protein coding RNA 1348
5343	4.75e-23	5.48e-25	0.4639	-10.324116	-4.7894136	266.92	PLGLB1	plasminogen like B1
6943	4.89e-23	5.67e-25	0.2813	10.320812	2.9031527	331.99	TCF21	transcription factor 21
7076	6.24e-23	7.27e-25	0.3056	-10.297018	-3.1463893	4911.76	TIMP1	TIMP metallopeptidase inhibitor 1
5630	6.53e-23	7.64e-25	0.5073	10.292201	5.2209938	93.29	PRPH	peripherin
6581	8.21e-23	9.65e-25	0.3771	-10.26972	-3.8724983	778.61	SLC22A3	solute carrier family 22 member 3
6547	8.62e-23	1.02e-24	0.3122	10.264587	3.2044418	12.13	SLC8A3	solute carrier family 8 member A3
8038	9.12e-23	1.08e-24	0.299	-10.258671	-3.0672672	149.74	ADAM12	ADAM metallopeptidase domain 12
4316	9.23e-23	1.10e-24	0.6424	-10.257042	-6.5890388	887.93	MMP7	matrix metallopeptidase 7
387849	9.54e-23	1.14e-24	0.3998	10.253431	4.0989167	331.34	REP15	RAB15 effector protein
57670	9.59e-23	1.15e-24	0.1889	-10.252523	-1.9362706	294.21	KIAA1549	KIAA1549
10216	1.06e-22	1.29e-24	0.435	-10.241999	-4.4549159	522.41	PRG4	proteoglycan 4
3872	1.06e-22	1.28e-24	0.602	-10.242384	-6.1660174	341.34	KRT17	keratin 17
23160	1.45e-22	1.77e-24	0.1245	-10.211125	-1.270847	1190.15	WDR43	WD repeat domain 43
6472	1.45e-22	1.77e-24	0.1515	-10.210817	-1.5470583	2784.5	SHMT2	serine hydroxymethyltransferase 2
196500	1.45e-22	1.78e-24	0.2716	10.210388	2.7727442	32.97	PIANP	PILR alpha associated neural protein
1051	1.45e-22	1.79e-24	0.1781	-10.209885	-1.8185663	710.05	CEBPB	CCAAT enhancer binding protein beta
105374588	1.56e-22	1.94e-24	0.4028	10.202286	4.1090491	31.09	LOC105374588	uncharacterized LOC105374588
248	1.69e-22	2.10e-24	0.4405	10.194498	4.4909545	344.64	ALPI	alkaline phosphatase, intestinal
4306	1.92e-22	2.39e-24	0.287	10.181681	2.9222896	1384.83	NR3C2	nuclear receptor subfamily 3 group C member 2
55600	2.22e-22	2.78e-24	0.553	10.167089	5.622694	7576.59	ITLN1	intelectin 1
55003	2.56e-22	3.23e-24	0.1109	-10.152499	-1.1259144	395.54	PAK1IP1	PAK1 interacting protein 1
56902	2.62e-22	3.31e-24	0.1348	-10.150033	-1.3683269	499.14	PNO1	partner of NOB1 homolog
3329	2.81e-22	3.57e-24	0.1536	-10.142645	-1.5577544	11441.35	HSPD1	heat shock protein family D (Hsp60) member 1
51776	2.98e-22	3.81e-24	0.1597	-10.136397	-1.619169	1334.41	MAP3K20	mitogen-activated protein kinase kinase kinase 20
51497	3.31e-22	4.25e-24	0.1331	-10.125734	-1.3476451	2142.69	NELFCD	negative elongation factor complex member C/D
10747	4.13e-22	5.31e-24	0.4408	-10.103867	-4.4537085	498.26	MASP2	MBL associated serine protease 2
9767	4.15e-22	5.36e-24	0.1474	-10.102895	-1.4892472	384.53	JADE3	jade family PHD finger 3
10317	4.32e-22	5.60e-24	0.4124	10.098648	4.1651499	3035.54	B3GALT5	beta-1,3-galactosyltransferase 5
1109	5.00e-22	6.52e-24	0.5302	-10.083696	-5.3466581	406.8	AKR1C4	aldo-keto reductase family 1 member C4
255167	5.50e-22	7.19e-24	0.589	-10.074064	-5.9336979	262.03	LINC01018	long intergenic non-protein coding RNA 1018
7069	6.40e-22	8.41e-24	0.5146	-10.058698	-5.1757385	116.98	THRSP	thyroid hormone responsive
2899	6.93e-22	9.15e-24	0.5266	10.050426	5.2921205	104.69	GRIK3	glutamate ionotropic receptor kainate type subunit 3
5333	7.06e-22	9.36e-24	0.1925	10.048188	1.9339352	965.62	PLCD1	phospholipase C delta 1
285855	7.20e-22	9.57e-24	0.0814	-10.045976	-0.817288	2632.34	RPL7L1	ribosomal protein L7 like 1
8894	1.03e-21	1.37e-23	0.1242	-10.010571	-1.2436886	2769.29	EIF2S2	eukaryotic translation initiation factor 2 subunit beta
1301	1.06e-21	1.43e-23	0.4176	-10.006502	-4.1784468	217.23	COL11A1	collagen type XI alpha 1 chain
8857	1.09e-21	1.46e-23	0.4673	10.004125	4.6747186	47687.66	FCGBP	Fc gamma binding protein
29958	1.18e-21	1.60e-23	0.5821	-9.995247	-5.8182235	713.61	DMGDH	dimethylglycine dehydrogenase
1036	1.22e-21	1.66e-23	0.5144	-9.99159	-5.139506	477.82	CDO1	cysteine dioxygenase type 1
171586	1.47e-21	2.00e-23	0.1656	9.972962	1.6518969	1198.75	ABHD3	abhydrolase domain containing 3, phospholipase
51059	1.56e-21	2.13e-23	0.3836	9.966614	3.8232134	39.83	FAM135B	family with sequence similarity 135 member B
760	1.59e-21	2.18e-23	0.4079	9.964507	4.064761	10387.09	CA2	carbonic anhydrase 2
7092	1.80e-21	2.48e-23	0.2894	9.951673	2.8795272	35.42	TLL1	tolloid like 1
4837	1.85e-21	2.55e-23	0.4612	-9.948755	-4.5879442	3110.38	NNMT	nicotinamide N-methyltransferase
7104	2.31e-21	3.20e-23	0.6475	-9.926241	-6.4267975	746.99	TM4SF4	transmembrane 4 L six family member 4
10131	2.69e-21	3.75e-23	0.1233	-9.910482	-1.2215072	2944.24	TRAP1	TNF receptor associated protein 1
25902	2.70e-21	3.77e-23	0.2299	-9.909862	-2.2781482	498.47	MTHFD1L	methylenetetrahydrofolate dehydrogenase (NADP+ dependent) 1 like
2628	2.92e-21	4.10e-23	0.4264	-9.90156	-4.2219107	4105.51	GATM	glycine amidinotransferase
768	2.92e-21	4.12e-23	0.532	-9.900985	-5.2668564	425.68	CA9	carbonic anhydrase 9
718	2.97e-21	4.20e-23	0.4675	-9.899118	-4.6278682	49542.97	C3	complement C3
145270	3.08e-21	4.38e-23	0.5115	9.895005	5.0614927	160.7	PRIMA1	proline rich membrane anchor 1
6689	3.90e-21	5.56e-23	0.4409	9.871103	4.3523847	1254.4	SPIB	Spi-B transcription factor
56477	3.97e-21	5.68e-23	0.3266	9.86884	3.2227664	1277.24	CCL28	C-C motif chemokine ligand 28
5446	3.97e-21	5.70e-23	0.5071	-9.868583	-5.0044616	906.52	PON3	paraoxonase 3
100048912	4.37e-21	6.31e-23	0.5235	9.858369	5.1604971	542.57	CDKN2B-AS1	CDKN2B antisense RNA 1
643236	4.41e-21	6.38e-23	0.4225	9.85719	4.1645173	331.23	TMEM72	transmembrane protein 72
127845	4.74e-21	6.88e-23	0.3151	-9.849649	-3.1033669	216.73	GOLT1A	golgi transport 1A
9603	4.81e-21	7.04e-23	0.2521	-9.8473	-2.4828246	1226.41	NFE2L3	NFE2 like bZIP transcription factor 3
57460	4.81e-21	7.02e-23	0.1997	-9.847574	-1.9669556	592.91	PPM1H	protein phosphatase, Mg2+/Mn2+ dependent 1H
57761	4.90e-21	7.20e-23	0.3372	-9.845065	-3.319474	914.61	TRIB3	tribbles pseudokinase 3
283869	5.07e-21	7.47e-23	0.447	-9.841393	-4.3987418	57.71	NPW	neuropeptide W
257000	5.71e-21	8.44e-23	0.3974	9.829058	3.9059848	97.06	TINCR	TINCR ubiquitin domain containing
54915	5.83e-21	8.65e-23	0.0931	-9.826557	-0.9152066	1448.66	YTHDF1	YTH N6-methyladenosine RNA binding protein 1
5126	6.31e-21	9.39e-23	0.4688	9.818265	4.6028058	53.12	PCSK2	proprotein convertase subtilisin/kexin type 2
705	6.50e-21	9.72e-23	0.1558	-9.814862	-1.52875	417.11	BYSL	bystin like
105379189	7.12e-21	1.07e-22	0.3012	-9.80537	-2.9534453	226.39	LOC105379189	uncharacterized LOC105379189
9378	7.21e-21	1.09e-22	0.4904	9.80367	4.8074229	90.94	NRXN1	neurexin 1
7447	7.66e-21	1.16e-22	0.2727	-9.797193	-2.6721573	300.48	VSNL1	visinin like 1
4852	8.02e-21	1.22e-22	0.4962	9.792277	4.8585666	17.4	NPY	neuropeptide Y
54988	8.08e-21	1.23e-22	0.5092	-9.791148	-4.9855581	481.35	ACSM5	acyl-CoA synthetase medium chain family member 5
8174	8.76e-21	1.34e-22	0.3423	9.78265	3.348561	54.92	MADCAM1	mucosal vascular addressin cell adhesion molecule 1
23366	9.71e-21	1.49e-22	0.1957	-9.771803	-1.9127119	114.29	MATCAP2	microtubule associated tyrosine carboxypeptidase 2
3493	1.09e-20	1.68e-22	0.3937	9.759515	3.841879	66040.53	IGHA1	immunoglobulin heavy constant alpha 1
4609	1.11e-20	1.70e-22	0.2036	-9.757993	-1.9862447	3815.34	MYC	MYC proto-oncogene, bHLH transcription factor
2642	1.16e-20	1.79e-22	0.5467	-9.752874	-5.3323376	194.37	GCGR	glucagon receptor
908	1.29e-20	2.00e-22	0.1331	-9.741991	-1.2966478	4458.51	CCT6A	chaperonin containing TCP1 subunit 6A
2620	1.41e-20	2.19e-22	0.3252	-9.732517	-3.1649428	74.97	GAS2	growth arrest specific 2
105373335	1.46e-20	2.28e-22	0.1514	-9.72852	-1.4728056	65.2	LOC105373335	uncharacterized LOC105373335
192134	1.72e-20	2.71e-22	0.5022	9.710992	4.8771256	1015.76	B3GNT6	UDP-GlcNAc:betaGal beta-1,3-N-acetylglucosaminyltransferase 6
340419	1.74e-20	2.74e-22	0.4897	9.709692	4.7546938	84.99	RSPO2	R-spondin 2
22822	1.76e-20	2.78e-22	0.3232	-9.708206	-3.1379463	2327.85	PHLDA1	pleckstrin homology like domain family A member 1
92840	1.94e-20	3.08e-22	0.321	-9.697928	-3.1131854	614.48	REEP6	receptor accessory protein 6
79947	1.99e-20	3.17e-22	0.1243	9.694818	1.2048438	1153.21	DHDDS	dehydrodolichyl diphosphate synthase subunit
7045	2.10e-20	3.35e-22	0.2758	-9.6893	-2.671872	7187.13	TGFBI	transforming growth factor beta induced
56954	2.12e-20	3.40e-22	0.1216	-9.687869	-1.1785012	739.28	NIT2	nitrilase family member 2
5313	2.68e-20	4.31e-22	0.3425	-9.663374	-3.3100732	232.23	PKLR	pyruvate kinase L/R
28231	2.68e-20	4.33e-22	0.3117	-9.663081	-3.0122298	930.1	SLCO4A1	solute carrier organic anion transporter family member 4A1
5593	2.69e-20	4.35e-22	0.3882	9.662557	3.7514106	134.92	PRKG2	protein kinase cGMP-dependent 2
56938	2.99e-20	4.86e-22	0.2132	-9.651236	-2.0579042	249.56	BMAL2	basic helix-loop-helix ARNT like 2
114815	3.01e-20	4.90e-22	0.4646	9.650263	4.4832741	66.18	SORCS1	sortilin related VPS10 domain containing receptor 1
51228	3.07e-20	5.02e-22	0.1554	9.647856	1.4997389	1403.79	GLTP	glycolipid transfer protein
140803	3.27e-20	5.36e-22	0.4511	9.641123	4.3495101	1575.92	TRPM6	transient receptor potential cation channel subfamily M member 6
5354	3.28e-20	5.38e-22	0.5322	9.640645	5.130423	235.59	PLP1	proteolipid protein 1
147111	3.34e-20	5.50e-22	0.6791	-9.638433	-6.5453161	469.12	NOTUM	notum, palmitoleoyl-protein carboxylesterase
257019	3.78e-20	6.25e-22	0.3041	9.6253	2.9267748	351.2	FRMD3	FERM domain containing 3
1615	3.95e-20	6.56e-22	0.1264	-9.620353	-1.2155387	1470.96	DARS1	aspartyl-tRNA synthetase 1
8685	4.39e-20	7.31e-22	0.4825	-9.609236	-4.6369226	678.87	MARCO	macrophage receptor with collagenous structure
84419	4.43e-20	7.40e-22	0.2764	9.607917	2.6553096	4297.92	C15orf48	chromosome 15 open reading frame 48
3556	4.54e-20	7.60e-22	0.2714	-9.605157	-2.6068717	339.72	IL1RAP	interleukin 1 receptor accessory protein
100131825	5.05e-20	8.49e-22	0.4458	9.593843	4.2768291	101.8	CADM3-AS1	CADM3 antisense RNA 1
100190940	5.50e-20	9.28e-22	0.6078	-9.584635	-5.8257164	110.72	LINC02418	long intergenic non-protein coding RNA 2418
51676	5.56e-20	9.40e-22	0.2431	9.583275	2.3292995	166.64	ASB2	ankyrin repeat and SOCS box containing 2
55257	5.59e-20	9.49e-22	0.1424	-9.582291	-1.3643646	661.94	MRGBP	MRG domain binding protein
6506	5.93e-20	1.01e-21	0.5532	-9.575895	-5.2977166	284.33	SLC1A2	solute carrier family 1 member 2
81034	6.07e-20	1.04e-21	0.1297	-9.573243	-1.2412725	587.03	SLC25A32	solute carrier family 25 member 32
80758	6.15e-20	1.05e-21	0.2564	-9.57157	-2.4541009	155.29	PRR7	proline rich 7, synaptic
6780	6.20e-20	1.07e-21	0.0798	-9.570299	-0.7635893	3811.85	STAU1	staufen double-stranded RNA binding protein 1
80332	6.53e-20	1.13e-21	0.4347	9.564637	4.1574607	361.02	ADAM33	ADAM metallopeptidase domain 33
7473	6.64e-20	1.15e-21	0.2698	-9.562687	-2.579906	94.44	WNT3	Wnt family member 3
27299	7.03e-20	1.22e-21	0.4339	9.556395	4.1469628	3958.01	ADAMDEC1	ADAM like decysin 1
107986847	7.13e-20	1.24e-21	0.3883	9.554689	3.7102096	475.84	LOC107986847	uncharacterized LOC107986847
57030	7.32e-20	1.28e-21	0.3118	9.551625	2.9785629	17.09	SLC17A7	solute carrier family 17 member 7
51602	7.41e-20	1.30e-21	0.1267	-9.549953	-1.2099638	1361.96	NOP58	NOP58 ribonucleoprotein
57863	7.47e-20	1.31e-21	0.4585	9.548841	4.378173	202.71	CADM3	cell adhesion molecule 3
1674	7.63e-20	1.34e-21	0.4357	9.546374	4.1588931	1445.83	DES	desmin
375061	7.98e-20	1.41e-21	0.1857	-9.541341	-1.7716071	117.34	FAM89A	family with sequence similarity 89 member A
3843	8.01e-20	1.42e-21	0.1196	-9.54066	-1.141373	3018.42	IPO5	importin 5
10171	8.46e-20	1.50e-21	0.1858	-9.534709	-1.7712296	378.56	RCL1	RNA terminal phosphate cyclase like 1
286133	8.71e-20	1.55e-21	0.4768	9.531416	4.5446553	1198.42	SCARA5	scavenger receptor class A member 5
29968	8.86e-20	1.58e-21	0.338	-9.529241	-3.2206345	712.58	PSAT1	phosphoserine aminotransferase 1
6663	9.06e-20	1.62e-21	0.4979	9.526715	4.7431802	85.69	SOX10	SRY-box transcription factor 10
50486	9.11e-20	1.64e-21	0.3163	-9.525657	-3.0126365	653.56	G0S2	G0/G1 switch 2
4741	9.11e-20	1.64e-21	0.4218	9.525533	4.0179908	15.13	NEFM	neurofilament medium chain
1288	9.69e-20	1.75e-21	0.4428	9.518743	4.2153432	93.13	COL4A6	collagen type IV alpha 6 chain
51617	9.94e-20	1.80e-21	0.5763	9.515819	5.4843643	61.15	NSG2	neuronal vesicle trafficking associated 2
375323	1.06e-19	1.92e-21	0.4608	9.509237	4.3818491	23.11	LHFPL4	LHFPL tetraspan subfamily member 4
54443	1.09e-19	1.99e-21	0.257	-9.505786	-2.4427417	653.82	ANLN	anillin, actin binding protein
11335	1.12e-19	2.04e-21	0.137	-9.502715	-1.3014121	3394.16	CBX3	chromobox 3
653808	1.16e-19	2.12e-21	0.5336	9.498939	5.0689635	11061.61	ZG16	zymogen granule protein 16
84955	1.17e-19	2.15e-21	0.1553	-9.497292	-1.4752385	448.48	NUDCD1	NudC domain containing 1
105378909	1.22e-19	2.26e-21	0.308	9.492278	2.9232252	42.65	LINC02884	long intergenic non-protein coding RNA 2884
4485	1.28e-19	2.38e-21	0.3887	-9.487067	-3.6877619	1219.14	MST1	macrophage stimulating 1
3625	1.29e-19	2.39e-21	0.3906	-9.486574	-3.705465	323.95	INHBB	inhibin subunit beta B
64241	1.30e-19	2.43e-21	0.544	-9.484762	-5.1595164	289.01	ABCG8	ATP binding cassette subfamily G member 8
11178	1.44e-19	2.69e-21	0.2803	-9.474275	-2.6551859	131.72	LZTS1	leucine zipper tumor suppressor 1
10813	1.47e-19	2.76e-21	0.1425	-9.471537	-1.3496879	729.49	UTP14A	UTP14A small subunit processome component
4246	1.47e-19	2.77e-21	0.4298	9.471222	4.0707812	33.23	SCGB2A1	secretoglobin family 2A member 1
27284	1.67e-19	3.14e-21	0.3047	9.458053	2.8815743	3898.14	SULT1B1	sulfotransferase family 1B member 1
3818	1.86e-19	3.52e-21	0.4954	-9.445994	-4.6795351	425.25	KLKB1	kallikrein B1
9540	1.87e-19	3.55e-21	0.1752	9.445113	1.6551779	922.84	TP53I3	tumor protein p53 inducible protein 3
285973	1.89e-19	3.58e-21	0.2836	-9.444157	-2.6785104	119.45	ATG9B	autophagy related 9B
10586	1.91e-19	3.63e-21	0.2977	9.442668	2.811228	82.79	MAB21L2	mab-21 like 2
51268	1.91e-19	3.65e-21	0.5796	-9.442079	-5.4726449	1044.77	PIPOX	pipecolic acid and sarcosine oxidase
100127888	2.09e-19	4.00e-21	0.3174	-9.432547	-2.9943343	165.16	SLCO4A1-AS1	SLCO4A1 antisense RNA 1
477	2.16e-19	4.14e-21	0.3699	9.42889	3.4877687	166.11	ATP1A2	ATPase Na+/K+ transporting subunit alpha 2
7177	2.24e-19	4.32e-21	0.3274	9.424544	3.0860544	694.08	TPSAB1	tryptase alpha/beta 1
721	2.44e-19	4.71e-21	0.4467	-9.415393	-4.2057224	10348.6	C4B	complement C4B (Chido blood group)
7804	2.51e-19	4.88e-21	0.2663	-9.411835	-2.5066569	222.16	LRP8	LDL receptor related protein 8
2904	2.51e-19	4.87e-21	0.3496	-9.411865	-3.2900616	160.24	GRIN2B	glutamate ionotropic receptor NMDA type subunit 2B
8767	2.96e-19	5.77e-21	0.1682	-9.394063	-1.5796738	290.39	RIPK2	receptor interacting serine/threonine kinase 2
29028	2.96e-19	5.78e-21	0.1966	-9.393928	-1.8468895	765.27	ATAD2	ATPase family AAA domain containing 2
6652	2.97e-19	5.81e-21	0.2494	-9.393409	-2.3431645	2229.96	SORD	sorbitol dehydrogenase
6741	2.99e-19	5.88e-21	0.1071	-9.392204	-1.0055451	2176.68	SSB	small RNA binding exonuclease protection factor La
112268445	3.39e-19	6.67e-21	0.5089	9.378869	4.773247	19.99	LOC112268445	uncharacterized LOC112268445
2294	3.48e-19	6.87e-21	0.2192	9.375768	2.0548659	283.1	FOXF1	forkhead box F1
80726	3.51e-19	6.94e-21	0.2779	9.374594	2.604864	56.25	IQCN	IQ motif containing N
5433	3.55e-19	7.04e-21	0.0769	-9.373148	-0.7208057	777.8	POLR2D	RNA polymerase II subunit D
100126311	3.59e-19	7.14e-21	0.2797	9.371658	2.6214494	1015.13	MIR147B	microRNA 147b
101927522	3.60e-19	7.19e-21	0.4467	9.370952	4.1855358	30.57	LOC101927522	uncharacterized LOC101927522
2593	3.79e-19	7.58e-21	0.4432	-9.365318	-4.1506078	699.78	GAMT	guanidinoacetate N-methyltransferase
266675	3.90e-19	7.82e-21	0.5466	9.36212	5.1177792	1735.37	BEST4	bestrophin 4
147093	3.93e-19	7.90e-21	0.521	9.360965	4.8773453	14.53	LINC00974	long intergenic non-protein coding RNA 974
101927559	4.04e-19	8.15e-21	0.1674	-9.35765	-1.5661943	275.55	CEBPB-AS1	CEBPB antisense RNA 1
766	4.17e-19	8.43e-21	0.5311	9.354097	4.9680107	1505.08	CA7	carbonic anhydrase 7
64499	4.18e-19	8.47e-21	0.3309	9.353623	3.0950838	681.46	TPSB2	tryptase beta 2
91851	4.31e-19	8.76e-21	0.4571	9.350109	4.2737027	491.97	CHRDL1	chordin like 1
105369515	4.56e-19	9.28e-21	0.4822	9.343926	4.5056019	45.77	LOC105369515	uncharacterized LOC105369515
2981	4.76e-19	9.72e-21	0.5685	9.339103	5.3091494	937.77	GUCA2B	guanylate cyclase activator 2B
6242	5.48e-19	1.12e-20	0.1325	-9.323847	-1.2357965	1302.78	RTKN	rhotekin
723961	6.07e-19	1.25e-20	0.5632	-9.312615	-5.2451946	5477.63	INS-IGF2	INS-IGF2 readthrough
10807	6.76e-19	1.39e-20	0.0891	-9.300906	-0.8283622	714.21	ENTR1	endosome associated trafficking regulator 1
79825	7.27e-19	1.50e-20	0.2104	9.292993	1.9551065	112.81	EFCC1	EF-hand and coiled-coil domain containing 1
720	8.26e-19	1.71e-20	0.4546	-9.279108	-4.2184927	10920.35	C4A	complement C4A (Rodgers blood group)
3481	8.82e-19	1.83e-20	0.5726	-9.271886	-5.3091508	6159.69	IGF2	insulin like growth factor 2
64849	8.88e-19	1.85e-20	0.4298	-9.270879	-3.9849613	161.61	SLC13A3	solute carrier family 13 member 3
54805	9.63e-19	2.01e-20	0.1142	9.261689	1.0580272	1320.07	CNNM2	cyclin and CBS domain divalent metal cation transport mediator 2
114908	9.63e-19	2.01e-20	0.0989	-9.261744	-0.9161507	6525.76	TMEM123	transmembrane protein 123
392617	1.03e-18	2.17e-20	0.3431	-9.253718	-3.1749669	121.75	ELFN1	extracellular leucine rich repeat and fibronectin type III domain containing 1
23140	1.06e-18	2.23e-20	0.161	9.250765	1.4890573	3342.19	ZZEF1	zinc finger ZZ-type and EF-hand domain containing 1
84128	1.33e-18	2.80e-20	0.0989	-9.22618	-0.9126261	800.72	WDR75	WD repeat domain 75
100132529	1.38e-18	2.91e-20	0.499	-9.222147	-4.6020897	107.86	TAT-AS1	TAT antisense RNA 1
1675	1.71e-18	3.62e-20	0.3246	9.198829	2.985924	1800.3	CFD	complement factor D
2901	1.77e-18	3.76e-20	0.2552	9.194597	2.3462021	28.72	GRIK5	glutamate ionotropic receptor kainate type subunit 5
54831	1.78e-18	3.80e-20	0.5611	9.193645	5.1587628	293.2	BEST2	bestrophin 2
284217	1.81e-18	3.86e-20	0.3148	9.192015	2.8934677	308.28	LAMA1	laminin subunit alpha 1
1621	1.84e-18	3.93e-20	0.4241	-9.189861	-3.8975523	90.1	DBH	dopamine beta-hydroxylase
9480	1.95e-18	4.19e-20	0.4188	-9.183076	-3.8459505	132.68	ONECUT2	one cut homeobox 2
100128338	2.36e-18	5.07e-20	0.2538	-9.162508	-2.3258132	275.59	FAM83H-AS1	replaced by ID 642574
3855	2.61e-18	5.62e-20	0.522	-9.151364	-4.7770815	244.37	KRT7	keratin 7
29923	2.91e-18	6.28e-20	0.2542	-9.1394	-2.3235167	397.9	HILPDA	hypoxia inducible lipid droplet associated
55795	3.14e-18	6.80e-20	0.1068	-9.130791	-0.9754773	920.79	PCID2	PCI domain containing 2
93649	3.31e-18	7.19e-20	0.2757	9.124824	2.5155245	104.75	MYOCD	myocardin
10382	3.41e-18	7.43e-20	0.2738	9.121269	2.4974609	24.64	TUBB4A	tubulin beta 4A class IVa
3034	3.90e-18	8.51e-20	0.4939	-9.10649	-4.4979727	158.57	HAL	histidine ammonia-lyase
9675	4.29e-18	9.39e-20	0.121	-9.095826	-1.1008898	653.28	TTI1	TELO2 interacting protein 1
8884	4.69e-18	1.03e-19	0.2031	-9.086027	-1.8451454	1765.73	SLC5A6	solute carrier family 5 member 6
4691	4.85e-18	1.07e-19	0.0938	-9.082008	-0.8517598	15233.85	NCL	nucleolin
92312	5.00e-18	1.10e-19	0.2843	-9.078398	-2.5811753	264.85	MEX3A	mex-3 RNA binding family member A
4051	5.06e-18	1.12e-19	0.3722	-9.076997	-3.3786255	986.3	CYP4F3	cytochrome P450 family 4 subfamily F member 3
81570	5.41e-18	1.20e-19	0.1087	-9.069374	-0.98605	397.74	CLPB	caseinolytic mitochondrial matrix peptidase chaperone subunit B
221091	5.58e-18	1.24e-19	0.413	9.065825	3.7443753	69.75	LRRN4CL	LRRN4 C-terminal like
10444	5.77e-18	1.28e-19	0.1265	9.06183	1.1462784	1482.84	ZER1	zyg-11 related cell cycle regulator
124	5.93e-18	1.32e-19	0.5293	-9.058599	-4.7947946	2146.65	ADH1A	alcohol dehydrogenase 1A (class I), alpha polypeptide
84319	6.36e-18	1.42e-19	0.1883	-9.050648	-1.7040846	266.69	CMSS1	cms1 ribosomal small subunit homolog
9745	6.87e-18	1.54e-19	0.5439	9.042051	4.9175753	50.29	ZNF536	zinc finger protein 536
3795	6.96e-18	1.56e-19	0.3188	-9.040323	-2.8821417	905.95	KHK	ketohexokinase
51196	7.00e-18	1.58e-19	0.2271	9.039394	2.0528223	1465.73	PLCE1	phospholipase C epsilon 1
6322	7.97e-18	1.80e-19	0.1777	-9.024942	-1.6038531	630.03	SCML1	Scm polycomb group protein like 1
5901	8.04e-18	1.82e-19	0.109	-9.023719	-0.9835801	5218.54	RAN	RAN, member RAS oncogene family
26747	8.11e-18	1.84e-19	0.1604	-9.022498	-1.4470616	230.81	NUFIP1	nuclear FMR1 interacting protein 1
55239	8.14e-18	1.85e-19	0.078	-9.021843	-0.7037159	597.11	OGFOD1	2-oxoglutarate and iron dependent oxygenase domain containing 1
1087	8.35e-18	1.90e-19	0.4951	9.018823	4.4654811	28082.57	CEACAM7	CEA cell adhesion molecule 7
4593	8.61e-18	1.97e-19	0.4585	9.015172	4.1337404	50.22	MUSK	muscle associated receptor tyrosine kinase
54210	8.79e-18	2.01e-19	0.4605	-9.01275	-4.1507075	137.99	TREM1	triggering receptor expressed on myeloid cells 1
441151	9.15e-18	2.10e-19	0.4842	9.008031	4.3620358	19.89	TMEM151B	transmembrane protein 151B
3576	9.60e-18	2.21e-19	0.4805	-9.002549	-4.3253341	962.75	CXCL8	C-X-C motif chemokine ligand 8
863	9.61e-18	2.21e-19	0.1853	9.002198	1.6682385	201.22	CBFA2T3	CBFA2/RUNX1 partner transcriptional co-repressor 3
643008	1.02e-17	2.35e-19	0.2712	8.995379	2.4397701	186.67	SMIM5	small integral membrane protein 5
55198	1.09e-17	2.53e-19	0.1819	8.987527	1.6352308	2424.01	APPL2	adaptor protein, phosphotyrosine interacting with PH domain and leucine zipper 2
59341	1.10e-17	2.54e-19	0.3181	-8.986999	-2.8585262	75.6	TRPV4	transient receptor potential cation channel subfamily V member 4
84365	1.11e-17	2.59e-19	0.115	-8.984899	-1.0336455	524.49	NIFK	nucleolar protein interacting with the FHA domain of MKI67
725	1.12e-17	2.61e-19	0.4811	-8.984168	-4.3224094	720.64	C4BPB	complement component 4 binding protein beta
9188	1.13e-17	2.65e-19	0.1655	-8.982422	-1.4869912	2726	DDX21	DExD-box helicase 21
1019	1.20e-17	2.82e-19	0.1158	-8.97554	-1.0391234	1501.27	CDK4	cyclin dependent kinase 4
2523	1.36e-17	3.20e-19	0.2747	-8.961719	-2.4618655	95.22	FUT1	fucosyltransferase 1 (H blood group)
100505832	1.49e-17	3.51e-19	0.3391	-8.951313	-3.0354133	30.43	PROX1-AS1	PROX1 antisense RNA 1
284346	1.65e-17	3.88e-19	0.2301	8.940242	2.0569964	134.72	ZNF575	zinc finger protein 575
1576	1.72e-17	4.06e-19	0.6142	-8.935306	-5.4878363	4022.3	CYP3A4	cytochrome P450 family 3 subfamily A member 4
64838	1.75e-17	4.15e-19	0.4332	-8.932939	-3.869939	265.68	FNDC4	fibronectin type III domain containing 4
5983	1.75e-17	4.16e-19	0.2082	-8.932586	-1.8597962	463.1	RFC3	replication factor C subunit 3
29841	1.79e-17	4.26e-19	0.2858	-8.930124	-2.5526125	118.62	GRHL1	grainyhead like transcription factor 1
654463	1.79e-17	4.27e-19	0.4202	8.929655	3.7521491	330.61	FER1L6	fer-1 like family member 6
1017	1.80e-17	4.29e-19	0.1147	-8.929236	-1.0239281	616.86	CDK2	cyclin dependent kinase 2
25788	1.85e-17	4.42e-19	0.1978	-8.925899	-1.7655149	141.02	RAD54B	RAD54 homolog B
55753	1.93e-17	4.63e-19	0.4592	-8.920854	-4.0962362	632.5	OGDHL	oxoglutarate dehydrogenase L
8451	1.94e-17	4.67e-19	0.089	-8.91983	-0.7939055	2228.15	CUL4A	cullin 4A
4232	2.01e-17	4.85e-19	0.1352	-8.915576	-1.2057601	1136.25	MEST	mesoderm specific transcript
94	2.03e-17	4.90e-19	0.2417	8.914508	2.1543446	2844.96	ACVRL1	activin A receptor like type 1
23495	2.03e-17	4.92e-19	0.3993	8.913996	3.5597094	118.49	TNFRSF13B	TNF receptor superfamily member 13B
2295	2.08e-17	5.04e-19	0.3851	8.911346	3.4320029	217.33	FOXF2	forkhead box F2
845	2.08e-17	5.06e-19	0.333	8.910985	2.9676339	48.02	CASQ2	calsequestrin 2
91298	2.08e-17	5.07e-19	0.0848	-8.910743	-0.7557145	261.34	C12orf29	chromosome 12 open reading frame 29
50507	2.08e-17	5.08e-19	0.4401	-8.910444	-3.9216273	29.83	NOX4	NADPH oxidase 4
10549	2.17e-17	5.30e-19	0.142	-8.905803	-1.2650479	1468.53	PRDX4	peroxiredoxin 4
25823	2.18e-17	5.35e-19	0.4319	8.904781	3.8455487	271.39	TPSG1	tryptase gamma 1
105373608	2.19e-17	5.40e-19	0.4245	-8.903643	-3.779939	156.96	LOC105373608	uncharacterized LOC105373608
5683	2.19e-17	5.40e-19	0.1027	-8.903705	-0.9147802	2162.25	PSMA2	proteasome 20S subunit alpha 2
8507	2.27e-17	5.61e-19	0.1847	-8.899453	-1.6441545	2293.37	ENC1	ectodermal-neural cortex 1
768211	2.29e-17	5.66e-19	0.1669	8.898513	1.4849791	526.7	RELL1	RELT like 1
79154	2.29e-17	5.67e-19	0.2786	8.898272	2.4793	2008.54	DHRS11	dehydrogenase/reductase 11
1811	2.39e-17	5.95e-19	0.5228	8.893033	4.6495122	25632.46	SLC26A3	solute carrier family 26 member 3
10576	2.50e-17	6.23e-19	0.1067	-8.887897	-0.9479357	3505.83	CCT2	chaperonin containing TCP1 subunit 2
84154	2.55e-17	6.36e-19	0.1362	-8.885583	-1.2102596	486.06	RPF2	ribosome production factor 2 homolog
169714	2.64e-17	6.59e-19	0.1049	-8.88154	-0.931912	503.44	QSOX2	quiescin sulfhydryl oxidase 2
388581	2.86e-17	7.17e-19	0.3015	8.87216	2.674727	136.35	C1QTNF12	C1q and TNF related 12
256764	3.07e-17	7.70e-19	0.4602	-8.864313	-4.0796541	222.73	WDR72	WD repeat domain 72
57709	3.12e-17	7.85e-19	0.5827	8.862176	5.1638701	23.59	SLC7A14	solute carrier family 7 member 14
7482	3.12e-17	7.87e-19	0.2354	8.861894	2.085746	237.66	WNT2B	Wnt family member 2B
9804	3.19e-17	8.06e-19	0.0834	-8.859139	-0.7391115	4204.9	TOMM20	translocase of outer mitochondrial membrane 20
101927953	3.20e-17	8.11e-19	0.3701	8.858485	3.2786898	14.38	EPIST	esophagus epithelial intergenic associated transcript
8480	3.20e-17	8.11e-19	0.1359	-8.858498	-1.2036463	733.86	RAE1	ribonucleic acid export 1
8929	3.21e-17	8.17e-19	0.5622	8.857725	4.9799382	12.45	PHOX2B	paired like homeobox 2B
79085	3.26e-17	8.31e-19	0.1829	8.855778	1.6199474	2706.81	SLC25A23	solute carrier family 25 member 23
1511	3.46e-17	8.83e-19	0.4021	8.848965	3.5583575	131.37	CTSG	cathepsin G
167681	3.55e-17	9.09e-19	0.3097	-8.845786	-2.7391237	27.21	PRSS35	serine protease 35
101927746	3.60e-17	9.24e-19	0.3397	-8.843925	-3.0043921	60.64	EMSLR	E2F1 mRNA stabilizing lncRNA
23560	3.61e-17	9.26e-19	0.1244	-8.843658	-1.1004755	1179.91	GTPBP4	GTP binding protein 4
83394	4.32e-17	1.11e-18	0.1755	8.823118	1.5483477	660.02	PITPNM3	PITPNM family member 3
4547	4.36e-17	1.12e-18	0.7393	-8.822049	-6.5224745	609.08	MTTP	microsomal triglyceride transfer protein
4583	4.39e-17	1.13e-18	0.4602	8.821066	4.0597593	15168.85	MUC2	mucin 2, oligomeric mucus/gel-forming
8813	4.45e-17	1.15e-18	0.1176	-8.819265	-1.0373844	957.12	DPM1	dolichyl-phosphate mannosyltransferase subunit 1, catalytic
101928243	5.06e-17	1.31e-18	0.1314	-8.804648	-1.1566782	255.38	DARS1-AS1	DARS1 antisense RNA 1
1215	5.22e-17	1.36e-18	0.4103	8.800803	3.6110373	26.73	CMA1	chymase 1
1477	5.33e-17	1.39e-18	0.0858	-8.798219	-0.7549186	623.11	CSTF1	cleavage stimulation factor subunit 1
142683	5.41e-17	1.41e-18	0.4711	8.796402	4.1441427	61.95	ITLN2	intelectin 2
55226	5.91e-17	1.55e-18	0.1223	-8.786177	-1.0741239	1466.26	NAT10	N-acetyltransferase 10
58490	6.11e-17	1.60e-18	0.1181	-8.782258	-1.0372551	1139.02	RPRD1B	regulation of nuclear pre-mRNA domain containing 1B
79183	6.15e-17	1.61e-18	0.1219	-8.78137	-1.070066	429.31	TTPAL	alpha tocopherol transfer protein like
6781	6.32e-17	1.66e-18	0.3463	-8.778019	-3.0397817	208.31	STC1	stanniocalcin 1
2180	6.37e-17	1.68e-18	0.3345	-8.776935	-2.9359497	2285.95	ACSL1	acyl-CoA synthetase long chain family member 1
93081	6.56e-17	1.73e-18	0.2012	-8.773416	-1.7655458	117.39	TEX30	testis expressed 30
140838	6.59e-17	1.75e-18	0.1798	-8.772598	-1.5772009	177.56	NANP	N-acetylneuraminic acid phosphatase
23316	6.60e-17	1.75e-18	0.5734	-8.772255	-5.0302457	172.06	CUX2	cut like homeobox 2
105373902	6.61e-17	1.76e-18	0.4016	8.771875	3.5230547	74.56	LOC105373902	uncharacterized LOC105373902
24147	6.68e-17	1.78e-18	0.3264	-8.770337	-2.8627932	89.35	FJX1	four-jointed box kinase 1
1268	6.78e-17	1.81e-18	0.4018	8.768552	3.5233296	36.49	CNR1	cannabinoid receptor 1
2739	6.81e-17	1.82e-18	0.1257	-8.767791	-1.1019444	1789.73	GLO1	glyoxalase I
79075	6.88e-17	1.85e-18	0.2588	-8.766318	-2.2687462	145.71	DSCC1	DNA replication and sister chromatid cohesion 1
147381	6.88e-17	1.85e-18	0.5082	8.766256	4.4550991	39.06	CBLN2	cerebellin 2 precursor
29887	7.11e-17	1.91e-18	0.2367	-8.762322	-2.0741712	247.56	SNX10	sorting nexin 10
23305	7.28e-17	1.96e-18	0.5237	-8.759409	-4.5871362	483.35	ACSL6	acyl-CoA synthetase long chain family member 6
60436	7.70e-17	2.08e-18	0.1771	-8.752829	-1.5497764	468.09	TGIF2	TGFB induced factor homeobox 2
4070	7.86e-17	2.13e-18	0.5017	-8.750251	-4.3896317	450.35	TACSTD2	tumor associated calcium signal transducer 2
51068	8.06e-17	2.19e-18	0.1126	-8.747033	-0.9845343	966.97	NMD3	NMD3 ribosome export adaptor
84133	8.06e-17	2.19e-18	0.1843	-8.747147	-1.6121059	771.75	ZNRF3	zinc and ring finger 3
1736	8.27e-17	2.25e-18	0.1589	-8.743878	-1.3896901	2335.06	DKC1	dyskerin pseudouridine synthase 1
9547	8.38e-17	2.29e-18	0.3765	8.742198	3.2917425	2371.32	CXCL14	C-X-C motif chemokine ligand 14
54517	8.49e-17	2.32e-18	0.1835	-8.740429	-1.603973	381.74	PUS7	pseudouridine synthase 7
83787	8.65e-17	2.37e-18	0.103	-8.738195	-0.899622	645.72	ARMC10	armadillo repeat containing 10
6372	8.81e-17	2.42e-18	0.4887	-8.735822	-4.2692443	113.18	CXCL6	C-X-C motif chemokine ligand 6
2980	8.89e-17	2.45e-18	0.5351	8.734602	4.6741557	3041.39	GUCA2A	guanylate cyclase activator 2A
10752	8.89e-17	2.45e-18	0.4891	8.734444	4.2724252	177.55	CHL1	cell adhesion molecule L1 like
6418	8.99e-17	2.48e-18	0.0971	-8.732869	-0.8482057	6117.28	SET	SET nuclear proto-oncogene
9818	9.72e-17	2.69e-18	0.1161	-8.723864	-1.0131931	912.19	NUP58	nucleoporin 58
27044	9.72e-17	2.70e-18	0.1018	-8.72359	-0.8884669	4934.82	SND1	staphylococcal nuclease and tudor domain containing 1
2159	1.03e-16	2.86e-18	0.3401	-8.71691	-2.9643508	552.7	F10	coagulation factor X
134285	1.06e-16	2.94e-18	0.3012	8.713897	2.6246819	760.54	TMEM171	transmembrane protein 171
2192	1.06e-16	2.95e-18	0.3675	8.713224	3.2020879	2744.37	FBLN1	fibulin 1
1757	1.08e-16	3.01e-18	0.4495	-8.711249	-3.9154181	392.83	SARDH	sarcosine dehydrogenase
107984567	1.19e-16	3.32e-18	0.2849	-8.70003	-2.4788529	78.03	LOC107984567	LINE-1 retrotransposable element ORF2 protein-like
54801	1.23e-16	3.46e-18	0.1393	-8.695314	-1.2113791	441.08	HAUS6	HAUS augmin like complex subunit 6
1136	1.24e-16	3.49e-18	0.3552	8.694375	3.0878182	75.93	CHRNA3	cholinergic receptor nicotinic alpha 3 subunit
717	1.30e-16	3.66e-18	0.3317	-8.688911	-2.8819876	3246.9	C2	complement C2
84706	1.39e-16	3.92e-18	0.3115	-8.681042	-2.704523	1969.51	GPT2	glutamic--pyruvic transaminase 2
7851	1.43e-16	4.04e-18	0.2658	8.677572	2.3060797	2948.16	MALL	mal, T cell differentiation protein like
7058	1.44e-16	4.07e-18	0.3988	-8.67691	-3.4604748	2525.44	THBS2	thrombospondin 2
5734	1.49e-16	4.22e-18	0.1717	8.672734	1.4887168	1146.71	PTGER4	prostaglandin E receptor 4
27304	1.51e-16	4.30e-18	0.1133	-8.670638	-0.9823899	405.72	MOCS3	molybdenum cofactor synthesis 3
53841	1.54e-16	4.39e-18	0.232	8.668198	2.0106462	8762.71	CDHR5	cadherin related family member 5
81544	1.57e-16	4.49e-18	0.2888	-8.665628	-2.5022399	394.97	GDPD5	glycerophosphodiester phosphodiesterase domain containing 5
51285	1.62e-16	4.64e-18	0.2356	8.661957	2.0403812	308.86	RASL12	RAS like family 12
25879	1.65e-16	4.73e-18	0.1602	-8.659775	-1.3872213	919.83	DCAF13	DDB1 and CUL4 associated factor 13
346389	1.72e-16	4.94e-18	0.2739	-8.654771	-2.3701577	924.61	MACC1	MET transcriptional regulator MACC1
27000	1.78e-16	5.13e-18	0.1131	-8.650536	-0.9781981	672.55	DNAJC2	DnaJ heat shock protein family (Hsp40) member C2
57464	1.79e-16	5.16e-18	0.2532	-8.649722	-2.1900646	65.19	STRIP2	striatin interacting protein 2
80852	1.84e-16	5.29e-18	0.2611	-8.646876	-2.2578807	663.4	GRIP2	glutamate receptor interacting protein 2
60495	1.85e-16	5.33e-18	0.5779	8.646016	4.9964323	55.71	HPSE2	heparanase 2 (inactive)
134266	1.93e-16	5.60e-18	0.1094	-8.640355	-0.9456437	293.18	GRPEL2	GrpE like 2, mitochondrial
54860	1.93e-16	5.60e-18	0.6216	8.640332	5.3709954	5050.71	MS4A12	membrane spanning 4-domains A12
249	2.05e-16	5.96e-18	0.411	-8.633253	-3.5486483	402.3	ALPL	alkaline phosphatase, biomineralization associated
55922	2.28e-16	6.63e-18	0.1522	-8.621132	-1.3125653	368.51	NKRF	NFKB repressing factor
727910	2.37e-16	6.92e-18	0.2109	8.616233	1.8172271	984.68	TLCD2	TLC domain containing 2
120071	2.42e-16	7.07e-18	0.4365	-8.613693	-3.7601019	379.62	LARGE2	LARGE xylosyl- and glucuronyltransferase 2
8140	2.64e-16	7.74e-18	0.3323	-8.603446	-2.8585701	1880.7	SLC7A5	solute carrier family 7 member 5
145483	2.69e-16	7.88e-18	0.1424	8.601313	1.2251795	194.78	FAM161B	FAM161 centrosomal protein B
101927267	3.21e-16	9.41e-18	0.3517	8.580899	3.0181873	82.8	TROAP-AS1	TROAP and PRPH antisense RNA 1
23450	3.42e-16	1.01e-17	0.1267	-8.573213	-1.0862325	3351.16	SF3B3	splicing factor 3b subunit 3
56603	3.74e-16	1.10e-17	0.2819	8.562699	2.4137083	73.87	CYP26B1	cytochrome P450 family 26 subfamily B member 1
23404	3.77e-16	1.11e-17	0.0932	-8.561516	-0.7983027	513.72	EXOSC2	exosome component 2
375190	3.78e-16	1.12e-17	0.1338	8.561079	1.1451345	136	FAM228B	family with sequence similarity 228 member B
2100	4.08e-16	1.21e-17	0.2298	8.551966	1.9649188	33.2	ESR2	estrogen receptor 2
1359	4.18e-16	1.24e-17	0.3173	8.549136	2.7130621	323.81	CPA3	carboxypeptidase A3
5021	4.32e-16	1.28e-17	0.2986	-8.545138	-2.5519193	28.93	OXTR	oxytocin receptor
1404	4.42e-16	1.32e-17	0.6005	8.54235	5.1294488	140.2	HAPLN1	hyaluronan and proteoglycan link protein 1
100188953	4.45e-16	1.33e-17	0.2761	8.541362	2.3586095	12.48	LINC00092	long intergenic non-protein coding RNA 92
388011	4.45e-16	1.33e-17	0.2966	8.541044	2.5331251	19.06	LINC01550	long intergenic non-protein coding RNA 1550
759	4.46e-16	1.34e-17	0.6465	8.540589	5.5211353	10695.87	CA1	carbonic anhydrase 1
55299	4.48e-16	1.35e-17	0.1541	-8.539678	-1.3157934	630.66	BRIX1	biogenesis of ribosomes BRX1
7004	4.48e-16	1.35e-17	0.2233	-8.539592	-1.9068588	271.97	TEAD4	TEA domain transcription factor 4
64106	4.56e-16	1.37e-17	0.3905	-8.537403	-3.3340124	49.78	NPFFR1	neuropeptide FF receptor 1
5025	4.56e-16	1.38e-17	0.1686	8.537102	1.4393083	1478.67	P2RX4	purinergic receptor P2X 4
9114	4.59e-16	1.39e-17	0.1072	8.536189	0.915344	2620.27	ATP6V0D1	ATPase H+ transporting V0 subunit d1
733	4.61e-16	1.40e-17	0.4138	-8.535512	-3.531922	373.3	C8G	complement C8 gamma chain
2907	4.65e-16	1.41e-17	0.1711	-8.534411	-1.45987	2311.35	GRINA	glutamate ionotropic receptor NMDA type subunit associated protein 1
10280	4.69e-16	1.43e-17	0.1528	-8.533056	-1.303834	1841.19	SIGMAR1	sigma non-opioid intracellular receptor 1
5033	4.81e-16	1.46e-17	0.1612	-8.530052	-1.3749793	1420.35	P4HA1	prolyl 4-hydroxylase subunit alpha 1
55213	4.82e-16	1.47e-17	0.1092	-8.529651	-0.9313213	472.02	RCBTB1	RCC1 and BTB domain containing protein 1
151195	4.82e-16	1.47e-17	0.1219	8.529395	1.0399724	542.49	CCNYL1	cyclin Y like 1
11260	4.93e-16	1.51e-17	0.1428	-8.526592	-1.2175611	1491.97	XPOT	exportin for tRNA
23109	4.96e-16	1.52e-17	0.4395	-8.525646	-3.7470907	31.6	DDN	dendrin
6844	5.01e-16	1.54e-17	0.1271	8.52435	1.0830509	989.19	VAMP2	vesicle associated membrane protein 2
8630	5.06e-16	1.56e-17	0.5281	-8.52291	-4.500753	1500.54	HSD17B6	hydroxysteroid 17-beta dehydrogenase 6
5502	5.12e-16	1.58e-17	0.4895	-8.521278	-4.1709483	138.11	PPP1R1A	protein phosphatase 1 regulatory inhibitor subunit 1A
100302132	5.13e-16	1.58e-17	0.2263	-8.520822	-1.9280358	17.2	MIR1182	microRNA 1182
57510	5.34e-16	1.65e-17	0.1721	-8.516122	-1.465367	1107.02	XPO5	exportin 5
6035	5.36e-16	1.66e-17	0.1862	8.515408	1.5857167	2489.77	RNASE1	ribonuclease A family member 1, pancreatic
2273	5.40e-16	1.67e-17	0.2074	8.514432	1.7657153	1021.82	FHL1	four and a half LIM domains 1
8614	5.60e-16	1.74e-17	0.4413	-8.509928	-3.7556272	361.81	STC2	stanniocalcin 2
56061	5.63e-16	1.75e-17	0.0861	-8.509138	-0.7322791	977.78	UBFD1	ubiquitin family domain containing 1
56920	5.85e-16	1.82e-17	0.2246	8.504475	1.9103112	303.56	SEMA3G	semaphorin 3G
107	5.95e-16	1.86e-17	0.3926	-8.502316	-3.337853	350.62	ADCY1	adenylate cyclase 1
2538	6.50e-16	2.03e-17	0.7144	-8.491799	-6.0665397	1281.25	G6PC1	glucose-6-phosphatase catalytic subunit 1
1565	6.61e-16	2.07e-17	0.4504	-8.48975	-3.8239243	1270.01	CYP2D6	cytochrome P450 family 2 subfamily D member 6
5764	6.67e-16	2.09e-17	0.2911	8.488483	2.4705738	236.76	PTN	pleiotrophin
9719	6.86e-16	2.16e-17	0.3093	-8.484946	-2.6241005	458.21	ADAMTSL2	ADAMTS like 2
10529	6.90e-16	2.17e-17	0.2249	-8.484143	-1.9084974	1060.11	NEBL	nebulette
51184	6.95e-16	2.19e-17	0.111	-8.483097	-0.9415186	351.8	GPN3	GPN-loop GTPase 3
1179	7.14e-16	2.26e-17	0.5705	8.479838	4.8379906	16344.82	CLCA1	chloride channel accessory 1
3326	7.19e-16	2.28e-17	0.1777	-8.478777	-1.5064685	24960.65	HSP90AB1	heat shock protein 90 alpha family class B member 1
2767	7.24e-16	2.30e-17	0.1757	8.477751	1.4896646	6261.15	GNA11	G protein subunit alpha 11
23483	8.13e-16	2.58e-17	0.1303	-8.464021	-1.1030905	366.9	TGDS	TDP-glucose 4,6-dehydratase
102724250	8.16e-16	2.60e-17	0.2079	8.463446	1.7594405	1044.2	LOC102724250	neuroblastoma breakpoint family member 1-like
101929357	8.16e-16	2.60e-17	0.1994	-8.463285	-1.6877227	75.57	HP09053	uncharacterized LOC101929357
4841	8.18e-16	2.61e-17	0.1017	-8.462788	-0.8606808	7214.46	NONO	non-POU domain containing octamer binding
105375728	8.44e-16	2.70e-17	0.2529	-8.458983	-2.1389673	35.12	LOC105375728	uncharacterized LOC105375728
23743	8.56e-16	2.74e-17	0.5857	-8.457087	-4.9533706	1037.17	BHMT2	betaine--homocysteine S-methyltransferase 2
348	8.93e-16	2.87e-17	0.3411	-8.451931	-2.8830661	15882.17	APOE	apolipoprotein E
57687	8.94e-16	2.87e-17	0.305	8.451608	2.5776922	120.82	VAT1L	vesicle amine transport 1 like
253012	9.89e-16	3.18e-17	0.5078	8.43969	4.2854962	1211.77	HEPACAM2	HEPACAM family member 2
441631	1.00e-15	3.24e-17	0.3593	8.437592	3.0319447	307.93	TSPAN11	tetraspanin 11
9128	1.02e-15	3.28e-17	0.099	-8.436168	-0.8348101	808.38	PRPF4	pre-mRNA processing factor 4
489	1.05e-15	3.39e-17	0.2558	8.432365	2.1567779	6010.81	ATP2A3	ATPase sarcoplasmic/endoplasmic reticulum Ca2+ transporting 3
3656	1.06e-15	3.42e-17	0.2341	-8.431117	-1.973943	283.24	IRAK2	interleukin 1 receptor associated kinase 2
140578	1.06e-15	3.42e-17	0.2748	8.431107	2.316913	38.38	CHODL	chondrolectin
101927969	1.07e-15	3.49e-17	0.2389	8.428938	2.0134236	32.97	SLIT3-AS2	SLIT3 antisense RNA 2
840	1.09e-15	3.56e-17	0.1844	8.426473	1.5535204	2790.66	CASP7	caspase 7
127602	1.15e-15	3.74e-17	0.1754	-8.420812	-1.4772635	84.21	DNAH14	dynein axonemal heavy chain 14
29789	1.16e-15	3.78e-17	0.1107	-8.419379	-0.9321248	1653.79	OLA1	Obg like ATPase 1
11240	1.17e-15	3.83e-17	0.3642	8.418081	3.0655475	4720.71	PADI2	peptidyl arginine deiminase 2
1207	1.18e-15	3.86e-17	0.0852	-8.417034	-0.7172469	1578.39	CLNS1A	chloride nucleotide-sensitive channel 1A
2653	1.18e-15	3.88e-17	0.1905	-8.416543	-1.6033864	389.33	GCSH	glycine cleavage system protein H
4013	1.21e-15	3.96e-17	0.2385	8.413979	2.0065699	1523.57	VWA5A	von Willebrand factor A domain containing 5A
79148	1.25e-15	4.13e-17	0.361	8.409243	3.0356754	725.67	MMP28	matrix metallopeptidase 28
8886	1.27e-15	4.20e-17	0.0935	-8.407316	-0.7857454	2036.67	DDX18	DEAD-box helicase 18
100506023	1.28e-15	4.24e-17	0.1878	8.406056	1.5784381	27.16	LOC100506023	uncharacterized LOC100506023
148113	1.31e-15	4.33e-17	0.3872	-8.403614	-3.2537777	25.13	CILP2	cartilage intermediate layer protein 2
4629	1.34e-15	4.46e-17	0.2986	8.400181	2.5083798	5263.03	MYH11	myosin heavy chain 11
84735	1.34e-15	4.45e-17	0.5551	-8.400296	-4.662685	64.69	CNDP1	carnosine dipeptidase 1
105378570	1.35e-15	4.48e-17	0.3008	8.399545	2.5265426	44.44	LOC105378570
79080	1.43e-15	4.78e-17	0.1593	-8.392102	-1.3367992	568.22	CCDC86	coiled-coil domain containing 86
10103	1.47e-15	4.90e-17	0.3362	8.389118	2.8201876	12244.23	TSPAN1	tetraspanin 1
125058	1.50e-15	5.01e-17	0.1798	-8.38646	-1.5074939	1561.98	TBC1D16	TBC1 domain family member 16
105379252	1.52e-15	5.09e-17	0.3364	8.384666	2.8201899	19.47	LOC105379252	family with sequence similarity 95 member B1-like
101929705	1.53e-15	5.12e-17	0.5409	-8.383849	-4.5350286	142.11	SCIRT	stem cell inhibitory RNA transcript
57181	1.54e-15	5.16e-17	0.1887	-8.38293	-1.5819206	484.05	SLC39A10	solute carrier family 39 member 10
105376328	1.63e-15	5.48e-17	0.4892	8.375967	4.0976195	37.49	LOC105376328	uncharacterized LOC105376328
2939	1.64e-15	5.53e-17	0.5813	-8.37478	-4.8678987	191.14	GSTA2	glutathione S-transferase alpha 2
10669	1.67e-15	5.63e-17	0.3308	-8.372787	-2.7698204	319.87	CGREF1	cell growth regulator with EF-hand domain 1
27163	1.72e-15	5.80e-17	0.2247	8.369311	1.880688	1693.03	NAAA	N-acylethanolamine acid amidase
726	1.85e-15	6.27e-17	0.1881	8.360048	1.5728232	5764.67	CAPN5	calpain 5
595	1.91e-15	6.49e-17	0.1869	-8.356038	-1.5616693	3208.68	CCND1	cyclin D1
90861	1.97e-15	6.67e-17	0.0866	-8.35273	-0.7234793	2316.64	JPT2	Jupiter microtubule associated homolog 2
9816	1.97e-15	6.70e-17	0.1529	-8.352192	-1.2772111	314.62	URB2	URB2 ribosome biogenesis homolog
147710	2.04e-15	6.94e-17	0.4432	-8.348122	-3.7000186	35.95	IGSF23	immunoglobulin superfamily member 23
64922	2.10e-15	7.15e-17	0.3311	8.344493	2.7632109	1292.12	LRRC19	leucine rich repeat containing 19
51360	2.10e-15	7.18e-17	0.128	-8.343952	-1.0683432	407.22	MBTPS2	membrane bound transcription factor peptidase, site 2
81285	2.17e-15	7.43e-17	0.5182	8.339935	4.3215319	30.13	OR51E2	olfactory receptor family 51 subfamily E member 2
1968	2.24e-15	7.68e-17	0.105	-8.335998	-0.8755929	4481.22	EIF2S3	eukaryotic translation initiation factor 2 subunit gamma
51072	2.26e-15	7.75e-17	0.085	-8.334967	-0.7087557	528.22	MEMO1	mediator of cell motility 1
114134	2.30e-15	7.92e-17	0.1662	8.3325	1.3850732	531.52	SLC2A13	solute carrier family 2 member 13
23333	2.46e-15	8.45e-17	0.1264	-8.324697	-1.0519684	643.71	DPY19L1	dpy-19 like C-mannosyltransferase 1
10426	2.50e-15	8.62e-17	0.0956	-8.322446	-0.7957311	775.18	TUBGCP3	tubulin gamma complex associated protein 3
8662	2.53e-15	8.74e-17	0.1403	-8.320816	-1.1676759	4560.75	EIF3B	eukaryotic translation initiation factor 3 subunit B
27165	2.62e-15	9.07e-17	0.3541	-8.316338	-2.9444074	105.54	GLS2	glutaminase 2
11170	2.66e-15	9.22e-17	0.3222	8.314446	2.6791195	196.04	FAM107A	family with sequence similarity 107 member A
5203	2.67e-15	9.27e-17	0.1933	-8.313738	-1.6073723	367.39	PFDN4	prefoldin subunit 4
79752	2.69e-15	9.35e-17	0.1066	-8.312711	-0.8862209	657.67	ZFAND1	zinc finger AN1-type containing 1
3336	2.70e-15	9.38e-17	0.1456	-8.312348	-1.2099043	2132.19	HSPE1	heat shock protein family E (Hsp10) member 1
9569	2.72e-15	9.46e-17	0.2242	-8.31137	-1.8632945	745.09	GTF2IRD1	GTF2I repeat domain containing 1
283417	2.81e-15	9.79e-17	0.3352	8.307326	2.7849367	31.04	DPY19L2	dpy-19 like 2
22809	2.81e-15	9.83e-17	0.2842	-8.306779	-2.3605553	1717.9	ATF5	activating transcription factor 5
137075	3.00e-15	1.05e-16	0.2782	8.299098	2.3089717	1578.51	CLDN23	claudin 23
1876	3.05e-15	1.07e-16	0.1111	-8.296839	-0.9213896	253	E2F6	E2F transcription factor 6
23367	3.05e-15	1.07e-16	0.0751	-8.296956	-0.6234519	4967.95	LARP1	La ribonucleoprotein 1, translational regulator
3141	3.11e-15	1.09e-16	0.1025	-8.294161	-0.8502585	559.88	HLCS	holocarboxylase synthetase
114786	3.19e-15	1.12e-16	0.4755	8.291012	3.942763	31.09	XKR4	XK related 4
340706	3.35e-15	1.18e-16	0.3867	-8.28509	-3.2041956	615.5	VWA2	von Willebrand factor A domain containing 2
5023	3.43e-15	1.21e-16	0.2774	8.281865	2.2974493	184.28	P2RX1	purinergic receptor P2X 1
57699	3.47e-15	1.23e-16	0.2509	8.280267	2.0773081	319.88	CPNE5	copine 5
54898	3.50e-15	1.24e-16	0.5808	-8.279086	-4.8084193	90.31	ELOVL2	ELOVL fatty acid elongase 2
1555	3.52e-15	1.25e-16	0.4573	-8.278279	-3.7852764	1461.56	CYP2B6	cytochrome P450 family 2 subfamily B member 6
5207	3.58e-15	1.27e-16	0.4287	-8.276217	-3.547951	70.27	PFKFB1	6-phosphofructo-2-kinase/fructose-2,6-biphosphatase 1
7123	3.66e-15	1.30e-16	0.318	8.273302	2.6308228	724.39	CLEC3B	C-type lectin domain family 3 member B
8942	3.76e-15	1.34e-16	0.3521	-8.270031	-2.912215	202.15	KYNU	kynureninase
56950	4.06e-15	1.45e-16	0.1064	-8.260684	-0.878812	662.07	SMYD2	SET and MYND domain containing 2
2906	4.07e-15	1.46e-16	0.4373	-8.260035	-3.611825	275.81	GRIN2D	glutamate ionotropic receptor NMDA type subunit 2D
54414	4.10e-15	1.47e-16	0.2033	8.259131	1.6790478	5484.41	SIAE	sialic acid acetylesterase
10471	4.10e-15	1.47e-16	0.0925	-8.258698	-0.7641365	772.48	PFDN6	prefoldin subunit 6
10004	4.10e-15	1.47e-16	0.2978	8.258582	2.459497	408.92	NAALADL1	N-acetylated alpha-linked acidic dipeptidase like 1
51388	4.10e-15	1.47e-16	0.1056	-8.258526	-0.8716948	788.91	NIP7	nucleolar pre-rRNA processing protein NIP7
51043	4.11e-15	1.48e-16	0.1237	8.25803	1.0213077	3888.06	ZBTB7B	zinc finger and BTB domain containing 7B
55616	4.13e-15	1.49e-16	0.2112	8.257412	1.7440137	599.55	ASAP3	ArfGAP with SH3 domain, ankyrin repeat and PH domain 3
1001	4.24e-15	1.53e-16	0.4999	-8.254103	-4.1262404	733.81	CDH3	cadherin 3
80336	4.28e-15	1.55e-16	0.2222	-8.252626	-1.8339606	544.95	PABPC1L	poly(A) binding protein cytoplasmic 1 like
440145	4.47e-15	1.62e-16	0.1669	-8.247348	-1.3764015	413.75	MZT1	mitotic spindle organizing protein 1
271	4.58e-15	1.66e-16	0.1169	-8.24437	-0.9640298	1177.12	AMPD2	adenosine monophosphate deaminase 2
2209	4.63e-15	1.68e-16	0.301	-8.242879	-2.4812865	78.22	FCGR1A	Fc gamma receptor Ia
790	4.65e-15	1.69e-16	0.1426	-8.241988	-1.1755699	1356.53	CAD	carbamoyl-phosphate synthetase 2, aspartate transcarbamylase, and dihydroorotase
10492	4.65e-15	1.69e-16	0.1076	-8.242098	-0.8866327	3523.44	SYNCRIP	synaptotagmin binding cytoplasmic RNA interacting protein
58494	4.81e-15	1.75e-16	0.2571	8.23782	2.118152	216.64	JAM2	junctional adhesion molecule 2
54663	4.84e-15	1.77e-16	0.1173	-8.236761	-0.966126	719.86	WDR74	WD repeat domain 74
55937	5.00e-15	1.83e-16	0.3403	-8.232731	-2.8019178	745.23	APOM	apolipoprotein M
1836	5.31e-15	1.94e-16	0.4552	8.225442	3.7441013	22929.3	SLC26A2	solute carrier family 26 member 2
5314	5.58e-15	2.05e-16	0.4516	-8.219307	-3.7122448	81.29	PKHD1	PKHD1 ciliary IPT domain containing fibrocystin/polyductin
6469	5.61e-15	2.06e-16	0.2384	-8.21845	-1.9595543	430.44	SHH	sonic hedgehog signaling molecule
100528031	5.82e-15	2.14e-16	0.2061	8.21378	1.6932304	2158.74	FKBP1A-SDCBP2	FKBP1A-SDCBP2 readthrough (NMD candidate)
8882	5.92e-15	2.18e-16	0.0981	-8.211607	-0.8056476	932.91	ZPR1	ZPR1 zinc finger
80274	6.28e-15	2.32e-16	0.3611	8.204366	2.9629761	230.85	SCUBE1	signal peptide, CUB domain and EGF like domain containing 1
96597	6.40e-15	2.36e-16	0.4108	8.201983	3.3694629	29.75	TBC1D27P	TBC1 domain family member 27, pseudogene
644139	6.75e-15	2.50e-16	0.5907	8.195326	4.8410271	55.78	PIRT	phosphoinositide interacting regulator of transient receptor potential channels
387755	7.02e-15	2.60e-16	0.4096	8.190501	3.3550634	48.43	INSC	INSC spindle orientation adaptor protein
5423	7.11e-15	2.64e-16	0.1131	-8.188794	-0.9263916	233.89	POLB	DNA polymerase beta
554235	7.18e-15	2.67e-16	0.4674	-8.187386	-3.8266389	115.52	ASPDH	aspartate dehydrogenase domain containing
162494	8.06e-15	3.00e-16	0.2977	8.173267	2.4328744	16.58	RHBDL3	rhomboid like 3
148823	8.07e-15	3.01e-16	0.357	8.173026	2.9179203	15.68	GCSAML	germinal center associated signaling and motility like
55672	8.09e-15	3.02e-16	0.2062	8.172542	1.6850069	1225.68	NBPF1	NBPF member 1
26156	8.10e-15	3.03e-16	0.1196	-8.172035	-0.9774767	2870.73	RSL1D1	ribosomal L1 domain containing 1
58476	8.10e-15	3.03e-16	0.2334	8.172068	1.9074905	2746.54	TP53INP2	tumor protein p53 inducible nuclear protein 2
51582	8.17e-15	3.06e-16	0.0991	-8.170761	-0.8101265	3425.84	AZIN1	antizyme inhibitor 1
7335	8.23e-15	3.09e-16	0.0931	-8.169735	-0.7605356	1358.43	UBE2V1	ubiquitin conjugating enzyme E2 V1
10202	8.49e-15	3.19e-16	0.5546	-8.165861	-4.5286159	83.01	DHRS2	dehydrogenase/reductase 2
28987	8.74e-15	3.29e-16	0.1206	-8.162074	-0.9840863	1347.53	NOB1	NIN1 (RPN12) binding protein 1 homolog
10953	8.80e-15	3.32e-16	0.2058	-8.161069	-1.6799131	1047.37	TOMM34	translocase of outer mitochondrial membrane 34
6507	8.86e-15	3.35e-16	0.3147	-8.160156	-2.5683802	123.92	SLC1A3	solute carrier family 1 member 3
1678	9.20e-15	3.48e-16	0.1456	-8.155364	-1.1871681	249.63	TIMM8A	translocase of inner mitochondrial membrane 8A
148	1.07e-14	4.06e-16	0.4649	-8.136855	-3.7825017	246.72	ADRA1A	adrenoceptor alpha 1A
3730	1.08e-14	4.09e-16	0.2208	-8.135924	-1.7967175	66.68	ANOS1	anosmin 1
144577	1.10e-14	4.19e-16	0.1052	-8.132955	-0.8553742	162.54	KICS2	KICSTOR subunit 2
7407	1.15e-14	4.37e-16	0.141	-8.127967	-1.1461515	2385.15	VARS1	valyl-tRNA synthetase 1
441951	1.15e-14	4.39e-16	0.1749	-8.127296	-1.4216314	1546.22	ZFAS1	ZNFX1 antisense RNA 1
123264	1.17e-14	4.45e-16	0.3873	8.125701	3.1474056	383.89	SLC51B	solute carrier family 51 subunit beta
79628	1.18e-14	4.51e-16	0.3506	-8.123969	-2.8479557	141.94	SH3TC2	SH3 domain and tetratricopeptide repeats 2
11095	1.19e-14	4.56e-16	0.2962	8.122774	2.406314	28.81	ADAMTS8	ADAM metallopeptidase with thrombospondin type 1 motif 8
5003	1.20e-14	4.61e-16	0.2068	8.121424	1.6794119	535.3	SLC22A18AS	SLC22A18 antisense RNA
6573	1.23e-14	4.71e-16	0.1778	-8.118659	-1.4437669	851.15	SLC19A1	solute carrier family 19 member 1
7782	1.28e-14	4.90e-16	0.2064	8.113859	1.6743845	258.39	SLC30A4	solute carrier family 30 member 4
1908	1.34e-14	5.17e-16	0.4342	8.107494	3.5204863	835.44	EDN3	endothelin 3
25885	1.38e-14	5.31e-16	0.1128	-8.104208	-0.9138631	1421.62	POLR1A	RNA polymerase I subunit A
647215	1.40e-14	5.41e-16	0.3554	8.10189	2.8791744	52.82	MROH3P	maestro heat like repeat family member 3, pseudogene
23584	1.40e-14	5.41e-16	0.4539	8.101854	3.6777718	1892.65	VSIG2	V-set and immunoglobulin domain containing 2
283152	1.47e-14	5.67e-16	0.2119	8.096186	1.7159566	76.3	CCDC153	coiled-coil domain containing 153
23139	1.48e-14	5.75e-16	0.1415	8.094577	1.1457174	2744.76	MAST2	microtubule associated serine/threonine kinase 2
3067	1.49e-14	5.76e-16	0.2941	8.09419	2.3805328	61.33	HDC	histidine decarboxylase
221830	1.49e-14	5.79e-16	0.1203	-8.093713	-0.9735769	450.96	POLR1F	RNA polymerase I subunit F
410	1.51e-14	5.87e-16	0.1248	8.092084	1.0096042	1031.32	ARSA	arylsulfatase A
84627	1.51e-14	5.89e-16	0.2288	-8.091646	-1.8509642	135.15	ZNF469	zinc finger protein 469
159296	1.52e-14	5.93e-16	0.6663	8.090772	5.3906985	265.68	NKX2-3	NK2 homeobox 3
79654	1.57e-14	6.12e-16	0.119	8.08685	0.9627035	2372.7	HECTD3	HECT domain E3 ubiquitin protein ligase 3
3146	1.61e-14	6.28e-16	0.1037	-8.083711	-0.8379791	9093.63	HMGB1	high mobility group box 1
3651	1.69e-14	6.62e-16	0.465	-8.077274	-3.7559182	217.57	PDX1	pancreatic and duodenal homeobox 1
79594	1.72e-14	6.73e-16	0.0823	8.075268	0.6646791	785.14	MUL1	mitochondrial E3 ubiquitin protein ligase 1
79611	1.77e-14	6.93e-16	0.4048	-8.071688	-3.2670844	331.37	ACSS3	acyl-CoA synthetase short chain family member 3
143458	1.78e-14	6.99e-16	0.2479	-8.070773	-2.0010866	187.13	LDLRAD3	low density lipoprotein receptor class A domain containing 3
414332	1.80e-14	7.07e-16	0.3921	8.06931	3.1641825	28.01	LCN10	lipocalin 10
23223	1.81e-14	7.13e-16	0.1802	-8.068227	-1.4537641	909.5	RRP12	ribosomal RNA processing 12 homolog
7752	1.84e-14	7.25e-16	0.105	-8.066172	-0.8465968	183.1	ZNF200	zinc finger protein 200
10213	1.85e-14	7.30e-16	0.1194	-8.0654	-0.9632704	1248.57	PSMD14	proteasome 26S subunit, non-ATPase 14
79711	1.89e-14	7.47e-16	0.143	-8.062549	-1.1528343	968.21	IPO4	importin 4
430	1.89e-14	7.49e-16	0.3736	-8.062299	-3.0124412	1328.3	ASCL2	achaete-scute family bHLH transcription factor 2
54606	1.90e-14	7.53e-16	0.1193	-8.061533	-0.9616634	1281.77	DDX56	DEAD-box helicase 56
377841	1.90e-14	7.53e-16	0.3426	8.061614	2.762111	1029.27	ENTPD8	ectonucleoside triphosphate diphosphohydrolase 8
440503	1.90e-14	7.56e-16	0.3953	-8.061182	-3.1865504	207.54	PLIN5	perilipin 5
22974	1.90e-14	7.55e-16	0.2637	-8.061269	-2.1261461	1593.66	TPX2	TPX2 microtubule nucleation factor
51645	1.91e-14	7.61e-16	0.1478	-8.060368	-1.1913032	389.27	PPIL1	peptidylprolyl isomerase like 1
81618	1.92e-14	7.67e-16	0.3072	8.059391	2.4757171	37040.54	ITM2C	integral membrane protein 2C
6548	2.07e-14	8.28e-16	0.1878	8.049943	1.5121628	1880.47	SLC9A1	solute carrier family 9 member A1
10732	2.11e-14	8.46e-16	0.1469	-8.047318	-1.1818193	330.81	TCFL5	transcription factor like 5
5794	2.16e-14	8.66e-16	0.25	8.044462	2.0112925	2936.22	PTPRH	protein tyrosine phosphatase receptor type H
8840	2.20e-14	8.83e-16	0.3658	-8.042135	-2.9418711	147.62	CCN4	cellular communication network factor 4
79989	2.26e-14	9.07e-16	0.1883	-8.038815	-1.5133372	117.23	TTC26	tetratricopeptide repeat domain 26
55726	2.31e-14	9.32e-16	0.1337	-8.035542	-1.0746985	440.72	INTS13	integrator complex subunit 13
4982	2.33e-14	9.40e-16	0.2937	-8.034433	-2.3599669	282.62	TNFRSF11B	TNF receptor superfamily member 11b
6327	2.33e-14	9.41e-16	0.4043	8.034291	3.2479696	20.72	SCN2B	sodium voltage-gated channel beta subunit 2
2050	2.37e-14	9.56e-16	0.1391	-8.032325	-1.1176845	2594.6	EPHB4	EPH receptor B4
57732	2.37e-14	9.60e-16	0.1939	8.031884	1.557669	533.61	ZFYVE28	zinc finger FYVE-type containing 28
161291	2.41e-14	9.76e-16	0.1913	8.029896	1.5357283	1947	TMEM30B	transmembrane protein 30B
5682	2.43e-14	9.85e-16	0.0756	-8.028682	-0.6066329	1996.15	PSMA1	proteasome 20S subunit alpha 1
101927479	2.46e-14	1.00e-15	0.1543	8.026715	1.2385828	55.07	EPHA2-AS1	EPHA2 antisense RNA 1
10849	2.47e-14	1.01e-15	0.1427	-8.026092	-1.145231	260.76	POLR1G	RNA polymerase I subunit G
3512	2.57e-14	1.05e-15	0.5033	8.021031	4.0371491	56213.78	JCHAIN	joining chain of multimeric IgA and IgM
55248	2.60e-14	1.06e-15	0.1657	-8.019513	-1.3290898	153.24	PACC1	proton activated chloride channel 1
54997	2.60e-14	1.06e-15	0.4092	-8.019512	-3.2814368	348.31	TESC	tescalcin
55661	2.61e-14	1.07e-15	0.1304	-8.01887	-1.0453935	2053.53	DDX27	DEAD-box helicase 27
6319	2.65e-14	1.08e-15	0.3225	-8.017	-2.585094	6779.43	SCD	stearoyl-CoA desaturase
220107	2.68e-14	1.10e-15	0.2334	-8.015118	-1.8703779	22.41	DLEU7	deleted in lymphocytic leukemia 7
57482	2.71e-14	1.11e-15	0.2788	8.013813	2.234605	1037.07	CRACD	capping protein inhibiting regulator of actin dynamics
64794	2.77e-14	1.14e-15	0.1123	-8.010572	-0.899345	345.51	DDX31	DEAD-box helicase 31
503638	2.77e-14	1.14e-15	0.5355	-8.010632	-4.2898353	108.58	DUXAP9	double homeobox A pseudogene 9
4507	2.83e-14	1.17e-15	0.1309	-8.007992	-1.0483027	640.7	MTAP	methylthioadenosine phosphorylase
84343	2.84e-14	1.17e-15	0.3234	-8.007149	-2.5891447	1591.3	HPS3	HPS3 biogenesis of lysosomal organelles complex 2 subunit 1
8321	2.84e-14	1.18e-15	0.1415	8.00703	1.1329646	662.55	FZD1	frizzled class receptor 1
50636	2.93e-14	1.21e-15	0.1606	8.003089	1.2856509	802.87	ANO7	anoctamin 7
171023	3.03e-14	1.26e-15	0.1041	-7.998757	-0.8329624	1677.68	ASXL1	ASXL transcriptional regulator 1
57217	3.19e-14	1.32e-15	0.0992	7.9925	0.7925686	1200.06	TTC7A	tetratricopeptide repeat domain 7A
92659	3.19e-14	1.33e-15	0.2975	-7.99208	-2.3777049	43.52	MILIP	MYC inducible lncRNA inactivating p53
64220	3.25e-14	1.35e-15	0.5146	-7.989679	-4.1111934	83.14	STRA6	signaling receptor and transporter of retinol STRA6
100616113	3.35e-14	1.39e-15	0.2165	7.985914	1.7291578	154.38	MIR4680	microRNA 4680
347741	3.36e-14	1.40e-15	0.6659	7.985359	5.317733	35.46	OTOP3	otopetrin 3
10527	3.41e-14	1.43e-15	0.1082	-7.983261	-0.8634859	3140.65	IPO7	importin 7
6578	3.45e-14	1.44e-15	0.3258	7.981821	2.6004847	772.28	SLCO2A1	solute carrier organic anion transporter family member 2A1
106635540	3.45e-14	1.45e-15	0.1877	-7.981468	-1.4984264	353.44	SNORA105B	small nucleolar RNA, H/ACA box 105B
100506542	3.45e-14	1.45e-15	0.6263	7.981299	4.9984755	52.04	LINC01082	long intergenic non-protein coding RNA 1082
107983998	3.46e-14	1.45e-15	0.1566	7.98107	1.2498392	128.27	LOC107983998	uncharacterized LOC107983998
653381	3.46e-14	1.45e-15	0.2995	-7.980728	-2.3902119	503.17	SORD2P	sorbitol dehydrogenase 2, pseudogene
6586	3.49e-14	1.47e-15	0.2713	7.979438	2.1645815	727.58	SLIT3	slit guidance ligand 3
55839	3.51e-14	1.48e-15	0.14	-7.978576	-1.1172006	446.4	CENPN	centromere protein N
10560	3.55e-14	1.50e-15	0.1665	-7.977058	-1.328218	329.12	SLC19A2	solute carrier family 19 member 2
7422	3.55e-14	1.50e-15	0.2697	-7.9769	-2.1516319	5956.57	VEGFA	vascular endothelial growth factor A
29802	3.55e-14	1.50e-15	0.3711	7.976886	2.9599795	30.88	VPREB3	V-set pre-B cell surrogate light chain 3
55854	3.72e-14	1.58e-15	0.0856	-7.970824	-0.6819166	1858.1	ZC3H15	zinc finger CCCH-type containing 15
5125	3.78e-14	1.60e-15	0.2954	7.968757	2.3540529	1038.99	PCSK5	proprotein convertase subtilisin/kexin type 5
2277	3.89e-14	1.65e-15	0.4759	7.965139	3.7910069	19.29	VEGFD	vascular endothelial growth factor D
3192	3.90e-14	1.66e-15	0.0741	-7.964451	-0.5897989	9117.58	HNRNPU	heterogeneous nuclear ribonucleoprotein U
84881	3.92e-14	1.67e-15	0.0911	-7.963617	-0.7252505	515.35	RPUSD4	RNA pseudouridine synthase D4
2357	3.92e-14	1.67e-15	0.3405	-7.963703	-2.7112536	146.93	FPR1	formyl peptide receptor 1
100529241	3.94e-14	1.68e-15	0.1221	-7.96278	-0.9720821	2362.28	HSPE1-MOB4	HSPE1-MOB4 readthrough
8556	4.01e-14	1.71e-15	0.2195	7.960565	1.7476279	319.07	CDC14A	cell division cycle 14A
26164	4.03e-14	1.72e-15	0.1073	-7.959853	-0.8541643	1006.57	MTG2	mitochondrial ribosome associated GTPase 2
57820	4.12e-14	1.76e-15	0.1322	-7.956865	-1.0516852	633.18	CCNB1IP1	cyclin B1 interacting protein 1
1116	4.18e-14	1.79e-15	0.5841	-7.954927	-4.6466383	1499.82	CHI3L1	chitinase 3 like 1
8553	4.29e-14	1.84e-15	0.2531	-7.951493	-2.0123113	4260.16	BHLHE40	basic helix-loop-helix family member e40
55083	4.35e-14	1.87e-15	0.4002	-7.94936	-3.1810362	137.38	KIF26B	kinesin family member 26B
11343	4.35e-14	1.88e-15	0.1664	7.949263	1.3228203	4964.31	MGLL	monoglyceride lipase
7732	4.35e-14	1.87e-15	0.2571	7.949532	2.0439239	95.81	RNF112	ring finger protein 112
9875	4.38e-14	1.89e-15	0.1522	-7.948485	-1.2098333	897.56	URB1	URB1 ribosome biogenesis homolog
6273	4.54e-14	1.96e-15	0.4599	-7.943796	-3.6535058	69.78	S100A2	S100 calcium binding protein A2
3159	4.59e-14	1.98e-15	0.1904	-7.942311	-1.5123451	5537.03	HMGA1	high mobility group AT-hook 1
55722	4.66e-14	2.02e-15	0.1978	-7.94005	-1.5703764	270.13	CEP72	centrosomal protein 72
3960	4.66e-14	2.02e-15	0.2541	7.939985	2.0173564	39756.56	LGALS4	galectin 4
84946	4.77e-14	2.07e-15	0.1167	-7.937072	-0.9261172	761.06	LTV1	LTV1 ribosome biogenesis factor
116842	4.83e-14	2.10e-15	0.4478	-7.935387	-3.5538254	340.11	LEAP2	liver enriched antimicrobial peptide 2
100128006	4.86e-14	2.12e-15	0.4016	7.934256	3.1866883	25.34	ARHGAP44-AS1	ARHGAP44 and MYOCD antisense RNA 1
112268294	4.86e-14	2.12e-15	0.4682	-7.934207	-3.71509	208.64	LOC112268294	replaced by ID 102723722
5425	4.88e-14	2.13e-15	0.1621	-7.933686	-1.2861247	2138.08	POLD2	DNA polymerase delta 2, accessory subunit
84259	5.11e-14	2.23e-15	0.1271	-7.927732	-1.0076067	471.82	DCUN1D5	defective in cullin neddylation 1 domain containing 5
647979	5.12e-14	2.24e-15	0.0974	-7.927403	-0.7721372	10240.54	NORAD	non-coding RNA activated by DNA damage
4673	5.29e-14	2.32e-15	0.1378	-7.923114	-1.09205	4186.63	NAP1L1	nucleosome assembly protein 1 like 1
375567	5.31e-14	2.33e-15	0.516	7.922602	4.0877253	13.84	VWC2	von Willebrand factor C domain containing 2
81572	5.37e-14	2.36e-15	0.1334	-7.920891	-1.0567318	480.15	PDRG1	p53 and DNA damage regulated 1
90407	5.40e-14	2.37e-15	0.117	-7.920179	-0.926383	530.46	TMEM41A	transmembrane protein 41A
1310	5.43e-14	2.39e-15	0.4226	7.919261	3.3466311	36.93	COL19A1	collagen type XIX alpha 1 chain
2335	5.62e-14	2.47e-15	0.3285	-7.914911	-2.6002467	38931.07	FN1	fibronectin 1
6398	5.62e-14	2.48e-15	0.3204	7.91473	2.5360018	1394.4	SECTM1	secreted and transmembrane 1
100130418	5.67e-14	2.50e-15	0.3987	7.913395	3.1547586	15.79	CECR7	cat eye syndrome chromosome region, candidate 7
10963	6.04e-14	2.67e-15	0.1093	-7.905379	-0.8644253	3195.15	STIP1	stress induced phosphoprotein 1
100132417	6.11e-14	2.71e-15	0.3153	-7.90377	-2.4919066	19.87	FCGR1CP	Fc gamma receptor Ic, pseudogene
503639	6.11e-14	2.70e-15	0.5534	-7.903839	-4.3737883	63.74	DUXAP10	double homeobox A pseudogene 10
148979	6.22e-14	2.76e-15	0.3726	7.901356	2.9440756	9.96	GLIS1	GLIS family zinc finger 1
100288911	6.22e-14	2.76e-15	0.1864	7.901102	1.4724714	24.41	CRIM1-DT	CRIM1 divergent transcript
6900	6.24e-14	2.77e-15	0.5	7.900656	3.9505393	33.01	CNTN2	contactin 2
7203	6.41e-14	2.86e-15	0.1281	-7.89705	-1.011731	4766.68	CCT3	chaperonin containing TCP1 subunit 3
54994	6.51e-14	2.90e-15	0.0897	-7.895057	-0.7085173	1742.94	GID8	GID complex subunit 8 homolog
11252	6.54e-14	2.92e-15	0.1286	7.894404	1.0152089	3454.82	PACSIN2	protein kinase C and casein kinase substrate in neurons 2
143941	7.12e-14	3.18e-15	0.4932	-7.883659	-3.8878369	103.6	TTC36	tetratricopeptide repeat domain 36
63875	7.32e-14	3.28e-15	0.1271	-7.87989	-1.0016805	904.81	MRPL17	mitochondrial ribosomal protein L17
3756	7.36e-14	3.30e-15	0.3732	7.878978	2.9403139	19.55	KCNH1	potassium voltage-gated channel subfamily H member 1
80018	7.36e-14	3.30e-15	0.1247	-7.878955	-0.982382	444.94	NAA25	N-alpha-acetyltransferase 25, NatB auxiliary subunit
10099	7.58e-14	3.40e-15	0.1892	7.875164	1.4897109	11298.66	TSPAN3	tetraspanin 3
9518	7.67e-14	3.45e-15	0.2855	-7.873562	-2.2477059	2324.44	GDF15	growth differentiation factor 15
29105	7.91e-14	3.56e-15	0.0902	-7.86955	-0.7096008	535.52	CFAP20	cilia and flagella associated protein 20
22802	7.96e-14	3.58e-15	0.7202	7.868674	5.6667624	10149.1	CLCA4	chloride channel accessory 4
79872	8.10e-14	3.66e-15	0.1655	7.866192	1.3018827	1418.26	CBLL1	Cbl proto-oncogene like 1
256158	8.10e-14	3.65e-15	0.3526	7.866335	2.773589	686.37	HMCN2	hemicentin 2
29128	8.41e-14	3.80e-15	0.2237	-7.861267	-1.7583635	489.84	UHRF1	ubiquitin like with PHD and ring finger domains 1
79908	8.59e-14	3.89e-15	0.441	7.858492	3.4653294	1340.62	BTNL8	butyrophilin like 8
2676	8.61e-14	3.90e-15	0.4242	7.85806	3.3336646	50.36	GFRA3	GDNF family receptor alpha 3
101928864	8.79e-14	3.99e-15	0.1563	7.855347	1.2274925	104.6	LOC101928864	uncharacterized LOC101928864
6332	8.82e-14	4.01e-15	0.4131	7.854711	3.2446793	128.84	SCN7A	sodium voltage-gated channel alpha subunit 7
6742	9.01e-14	4.10e-15	0.1098	-7.851959	-0.8619734	1328.18	SSBP1	single stranded DNA binding protein 1
5688	9.12e-14	4.15e-15	0.1412	-7.850163	-1.1083296	3997.59	PSMA7	proteasome 20S subunit alpha 7
857	9.40e-14	4.29e-15	0.1879	7.846279	1.4746614	692.3	CAV1	caveolin 1
1871	9.62e-14	4.39e-15	0.1241	-7.843145	-0.9735614	450.48	E2F3	E2F transcription factor 3
114780	9.62e-14	4.39e-15	0.3144	7.843222	2.4659159	24.63	PKD1L2	polycystin 1 like 2 (gene/pseudogene)
821	9.74e-14	4.45e-15	0.0821	-7.841443	-0.6438424	14213.28	CANX	calnexin
5858	9.81e-14	4.49e-15	0.5696	-7.840391	-4.4661391	148.69	PZP	PZP alpha-2-macroglobulin like
9314	1.01e-13	4.64e-15	0.3036	7.836234	2.379458	4739.69	KLF4	KLF transcription factor 4
5212	1.05e-13	4.84e-15	0.4033	7.830937	3.1582186	24.35	VIT	vitrin
63027	1.07e-13	4.92e-15	0.1988	7.828888	1.55639	2453.86	SLC22A23	solute carrier family 22 member 23
619189	1.08e-13	4.95e-15	0.1458	7.828069	1.141468	288.64	SERINC4	serine incorporator 4
51654	1.08e-13	4.96e-15	0.1267	-7.827851	-0.9919924	578.47	CDK5RAP1	CDK5 regulatory subunit associated protein 1
27352	1.08e-13	4.98e-15	0.1291	7.82741	1.0105659	1922.54	SGSM3	small G protein signaling modulator 3
946	1.09e-13	5.01e-15	0.3273	7.826616	2.5614491	61.99	SIGLEC6	sialic acid binding Ig like lectin 6
25896	1.09e-13	5.04e-15	0.113	-7.825803	-0.8840351	435.03	INTS7	integrator complex subunit 7
139411	1.12e-13	5.20e-15	0.3896	7.822092	3.0478612	18.75	PTCHD1	patched domain containing 1
100505566	1.12e-13	5.21e-15	0.4057	7.8218	3.1729464	12.74	LINC00578	long intergenic non-protein coding RNA 578
23474	1.13e-13	5.23e-15	0.2321	7.821232	1.8155056	3714.94	ETHE1	ETHE1 persulfide dioxygenase
229	1.20e-13	5.59e-15	0.7231	-7.812972	-5.6494363	15499.56	ALDOB	aldolase, fructose-bisphosphate B
144423	1.22e-13	5.67e-15	0.4972	-7.811045	-3.8834059	90.38	GLT1D1	glycosyltransferase 1 domain containing 1
10537	1.22e-13	5.68e-15	0.44	-7.810868	-3.436791	2878.1	UBD	ubiquitin D
4916	1.23e-13	5.74e-15	0.3237	7.809455	2.5277152	47.25	NTRK3	neurotrophic receptor tyrosine kinase 3
109729127	1.34e-13	6.25e-15	0.5309	-7.798812	-4.1407173	38.6	KRT7-AS	KRT7 antisense RNA 1
10196	1.39e-13	6.48e-15	0.1448	-7.794199	-1.1289559	382.86	PRMT3	protein arginine methyltransferase 3
100130933	1.39e-13	6.49e-15	0.2274	7.79413	1.7722411	94.4	SMIM6	small integral membrane protein 6
1951	1.41e-13	6.62e-15	0.2957	-7.791588	-2.3040501	416.25	CELSR3	cadherin EGF LAG seven-pass G-type receptor 3
55127	1.42e-13	6.68e-15	0.1097	-7.790463	-0.8547803	1039.75	HEATR1	HEAT repeat containing 1
51316	1.42e-13	6.68e-15	0.4005	7.790301	3.1202096	2361.46	PLAC8	placenta associated 8
6282	1.43e-13	6.74e-15	0.2377	-7.78918	-1.8512909	3414.75	S100A11	S100 calcium binding protein A11
7516	1.43e-13	6.74e-15	0.2606	-7.789314	-2.0300856	98.23	XRCC2	X-ray repair cross complementing 2
27111	1.43e-13	6.75e-15	0.3225	7.789108	2.5122405	1581.5	SDCBP2	syndecan binding protein 2
144455	1.47e-13	6.93e-15	0.2478	-7.785696	-1.9292223	91.68	E2F7	E2F transcription factor 7
10539	1.49e-13	7.04e-15	0.1004	-7.783843	-0.7811206	847.72	GLRX3	glutaredoxin 3
23551	1.52e-13	7.19e-15	0.3651	7.78101	2.8405388	259.44	RASD2	RASD family member 2
4839	1.53e-13	7.22e-15	0.1552	-7.780489	-1.20762	1047.06	NOP2	NOP2 nucleolar protein
64328	1.53e-13	7.25e-15	0.1282	-7.780098	-0.9976834	732.41	XPO4	exportin 4
5570	1.57e-13	7.43e-15	0.3932	7.776904	3.0582101	1003.01	PKIB	cAMP-dependent protein kinase inhibitor beta
56652	1.59e-13	7.56e-15	0.1683	-7.774692	-1.3081631	579.58	TWNK	twinkle mtDNA helicase
225689	1.61e-13	7.65e-15	0.3983	-7.773305	-3.0962369	183.18	MAPK15	mitogen-activated protein kinase 15
51132	1.64e-13	7.78e-15	0.1131	-7.77109	-0.8789967	991.8	RLIM	ring finger protein, LIM domain interacting
23327	1.68e-13	8.00e-15	0.1863	7.767529	1.4469812	2090.24	NEDD4L	NEDD4 like E3 ubiquitin protein ligase
5036	1.70e-13	8.11e-15	0.1055	-7.765879	-0.8195506	3663.67	PA2G4	proliferation-associated 2G4
8708	1.76e-13	8.38e-15	0.5605	7.761736	4.3506855	85.57	B3GALT1	beta-1,3-galactosyltransferase 1
5729	1.79e-13	8.55e-15	0.4027	7.759144	3.1248776	167.24	PTGDR	prostaglandin D2 receptor
256691	1.81e-13	8.67e-15	0.1727	7.757318	1.3394692	279.29	MAMDC2	MAM domain containing 2
84306	1.86e-13	8.90e-15	0.1622	-7.754118	-1.2575165	153.76	PDCD2L	programmed cell death 2 like
2517	1.93e-13	9.23e-15	0.1852	7.749385	1.4350335	3346.78	FUCA1	alpha-L-fucosidase 1
339524	1.96e-13	9.38e-15	0.3016	7.747336	2.3366411	41.66	LINC01140	long intergenic non-protein coding RNA 1140
2259	2.00e-13	9.60e-15	0.3188	-7.744408	-2.4690952	85.04	FGF14	fibroblast growth factor 14
91608	2.00e-13	9.61e-15	0.41	-7.744273	-3.175232	57.05	RASL10B	RAS like family 10 member B
10940	2.00e-13	9.64e-15	0.1682	-7.7439	-1.3023578	215.31	POP1	POP1 homolog, ribonuclease P/MRP subunit
9319	2.01e-13	9.70e-15	0.2766	-7.743132	-2.1417273	252.97	TRIP13	thyroid hormone receptor interactor 13
55131	2.02e-13	9.72e-15	0.1229	-7.742822	-0.9514077	640.64	RBM28	RNA binding motif protein 28
1000	2.03e-13	9.78e-15	0.4642	-7.742022	-3.594138	360.06	CDH2	cadherin 2
2185	2.03e-13	9.81e-15	0.1616	7.741746	1.2510162	2184.34	PTK2B	protein tyrosine kinase 2 beta
10575	2.03e-13	9.82e-15	0.1189	-7.741579	-0.9206501	2356.86	CCT4	chaperonin containing TCP1 subunit 4
100616483	2.15e-13	1.04e-14	0.3215	-7.734037	-2.4867069	143.1	MIR4751	microRNA 4751
55757	2.17e-13	1.05e-14	0.1254	-7.732789	-0.969803	373.76	UGGT2	UDP-glucose glycoprotein glucosyltransferase 2
2532	2.17e-13	1.05e-14	0.4019	7.732616	3.1074721	148.95	ACKR1	atypical chemokine receptor 1 (Duffy blood group)
6615	2.18e-13	1.06e-14	0.3363	-7.731859	-2.5998738	92.46	SNAI1	snail family transcriptional repressor 1
116447	2.18e-13	1.06e-14	0.2052	-7.731622	-1.5865009	1213.64	TOP1MT	DNA topoisomerase I mitochondrial
11082	2.21e-13	1.08e-14	0.5375	-7.729814	-4.1551495	91.07	ESM1	endothelial cell specific molecule 1
100507053	2.22e-13	1.09e-14	0.4926	-7.728839	-3.8072067	500.45	LOC100507053	uncharacterized LOC100507053
1277	2.25e-13	1.10e-14	0.2975	-7.7271	-2.2987935	24187.82	COL1A1	collagen type I alpha 1 chain
102466720	2.29e-13	1.12e-14	0.4206	7.724701	3.2491888	17.58	MIR6720	microRNA 6720
57477	2.36e-13	1.15e-14	0.2333	-7.721132	-1.8013776	464.48	SHROOM4	shroom family member 4
10247	2.36e-13	1.16e-14	0.2162	-7.720868	-1.6694652	771.2	RIDA	reactive intermediate imine deaminase A homolog
84172	2.36e-13	1.16e-14	0.1311	-7.720514	-1.0124695	727.78	POLR1B	RNA polymerase I subunit B
6997	2.39e-13	1.18e-14	0.3427	-7.718633	-2.6450799	239.68	TDGF1	teratocarcinoma-derived growth factor 1
83874	2.41e-13	1.18e-14	0.1179	7.717822	0.9101376	668.6	TBC1D10A	TBC1 domain family member 10A
146754	2.42e-13	1.19e-14	0.2933	-7.717224	-2.2637582	45.23	DNAH2	dynein axonemal heavy chain 2
57704	2.42e-13	1.19e-14	0.0959	7.71696	0.739998	2658.46	GBA2	glucosylceramidase beta 2
283267	2.42e-13	1.19e-14	0.1437	7.716722	1.1088594	106.38	LINC00294	long intergenic non-protein coding RNA 294
1512	2.43e-13	1.20e-14	0.1653	-7.716185	-1.2756144	1652.55	CTSH	cathepsin H
23594	2.43e-13	1.20e-14	0.2605	-7.715927	-2.009901	152.52	ORC6	origin recognition complex subunit 6
9912	2.47e-13	1.22e-14	0.2959	7.713754	2.2825827	1240.06	ARHGAP44	Rho GTPase activating protein 44
26039	2.49e-13	1.23e-14	0.1137	-7.712529	-0.8767411	615.79	SS18L1	SS18L1 subunit of BAF chromatin remodeling complex
101927393	2.51e-13	1.24e-14	0.1293	7.711559	0.9972161	341.65	LOC101927393	uncharacterized LOC101927393
23212	2.51e-13	1.24e-14	0.1951	-7.711366	-1.5042747	748.88	RRS1	ribosome biogenesis regulator 1 homolog
105376810	2.54e-13	1.26e-14	0.2568	7.709781	1.979659	15.56	LOC105376810	uncharacterized LOC105376810
29980	2.57e-13	1.28e-14	0.1378	-7.708112	-1.0621912	205.26	DONSON	DNA replication fork stabilization factor DONSON
285958	2.75e-13	1.37e-14	0.2236	-7.699191	-1.7211816	361.57	SNHG15	small nucleolar RNA host gene 15
3376	2.75e-13	1.37e-14	0.1345	-7.698902	-1.0357225	2024.48	IARS1	isoleucyl-tRNA synthetase 1
23650	2.75e-13	1.37e-14	0.4705	-7.698836	-3.6220644	709.01	TRIM29	tripartite motif containing 29
5701	2.76e-13	1.38e-14	0.1011	-7.698411	-0.7782313	1816.48	PSMC2	proteasome 26S subunit, ATPase 2
439965	2.81e-13	1.41e-14	0.1355	-7.695826	-1.0425823	258.99	SHLD2P3	shieldin complex subunit 2 pseudogene 3
8780	2.85e-13	1.43e-14	0.1603	7.693819	1.2337005	2582.57	RIOK3	RIO kinase 3
54793	2.89e-13	1.45e-14	0.1714	7.691711	1.3183725	937.69	KCTD9	potassium channel tetramerization domain containing 9
100507246	2.89e-13	1.45e-14	0.1317	-7.691842	-1.0130198	966.56	SNHG16	small nucleolar RNA host gene 16
140699	2.93e-13	1.47e-14	0.1039	-7.689957	-0.7988777	593.6	MROH8	maestro heat like repeat family member 8
3646	2.96e-13	1.49e-14	0.1131	-7.688562	-0.8697721	6018.27	EIF3E	eukaryotic translation initiation factor 3 subunit E
9854	2.96e-13	1.49e-14	0.1259	7.688649	0.968139	887.37	C2CD2L	C2CD2 like
10825	3.09e-13	1.56e-14	0.0997	-7.682817	-0.7663034	334.96	NEU3	neuraminidase 3
10606	3.20e-13	1.61e-14	0.1881	-7.678192	-1.4438906	2495.24	PAICS	phosphoribosylaminoimidazole carboxylase and phosphoribosylaminoimidazolesuccinocarboxamide synthase
8535	3.30e-13	1.67e-14	0.1724	-7.673918	-1.3231588	803.43	CBX4	chromobox 4
221416	3.31e-13	1.67e-14	0.5844	-7.673476	-4.4842684	793.54	LINC03040	long intergenic non-protein coding RNA 3040
105379132	3.33e-13	1.68e-14	0.296	7.672713	2.2709282	17.75	SEMA6A-AS2	SEMA6A antisense RNA 2
157769	3.41e-13	1.73e-14	0.1098	-7.669299	-0.8423269	1347.87	FAM91A1	family with sequence similarity 91 member A1
4058	3.45e-13	1.75e-14	0.3027	7.667752	2.3207204	383.53	LTK	leukocyte receptor tyrosine kinase
2826	3.45e-13	1.75e-14	0.2609	7.667542	2.0004169	21.87	CCR10	C-C motif chemokine receptor 10
55277	3.46e-13	1.76e-14	0.3434	-7.667167	-2.6327466	781.06	FGGY	FGGY carbohydrate kinase domain containing
9760	3.49e-13	1.77e-14	0.3001	7.666004	2.3006074	274.62	TOX	thymocyte selection associated high mobility group box
105372989	3.62e-13	1.84e-14	0.3814	-7.661253	-2.9222969	31.83	LOC105372989
4234	3.63e-13	1.85e-14	0.154	-7.660618	-1.1797144	324.62	METTL1	methyltransferase 1, tRNA methylguanosine
400935	3.70e-13	1.89e-14	0.3533	7.657973	2.7054556	26.74	IL17REL	interleukin 17 receptor E like
9221	3.71e-13	1.90e-14	0.1521	-7.657509	-1.1648689	2595.1	NOLC1	nucleolar and coiled-body phosphoprotein 1
6338	3.77e-13	1.93e-14	0.5163	7.655338	3.9521585	1528.78	SCNN1B	sodium channel epithelial 1 subunit beta
51540	3.84e-13	1.96e-14	0.1549	-7.65303	-1.1856867	199.15	SCLY	selenocysteine lyase
4211	3.89e-13	2.00e-14	0.2222	7.650935	1.7004145	186.58	MEIS1	Meis homeobox 1
10007	4.05e-13	2.08e-14	0.1125	-7.645731	-0.8603002	737.08	GNPDA1	glucosamine-6-phosphate deaminase 1
55001	4.14e-13	2.13e-14	0.2625	7.642666	2.0061369	1256.89	TTC22	tetratricopeptide repeat domain 22
5152	4.16e-13	2.14e-14	0.297	7.641939	2.2693854	1032	PDE9A	phosphodiesterase 9A
9211	4.24e-13	2.18e-14	0.5424	7.639349	4.143407	25.83	LGI1	leucine rich glioma inactivated 1
114793	4.25e-13	2.19e-14	0.1227	-7.638904	-0.9371901	841.09	FMNL2	formin like 2
3257	4.29e-13	2.21e-14	0.0898	7.637721	0.6854952	1757.4	HPS1	HPS1 biogenesis of lysosomal organelles complex 3 subunit 1
5820	4.31e-13	2.22e-14	0.2731	-7.636926	-2.0859874	136.01	PVT1	Pvt1 oncogene
6549	4.33e-13	2.24e-14	0.3227	7.636174	2.4639324	1327.95	SLC9A2	solute carrier family 9 member A2
51763	4.35e-13	2.25e-14	0.1084	7.635454	0.827646	756.74	INPP5K	inositol polyphosphate-5-phosphatase K
7098	4.51e-13	2.34e-14	0.251	7.630579	1.9151317	337.03	TLR3	toll like receptor 3
23430	4.51e-13	2.34e-14	0.3886	7.630644	2.9653565	52.59	TPSD1	tryptase delta 1
79465	4.51e-13	2.34e-14	0.2266	-7.630362	-1.7288961	61.32	ULBP3	UL16 binding protein 3
23302	4.53e-13	2.35e-14	0.3671	7.629782	2.8010305	681.64	WSCD1	WSC domain containing 1
57822	4.60e-13	2.39e-14	0.4123	-7.627652	-3.1452173	48.89	GRHL3	grainyhead like transcription factor 3
440556	4.62e-13	2.40e-14	0.3065	7.626981	2.3377357	14.32	PRDM16-DT	PRDM16 divergent transcript
10400	4.62e-13	2.41e-14	0.22	-7.626773	-1.6778631	364.11	PEMT	phosphatidylethanolamine N-methyltransferase
148252	4.69e-13	2.44e-14	0.344	7.624776	2.6231	50.11	DIRAS1	DIRAS family GTPase 1
2617	4.73e-13	2.47e-14	0.1571	-7.623469	-1.1980017	2074.83	GARS1	glycyl-tRNA synthetase 1
10799	4.75e-13	2.48e-14	0.1867	-7.622871	-1.4228894	86.88	RPP40	ribonuclease P/MRP subunit p40
654346	4.86e-13	2.54e-14	0.4017	7.619782	3.0609883	714.3	LGALS9C	galectin 9C
91862	5.01e-13	2.62e-14	0.1906	7.615798	1.4516514	1709.48	MARVELD3	MARVEL domain containing 3
10863	5.04e-13	2.64e-14	0.2698	7.61479	2.0545568	404.51	ADAM28	ADAM metallopeptidase domain 28
54881	5.07e-13	2.66e-14	0.1226	-7.613977	-0.9337401	359.91	TEX10	testis expressed 10
387522	5.17e-13	2.71e-14	0.0983	-7.611271	-0.7480399	1590.59	PEDS1-UBE2V1	PEDS1-UBE2V1 readthrough
92092	5.19e-13	2.73e-14	0.1893	-7.610647	-1.4404312	242.89	ZC3HAV1L	zinc finger CCCH-type containing, antiviral 1 like
5663	5.29e-13	2.78e-14	0.1129	7.608058	0.858759	2544.1	PSEN1	presenilin 1
10332	5.29e-13	2.79e-14	0.6846	-7.607871	-5.2080929	115.96	CLEC4M	C-type lectin domain family 4 member M
125965	5.29e-13	2.79e-14	0.3475	7.607815	2.6438038	122.74	COX6B2	cytochrome c oxidase subunit 6B2
92140	5.45e-13	2.87e-14	0.0766	-7.603838	-0.5825465	3454.53	MTDH	metadherin
4118	5.47e-13	2.89e-14	0.3661	7.603128	2.7831974	30.41	MAL	mal, T cell differentiation protein
9533	5.48e-13	2.90e-14	0.157	-7.602811	-1.1933631	727.57	POLR1C	RNA polymerase I and III subunit C
57122	5.49e-13	2.90e-14	0.1125	-7.602505	-0.8555648	733.13	NUP107	nucleoporin 107
6359	5.50e-13	2.91e-14	0.1984	7.6022	1.5081278	260.89	CCL15	C-C motif chemokine ligand 15
10066	5.58e-13	2.96e-14	0.1338	7.600006	1.0171216	3641.97	SCAMP2	secretory carrier membrane protein 2
10783	5.59e-13	2.97e-14	0.1365	-7.599796	-1.0370803	1358.58	NEK6	NIMA related kinase 6
9456	5.63e-13	2.99e-14	0.2764	-7.598661	-2.1004953	96.32	HOMER1	homer scaffold protein 1
27022	5.72e-13	3.04e-14	0.5766	7.596529	4.3801495	19.31	FOXD3	forkhead box D3
9136	5.75e-13	3.06e-14	0.1572	-7.595757	-1.194405	650.61	RRP9	ribosomal RNA processing 9, U3 small nucleolar RNA binding protein
130271	5.88e-13	3.13e-14	0.2595	7.592621	1.9705852	121.6	PLEKHH2	pleckstrin homology, MyTH4 and FERM domain containing H2
3990	6.00e-13	3.20e-14	0.4712	-7.589944	-3.5762092	391.4	LIPC	lipase C, hepatic type
101927233	6.08e-13	3.25e-14	0.2547	7.58813	1.9329409	102.53	SEMA6A-AS1	SEMA6A antisense RNA 1
7011	6.16e-13	3.29e-14	0.1273	7.586296	0.965647	1806.78	TEP1	telomerase associated protein 1
80324	6.21e-13	3.32e-14	0.1499	-7.585137	-1.1371324	646.2	PUS1	pseudouridine synthase 1
10223	6.26e-13	3.35e-14	0.2893	7.583925	2.1942937	10711.78	GPA33	glycoprotein A33
79134	6.34e-13	3.40e-14	0.1126	-7.582101	-0.8534466	805.65	TMEM185B	transmembrane protein 185B
1869	6.43e-13	3.45e-14	0.234	-7.580074	-1.7735729	453.39	E2F1	E2F transcription factor 1
65263	6.44e-13	3.46e-14	0.1815	-7.579746	-1.3755067	332.28	PYCR3	pyrroline-5-carboxylate reductase 3
4830	6.55e-13	3.53e-14	0.1854	-7.577414	-1.4047869	784.74	NME1	NME/NM23 nucleoside diphosphate kinase 1
64782	6.64e-13	3.57e-14	0.1538	-7.575653	-1.165078	588.1	AEN	apoptosis enhancing nuclease
79007	7.00e-13	3.77e-14	0.2957	-7.568675	-2.2380117	225.8	DBNDD1	dysbindin domain containing 1
646023	7.12e-13	3.84e-14	0.4218	-7.56623	-3.1911643	51.98	ADORA2A-AS1	ADORA2A antisense RNA 1
51678	7.16e-13	3.86e-14	0.2303	-7.565494	-1.7424395	153.52	PALS2	protein associated with LIN7 2, MAGUK p55 family member
27250	7.16e-13	3.87e-14	0.2302	7.565251	1.7414162	7102.35	PDCD4	programmed cell death 4
5648	7.37e-13	3.99e-14	0.4491	-7.56128	-3.3961053	693.76	MASP1	MBL associated serine protease 1
81693	7.37e-13	3.99e-14	0.2374	7.561222	1.7951997	2628.59	AMN	amnion associated transmembrane protein
388364	7.52e-13	4.08e-14	0.701	7.558537	5.2986742	1725.54	TMIGD1	transmembrane and immunoglobulin domain containing 1
140462	7.63e-13	4.14e-14	0.271	-7.556491	-2.0481416	120.63	ASB9	ankyrin repeat and SOCS box containing 9
7675	7.68e-13	4.17e-14	0.1254	-7.555473	-0.9470877	450.17	ZNF121	zinc finger protein 121
23505	7.87e-13	4.28e-14	0.1171	7.552289	0.8842362	1896.14	TMEM131	transmembrane protein 131
105378569	8.03e-13	4.37e-14	0.3555	7.549551	2.6835326	27.13	LOC105378569	uncharacterized LOC105378569
101928405	8.16e-13	4.45e-14	0.5815	7.54724	4.3890685	43	LINC02023	long intergenic non-protein coding RNA 2023
1645	8.23e-13	4.49e-14	0.4456	-7.546076	-3.362652	919.66	AKR1C1	aldo-keto reductase family 1 member C1
2920	8.36e-13	4.56e-14	0.4237	-7.543878	-3.1960531	500.16	CXCL2	C-X-C motif chemokine ligand 2
27161	8.40e-13	4.59e-14	0.1629	-7.543157	-1.2289322	1441.04	AGO2	argonaute RISC catalytic component 2
100507582	8.48e-13	4.63e-14	0.2417	-7.541813	-1.8231226	205.48	BHLHE40-AS1	BHLHE40 antisense RNA 1
23303	8.67e-13	4.75e-14	0.1737	7.538675	1.3098376	3665.95	KIF13B	kinesin family member 13B
7364	8.75e-13	4.80e-14	0.4512	-7.537379	-3.4010569	738.27	UGT2B7	UDP glucuronosyltransferase family 2 member B7
8611	8.90e-13	4.88e-14	0.1492	7.53504	1.1245071	1157.29	PLPP1	phospholipid phosphatase 1
2346	8.94e-13	4.91e-14	0.4225	-7.534295	-3.1832913	169.38	FOLH1	folate hydrolase 1
9290	9.11e-13	5.01e-14	0.3152	7.531738	2.3739481	69.79	GPR55	G protein-coupled receptor 55
11251	9.28e-13	5.10e-14	0.2848	7.529233	2.1443806	134.95	PTGDR2	prostaglandin D2 receptor 2
51230	9.28e-13	5.11e-14	0.0922	-7.529104	-0.6943957	976.93	PHF20	PHD finger protein 20
100507002	9.40e-13	5.18e-14	0.2045	7.527292	1.539381	41.91	LOC100507002	uncharacterized LOC100507002
282997	9.49e-13	5.24e-14	0.2368	7.525895	1.7817923	56.76	PDCD4-AS1	PDCD4 antisense RNA 1
79084	9.50e-13	5.25e-14	0.1613	-7.525535	-1.2138247	863.76	WDR77	WD repeat domain 77
79827	9.50e-13	5.25e-14	0.364	7.525465	2.7390734	175.6	CLMP	CXADR like membrane protein
259307	9.63e-13	5.32e-14	0.2193	-7.523697	-1.6499031	463.94	IL4I1	interleukin 4 induced 1
80000	9.66e-13	5.35e-14	0.4558	-7.523062	-3.4292158	55.53	GREB1L	GREB1 like retinoic acid receptor coactivator
100133036	9.71e-13	5.38e-14	0.3696	7.522304	2.7805806	19.48	FAM95B1	family with sequence similarity 95 member B1
10749	9.72e-13	5.39e-14	0.1087	7.52202	0.8175488	6800.01	KIF1C	kinesin family member 1C
64425	9.80e-13	5.44e-14	0.1426	-7.52085	-1.0726186	444.09	POLR1E	RNA polymerase I subunit E
100188893	9.89e-13	5.50e-14	0.1077	-7.519551	-0.8095253	1549.68	TOMM6	translocase of outer mitochondrial membrane 6
10370	1.04e-12	5.80e-14	0.1946	7.51244	1.4620763	1555.13	CITED2	Cbp/p300 interacting transactivator with Glu/Asp rich carboxy-terminal domain 2
2255	1.05e-12	5.85e-14	0.4936	7.5114	3.7073825	33.3	FGF10	fibroblast growth factor 10
83732	1.05e-12	5.86e-14	0.1029	-7.511213	-0.7731582	491.48	RIOK1	RIO kinase 1
7038	1.05e-12	5.88e-14	0.4289	-7.510772	-3.2209944	73.92	TG	thyroglobulin
56674	1.06e-12	5.94e-14	0.1176	7.509344	0.8829491	1563.7	TMEM9B	TMEM9 domain family member B
1551	1.07e-12	5.98e-14	0.4973	-7.508452	-3.733641	60.1	CYP3A7	cytochrome P450 family 3 subfamily A member 7
5471	1.08e-12	6.03e-14	0.2065	-7.507454	-1.5499781	363.6	PPAT	phosphoribosyl pyrophosphate amidotransferase
55359	1.10e-12	6.14e-14	0.2926	7.505068	2.1962207	454.44	STYK1	serine/threonine/tyrosine kinase 1
6565	1.10e-12	6.15e-14	0.2067	7.504896	1.5516352	90.7	SLC15A2	solute carrier family 15 member 2
65083	1.11e-12	6.21e-14	0.1511	-7.503511	-1.1340967	1273.84	NOL6	nucleolar protein 6
710	1.13e-12	6.33e-14	0.3903	-7.501084	-2.9277032	7302.66	SERPING1	serpin family G member 1
815	1.13e-12	6.35e-14	0.2904	7.500585	2.1780758	18.94	CAMK2A	calcium/calmodulin dependent protein kinase II alpha
101929475	1.14e-12	6.42e-14	0.2392	-7.499117	-1.7935467	20.99	ITGB1-DT	ITGB1 divergent transcript
5464	1.17e-12	6.57e-14	0.1584	-7.496183	-1.1871767	3324.3	PPA1	inorganic pyrophosphatase 1
1820	1.17e-12	6.61e-14	0.2904	-7.495309	-2.1768938	963.45	ARID3A	AT-rich interaction domain 3A
221504	1.18e-12	6.68e-14	0.1098	-7.494103	-0.822662	267.6	ZBTB9	zinc finger and BTB domain containing 9
572	1.19e-12	6.70e-14	0.1303	7.493663	0.9765742	481.05	BAD	BCL2 associated agonist of cell death
100873921	1.19e-12	6.75e-14	0.3378	7.492699	2.5306844	17.54	SYP-AS1	SYP antisense RNA 1
3735	1.19e-12	6.76e-14	0.0917	-7.49248	-0.6872146	2953.59	KARS1	lysyl-tRNA synthetase 1
1723	1.20e-12	6.77e-14	0.3352	-7.492189	-2.5114562	654.28	DHODH	dihydroorotate dehydrogenase (quinone)
11171	1.20e-12	6.80e-14	0.1025	-7.491735	-0.7682501	1831.69	STRAP	serine/threonine kinase receptor associated protein
105375751	1.20e-12	6.83e-14	0.1881	-7.491063	-1.4093783	61.41	LOC105375751	uncharacterized LOC105375751
10166	1.22e-12	6.92e-14	0.2361	-7.489362	-1.7683871	667.69	SLC25A15	solute carrier family 25 member 15
6004	1.22e-12	6.93e-14	0.2744	-7.489125	-2.0546485	240.78	RGS16	regulator of G protein signaling 16
348110	1.23e-12	7.02e-14	0.127	7.487452	0.9509284	1569.35	ARPIN	actin related protein 2/3 complex inhibitor
51371	1.26e-12	7.16e-14	0.1225	-7.484818	-0.9168427	2094.1	POMP	proteasome maturation protein
9650	1.26e-12	7.17e-14	0.1213	-7.484654	-0.9077035	687.99	MTFR1	mitochondrial fission regulator 1
4351	1.26e-12	7.19e-14	0.1177	7.48441	0.8812174	1156.62	MPI	mannose phosphate isomerase
51633	1.26e-12	7.20e-14	0.1713	-7.484083	-1.2823207	372.22	OTUD6B	OTU deubiquitinase 6B
2215	1.28e-12	7.30e-14	0.4001	-7.482399	-2.9934663	263.22	FCGR3B	Fc gamma receptor IIIb
503637	1.28e-12	7.32e-14	0.5828	-7.482032	-4.3608583	50.6	DUXAP8	double homeobox A pseudogene 8
1996	1.29e-12	7.41e-14	0.3983	7.480324	2.9792046	30.65	ELAVL4	ELAV like RNA binding protein 4
9678	1.32e-12	7.59e-14	0.1124	-7.4772	-0.8401013	1089.66	PHF14	PHD finger protein 14
2584	1.32e-12	7.60e-14	0.2044	-7.477088	-1.5283164	455.29	GALK1	galactokinase 1
84296	1.34e-12	7.68e-14	0.2103	-7.4757	-1.5721136	162.79	GINS4	GINS complex subunit 4
624	1.34e-12	7.69e-14	0.2334	7.475578	1.7446143	812.02	BDKRB2	bradykinin receptor B2
57180	1.35e-12	7.76e-14	0.1233	-7.474317	-0.9212162	190.6	ACTR3B	actin related protein 3B
990	1.35e-12	7.75e-14	0.2194	-7.474434	-1.6397577	455.45	CDC6	cell division cycle 6
2934	1.37e-12	7.91e-14	0.2566	7.471828	1.9171022	11690.79	GSN	gelsolin
8516	1.38e-12	7.94e-14	0.2667	7.471255	1.9925503	262.12	ITGA8	integrin subunit alpha 8
100526825	1.38e-12	7.96e-14	0.1612	-7.47092	-1.2042902	124.48	INMT-MINDY4	INMT-MINDY4 readthrough (NMD candidate)
64318	1.38e-12	7.99e-14	0.1454	-7.470502	-1.0861071	306.88	NOC3L	NOC3 like DNA replication regulator
6932	1.40e-12	8.07e-14	0.2171	-7.469099	-1.6212384	659.99	TCF7	transcription factor 7
9521	1.42e-12	8.21e-14	0.1632	-7.46698	-1.2187679	164.55	EEF1E1	eukaryotic translation elongation factor 1 epsilon 1
57478	1.43e-12	8.32e-14	0.1222	-7.465204	-0.9122521	327.05	USP31	ubiquitin specific peptidase 31
6691	1.45e-12	8.42e-14	0.5135	7.463522	3.8324578	30.93	SPINK2	serine peptidase inhibitor Kazal type 2
6263	1.49e-12	8.65e-14	0.2317	7.460021	1.7288392	31.76	RYR3	ryanodine receptor 3
284723	1.49e-12	8.67e-14	0.3311	7.45967	2.4697371	141.81	SLC25A34	solute carrier family 25 member 34
5462	1.49e-12	8.68e-14	0.4296	-7.459586	-3.2044915	48.07	POU5F1B	POU class 5 homeobox 1B
317649	1.50e-12	8.75e-14	0.215	7.458501	1.6035848	737.76	EIF4E3	eukaryotic translation initiation factor 4E family member 3
389	1.52e-12	8.85e-14	0.1397	7.456959	1.0419088	4471.89	RHOC	ras homolog family member C
843	1.53e-12	8.92e-14	0.1807	7.455983	1.3475875	851.46	CASP10	caspase 10
55654	1.61e-12	9.41e-14	0.099	7.448935	0.7373439	2863.56	TMEM127	transmembrane protein 127
22880	1.63e-12	9.54e-14	0.0857	-7.447076	-0.6383076	994.35	MORC2	MORC family CW-type zinc finger 2
199964	1.66e-12	9.70e-14	0.4088	7.444987	3.0437627	62.02	TMEM61	transmembrane protein 61
50	1.66e-12	9.74e-14	0.1204	7.444439	0.8960818	4155.44	ACO2	aconitase 2
7532	1.68e-12	9.85e-14	0.0868	-7.442947	-0.6459094	4343.11	YWHAG	tyrosine 3-monooxygenase/tryptophan 5-monooxygenase activation protein gamma
54751	1.73e-12	1.01e-13	0.1648	7.439206	1.2256173	2782.37	FBLIM1	filamin binding LIM protein 1
6422	1.77e-12	1.04e-13	0.36	7.43571	2.6766797	584.54	SFRP1	secreted frizzled related protein 1
111	1.79e-12	1.05e-13	0.243	7.434233	1.8062277	358.62	ADCY5	adenylate cyclase 5
64843	1.80e-12	1.06e-13	0.3372	7.433454	2.5067396	12.31	ISL2	ISL LIM homeobox 2
1312	1.87e-12	1.10e-13	0.1489	-7.428253	-1.1062305	1658.79	COMT	catechol-O-methyltransferase
1564	1.89e-12	1.11e-13	0.3255	-7.42683	-2.4171327	173.36	CYP2D7	cytochrome P450 family 2 subfamily D member 7 (gene/pseudogene)
55224	1.90e-12	1.12e-13	0.4389	-7.425567	-3.2588187	224.03	ETNK2	ethanolamine kinase 2
222643	1.90e-12	1.12e-13	0.326	-7.425438	-2.4206372	387.38	UNC5CL	unc-5 family C-terminal like
160897	1.92e-12	1.13e-13	0.133	-7.424172	-0.987624	283.39	GPR180	G protein-coupled receptor 180
6635	1.94e-12	1.15e-13	0.1326	-7.422936	-0.984041	1205.42	SNRPE	small nuclear ribonucleoprotein polypeptide E
973	1.94e-12	1.15e-13	0.391	7.422587	2.9018878	566.16	CD79A	CD79a molecule
54857	1.95e-12	1.16e-13	0.3789	7.421786	2.811775	186.15	GDPD2	glycerophosphodiester phosphodiesterase domain containing 2
64434	1.98e-12	1.17e-13	0.1014	-7.419815	-0.7523121	620.55	NOM1	nucleolar protein with MIF4G domain 1
9127	1.99e-12	1.18e-13	0.2456	7.418696	1.8220307	15.66	P2RX6	purinergic receptor P2X 6
7857	2.01e-12	1.19e-13	0.4714	7.417452	3.4963041	238.17	SCG2	secretogranin II
6949	2.03e-12	1.21e-13	0.1603	-7.416101	-1.189155	1333.76	TCOF1	treacle ribosome biogenesis factor 1
80323	2.08e-12	1.24e-13	0.2768	7.41243	2.0516705	653.29	CCDC68	coiled-coil domain containing 68
10054	2.11e-12	1.26e-13	0.108	-7.410835	-0.8002675	1700.35	UBA2	ubiquitin like modifier activating enzyme 2
57556	2.12e-12	1.26e-13	0.2789	7.4101	2.0668846	1227.11	SEMA6A	semaphorin 6A
80727	2.15e-12	1.28e-13	0.2171	-7.408192	-1.6081358	3142.99	TTYH3	tweety family member 3
2069	2.20e-12	1.31e-13	0.3795	-7.404907	-2.8105031	583.67	EREG	epiregulin
64115	2.21e-12	1.32e-13	0.1777	7.404188	1.3156682	1153.58	VSIR	V-set immunoregulatory receptor
9218	2.24e-12	1.34e-13	0.1244	7.402072	0.9207163	2673.24	VAPA	VAMP associated protein A
5244	2.27e-12	1.36e-13	0.4073	-7.40033	-3.0141912	522.94	ABCB4	ATP binding cassette subfamily B member 4
107985504	2.27e-12	1.36e-13	0.311	7.400226	2.3016097	16.12	LOC107985504	uncharacterized LOC107985504
10137	2.31e-12	1.39e-13	0.0782	-7.397425	-0.5784306	1898.6	RBM12	RNA binding motif protein 12
339390	2.37e-12	1.43e-13	0.4838	-7.393864	-3.5770195	138.96	CLEC4G	C-type lectin domain family 4 member G
5723	2.38e-12	1.43e-13	0.155	-7.393511	-1.1461099	294.99	PSPH	phosphoserine phosphatase
83876	2.38e-12	1.43e-13	0.3624	-7.393244	-2.6790956	30.25	MRO	maestro
84733	2.41e-12	1.45e-13	0.3742	-7.391755	-2.7658898	164.68	CBX2	chromobox 2
51001	2.48e-12	1.50e-13	0.1432	-7.387533	-1.0575558	239.79	MTERF3	mitochondrial transcription termination factor 3
28816	2.48e-12	1.50e-13	0.4051	7.387366	2.9925306	2377.05	IGLV2-11	immunoglobulin lambda variable 2-11
1894	2.49e-12	1.51e-13	0.2453	-7.386647	-1.8119031	1030.73	ECT2	epithelial cell transforming 2
7165	2.50e-12	1.51e-13	0.1155	-7.386142	-0.8528241	2774.61	TPD52L2	TPD52 like 2
220001	2.51e-12	1.52e-13	0.4221	-7.385751	-3.1177992	44.36	VWCE	von Willebrand factor C and EGF domains
56159	2.52e-12	1.52e-13	0.4337	7.384995	3.2032367	63.42	TEX11	testis expressed 11
107986985	2.59e-12	1.57e-13	0.1127	-7.381323	-0.8318317	176.73	LOC107986985	uncharacterized LOC107986985
22989	2.63e-12	1.59e-13	0.3044	7.379091	2.2459023	81.74	MYH15	myosin heavy chain 15
55038	2.63e-12	1.59e-13	0.1536	-7.379048	-1.1335421	354.37	CDCA4	cell division cycle associated 4
27132	2.70e-12	1.64e-13	0.5287	-7.375371	-3.8995393	366.61	CPNE7	copine 7
195828	2.77e-12	1.68e-13	0.2107	-7.371761	-1.5535877	243.81	ZNF367	zinc finger protein 367
8549	2.87e-12	1.74e-13	0.3885	-7.367123	-2.8619699	758.35	LGR5	leucine rich repeat containing G protein-coupled receptor 5
51474	2.92e-12	1.78e-13	0.2203	7.364592	1.6224676	6267.25	LIMA1	LIM domain and actin binding 1
200916	2.93e-12	1.78e-13	0.2453	-7.363994	-1.8064931	521.68	RPL22L1	ribosomal protein L22 like 1
23136	3.02e-12	1.84e-13	0.2548	7.359782	1.8754142	1157.22	EPB41L3	erythrocyte membrane protein band 4.1 like 3
1717	3.03e-12	1.85e-13	0.2379	-7.359307	-1.750469	1474.94	DHCR7	7-dehydrocholesterol reductase
51082	3.03e-12	1.85e-13	0.1258	-7.359045	-0.9254682	1739.15	POLR1D	RNA polymerase I and III subunit D
401093	3.08e-12	1.88e-13	0.1297	7.356844	0.9541696	211.34	MBNL1-AS1	MBNL1 antisense RNA 1
7372	3.10e-12	1.90e-13	0.1129	-7.355775	-0.8302651	806.03	UMPS	uridine monophosphate synthetase
58472	3.21e-12	1.97e-13	0.1933	7.351122	1.4208289	4321.19	SQOR	sulfide quinone oxidoreductase
55388	3.24e-12	1.99e-13	0.2585	-7.349511	-1.9000982	158.48	MCM10	minichromosome maintenance 10 replication initiation factor
10468	3.25e-12	2.00e-13	0.431	-7.349094	-3.1675003	197.47	FST	follistatin
112268430	3.26e-12	2.00e-13	0.3325	-7.348739	-2.4436379	556.89	LOC112268430
29070	3.26e-12	2.00e-13	0.2357	-7.348539	-1.7318338	165.16	CCDC113	coiled-coil domain containing 113
7866	3.27e-12	2.01e-13	0.1359	-7.348151	-0.9987708	1139.4	IFRD2	interferon related developmental regulator 2
2210	3.27e-12	2.01e-13	0.3333	-7.347921	-2.44875	23.41	FCGR1BP	Fc gamma receptor Ib, pseudogene
5732	3.28e-12	2.02e-13	0.274	7.347226	2.0129995	155.82	PTGER2	prostaglandin E receptor 2
26504	3.31e-12	2.04e-13	0.2205	7.346092	1.6197679	3439.13	CNNM4	cyclin and CBS domain divalent metal cation transport mediator 4
11072	3.35e-12	2.07e-13	0.2625	-7.344233	-1.9276582	134.25	DUSP14	dual specificity phosphatase 14
2045	3.43e-12	2.12e-13	0.4876	7.34089	3.5791458	61.4	EPHA7	EPH receptor A7
25802	3.58e-12	2.21e-13	0.2752	7.335227	2.0187747	753.17	LMOD1	leiomodin 1
1767	3.58e-12	2.22e-13	0.4035	-7.334981	-2.9593482	23.86	DNAH5	dynein axonemal heavy chain 5
2206	3.60e-12	2.23e-13	0.3609	7.334106	2.6465359	85.26	MS4A2	membrane spanning 4-domains A2
3068	3.67e-12	2.28e-13	0.1057	-7.331373	-0.7747828	7361.23	HDGF	heparin binding growth factor
83733	3.74e-12	2.32e-13	0.3551	-7.328942	-2.6026282	205.49	SLC25A18	solute carrier family 25 member 18
7148	3.77e-12	2.34e-13	0.2985	7.327785	2.1870537	1395.35	TNXB	tenascin XB
404281	3.96e-12	2.46e-13	0.1582	-7.321083	-1.1583593	43.75	YY2	YY2 transcription factor
23509	3.99e-12	2.48e-13	0.1364	-7.319789	-0.9987551	2675.23	POFUT1	protein O-fucosyltransferase 1
222658	4.02e-12	2.50e-13	0.1149	-7.318696	-0.8409622	1543.37	KCTD20	potassium channel tetramerization domain containing 20
132	4.07e-12	2.54e-13	0.1647	-7.317005	-1.2050883	534.26	ADK	adenosine kinase
388796	4.11e-12	2.56e-13	0.2153	-7.315558	-1.5753947	432.04	SNHG17	small nucleolar RNA host gene 17
5817	4.11e-12	2.57e-13	0.1344	-7.315216	-0.9834301	1594.98	PVR	PVR cell adhesion molecule
85455	4.13e-12	2.58e-13	0.3229	7.31459	2.3622176	475.95	DISP2	dispatched RND transporter family member 2
7434	4.15e-12	2.60e-13	0.3687	7.313699	2.6965908	43.05	VIPR2	vasoactive intestinal peptide receptor 2
528	4.18e-12	2.62e-13	0.0875	-7.312767	-0.6400315	1193.46	ATP6V1C1	ATPase H+ transporting V1 subunit C1
126259	4.38e-12	2.75e-13	0.2715	7.306339	1.9837183	30.06	TMIGD2	transmembrane and immunoglobulin domain containing 2
72	4.42e-12	2.77e-13	0.3604	7.305057	2.6330503	912.24	ACTG2	actin gamma 2, smooth muscle
84417	4.44e-12	2.78e-13	0.4803	7.304415	3.5084322	50.48	ECRG4	ECRG4 augurin precursor
5366	4.58e-12	2.88e-13	0.2432	-7.300054	-1.7757353	147.85	PMAIP1	phorbol-12-myristate-13-acetate-induced protein 1
8669	4.64e-12	2.92e-13	0.0849	-7.298086	-0.6197099	1402.41	EIF3J	eukaryotic translation initiation factor 3 subunit J
27042	4.82e-12	3.03e-13	0.1179	-7.292972	-0.8596621	600.7	UTP25	UTP25 small subunit processome component
57101	4.86e-12	3.07e-13	0.2907	7.291509	2.1199325	12.88	ANO2	anoctamin 2
65258	4.86e-12	3.06e-13	0.128	7.291516	0.9333312	584.14	MPPE1	metallophosphoesterase 1
651	4.96e-12	3.13e-13	0.6649	7.288684	4.8465578	607.32	BMP3	bone morphogenetic protein 3
5144	4.98e-12	3.14e-13	0.2287	7.28815	1.6665652	484.43	PDE4D	phosphodiesterase 4D
654	4.99e-12	3.15e-13	0.1831	7.287742	1.3343423	391.56	BMP6	bone morphogenetic protein 6
254439	5.00e-12	3.16e-13	0.5258	7.287428	3.8317161	208.87	C11orf86	chromosome 11 open reading frame 86
5598	5.01e-12	3.17e-13	0.1293	7.286995	0.942179	520.95	MAPK7	mitogen-activated protein kinase 7
8607	5.26e-12	3.33e-13	0.1412	-7.280263	-1.0277435	1409.88	RUVBL1	RuvB like AAA ATPase 1
84951	5.27e-12	3.34e-13	0.4275	-7.279904	-3.112451	1065.68	TNS4	tensin 4
28775	5.29e-12	3.36e-13	0.4809	7.279241	3.5004575	1068.13	IGLV7-46	immunoglobulin lambda variable 7-46
85409	5.33e-12	3.38e-13	0.403	-7.278179	-2.9334107	249.09	NKD2	NKD inhibitor of WNT signaling pathway 2
8568	5.36e-12	3.41e-13	0.1716	-7.277254	-1.2489751	815.27	RRP1	ribosomal RNA processing 1
124454	5.37e-12	3.42e-13	0.1082	-7.276804	-0.7871124	726.69	EARS2	glutamyl-tRNA synthetase 2, mitochondrial
6330	5.44e-12	3.46e-13	0.3491	7.275015	2.5393548	116.76	SCN4B	sodium voltage-gated channel beta subunit 4
25984	5.44e-12	3.46e-13	0.6738	-7.275012	-4.9022568	742.94	KRT23	keratin 23
51692	5.46e-12	3.49e-13	0.1037	-7.274184	-0.7546482	611.64	CPSF3	cleavage and polyadenylation specific factor 3
7086	5.51e-12	3.52e-13	0.1423	-7.27284	-1.0351097	4909.05	TKT	transketolase
79785	5.52e-12	3.52e-13	0.4476	7.272703	3.2553051	50.76	RERGL	RERG like
3638	5.53e-12	3.53e-13	0.2526	-7.272343	-1.8367705	1736.88	INSIG1	insulin induced gene 1
26031	5.53e-12	3.54e-13	0.1694	-7.271969	-1.2318695	558.77	OSBPL3	oxysterol binding protein like 3
8082	5.53e-12	3.54e-13	0.2516	7.271945	1.8294677	340.15	SSPN	sarcospan
1183	5.66e-12	3.63e-13	0.2742	-7.268709	-1.9930346	169.37	CLCN4	chloride voltage-gated channel 4
80218	5.76e-12	3.70e-13	0.09	-7.266146	-0.6540031	2535.68	NAA50	N-alpha-acetyltransferase 50, NatE catalytic subunit
664	5.76e-12	3.70e-13	0.3139	-7.266126	-2.2807981	423.37	BNIP3	BCL2 interacting protein 3
105371084	5.88e-12	3.78e-13	0.1029	-7.26328	-0.7471104	255.78	RSL1D1-DT	RSL1D1 divergent transcript
120224	5.90e-12	3.79e-13	0.2065	7.262698	1.4997974	4346.67	TMEM45B	transmembrane protein 45B
1071	5.96e-12	3.84e-13	0.4668	-7.261256	-3.389497	105.7	CETP	cholesteryl ester transfer protein
3742	6.04e-12	3.89e-13	0.2716	7.259242	1.9713102	35.21	KCNA6	potassium voltage-gated channel subfamily A member 6
130497	6.09e-12	3.92e-13	0.3849	7.258179	2.7933694	59.55	OSR1	odd-skipped related transcription factor 1
90113	6.18e-12	3.99e-13	0.3377	7.255931	2.4505303	36.72	VWA5B2	von Willebrand factor A domain containing 5B2
8991	6.23e-12	4.02e-13	0.3231	7.254736	2.3439415	19186.44	SELENBP1	selenium binding protein 1
824	6.25e-12	4.04e-13	0.1687	7.254177	1.2237856	7291.21	CAPN2	calpain 2
6631	6.26e-12	4.05e-13	0.1023	-7.253828	-0.7419677	1070.28	SNRPC	small nuclear ribonucleoprotein polypeptide C
100652758	6.31e-12	4.09e-13	0.0976	-7.252706	-0.7079755	187.89	LOC100652758	uncharacterized LOC100652758
8654	6.34e-12	4.11e-13	0.2813	7.251944	2.0398206	741.28	PDE5A	phosphodiesterase 5A
9141	6.35e-12	4.12e-13	0.1227	-7.251544	-0.8901197	861.77	PDCD5	programmed cell death 5
3772	6.43e-12	4.17e-13	0.4513	-7.249793	-3.2720613	26.7	KCNJ15	potassium inwardly rectifying channel subfamily J member 15
87	6.45e-12	4.19e-13	0.1411	-7.249325	-1.0230855	4916.08	ACTN1	actinin alpha 1
26574	6.63e-12	4.31e-13	0.0898	-7.245498	-0.6505886	1324.24	AATF	apoptosis antagonizing transcription factor
283212	6.64e-12	4.32e-13	0.2678	-7.245224	-1.9399457	24.07	KLHL35	kelch like family member 35
114112	6.68e-12	4.35e-13	0.1627	-7.24432	-1.1785881	147.81	TXNRD3	thioredoxin reductase 3
9	6.71e-12	4.37e-13	0.1934	7.243519	1.4006391	355.55	NAT1	N-acetyltransferase 1
10885	6.85e-12	4.47e-13	0.1496	-7.240525	-1.0834573	878.93	WDR3	WD repeat domain 3
79817	6.86e-12	4.48e-13	0.1962	7.240185	1.4207575	1146.31	MOB3B	MOB kinase activator 3B
534	6.87e-12	4.49e-13	0.2208	7.239979	1.5984921	12.9	ATP6V1G2	ATPase H+ transporting V1 subunit G2
80222	6.88e-12	4.50e-13	0.1066	-7.239735	-0.7719157	763.09	TARS2	threonyl-tRNA synthetase 2, mitochondrial
1479	6.90e-12	4.51e-13	0.0685	-7.239185	-0.4958589	504.49	CSTF3	cleavage stimulation factor subunit 3
6599	6.95e-12	4.55e-13	0.1106	-7.238087	-0.8006955	3075.71	SMARCC1	SWI/SNF related, matrix associated, actin dependent regulator of chromatin subfamily c member 1
3101	6.96e-12	4.56e-13	0.2583	-7.237684	-1.8698252	268.47	HK3	hexokinase 3
26	7.00e-12	4.59e-13	0.2797	7.236789	2.0243652	5927.49	AOC1	amine oxidase copper containing 1
6258	7.11e-12	4.67e-13	0.4307	7.234659	3.1157417	22.81	RXRG	retinoid X receptor gamma
1056	7.14e-12	4.69e-13	0.5166	-7.234018	-3.7370126	327.84	CEL	carboxyl ester lipase
100861540	7.15e-12	4.70e-13	0.5072	-7.233757	-3.6689444	54.82	CYP3A7-CYP3A51P	CYP3A7-CYP3A51P readthrough
102723338	7.25e-12	4.77e-13	0.3383	7.231734	2.4462327	25.04	LOC102723338	uncharacterized LOC102723338
27443	7.35e-12	4.84e-13	0.4566	-7.229786	-3.3010562	104.71	CECR2	CECR2 histone acetyl-lysine reader
11091	7.54e-12	4.97e-13	0.0964	-7.225995	-0.6962876	1221.42	WDR5	WD repeat domain 5
94005	7.54e-12	4.98e-13	0.1266	7.225943	0.9149948	1487.99	PIGS	phosphatidylinositol glycan anchor biosynthesis class S
4239	7.92e-12	5.23e-13	0.3023	7.219215	2.1822971	1838.02	MFAP4	microfibril associated protein 4
56915	8.04e-12	5.31e-13	0.161	-7.217152	-1.1619605	489.89	EXOSC5	exosome component 5
105369724	8.04e-12	5.31e-13	0.5411	7.217007	3.904971	46.6	LOC105369724	uncharacterized LOC105369724
723778	8.16e-12	5.40e-13	0.4159	7.214773	3.0008138	978.89	MIR650	microRNA 650
5591	8.19e-12	5.42e-13	0.1725	-7.214275	-1.2442975	3550.14	PRKDC	protein kinase, DNA-activated, catalytic subunit
51106	8.20e-12	5.43e-13	0.0858	-7.213958	-0.6192177	260.22	TFB1M	transcription factor B1, mitochondrial
144501	8.42e-12	5.58e-13	0.6475	-7.210296	-4.6688075	409.9	KRT80	keratin 80
9656	8.64e-12	5.74e-13	0.121	-7.206567	-0.871995	866.47	MDC1	mediator of DNA damage checkpoint 1
388323	8.73e-12	5.80e-13	0.3666	-7.205171	-2.6417187	129.74	GLTPD2	glycolipid transfer protein domain containing 2
55718	8.90e-12	5.92e-13	0.0784	-7.202414	-0.5645742	1208.15	POLR3E	RNA polymerase III subunit E
101927556	9.01e-12	6.00e-13	0.1017	-7.200507	-0.7324375	775.44	LOC101927556	uncharacterized LOC101927556
4171	9.08e-12	6.05e-13	0.1925	-7.199392	-1.3862305	1162.49	MCM2	minichromosome maintenance complex component 2
7514	9.23e-12	6.15e-13	0.0785	-7.197041	-0.5647883	2598.45	XPO1	exportin 1
83643	9.28e-12	6.19e-13	0.2223	-7.19621	-1.5995066	341.9	CCDC3	coiled-coil domain containing 3
57224	9.44e-12	6.30e-13	0.1498	7.193832	1.0775607	1699.85	NHSL1	NHS like 1
23394	9.68e-12	6.46e-13	0.1037	-7.190307	-0.7458446	2139.92	ADNP	activity dependent neuroprotector homeobox
100861548	9.88e-12	6.60e-13	0.0995	7.187406	0.7152282	1042.19	PINK1-AS	PINK1 antisense RNA
284958	9.96e-12	6.67e-13	0.2565	-7.186082	-1.843511	24.26	NT5DC4	5'-nucleotidase domain containing 4
11099	9.99e-12	6.69e-13	0.18	7.185634	1.2935187	781.25	PTPN21	protein tyrosine phosphatase non-receptor type 21
29798	9.99e-12	6.70e-13	0.2481	-7.185446	-1.7824108	92.25	C2orf27A	chromosome 2 open reading frame 27A
1163	1.01e-11	6.76e-13	0.1789	-7.184144	-1.2849947	768.71	CKS1B	CDC28 protein kinase regulatory subunit 1B
57153	1.01e-11	6.78e-13	0.1	7.183761	0.7182725	3104.74	SLC44A2	solute carrier family 44 member 2
7173	1.02e-11	6.82e-13	0.4674	7.182922	3.3572166	22.15	TPO	thyroid peroxidase
55689	1.03e-11	6.90e-13	0.1047	-7.181339	-0.7516885	976.78	YEATS2	YEATS domain containing 2
51280	1.03e-11	6.90e-13	0.2081	7.181412	1.4945908	11650.09	GOLM1	golgi membrane protein 1
341676	1.03e-11	6.93e-13	0.242	-7.180718	-1.7377557	44.34	NEK5	NIMA related kinase 5
220388	1.03e-11	6.97e-13	0.2053	7.180102	1.4743775	14.65	CCDC89	coiled-coil domain containing 89
51302	1.04e-11	7.00e-13	0.2875	-7.179483	-2.0637805	287.24	CYP39A1	cytochrome P450 family 39 subfamily A member 1
646962	1.05e-11	7.07e-13	0.3606	7.178059	2.5887262	427.21	HRCT1	histidine rich carboxyl terminus 1
23094	1.05e-11	7.12e-13	0.1605	7.177124	1.1516251	2383.43	SIPA1L3	signal induced proliferation associated 1 like 3
29995	1.05e-11	7.13e-13	0.1917	-7.177005	-1.3761831	276.4	LMCD1	LIM and cysteine rich domains 1
2971	1.06e-11	7.16e-13	0.2707	-7.17636	-1.9428251	2094.93	GTF3A	general transcription factor IIIA
8404	1.06e-11	7.17e-13	0.3237	7.176063	2.3227366	1985.27	SPARCL1	SPARC like 1
114898	1.06e-11	7.20e-13	0.2545	7.175582	1.8260187	37.31	C1QTNF2	C1q and TNF related 2
729950	1.09e-11	7.37e-13	0.3493	7.172313	2.5049629	10.87	LINC01915	long intergenic non-protein coding RNA 1915
65983	1.11e-11	7.53e-13	0.1891	7.169522	1.3557941	702.09	GRAMD2B	GRAM domain containing 2B
24145	1.11e-11	7.54e-13	0.1186	-7.16922	-0.8502851	566.08	PANX1	pannexin 1
4172	1.12e-11	7.58e-13	0.1708	-7.168463	-1.2246807	2477.6	MCM3	minichromosome maintenance complex component 3
27085	1.12e-11	7.62e-13	0.2317	-7.167901	-1.6605892	118.59	MTBP	MDM2 binding protein
4641	1.12e-11	7.61e-13	0.1274	7.167951	0.9134933	6281.75	MYO1C	myosin IC
608	1.14e-11	7.78e-13	0.4815	7.164965	3.4499431	166.44	TNFRSF17	TNF receptor superfamily member 17
55759	1.16e-11	7.90e-13	0.1392	-7.162896	-0.9971426	699.96	WDR12	WD repeat domain 12
8914	1.16e-11	7.89e-13	0.153	-7.162987	-1.0958373	786.16	TIMELESS	timeless circadian regulator
60481	1.16e-11	7.91e-13	0.2412	-7.162701	-1.7275695	1074.23	ELOVL5	ELOVL fatty acid elongase 5
116535	1.17e-11	7.99e-13	0.2595	7.161348	1.858245	155.96	MRGPRF	MAS related GPR family member F
126321	1.18e-11	8.10e-13	0.1588	-7.159421	-1.1366542	865.61	MFSD12	major facilitator superfamily domain containing 12
27147	1.19e-11	8.12e-13	0.1705	7.159079	1.2206889	294.28	DENND2A	DENN domain containing 2A
637	1.25e-11	8.59e-13	0.1088	-7.151419	-0.7780423	675.97	BID	BH3 interacting domain death agonist
8904	1.26e-11	8.61e-13	0.1848	-7.151033	-1.3212433	2916.82	CPNE1	copine 1
10170	1.29e-11	8.83e-13	0.4192	7.147553	2.9965786	779.72	DHRS9	dehydrogenase/reductase 9
388021	1.29e-11	8.86e-13	0.3279	7.147121	2.3433178	22.96	TMEM179	transmembrane protein 179
23082	1.29e-11	8.88e-13	0.1377	-7.146809	-0.983776	1161.13	PPRC1	PPARG related coactivator 1
113026	1.30e-11	8.94e-13	0.2529	7.145953	1.8073604	3692.67	PLCD3	phospholipase C delta 3
54107	1.31e-11	9.05e-13	0.088	-7.144258	-0.6286754	1407.41	POLE3	DNA polymerase epsilon 3, accessory subunit
5358	1.31e-11	9.05e-13	0.231	-7.144185	-1.6500525	2093.98	PLS3	plastin 3
6839	1.32e-11	9.09e-13	0.15	-7.143681	-1.0715003	277	SUV39H1	SUV39H1 histone lysine methyltransferase
22984	1.32e-11	9.10e-13	0.116	-7.143545	-0.8289461	1393.44	PDCD11	programmed cell death 11
57568	1.33e-11	9.17e-13	0.1727	7.142392	1.2333095	1538.44	SIPA1L2	signal induced proliferation associated 1 like 2
3291	1.35e-11	9.30e-13	0.3346	7.140475	2.3894273	4320.91	HSD11B2	hydroxysteroid 11-beta dehydrogenase 2
10574	1.35e-11	9.32e-13	0.1076	-7.140185	-0.7682208	5449.05	CCT7	chaperonin containing TCP1 subunit 7
10199	1.36e-11	9.44e-13	0.0814	-7.138446	-0.5812131	733.83	MPHOSPH10	M-phase phosphoprotein 10
9898	1.37e-11	9.47e-13	0.0992	-7.137989	-0.7083353	2753.04	UBAP2L	ubiquitin associated protein 2 like
93035	1.38e-11	9.58e-13	0.3445	7.136432	2.4587323	80.49	PKHD1L1	PKHD1 like 1
3939	1.38e-11	9.57e-13	0.1349	-7.136494	-0.9630646	15185.04	LDHA	lactate dehydrogenase A
10322	1.39e-11	9.65e-13	0.1216	-7.135472	-0.8674717	542.96	SMYD5	SMYD family member 5
113452	1.40e-11	9.70e-13	0.2369	7.134719	1.6899955	4979.56	TMEM54	transmembrane protein 54
287	1.40e-11	9.70e-13	0.3185	7.134682	2.2726393	243.18	ANK2	ankyrin 2
7520	1.45e-11	1.01e-12	0.0654	-7.129394	-0.466494	5097.87	XRCC5	X-ray repair cross complementing 5
8187	1.45e-11	1.01e-12	0.2099	-7.129366	-1.4962018	129.11	ZNF239	zinc finger protein 239
124872	1.45e-11	1.01e-12	0.7185	7.128904	5.1220725	1427.07	B4GALNT2	beta-1,4-N-acetyl-galactosaminyltransferase 2
171024	1.51e-11	1.05e-12	0.2338	7.123509	1.6655949	1067.63	SYNPO2	synaptopodin 2
9118	1.53e-11	1.07e-12	0.4062	7.121605	2.892609	17.46	INA	internexin neuronal intermediate filament protein alpha
5662	1.54e-11	1.07e-12	0.1993	7.120824	1.4194425	56.17	PSD	pleckstrin and Sec7 domain containing
54534	1.55e-11	1.08e-12	0.0996	-7.119794	-0.7092173	520.25	MRPL50	mitochondrial ribosomal protein L50
221150	1.56e-11	1.09e-12	0.2944	-7.118859	-2.0958908	268.95	SKA3	spindle and kinetochore associated complex subunit 3
79723	1.56e-11	1.10e-12	0.1378	-7.117953	-0.980997	180.03	SUV39H2	SUV39H2 histone lysine methyltransferase
102724009	1.58e-11	1.11e-12	0.1085	7.116535	0.7722451	308.36	KIF1C-AS1	KIF1C antisense RNA 1
5362	1.60e-11	1.12e-12	0.1452	7.114647	1.0330786	2211.19	PLXNA2	plexin A2
115416	1.60e-11	1.13e-12	0.1307	-7.114158	-0.9295637	377.44	MALSU1	mitochondrial assembly of ribosomal large subunit 1
1545	1.63e-11	1.14e-12	0.3829	-7.111944	-2.7232299	304.82	CYP1B1	cytochrome P450 family 1 subfamily B member 1
80022	1.65e-11	1.16e-12	0.1892	7.110513	1.3449893	5735.55	MYO15B	myosin XVB
401265	1.65e-11	1.16e-12	0.2601	-7.109772	-1.8492721	36.21	KLHL31	kelch like family member 31
84182	1.65e-11	1.16e-12	0.1512	-7.109872	-1.0746817	83.43	MINDY4	MINDY lysine 48 deubiquitinase 4
93010	1.65e-11	1.16e-12	0.5361	7.109622	3.8116256	4839.76	B3GNT7	UDP-GlcNAc:betaGal beta-1,3-N-acetylglucosaminyltransferase 7
203859	1.66e-11	1.17e-12	0.3398	7.109115	2.415485	179.18	ANO5	anoctamin 5
84623	1.66e-11	1.17e-12	0.3757	7.1091	2.6710227	19.21	KIRREL3	kirre like nephrin family adhesion molecule 3
2893	1.66e-11	1.17e-12	0.5422	7.108566	3.8540491	18.22	GRIA4	glutamate ionotropic receptor AMPA type subunit 4
57167	1.66e-11	1.17e-12	0.4445	-7.108311	-3.1595006	50.83	SALL4	spalt like transcription factor 4
91272	1.67e-11	1.18e-12	0.1	-7.107687	-0.7106599	715.9	BOD1	biorientation of chromosomes in cell division 1
4175	1.67e-11	1.18e-12	0.1623	-7.107329	-1.153424	968.39	MCM6	minichromosome maintenance complex component 6
64216	1.68e-11	1.19e-12	0.118	-7.106632	-0.8387639	485.82	TFB2M	transcription factor B2, mitochondrial
51114	1.71e-11	1.21e-12	0.1771	-7.1044	-1.258349	2225.07	ZDHHC9	zinc finger DHHC-type palmitoyltransferase 9
54908	1.73e-11	1.23e-12	0.1539	-7.102367	-1.093018	236.74	SPDL1	spindle apparatus coiled-coil protein 1
9643	1.73e-11	1.23e-12	0.1158	-7.10205	-0.8221715	3557.49	MORF4L2	mortality factor 4 like 2
6921	1.77e-11	1.25e-12	0.1328	-7.099225	-0.9424614	673.23	ELOC	elongin C
51096	1.78e-11	1.26e-12	0.1065	-7.098415	-0.75624	785.03	UTP18	UTP18 small subunit processome component
956	1.83e-11	1.30e-12	0.4194	7.094357	2.9755966	45.93	ENTPD3	ectonucleoside triphosphate diphosphohydrolase 3
471	1.86e-11	1.32e-12	0.1362	-7.091979	-0.9658359	1575.18	ATIC	5-aminoimidazole-4-carboxamide ribonucleotide formyltransferase/IMP cyclohydrolase
3190	1.86e-11	1.32e-12	0.0536	-7.092	-0.3804113	12929.92	HNRNPK	heterogeneous nuclear ribonucleoprotein K
65249	1.89e-11	1.35e-12	0.1622	-7.089455	-1.1497968	277.13	ZSWIM4	zinc finger SWIM-type containing 4
51373	1.95e-11	1.39e-12	0.1311	-7.084781	-0.9289782	410.02	MRPS17	mitochondrial ribosomal protein S17
57116	1.96e-11	1.40e-12	0.2804	-7.084468	-1.9861969	20.92	ZNF695	zinc finger protein 695
27020	1.96e-11	1.40e-12	0.1208	7.084294	0.8557973	2408.37	NPTN	neuroplastin
6201	1.97e-11	1.41e-12	0.1102	-7.083474	-0.7804992	9106.21	RPS7	ribosomal protein S7
8805	1.97e-11	1.41e-12	0.1392	-7.083254	-0.9861665	1024.17	TRIM24	tripartite motif containing 24
57332	2.02e-11	1.44e-12	0.1849	-7.079728	-1.3090747	221.99	CBX8	chromobox 8
270	2.04e-11	1.46e-12	0.4669	7.078169	3.304841	71.35	AMPD1	adenosine monophosphate deaminase 1
10917	2.06e-11	1.48e-12	0.4578	7.076328	3.2394487	1664.89	BTNL3	butyrophilin like 3
149466	2.07e-11	1.49e-12	0.2284	7.075733	1.615823	844.25	C1orf210	chromosome 1 open reading frame 210
11221	2.08e-11	1.49e-12	0.2532	-7.075052	-1.7911556	286.26	DUSP10	dual specificity phosphatase 10
63928	2.10e-11	1.51e-12	0.4842	7.073618	3.4249139	4575.15	CHP2	calcineurin like EF-hand protein 2
901	2.11e-11	1.52e-12	0.173	7.073065	1.2239539	973.97	CCNG2	cyclin G2
3706	2.11e-11	1.52e-12	0.3034	7.072595	2.1459284	526.55	ITPKA	inositol-trisphosphate 3-kinase A
105375434	2.12e-11	1.53e-12	0.3473	-7.071979	-2.4563337	28.97	LOC105375434	uncharacterized LOC105375434
11340	2.12e-11	1.53e-12	0.1391	-7.071621	-0.9835888	477.9	EXOSC8	exosome component 8
112858	2.12e-11	1.53e-12	0.1373	-7.071606	-0.9711383	511.75	TP53RK	TP53 regulating kinase
57465	2.15e-11	1.55e-12	0.1205	-7.069971	-0.8515808	317.47	TBC1D24	TBC1 domain family member 24
84824	2.17e-11	1.57e-12	0.3856	7.068369	2.7255262	69.81	FCRLA	Fc receptor like A
84294	2.17e-11	1.57e-12	0.1168	-7.068018	-0.8254024	419.4	UTP23	UTP23 small subunit processome component
29960	2.18e-11	1.58e-12	0.0987	-7.067262	-0.6975189	597.73	MRM2	mitochondrial rRNA methyltransferase 2
4147	2.19e-11	1.58e-12	0.257	7.067074	1.8159765	1858.16	MATN2	matrilin 2
53834	2.19e-11	1.59e-12	0.2785	-7.066727	-1.9678196	1241.67	FGFRL1	fibroblast growth factor receptor like 1
84650	2.22e-11	1.61e-12	0.1635	-7.064561	-1.1553807	504.79	EBPL	EBP like
51054	2.22e-11	1.61e-12	0.2062	-7.064443	-1.4566696	62.05	PLEKHA8P1	pleckstrin homology domain containing A8 pseudogene 1
54972	2.23e-11	1.62e-12	0.2597	-7.06408	-1.8345051	650.42	TMEM132A	transmembrane protein 132A
7318	2.24e-11	1.63e-12	0.1267	7.063023	0.8948367	1584.2	UBA7	ubiquitin like modifier activating enzyme 7
83939	2.25e-11	1.64e-12	0.0916	-7.06239	-0.6467045	1828.17	EIF2A	eukaryotic translation initiation factor 2A
7913	2.26e-11	1.64e-12	0.1319	-7.061971	-0.9313585	3665.87	DEK	DEK proto-oncogene
23322	2.26e-11	1.64e-12	0.1722	-7.061758	-1.2161629	136.6	RPGRIP1L	RPGRIP1 like
28814	2.28e-11	1.66e-12	0.5095	7.060592	3.5976409	504.84	IGLV2-18	immunoglobulin lambda variable 2-18
605	2.31e-11	1.69e-12	0.1115	-7.058097	-0.7867815	404.18	BCL7A	BAF chromatin remodeling complex subunit BCL7A
2549	2.32e-11	1.69e-12	0.1659	7.057626	1.1710809	841.23	GAB1	GRB2 associated binding protein 1
10410	2.32e-11	1.70e-12	0.2566	-7.057408	-1.8112109	5424.01	IFITM3	interferon induced transmembrane protein 3
6902	2.34e-11	1.71e-12	0.0921	-7.056488	-0.6500358	1187.47	TBCA	tubulin folding cofactor A
51202	2.35e-11	1.72e-12	0.0953	-7.055816	-0.672149	894.27	DDX47	DEAD-box helicase 47
8705	2.35e-11	1.72e-12	0.2022	7.05567	1.4265861	288.04	B3GALT4	beta-1,3-galactosyltransferase 4
80031	2.38e-11	1.74e-12	0.3786	7.053737	2.6706563	560.38	SEMA6D	semaphorin 6D
55089	2.46e-11	1.80e-12	0.5299	-7.048792	-3.7352818	1251.29	SLC38A4	solute carrier family 38 member 4
55787	2.49e-11	1.83e-12	0.1505	-7.046969	-1.0603607	620.68	TXLNG	taxilin gamma
57158	2.50e-11	1.84e-12	0.2857	7.046365	2.0132847	115.49	JPH2	junctophilin 2
6584	2.52e-11	1.85e-12	0.2268	7.045161	1.5979346	968.96	SLC22A5	solute carrier family 22 member 5
28817	2.52e-11	1.86e-12	0.4383	7.044961	3.0881295	1780.35	IGLV2-8	immunoglobulin lambda variable 2-8
102724660	2.54e-11	1.87e-12	0.2856	-7.044144	-2.0117122	51.37	HILPDA-AS1	HILPDA antisense RNA 1
1311	2.55e-11	1.88e-12	0.6934	-7.04314	-4.8837233	105.81	COMP	cartilage oligomeric matrix protein
115110	2.56e-11	1.89e-12	0.1549	7.042657	1.0906545	966.35	TNFRSF14-AS1	TNFRSF14 antisense RNA 1
284992	2.58e-11	1.90e-12	0.259	-7.041498	-1.823654	39.04	CCDC150	coiled-coil domain containing 150
30815	2.60e-11	1.92e-12	0.3624	7.040088	2.5514613	5159.81	ST6GALNAC6	ST6 N-acetylgalactosaminide alpha-2,6-sialyltransferase 6
11156	2.64e-11	1.95e-12	0.3313	-7.038285	-2.3320896	991.64	PTP4A3	protein tyrosine phosphatase 4A3
92736	2.67e-11	1.97e-12	0.7526	7.036389	5.2956417	770.51	OTOP2	otopetrin 2
9933	2.69e-11	1.99e-12	0.1595	-7.035219	-1.1221473	886.42	PUM3	pumilio RNA binding family member 3
4188	2.71e-11	2.01e-12	0.3954	-7.033974	-2.7815424	161.59	MDFI	MyoD family inhibitor
27253	2.72e-11	2.02e-12	0.254	-7.033333	-1.7863094	177.24	PCDH17	protocadherin 17
51527	2.73e-11	2.03e-12	0.1734	7.032679	1.219281	1634.43	GSKIP	GSK3B interacting protein
6855	2.73e-11	2.03e-12	0.3103	7.032712	2.1825171	166.13	SYP	synaptophysin
1004	2.74e-11	2.03e-12	0.2387	-7.032429	-1.6789028	116.87	CDH6	cadherin 6
59350	2.76e-11	2.05e-12	0.2155	-7.031	-1.515223	18.53	RXFP1	relaxin family peptide receptor 1
116844	2.79e-11	2.07e-12	0.4366	-7.029511	-3.0689043	3012.73	LRG1	leucine rich alpha-2-glycoprotein 1
6041	2.81e-11	2.09e-12	0.1673	7.0286	1.1755426	538.49	RNASEL	ribonuclease L
598	2.84e-11	2.11e-12	0.146	-7.026981	-1.0262199	2517.67	BCL2L1	BCL2 like 1
10396	2.91e-11	2.17e-12	0.2569	7.023275	1.8044441	1231.01	ATP8A1	ATPase phospholipid transporting 8A1
23052	2.92e-11	2.17e-12	0.2293	7.02284	1.6100593	2332.87	ENDOD1	endonuclease domain containing 1
220988	2.94e-11	2.19e-12	0.0865	-7.021591	-0.6072371	7816.16	HNRNPA3	heterogeneous nuclear ribonucleoprotein A3
203068	2.95e-11	2.20e-12	0.1449	-7.021277	-1.0174768	9426.62	TUBB	tubulin beta class I
23368	2.95e-11	2.20e-12	0.0909	7.021138	0.638416	1110.58	PPP1R13B	protein phosphatase 1 regulatory subunit 13B
157638	2.95e-11	2.20e-12	0.1587	-7.020886	-1.1138642	1281.33	LRATD2	LRAT domain containing 2
55622	3.02e-11	2.26e-12	0.0903	-7.01758	-0.6335418	394.81	TTC27	tetratricopeptide repeat domain 27
92737	3.06e-11	2.29e-12	0.4631	7.015366	3.2490454	14.75	DNER	delta/notch like EGF repeat containing
6059	3.13e-11	2.34e-12	0.1478	-7.012348	-1.0364516	1232.12	ABCE1	ATP binding cassette subfamily E member 1
6328	3.21e-11	2.41e-12	0.3895	7.00852	2.7295483	42.65	SCN3A	sodium voltage-gated channel alpha subunit 3
283461	3.24e-11	2.43e-12	0.2015	7.007403	1.4119038	11.37	C12orf40	chromosome 12 open reading frame 40
6520	3.29e-11	2.47e-12	0.147	-7.00514	-1.0294955	2735.24	SLC3A2	solute carrier family 3 member 2
133686	3.34e-11	2.51e-12	0.2821	-7.002895	-1.9756715	1218.49	NADK2	NAD kinase 2, mitochondrial
103021294	3.36e-11	2.53e-12	0.146	-7.001838	-1.0223431	885.27	ABALON	apoptotic BCL2L1-antisense long non-coding RNA
773	3.37e-11	2.54e-12	0.3634	7.001319	2.5439805	55.76	CACNA1A	calcium voltage-gated channel subunit alpha1 A
64506	3.38e-11	2.54e-12	0.2382	7.000999	1.6674278	49.96	CPEB1	cytoplasmic polyadenylation element binding protein 1
23246	3.41e-11	2.57e-12	0.2232	-6.999334	-1.5622334	1517.92	BOP1	BOP1 ribosomal biogenesis factor
51110	3.45e-11	2.60e-12	0.1552	-6.997946	-1.0859601	354.86	LACTB2	lactamase beta 2
838	3.46e-11	2.61e-12	0.393	6.99722	2.7498931	469.93	CASP5	caspase 5
645784	3.48e-11	2.63e-12	0.4212	6.996267	2.9467111	127.8	ANKRD36BP2	ankyrin repeat domain 36B pseudogene 2
8667	3.52e-11	2.66e-12	0.1153	-6.99465	-0.8065799	4193.24	EIF3H	eukaryotic translation initiation factor 3 subunit H
2028	3.57e-11	2.70e-12	0.3073	-6.992759	-2.1492007	311.07	ENPEP	glutamyl aminopeptidase
5695	3.62e-11	2.74e-12	0.0742	-6.990615	-0.5186893	1692.52	PSMB7	proteasome 20S subunit beta 7
54510	3.72e-11	2.81e-12	0.2762	6.98672	1.9296991	397.02	PCDH18	protocadherin 18
128239	3.72e-11	2.82e-12	0.273	-6.986562	-1.9071796	901.83	IQGAP3	IQ motif containing GTPase activating protein 3
112267857	3.72e-11	2.82e-12	0.2685	6.986455	1.8759686	69.92	LOC112267857	replaced by ID 83699
79657	3.75e-11	2.85e-12	0.0841	-6.985107	-0.5873113	490.73	RPAP3	RNA polymerase II associated protein 3
54209	3.76e-11	2.86e-12	0.2983	-6.984482	-2.0836894	126.17	TREM2	triggering receptor expressed on myeloid cells 2
9791	3.76e-11	2.86e-12	0.1233	-6.984462	-0.8614983	2049.22	PTDSS1	phosphatidylserine synthase 1
55601	3.77e-11	2.87e-12	0.2172	6.984167	1.5169934	1171.14	DDX60	DExD/H-box helicase 60
50807	3.79e-11	2.89e-12	0.1459	-6.983207	-1.0189318	706.33	ASAP1	ArfGAP with SH3 domain, ankyrin repeat and PH domain 1
646588	3.82e-11	2.91e-12	0.3356	6.982242	2.3435823	13.51	LINC03007	long intergenic non-protein coding RNA 3007
348995	3.82e-11	2.91e-12	0.1147	-6.98202	-0.8011133	532	NUP43	nucleoporin 43
8501	3.94e-11	3.01e-12	0.2575	-6.977457	-1.796374	701.41	SLC43A1	solute carrier family 43 member 1
138948	3.96e-11	3.02e-12	0.3933	-6.976763	-2.7436464	66.13	DBH-AS1	DBH antisense RNA 1
9764	3.96e-11	3.02e-12	0.2253	6.976686	1.5715337	867.56	KIAA0513	KIAA0513
102724146	3.97e-11	3.03e-12	0.108	-6.976371	-0.7536789	246.35	LOC102724146	uncharacterized LOC102724146
100526837	4.01e-11	3.06e-12	0.1088	-6.974777	-0.7590786	257.81	EEF1E1-BLOC1S5	EEF1E1-BLOC1S5 readthrough (NMD candidate)
6655	4.02e-11	3.08e-12	0.1339	6.974089	0.9335603	955.5	SOS2	SOS Ras/Rho guanine nucleotide exchange factor 2
84803	4.09e-11	3.13e-12	0.2968	6.971867	2.0689264	475.73	GPAT3	glycerol-3-phosphate acyltransferase 3
9125	4.13e-11	3.16e-12	0.0789	-6.970347	-0.5498487	873.05	CNOT9	CCR4-NOT transcription complex subunit 9
9215	4.13e-11	3.17e-12	0.156	6.970036	1.0869984	782.79	LARGE1	LARGE xylosyl- and glucuronyltransferase 1
84954	4.19e-11	3.21e-12	0.1434	6.968182	0.9990604	852.4	MPND	MPN domain containing
64921	4.24e-11	3.26e-12	0.1972	6.96622	1.3735208	629.06	CASD1	CAS1 domain containing 1
6542	4.31e-11	3.31e-12	0.5013	-6.963739	-3.490815	1295.2	SLC7A2	solute carrier family 7 member 2
55346	4.33e-11	3.32e-12	0.1471	6.963273	1.0246331	441.94	TCP11L1	t-complex 11 like 1
7433	4.40e-11	3.39e-12	0.2821	6.960608	1.9637654	1960.78	VIPR1	vasoactive intestinal peptide receptor 1
80781	4.48e-11	3.45e-12	0.3288	-6.958155	-2.2879235	6256.78	COL18A1	collagen type XVIII alpha 1 chain
9881	4.49e-11	3.46e-12	0.2189	6.957596	1.5230611	1804.81	TRANK1	tetratricopeptide repeat and ankyrin repeat containing 1
6950	4.52e-11	3.48e-12	0.1027	-6.956713	-0.7146885	3413.6	TCP1	t-complex 1
8602	4.52e-11	3.49e-12	0.1394	-6.956409	-0.9694404	1191.76	NOP14	NOP14 nucleolar protein
27351	4.52e-11	3.49e-12	0.1045	-6.956459	-0.7270278	809.41	DESI1	desumoylating isopeptidase 1
56164	4.66e-11	3.60e-12	0.3978	-6.952209	-2.7652468	32.14	STK31	serine/threonine kinase 31
137392	4.66e-11	3.60e-12	0.1823	-6.952068	-1.2671983	191.17	CIBAR1	CBY1 interacting BAR domain containing 1
9528	4.68e-11	3.62e-12	0.1581	6.951332	1.0988921	8097.03	TMEM59	transmembrane protein 59
2963	4.71e-11	3.65e-12	0.1611	-6.95026	-1.11941	678.19	GTF2F2	general transcription factor IIF subunit 2
51495	4.73e-11	3.67e-12	0.1588	-6.949531	-1.1033804	1929.01	HACD3	3-hydroxyacyl-CoA dehydratase 3
5718	4.78e-11	3.70e-12	0.1053	-6.948021	-0.7315946	927.96	PSMD12	proteasome 26S subunit, non-ATPase 12
26586	4.83e-11	3.75e-12	0.227	-6.94641	-1.5771155	655.52	CKAP2	cytoskeleton associated protein 2
9837	4.88e-11	3.79e-12	0.2693	-6.944797	-1.870561	356.21	GINS1	GINS complex subunit 1
25929	4.88e-11	3.79e-12	0.1359	-6.944675	-0.9438892	436.31	GEMIN5	gem nuclear organelle associated protein 5
79070	4.94e-11	3.85e-12	0.1604	-6.942726	-1.1138292	84.59	POGLUT2	protein O-glucosyltransferase 2
28478	4.94e-11	3.84e-12	0.4771	6.94283	3.3123923	70.72	IGHJ3P	immunoglobulin heavy joining 3P (pseudogene)
2194	4.94e-11	3.84e-12	0.2225	-6.942786	-1.544721	4482.6	FASN	fatty acid synthase
153	4.98e-11	3.88e-12	0.3369	6.9415	2.3388707	32.28	ADRB1	adrenoceptor beta 1
2201	5.08e-11	3.96e-12	0.3168	6.938546	2.1978134	80.17	FBN2	fibrillin 2
8877	5.09e-11	3.97e-12	0.2715	-6.938395	-1.8839238	203.31	SPHK1	sphingosine kinase 1
53916	5.12e-11	3.99e-12	0.1331	6.93748	0.9236132	228.91	RAB4B	RAB4B, member RAS oncogene family
221143	5.16e-11	4.03e-12	0.1771	-6.936209	-1.2286696	125.56	EEF1AKMT1	EEF1A lysine methyltransferase 1
8425	5.24e-11	4.09e-12	0.2332	6.933976	1.6167105	5807.36	LTBP4	latent transforming growth factor beta binding protein 4
55625	5.28e-11	4.13e-12	0.0958	6.932675	0.663943	2057.27	ZDHHC7	zinc finger DHHC-type palmitoyltransferase 7
51154	5.31e-11	4.15e-12	0.1197	-6.93182	-0.8300628	711.78	MRTO4	MRT4 homolog, ribosome maturation factor
8537	5.32e-11	4.17e-12	0.3949	6.931432	2.7374386	3312.44	BCAS1	brain enriched myelin associated protein 1
4084	5.36e-11	4.20e-12	0.2433	6.930322	1.6864042	2574	MXD1	MAX dimerization protein 1
221710	5.36e-11	4.20e-12	0.1151	-6.930238	-0.7979008	273.65	SMIM13	small integral membrane protein 13
105374352	5.36e-11	4.21e-12	0.2089	6.930084	1.4480116	11.88	LOC105374352	uncharacterized LOC105374352
26508	5.36e-11	4.21e-12	0.2617	-6.929944	-1.813419	331.05	HEYL	hes related family bHLH transcription factor with YRPW motif like
84888	5.38e-11	4.22e-12	0.1701	6.929455	1.1784752	1974.42	SPPL2A	signal peptide peptidase like 2A
389792	5.38e-11	4.23e-12	0.2642	-6.929219	-1.8308588	429.32	IER5L	immediate early response 5 like
342979	5.51e-11	4.33e-12	0.4303	-6.925922	-2.9803895	204.47	PALM3	paralemmin 3
6227	5.51e-11	4.34e-12	0.1575	-6.925588	-1.0906793	7226.36	RPS21	ribosomal protein S21
146691	5.54e-11	4.36e-12	0.1412	6.924905	0.9779089	1510.36	TOM1L2	target of myb1 like 2 membrane trafficking protein
728568	5.67e-11	4.47e-12	0.1125	-6.921533	-0.7786556	133.98	UQCC6	ubiquinol-cytochrome c reductase complex assembly factor 6
78986	5.73e-11	4.52e-12	0.4178	6.919933	2.8912077	27.54	DUSP26	dual specificity phosphatase 26
105373582	5.78e-11	4.56e-12	0.3672	-6.918586	-2.5408184	67.18	LOC105373582	uncharacterized LOC105373582
10612	5.78e-11	4.57e-12	0.1137	6.91837	0.7864908	435.12	TRIM3	tripartite motif containing 3
115650	5.84e-11	4.62e-12	0.3102	6.916857	2.1454152	23.09	TNFRSF13C	TNF receptor superfamily member 13C
5887	5.85e-11	4.63e-12	0.0975	-6.916514	-0.67416	4564.47	RAD23B	RAD23 homolog B, nucleotide excision repair protein
4359	5.94e-11	4.70e-12	0.2723	6.914406	1.8828767	117.48	MPZ	myelin protein zero
54785	5.94e-11	4.70e-12	0.1334	6.914322	0.9222693	374.8	BORCS6	BLOC-1 related complex subunit 6
6541	6.11e-11	4.84e-12	0.1894	-6.910146	-1.3087111	2332.13	SLC7A1	solute carrier family 7 member 1
347716	6.22e-11	4.94e-12	0.1829	6.90742	1.2634706	24.6	USP32P3	ubiquitin specific peptidase 32 pseudogene 3
27143	6.25e-11	4.96e-12	0.269	-6.906716	-1.8579913	638.25	PALD1	phosphatase domain containing paladin 1
51504	6.28e-11	4.99e-12	0.1158	-6.905861	-0.7993619	1582.81	TRMT112	tRNA methyltransferase activator subunit 11-2
23229	6.29e-11	5.00e-12	0.1117	6.905571	0.7713424	713.55	ARHGEF9	Cdc42 guanine nucleotide exchange factor 9
875	6.31e-11	5.01e-12	0.4497	-6.905154	-3.1050661	565.3	CBS	cystathionine beta-synthase
675	6.33e-11	5.04e-12	0.2318	-6.90448	-1.6001293	173.86	BRCA2	BRCA2 DNA repair associated
222008	6.34e-11	5.05e-12	0.7736	6.904108	5.3410585	116.63	VSTM2A	V-set and transmembrane domain containing 2A
4213	6.34e-11	5.05e-12	0.2274	6.904201	1.5697486	185.93	MEIS3P1	Meis homeobox 3 pseudogene 1
388272	6.36e-11	5.07e-12	0.1175	-6.903663	-0.8112224	189.68	C16orf87	chromosome 16 open reading frame 87
3800	6.43e-11	5.13e-12	0.3898	6.901844	2.6901324	179.83	KIF5C	kinesin family member 5C
157922	6.46e-11	5.16e-12	0.1136	-6.901199	-0.7842139	702.8	CAMSAP1	calmodulin regulated spectrin associated protein 1
5051	6.50e-11	5.20e-12	0.1553	6.900084	1.0712644	949.57	PAFAH2	platelet activating factor acetylhydrolase 2
643382	6.59e-11	5.26e-12	0.3187	6.898246	2.1985846	262.36	TMEM253	transmembrane protein 253
65018	6.66e-11	5.33e-12	0.1554	6.896584	1.0720603	1555.97	PINK1	PTEN induced kinase 1
25890	6.75e-11	5.41e-12	0.308	6.894387	2.1238077	629.05	ABI3BP	ABI family member 3 binding protein
1804	6.75e-11	5.41e-12	0.2833	6.894344	1.9534897	14.86	DPP6	dipeptidyl peptidase like 6
10643	6.78e-11	5.43e-12	0.5932	-6.893797	-4.0892099	80.46	IGF2BP3	insulin like growth factor 2 mRNA binding protein 3
286053	6.80e-11	5.45e-12	0.1091	-6.893271	-0.7519759	325.35	NSMCE2	NSE2 (MMS21) homolog, SMC5-SMC6 complex SUMO ligase
441282	6.87e-11	5.52e-12	0.4917	6.891574	3.3888478	43.95	AKR1B15	aldo-keto reductase family 1 member B15
6152	6.88e-11	5.52e-12	0.0785	-6.891447	-0.541189	8679	RPL24	ribosomal protein L24
10808	6.88e-11	5.53e-12	0.2473	-6.891282	-1.7045547	3455.82	HSPH1	heat shock protein family H (Hsp110) member 1
29081	6.91e-11	5.56e-12	0.1127	-6.890616	-0.7765486	557.45	METTL5	methyltransferase 5, N6-adenosine
9093	6.94e-11	5.58e-12	0.1018	-6.889855	-0.7017314	1909.21	DNAJA3	DnaJ heat shock protein family (Hsp40) member A3
6513	7.01e-11	5.65e-12	0.399	-6.888309	-2.7487791	5227.16	SLC2A1	solute carrier family 2 member 1
7003	7.02e-11	5.66e-12	0.1155	-6.888065	-0.7959039	1032.14	TEAD1	TEA domain transcription factor 1
5733	7.04e-11	5.68e-12	0.3336	6.887542	2.2974668	47.51	PTGER3	prostaglandin E receptor 3
9413	7.04e-11	5.68e-12	0.3651	6.887513	2.5144116	58.28	ENTREP1	endosomal transmembrane epsin interactor 1
100129461	7.06e-11	5.70e-12	0.1642	-6.88702	-1.1305378	45.17	LYRM4-AS1	LYRM4 antisense RNA 1
54795	7.07e-11	5.72e-12	0.2018	6.886491	1.3898728	4512.33	TRPM4	transient receptor potential cation channel subfamily M member 4
5326	7.07e-11	5.72e-12	0.2018	-6.886521	-1.3896841	1394.73	PLAGL2	PLAG1 like zinc finger 2
80820	7.10e-11	5.75e-12	0.198	-6.88577	-1.3636	706.09	EEPD1	endonuclease/exonuclease/phosphatase family domain containing 1
285386	7.11e-11	5.76e-12	0.2469	-6.885423	-1.7003126	32.6	TPRG1	tumor protein p63 regulated 1
10590	7.11e-11	5.76e-12	0.5319	6.88542	3.6624479	176.26	SCGN	secretagogin, EF-hand calcium binding protein
51126	7.11e-11	5.77e-12	0.1524	-6.885336	-1.049031	1027.59	NAA20	N-alpha-acetyltransferase 20, NatB catalytic subunit
23143	7.12e-11	5.77e-12	0.1063	-6.885106	-0.7315561	726.95	LRCH1	leucine rich repeats and calponin homology domain containing 1
51523	7.14e-11	5.80e-12	0.1653	-6.884584	-1.1380085	1490.17	CXXC5	CXXC finger protein 5
4522	7.28e-11	5.92e-12	0.2464	-6.881524	-1.6956505	2419.41	MTHFD1	methylenetetrahydrofolate dehydrogenase, cyclohydrolase and formyltetrahydrofolate synthetase 1
79980	7.28e-11	5.92e-12	0.1735	-6.881554	-1.1940471	373.74	DSN1	DSN1 component of MIS12 kinetochore complex
284889	7.28e-11	5.92e-12	0.1769	-6.881654	-1.2176433	2052.51	MIF-AS1	MIF antisense RNA 1
101927668	7.35e-11	5.98e-12	0.3104	-6.880139	-2.1357363	18.35	LOC101927668	uncharacterized LOC101927668
6868	7.36e-11	6.00e-12	0.0963	-6.87973	-0.6625671	487.99	ADAM17	ADAM metallopeptidase domain 17
56259	7.36e-11	6.00e-12	0.1231	-6.879627	-0.8470681	1214.18	CTNNBL1	catenin beta like 1
124222	7.41e-11	6.04e-12	0.2522	-6.878692	-1.7348929	600.58	PAQR4	progestin and adipoQ receptor family member 4
221184	7.52e-11	6.14e-12	0.1181	6.876415	0.8120241	1437.83	CPNE2	copine 2
9156	7.62e-11	6.22e-12	0.2638	-6.87446	-1.8134063	150.44	EXO1	exonuclease 1
8814	7.62e-11	6.23e-12	0.1797	6.874328	1.2354397	316.22	CDKL1	cyclin dependent kinase like 1
23198	7.76e-11	6.35e-12	0.1042	-6.871614	-0.7161013	1362.93	PSME4	proteasome activator subunit 4
8412	7.77e-11	6.36e-12	0.1725	6.871436	1.1856613	723.38	BCAR3	BCAR3 adaptor protein, NSP family member
64093	7.77e-11	6.36e-12	0.4059	-6.871353	-2.7889365	332.01	SMOC1	SPARC related modular calcium binding 1
136853	7.88e-11	6.46e-12	0.2061	-6.869173	-1.4158944	26.59	SSC4D	scavenger receptor cysteine rich family member with 4 domains
11065	7.89e-11	6.47e-12	0.3041	-6.868986	-2.0885898	785.62	UBE2C	ubiquitin conjugating enzyme E2 C
2184	7.95e-11	6.52e-12	0.2737	-6.867707	-1.8798848	686.97	FAH	fumarylacetoacetate hydrolase
2187	7.98e-11	6.55e-12	0.2342	-6.867232	-1.6084879	38.67	FANCB	FA complementation group B
6006	7.99e-11	6.57e-12	0.0924	6.866808	0.6344537	655.96	RHCE	Rh blood group CcEe antigens
79017	7.99e-11	6.57e-12	0.188	-6.866802	-1.2912237	1178.91	GGCT	gamma-glutamylcyclotransferase
23461	8.10e-11	6.66e-12	0.2284	6.864763	1.568226	775.77	ABCA5	ATP binding cassette subfamily A member 5
553103	8.16e-11	6.72e-12	0.1909	6.863578	1.3101768	96.29	MIR3936HG	MIR3936 host gene
3839	8.17e-11	6.72e-12	0.1086	-6.863391	-0.7451026	1119.27	KPNA3	karyopherin subunit alpha 3
5205	8.34e-11	6.87e-12	0.2453	6.860302	1.6829579	6372.14	ATP8B1	ATPase phospholipid transporting 8B1
9802	8.37e-11	6.90e-12	0.0665	6.859763	0.4561279	6500.87	DAZAP2	DAZ associated protein 2
105379057	8.44e-11	6.96e-12	0.3357	6.858395	2.302192	52.71	EDIL3-DT	EDIL3 divergent transcript
10146	8.47e-11	6.99e-12	0.0878	-6.857853	-0.602069	2978.31	G3BP1	G3BP stress granule assembly factor 1
4282	8.48e-11	7.01e-12	0.1796	-6.857466	-1.231363	2033.78	MIF	macrophage migration inhibitory factor
84899	8.50e-11	7.03e-12	0.1509	-6.857094	-1.0350221	742.49	TMTC4	transmembrane O-mannosyltransferase targeting cadherins 4
2203	8.52e-11	7.05e-12	0.3158	-6.856729	-2.1650693	1929.26	FBP1	fructose-bisphosphatase 1
23037	8.66e-11	7.17e-12	0.2362	6.854236	1.6191165	98.22	PDZD2	PDZ domain containing 2
57554	8.73e-11	7.23e-12	0.3093	6.852975	2.1199507	15.31	LRRC7	leucine rich repeat containing 7
79651	8.76e-11	7.26e-12	0.2047	-6.852373	-1.4029669	704.13	RHBDF2	rhomboid 5 homolog 2
105374114	8.85e-11	7.34e-12	0.1136	-6.850957	-0.7785823	345.39	LOC105374114	uncharacterized LOC105374114
151176	8.93e-11	7.41e-12	0.3645	-6.849493	-2.4968766	17.2	ERFE	erythroferrone
4488	8.96e-11	7.44e-12	0.5756	-6.848971	-3.9422939	95.55	MSX2	msh homeobox 2
3306	8.97e-11	7.45e-12	0.2786	6.848724	1.9080176	753.32	HSPA2	heat shock protein family A (Hsp70) member 2
9584	9.06e-11	7.53e-12	0.093	-6.847153	-0.6368934	5054.66	RBM39	RNA binding motif protein 39
26507	9.11e-11	7.58e-12	0.2775	6.846291	1.8995661	20.42	CNNM1	cyclin and CBS domain divalent metal cation transport mediator 1
79849	9.13e-11	7.60e-12	0.3441	6.845878	2.3554838	808.16	NHERF4	NHERF family PDZ scaffold protein 4
9015	9.64e-11	8.03e-12	0.1613	-6.838042	-1.1027753	132.02	TAF1A	TATA-box binding protein associated factor, RNA polymerase I subunit A
5982	9.65e-11	8.04e-12	0.1302	-6.837774	-0.8900787	480.28	RFC2	replication factor C subunit 2
5028	9.66e-11	8.06e-12	0.3235	6.837502	2.211906	717.96	P2RY1	purinergic receptor P2Y1
3178	9.74e-11	8.13e-12	0.0939	-6.836183	-0.6416359	19251.41	HNRNPA1	heterogeneous nuclear ribonucleoprotein A1
2208	9.74e-11	8.14e-12	0.3947	6.836095	2.6980624	44.39	FCER2	Fc epsilon receptor II
4166	9.85e-11	8.24e-12	0.2438	6.834397	1.6661122	67.14	CHST6	carbohydrate sulfotransferase 6
220002	9.92e-11	8.29e-12	0.1	6.833391	0.6833939	953.98	CYB561A3	cytochrome b561 family member A3
100874001	9.96e-11	8.35e-12	0.1123	-6.832426	-0.7673769	151.94	NCBP2-AS1	NCBP2 antisense RNA 1
8061	9.96e-11	8.34e-12	0.5233	-6.832522	-3.5752093	147.14	FOSL1	FOS like 1, AP-1 transcription factor subunit
9201	9.96e-11	8.34e-12	0.2714	6.832598	1.8542168	119.99	DCLK1	doublecortin like kinase 1
8399	9.96e-11	8.35e-12	0.354	6.8324	2.4187759	273.19	PLA2G10	phospholipase A2 group X
1139	1.00e-10	8.39e-12	0.335	6.831708	2.2886303	52.99	CHRNA7	cholinergic receptor nicotinic alpha 7 subunit
192111	1.01e-10	8.50e-12	0.1192	-6.829873	-0.8140015	1051.4	PGAM5	PGAM family member 5, mitochondrial serine/threonine protein phosphatase
8833	1.02e-10	8.54e-12	0.1456	-6.829121	-0.9941713	1204.91	GMPS	guanine monophosphate synthase
10988	1.02e-10	8.59e-12	0.0811	-6.8284	-0.5534758	1722.43	METAP2	methionyl aminopeptidase 2
100652777	1.03e-10	8.65e-12	0.3516	6.827266	2.4002661	135.62	LOC100652777	group 10 secretory phospholipase A2-like
23585	1.04e-10	8.76e-12	0.085	6.825576	0.5801745	2071.23	TMEM50A	transmembrane protein 50A
79861	1.07e-10	9.03e-12	0.4013	6.821137	2.7375447	310.74	TUBAL3	tubulin alpha like 3
199920	1.08e-10	9.08e-12	0.4709	-6.820412	-3.2119985	59.14	FYB2	FYN binding protein 2
10194	1.10e-10	9.24e-12	0.1481	6.817889	1.0100288	957.5	TSHZ1	teashirt zinc finger homeobox 1
54716	1.10e-10	9.26e-12	0.4897	-6.81752	-3.3384947	157.58	SLC6A20	solute carrier family 6 member 20
80117	1.10e-10	9.29e-12	0.2912	6.817167	1.9848847	344.23	ARL14	ADP ribosylation factor like GTPase 14
8538	1.10e-10	9.31e-12	0.3971	6.81685	2.7071278	296.63	BARX2	BARX homeobox 2
388514	1.10e-10	9.33e-12	0.3779	6.81645	2.5761979	28.46	CYP4F24P	cytochrome P450 family 4 subfamily F member 24, pseudogene
7750	1.12e-10	9.44e-12	0.0983	-6.814772	-0.6698483	1561.37	ZMYM2	zinc finger MYM-type containing 2
283316	1.13e-10	9.55e-12	0.3775	6.81316	2.5720213	1093.34	CD163L1	CD163 molecule like 1
79596	1.13e-10	9.55e-12	0.1492	-6.813167	-1.0166828	274.59	OBI1	ORC ubiquitin ligase 1
105369194	1.13e-10	9.58e-12	0.2021	6.812718	1.3769454	49.25	LOC105369194	uncharacterized LOC105369194
10009	1.13e-10	9.59e-12	0.1197	-6.812593	-0.8155761	677.75	ZBTB33	zinc finger and BTB domain containing 33
283358	1.14e-10	9.64e-12	0.206	6.811812	1.4031999	3003.35	B4GALNT3	beta-1,4-N-acetyl-galactosaminyltransferase 3
105375061	1.15e-10	9.80e-12	0.2302	6.809463	1.5677749	12.73	LOC105375061	uncharacterized LOC105375061
2395	1.16e-10	9.84e-12	0.1222	-6.808844	-0.8322745	233.64	FXN	frataxin
2838	1.16e-10	9.90e-12	0.5627	6.807985	3.8308334	603.67	GPR15	G protein-coupled receptor 15
6476	1.17e-10	9.97e-12	0.5534	6.806963	3.7670874	972.33	SI	sucrase-isomaltase
254531	1.18e-10	1.00e-11	0.1965	6.806071	1.3377114	1547.84	LPCAT4	lysophosphatidylcholine acyltransferase 4
55744	1.18e-10	1.01e-11	0.095	-6.805762	-0.6468646	787.25	COA1	cytochrome c oxidase assembly factor 1
10668	1.19e-10	1.01e-11	0.1507	6.804418	1.0254188	181.25	CGRRF1	cell growth regulator with ring finger domain 1
9793	1.19e-10	1.02e-11	0.126	-6.80415	-0.8574372	2087.77	CKAP5	cytoskeleton associated protein 5
9972	1.20e-10	1.02e-11	0.0909	-6.803612	-0.6181149	1303.37	NUP153	nucleoporin 153
84971	1.20e-10	1.02e-11	0.1474	6.803132	1.0029873	698.12	ATG4D	autophagy related 4D cysteine peptidase
147	1.22e-10	1.05e-11	0.3118	-6.8	-2.1201097	54.47	ADRA1B	adrenoceptor alpha 1B
3557	1.24e-10	1.06e-11	0.4447	-6.798439	-3.0232903	383.84	IL1RN	interleukin 1 receptor antagonist
5954	1.26e-10	1.07e-11	0.1969	-6.796264	-1.3383427	3273.51	RCN1	reticulocalbin 1
596	1.26e-10	1.08e-11	0.2002	6.795644	1.3604169	547.05	BCL2	BCL2 apoptosis regulator
9669	1.27e-10	1.09e-11	0.1117	-6.794309	-0.7587308	2220.34	EIF5B	eukaryotic translation initiation factor 5B
5361	1.27e-10	1.09e-11	0.1775	-6.793755	-1.2059493	1470.91	PLXNA1	plexin A1
84181	1.28e-10	1.10e-11	0.1005	-6.792706	-0.6830028	1014.95	CHD6	chromodomain helicase DNA binding protein 6
729468	1.29e-10	1.11e-11	0.3732	6.791871	2.5347989	10.84	PGM5P4	phosphoglucomutase 5 pseudogene 4
100861412	1.30e-10	1.11e-11	0.2122	-6.790875	-1.441325	33.74	FSBP	fibrinogen silencer binding protein
5422	1.33e-10	1.14e-11	0.1602	-6.787175	-1.0875393	517.43	POLA1	DNA polymerase alpha 1, catalytic subunit
9704	1.35e-10	1.16e-11	0.142	-6.785295	-0.9637862	617.51	DHX34	DExH-box helicase 34
11280	1.35e-10	1.16e-11	0.344	6.784785	2.3338172	22.7	SCN11A	sodium voltage-gated channel alpha subunit 11
260429	1.38e-10	1.19e-11	0.576	-6.781474	-3.9059272	68.67	PRSS33	serine protease 33
26986	1.38e-10	1.19e-11	0.1352	-6.781307	-0.917151	27599.73	PABPC1	poly(A) binding protein cytoplasmic 1
2264	1.40e-10	1.20e-11	0.2023	-6.779783	-1.3713302	1880.47	FGFR4	fibroblast growth factor receptor 4
5092	1.41e-10	1.21e-11	0.1389	-6.778615	-0.9418715	1481.87	PCBD1	pterin-4 alpha-carbinolamine dehydratase 1
5655	1.41e-10	1.22e-11	0.5559	-6.778145	-3.7678826	273.85	KLK10	kallikrein related peptidase 10
79613	1.42e-10	1.23e-11	0.1291	-6.776706	-0.87521	299.67	TANGO6	transport and golgi organization 6 homolog
26354	1.44e-10	1.24e-11	0.1393	-6.775187	-0.944039	1688.76	GNL3	G protein nucleolar 3
150726	1.45e-10	1.25e-11	0.2251	-6.774326	-1.5249924	358.15	FBXO41	F-box protein 41
1786	1.45e-10	1.25e-11	0.1428	-6.774317	-0.9673791	1841.97	DNMT1	DNA methyltransferase 1
25994	1.45e-10	1.26e-11	0.1762	6.773291	1.1933445	5308.64	HIGD1A	HIG1 hypoxia inducible domain family member 1A
23035	1.47e-10	1.27e-11	0.2843	6.77148	1.9253701	1456.59	PHLPP2	PH domain and leucine rich repeat protein phosphatase 2
79158	1.48e-10	1.28e-11	0.1851	6.770764	1.2532392	1945.21	GNPTAB	N-acetylglucosamine-1-phosphate transferase subunits alpha and beta
6713	1.48e-10	1.28e-11	0.3036	-6.770463	-2.0557874	1354.02	SQLE	squalene epoxidase
126917	1.49e-10	1.29e-11	0.2179	-6.769418	-1.4750827	771.62	IFFO2	intermediate filament family orphan 2
202051	1.49e-10	1.29e-11	0.1845	6.769506	1.2490603	169.42	SPATA24	spermatogenesis associated 24
23384	1.49e-10	1.29e-11	0.1518	6.76939	1.0278967	1330.61	SPECC1L	sperm antigen with calponin homology and coiled-coil domains 1 like
2824	1.49e-10	1.29e-11	0.2973	6.76929	2.0125204	101.12	GPM6B	glycoprotein M6B
5523	1.51e-10	1.31e-11	0.2259	6.76721	1.5285229	366.38	PPP2R3A	protein phosphatase 2 regulatory subunit B''alpha
284273	1.52e-10	1.32e-11	0.1221	6.766254	0.8262305	960.29	PTGR3	prostaglandin reductase 3
4481	1.52e-10	1.32e-11	0.2808	-6.765925	-1.8998854	640.56	MSR1	macrophage scavenger receptor 1
25888	1.53e-10	1.33e-11	0.1318	-6.765016	-0.891394	219.11	ZNF473	zinc finger protein 473
7027	1.55e-10	1.35e-11	0.1232	-6.76318	-0.8333515	2136.4	TFDP1	transcription factor Dp-1
9654	1.56e-10	1.36e-11	0.1303	-6.76245	-0.8812813	493.22	TTLL4	tubulin tyrosine ligase like 4
55651	1.56e-10	1.37e-11	0.1227	-6.761494	-0.8293572	1114.45	NHP2	NHP2 ribonucleoprotein
9457	1.57e-10	1.37e-11	0.3841	6.761109	2.5969542	52.37	FHL5	four and a half LIM domains 5
51018	1.57e-10	1.37e-11	0.1327	-6.760893	-0.8968793	422.76	RRP15	ribosomal RNA processing 15 homolog
157777	1.58e-10	1.38e-11	0.1872	-6.759706	-1.2656158	260.18	MCMDC2	minichromosome maintenance domain containing 2
91860	1.59e-10	1.39e-11	0.1628	6.759092	1.1004476	2054.86	CALML4	calmodulin like 4
64146	1.61e-10	1.41e-11	0.0941	-6.757085	-0.6359817	355.13	PDF	peptide deformylase, mitochondrial
54855	1.62e-10	1.42e-11	0.2933	6.756108	1.9815727	1574.34	TENT5C	terminal nucleotidyltransferase 5C
5239	1.65e-10	1.44e-11	0.3061	6.753359	2.0670551	408.64	PGM5	phosphoglucomutase 5
7091	1.66e-10	1.46e-11	0.1437	6.752274	0.9702696	392.54	TLE4	TLE family member 4, transcriptional corepressor
55159	1.66e-10	1.46e-11	0.1419	-6.752139	-0.9579164	843.83	RFWD3	ring finger and WD repeat domain 3
84067	1.66e-10	1.46e-11	0.1025	6.751538	0.6920218	1980.6	FHIP1B	FHF complex subunit HOOK interacting protein 1B
6861	1.66e-10	1.46e-11	0.4341	6.751541	2.9305883	15	SYT5	synaptotagmin 5
127534	1.67e-10	1.46e-11	0.4616	-6.751345	-3.1161734	65.36	GJB4	gap junction protein beta 4
55114	1.68e-10	1.48e-11	0.0894	6.74988	0.6033551	1343.21	ARHGAP17	Rho GTPase activating protein 17
150084	1.69e-10	1.49e-11	0.3955	6.74919	2.6691884	17.7	IGSF5	immunoglobulin superfamily member 5
84418	1.70e-10	1.50e-11	0.1429	6.748059	0.9641634	1734.18	CYSTM1	cysteine rich transmembrane module containing 1
283487	1.70e-10	1.50e-11	0.2859	-6.748003	-1.9291678	49.07	PRECSIT	p53 regulated carcinoma associated Stat3 activating long intergenic non-protein coding transcript
78988	1.75e-10	1.55e-11	0.1147	-6.743608	-0.7731775	718.04	MRPL57	mitochondrial ribosomal protein L57
54892	1.78e-10	1.57e-11	0.1902	-6.741514	-1.2824857	630.23	NCAPG2	non-SMC condensin II complex subunit G2
79728	1.81e-10	1.59e-11	0.1171	-6.73903	-0.7888106	295.21	PALB2	partner and localizer of BRCA2
3208	1.81e-10	1.60e-11	0.243	6.738674	1.6372794	76.54	HPCA	hippocalcin
11047	1.82e-10	1.61e-11	0.1546	-6.737843	-1.0416	2445.9	ADRM1	ADRM1 26S proteasome ubiquitin receptor
56927	1.84e-10	1.62e-11	0.0991	6.736392	0.6677379	1441.46	GPR108	G protein-coupled receptor 108
10944	1.84e-10	1.63e-11	0.083	-6.735612	-0.5589352	3316.58	C11orf58	chromosome 11 open reading frame 58
4756	1.85e-10	1.64e-11	0.1951	6.735377	1.3140168	3906.33	NEO1	neogenin 1
644844	1.88e-10	1.67e-11	0.3785	6.732377	2.5482973	14348.6	PHGR1	proline, histidine and glycine rich 1
27339	1.88e-10	1.67e-11	0.0963	-6.732268	-0.6486467	3110.9	PRPF19	pre-mRNA processing factor 19
2696	1.88e-10	1.67e-11	0.2901	6.732164	1.9527718	149.27	GIPR	gastric inhibitory polypeptide receptor
54979	1.88e-10	1.67e-11	0.4227	6.73203	2.8455029	67.89	PLAAT2	phospholipase A and acyltransferase 2
7247	1.93e-10	1.71e-11	0.0787	-6.728629	-0.5297134	1695.97	TSN	translin
4254	1.93e-10	1.72e-11	0.2065	6.728292	1.389128	690.31	KITLG	KIT ligand
54502	1.94e-10	1.73e-11	0.1866	6.727346	1.2550123	5761.93	RBM47	RNA binding motif protein 47
349667	1.97e-10	1.76e-11	0.3377	-6.724865	-2.2709958	48.88	RTN4RL2	reticulon 4 receptor like 2
445571	2.00e-10	1.78e-11	0.1338	-6.723035	-0.8995204	339.51	ZNG1C	Zn regulated GTPase metalloprotein activator 1C
25849	2.01e-10	1.79e-11	0.3211	6.721865	2.1582352	8438.21	PARM1	prostate androgen-regulated mucin-like protein 1
101928766	2.02e-10	1.80e-11	0.3551	-6.721576	-2.386989	22.19	LINC01979	long intergenic non-protein coding RNA 1979
126069	2.02e-10	1.80e-11	0.1814	6.721514	1.2190544	24.2	ZNF491	zinc finger protein 491
79053	2.03e-10	1.81e-11	0.1065	-6.720663	-0.7156143	447.34	ALG8	ALG8 alpha-1,3-glucosyltransferase
5557	2.03e-10	1.82e-11	0.1401	-6.720107	-0.9417456	183.56	PRIM1	DNA primase subunit 1
35	2.05e-10	1.83e-11	0.198	6.718863	1.330367	2534.05	ACADS	acyl-CoA dehydrogenase short chain
4957	2.06e-10	1.84e-11	0.1201	-6.718169	-0.8068909	928.43	ODF2	outer dense fiber of sperm tails 2
23336	2.07e-10	1.86e-11	0.2383	6.716981	1.6007032	502.72	SYNM	synemin
84918	2.08e-10	1.86e-11	0.1524	-6.716323	-1.0235417	1070.76	LRP11	LDL receptor related protein 11
9929	2.09e-10	1.87e-11	0.1119	6.715858	0.7513858	2697.24	JOSD1	Josephin domain containing 1
6536	2.11e-10	1.89e-11	0.2146	6.714384	1.4408653	443.78	SLC6A9	solute carrier family 6 member 9
126014	2.12e-10	1.90e-11	0.3199	-6.713475	-2.1478496	92.87	OSCAR	osteoclast associated Ig-like receptor
54715	2.16e-10	1.93e-11	0.3725	6.71093	2.5001233	20.89	RBFOX1	RNA binding fox-1 homolog 1
57708	2.16e-10	1.94e-11	0.1491	6.710504	1.0003908	1278.7	MIER1	MIER1 transcriptional regulator
2977	2.17e-10	1.95e-11	0.2304	-6.709636	-1.5459954	87.29	GUCY1A2	guanylate cyclase 1 soluble subunit alpha 2
55319	2.22e-10	1.99e-11	0.1158	-6.706497	-0.7765639	385.08	TMA16	translation machinery associated 16 homolog
623	2.25e-10	2.02e-11	0.3278	6.704378	2.1974302	56.56	BDKRB1	bradykinin receptor B1
5902	2.26e-10	2.03e-11	0.146	-6.703595	-0.9788777	1596.46	RANBP1	RAN binding protein 1
85457	2.26e-10	2.04e-11	0.1609	6.703483	1.0783785	954.35	CIPC	CLOCK interacting pacemaker
83667	2.26e-10	2.04e-11	0.1465	6.703211	0.9823202	748.07	SESN2	sestrin 2
337876	2.27e-10	2.04e-11	0.1968	-6.702829	-1.3191508	47.22	CHSY3	chondroitin sulfate synthase 3
87178	2.29e-10	2.07e-11	0.1394	-6.70127	-0.934491	714.49	PNPT1	polyribonucleotide nucleotidyltransferase 1
105373244	2.30e-10	2.08e-11	0.2706	6.700387	1.8133601	18.26	LOC105373244	uncharacterized LOC105373244
100526783	2.31e-10	2.08e-11	0.1416	6.700053	0.9483954	1156.49	ARPIN-AP3S2	ARPIN-AP3S2 readthrough
55286	2.32e-10	2.10e-11	0.2295	6.699156	1.5373531	876.84	C4orf19	chromosome 4 open reading frame 19
51390	2.33e-10	2.11e-11	0.2381	-6.698487	-1.5951705	821.22	AIG1	androgen induced 1
27134	2.42e-10	2.19e-11	0.2017	6.692776	1.3500666	3485.7	TJP3	tight junction protein 3
78995	2.42e-10	2.19e-11	0.2221	-6.69256	-1.4866326	74.86	HROB	homologous recombination factor with OB-fold
2876	2.46e-10	2.23e-11	0.1316	-6.690439	-0.8807872	2998.94	GPX1	glutathione peroxidase 1
83480	2.48e-10	2.25e-11	0.1179	-6.688869	-0.7886699	228.16	PUS3	pseudouridine synthase 3
5478	2.49e-10	2.26e-11	0.1287	-6.688287	-0.8605732	15173.19	PPIA	peptidylprolyl isomerase A
79101	2.51e-10	2.28e-11	0.1397	-6.687023	-0.9341917	707.47	TAF1D	TATA-box binding protein associated factor, RNA polymerase I subunit D
338094	2.51e-10	2.28e-11	0.1778	6.68692	1.1892259	232.57	FAM151A	family with sequence similarity 151 member A
91653	2.56e-10	2.32e-11	0.2788	6.684175	1.8634603	159.42	BOC	BOC cell adhesion associated, oncogene regulated
1503	2.56e-10	2.33e-11	0.281	-6.683631	-1.8778098	726.68	CTPS1	CTP synthase 1
80131	2.58e-10	2.35e-11	0.3072	-6.682511	-2.0526046	133.61	LRRC8E	leucine rich repeat containing 8 VRAC subunit E
57619	2.59e-10	2.36e-11	0.1662	6.681998	1.1102299	3690.93	SHROOM3	shroom family member 3
8089	2.69e-10	2.45e-11	0.1072	-6.676256	-0.7156488	258.9	YEATS4	YEATS domain containing 4
92482	2.69e-10	2.45e-11	0.1188	6.67607	0.793119	442.69	BBIP1	BBSome interacting protein 1
28906	2.71e-10	2.47e-11	0.4573	6.675225	3.052458	281.33	IGKV6-21	immunoglobulin kappa variable 6-21 (non-functional)
4061	2.71e-10	2.47e-11	0.2969	-6.674909	-1.9819389	1728.23	LY6E	lymphocyte antigen 6 family member E
112	2.73e-10	2.49e-11	0.1409	6.673986	0.9406337	2599.73	ADCY6	adenylate cyclase 6
11137	2.73e-10	2.49e-11	0.0797	-6.673754	-0.5316174	897.57	PWP1	PWP1 homolog, endonuclein
105376567	2.73e-10	2.50e-11	0.5728	6.673434	3.8224021	257.28	LOC105376567	uncharacterized LOC105376567
3075	2.74e-10	2.50e-11	0.4273	-6.673309	-2.8512186	6701.96	CFH	complement factor H
56648	2.75e-10	2.52e-11	0.2114	-6.672425	-1.410836	113.85	EIF5A2	eukaryotic translation initiation factor 5A2
1164	2.77e-10	2.53e-11	0.214	-6.671423	-1.4274326	820.34	CKS2	CDC28 protein kinase regulatory subunit 2
55308	2.78e-10	2.55e-11	0.0892	-6.670664	-0.5952607	951.94	DDX19A	DEAD-box helicase 19A
55840	2.80e-10	2.57e-11	0.1738	6.669277	1.1587946	120.66	EAF2	ELL associated factor 2
90853	2.84e-10	2.60e-11	0.3655	-6.667346	-2.4369008	46.22	SPOCD1	SPOC domain containing 1
166968	2.89e-10	2.65e-11	0.2105	6.66485	1.4027611	1476.2	MIER3	MIER family member 3
354	2.89e-10	2.65e-11	0.5103	6.664846	3.4008447	36.02	KLK3	kallikrein related peptidase 3
16	2.89e-10	2.65e-11	0.1371	-6.66458	-0.9139317	3186.06	AARS1	alanyl-tRNA synthetase 1
54554	2.90e-10	2.66e-11	0.1023	-6.66415	-0.6814802	169.53	WDR5B	WD repeat domain 5B
3352	2.90e-10	2.67e-11	0.5038	-6.663763	-3.3574409	45.62	HTR1D	5-hydroxytryptamine receptor 1D
23148	2.91e-10	2.67e-11	0.2507	6.663468	1.6707384	46.52	NACAD	NAC alpha domain containing
100286986	2.96e-10	2.73e-11	0.4535	6.660545	3.0205404	29.8	LOC100286986	atrophin-domain containing
9525	2.96e-10	2.73e-11	0.1289	6.660381	0.8582364	1960.24	VPS4B	vacuolar protein sorting 4 homolog B
253982	3.01e-10	2.78e-11	0.2619	-6.657935	-1.7436764	130.23	ASPHD1	aspartate beta-hydroxylase domain containing 1
50853	3.10e-10	2.86e-11	0.2508	6.653518	1.6684229	2510.37	VILL	villin like
10231	3.12e-10	2.88e-11	0.301	6.652393	2.0021598	370.29	RCAN2	regulator of calcineurin 2
1380	3.15e-10	2.91e-11	0.5722	6.651166	3.8057539	196.64	CR2	complement C3d receptor 2
100616394	3.15e-10	2.91e-11	0.1045	-6.651029	-0.6950729	303.16	MIR4444-1	microRNA 4444-1
9099	3.15e-10	2.91e-11	0.3738	6.650885	2.4858434	229.49	USP2	ubiquitin specific peptidase 2
257415	3.25e-10	3.01e-11	0.0787	-6.646296	-0.5232305	329.55	FAM133B	family with sequence similarity 133 member B
220042	3.25e-10	3.01e-11	0.2757	-6.646066	-1.8321222	82.42	DDIAS	DNA damage induced apoptosis suppressor
57393	3.26e-10	3.02e-11	0.3111	-6.645517	-2.0674699	47.54	CLTRN	collectrin, amino acid transport regulator
55076	3.27e-10	3.03e-11	0.3427	-6.64511	-2.277251	355.12	TMEM45A	transmembrane protein 45A
641638	3.28e-10	3.04e-11	0.1925	-6.644504	-1.2788139	505.62	SNHG6	small nucleolar RNA host gene 6
4856	3.31e-10	3.07e-11	0.2417	6.643197	1.605759	98.97	CCN3	cellular communication network factor 3
401505	3.35e-10	3.11e-11	0.1362	-6.641286	-0.9043801	859.78	TOMM5	translocase of outer mitochondrial membrane 5
110599563	3.37e-10	3.13e-11	0.6697	-6.640504	-4.4469732	164.98	LY6G6F-LY6G6D	LY6G6F-LY6G6D readthrough
6662	3.38e-10	3.14e-11	0.2125	-6.639796	-1.4109971	2447.41	SOX9	SRY-box transcription factor 9
106635539	3.40e-10	3.16e-11	0.2272	-6.638947	-1.5082875	44.16	SNORA105A	small nucleolar RNA, H/ACA box 105A
116225	3.42e-10	3.18e-11	0.1404	-6.63799	-0.9322654	379.01	ZMYND19	zinc finger MYND-type containing 19
115123	3.42e-10	3.19e-11	0.2024	6.637647	1.3431846	460.28	MARCHF3	membrane associated ring-CH-type finger 3
54475	3.42e-10	3.19e-11	0.1382	-6.637694	-0.9171443	440.83	NLE1	notchless homolog 1
100505549	3.45e-10	3.21e-11	0.2096	6.636549	1.3907508	250.6	ATP8B1-AS1	ATP8B1 antisense RNA 1
112268155	3.48e-10	3.25e-11	0.2119	-6.63483	-1.4060176	1870.12	LOC112268155
338811	3.51e-10	3.28e-11	0.2276	6.633465	1.5098727	22.59	TAFA2	TAFA chemokine like family member 2
29080	3.56e-10	3.32e-11	0.1242	-6.631514	-0.8236397	333.24	CCDC59	coiled-coil domain containing 59
4605	3.59e-10	3.35e-11	0.3235	-6.630242	-2.1449363	1083.69	MYBL2	MYB proto-oncogene like 2
28966	3.59e-10	3.36e-11	0.165	6.629969	1.0941298	314.81	SNX24	sorting nexin 24
664709	3.64e-10	3.40e-11	0.1034	-6.627934	-0.6855895	1015.9	HNRNPA1P10	heterogeneous nuclear ribonucleoprotein A1 pseudogene 10
55110	3.72e-10	3.48e-11	0.134	-6.624802	-0.8880432	273.94	MAGOHB	mago homolog B, exon junction complex subunit
4857	3.77e-10	3.53e-11	0.3664	6.622661	2.4268675	50.1	NOVA1	NOVA alternative splicing regulator 1
7465	3.83e-10	3.59e-11	0.1746	-6.620117	-1.155784	724.51	WEE1	WEE1 G2 checkpoint kinase
3588	3.88e-10	3.63e-11	0.1378	6.618325	0.911764	1504.54	IL10RB	interleukin 10 receptor subunit beta
8110	3.92e-10	3.68e-11	0.2916	6.6164	1.929072	129.76	DPF3	double PHD fingers 3
90874	3.94e-10	3.70e-11	0.2249	-6.615804	-1.4880241	234.14	ZNF697	zinc finger protein 697
692201	3.95e-10	3.71e-11	0.3416	-6.615137	-2.259928	110.65	SNORD86	small nucleolar RNA, C/D box 86
1662	3.96e-10	3.72e-11	0.1388	-6.614738	-0.9183288	523.58	DDX10	DEAD-box helicase 10
9343	4.02e-10	3.78e-11	0.0872	-6.612564	-0.5764336	2096.82	EFTUD2	elongation factor Tu GTP binding domain containing 2
57678	4.03e-10	3.79e-11	0.2906	-6.611961	-1.9216883	722.65	GPAM	glycerol-3-phosphate acyltransferase, mitochondrial
4543	4.10e-10	3.86e-11	0.4505	6.609475	2.9773996	43.8	MTNR1A	melatonin receptor 1A
79656	4.15e-10	3.91e-11	0.3454	6.607522	2.2821711	26.2	BEND5	BEN domain containing 5
4320	4.26e-10	4.02e-11	0.4087	-6.603457	-2.6986314	813.41	MMP11	matrix metallopeptidase 11
107985359	4.26e-10	4.02e-11	0.3557	6.603301	2.3489598	22.84	LOC107985359	uncharacterized LOC107985359
3251	4.26e-10	4.02e-11	0.176	-6.603284	-1.1624129	590.81	HPRT1	hypoxanthine phosphoribosyltransferase 1
24140	4.32e-10	4.07e-11	0.1284	-6.60141	-0.8477952	550.13	FTSJ1	FtsJ RNA 2'-O-methyltransferase 1
5357	4.33e-10	4.09e-11	0.2001	6.6009	1.320996	5755.83	PLS1	plastin 1
6934	4.33e-10	4.09e-11	0.1109	6.600746	0.731936	1439.93	TCF7L2	transcription factor 7 like 2
101929340	4.38e-10	4.14e-11	0.2846	6.599046	1.8781228	45.29	ESAM-AS1	ESAM antisense RNA 1
57696	4.38e-10	4.14e-11	0.1011	-6.599067	-0.6673878	444.7	DDX55	DEAD-box helicase 55
392636	4.41e-10	4.17e-11	0.5465	-6.597953	-3.6060344	206.02	AGMO	alkylglycerol monooxygenase
51649	4.46e-10	4.22e-11	0.1239	-6.596018	-0.8174406	757.09	MRPS23	mitochondrial ribosomal protein S23
23673	4.47e-10	4.23e-11	0.1074	6.595647	0.7085931	1017.53	STX12	syntaxin 12
79899	4.47e-10	4.24e-11	0.1846	6.595383	1.2173849	1413.75	PRR5L	proline rich 5 like
51236	4.50e-10	4.26e-11	0.1632	-6.594621	-1.0760476	588.09	HGH1	HGH1 homolog
1838	4.53e-10	4.30e-11	0.1435	-6.593469	-0.9461723	156.51	DTNB	dystrobrevin beta
29015	4.53e-10	4.29e-11	0.2767	-6.59353	-1.8247178	849.39	SLC43A3	solute carrier family 43 member 3
80017	4.55e-10	4.32e-11	0.1625	6.592533	1.0711239	975.64	DGLUCY	D-glutamate cyclase
5151	4.57e-10	4.34e-11	0.1589	6.59199	1.0471524	1616.74	PDE8A	phosphodiesterase 8A
105370447	4.65e-10	4.43e-11	0.0792	6.589071	0.5218332	83.57	LOC105370447	uncharacterized LOC105370447
200162	4.68e-10	4.46e-11	0.1718	-6.588042	-1.1320702	39.26	SPAG17	sperm associated antigen 17
105371168	4.69e-10	4.46e-11	0.2575	6.587801	1.6966474	19.75	LOC105371168	uncharacterized LOC105371168
50854	4.78e-10	4.56e-11	0.1518	-6.584695	-0.9993345	1663.31	SNHG32	small nucleolar RNA host gene 32
5869	4.90e-10	4.67e-11	0.0892	6.581141	0.5872071	2410.1	RAB5B	RAB5B, member RAS oncogene family
57136	4.91e-10	4.68e-11	0.1865	-6.580735	-1.2276048	3475.08	APMAP	adipocyte plasma membrane associated protein
89866	4.92e-10	4.69e-11	0.2803	-6.580303	-1.8442411	318.13	SEC16B	SEC16 homolog B, endoplasmic reticulum export factor
7052	4.94e-10	4.71e-11	0.2756	-6.579714	-1.8134032	4470.62	TGM2	transglutaminase 2
53405	4.96e-10	4.74e-11	0.2843	6.578847	1.8700609	2476.46	CLIC5	chloride intracellular channel 5
221527	4.98e-10	4.76e-11	0.2192	-6.578288	-1.4417307	196.59	ZBTB12	zinc finger and BTB domain containing 12
55244	4.99e-10	4.77e-11	0.4573	-6.577831	-3.0078774	261.17	SLC47A1	solute carrier family 47 member 1
10241	5.00e-10	4.78e-11	0.1174	6.577603	0.772165	2780.98	CALCOCO2	calcium binding and coiled-coil domain 2
3489	5.00e-10	4.79e-11	0.306	6.577362	2.0126453	266.9	IGFBP6	insulin like growth factor binding protein 6
113130	5.00e-10	4.79e-11	0.2423	-6.577272	-1.5937382	488.14	CDCA5	cell division cycle associated 5
333	5.02e-10	4.82e-11	0.3581	6.576508	2.3551714	44.85	APLP1	amyloid beta precursor like protein 1
124602	5.05e-10	4.85e-11	0.2926	6.575556	1.9237421	85.9	KIF19	kinesin family member 19
10272	5.17e-10	4.96e-11	0.3266	-6.572021	-2.1463971	830.2	FSTL3	follistatin like 3
5009	5.18e-10	4.98e-11	0.4762	-6.571664	-3.1294416	398.64	OTC	ornithine transcarbamylase
80155	5.19e-10	4.99e-11	0.1318	-6.571348	-0.866063	905.1	NAA15	N-alpha-acetyltransferase 15, NatA auxiliary subunit
54749	5.20e-10	5.00e-11	0.2092	-6.570911	-1.3745737	493.38	EPDR1	ependymin related 1
255411	5.20e-10	5.00e-11	0.1383	6.570985	0.909061	535.08	TEX49	testis expressed 49
79442	5.22e-10	5.03e-11	0.2458	-6.57013	-1.6149254	178.37	LRRC2	leucine rich repeat containing 2
23582	5.24e-10	5.05e-11	0.1356	6.569548	0.8909544	1081.9	CCNDBP1	cyclin D1 binding protein 1
22883	5.33e-10	5.13e-11	0.1448	6.567007	0.9509943	5984.83	CLSTN1	calsyntenin 1
144100	5.39e-10	5.19e-11	0.1107	6.565261	0.726546	1590.65	PLEKHA7	pleckstrin homology domain containing A7
85315	5.40e-10	5.20e-11	0.2614	6.564978	1.7161637	2748.84	PAQR8	progestin and adipoQ receptor family member 8
81563	5.45e-10	5.26e-11	0.1944	6.563402	1.276058	1449.96	C1orf21	chromosome 1 open reading frame 21
79776	5.45e-10	5.26e-11	0.3676	-6.563465	-2.412692	53.17	ZFHX4	zinc finger homeobox 4
3485	5.48e-10	5.29e-11	0.3751	-6.562471	-2.4616009	3573.99	IGFBP2	insulin like growth factor binding protein 2
375057	5.52e-10	5.33e-11	0.397	6.561308	2.6045488	109.34	STUM	stum, mechanosensory transduction mediator homolog
5008	5.55e-10	5.37e-11	0.4456	-6.560426	-2.9236404	87.73	OSM	oncostatin M
6428	5.57e-10	5.39e-11	0.071	-6.559796	-0.4654994	5521.69	SRSF3	serine and arginine rich splicing factor 3
84520	5.60e-10	5.42e-11	0.1311	6.558789	0.859578	254.2	GON7	GON7 subunit of KEOPS complex
5202	5.71e-10	5.53e-11	0.162	-6.555956	-1.0620673	884.11	PFDN2	prefoldin subunit 2
1057	5.83e-10	5.65e-11	0.4411	-6.552644	-2.8902727	136.73	CELP	carboxyl ester lipase pseudogene
644019	5.86e-10	5.68e-11	0.1434	-6.551838	-0.9396966	325.91	ZNG1F	Zn regulated GTPase metalloprotein activator 1F
5209	5.87e-10	5.70e-11	0.1877	-6.551484	-1.2294415	1469.19	PFKFB3	6-phosphofructo-2-kinase/fructose-2,6-biphosphatase 3
401466	5.88e-10	5.71e-11	0.1312	-6.551216	-0.8598033	686.53	RBIS	ribosomal biogenesis factor
159371	5.89e-10	5.72e-11	0.2118	6.55077	1.3874446	363.05	SLC35G1	solute carrier family 35 member G1
9542	5.90e-10	5.73e-11	0.3983	6.550569	2.609018	15.67	NRG2	neuregulin 2
367	5.93e-10	5.77e-11	0.4932	-6.549668	-3.2301426	344.77	AR	androgen receptor
1160	5.95e-10	5.79e-11	0.4608	-6.549104	-3.0178934	211.24	CKMT2	creatine kinase, mitochondrial 2
2563	5.97e-10	5.82e-11	0.4537	-6.548385	-2.9707982	26.19	GABRD	gamma-aminobutyric acid type A receptor subunit delta
1114	6.09e-10	5.93e-11	0.5912	6.545498	3.8697863	277.23	CHGB	chromogranin B
54704	6.13e-10	5.97e-11	0.1596	-6.544434	-1.0443236	650.11	PDP1	pyruvate dehydrogenase phosphatase catalytic subunit 1
8795	6.17e-10	6.02e-11	0.1508	-6.543175	-0.9869528	1428.35	TNFRSF10B	TNF receptor superfamily member 10b
286190	6.17e-10	6.02e-11	0.1607	-6.543231	-1.0514896	156.9	LACTB2-AS1	LACTB2 antisense RNA 1
4585	6.29e-10	6.14e-11	0.4369	6.540301	2.8571799	9419.06	MUC4	mucin 4, cell surface associated
149986	6.43e-10	6.28e-11	0.1056	-6.536875	-0.6903658	1332.04	LSM14B	LSM family member 14B
339751	6.44e-10	6.29e-11	0.2887	-6.536602	-1.8872239	97.31	MAP3K20-AS1	MAP3K20 antisense RNA 1
401024	6.54e-10	6.40e-11	0.482	6.534126	3.1497383	240.62	FSIP2	fibrous sheath interacting protein 2
4953	6.58e-10	6.44e-11	0.1775	-6.533167	-1.1595073	3236.5	ODC1	ornithine decarboxylase 1
10267	6.58e-10	6.45e-11	0.313	-6.532962	-2.0448944	137.63	RAMP1	receptor activity modifying protein 1
63979	6.58e-10	6.45e-11	0.1755	-6.532968	-1.1465079	309.58	FIGNL1	fidgetin like 1
10085	6.66e-10	6.53e-11	0.3343	6.53111	2.1835977	1123.94	EDIL3	EGF like repeats and discoidin domains 3
54887	6.70e-10	6.57e-11	0.107	-6.530224	-0.6988889	541.71	BLTP3A	bridge-like lipid transfer protein family member 3A
26579	6.74e-10	6.61e-11	0.3909	-6.529291	-2.5520225	237.21	MYEOV	myeloma overexpressed
1366	6.77e-10	6.64e-11	0.2064	6.528459	1.3474487	7869.75	CLDN7	claudin 7
84953	6.85e-10	6.72e-11	0.2114	6.526721	1.3799707	300.25	MICALCL	replaced by ID 9645
4076	6.87e-10	6.75e-11	0.0843	-6.52614	-0.550238	4540.81	CAPRIN1	cell cycle associated protein 1
23491	6.87e-10	6.76e-11	0.2901	6.525961	1.8932246	2781.67	CES3	carboxylesterase 3
1825	6.90e-10	6.78e-11	0.5904	-6.525383	-3.8523502	102.49	DSC3	desmocollin 3
729533	6.91e-10	6.80e-11	0.2493	-6.524992	-1.6268704	78.02	FAM72A	family with sequence similarity 72 member A
283651	6.93e-10	6.82e-11	0.2454	6.524558	1.6011989	45.23	HMGN2P46	high mobility group nucleosomal binding domain 2 pseudogene 46
7122	6.94e-10	6.83e-11	0.2232	6.524286	1.4561769	456.14	CLDN5	claudin 5
23635	6.96e-10	6.86e-11	0.2622	6.523588	1.7103847	223.62	SSBP2	single stranded DNA binding protein 2
1412	6.98e-10	6.89e-11	0.4799	6.523085	3.1304769	24.21	CRYBA2	crystallin beta A2
643327	6.99e-10	6.90e-11	0.2086	6.52279	1.3605514	77.18	LOC643327	uncharacterized LOC643327
4734	7.00e-10	6.91e-11	0.2283	-6.522654	-1.4888534	402.16	NEDD4	NEDD4 E3 ubiquitin protein ligase
5577	7.05e-10	6.97e-11	0.3333	6.521357	2.1733964	239.55	PRKAR2B	protein kinase cAMP-dependent type II regulatory subunit beta
144983	7.06e-10	6.98e-11	0.1022	-6.521082	-0.6665485	470.32	HNRNPA1L2	heterogeneous nuclear ribonucleoprotein A1 like 2
4891	7.09e-10	7.02e-11	0.1856	-6.520332	-1.2100856	1487.2	SLC11A2	solute carrier family 11 member 2
253725	7.12e-10	7.04e-11	0.1431	6.519744	0.9327484	2013.65	WASHC2C	WASH complex subunit 2C
7850	7.47e-10	7.40e-11	0.4139	6.512297	2.6953559	577.1	IL1R2	interleukin 1 receptor type 2
25948	7.47e-10	7.40e-11	0.0947	-6.512364	-0.6168471	947.88	KBTBD2	kelch repeat and BTB domain containing 2
51121	7.52e-10	7.45e-11	0.1162	-6.511316	-0.7563706	336.79	RPL26L1	ribosomal protein L26 like 1
55163	7.61e-10	7.55e-11	0.1601	-6.509314	-1.0424354	855.45	PNPO	pyridoxamine 5'-phosphate oxidase
79954	7.62e-10	7.56e-11	0.1051	-6.50905	-0.6841559	607.78	NOL10	nucleolar protein 10
111064646	7.62e-10	7.56e-11	0.1496	6.509118	0.9738373	449.07	TPM1-AS	TPM1 antisense RNA
3777	7.66e-10	7.60e-11	0.3483	6.508223	2.2667736	40.99	KCNK3	potassium two pore domain channel subfamily K member 3
930	7.70e-10	7.66e-11	0.3452	6.507212	2.2461004	91.43	CD19	CD19 molecule
55646	7.80e-10	7.76e-11	0.234	-6.505234	-1.5222703	417.94	LYAR	Ly1 antibody reactive
2874	7.82e-10	7.78e-11	0.0911	6.50479	0.5925699	1011.27	GPS2	G protein pathway suppressor 2
85450	7.90e-10	7.86e-11	0.1647	-6.503231	-1.0709628	449.82	ITPRIP	inositol 1,4,5-trisphosphate receptor interacting protein
28923	7.95e-10	7.92e-11	0.4523	6.502116	2.9405913	770.91	IGKV2-24	immunoglobulin kappa variable 2-24
105372300	7.97e-10	7.94e-11	0.2549	6.501724	1.6574344	11.34	LOC105372300	uncharacterized LOC105372300
9848	7.98e-10	7.96e-11	0.3042	-6.501376	-1.9777295	224.7	MFAP3L	microfibril associated protein 3 like
28885	8.10e-10	8.08e-11	0.4394	6.499075	2.855526	158.81	IGKV2D-24	immunoglobulin kappa variable 2D-24 (non-functional)
545	8.10e-10	8.09e-11	0.122	-6.498972	-0.7930961	605.49	ATR	ATR serine/threonine kinase
6185	8.16e-10	8.15e-11	0.1322	-6.497868	-0.8591773	5613.97	RPN2	ribophorin II
9495	8.22e-10	8.21e-11	0.2877	6.496647	1.8688383	245.51	AKAP5	A-kinase anchoring protein 5
5782	8.33e-10	8.33e-11	0.1159	-6.494579	-0.7527867	1508.69	PTPN12	protein tyrosine phosphatase non-receptor type 12
1846	8.41e-10	8.41e-11	0.3334	-6.492989	-2.164901	272.24	DUSP4	dual specificity phosphatase 4
6385	8.60e-10	8.61e-11	0.1889	-6.489569	-1.2256624	5575.65	SDC4	syndecan 4
63929	8.64e-10	8.65e-11	0.1083	-6.488797	-0.7026539	266.48	XPNPEP3	X-prolyl aminopeptidase 3
100129534	8.67e-10	8.68e-11	0.1774	6.488323	1.1511982	38.32	LOC100129534	small nuclear ribonucleoprotein polypeptide N pseudogene
27292	8.68e-10	8.70e-11	0.0961	-6.487944	-0.6237627	455.26	DIMT1	DIM1 rRNA methyltransferase and ribosome maturation factor
9100	8.68e-10	8.71e-11	0.0824	-6.487844	-0.5345231	1951.18	USP10	ubiquitin specific peptidase 10
9060	8.69e-10	8.72e-11	0.2453	6.487593	1.5912877	4037.76	PAPSS2	3'-phosphoadenosine 5'-phosphosulfate synthase 2
3070	8.79e-10	8.83e-11	0.2251	-6.4858	-1.4598491	261.36	HELLS	helicase, lymphoid specific
5052	8.81e-10	8.85e-11	0.1055	-6.485448	-0.6840042	5323.98	PRDX1	peroxiredoxin 1
100113386	8.82e-10	8.86e-11	0.1424	-6.485184	-0.9231864	114.07	UCKL1-AS1	UCKL1 antisense RNA 1
8208	8.83e-10	8.88e-11	0.206	-6.484919	-1.3359249	193.56	CHAF1B	chromatin assembly factor 1 subunit B
106144529	8.84e-10	8.89e-11	0.1407	-6.484685	-0.9126233	24.5	GRPEL2-AS1	GRPEL2 antisense RNA 1
102724560	8.86e-10	8.91e-11	0.4492	-6.484332	-2.912916	400.88	LOC102724560	cystathionine beta-synthase like
7023	8.90e-10	8.96e-11	0.1933	-6.483552	-1.2532427	425.04	TFAP4	transcription factor AP-4
9865	8.93e-10	9.00e-11	0.2226	6.482839	1.4430877	165.04	TRIL	TLR4 interactor with leucine rich repeats
79750	8.95e-10	9.02e-11	0.3558	6.482532	2.3062747	23.46	ZNF385D	zinc finger protein 385D
100874222	8.99e-10	9.07e-11	0.1553	-6.481675	-1.0066694	82.05	OBI1-AS1	OBI1 antisense RNA 1
8565	9.00e-10	9.08e-11	0.1345	-6.481531	-0.8715316	1578.06	YARS1	tyrosyl-tRNA synthetase 1
80045	9.04e-10	9.13e-11	0.1632	-6.480733	-1.0578849	422.32	GPR157	G protein-coupled receptor 157
1879	9.06e-10	9.15e-11	0.2309	6.480332	1.4964239	89.49	EBF1	EBF transcription factor 1
10075	9.17e-10	9.27e-11	0.0706	-6.478419	-0.4573405	5441.69	HUWE1	HECT, UBA and WWE domain containing E3 ubiquitin protein ligase 1
84069	9.19e-10	9.29e-11	0.3204	-6.478057	-2.0757296	63.4	PLEKHN1	pleckstrin homology domain containing N1
8120	9.19e-10	9.30e-11	0.3935	6.477932	2.5492451	19.95	AP3B2	adaptor related protein complex 3 subunit beta 2
3801	9.22e-10	9.34e-11	0.286	-6.477345	-1.8525994	535.76	KIFC3	kinesin family member C3
7329	9.45e-10	9.57e-11	0.1095	-6.47352	-0.7089849	1959.89	UBE2I	ubiquitin conjugating enzyme E2 I
96764	9.50e-10	9.63e-11	0.1457	-6.472658	-0.9427739	628.53	TGS1	trimethylguanosine synthase 1
57403	9.55e-10	9.68e-11	0.0918	-6.471838	-0.5943716	1211.37	RAB22A	RAB22A, member RAS oncogene family
133121	9.56e-10	9.69e-11	0.4793	6.471633	3.1017336	33.35	ENPP6	ectonucleotide pyrophosphatase/phosphodiesterase 6
2717	9.58e-10	9.72e-11	0.1509	-6.471179	-0.9761842	364.08	GLA	galactosidase alpha
100533111	9.60e-10	9.75e-11	0.1893	-6.470743	-1.2248276	22.18	ZNF670-ZNF695	ZNF670-ZNF695 readthrough (NMD candidate)
11057	9.60e-10	9.76e-11	0.216	-6.470658	-1.3978564	3350.14	ABHD2	abhydrolase domain containing 2, acylglycerol lipase
81502	9.61e-10	9.77e-11	0.1419	-6.470545	-0.9183724	2308.55	HM13	histocompatibility minor 13
4176	9.62e-10	9.78e-11	0.1786	-6.470276	-1.1556393	3949.84	MCM7	minichromosome maintenance complex component 7
107985921	9.65e-10	9.82e-11	0.1282	6.469666	0.8296512	58.17	LOC107985921
23658	9.79e-10	9.97e-11	0.1384	-6.46745	-0.895247	585.45	LSM5	LSM5 homolog, U6 small nuclear RNA and mRNA degradation associated
7818	9.84e-10	1.00e-10	0.0917	-6.466602	-0.5929543	1751.9	DAP3	death associated protein 3
55238	9.99e-10	1.02e-10	0.1177	-6.464275	-0.7607355	383.38	SLC38A7	solute carrier family 38 member 7
3673	1.00e-09	1.02e-10	0.2392	-6.46392	-1.5459483	1417.68	ITGA2	integrin subunit alpha 2
6636	1.01e-09	1.03e-10	0.1453	-6.46282	-0.93877	810.36	SNRPF	small nuclear ribonucleoprotein polypeptide F
8692	1.04e-09	1.06e-10	0.1441	-6.457679	-0.9304294	1020.51	HYAL2	hyaluronidase 2
63876	1.04e-09	1.06e-10	0.2041	6.457765	1.3178234	53.74	PKNOX2	PBX/knotted 1 homeobox 2
27340	1.04e-09	1.06e-10	0.1617	-6.457715	-1.0443284	537.68	UTP20	UTP20 small subunit processome component
3233	1.06e-09	1.09e-10	0.5162	6.454439	3.3316054	136.28	HOXD4	homeobox D4
728609	1.07e-09	1.10e-10	0.1041	6.45292	0.6717892	127.37	SDHAP3	SDHA pseudogene 3
26998	1.08e-09	1.10e-10	0.6685	-6.452214	-4.313366	75.73	FETUB	fetuin B
135644	1.08e-09	1.11e-10	0.4229	6.451831	2.7286326	110.1	TRIM40	tripartite motif containing 40
54931	1.08e-09	1.11e-10	0.1098	-6.451045	-0.7082314	454.4	TRMT10C	tRNA methyltransferase 10C, mitochondrial RNase P subunit
203562	1.10e-09	1.13e-10	0.3681	6.448819	2.373984	10.75	TMEM31	transmembrane protein 31
64983	1.12e-09	1.15e-10	0.0997	-6.4462	-0.6429222	909.01	MRPL32	mitochondrial ribosomal protein L32
79616	1.13e-09	1.16e-10	0.2797	6.445049	1.8029525	398.03	CCNJL	cyclin J like
126731	1.15e-09	1.18e-10	0.1227	-6.442309	-0.7901783	201.91	CCSAP	centriole, cilia and spindle associated protein
129401	1.15e-09	1.18e-10	0.1248	-6.442271	-0.8038356	285.93	NUP35	nucleoporin 35
9631	1.16e-09	1.19e-10	0.1492	-6.440945	-0.9607778	601.23	NUP155	nucleoporin 155
2149	1.16e-09	1.19e-10	0.2142	-6.44036	-1.3794295	852.31	F2R	coagulation factor II thrombin receptor
116092	1.16e-09	1.19e-10	0.1751	-6.44008	-1.1277536	982.18	DNTTIP1	deoxynucleotidyltransferase terminal interacting protein 1
110091775	1.17e-09	1.20e-10	0.0995	-6.438824	-0.6406733	473.34	CFAP298-TCP10L	CFAP298-TCP10L readthrough
2888	1.17e-09	1.21e-10	0.4566	-6.438286	-2.9394214	117.12	GRB14	growth factor receptor bound protein 14
440712	1.18e-09	1.22e-10	0.3634	6.437203	2.3391179	38.98	RHEX	regulator of hemoglobinization and erythroid cell expansion
1635	1.20e-09	1.23e-10	0.1024	-6.435198	-0.6586735	1387.3	DCTD	dCMP deaminase
23500	1.20e-09	1.24e-10	0.2277	6.434674	1.4652324	451.46	DAAM2	dishevelled associated activator of morphogenesis 2
8675	1.20e-09	1.24e-10	0.1118	-6.434659	-0.7193426	1805.02	STX16	syntaxin 16
55166	1.20e-09	1.24e-10	0.1591	-6.433825	-1.0234757	114.55	CENPQ	centromere protein Q
7102	1.20e-09	1.24e-10	0.3162	6.433795	2.0343007	1372.81	TSPAN7	tetraspanin 7
79834	1.21e-09	1.26e-10	0.1148	6.4325	0.7384951	1078.71	PEAK1	pseudopodium enriched atypical kinase 1
9583	1.22e-09	1.26e-10	0.1227	6.431581	0.7890185	1315.95	ENTPD4	ectonucleoside triphosphate diphosphohydrolase 4
23528	1.22e-09	1.26e-10	0.1339	-6.431452	-0.8608818	386.63	ZNF281	zinc finger protein 281
5639	1.23e-09	1.27e-10	0.1638	6.430339	1.0535183	248.45	PRRG2	proline rich and Gla domain 2
107986569	1.23e-09	1.28e-10	0.4236	6.42965	2.7234095	12.34	LOC107986569
64946	1.24e-09	1.28e-10	0.2217	-6.429441	-1.4252674	141.93	CENPH	centromere protein H
9993	1.24e-09	1.28e-10	0.1129	6.429442	0.7260354	3729.06	DGCR2	DiGeorge syndrome critical region gene 2
100996492	1.25e-09	1.29e-10	0.4361	-6.428105	-2.8032304	97.67	CTXND1	cortexin domain containing 1
2668	1.26e-09	1.30e-10	0.4059	6.426714	2.6086839	35.21	GDNF	glial cell derived neurotrophic factor
121260	1.26e-09	1.30e-10	0.0989	-6.426751	-0.6358239	400.35	SLC15A4	solute carrier family 15 member 4
5016	1.26e-09	1.31e-10	0.1853	-6.426567	-1.1907911	73.76	OVGP1	oviductal glycoprotein 1
3183	1.26e-09	1.31e-10	0.08	-6.426441	-0.514284	8892.27	HNRNPC	heterogeneous nuclear ribonucleoprotein C
88455	1.27e-09	1.32e-10	0.1272	6.424746	0.8172574	1335.85	ANKRD13A	ankyrin repeat domain 13A
206358	1.27e-09	1.32e-10	0.2466	6.42452	1.5842256	1749.49	SLC36A1	solute carrier family 36 member 1
100533179	1.27e-09	1.32e-10	0.1069	-6.424394	-0.6865182	396.31	UBE2F-SCLY	UBE2F-SCLY readthrough (NMD candidate)
3838	1.27e-09	1.33e-10	0.2126	-6.424059	-1.3655209	1515.57	KPNA2	karyopherin subunit alpha 2
389206	1.29e-09	1.34e-10	0.3278	6.422414	2.1052028	16.33	BEND4	BEN domain containing 4
79958	1.30e-09	1.35e-10	0.1394	6.421375	0.8949174	1855.92	DENND1C	DENN domain containing 1C
79710	1.30e-09	1.36e-10	0.2009	-6.420795	-1.2896287	516.5	MORC4	MORC family CW-type zinc finger 4
22803	1.31e-09	1.37e-10	0.1513	-6.419462	-0.9713622	2128.6	XRN2	5'-3' exoribonuclease 2
8999	1.33e-09	1.39e-10	0.4059	6.416823	2.6045533	28.36	CDKL2	cyclin dependent kinase like 2
4331	1.34e-09	1.40e-10	0.1096	-6.416218	-0.7032319	186.16	MNAT1	MNAT1 component of CDK activating kinase
55512	1.35e-09	1.41e-10	0.2445	6.415184	1.5683743	1366.28	SMPD3	sphingomyelin phosphodiesterase 3
221079	1.35e-09	1.41e-10	0.1873	-6.414805	-1.2016086	921.41	ARL5B	ADP ribosylation factor like GTPase 5B
1508	1.38e-09	1.45e-10	0.2008	-6.410834	-1.2874167	20731.97	CTSB	cathepsin B
288	1.39e-09	1.45e-10	0.2252	6.410149	1.4433821	1146.47	ANK3	ankyrin 3
6897	1.41e-09	1.48e-10	0.131	-6.407488	-0.8393143	2238.52	TARS1	threonyl-tRNA synthetase 1
26133	1.41e-09	1.48e-10	0.0805	-6.407504	-0.5159702	2623.61	TRPC4AP	transient receptor potential cation channel subfamily C member 4 associated protein
107986852	1.42e-09	1.49e-10	0.2781	-6.406614	-1.7817006	24.1	LOC107986852	uncharacterized LOC107986852
89910	1.42e-09	1.49e-10	0.0695	6.406208	0.445469	1264.35	UBE3B	ubiquitin protein ligase E3B
4355	1.43e-09	1.50e-10	0.3454	6.405607	2.2123556	87	MPP2	MAGUK p55 scaffold protein 2
3687	1.43e-09	1.51e-10	0.2311	-6.404778	-1.4802548	524.71	ITGAX	integrin subunit alpha X
255308	1.45e-09	1.52e-10	0.1318	-6.403336	-0.8442698	131.01	EIF2S3B	eukaryotic translation initiation factor 2 subunit gamma B
693206	1.45e-09	1.53e-10	0.2569	-6.402801	-1.6446111	48.93	MIR621	microRNA 621
6633	1.45e-09	1.53e-10	0.1033	-6.402795	-0.661442	2249.41	SNRPD2	small nuclear ribonucleoprotein D2 polypeptide
127833	1.45e-09	1.53e-10	0.2366	6.402353	1.514807	28.51	SYT2	synaptotagmin 2
547	1.45e-09	1.53e-10	0.3886	6.40234	2.4878278	60.1	KIF1A	kinesin family member 1A
105375918	1.48e-09	1.56e-10	0.4539	6.399229	2.9043949	19.21	LOC105375918	uncharacterized LOC105375918
4225	1.51e-09	1.59e-10	0.5821	6.396683	3.7237648	117.08	MEP1B	meprin A subunit beta
84798	1.52e-09	1.60e-10	0.1796	-6.395265	-1.1485615	939.19	C19orf48	multidrug resistance-related protein
3662	1.53e-09	1.61e-10	0.3901	6.394228	2.4942233	483.23	IRF4	interferon regulatory factor 4
6356	1.55e-09	1.63e-10	0.4376	6.392513	2.7975528	119.51	CCL11	C-C motif chemokine ligand 11
729262	1.55e-09	1.64e-10	0.1667	6.39186	1.0654995	34.36	NUTM2B	NUT family member 2B
9928	1.56e-09	1.65e-10	0.2736	-6.391224	-1.7487525	172.26	KIF14	kinesin family member 14
100129503	1.56e-09	1.65e-10	0.2227	6.390971	1.4232362	28.03	LOC100129503
339977	1.57e-09	1.66e-10	0.3015	6.390032	1.9268683	272.64	LRRC66	leucine rich repeat containing 66
105379173	1.58e-09	1.67e-10	0.1295	6.389013	0.8274386	276.78	LOC105379173	uncharacterized LOC105379173
64802	1.58e-09	1.67e-10	0.1349	6.388621	0.8621309	475.29	NMNAT1	nicotinamide nucleotide adenylyltransferase 1
60487	1.60e-09	1.70e-10	0.1362	-6.386643	-0.8701147	344.74	TRMT11	tRNA methyltransferase 11 homolog
4653	1.60e-09	1.70e-10	0.7506	6.386374	4.7935299	64.03	MYOC	myocilin
388135	1.61e-09	1.71e-10	0.3271	6.385188	2.0885937	32.45	INSYN1	inhibitory synaptic factor 1
100847079	1.63e-09	1.73e-10	0.1426	6.383468	0.9103953	51.49	MIR5193	microRNA 5193
8504	1.64e-09	1.74e-10	0.1147	-6.382892	-0.7321403	236.07	PEX3	peroxisomal biogenesis factor 3
81624	1.69e-09	1.79e-10	0.3002	-6.378102	-1.9148034	224.71	DIAPH3	diaphanous related formin 3
51561	1.69e-09	1.79e-10	0.4285	-6.378013	-2.7328247	39.09	IL23A	interleukin 23 subunit alpha
9388	1.69e-09	1.80e-10	0.2504	-6.377543	-1.5971313	555.62	LIPG	lipase G, endothelial type
27010	1.72e-09	1.83e-10	0.1697	6.375344	1.0818115	170.71	TPK1	thiamin pyrophosphokinase 1
[truncated: 16,800 more rows]
