# Supplementary material for: Identification of key claudin genes associated with survival prognosis and diagnosis in colon cancer through integrated bioinformatic analysis
Source: Front Genet. 2023 Sep 19;14:1221815. doi: 10.3389/fgene.2023.1221815 (PMC10550083; doi:10.3389/fgene.2023.1221815)
Supplement: Supplementary file 10 [file DataSheet2.ZIP › Zip S5/GSE50760/NORMAL vs METASTASIS/GSE50760_NORMAL_METASTASIS.xlsx]

## Sheet: GSE50760.top.table
GeneID	padj	pvalue	lfcSE	stat	log2FoldChange	baseMean	Symbol	Description
3484	1.07e-63	5.7e-68	0.5234	-17.4212	-9.11851	1958.12	IGFBP1	insulin like growth factor binding protein 1
1571	3.2e-58	3.4e-62	0.5356	-16.643	-8.91362	12388.9	CYP2E1	cytochrome P450 family 2 subfamily E member 1
3250	4.03e-58	6.43e-62	0.5839	-16.6048	-9.6959	10796.6	HPR	haptoglobin-related protein
325	1.19e-57	3.17e-61	0.5702	-16.5089	-9.41348	2503.5	APCS	amyloid P component, serum
336	1.19e-57	3.08e-61	0.5778	-16.5105	-9.53917	8207.83	APOA2	apolipoprotein A2
5005	6.49e-57	2.07e-60	0.5617	-16.3951	-9.20963	6228.41	ORM2	orosomucoid 2
104326055	1.63e-56	6.09e-60	0.5773	-16.3295	-9.42689	3485.25	APOA1-AS	APOA1 antisense RNA
3240	1.77e-56	8.25e-60	0.5703	-16.311	-9.30207	66784.2	HP	haptoglobin
7448	1.77e-56	8.47e-60	0.5671	-16.3094	-9.2484	11551.4	VTN	vitronectin
2267	6.5e-56	3.46e-59	0.5668	-16.2231	-9.19549	6302.95	FGL1	fibrinogen like 1
335	7.11e-55	4.16e-58	0.5799	-16.0697	-9.31853	18264.1	APOA1	apolipoprotein A1
345	1.42e-54	9.06e-58	0.5848	-16.0214	-9.36912	6317.04	APOC3	apolipoprotein C3
350	3.09e-54	2.14e-57	0.5651	-15.9679	-9.02383	10884.5	APOH	apolipoprotein H
3263	3.75e-54	2.79e-57	0.551	-15.9512	-8.78973	10622.7	HPX	hemopexin
259	1.39e-53	1.11e-56	0.5892	-15.8647	-9.34703	13352.6	AMBP	alpha-1-microglobulin/bikunin precursor
3699	3.77e-53	3.21e-56	0.5247	-15.798	-8.28883	6599.54	ITIH3	inter-alpha-trypsin inhibitor heavy chain 3
3697	1.65e-52	1.58e-55	0.6055	-15.6971	-9.5046	6157.24	ITIH1	inter-alpha-trypsin inhibitor heavy chain 1
6906	1.65e-52	1.51e-55	0.5375	-15.7001	-8.43833	652.88	SERPINA7	serpin family A member 7
2244	3.79e-52	3.83e-55	0.6033	-15.641	-9.43645	49656.7	FGB	fibrinogen beta chain
5004	5.46e-52	5.81e-55	0.5922	-15.6144	-9.24659	16870.6	ORM1	orosomucoid 1
2243	8.36e-52	9.76e-55	0.5998	-15.5812	-9.34499	50821.4	FGA	fibrinogen alpha chain
3698	8.36e-52	9.79e-55	0.5913	-15.5811	-9.21274	6607.01	ITIH2	inter-alpha-trypsin inhibitor heavy chain 2
2147	1.54e-51	1.88e-54	0.6141	-15.5392	-9.54193	4473.35	F2	coagulation factor II, thrombin
5340	1.65e-51	2.11e-54	0.6078	-15.5319	-9.43996	8286.96	PLG	plasminogen
100533990	2.36e-51	3.13e-54	0.5059	-15.5065	-7.84514	2259.85	APOC4-APOC2	APOC4-APOC2 readthrough (NMD candidate)
2266	3.92e-51	5.42e-54	0.6116	-15.4713	-9.46297	42243.8	FGG	fibrinogen gamma chain
2638	6.25e-51	8.98e-54	0.5999	-15.4388	-9.26105	8094.5	GC	GC vitamin D binding protein
344	2.38e-50	3.55e-53	0.5068	-15.3499	-7.77908	2031.97	APOC2	apolipoprotein C2
3929	3.37e-50	5.2e-53	0.5431	-15.3251	-8.32322	2046.38	LBP	lipopolysaccharide binding protein
1401	4.82e-50	7.7e-53	0.5324	-15.2996	-8.14482	9518.02	CRP	C-reactive protein
732	9.83e-50	1.62e-52	0.6392	-15.251	-9.74777	2347.59	C8B	complement C8 beta chain
127	1.31e-49	2.22e-52	0.5666	-15.2304	-8.62905	4482.78	ADH4	alcohol dehydrogenase 4 (class II), pi polypeptide
9076	3.37e-49	5.91e-52	0.3718	-15.1663	-5.6391	1713.53	CLDN1	claudin 1
735	4.39e-49	7.94e-52	0.6068	-15.1469	-9.19161	3402.13	C9	complement C9
366	4.77e-49	8.89e-52	0.4899	-15.1395	-7.41695	1287.9	AQP9	aquaporin 9
338	8.49e-49	1.63e-51	0.5754	-15.0997	-8.68799	10948.9	APOB	apolipoprotein B
1579	1.41e-48	2.78e-51	0.6103	-15.0644	-9.19311	2320.02	CYP4A11	cytochrome P450 family 4 subfamily A member 11
462	1.41e-48	2.85e-51	0.6167	-15.0627	-9.28944	5673.52	SERPINC1	serpin family C member 1
7036	3.88e-48	8.05e-51	0.5101	-14.9939	-7.64841	2734.01	TFR2	transferrin receptor 2
197	4.31e-48	9.17e-51	0.6357	-14.9853	-9.52559	7896.6	AHSG	alpha 2-HS glycoprotein
4143	4.73e-48	1.03e-50	0.6007	-14.9774	-8.99707	5567.82	MAT1A	methionine adenosyltransferase 1A
2328	1.2e-47	2.69e-50	0.5002	-14.9136	-7.45958	1381.95	FMO3	flavin containing dimethylaniline monoxygenase 3
433	1.72e-47	3.93e-50	0.5133	-14.8883	-7.64225	1306.49	ASGR2	asialoglycoprotein receptor 2
8608	2.25e-47	5.26e-50	0.5284	-14.8688	-7.85631	985.2	RDH16	retinol dehydrogenase 16
3242	3.36e-47	8.03e-50	0.5843	-14.8403	-8.67187	2433.1	HPD	4-hydroxyphenylpyruvate dioxygenase
432	4.2e-47	1.03e-49	0.4681	-14.8239	-6.93893	1334.84	ASGR1	asialoglycoprotein receptor 1
283600	8.77e-47	2.19e-49	0.5777	-14.7728	-8.53355	1020.91	SLC25A47	solute carrier family 25 member 47
7018	4.15e-46	1.06e-48	0.5894	-14.6663	-8.64394	16099	TF	transferrin
570	2.72e-45	7.08e-48	0.6134	-14.5368	-8.91715	1406.25	BAAT	bile acid-CoA:amino acid N-acyltransferase
10841	4.83e-45	1.29e-47	0.5549	-14.4959	-8.04416	1330.45	FTCD	formimidoyltransferase cyclodeaminase
10584	7.52e-45	2.04e-47	0.3938	-14.4642	-5.69563	178.86	COLEC10	collectin subfamily member 10
100528017	8.77e-45	2.43e-47	0.5665	-14.4523	-8.18698	1611.96	SAA2-SAA4	SAA2-SAA4 readthrough
3026	1.78e-44	5.02e-47	0.5734	-14.402	-8.25773	952.99	HABP2	hyaluronan binding protein 2
1373	1.11e-43	3.19e-46	0.5884	-14.2737	-8.3987	6224.01	CPS1	carbamoyl-phosphate synthase 1
4973	1.22e-43	3.58e-46	0.3877	-14.2657	-5.53116	133.93	OLR1	oxidized low density lipoprotein receptor 1
6514	1.5e-43	4.47e-46	0.6396	-14.2503	-9.11375	1737.91	SLC2A2	solute carrier family 2 member 2
5345	1.5e-43	4.54e-46	0.4934	-14.2492	-7.02986	4027.32	SERPINF2	serpin family F member 2
731	1.67e-43	5.17e-46	0.6657	-14.2401	-9.47915	1965.88	C8A	complement C8 alpha chain
383	1.72e-43	5.39e-46	0.5967	-14.2371	-8.49567	1328.45	ARG1	arginase 1
1558	2.1e-43	6.72e-46	0.5708	-14.2217	-8.11807	1776.93	CYP2C8	cytochrome P450 family 2 subfamily C member 8
3053	6.78e-43	2.2e-45	0.6269	-14.1385	-8.86291	1596.5	SERPIND1	serpin family D member 1
5950	1.57e-42	5.17e-45	0.5239	-14.0782	-7.375	7168.25	RBP4	retinol binding protein 4
3273	2.41e-42	8.06e-45	0.5988	-14.0468	-8.41095	4530.36	HRG	histidine rich glycoprotein
3700	2.45e-42	8.33e-45	0.5297	-14.0445	-7.43953	9881.49	ITIH4	inter-alpha-trypsin inhibitor heavy chain 4
13	2.54e-42	8.78e-45	0.5854	-14.0407	-8.22008	984.9	AADAC	arylacetamide deacetylase
51156	5.2e-42	1.83e-44	0.5415	-13.9887	-7.57503	1127.39	SERPINA10	serpin family A member 10
1	1.33e-41	4.72e-44	0.4907	-13.921	-6.83046	3165.02	A1BG	alpha-1-B glycoprotein
2158	1.77e-41	6.38e-44	0.6777	-13.8994	-9.4194	1045.21	F9	coagulation factor IX
10991	2.02e-41	7.41e-44	0.5893	-13.8887	-8.18425	895.93	SLC38A3	solute carrier family 38 member 3
92292	3.26e-41	1.21e-43	0.5282	-13.8533	-7.31772	493.87	GLYATL1	glycine-N-acyltransferase like 1
7276	5.37e-41	2.03e-43	0.5791	-13.8165	-8.00081	4271.55	TTR	transthyretin
57817	7.55e-41	2.89e-43	0.6501	-13.7909	-8.96544	1060.12	HAMP	hepcidin antimicrobial peptide
319	1.54e-40	6e-43	0.6677	-13.7382	-9.17291	923.6	APOF	apolipoprotein F
6580	3.42e-40	1.34e-42	0.5701	-13.6796	-7.79885	719.03	SLC22A1	solute carrier family 22 member 1
6696	3.54e-40	1.41e-42	0.4122	-13.6759	-5.63785	6455.77	SPP1	secreted phosphoprotein 1
5053	6.52e-40	2.64e-42	0.6221	-13.6305	-8.47918	2611.46	PAH	phenylalanine hydroxylase
78989	1.92e-39	7.91e-42	0.3568	-13.5501	-4.83535	471.45	COLEC11	collectin subfamily member 11
729	1.92e-39	7.98e-42	0.5273	-13.5495	-7.14529	1763.68	C6	complement C6
341	3.53e-39	1.49e-41	0.4483	-13.5038	-6.05414	8654.56	APOC1	apolipoprotein C1
345275	3.79e-39	1.61e-41	0.5427	-13.4977	-7.32557	880.3	HSD17B13	hydroxysteroid 17-beta dehydrogenase 13
12	3.93e-39	1.69e-41	0.5255	-13.4942	-7.09125	13466.8	SERPINA3	serpin family A member 3
100873993	7.07e-39	3.08e-41	0.5564	-13.4499	-7.48288	869.24	ITIH4-AS1	ITIH4 antisense RNA 1
5444	9.05e-39	4e-41	0.6015	-13.4307	-8.07808	988.2	PON1	paraoxonase 1
3078	1.29e-38	5.74e-41	0.5186	-13.4038	-6.95073	2552.07	CFHR1	complement factor H related 1
10878	4.16e-38	1.88e-40	0.5637	-13.3154	-7.50551	1285.39	CFHR3	complement factor H related 3
6289	5.22e-38	2.39e-40	0.5986	-13.2977	-7.96007	1449.99	SAA2	serum amyloid A2
51733	2.44e-37	1.13e-39	0.5555	-13.1809	-7.3214	532.63	UPB1	beta-ureidopropionase 1
2155	4.07e-37	1.9e-39	0.5637	-13.1415	-7.40746	617.1	F7	coagulation factor VII
635	4.21e-37	1.99e-39	0.6395	-13.1381	-8.40125	1989.69	BHMT	betaine--homocysteine S-methyltransferase
100507056	1.17e-36	5.62e-39	0.3348	-13.0593	-4.37281	150.25	CCAT1	colon cancer associated transcript 1
8547	4.59e-36	2.22e-38	0.5441	-12.9543	-7.04865	392.04	FCN3	ficolin 3
189	5.56e-36	2.72e-38	0.5408	-12.9388	-6.99731	2611.95	AGXT	alanine--glyoxylate aminotransferase
503538	6.36e-36	3.15e-38	0.5026	-12.9276	-6.49698	1517.83	A1BG-AS1	A1BG antisense RNA 1
6641	3.91e-35	1.95e-37	0.2013	-12.7864	-2.57376	1278.12	SNTB1	syntrophin beta 1
2153	8.08e-35	4.08e-37	0.4865	-12.7289	-6.19279	1253.84	F5	coagulation factor V
2118	1.08e-34	5.51e-37	0.3431	-12.7055	-4.35905	841.73	ETV4	ETS variant transcription factor 4
83729	2.34e-34	1.21e-36	0.5163	-12.6441	-6.52805	327.81	INHBE	inhibin subunit beta E
5267	4.04e-34	2.11e-36	0.7498	-12.6002	-9.44784	684.62	SERPINA4	serpin family A member 4
191	6.61e-34	3.48e-36	0.1249	-12.5604	-1.56934	5311.06	AHCY	adenosylhomocysteinase
256394	8.66e-34	4.6e-36	0.6044	-12.5383	-7.57864	767.46	SERPINA11	serpin family A member 11
6288	1.25e-33	6.7e-36	0.5848	-12.5086	-7.31477	5349.27	SAA1	serum amyloid A1
1244	1.52e-33	8.25e-36	0.4253	-12.4921	-5.31242	457.33	ABCC2	ATP binding cassette subfamily C member 2
1548	2.69e-33	1.47e-35	0.6741	-12.4459	-8.38971	1250.25	CYP2A6	cytochrome P450 family 2 subfamily A member 6
4018	3.24e-33	1.79e-35	0.5775	-12.4301	-7.17893	290.09	LPA	lipoprotein(a)
1030	1.87e-32	1.05e-34	0.2725	12.2884	3.34807	2192.6	CDKN2B	cyclin dependent kinase inhibitor 2B
105372485	2.02e-32	1.14e-34	0.5435	-12.2817	-6.67473	487.71	LOC105372485	uncharacterized LOC105372485
3290	1.25e-31	7.09e-34	0.4968	-12.1326	-6.02806	1201.55	HSD11B1	hydroxysteroid 11-beta dehydrogenase 1
722	2.41e-31	1.38e-33	0.5279	-12.0779	-6.37646	3664.04	C4BPA	complement component 4 binding protein alpha
114770	2.75e-31	1.6e-33	0.6017	-12.0661	-7.25992	596.05	PGLYRP2	peptidoglycan recognition protein 2
2214	3.03e-31	1.78e-33	0.2821	-12.0573	-3.40142	1311.58	FCGR3A	Fc gamma receptor IIIa
213	3.86e-31	2.28e-33	0.7865	-12.0368	-9.4667	220973	ALB	albumin
3624	4.28e-31	2.55e-33	0.4198	-12.0274	-5.04952	454.69	INHBA	inhibin subunit beta A
727	6.02e-31	3.62e-33	0.4949	-11.9984	-5.93764	2149.46	C5	complement C5
23382	8.77e-31	5.32e-33	0.2596	11.9666	3.10711	5492.97	AHCYL2	adenosylhomocysteinase like 2
23250	8.96e-31	5.48e-33	0.1681	-11.9641	-2.01107	1410.21	ATP11A	ATPase phospholipid transporting 11A
51330	1.02e-30	6.27e-33	0.2702	-11.953	-3.2293	878.28	TNFRSF12A	TNF receptor superfamily member 12A
84141	1.14e-30	7.17e-33	0.3803	-11.9417	-4.54089	249.05	EVA1A	eva-1 homolog A, regulator of programmed cell death
64577	1.14e-30	7.12e-33	0.5894	-11.9424	-7.03898	547.2	ALDH8A1	aldehyde dehydrogenase 8 family member A1
10998	3.35e-30	2.12e-32	0.4866	-11.8513	-5.76719	1137.76	SLC27A5	solute carrier family 27 member 5
183	3.43e-30	2.19e-32	0.444	-11.8486	-5.26067	2616.45	AGT	angiotensinogen
57214	5.5e-30	3.54e-32	0.3905	-11.8082	-4.61161	1490.35	CEMIP	cell migration inducing hyaluronidase 1
84962	8.11e-30	5.26e-32	0.264	-11.7749	-3.10862	474.42	AJUBA	ajuba LIM protein
9358	1.36e-29	8.92e-32	0.3433	-11.7302	-4.02756	255.93	ITGBL1	integrin subunit beta like 1
2618	1.41e-29	9.27e-32	0.0936	-11.727	-1.09819	1545.53	GART	phosphoribosylglycinamide formyltransferase, phosphoribosylglycinamide synthetase, phosphoribosylaminoimidazole synthetase
3249	1.66e-29	1.1e-31	0.5658	-11.7121	-6.6273	960.29	HPN	hepsin
29881	2.25e-29	1.5e-31	0.4613	-11.6859	-5.39113	178.38	NPC1L1	NPC1 like intracellular cholesterol transporter 1
5265	2.48e-29	1.68e-31	0.4406	-11.6766	-5.14525	68303.7	SERPINA1	serpin family A member 1
80339	4.16e-29	2.83e-31	0.4518	-11.6321	-5.25579	83.96	PNPLA3	patatin like phospholipase domain containing 3
420	5.32e-29	3.65e-31	0.406	-11.6104	-4.71426	118.3	ART4	ADP-ribosyltransferase 4 (inactive) (Dombrock blood group)
6822	1.49e-28	1.03e-30	0.6395	-11.5215	-7.36763	1190.48	SULT2A1	sulfotransferase family 2A member 1
84649	1.49e-28	1.04e-30	0.2796	-11.5206	-3.22149	719.97	DGAT2	diacylglycerol O-acyltransferase 2
1300	1.49e-28	1.05e-30	0.534	-11.5198	-6.151	204.46	COL10A1	collagen type X alpha 1 chain
3426	1.96e-28	1.39e-30	0.4141	-11.4956	-4.76066	1934.34	CFI	complement factor I
6898	2.25e-28	1.61e-30	0.5575	-11.483	-6.40205	1214.21	TAT	tyrosine aminotransferase
84281	2.54e-28	1.82e-30	0.3591	11.4721	4.11958	1153.08	C2orf88	chromosome 2 open reading frame 88
84916	6.04e-28	4.37e-30	0.1153	-11.3962	-1.31417	835.55	UTP4	UTP4 small subunit processome component
146556	7.98e-28	5.82e-30	0.3204	11.3712	3.6428	77.85	C16orf89	chromosome 16 open reading frame 89
1559	1.1e-27	8.09e-30	0.6329	-11.3424	-7.17884	2490.27	CYP2C9	cytochrome P450 family 2 subfamily C member 9
3284	1.32e-27	9.77e-30	0.6075	11.3258	6.88022	385.73	HSD3B2	hydroxy-delta-5-steroid dehydrogenase, 3 beta- and steroid delta-isomerase 2
115908	1.7e-27	1.26e-29	0.3476	-11.3033	-3.92937	343.48	CTHRC1	collagen triple helix repeat containing 1
3827	2.14e-27	1.6e-29	0.57	-11.2823	-6.43114	5798.5	KNG1	kininogen 1
1393	2.15e-27	1.63e-29	0.4749	-11.2811	-5.35728	364.98	CRHBP	corticotropin releasing hormone binding protein
4233	4.04e-27	3.07e-29	0.1532	-11.225	-1.71971	1982.55	MET	MET proto-oncogene, receptor tyrosine kinase
257194	4.61e-27	3.53e-29	0.3467	11.2128	3.88804	142.39	NEGR1	neuronal growth regulator 1
100506115	5.73e-27	4.42e-29	0.2839	-11.1929	-3.1776	94	PELATON	plaque enriched lncRNA in atherosclerotic and inflammatory bowel macrophage regulation
2161	6.42e-27	4.99e-29	0.3662	-11.1822	-4.09534	929.09	F12	coagulation factor XII
6556	6.67e-27	5.22e-29	0.3429	-11.1781	-3.8327	198.96	SLC11A1	solute carrier family 11 member 1
400550	8.33e-27	6.56e-29	0.3355	11.1578	3.74377	307.39	FENDRR	FOXF1 adjacent non-coding developmental regulatory RNA
5629	8.9e-27	7.05e-29	0.237	-11.1514	-2.64259	1019.33	PROX1	prospero homeobox 1
9509	1.08e-26	8.62e-29	0.2584	-11.1334	-2.87717	803.3	ADAMTS2	ADAM metallopeptidase with thrombospondin type 1 motif 2
9340	1.37e-26	1.1e-28	0.3287	11.1119	3.65281	137.24	GLP2R	glucagon like peptide 2 receptor
1902	1.42e-26	1.15e-28	0.2149	11.108	2.38748	389.43	LPAR1	lysophosphatidic acid receptor 1
316	1.84e-26	1.5e-28	0.5137	-11.0839	-5.6942	4779.35	AOX1	aldehyde oxidase 1
563	3.14e-26	2.57e-28	0.4611	-11.0356	-5.08851	3704.82	AZGP1	alpha-2-glycoprotein 1, zinc-binding
57520	3.23e-26	2.66e-28	0.2397	-11.0326	-2.64448	178.74	HECW2	HECT, C2 and WW domain containing E3 ubiquitin protein ligase 2
5104	6.22e-26	5.16e-28	0.5151	-10.9728	-5.65188	787.14	SERPINA5	serpin family A member 5
192666	8.33e-26	6.96e-28	0.6071	10.9458	6.64534	90.24	KRT24	keratin 24
6712	1.18e-25	9.94e-28	0.2516	-10.9134	-2.74625	745.12	SPTBN2	spectrin beta, non-erythrocytic 2
5624	1.31e-25	1.11e-27	0.4713	-10.9034	-5.13839	703.99	PROC	protein C, inactivator of coagulation factors Va and VIIIa
762	1.39e-25	1.18e-27	0.4232	10.8976	4.61207	3563.14	CA4	carbonic anhydrase 4
8659	1.6e-25	1.37e-27	0.3094	-10.8844	-3.36759	1445.35	ALDH4A1	aldehyde dehydrogenase 4 family member A1
27065	1.79e-25	1.54e-27	0.3043	10.8735	3.30849	95.66	NSG1	neuronal vesicle trafficking associated 1
633	1.91e-25	1.66e-27	0.3402	-10.8669	-3.69744	4156.19	BGN	biglycan
8431	2.11e-25	1.84e-27	0.3677	-10.8574	-3.99172	117.74	NR0B2	nuclear receptor subfamily 0 group B member 2
100033819	2.19e-25	1.92e-27	0.5728	-10.8534	-6.21689	426.78	MIR675	microRNA 675
8989	2.37e-25	2.1e-27	0.3247	10.8454	3.52149	161.01	TRPA1	transient receptor potential cation channel subfamily A member 1
94234	2.56e-25	2.27e-27	0.5141	-10.838	-5.57157	636.18	FOXQ1	forkhead box Q1
144193	3.56e-25	3.18e-27	0.4958	-10.8071	-5.35772	201.51	AMDHD1	amidohydrolase domain containing 1
1434	4.25e-25	3.82e-27	0.1514	-10.7904	-1.63329	1839.53	CSE1L	chromosome segregation 1 like
4869	4.62e-25	4.18e-27	0.1065	-10.7822	-1.14832	11128.7	NPM1	nucleophosmin 1
81792	4.93e-25	4.48e-27	0.2766	-10.7758	-2.98031	248.8	ADAMTS12	ADAM metallopeptidase with thrombospondin type 1 motif 12
865	6.24e-25	5.71e-27	0.1185	-10.7535	-1.27436	918.63	CBFB	core-binding factor subunit beta
6999	6.42e-25	5.91e-27	0.5427	-10.7503	-5.83457	907.46	TDO2	tryptophan 2,3-dioxygenase
64240	6.73e-25	6.23e-27	0.4972	-10.7454	-5.34248	169.72	ABCG5	ATP binding cassette subfamily G member 5
6529	7.1e-25	6.61e-27	0.4413	-10.74	-4.73947	297.89	SLC6A1	solute carrier family 6 member 1
221476	7.65e-25	7.16e-27	0.3966	10.7326	4.25618	123.71	PI16	peptidase inhibitor 16
283120	8.18e-25	7.7e-27	0.561	-10.7258	-6.01734	5349.42	H19	H19 imprinted maternally expressed transcript
103344718	9.18e-25	8.69e-27	0.5617	-10.7146	-6.01824	929.9	HOTS
2191	9.25e-25	8.81e-27	0.3389	-10.7134	-3.63032	151.49	FAP	fibroblast activation protein alpha
9104	9.33e-25	8.93e-27	0.5137	-10.7121	-5.50325	660.82	RGN	regucalcin
105378828	1.03e-24	9.87e-27	0.4956	10.7028	5.30392	858.64	CLCA4-AS1	CLCA4 antisense RNA 1
23284	1.06e-24	1.02e-26	0.2896	10.6996	3.09914	143.23	ADGRL3	adhesion G protein-coupled receptor L3
170392	1.46e-24	1.43e-26	0.3832	-10.6687	-4.08804	313.8	OIT3	oncoprotein induced transcript 3
27346	1.99e-24	1.95e-26	0.1555	-10.6396	-1.65426	810.21	TMEM97	transmembrane protein 97
55885	2.17e-24	2.13e-26	0.3547	10.6313	3.77092	27.5	LMO3	LIM domain only 3
102724852	2.24e-24	2.21e-26	0.5617	-10.6277	-5.97005	4931.17	LOC102724852	replaced by ID 100033819
3494	2.24e-24	2.23e-26	0.48	10.627	5.10058	84154.1	IGHA2	immunoglobulin heavy constant alpha 2 (A2m marker)
112267876	2.46e-24	2.46e-26	0.5738	-10.6178	-6.09246	403.53	LOC112267876
51085	2.79e-24	2.81e-26	0.3304	-10.6055	-3.50454	1174.44	MLXIPL	MLX interacting protein like
11155	3.53e-24	3.57e-26	0.2694	10.583	2.8509	40.57	LDB3	LIM domain binding 3
7432	4.22e-24	4.29e-26	0.5211	10.5659	5.50561	420.11	VIP	vasoactive intestinal peptide
5054	4.64e-24	4.74e-26	0.4501	-10.5565	-4.75196	2222.5	SERPINE1	serpin family E member 1
56963	4.73e-24	4.86e-26	0.3491	10.5542	3.68424	230.24	RGMA	repulsive guidance molecule BMP co-receptor a
107986554	6.07e-24	6.26e-26	0.5122	-10.5303	-5.39408	201.63	LOC107986554
123	7.38e-24	7.66e-26	0.2779	-10.5114	-2.92078	3928.02	PLIN2	perilipin 2
201501	7.42e-24	7.74e-26	0.3044	10.5104	3.19977	1061.22	ZBTB7C	zinc finger and BTB domain containing 7C
144406	8.72e-24	9.14e-26	0.2454	-10.4946	-2.57552	39.49	CFAP251	cilia and flagella associated protein 251
340024	1.15e-23	1.21e-25	0.4996	10.4681	5.23034	698.05	SLC6A19	solute carrier family 6 member 19
22894	1.74e-23	1.84e-25	0.0818	-10.4283	-0.853417	1217.49	DIS3	DIS3 homolog, exosome endoribonuclease and 3'-5' exoribonuclease
23541	2.02e-23	2.15e-25	0.4149	-10.4138	-4.32101	546.6	SEC14L2	SEC14 like lipid binding 2
284654	2.06e-23	2.2e-25	0.378	10.4113	3.93542	16.19	RSPO1	R-spondin 1
866	2.23e-23	2.4e-25	0.5046	-10.4033	-5.24984	1125.88	SERPINA6	serpin family A member 6
5137	2.23e-23	2.41e-25	0.3207	10.4026	3.33637	66.23	PDE1C	phosphodiesterase 1C
108	2.37e-23	2.57e-25	0.3501	10.3965	3.64006	21.68	ADCY2	adenylate cyclase 2
629	2.68e-23	2.92e-25	0.4589	-10.3843	-4.76496	16551	CFB	complement factor B
11148	2.91e-23	3.19e-25	0.3283	10.376	3.40616	2283.83	HHLA2	HERV-H LTR-associating 2
100170841	3.08e-23	3.39e-25	0.3306	-10.3703	-3.42865	189.77	EPOP	elongin BC and polycomb repressive complex 2 associated protein
4969	3.11e-23	3.44e-25	0.3687	10.3686	3.82254	243.4	OGN	osteoglycin
6533	3.32e-23	3.69e-25	0.2642	-10.362	-2.73738	1132.82	SLC6A6	solute carrier family 6 member 6
1356	3.51e-23	3.93e-25	0.5003	-10.3561	-5.18074	8584.06	CP	ceruloplasmin
9075	3.71e-23	4.16e-25	0.5738	-10.3505	-5.93915	1173.97	CLDN2	claudin 2
5342	3.76e-23	4.24e-25	0.4561	-10.3487	-4.72033	360.35	PLGLB2	plasminogen like B2
7365	3.9e-23	4.42e-25	0.5215	-10.3448	-5.3948	203.73	UGT2B10	UDP glucuronosyltransferase family 2 member B10
10480	4.01e-23	4.56e-25	0.0665	-10.3417	-0.687342	2253.47	EIF3M	eukaryotic translation initiation factor 3 subunit M
55670	4.04e-23	4.62e-25	0.1712	10.3406	1.77071	3358.47	PEX26	peroxisomal biogenesis factor 26
731656	4.62e-23	5.3e-25	0.429	-10.3273	-4.43084	87.71	LINC01348	long intergenic non-protein coding RNA 1348
5343	4.75e-23	5.48e-25	0.4639	-10.3241	-4.78941	266.92	PLGLB1	plasminogen like B1
6943	4.89e-23	5.67e-25	0.2813	10.3208	2.90315	331.99	TCF21	transcription factor 21
7076	6.24e-23	7.27e-25	0.3056	-10.297	-3.14639	4911.76	TIMP1	TIMP metallopeptidase inhibitor 1
5630	6.53e-23	7.64e-25	0.5073	10.2922	5.22099	93.29	PRPH	peripherin
6581	8.21e-23	9.65e-25	0.3771	-10.2697	-3.8725	778.61	SLC22A3	solute carrier family 22 member 3
6547	8.62e-23	1.02e-24	0.3122	10.2646	3.20444	12.13	SLC8A3	solute carrier family 8 member A3
8038	9.12e-23	1.08e-24	0.299	-10.2587	-3.06727	149.74	ADAM12	ADAM metallopeptidase domain 12
4316	9.23e-23	1.1e-24	0.6424	-10.257	-6.58904	887.93	MMP7	matrix metallopeptidase 7
387849	9.54e-23	1.14e-24	0.3998	10.2534	4.09892	331.34	REP15	RAB15 effector protein
57670	9.59e-23	1.15e-24	0.1889	-10.2525	-1.93627	294.21	KIAA1549	KIAA1549
10216	1.06e-22	1.29e-24	0.435	-10.242	-4.45492	522.41	PRG4	proteoglycan 4
3872	1.06e-22	1.28e-24	0.602	-10.2424	-6.16602	341.34	KRT17	keratin 17
23160	1.45e-22	1.77e-24	0.1245	-10.2111	-1.27085	1190.15	WDR43	WD repeat domain 43
6472	1.45e-22	1.77e-24	0.1515	-10.2108	-1.54706	2784.5	SHMT2	serine hydroxymethyltransferase 2
196500	1.45e-22	1.78e-24	0.2716	10.2104	2.77274	32.97	PIANP	PILR alpha associated neural protein
1051	1.45e-22	1.79e-24	0.1781	-10.2099	-1.81857	710.05	CEBPB	CCAAT enhancer binding protein beta
105374588	1.56e-22	1.94e-24	0.4028	10.2023	4.10905	31.09	LOC105374588	uncharacterized LOC105374588
248	1.69e-22	2.1e-24	0.4405	10.1945	4.49095	344.64	ALPI	alkaline phosphatase, intestinal
4306	1.92e-22	2.39e-24	0.287	10.1817	2.92229	1384.83	NR3C2	nuclear receptor subfamily 3 group C member 2
55600	2.22e-22	2.78e-24	0.553	10.1671	5.62269	7576.59	ITLN1	intelectin 1
55003	2.56e-22	3.23e-24	0.1109	-10.1525	-1.12591	395.54	PAK1IP1	PAK1 interacting protein 1
56902	2.62e-22	3.31e-24	0.1348	-10.15	-1.36833	499.14	PNO1	partner of NOB1 homolog
3329	2.81e-22	3.57e-24	0.1536	-10.1426	-1.55775	11441.4	HSPD1	heat shock protein family D (Hsp60) member 1
51776	2.98e-22	3.81e-24	0.1597	-10.1364	-1.61917	1334.41	MAP3K20	mitogen-activated protein kinase kinase kinase 20
51497	3.31e-22	4.25e-24	0.1331	-10.1257	-1.34765	2142.69	NELFCD	negative elongation factor complex member C/D
10747	4.13e-22	5.31e-24	0.4408	-10.1039	-4.45371	498.26	MASP2	MBL associated serine protease 2
9767	4.15e-22	5.36e-24	0.1474	-10.1029	-1.48925	384.53	JADE3	jade family PHD finger 3
10317	4.32e-22	5.6e-24	0.4124	10.0986	4.16515	3035.54	B3GALT5	beta-1,3-galactosyltransferase 5
1109	5e-22	6.52e-24	0.5302	-10.0837	-5.34666	406.8	AKR1C4	aldo-keto reductase family 1 member C4
255167	5.5e-22	7.19e-24	0.589	-10.0741	-5.9337	262.03	LINC01018	long intergenic non-protein coding RNA 1018
7069	6.4e-22	8.41e-24	0.5146	-10.0587	-5.17574	116.98	THRSP	thyroid hormone responsive
2899	6.93e-22	9.15e-24	0.5266	10.0504	5.29212	104.69	GRIK3	glutamate ionotropic receptor kainate type subunit 3
5333	7.06e-22	9.36e-24	0.1925	10.0482	1.93394	965.62	PLCD1	phospholipase C delta 1
285855	7.2e-22	9.57e-24	0.0814	-10.046	-0.817288	2632.34	RPL7L1	ribosomal protein L7 like 1
8894	1.03e-21	1.37e-23	0.1242	-10.0106	-1.24369	2769.29	EIF2S2	eukaryotic translation initiation factor 2 subunit beta
1301	1.06e-21	1.43e-23	0.4176	-10.0065	-4.17845	217.23	COL11A1	collagen type XI alpha 1 chain
8857	1.09e-21	1.46e-23	0.4673	10.0041	4.67472	47687.7	FCGBP	Fc gamma binding protein
29958	1.18e-21	1.6e-23	0.5821	-9.99525	-5.81822	713.61	DMGDH	dimethylglycine dehydrogenase
1036	1.22e-21	1.66e-23	0.5144	-9.99159	-5.13951	477.82	CDO1	cysteine dioxygenase type 1
171586	1.47e-21	2e-23	0.1656	9.97296	1.6519	1198.75	ABHD3	abhydrolase domain containing 3, phospholipase
51059	1.56e-21	2.13e-23	0.3836	9.96661	3.82321	39.83	FAM135B	family with sequence similarity 135 member B
760	1.59e-21	2.18e-23	0.4079	9.96451	4.06476	10387.1	CA2	carbonic anhydrase 2
7092	1.8e-21	2.48e-23	0.2894	9.95167	2.87953	35.42	TLL1	tolloid like 1
4837	1.85e-21	2.55e-23	0.4612	-9.94876	-4.58794	3110.38	NNMT	nicotinamide N-methyltransferase
7104	2.31e-21	3.2e-23	0.6475	-9.92624	-6.4268	746.99	TM4SF4	transmembrane 4 L six family member 4
10131	2.69e-21	3.75e-23	0.1233	-9.91048	-1.22151	2944.24	TRAP1	TNF receptor associated protein 1
25902	2.7e-21	3.77e-23	0.2299	-9.90986	-2.27815	498.47	MTHFD1L	methylenetetrahydrofolate dehydrogenase (NADP+ dependent) 1 like
2628	2.92e-21	4.1e-23	0.4264	-9.90156	-4.22191	4105.51	GATM	glycine amidinotransferase
768	2.92e-21	4.12e-23	0.532	-9.90099	-5.26686	425.68	CA9	carbonic anhydrase 9
718	2.97e-21	4.2e-23	0.4675	-9.89912	-4.62787	49543	C3	complement C3
145270	3.08e-21	4.38e-23	0.5115	9.895	5.06149	160.7	PRIMA1	proline rich membrane anchor 1
6689	3.9e-21	5.56e-23	0.4409	9.8711	4.35238	1254.4	SPIB	Spi-B transcription factor
56477	3.97e-21	5.68e-23	0.3266	9.86884	3.22277	1277.24	CCL28	C-C motif chemokine ligand 28
5446	3.97e-21	5.7e-23	0.5071	-9.86858	-5.00446	906.52	PON3	paraoxonase 3
100048912	4.37e-21	6.31e-23	0.5235	9.85837	5.1605	542.57	CDKN2B-AS1	CDKN2B antisense RNA 1
643236	4.41e-21	6.38e-23	0.4225	9.85719	4.16452	331.23	TMEM72	transmembrane protein 72
127845	4.74e-21	6.88e-23	0.3151	-9.84965	-3.10337	216.73	GOLT1A	golgi transport 1A
9603	4.81e-21	7.04e-23	0.2521	-9.8473	-2.48282	1226.41	NFE2L3	NFE2 like bZIP transcription factor 3
57460	4.81e-21	7.02e-23	0.1997	-9.84757	-1.96696	592.91	PPM1H	protein phosphatase, Mg2+/Mn2+ dependent 1H
57761	4.9e-21	7.2e-23	0.3372	-9.84506	-3.31947	914.61	TRIB3	tribbles pseudokinase 3
283869	5.07e-21	7.47e-23	0.447	-9.84139	-4.39874	57.71	NPW	neuropeptide W
257000	5.71e-21	8.44e-23	0.3974	9.82906	3.90598	97.06	TINCR	TINCR ubiquitin domain containing
54915	5.83e-21	8.65e-23	0.0931	-9.82656	-0.915207	1448.66	YTHDF1	YTH N6-methyladenosine RNA binding protein 1
5126	6.31e-21	9.39e-23	0.4688	9.81827	4.60281	53.12	PCSK2	proprotein convertase subtilisin/kexin type 2
705	6.5e-21	9.72e-23	0.1558	-9.81486	-1.52875	417.11	BYSL	bystin like
105379189	7.12e-21	1.07e-22	0.3012	-9.80537	-2.95345	226.39	LOC105379189	uncharacterized LOC105379189
9378	7.21e-21	1.09e-22	0.4904	9.80367	4.80742	90.94	NRXN1	neurexin 1
7447	7.66e-21	1.16e-22	0.2727	-9.79719	-2.67216	300.48	VSNL1	visinin like 1
4852	8.02e-21	1.22e-22	0.4962	9.79228	4.85857	17.4	NPY	neuropeptide Y
54988	8.08e-21	1.23e-22	0.5092	-9.79115	-4.98556	481.35	ACSM5	acyl-CoA synthetase medium chain family member 5
8174	8.76e-21	1.34e-22	0.3423	9.78265	3.34856	54.92	MADCAM1	mucosal vascular addressin cell adhesion molecule 1
23366	9.71e-21	1.49e-22	0.1957	-9.7718	-1.91271	114.29	MATCAP2	microtubule associated tyrosine carboxypeptidase 2
3493	1.09e-20	1.68e-22	0.3937	9.75952	3.84188	66040.5	IGHA1	immunoglobulin heavy constant alpha 1
4609	1.11e-20	1.7e-22	0.2036	-9.75799	-1.98624	3815.34	MYC	MYC proto-oncogene, bHLH transcription factor
2642	1.16e-20	1.79e-22	0.5467	-9.75287	-5.33234	194.37	GCGR	glucagon receptor
908	1.29e-20	2e-22	0.1331	-9.74199	-1.29665	4458.51	CCT6A	chaperonin containing TCP1 subunit 6A
2620	1.41e-20	2.19e-22	0.3252	-9.73252	-3.16494	74.97	GAS2	growth arrest specific 2
105373335	1.46e-20	2.28e-22	0.1514	-9.72852	-1.47281	65.2	LOC105373335	uncharacterized LOC105373335
192134	1.72e-20	2.71e-22	0.5022	9.71099	4.87713	1015.76	B3GNT6	UDP-GlcNAc:betaGal beta-1,3-N-acetylglucosaminyltransferase 6
340419	1.74e-20	2.74e-22	0.4897	9.70969	4.75469	84.99	RSPO2	R-spondin 2
22822	1.76e-20	2.78e-22	0.3232	-9.70821	-3.13795	2327.85	PHLDA1	pleckstrin homology like domain family A member 1
92840	1.94e-20	3.08e-22	0.321	-9.69793	-3.11319	614.48	REEP6	receptor accessory protein 6
79947	1.99e-20	3.17e-22	0.1243	9.69482	1.20484	1153.21	DHDDS	dehydrodolichyl diphosphate synthase subunit
7045	2.1e-20	3.35e-22	0.2758	-9.6893	-2.67187	7187.13	TGFBI	transforming growth factor beta induced
56954	2.12e-20	3.4e-22	0.1216	-9.68787	-1.1785	739.28	NIT2	nitrilase family member 2
5313	2.68e-20	4.31e-22	0.3425	-9.66337	-3.31007	232.23	PKLR	pyruvate kinase L/R
28231	2.68e-20	4.33e-22	0.3117	-9.66308	-3.01223	930.1	SLCO4A1	solute carrier organic anion transporter family member 4A1
5593	2.69e-20	4.35e-22	0.3882	9.66256	3.75141	134.92	PRKG2	protein kinase cGMP-dependent 2
56938	2.99e-20	4.86e-22	0.2132	-9.65124	-2.0579	249.56	BMAL2	basic helix-loop-helix ARNT like 2
114815	3.01e-20	4.9e-22	0.4646	9.65026	4.48327	66.18	SORCS1	sortilin related VPS10 domain containing receptor 1
51228	3.07e-20	5.02e-22	0.1554	9.64786	1.49974	1403.79	GLTP	glycolipid transfer protein
140803	3.27e-20	5.36e-22	0.4511	9.64112	4.34951	1575.92	TRPM6	transient receptor potential cation channel subfamily M member 6
5354	3.28e-20	5.38e-22	0.5322	9.64064	5.13042	235.59	PLP1	proteolipid protein 1
147111	3.34e-20	5.5e-22	0.6791	-9.63843	-6.54532	469.12	NOTUM	notum, palmitoleoyl-protein carboxylesterase
257019	3.78e-20	6.25e-22	0.3041	9.6253	2.92677	351.2	FRMD3	FERM domain containing 3
1615	3.95e-20	6.56e-22	0.1264	-9.62035	-1.21554	1470.96	DARS1	aspartyl-tRNA synthetase 1
8685	4.39e-20	7.31e-22	0.4825	-9.60924	-4.63692	678.87	MARCO	macrophage receptor with collagenous structure
84419	4.43e-20	7.4e-22	0.2764	9.60792	2.65531	4297.92	C15orf48	chromosome 15 open reading frame 48
3556	4.54e-20	7.6e-22	0.2714	-9.60516	-2.60687	339.72	IL1RAP	interleukin 1 receptor accessory protein
100131825	5.05e-20	8.49e-22	0.4458	9.59384	4.27683	101.8	CADM3-AS1	CADM3 antisense RNA 1
100190940	5.5e-20	9.28e-22	0.6078	-9.58464	-5.82572	110.72	LINC02418	long intergenic non-protein coding RNA 2418
51676	5.56e-20	9.4e-22	0.2431	9.58328	2.3293	166.64	ASB2	ankyrin repeat and SOCS box containing 2
55257	5.59e-20	9.49e-22	0.1424	-9.58229	-1.36436	661.94	MRGBP	MRG domain binding protein
6506	5.93e-20	1.01e-21	0.5532	-9.57589	-5.29772	284.33	SLC1A2	solute carrier family 1 member 2
81034	6.07e-20	1.04e-21	0.1297	-9.57324	-1.24127	587.03	SLC25A32	solute carrier family 25 member 32
80758	6.15e-20	1.05e-21	0.2564	-9.57157	-2.4541	155.29	PRR7	proline rich 7, synaptic
6780	6.2e-20	1.07e-21	0.0798	-9.5703	-0.763589	3811.85	STAU1	staufen double-stranded RNA binding protein 1
80332	6.53e-20	1.13e-21	0.4347	9.56464	4.15746	361.02	ADAM33	ADAM metallopeptidase domain 33
7473	6.64e-20	1.15e-21	0.2698	-9.56269	-2.57991	94.44	WNT3	Wnt family member 3
27299	7.03e-20	1.22e-21	0.4339	9.5564	4.14696	3958.01	ADAMDEC1	ADAM like decysin 1
107986847	7.13e-20	1.24e-21	0.3883	9.55469	3.71021	475.84	LOC107986847	uncharacterized LOC107986847
57030	7.32e-20	1.28e-21	0.3118	9.55162	2.97856	17.09	SLC17A7	solute carrier family 17 member 7
51602	7.41e-20	1.3e-21	0.1267	-9.54995	-1.20996	1361.96	NOP58	NOP58 ribonucleoprotein
57863	7.47e-20	1.31e-21	0.4585	9.54884	4.37817	202.71	CADM3	cell adhesion molecule 3
1674	7.63e-20	1.34e-21	0.4357	9.54637	4.15889	1445.83	DES	desmin
375061	7.98e-20	1.41e-21	0.1857	-9.54134	-1.77161	117.34	FAM89A	family with sequence similarity 89 member A
3843	8.01e-20	1.42e-21	0.1196	-9.54066	-1.14137	3018.42	IPO5	importin 5
10171	8.46e-20	1.5e-21	0.1858	-9.53471	-1.77123	378.56	RCL1	RNA terminal phosphate cyclase like 1
286133	8.71e-20	1.55e-21	0.4768	9.53142	4.54466	1198.42	SCARA5	scavenger receptor class A member 5
29968	8.86e-20	1.58e-21	0.338	-9.52924	-3.22063	712.58	PSAT1	phosphoserine aminotransferase 1
6663	9.06e-20	1.62e-21	0.4979	9.52671	4.74318	85.69	SOX10	SRY-box transcription factor 10
50486	9.11e-20	1.64e-21	0.3163	-9.52566	-3.01264	653.56	G0S2	G0/G1 switch 2
4741	9.11e-20	1.64e-21	0.4218	9.52553	4.01799	15.13	NEFM	neurofilament medium chain
1288	9.69e-20	1.75e-21	0.4428	9.51874	4.21534	93.13	COL4A6	collagen type IV alpha 6 chain
51617	9.94e-20	1.8e-21	0.5763	9.51582	5.48436	61.15	NSG2	neuronal vesicle trafficking associated 2
375323	1.06e-19	1.92e-21	0.4608	9.50924	4.38185	23.11	LHFPL4	LHFPL tetraspan subfamily member 4
54443	1.09e-19	1.99e-21	0.257	-9.50579	-2.44274	653.82	ANLN	anillin, actin binding protein
11335	1.12e-19	2.04e-21	0.137	-9.50272	-1.30141	3394.16	CBX3	chromobox 3
653808	1.16e-19	2.12e-21	0.5336	9.49894	5.06896	11061.6	ZG16	zymogen granule protein 16
84955	1.17e-19	2.15e-21	0.1553	-9.49729	-1.47524	448.48	NUDCD1	NudC domain containing 1
105378909	1.22e-19	2.26e-21	0.308	9.49228	2.92323	42.65	LINC02884	long intergenic non-protein coding RNA 2884
4485	1.28e-19	2.38e-21	0.3887	-9.48707	-3.68776	1219.14	MST1	macrophage stimulating 1
3625	1.29e-19	2.39e-21	0.3906	-9.48657	-3.70546	323.95	INHBB	inhibin subunit beta B
64241	1.3e-19	2.43e-21	0.544	-9.48476	-5.15952	289.01	ABCG8	ATP binding cassette subfamily G member 8
11178	1.44e-19	2.69e-21	0.2803	-9.47428	-2.65519	131.72	LZTS1	leucine zipper tumor suppressor 1
10813	1.47e-19	2.76e-21	0.1425	-9.47154	-1.34969	729.49	UTP14A	UTP14A small subunit processome component
4246	1.47e-19	2.77e-21	0.4298	9.47122	4.07078	33.23	SCGB2A1	secretoglobin family 2A member 1
27284	1.67e-19	3.14e-21	0.3047	9.45805	2.88157	3898.14	SULT1B1	sulfotransferase family 1B member 1
3818	1.86e-19	3.52e-21	0.4954	-9.44599	-4.67954	425.25	KLKB1	kallikrein B1
9540	1.87e-19	3.55e-21	0.1752	9.44511	1.65518	922.84	TP53I3	tumor protein p53 inducible protein 3
285973	1.89e-19	3.58e-21	0.2836	-9.44416	-2.67851	119.45	ATG9B	autophagy related 9B
10586	1.91e-19	3.63e-21	0.2977	9.44267	2.81123	82.79	MAB21L2	mab-21 like 2
51268	1.91e-19	3.65e-21	0.5796	-9.44208	-5.47264	1044.77	PIPOX	pipecolic acid and sarcosine oxidase
100127888	2.09e-19	4e-21	0.3174	-9.43255	-2.99433	165.16	SLCO4A1-AS1	SLCO4A1 antisense RNA 1
477	2.16e-19	4.14e-21	0.3699	9.42889	3.48777	166.11	ATP1A2	ATPase Na+/K+ transporting subunit alpha 2
7177	2.24e-19	4.32e-21	0.3274	9.42454	3.08605	694.08	TPSAB1	tryptase alpha/beta 1
721	2.44e-19	4.71e-21	0.4467	-9.41539	-4.20572	10348.6	C4B	complement C4B (Chido blood group)
7804	2.51e-19	4.88e-21	0.2663	-9.41183	-2.50666	222.16	LRP8	LDL receptor related protein 8
2904	2.51e-19	4.87e-21	0.3496	-9.41187	-3.29006	160.24	GRIN2B	glutamate ionotropic receptor NMDA type subunit 2B
8767	2.96e-19	5.77e-21	0.1682	-9.39406	-1.57967	290.39	RIPK2	receptor interacting serine/threonine kinase 2
29028	2.96e-19	5.78e-21	0.1966	-9.39393	-1.84689	765.27	ATAD2	ATPase family AAA domain containing 2
6652	2.97e-19	5.81e-21	0.2494	-9.39341	-2.34316	2229.96	SORD	sorbitol dehydrogenase
6741	2.99e-19	5.88e-21	0.1071	-9.3922	-1.00555	2176.68	SSB	small RNA binding exonuclease protection factor La
112268445	3.39e-19	6.67e-21	0.5089	9.37887	4.77325	19.99	LOC112268445	uncharacterized LOC112268445
2294	3.48e-19	6.87e-21	0.2192	9.37577	2.05487	283.1	FOXF1	forkhead box F1
80726	3.51e-19	6.94e-21	0.2779	9.37459	2.60486	56.25	IQCN	IQ motif containing N
5433	3.55e-19	7.04e-21	0.0769	-9.37315	-0.720806	777.8	POLR2D	RNA polymerase II subunit D
100126311	3.59e-19	7.14e-21	0.2797	9.37166	2.62145	1015.13	MIR147B	microRNA 147b
101927522	3.6e-19	7.19e-21	0.4467	9.37095	4.18554	30.57	LOC101927522	uncharacterized LOC101927522
2593	3.79e-19	7.58e-21	0.4432	-9.36532	-4.15061	699.78	GAMT	guanidinoacetate N-methyltransferase
266675	3.9e-19	7.82e-21	0.5466	9.36212	5.11778	1735.37	BEST4	bestrophin 4
147093	3.93e-19	7.9e-21	0.521	9.36097	4.87735	14.53	LINC00974	long intergenic non-protein coding RNA 974
101927559	4.04e-19	8.15e-21	0.1674	-9.35765	-1.56619	275.55	CEBPB-AS1	CEBPB antisense RNA 1
766	4.17e-19	8.43e-21	0.5311	9.3541	4.96801	1505.08	CA7	carbonic anhydrase 7
64499	4.18e-19	8.47e-21	0.3309	9.35362	3.09508	681.46	TPSB2	tryptase beta 2
91851	4.31e-19	8.76e-21	0.4571	9.35011	4.2737	491.97	CHRDL1	chordin like 1
105369515	4.56e-19	9.28e-21	0.4822	9.34393	4.5056	45.77	LOC105369515	uncharacterized LOC105369515
2981	4.76e-19	9.72e-21	0.5685	9.3391	5.30915	937.77	GUCA2B	guanylate cyclase activator 2B
6242	5.48e-19	1.12e-20	0.1325	-9.32385	-1.2358	1302.78	RTKN	rhotekin
723961	6.07e-19	1.25e-20	0.5632	-9.31261	-5.24519	5477.63	INS-IGF2	INS-IGF2 readthrough
10807	6.76e-19	1.39e-20	0.0891	-9.30091	-0.828362	714.21	ENTR1	endosome associated trafficking regulator 1
79825	7.27e-19	1.5e-20	0.2104	9.29299	1.95511	112.81	EFCC1	EF-hand and coiled-coil domain containing 1
720	8.26e-19	1.71e-20	0.4546	-9.27911	-4.21849	10920.4	C4A	complement C4A (Rodgers blood group)
3481	8.82e-19	1.83e-20	0.5726	-9.27189	-5.30915	6159.69	IGF2	insulin like growth factor 2
64849	8.88e-19	1.85e-20	0.4298	-9.27088	-3.98496	161.61	SLC13A3	solute carrier family 13 member 3
54805	9.63e-19	2.01e-20	0.1142	9.26169	1.05803	1320.07	CNNM2	cyclin and CBS domain divalent metal cation transport mediator 2
114908	9.63e-19	2.01e-20	0.0989	-9.26174	-0.916151	6525.76	TMEM123	transmembrane protein 123
392617	1.03e-18	2.17e-20	0.3431	-9.25372	-3.17497	121.75	ELFN1	extracellular leucine rich repeat and fibronectin type III domain containing 1
23140	1.06e-18	2.23e-20	0.161	9.25076	1.48906	3342.19	ZZEF1	zinc finger ZZ-type and EF-hand domain containing 1
84128	1.33e-18	2.8e-20	0.0989	-9.22618	-0.912626	800.72	WDR75	WD repeat domain 75
100132529	1.38e-18	2.91e-20	0.499	-9.22215	-4.60209	107.86	TAT-AS1	TAT antisense RNA 1
1675	1.71e-18	3.62e-20	0.3246	9.19883	2.98592	1800.3	CFD	complement factor D
2901	1.77e-18	3.76e-20	0.2552	9.1946	2.3462	28.72	GRIK5	glutamate ionotropic receptor kainate type subunit 5
54831	1.78e-18	3.8e-20	0.5611	9.19365	5.15876	293.2	BEST2	bestrophin 2
284217	1.81e-18	3.86e-20	0.3148	9.19201	2.89347	308.28	LAMA1	laminin subunit alpha 1
1621	1.84e-18	3.93e-20	0.4241	-9.18986	-3.89755	90.1	DBH	dopamine beta-hydroxylase
9480	1.95e-18	4.19e-20	0.4188	-9.18308	-3.84595	132.68	ONECUT2	one cut homeobox 2
100128338	2.36e-18	5.07e-20	0.2538	-9.16251	-2.32581	275.59	FAM83H-AS1	replaced by ID 642574
3855	2.61e-18	5.62e-20	0.522	-9.15136	-4.77708	244.37	KRT7	keratin 7
29923	2.91e-18	6.28e-20	0.2542	-9.1394	-2.32352	397.9	HILPDA	hypoxia inducible lipid droplet associated
55795	3.14e-18	6.8e-20	0.1068	-9.13079	-0.975477	920.79	PCID2	PCI domain containing 2
93649	3.31e-18	7.19e-20	0.2757	9.12482	2.51552	104.75	MYOCD	myocardin
10382	3.41e-18	7.43e-20	0.2738	9.12127	2.49746	24.64	TUBB4A	tubulin beta 4A class IVa
3034	3.9e-18	8.51e-20	0.4939	-9.10649	-4.49797	158.57	HAL	histidine ammonia-lyase
9675	4.29e-18	9.39e-20	0.121	-9.09583	-1.10089	653.28	TTI1	TELO2 interacting protein 1
8884	4.69e-18	1.03e-19	0.2031	-9.08603	-1.84515	1765.73	SLC5A6	solute carrier family 5 member 6
4691	4.85e-18	1.07e-19	0.0938	-9.08201	-0.85176	15233.9	NCL	nucleolin
92312	5e-18	1.1e-19	0.2843	-9.0784	-2.58118	264.85	MEX3A	mex-3 RNA binding family member A
4051	5.06e-18	1.12e-19	0.3722	-9.077	-3.37863	986.3	CYP4F3	cytochrome P450 family 4 subfamily F member 3
81570	5.41e-18	1.2e-19	0.1087	-9.06937	-0.98605	397.74	CLPB	caseinolytic mitochondrial matrix peptidase chaperone subunit B
221091	5.58e-18	1.24e-19	0.413	9.06583	3.74438	69.75	LRRN4CL	LRRN4 C-terminal like
10444	5.77e-18	1.28e-19	0.1265	9.06183	1.14628	1482.84	ZER1	zyg-11 related cell cycle regulator
124	5.93e-18	1.32e-19	0.5293	-9.0586	-4.79479	2146.65	ADH1A	alcohol dehydrogenase 1A (class I), alpha polypeptide
84319	6.36e-18	1.42e-19	0.1883	-9.05065	-1.70408	266.69	CMSS1	cms1 ribosomal small subunit homolog
9745	6.87e-18	1.54e-19	0.5439	9.04205	4.91758	50.29	ZNF536	zinc finger protein 536
3795	6.96e-18	1.56e-19	0.3188	-9.04032	-2.88214	905.95	KHK	ketohexokinase
51196	7e-18	1.58e-19	0.2271	9.03939	2.05282	1465.73	PLCE1	phospholipase C epsilon 1
6322	7.97e-18	1.8e-19	0.1777	-9.02494	-1.60385	630.03	SCML1	Scm polycomb group protein like 1
5901	8.04e-18	1.82e-19	0.109	-9.02372	-0.98358	5218.54	RAN	RAN, member RAS oncogene family
26747	8.11e-18	1.84e-19	0.1604	-9.0225	-1.44706	230.81	NUFIP1	nuclear FMR1 interacting protein 1
55239	8.14e-18	1.85e-19	0.078	-9.02184	-0.703716	597.11	OGFOD1	2-oxoglutarate and iron dependent oxygenase domain containing 1
1087	8.35e-18	1.9e-19	0.4951	9.01882	4.46548	28082.6	CEACAM7	CEA cell adhesion molecule 7
4593	8.61e-18	1.97e-19	0.4585	9.01517	4.13374	50.22	MUSK	muscle associated receptor tyrosine kinase
54210	8.79e-18	2.01e-19	0.4605	-9.01275	-4.15071	137.99	TREM1	triggering receptor expressed on myeloid cells 1
441151	9.15e-18	2.1e-19	0.4842	9.00803	4.36204	19.89	TMEM151B	transmembrane protein 151B
3576	9.6e-18	2.21e-19	0.4805	-9.00255	-4.32533	962.75	CXCL8	C-X-C motif chemokine ligand 8
863	9.61e-18	2.21e-19	0.1853	9.0022	1.66824	201.22	CBFA2T3	CBFA2/RUNX1 partner transcriptional co-repressor 3
643008	1.02e-17	2.35e-19	0.2712	8.99538	2.43977	186.67	SMIM5	small integral membrane protein 5
55198	1.09e-17	2.53e-19	0.1819	8.98753	1.63523	2424.01	APPL2	adaptor protein, phosphotyrosine interacting with PH domain and leucine zipper 2
59341	1.1e-17	2.54e-19	0.3181	-8.987	-2.85853	75.6	TRPV4	transient receptor potential cation channel subfamily V member 4
84365	1.11e-17	2.59e-19	0.115	-8.9849	-1.03365	524.49	NIFK	nucleolar protein interacting with the FHA domain of MKI67
725	1.12e-17	2.61e-19	0.4811	-8.98417	-4.32241	720.64	C4BPB	complement component 4 binding protein beta
9188	1.13e-17	2.65e-19	0.1655	-8.98242	-1.48699	2726	DDX21	DExD-box helicase 21
1019	1.2e-17	2.82e-19	0.1158	-8.97554	-1.03912	1501.27	CDK4	cyclin dependent kinase 4
2523	1.36e-17	3.2e-19	0.2747	-8.96172	-2.46187	95.22	FUT1	fucosyltransferase 1 (H blood group)
100505832	1.49e-17	3.51e-19	0.3391	-8.95131	-3.03541	30.43	PROX1-AS1	PROX1 antisense RNA 1
284346	1.65e-17	3.88e-19	0.2301	8.94024	2.057	134.72	ZNF575	zinc finger protein 575
1576	1.72e-17	4.06e-19	0.6142	-8.93531	-5.48784	4022.3	CYP3A4	cytochrome P450 family 3 subfamily A member 4
64838	1.75e-17	4.15e-19	0.4332	-8.93294	-3.86994	265.68	FNDC4	fibronectin type III domain containing 4
5983	1.75e-17	4.16e-19	0.2082	-8.93259	-1.8598	463.1	RFC3	replication factor C subunit 3
29841	1.79e-17	4.26e-19	0.2858	-8.93012	-2.55261	118.62	GRHL1	grainyhead like transcription factor 1
654463	1.79e-17	4.27e-19	0.4202	8.92966	3.75215	330.61	FER1L6	fer-1 like family member 6
1017	1.8e-17	4.29e-19	0.1147	-8.92924	-1.02393	616.86	CDK2	cyclin dependent kinase 2
25788	1.85e-17	4.42e-19	0.1978	-8.9259	-1.76551	141.02	RAD54B	RAD54 homolog B
55753	1.93e-17	4.63e-19	0.4592	-8.92085	-4.09624	632.5	OGDHL	oxoglutarate dehydrogenase L
8451	1.94e-17	4.67e-19	0.089	-8.91983	-0.793906	2228.15	CUL4A	cullin 4A
4232	2.01e-17	4.85e-19	0.1352	-8.91558	-1.20576	1136.25	MEST	mesoderm specific transcript
94	2.03e-17	4.9e-19	0.2417	8.91451	2.15434	2844.96	ACVRL1	activin A receptor like type 1
23495	2.03e-17	4.92e-19	0.3993	8.914	3.55971	118.49	TNFRSF13B	TNF receptor superfamily member 13B
2295	2.08e-17	5.04e-19	0.3851	8.91135	3.432	217.33	FOXF2	forkhead box F2
845	2.08e-17	5.06e-19	0.333	8.91099	2.96763	48.02	CASQ2	calsequestrin 2
91298	2.08e-17	5.07e-19	0.0848	-8.91074	-0.755714	261.34	C12orf29	chromosome 12 open reading frame 29
50507	2.08e-17	5.08e-19	0.4401	-8.91044	-3.92163	29.83	NOX4	NADPH oxidase 4
10549	2.17e-17	5.3e-19	0.142	-8.9058	-1.26505	1468.53	PRDX4	peroxiredoxin 4
25823	2.18e-17	5.35e-19	0.4319	8.90478	3.84555	271.39	TPSG1	tryptase gamma 1
105373608	2.19e-17	5.4e-19	0.4245	-8.90364	-3.77994	156.96	LOC105373608	uncharacterized LOC105373608
5683	2.19e-17	5.4e-19	0.1027	-8.90371	-0.91478	2162.25	PSMA2	proteasome 20S subunit alpha 2
8507	2.27e-17	5.61e-19	0.1847	-8.89945	-1.64415	2293.37	ENC1	ectodermal-neural cortex 1
768211	2.29e-17	5.66e-19	0.1669	8.89851	1.48498	526.7	RELL1	RELT like 1
79154	2.29e-17	5.67e-19	0.2786	8.89827	2.4793	2008.54	DHRS11	dehydrogenase/reductase 11
1811	2.39e-17	5.95e-19	0.5228	8.89303	4.64951	25632.5	SLC26A3	solute carrier family 26 member 3
10576	2.5e-17	6.23e-19	0.1067	-8.8879	-0.947936	3505.83	CCT2	chaperonin containing TCP1 subunit 2
84154	2.55e-17	6.36e-19	0.1362	-8.88558	-1.21026	486.06	RPF2	ribosome production factor 2 homolog
169714	2.64e-17	6.59e-19	0.1049	-8.88154	-0.931912	503.44	QSOX2	quiescin sulfhydryl oxidase 2
388581	2.86e-17	7.17e-19	0.3015	8.87216	2.67473	136.35	C1QTNF12	C1q and TNF related 12
256764	3.07e-17	7.7e-19	0.4602	-8.86431	-4.07965	222.73	WDR72	WD repeat domain 72
57709	3.12e-17	7.85e-19	0.5827	8.86218	5.16387	23.59	SLC7A14	solute carrier family 7 member 14
7482	3.12e-17	7.87e-19	0.2354	8.86189	2.08575	237.66	WNT2B	Wnt family member 2B
9804	3.19e-17	8.06e-19	0.0834	-8.85914	-0.739112	4204.9	TOMM20	translocase of outer mitochondrial membrane 20
101927953	3.2e-17	8.11e-19	0.3701	8.85848	3.27869	14.38	EPIST	esophagus epithelial intergenic associated transcript
8480	3.2e-17	8.11e-19	0.1359	-8.8585	-1.20365	733.86	RAE1	ribonucleic acid export 1
8929	3.21e-17	8.17e-19	0.5622	8.85773	4.97994	12.45	PHOX2B	paired like homeobox 2B
79085	3.26e-17	8.31e-19	0.1829	8.85578	1.61995	2706.81	SLC25A23	solute carrier family 25 member 23
1511	3.46e-17	8.83e-19	0.4021	8.84896	3.55836	131.37	CTSG	cathepsin G
167681	3.55e-17	9.09e-19	0.3097	-8.84579	-2.73912	27.21	PRSS35	serine protease 35
101927746	3.6e-17	9.24e-19	0.3397	-8.84393	-3.00439	60.64	EMSLR	E2F1 mRNA stabilizing lncRNA
23560	3.61e-17	9.26e-19	0.1244	-8.84366	-1.10048	1179.91	GTPBP4	GTP binding protein 4
83394	4.32e-17	1.11e-18	0.1755	8.82312	1.54835	660.02	PITPNM3	PITPNM family member 3
4547	4.36e-17	1.12e-18	0.7393	-8.82205	-6.52247	609.08	MTTP	microsomal triglyceride transfer protein
4583	4.39e-17	1.13e-18	0.4602	8.82107	4.05976	15168.9	MUC2	mucin 2, oligomeric mucus/gel-forming
8813	4.45e-17	1.15e-18	0.1176	-8.81926	-1.03738	957.12	DPM1	dolichyl-phosphate mannosyltransferase subunit 1, catalytic
101928243	5.06e-17	1.31e-18	0.1314	-8.80465	-1.15668	255.38	DARS1-AS1	DARS1 antisense RNA 1
1215	5.22e-17	1.36e-18	0.4103	8.8008	3.61104	26.73	CMA1	chymase 1
1477	5.33e-17	1.39e-18	0.0858	-8.79822	-0.754919	623.11	CSTF1	cleavage stimulation factor subunit 1
142683	5.41e-17	1.41e-18	0.4711	8.7964	4.14414	61.95	ITLN2	intelectin 2
55226	5.91e-17	1.55e-18	0.1223	-8.78618	-1.07412	1466.26	NAT10	N-acetyltransferase 10
58490	6.11e-17	1.6e-18	0.1181	-8.78226	-1.03726	1139.02	RPRD1B	regulation of nuclear pre-mRNA domain containing 1B
79183	6.15e-17	1.61e-18	0.1219	-8.78137	-1.07007	429.31	TTPAL	alpha tocopherol transfer protein like
6781	6.32e-17	1.66e-18	0.3463	-8.77802	-3.03978	208.31	STC1	stanniocalcin 1
2180	6.37e-17	1.68e-18	0.3345	-8.77693	-2.93595	2285.95	ACSL1	acyl-CoA synthetase long chain family member 1
93081	6.56e-17	1.73e-18	0.2012	-8.77342	-1.76555	117.39	TEX30	testis expressed 30
140838	6.59e-17	1.75e-18	0.1798	-8.7726	-1.5772	177.56	NANP	N-acetylneuraminic acid phosphatase
23316	6.6e-17	1.75e-18	0.5734	-8.77225	-5.03025	172.06	CUX2	cut like homeobox 2
105373902	6.61e-17	1.76e-18	0.4016	8.77187	3.52305	74.56	LOC105373902	uncharacterized LOC105373902
24147	6.68e-17	1.78e-18	0.3264	-8.77034	-2.86279	89.35	FJX1	four-jointed box kinase 1
1268	6.78e-17	1.81e-18	0.4018	8.76855	3.52333	36.49	CNR1	cannabinoid receptor 1
2739	6.81e-17	1.82e-18	0.1257	-8.76779	-1.10194	1789.73	GLO1	glyoxalase I
79075	6.88e-17	1.85e-18	0.2588	-8.76632	-2.26875	145.71	DSCC1	DNA replication and sister chromatid cohesion 1
147381	6.88e-17	1.85e-18	0.5082	8.76626	4.4551	39.06	CBLN2	cerebellin 2 precursor
29887	7.11e-17	1.91e-18	0.2367	-8.76232	-2.07417	247.56	SNX10	sorting nexin 10
23305	7.28e-17	1.96e-18	0.5237	-8.75941	-4.58714	483.35	ACSL6	acyl-CoA synthetase long chain family member 6
60436	7.7e-17	2.08e-18	0.1771	-8.75283	-1.54978	468.09	TGIF2	TGFB induced factor homeobox 2
4070	7.86e-17	2.13e-18	0.5017	-8.75025	-4.38963	450.35	TACSTD2	tumor associated calcium signal transducer 2
51068	8.06e-17	2.19e-18	0.1126	-8.74703	-0.984534	966.97	NMD3	NMD3 ribosome export adaptor
84133	8.06e-17	2.19e-18	0.1843	-8.74715	-1.61211	771.75	ZNRF3	zinc and ring finger 3
1736	8.27e-17	2.25e-18	0.1589	-8.74388	-1.38969	2335.06	DKC1	dyskerin pseudouridine synthase 1
9547	8.38e-17	2.29e-18	0.3765	8.7422	3.29174	2371.32	CXCL14	C-X-C motif chemokine ligand 14
54517	8.49e-17	2.32e-18	0.1835	-8.74043	-1.60397	381.74	PUS7	pseudouridine synthase 7
83787	8.65e-17	2.37e-18	0.103	-8.73819	-0.899622	645.72	ARMC10	armadillo repeat containing 10
6372	8.81e-17	2.42e-18	0.4887	-8.73582	-4.26924	113.18	CXCL6	C-X-C motif chemokine ligand 6
2980	8.89e-17	2.45e-18	0.5351	8.7346	4.67416	3041.39	GUCA2A	guanylate cyclase activator 2A
10752	8.89e-17	2.45e-18	0.4891	8.73444	4.27243	177.55	CHL1	cell adhesion molecule L1 like
6418	8.99e-17	2.48e-18	0.0971	-8.73287	-0.848206	6117.28	SET	SET nuclear proto-oncogene
9818	9.72e-17	2.69e-18	0.1161	-8.72386	-1.01319	912.19	NUP58	nucleoporin 58
27044	9.72e-17	2.7e-18	0.1018	-8.72359	-0.888467	4934.82	SND1	staphylococcal nuclease and tudor domain containing 1
2159	1.03e-16	2.86e-18	0.3401	-8.71691	-2.96435	552.7	F10	coagulation factor X
134285	1.06e-16	2.94e-18	0.3012	8.7139	2.62468	760.54	TMEM171	transmembrane protein 171
2192	1.06e-16	2.95e-18	0.3675	8.71322	3.20209	2744.37	FBLN1	fibulin 1
1757	1.08e-16	3.01e-18	0.4495	-8.71125	-3.91542	392.83	SARDH	sarcosine dehydrogenase
107984567	1.19e-16	3.32e-18	0.2849	-8.70003	-2.47885	78.03	LOC107984567	LINE-1 retrotransposable element ORF2 protein-like
54801	1.23e-16	3.46e-18	0.1393	-8.69531	-1.21138	441.08	HAUS6	HAUS augmin like complex subunit 6
1136	1.24e-16	3.49e-18	0.3552	8.69438	3.08782	75.93	CHRNA3	cholinergic receptor nicotinic alpha 3 subunit
717	1.3e-16	3.66e-18	0.3317	-8.68891	-2.88199	3246.9	C2	complement C2
84706	1.39e-16	3.92e-18	0.3115	-8.68104	-2.70452	1969.51	GPT2	glutamic--pyruvic transaminase 2
7851	1.43e-16	4.04e-18	0.2658	8.67757	2.30608	2948.16	MALL	mal, T cell differentiation protein like
7058	1.44e-16	4.07e-18	0.3988	-8.67691	-3.46047	2525.44	THBS2	thrombospondin 2
5734	1.49e-16	4.22e-18	0.1717	8.67273	1.48872	1146.71	PTGER4	prostaglandin E receptor 4
27304	1.51e-16	4.3e-18	0.1133	-8.67064	-0.98239	405.72	MOCS3	molybdenum cofactor synthesis 3
53841	1.54e-16	4.39e-18	0.232	8.6682	2.01065	8762.71	CDHR5	cadherin related family member 5
81544	1.57e-16	4.49e-18	0.2888	-8.66563	-2.50224	394.97	GDPD5	glycerophosphodiester phosphodiesterase domain containing 5
51285	1.62e-16	4.64e-18	0.2356	8.66196	2.04038	308.86	RASL12	RAS like family 12
25879	1.65e-16	4.73e-18	0.1602	-8.65977	-1.38722	919.83	DCAF13	DDB1 and CUL4 associated factor 13
346389	1.72e-16	4.94e-18	0.2739	-8.65477	-2.37016	924.61	MACC1	MET transcriptional regulator MACC1
27000	1.78e-16	5.13e-18	0.1131	-8.65054	-0.978198	672.55	DNAJC2	DnaJ heat shock protein family (Hsp40) member C2
57464	1.79e-16	5.16e-18	0.2532	-8.64972	-2.19006	65.19	STRIP2	striatin interacting protein 2
80852	1.84e-16	5.29e-18	0.2611	-8.64688	-2.25788	663.4	GRIP2	glutamate receptor interacting protein 2
60495	1.85e-16	5.33e-18	0.5779	8.64602	4.99643	55.71	HPSE2	heparanase 2 (inactive)
134266	1.93e-16	5.6e-18	0.1094	-8.64035	-0.945644	293.18	GRPEL2	GrpE like 2, mitochondrial
54860	1.93e-16	5.6e-18	0.6216	8.64033	5.371	5050.71	MS4A12	membrane spanning 4-domains A12
249	2.05e-16	5.96e-18	0.411	-8.63325	-3.54865	402.3	ALPL	alkaline phosphatase, biomineralization associated
55922	2.28e-16	6.63e-18	0.1522	-8.62113	-1.31257	368.51	NKRF	NFKB repressing factor
727910	2.37e-16	6.92e-18	0.2109	8.61623	1.81723	984.68	TLCD2	TLC domain containing 2
120071	2.42e-16	7.07e-18	0.4365	-8.61369	-3.7601	379.62	LARGE2	LARGE xylosyl- and glucuronyltransferase 2
8140	2.64e-16	7.74e-18	0.3323	-8.60345	-2.85857	1880.7	SLC7A5	solute carrier family 7 member 5
145483	2.69e-16	7.88e-18	0.1424	8.60131	1.22518	194.78	FAM161B	FAM161 centrosomal protein B
101927267	3.21e-16	9.41e-18	0.3517	8.5809	3.01819	82.8	TROAP-AS1	TROAP and PRPH antisense RNA 1
23450	3.42e-16	1.01e-17	0.1267	-8.57321	-1.08623	3351.16	SF3B3	splicing factor 3b subunit 3
56603	3.74e-16	1.1e-17	0.2819	8.5627	2.41371	73.87	CYP26B1	cytochrome P450 family 26 subfamily B member 1
23404	3.77e-16	1.11e-17	0.0932	-8.56152	-0.798303	513.72	EXOSC2	exosome component 2
375190	3.78e-16	1.12e-17	0.1338	8.56108	1.14513	136	FAM228B	family with sequence similarity 228 member B
2100	4.08e-16	1.21e-17	0.2298	8.55197	1.96492	33.2	ESR2	estrogen receptor 2
1359	4.18e-16	1.24e-17	0.3173	8.54914	2.71306	323.81	CPA3	carboxypeptidase A3
5021	4.32e-16	1.28e-17	0.2986	-8.54514	-2.55192	28.93	OXTR	oxytocin receptor
1404	4.42e-16	1.32e-17	0.6005	8.54235	5.12945	140.2	HAPLN1	hyaluronan and proteoglycan link protein 1
100188953	4.45e-16	1.33e-17	0.2761	8.54136	2.35861	12.48	LINC00092	long intergenic non-protein coding RNA 92
388011	4.45e-16	1.33e-17	0.2966	8.54104	2.53313	19.06	LINC01550	long intergenic non-protein coding RNA 1550
759	4.46e-16	1.34e-17	0.6465	8.54059	5.52114	10695.9	CA1	carbonic anhydrase 1
55299	4.48e-16	1.35e-17	0.1541	-8.53968	-1.31579	630.66	BRIX1	biogenesis of ribosomes BRX1
7004	4.48e-16	1.35e-17	0.2233	-8.53959	-1.90686	271.97	TEAD4	TEA domain transcription factor 4
64106	4.56e-16	1.37e-17	0.3905	-8.5374	-3.33401	49.78	NPFFR1	neuropeptide FF receptor 1
5025	4.56e-16	1.38e-17	0.1686	8.5371	1.43931	1478.67	P2RX4	purinergic receptor P2X 4
9114	4.59e-16	1.39e-17	0.1072	8.53619	0.915344	2620.27	ATP6V0D1	ATPase H+ transporting V0 subunit d1
733	4.61e-16	1.4e-17	0.4138	-8.53551	-3.53192	373.3	C8G	complement C8 gamma chain
2907	4.65e-16	1.41e-17	0.1711	-8.53441	-1.45987	2311.35	GRINA	glutamate ionotropic receptor NMDA type subunit associated protein 1
10280	4.69e-16	1.43e-17	0.1528	-8.53306	-1.30383	1841.19	SIGMAR1	sigma non-opioid intracellular receptor 1
5033	4.81e-16	1.46e-17	0.1612	-8.53005	-1.37498	1420.35	P4HA1	prolyl 4-hydroxylase subunit alpha 1
55213	4.82e-16	1.47e-17	0.1092	-8.52965	-0.931321	472.02	RCBTB1	RCC1 and BTB domain containing protein 1
151195	4.82e-16	1.47e-17	0.1219	8.52939	1.03997	542.49	CCNYL1	cyclin Y like 1
11260	4.93e-16	1.51e-17	0.1428	-8.52659	-1.21756	1491.97	XPOT	exportin for tRNA
23109	4.96e-16	1.52e-17	0.4395	-8.52565	-3.74709	31.6	DDN	dendrin
6844	5.01e-16	1.54e-17	0.1271	8.52435	1.08305	989.19	VAMP2	vesicle associated membrane protein 2
8630	5.06e-16	1.56e-17	0.5281	-8.52291	-4.50075	1500.54	HSD17B6	hydroxysteroid 17-beta dehydrogenase 6
5502	5.12e-16	1.58e-17	0.4895	-8.52128	-4.17095	138.11	PPP1R1A	protein phosphatase 1 regulatory inhibitor subunit 1A
100302132	5.13e-16	1.58e-17	0.2263	-8.52082	-1.92804	17.2	MIR1182	microRNA 1182
57510	5.34e-16	1.65e-17	0.1721	-8.51612	-1.46537	1107.02	XPO5	exportin 5
6035	5.36e-16	1.66e-17	0.1862	8.51541	1.58572	2489.77	RNASE1	ribonuclease A family member 1, pancreatic
2273	5.4e-16	1.67e-17	0.2074	8.51443	1.76572	1021.82	FHL1	four and a half LIM domains 1
8614	5.6e-16	1.74e-17	0.4413	-8.50993	-3.75563	361.81	STC2	stanniocalcin 2
56061	5.63e-16	1.75e-17	0.0861	-8.50914	-0.732279	977.78	UBFD1	ubiquitin family domain containing 1
56920	5.85e-16	1.82e-17	0.2246	8.50447	1.91031	303.56	SEMA3G	semaphorin 3G
107	5.95e-16	1.86e-17	0.3926	-8.50232	-3.33785	350.62	ADCY1	adenylate cyclase 1
2538	6.5e-16	2.03e-17	0.7144	-8.4918	-6.06654	1281.25	G6PC1	glucose-6-phosphatase catalytic subunit 1
1565	6.61e-16	2.07e-17	0.4504	-8.48975	-3.82392	1270.01	CYP2D6	cytochrome P450 family 2 subfamily D member 6
5764	6.67e-16	2.09e-17	0.2911	8.48848	2.47057	236.76	PTN	pleiotrophin
9719	6.86e-16	2.16e-17	0.3093	-8.48495	-2.6241	458.21	ADAMTSL2	ADAMTS like 2
10529	6.9e-16	2.17e-17	0.2249	-8.48414	-1.9085	1060.11	NEBL	nebulette
51184	6.95e-16	2.19e-17	0.111	-8.4831	-0.941519	351.8	GPN3	GPN-loop GTPase 3
1179	7.14e-16	2.26e-17	0.5705	8.47984	4.83799	16344.8	CLCA1	chloride channel accessory 1
3326	7.19e-16	2.28e-17	0.1777	-8.47878	-1.50647	24960.7	HSP90AB1	heat shock protein 90 alpha family class B member 1
2767	7.24e-16	2.3e-17	0.1757	8.47775	1.48966	6261.15	GNA11	G protein subunit alpha 11
23483	8.13e-16	2.58e-17	0.1303	-8.46402	-1.10309	366.9	TGDS	TDP-glucose 4,6-dehydratase
102724250	8.16e-16	2.6e-17	0.2079	8.46345	1.75944	1044.2	LOC102724250	neuroblastoma breakpoint family member 1-like
101929357	8.16e-16	2.6e-17	0.1994	-8.46329	-1.68772	75.57	HP09053	uncharacterized LOC101929357
4841	8.18e-16	2.61e-17	0.1017	-8.46279	-0.860681	7214.46	NONO	non-POU domain containing octamer binding
105375728	8.44e-16	2.7e-17	0.2529	-8.45898	-2.13897	35.12	LOC105375728	uncharacterized LOC105375728
23743	8.56e-16	2.74e-17	0.5857	-8.45709	-4.95337	1037.17	BHMT2	betaine--homocysteine S-methyltransferase 2
348	8.93e-16	2.87e-17	0.3411	-8.45193	-2.88307	15882.2	APOE	apolipoprotein E
57687	8.94e-16	2.87e-17	0.305	8.45161	2.57769	120.82	VAT1L	vesicle amine transport 1 like
253012	9.89e-16	3.18e-17	0.5078	8.43969	4.2855	1211.77	HEPACAM2	HEPACAM family member 2
441631	1e-15	3.24e-17	0.3593	8.43759	3.03194	307.93	TSPAN11	tetraspanin 11
9128	1.02e-15	3.28e-17	0.099	-8.43617	-0.83481	808.38	PRPF4	pre-mRNA processing factor 4
489	1.05e-15	3.39e-17	0.2558	8.43237	2.15678	6010.81	ATP2A3	ATPase sarcoplasmic/endoplasmic reticulum Ca2+ transporting 3
3656	1.06e-15	3.42e-17	0.2341	-8.43112	-1.97394	283.24	IRAK2	interleukin 1 receptor associated kinase 2
140578	1.06e-15	3.42e-17	0.2748	8.43111	2.31691	38.38	CHODL	chondrolectin
101927969	1.07e-15	3.49e-17	0.2389	8.42894	2.01342	32.97	SLIT3-AS2	SLIT3 antisense RNA 2
840	1.09e-15	3.56e-17	0.1844	8.42647	1.55352	2790.66	CASP7	caspase 7
127602	1.15e-15	3.74e-17	0.1754	-8.42081	-1.47726	84.21	DNAH14	dynein axonemal heavy chain 14
29789	1.16e-15	3.78e-17	0.1107	-8.41938	-0.932125	1653.79	OLA1	Obg like ATPase 1
11240	1.17e-15	3.83e-17	0.3642	8.41808	3.06555	4720.71	PADI2	peptidyl arginine deiminase 2
1207	1.18e-15	3.86e-17	0.0852	-8.41703	-0.717247	1578.39	CLNS1A	chloride nucleotide-sensitive channel 1A
2653	1.18e-15	3.88e-17	0.1905	-8.41654	-1.60339	389.33	GCSH	glycine cleavage system protein H
4013	1.21e-15	3.96e-17	0.2385	8.41398	2.00657	1523.57	VWA5A	von Willebrand factor A domain containing 5A
79148	1.25e-15	4.13e-17	0.361	8.40924	3.03568	725.67	MMP28	matrix metallopeptidase 28
8886	1.27e-15	4.2e-17	0.0935	-8.40732	-0.785745	2036.67	DDX18	DEAD-box helicase 18
100506023	1.28e-15	4.24e-17	0.1878	8.40606	1.57844	27.16	LOC100506023	uncharacterized LOC100506023
148113	1.31e-15	4.33e-17	0.3872	-8.40361	-3.25378	25.13	CILP2	cartilage intermediate layer protein 2
4629	1.34e-15	4.46e-17	0.2986	8.40018	2.50838	5263.03	MYH11	myosin heavy chain 11
84735	1.34e-15	4.45e-17	0.5551	-8.4003	-4.66268	64.69	CNDP1	carnosine dipeptidase 1
105378570	1.35e-15	4.48e-17	0.3008	8.39954	2.52654	44.44	LOC105378570
79080	1.43e-15	4.78e-17	0.1593	-8.3921	-1.3368	568.22	CCDC86	coiled-coil domain containing 86
10103	1.47e-15	4.9e-17	0.3362	8.38912	2.82019	12244.2	TSPAN1	tetraspanin 1
125058	1.5e-15	5.01e-17	0.1798	-8.38646	-1.50749	1561.98	TBC1D16	TBC1 domain family member 16
105379252	1.52e-15	5.09e-17	0.3364	8.38467	2.82019	19.47	LOC105379252	family with sequence similarity 95 member B1-like
101929705	1.53e-15	5.12e-17	0.5409	-8.38385	-4.53503	142.11	SCIRT	stem cell inhibitory RNA transcript
57181	1.54e-15	5.16e-17	0.1887	-8.38293	-1.58192	484.05	SLC39A10	solute carrier family 39 member 10
105376328	1.63e-15	5.48e-17	0.4892	8.37597	4.09762	37.49	LOC105376328	uncharacterized LOC105376328
2939	1.64e-15	5.53e-17	0.5813	-8.37478	-4.8679	191.14	GSTA2	glutathione S-transferase alpha 2
10669	1.67e-15	5.63e-17	0.3308	-8.37279	-2.76982	319.87	CGREF1	cell growth regulator with EF-hand domain 1
27163	1.72e-15	5.8e-17	0.2247	8.36931	1.88069	1693.03	NAAA	N-acylethanolamine acid amidase
726	1.85e-15	6.27e-17	0.1881	8.36005	1.57282	5764.67	CAPN5	calpain 5
595	1.91e-15	6.49e-17	0.1869	-8.35604	-1.56167	3208.68	CCND1	cyclin D1
90861	1.97e-15	6.67e-17	0.0866	-8.35273	-0.723479	2316.64	JPT2	Jupiter microtubule associated homolog 2
9816	1.97e-15	6.7e-17	0.1529	-8.35219	-1.27721	314.62	URB2	URB2 ribosome biogenesis homolog
147710	2.04e-15	6.94e-17	0.4432	-8.34812	-3.70002	35.95	IGSF23	immunoglobulin superfamily member 23
64922	2.1e-15	7.15e-17	0.3311	8.34449	2.76321	1292.12	LRRC19	leucine rich repeat containing 19
51360	2.1e-15	7.18e-17	0.128	-8.34395	-1.06834	407.22	MBTPS2	membrane bound transcription factor peptidase, site 2
81285	2.17e-15	7.43e-17	0.5182	8.33994	4.32153	30.13	OR51E2	olfactory receptor family 51 subfamily E member 2
1968	2.24e-15	7.68e-17	0.105	-8.336	-0.875593	4481.22	EIF2S3	eukaryotic translation initiation factor 2 subunit gamma
51072	2.26e-15	7.75e-17	0.085	-8.33497	-0.708756	528.22	MEMO1	mediator of cell motility 1
114134	2.3e-15	7.92e-17	0.1662	8.3325	1.38507	531.52	SLC2A13	solute carrier family 2 member 13
23333	2.46e-15	8.45e-17	0.1264	-8.3247	-1.05197	643.71	DPY19L1	dpy-19 like C-mannosyltransferase 1
10426	2.5e-15	8.62e-17	0.0956	-8.32245	-0.795731	775.18	TUBGCP3	tubulin gamma complex associated protein 3
8662	2.53e-15	8.74e-17	0.1403	-8.32082	-1.16768	4560.75	EIF3B	eukaryotic translation initiation factor 3 subunit B
27165	2.62e-15	9.07e-17	0.3541	-8.31634	-2.94441	105.54	GLS2	glutaminase 2
11170	2.66e-15	9.22e-17	0.3222	8.31445	2.67912	196.04	FAM107A	family with sequence similarity 107 member A
5203	2.67e-15	9.27e-17	0.1933	-8.31374	-1.60737	367.39	PFDN4	prefoldin subunit 4
79752	2.69e-15	9.35e-17	0.1066	-8.31271	-0.886221	657.67	ZFAND1	zinc finger AN1-type containing 1
3336	2.7e-15	9.38e-17	0.1456	-8.31235	-1.2099	2132.19	HSPE1	heat shock protein family E (Hsp10) member 1
9569	2.72e-15	9.46e-17	0.2242	-8.31137	-1.86329	745.09	GTF2IRD1	GTF2I repeat domain containing 1
283417	2.81e-15	9.79e-17	0.3352	8.30733	2.78494	31.04	DPY19L2	dpy-19 like 2
22809	2.81e-15	9.83e-17	0.2842	-8.30678	-2.36056	1717.9	ATF5	activating transcription factor 5
137075	3e-15	1.05e-16	0.2782	8.2991	2.30897	1578.51	CLDN23	claudin 23
1876	3.05e-15	1.07e-16	0.1111	-8.29684	-0.92139	253	E2F6	E2F transcription factor 6
23367	3.05e-15	1.07e-16	0.0751	-8.29696	-0.623452	4967.95	LARP1	La ribonucleoprotein 1, translational regulator
3141	3.11e-15	1.09e-16	0.1025	-8.29416	-0.850259	559.88	HLCS	holocarboxylase synthetase
114786	3.19e-15	1.12e-16	0.4755	8.29101	3.94276	31.09	XKR4	XK related 4
340706	3.35e-15	1.18e-16	0.3867	-8.28509	-3.2042	615.5	VWA2	von Willebrand factor A domain containing 2
5023	3.43e-15	1.21e-16	0.2774	8.28186	2.29745	184.28	P2RX1	purinergic receptor P2X 1
57699	3.47e-15	1.23e-16	0.2509	8.28027	2.07731	319.88	CPNE5	copine 5
54898	3.5e-15	1.24e-16	0.5808	-8.27909	-4.80842	90.31	ELOVL2	ELOVL fatty acid elongase 2
1555	3.52e-15	1.25e-16	0.4573	-8.27828	-3.78528	1461.56	CYP2B6	cytochrome P450 family 2 subfamily B member 6
5207	3.58e-15	1.27e-16	0.4287	-8.27622	-3.54795	70.27	PFKFB1	6-phosphofructo-2-kinase/fructose-2,6-biphosphatase 1
7123	3.66e-15	1.3e-16	0.318	8.2733	2.63082	724.39	CLEC3B	C-type lectin domain family 3 member B
8942	3.76e-15	1.34e-16	0.3521	-8.27003	-2.91222	202.15	KYNU	kynureninase
56950	4.06e-15	1.45e-16	0.1064	-8.26068	-0.878812	662.07	SMYD2	SET and MYND domain containing 2
2906	4.07e-15	1.46e-16	0.4373	-8.26004	-3.61183	275.81	GRIN2D	glutamate ionotropic receptor NMDA type subunit 2D
54414	4.1e-15	1.47e-16	0.2033	8.25913	1.67905	5484.41	SIAE	sialic acid acetylesterase
10471	4.1e-15	1.47e-16	0.0925	-8.2587	-0.764136	772.48	PFDN6	prefoldin subunit 6
10004	4.1e-15	1.47e-16	0.2978	8.25858	2.4595	408.92	NAALADL1	N-acetylated alpha-linked acidic dipeptidase like 1
51388	4.1e-15	1.47e-16	0.1056	-8.25853	-0.871695	788.91	NIP7	nucleolar pre-rRNA processing protein NIP7
51043	4.11e-15	1.48e-16	0.1237	8.25803	1.02131	3888.06	ZBTB7B	zinc finger and BTB domain containing 7B
55616	4.13e-15	1.49e-16	0.2112	8.25741	1.74401	599.55	ASAP3	ArfGAP with SH3 domain, ankyrin repeat and PH domain 3
1001	4.24e-15	1.53e-16	0.4999	-8.2541	-4.12624	733.81	CDH3	cadherin 3
80336	4.28e-15	1.55e-16	0.2222	-8.25263	-1.83396	544.95	PABPC1L	poly(A) binding protein cytoplasmic 1 like
440145	4.47e-15	1.62e-16	0.1669	-8.24735	-1.3764	413.75	MZT1	mitotic spindle organizing protein 1
271	4.58e-15	1.66e-16	0.1169	-8.24437	-0.96403	1177.12	AMPD2	adenosine monophosphate deaminase 2
2209	4.63e-15	1.68e-16	0.301	-8.24288	-2.48129	78.22	FCGR1A	Fc gamma receptor Ia
790	4.65e-15	1.69e-16	0.1426	-8.24199	-1.17557	1356.53	CAD	carbamoyl-phosphate synthetase 2, aspartate transcarbamylase, and dihydroorotase
10492	4.65e-15	1.69e-16	0.1076	-8.2421	-0.886633	3523.44	SYNCRIP	synaptotagmin binding cytoplasmic RNA interacting protein
58494	4.81e-15	1.75e-16	0.2571	8.23782	2.11815	216.64	JAM2	junctional adhesion molecule 2
54663	4.84e-15	1.77e-16	0.1173	-8.23676	-0.966126	719.86	WDR74	WD repeat domain 74
55937	5e-15	1.83e-16	0.3403	-8.23273	-2.80192	745.23	APOM	apolipoprotein M
1836	5.31e-15	1.94e-16	0.4552	8.22544	3.7441	22929.3	SLC26A2	solute carrier family 26 member 2
5314	5.58e-15	2.05e-16	0.4516	-8.21931	-3.71224	81.29	PKHD1	PKHD1 ciliary IPT domain containing fibrocystin/polyductin
6469	5.61e-15	2.06e-16	0.2384	-8.21845	-1.95955	430.44	SHH	sonic hedgehog signaling molecule
100528031	5.82e-15	2.14e-16	0.2061	8.21378	1.69323	2158.74	FKBP1A-SDCBP2	FKBP1A-SDCBP2 readthrough (NMD candidate)
8882	5.92e-15	2.18e-16	0.0981	-8.21161	-0.805648	932.91	ZPR1	ZPR1 zinc finger
80274	6.28e-15	2.32e-16	0.3611	8.20437	2.96298	230.85	SCUBE1	signal peptide, CUB domain and EGF like domain containing 1
96597	6.4e-15	2.36e-16	0.4108	8.20198	3.36946	29.75	TBC1D27P	TBC1 domain family member 27, pseudogene
644139	6.75e-15	2.5e-16	0.5907	8.19533	4.84103	55.78	PIRT	phosphoinositide interacting regulator of transient receptor potential channels
387755	7.02e-15	2.6e-16	0.4096	8.1905	3.35506	48.43	INSC	INSC spindle orientation adaptor protein
5423	7.11e-15	2.64e-16	0.1131	-8.18879	-0.926392	233.89	POLB	DNA polymerase beta
554235	7.18e-15	2.67e-16	0.4674	-8.18739	-3.82664	115.52	ASPDH	aspartate dehydrogenase domain containing
162494	8.06e-15	3e-16	0.2977	8.17327	2.43287	16.58	RHBDL3	rhomboid like 3
148823	8.07e-15	3.01e-16	0.357	8.17303	2.91792	15.68	GCSAML	germinal center associated signaling and motility like
55672	8.09e-15	3.02e-16	0.2062	8.17254	1.68501	1225.68	NBPF1	NBPF member 1
26156	8.1e-15	3.03e-16	0.1196	-8.17203	-0.977477	2870.73	RSL1D1	ribosomal L1 domain containing 1
58476	8.1e-15	3.03e-16	0.2334	8.17207	1.90749	2746.54	TP53INP2	tumor protein p53 inducible nuclear protein 2
51582	8.17e-15	3.06e-16	0.0991	-8.17076	-0.810126	3425.84	AZIN1	antizyme inhibitor 1
7335	8.23e-15	3.09e-16	0.0931	-8.16973	-0.760536	1358.43	UBE2V1	ubiquitin conjugating enzyme E2 V1
10202	8.49e-15	3.19e-16	0.5546	-8.16586	-4.52862	83.01	DHRS2	dehydrogenase/reductase 2
28987	8.74e-15	3.29e-16	0.1206	-8.16207	-0.984086	1347.53	NOB1	NIN1 (RPN12) binding protein 1 homolog
10953	8.8e-15	3.32e-16	0.2058	-8.16107	-1.67991	1047.37	TOMM34	translocase of outer mitochondrial membrane 34
6507	8.86e-15	3.35e-16	0.3147	-8.16016	-2.56838	123.92	SLC1A3	solute carrier family 1 member 3
1678	9.2e-15	3.48e-16	0.1456	-8.15536	-1.18717	249.63	TIMM8A	translocase of inner mitochondrial membrane 8A
148	1.07e-14	4.06e-16	0.4649	-8.13686	-3.7825	246.72	ADRA1A	adrenoceptor alpha 1A
3730	1.08e-14	4.09e-16	0.2208	-8.13592	-1.79672	66.68	ANOS1	anosmin 1
144577	1.1e-14	4.19e-16	0.1052	-8.13296	-0.855374	162.54	KICS2	KICSTOR subunit 2
7407	1.15e-14	4.37e-16	0.141	-8.12797	-1.14615	2385.15	VARS1	valyl-tRNA synthetase 1
441951	1.15e-14	4.39e-16	0.1749	-8.1273	-1.42163	1546.22	ZFAS1	ZNFX1 antisense RNA 1
123264	1.17e-14	4.45e-16	0.3873	8.1257	3.14741	383.89	SLC51B	solute carrier family 51 subunit beta
79628	1.18e-14	4.51e-16	0.3506	-8.12397	-2.84796	141.94	SH3TC2	SH3 domain and tetratricopeptide repeats 2
11095	1.19e-14	4.56e-16	0.2962	8.12277	2.40631	28.81	ADAMTS8	ADAM metallopeptidase with thrombospondin type 1 motif 8
5003	1.2e-14	4.61e-16	0.2068	8.12142	1.67941	535.3	SLC22A18AS	SLC22A18 antisense RNA
6573	1.23e-14	4.71e-16	0.1778	-8.11866	-1.44377	851.15	SLC19A1	solute carrier family 19 member 1
7782	1.28e-14	4.9e-16	0.2064	8.11386	1.67438	258.39	SLC30A4	solute carrier family 30 member 4
1908	1.34e-14	5.17e-16	0.4342	8.10749	3.52049	835.44	EDN3	endothelin 3
25885	1.38e-14	5.31e-16	0.1128	-8.10421	-0.913863	1421.62	POLR1A	RNA polymerase I subunit A
647215	1.4e-14	5.41e-16	0.3554	8.10189	2.87917	52.82	MROH3P	maestro heat like repeat family member 3, pseudogene
23584	1.4e-14	5.41e-16	0.4539	8.10185	3.67777	1892.65	VSIG2	V-set and immunoglobulin domain containing 2
283152	1.47e-14	5.67e-16	0.2119	8.09619	1.71596	76.3	CCDC153	coiled-coil domain containing 153
23139	1.48e-14	5.75e-16	0.1415	8.09458	1.14572	2744.76	MAST2	microtubule associated serine/threonine kinase 2
3067	1.49e-14	5.76e-16	0.2941	8.09419	2.38053	61.33	HDC	histidine decarboxylase
221830	1.49e-14	5.79e-16	0.1203	-8.09371	-0.973577	450.96	POLR1F	RNA polymerase I subunit F
410	1.51e-14	5.87e-16	0.1248	8.09208	1.0096	1031.32	ARSA	arylsulfatase A
84627	1.51e-14	5.89e-16	0.2288	-8.09165	-1.85096	135.15	ZNF469	zinc finger protein 469
159296	1.52e-14	5.93e-16	0.6663	8.09077	5.3907	265.68	NKX2-3	NK2 homeobox 3
79654	1.57e-14	6.12e-16	0.119	8.08685	0.962704	2372.7	HECTD3	HECT domain E3 ubiquitin protein ligase 3
3146	1.61e-14	6.28e-16	0.1037	-8.08371	-0.837979	9093.63	HMGB1	high mobility group box 1
3651	1.69e-14	6.62e-16	0.465	-8.07727	-3.75592	217.57	PDX1	pancreatic and duodenal homeobox 1
79594	1.72e-14	6.73e-16	0.0823	8.07527	0.664679	785.14	MUL1	mitochondrial E3 ubiquitin protein ligase 1
79611	1.77e-14	6.93e-16	0.4048	-8.07169	-3.26708	331.37	ACSS3	acyl-CoA synthetase short chain family member 3
143458	1.78e-14	6.99e-16	0.2479	-8.07077	-2.00109	187.13	LDLRAD3	low density lipoprotein receptor class A domain containing 3
414332	1.8e-14	7.07e-16	0.3921	8.06931	3.16418	28.01	LCN10	lipocalin 10
23223	1.81e-14	7.13e-16	0.1802	-8.06823	-1.45376	909.5	RRP12	ribosomal RNA processing 12 homolog
7752	1.84e-14	7.25e-16	0.105	-8.06617	-0.846597	183.1	ZNF200	zinc finger protein 200
10213	1.85e-14	7.3e-16	0.1194	-8.0654	-0.96327	1248.57	PSMD14	proteasome 26S subunit, non-ATPase 14
79711	1.89e-14	7.47e-16	0.143	-8.06255	-1.15283	968.21	IPO4	importin 4
430	1.89e-14	7.49e-16	0.3736	-8.0623	-3.01244	1328.3	ASCL2	achaete-scute family bHLH transcription factor 2
54606	1.9e-14	7.53e-16	0.1193	-8.06153	-0.961663	1281.77	DDX56	DEAD-box helicase 56
377841	1.9e-14	7.53e-16	0.3426	8.06161	2.76211	1029.27	ENTPD8	ectonucleoside triphosphate diphosphohydrolase 8
440503	1.9e-14	7.56e-16	0.3953	-8.06118	-3.18655	207.54	PLIN5	perilipin 5
22974	1.9e-14	7.55e-16	0.2637	-8.06127	-2.12615	1593.66	TPX2	TPX2 microtubule nucleation factor
51645	1.91e-14	7.61e-16	0.1478	-8.06037	-1.1913	389.27	PPIL1	peptidylprolyl isomerase like 1
81618	1.92e-14	7.67e-16	0.3072	8.05939	2.47572	37040.5	ITM2C	integral membrane protein 2C
6548	2.07e-14	8.28e-16	0.1878	8.04994	1.51216	1880.47	SLC9A1	solute carrier family 9 member A1
10732	2.11e-14	8.46e-16	0.1469	-8.04732	-1.18182	330.81	TCFL5	transcription factor like 5
5794	2.16e-14	8.66e-16	0.25	8.04446	2.01129	2936.22	PTPRH	protein tyrosine phosphatase receptor type H
8840	2.2e-14	8.83e-16	0.3658	-8.04214	-2.94187	147.62	CCN4	cellular communication network factor 4
79989	2.26e-14	9.07e-16	0.1883	-8.03881	-1.51334	117.23	TTC26	tetratricopeptide repeat domain 26
55726	2.31e-14	9.32e-16	0.1337	-8.03554	-1.0747	440.72	INTS13	integrator complex subunit 13
4982	2.33e-14	9.4e-16	0.2937	-8.03443	-2.35997	282.62	TNFRSF11B	TNF receptor superfamily member 11b
6327	2.33e-14	9.41e-16	0.4043	8.03429	3.24797	20.72	SCN2B	sodium voltage-gated channel beta subunit 2
2050	2.37e-14	9.56e-16	0.1391	-8.03233	-1.11768	2594.6	EPHB4	EPH receptor B4
57732	2.37e-14	9.6e-16	0.1939	8.03188	1.55767	533.61	ZFYVE28	zinc finger FYVE-type containing 28
161291	2.41e-14	9.76e-16	0.1913	8.0299	1.53573	1947	TMEM30B	transmembrane protein 30B
5682	2.43e-14	9.85e-16	0.0756	-8.02868	-0.606633	1996.15	PSMA1	proteasome 20S subunit alpha 1
101927479	2.46e-14	1e-15	0.1543	8.02671	1.23858	55.07	EPHA2-AS1	EPHA2 antisense RNA 1
10849	2.47e-14	1.01e-15	0.1427	-8.02609	-1.14523	260.76	POLR1G	RNA polymerase I subunit G
3512	2.57e-14	1.05e-15	0.5033	8.02103	4.03715	56213.8	JCHAIN	joining chain of multimeric IgA and IgM
55248	2.6e-14	1.06e-15	0.1657	-8.01951	-1.32909	153.24	PACC1	proton activated chloride channel 1
54997	2.6e-14	1.06e-15	0.4092	-8.01951	-3.28144	348.31	TESC	tescalcin
55661	2.61e-14	1.07e-15	0.1304	-8.01887	-1.04539	2053.53	DDX27	DEAD-box helicase 27
6319	2.65e-14	1.08e-15	0.3225	-8.017	-2.58509	6779.43	SCD	stearoyl-CoA desaturase
220107	2.68e-14	1.1e-15	0.2334	-8.01512	-1.87038	22.41	DLEU7	deleted in lymphocytic leukemia 7
57482	2.71e-14	1.11e-15	0.2788	8.01381	2.23461	1037.07	CRACD	capping protein inhibiting regulator of actin dynamics
64794	2.77e-14	1.14e-15	0.1123	-8.01057	-0.899345	345.51	DDX31	DEAD-box helicase 31
503638	2.77e-14	1.14e-15	0.5355	-8.01063	-4.28984	108.58	DUXAP9	double homeobox A pseudogene 9
4507	2.83e-14	1.17e-15	0.1309	-8.00799	-1.0483	640.7	MTAP	methylthioadenosine phosphorylase
84343	2.84e-14	1.17e-15	0.3234	-8.00715	-2.58914	1591.3	HPS3	HPS3 biogenesis of lysosomal organelles complex 2 subunit 1
8321	2.84e-14	1.18e-15	0.1415	8.00703	1.13296	662.55	FZD1	frizzled class receptor 1
50636	2.93e-14	1.21e-15	0.1606	8.00309	1.28565	802.87	ANO7	anoctamin 7
171023	3.03e-14	1.26e-15	0.1041	-7.99876	-0.832962	1677.68	ASXL1	ASXL transcriptional regulator 1
57217	3.19e-14	1.32e-15	0.0992	7.9925	0.792569	1200.06	TTC7A	tetratricopeptide repeat domain 7A
92659	3.19e-14	1.33e-15	0.2975	-7.99208	-2.3777	43.52	MILIP	MYC inducible lncRNA inactivating p53
64220	3.25e-14	1.35e-15	0.5146	-7.98968	-4.11119	83.14	STRA6	signaling receptor and transporter of retinol STRA6
100616113	3.35e-14	1.39e-15	0.2165	7.98591	1.72916	154.38	MIR4680	microRNA 4680
347741	3.36e-14	1.4e-15	0.6659	7.98536	5.31773	35.46	OTOP3	otopetrin 3
10527	3.41e-14	1.43e-15	0.1082	-7.98326	-0.863486	3140.65	IPO7	importin 7
6578	3.45e-14	1.44e-15	0.3258	7.98182	2.60048	772.28	SLCO2A1	solute carrier organic anion transporter family member 2A1
106635540	3.45e-14	1.45e-15	0.1877	-7.98147	-1.49843	353.44	SNORA105B	small nucleolar RNA, H/ACA box 105B
100506542	3.45e-14	1.45e-15	0.6263	7.9813	4.99848	52.04	LINC01082	long intergenic non-protein coding RNA 1082
107983998	3.46e-14	1.45e-15	0.1566	7.98107	1.24984	128.27	LOC107983998	uncharacterized LOC107983998
653381	3.46e-14	1.45e-15	0.2995	-7.98073	-2.39021	503.17	SORD2P	sorbitol dehydrogenase 2, pseudogene
6586	3.49e-14	1.47e-15	0.2713	7.97944	2.16458	727.58	SLIT3	slit guidance ligand 3
55839	3.51e-14	1.48e-15	0.14	-7.97858	-1.1172	446.4	CENPN	centromere protein N
10560	3.55e-14	1.5e-15	0.1665	-7.97706	-1.32822	329.12	SLC19A2	solute carrier family 19 member 2
7422	3.55e-14	1.5e-15	0.2697	-7.9769	-2.15163	5956.57	VEGFA	vascular endothelial growth factor A
29802	3.55e-14	1.5e-15	0.3711	7.97689	2.95998	30.88	VPREB3	V-set pre-B cell surrogate light chain 3
55854	3.72e-14	1.58e-15	0.0856	-7.97082	-0.681917	1858.1	ZC3H15	zinc finger CCCH-type containing 15
5125	3.78e-14	1.6e-15	0.2954	7.96876	2.35405	1038.99	PCSK5	proprotein convertase subtilisin/kexin type 5
2277	3.89e-14	1.65e-15	0.4759	7.96514	3.79101	19.29	VEGFD	vascular endothelial growth factor D
3192	3.9e-14	1.66e-15	0.0741	-7.96445	-0.589799	9117.58	HNRNPU	heterogeneous nuclear ribonucleoprotein U
84881	3.92e-14	1.67e-15	0.0911	-7.96362	-0.725251	515.35	RPUSD4	RNA pseudouridine synthase D4
2357	3.92e-14	1.67e-15	0.3405	-7.9637	-2.71125	146.93	FPR1	formyl peptide receptor 1
100529241	3.94e-14	1.68e-15	0.1221	-7.96278	-0.972082	2362.28	HSPE1-MOB4	HSPE1-MOB4 readthrough
8556	4.01e-14	1.71e-15	0.2195	7.96056	1.74763	319.07	CDC14A	cell division cycle 14A
26164	4.03e-14	1.72e-15	0.1073	-7.95985	-0.854164	1006.57	MTG2	mitochondrial ribosome associated GTPase 2
57820	4.12e-14	1.76e-15	0.1322	-7.95686	-1.05169	633.18	CCNB1IP1	cyclin B1 interacting protein 1
1116	4.18e-14	1.79e-15	0.5841	-7.95493	-4.64664	1499.82	CHI3L1	chitinase 3 like 1
8553	4.29e-14	1.84e-15	0.2531	-7.95149	-2.01231	4260.16	BHLHE40	basic helix-loop-helix family member e40
55083	4.35e-14	1.87e-15	0.4002	-7.94936	-3.18104	137.38	KIF26B	kinesin family member 26B
11343	4.35e-14	1.88e-15	0.1664	7.94926	1.32282	4964.31	MGLL	monoglyceride lipase
7732	4.35e-14	1.87e-15	0.2571	7.94953	2.04392	95.81	RNF112	ring finger protein 112
9875	4.38e-14	1.89e-15	0.1522	-7.94848	-1.20983	897.56	URB1	URB1 ribosome biogenesis homolog
6273	4.54e-14	1.96e-15	0.4599	-7.9438	-3.65351	69.78	S100A2	S100 calcium binding protein A2
3159	4.59e-14	1.98e-15	0.1904	-7.94231	-1.51235	5537.03	HMGA1	high mobility group AT-hook 1
55722	4.66e-14	2.02e-15	0.1978	-7.94005	-1.57038	270.13	CEP72	centrosomal protein 72
3960	4.66e-14	2.02e-15	0.2541	7.93999	2.01736	39756.6	LGALS4	galectin 4
84946	4.77e-14	2.07e-15	0.1167	-7.93707	-0.926117	761.06	LTV1	LTV1 ribosome biogenesis factor
116842	4.83e-14	2.1e-15	0.4478	-7.93539	-3.55383	340.11	LEAP2	liver enriched antimicrobial peptide 2
100128006	4.86e-14	2.12e-15	0.4016	7.93426	3.18669	25.34	ARHGAP44-AS1	ARHGAP44 and MYOCD antisense RNA 1
112268294	4.86e-14	2.12e-15	0.4682	-7.93421	-3.71509	208.64	LOC112268294	replaced by ID 102723722
5425	4.88e-14	2.13e-15	0.1621	-7.93369	-1.28612	2138.08	POLD2	DNA polymerase delta 2, accessory subunit
84259	5.11e-14	2.23e-15	0.1271	-7.92773	-1.00761	471.82	DCUN1D5	defective in cullin neddylation 1 domain containing 5
647979	5.12e-14	2.24e-15	0.0974	-7.9274	-0.772137	10240.5	NORAD	non-coding RNA activated by DNA damage
4673	5.29e-14	2.32e-15	0.1378	-7.92311	-1.09205	4186.63	NAP1L1	nucleosome assembly protein 1 like 1
375567	5.31e-14	2.33e-15	0.516	7.9226	4.08773	13.84	VWC2	von Willebrand factor C domain containing 2
81572	5.37e-14	2.36e-15	0.1334	-7.92089	-1.05673	480.15	PDRG1	p53 and DNA damage regulated 1
90407	5.4e-14	2.37e-15	0.117	-7.92018	-0.926383	530.46	TMEM41A	transmembrane protein 41A
1310	5.43e-14	2.39e-15	0.4226	7.91926	3.34663	36.93	COL19A1	collagen type XIX alpha 1 chain
2335	5.62e-14	2.47e-15	0.3285	-7.91491	-2.60025	38931.1	FN1	fibronectin 1
6398	5.62e-14	2.48e-15	0.3204	7.91473	2.536	1394.4	SECTM1	secreted and transmembrane 1
100130418	5.67e-14	2.5e-15	0.3987	7.9134	3.15476	15.79	CECR7	cat eye syndrome chromosome region, candidate 7
10963	6.04e-14	2.67e-15	0.1093	-7.90538	-0.864425	3195.15	STIP1	stress induced phosphoprotein 1
100132417	6.11e-14	2.71e-15	0.3153	-7.90377	-2.49191	19.87	FCGR1CP	Fc gamma receptor Ic, pseudogene
503639	6.11e-14	2.7e-15	0.5534	-7.90384	-4.37379	63.74	DUXAP10	double homeobox A pseudogene 10
148979	6.22e-14	2.76e-15	0.3726	7.90136	2.94408	9.96	GLIS1	GLIS family zinc finger 1
100288911	6.22e-14	2.76e-15	0.1864	7.9011	1.47247	24.41	CRIM1-DT	CRIM1 divergent transcript
6900	6.24e-14	2.77e-15	0.5	7.90066	3.95054	33.01	CNTN2	contactin 2
7203	6.41e-14	2.86e-15	0.1281	-7.89705	-1.01173	4766.68	CCT3	chaperonin containing TCP1 subunit 3
54994	6.51e-14	2.9e-15	0.0897	-7.89506	-0.708517	1742.94	GID8	GID complex subunit 8 homolog
11252	6.54e-14	2.92e-15	0.1286	7.8944	1.01521	3454.82	PACSIN2	protein kinase C and casein kinase substrate in neurons 2
143941	7.12e-14	3.18e-15	0.4932	-7.88366	-3.88784	103.6	TTC36	tetratricopeptide repeat domain 36
63875	7.32e-14	3.28e-15	0.1271	-7.87989	-1.00168	904.81	MRPL17	mitochondrial ribosomal protein L17
3756	7.36e-14	3.3e-15	0.3732	7.87898	2.94031	19.55	KCNH1	potassium voltage-gated channel subfamily H member 1
80018	7.36e-14	3.3e-15	0.1247	-7.87896	-0.982382	444.94	NAA25	N-alpha-acetyltransferase 25, NatB auxiliary subunit
10099	7.58e-14	3.4e-15	0.1892	7.87516	1.48971	11298.7	TSPAN3	tetraspanin 3
9518	7.67e-14	3.45e-15	0.2855	-7.87356	-2.24771	2324.44	GDF15	growth differentiation factor 15
29105	7.91e-14	3.56e-15	0.0902	-7.86955	-0.709601	535.52	CFAP20	cilia and flagella associated protein 20
22802	7.96e-14	3.58e-15	0.7202	7.86867	5.66676	10149.1	CLCA4	chloride channel accessory 4
79872	8.1e-14	3.66e-15	0.1655	7.86619	1.30188	1418.26	CBLL1	Cbl proto-oncogene like 1
256158	8.1e-14	3.65e-15	0.3526	7.86634	2.77359	686.37	HMCN2	hemicentin 2
29128	8.41e-14	3.8e-15	0.2237	-7.86127	-1.75836	489.84	UHRF1	ubiquitin like with PHD and ring finger domains 1
79908	8.59e-14	3.89e-15	0.441	7.85849	3.46533	1340.62	BTNL8	butyrophilin like 8
2676	8.61e-14	3.9e-15	0.4242	7.85806	3.33366	50.36	GFRA3	GDNF family receptor alpha 3
101928864	8.79e-14	3.99e-15	0.1563	7.85535	1.22749	104.6	LOC101928864	uncharacterized LOC101928864
6332	8.82e-14	4.01e-15	0.4131	7.85471	3.24468	128.84	SCN7A	sodium voltage-gated channel alpha subunit 7
6742	9.01e-14	4.1e-15	0.1098	-7.85196	-0.861973	1328.18	SSBP1	single stranded DNA binding protein 1
5688	9.12e-14	4.15e-15	0.1412	-7.85016	-1.10833	3997.59	PSMA7	proteasome 20S subunit alpha 7
857	9.4e-14	4.29e-15	0.1879	7.84628	1.47466	692.3	CAV1	caveolin 1
1871	9.62e-14	4.39e-15	0.1241	-7.84314	-0.973561	450.48	E2F3	E2F transcription factor 3
114780	9.62e-14	4.39e-15	0.3144	7.84322	2.46592	24.63	PKD1L2	polycystin 1 like 2 (gene/pseudogene)
821	9.74e-14	4.45e-15	0.0821	-7.84144	-0.643842	14213.3	CANX	calnexin
5858	9.81e-14	4.49e-15	0.5696	-7.84039	-4.46614	148.69	PZP	PZP alpha-2-macroglobulin like
9314	1.01e-13	4.64e-15	0.3036	7.83623	2.37946	4739.69	KLF4	KLF transcription factor 4
5212	1.05e-13	4.84e-15	0.4033	7.83094	3.15822	24.35	VIT	vitrin
63027	1.07e-13	4.92e-15	0.1988	7.82889	1.55639	2453.86	SLC22A23	solute carrier family 22 member 23
619189	1.08e-13	4.95e-15	0.1458	7.82807	1.14147	288.64	SERINC4	serine incorporator 4
51654	1.08e-13	4.96e-15	0.1267	-7.82785	-0.991992	578.47	CDK5RAP1	CDK5 regulatory subunit associated protein 1
27352	1.08e-13	4.98e-15	0.1291	7.82741	1.01057	1922.54	SGSM3	small G protein signaling modulator 3
946	1.09e-13	5.01e-15	0.3273	7.82662	2.56145	61.99	SIGLEC6	sialic acid binding Ig like lectin 6
25896	1.09e-13	5.04e-15	0.113	-7.8258	-0.884035	435.03	INTS7	integrator complex subunit 7
139411	1.12e-13	5.2e-15	0.3896	7.82209	3.04786	18.75	PTCHD1	patched domain containing 1
100505566	1.12e-13	5.21e-15	0.4057	7.8218	3.17295	12.74	LINC00578	long intergenic non-protein coding RNA 578
23474	1.13e-13	5.23e-15	0.2321	7.82123	1.81551	3714.94	ETHE1	ETHE1 persulfide dioxygenase
229	1.2e-13	5.59e-15	0.7231	-7.81297	-5.64944	15499.6	ALDOB	aldolase, fructose-bisphosphate B
144423	1.22e-13	5.67e-15	0.4972	-7.81105	-3.88341	90.38	GLT1D1	glycosyltransferase 1 domain containing 1
10537	1.22e-13	5.68e-15	0.44	-7.81087	-3.43679	2878.1	UBD	ubiquitin D
4916	1.23e-13	5.74e-15	0.3237	7.80945	2.52772	47.25	NTRK3	neurotrophic receptor tyrosine kinase 3
109729127	1.34e-13	6.25e-15	0.5309	-7.79881	-4.14072	38.6	KRT7-AS	KRT7 antisense RNA 1
10196	1.39e-13	6.48e-15	0.1448	-7.7942	-1.12896	382.86	PRMT3	protein arginine methyltransferase 3
100130933	1.39e-13	6.49e-15	0.2274	7.79413	1.77224	94.4	SMIM6	small integral membrane protein 6
1951	1.41e-13	6.62e-15	0.2957	-7.79159	-2.30405	416.25	CELSR3	cadherin EGF LAG seven-pass G-type receptor 3
55127	1.42e-13	6.68e-15	0.1097	-7.79046	-0.85478	1039.75	HEATR1	HEAT repeat containing 1
51316	1.42e-13	6.68e-15	0.4005	7.7903	3.12021	2361.46	PLAC8	placenta associated 8
6282	1.43e-13	6.74e-15	0.2377	-7.78918	-1.85129	3414.75	S100A11	S100 calcium binding protein A11
7516	1.43e-13	6.74e-15	0.2606	-7.78931	-2.03009	98.23	XRCC2	X-ray repair cross complementing 2
27111	1.43e-13	6.75e-15	0.3225	7.78911	2.51224	1581.5	SDCBP2	syndecan binding protein 2
144455	1.47e-13	6.93e-15	0.2478	-7.7857	-1.92922	91.68	E2F7	E2F transcription factor 7
10539	1.49e-13	7.04e-15	0.1004	-7.78384	-0.781121	847.72	GLRX3	glutaredoxin 3
23551	1.52e-13	7.19e-15	0.3651	7.78101	2.84054	259.44	RASD2	RASD family member 2
4839	1.53e-13	7.22e-15	0.1552	-7.78049	-1.20762	1047.06	NOP2	NOP2 nucleolar protein
64328	1.53e-13	7.25e-15	0.1282	-7.7801	-0.997683	732.41	XPO4	exportin 4
5570	1.57e-13	7.43e-15	0.3932	7.7769	3.05821	1003.01	PKIB	cAMP-dependent protein kinase inhibitor beta
56652	1.59e-13	7.56e-15	0.1683	-7.77469	-1.30816	579.58	TWNK	twinkle mtDNA helicase
225689	1.61e-13	7.65e-15	0.3983	-7.7733	-3.09624	183.18	MAPK15	mitogen-activated protein kinase 15
51132	1.64e-13	7.78e-15	0.1131	-7.77109	-0.878997	991.8	RLIM	ring finger protein, LIM domain interacting
23327	1.68e-13	8e-15	0.1863	7.76753	1.44698	2090.24	NEDD4L	NEDD4 like E3 ubiquitin protein ligase
5036	1.7e-13	8.11e-15	0.1055	-7.76588	-0.819551	3663.67	PA2G4	proliferation-associated 2G4
8708	1.76e-13	8.38e-15	0.5605	7.76174	4.35069	85.57	B3GALT1	beta-1,3-galactosyltransferase 1
5729	1.79e-13	8.55e-15	0.4027	7.75914	3.12488	167.24	PTGDR	prostaglandin D2 receptor
256691	1.81e-13	8.67e-15	0.1727	7.75732	1.33947	279.29	MAMDC2	MAM domain containing 2
84306	1.86e-13	8.9e-15	0.1622	-7.75412	-1.25752	153.76	PDCD2L	programmed cell death 2 like
2517	1.93e-13	9.23e-15	0.1852	7.74939	1.43503	3346.78	FUCA1	alpha-L-fucosidase 1
339524	1.96e-13	9.38e-15	0.3016	7.74734	2.33664	41.66	LINC01140	long intergenic non-protein coding RNA 1140
2259	2e-13	9.6e-15	0.3188	-7.74441	-2.4691	85.04	FGF14	fibroblast growth factor 14
91608	2e-13	9.61e-15	0.41	-7.74427	-3.17523	57.05	RASL10B	RAS like family 10 member B
10940	2e-13	9.64e-15	0.1682	-7.7439	-1.30236	215.31	POP1	POP1 homolog, ribonuclease P/MRP subunit
9319	2.01e-13	9.7e-15	0.2766	-7.74313	-2.14173	252.97	TRIP13	thyroid hormone receptor interactor 13
55131	2.02e-13	9.72e-15	0.1229	-7.74282	-0.951408	640.64	RBM28	RNA binding motif protein 28
1000	2.03e-13	9.78e-15	0.4642	-7.74202	-3.59414	360.06	CDH2	cadherin 2
2185	2.03e-13	9.81e-15	0.1616	7.74175	1.25102	2184.34	PTK2B	protein tyrosine kinase 2 beta
10575	2.03e-13	9.82e-15	0.1189	-7.74158	-0.92065	2356.86	CCT4	chaperonin containing TCP1 subunit 4
100616483	2.15e-13	1.04e-14	0.3215	-7.73404	-2.48671	143.1	MIR4751	microRNA 4751
55757	2.17e-13	1.05e-14	0.1254	-7.73279	-0.969803	373.76	UGGT2	UDP-glucose glycoprotein glucosyltransferase 2
2532	2.17e-13	1.05e-14	0.4019	7.73262	3.10747	148.95	ACKR1	atypical chemokine receptor 1 (Duffy blood group)
6615	2.18e-13	1.06e-14	0.3363	-7.73186	-2.59987	92.46	SNAI1	snail family transcriptional repressor 1
116447	2.18e-13	1.06e-14	0.2052	-7.73162	-1.5865	1213.64	TOP1MT	DNA topoisomerase I mitochondrial
11082	2.21e-13	1.08e-14	0.5375	-7.72981	-4.15515	91.07	ESM1	endothelial cell specific molecule 1
100507053	2.22e-13	1.09e-14	0.4926	-7.72884	-3.80721	500.45	LOC100507053	uncharacterized LOC100507053
1277	2.25e-13	1.1e-14	0.2975	-7.7271	-2.29879	24187.8	COL1A1	collagen type I alpha 1 chain
102466720	2.29e-13	1.12e-14	0.4206	7.7247	3.24919	17.58	MIR6720	microRNA 6720
57477	2.36e-13	1.15e-14	0.2333	-7.72113	-1.80138	464.48	SHROOM4	shroom family member 4
10247	2.36e-13	1.16e-14	0.2162	-7.72087	-1.66947	771.2	RIDA	reactive intermediate imine deaminase A homolog
84172	2.36e-13	1.16e-14	0.1311	-7.72051	-1.01247	727.78	POLR1B	RNA polymerase I subunit B
6997	2.39e-13	1.18e-14	0.3427	-7.71863	-2.64508	239.68	TDGF1	teratocarcinoma-derived growth factor 1
83874	2.41e-13	1.18e-14	0.1179	7.71782	0.910138	668.6	TBC1D10A	TBC1 domain family member 10A
146754	2.42e-13	1.19e-14	0.2933	-7.71722	-2.26376	45.23	DNAH2	dynein axonemal heavy chain 2
57704	2.42e-13	1.19e-14	0.0959	7.71696	0.739998	2658.46	GBA2	glucosylceramidase beta 2
283267	2.42e-13	1.19e-14	0.1437	7.71672	1.10886	106.38	LINC00294	long intergenic non-protein coding RNA 294
1512	2.43e-13	1.2e-14	0.1653	-7.71619	-1.27561	1652.55	CTSH	cathepsin H
23594	2.43e-13	1.2e-14	0.2605	-7.71593	-2.0099	152.52	ORC6	origin recognition complex subunit 6
9912	2.47e-13	1.22e-14	0.2959	7.71375	2.28258	1240.06	ARHGAP44	Rho GTPase activating protein 44
26039	2.49e-13	1.23e-14	0.1137	-7.71253	-0.876741	615.79	SS18L1	SS18L1 subunit of BAF chromatin remodeling complex
101927393	2.51e-13	1.24e-14	0.1293	7.71156	0.997216	341.65	LOC101927393	uncharacterized LOC101927393
23212	2.51e-13	1.24e-14	0.1951	-7.71137	-1.50427	748.88	RRS1	ribosome biogenesis regulator 1 homolog
105376810	2.54e-13	1.26e-14	0.2568	7.70978	1.97966	15.56	LOC105376810	uncharacterized LOC105376810
29980	2.57e-13	1.28e-14	0.1378	-7.70811	-1.06219	205.26	DONSON	DNA replication fork stabilization factor DONSON
285958	2.75e-13	1.37e-14	0.2236	-7.69919	-1.72118	361.57	SNHG15	small nucleolar RNA host gene 15
3376	2.75e-13	1.37e-14	0.1345	-7.6989	-1.03572	2024.48	IARS1	isoleucyl-tRNA synthetase 1
23650	2.75e-13	1.37e-14	0.4705	-7.69884	-3.62206	709.01	TRIM29	tripartite motif containing 29
5701	2.76e-13	1.38e-14	0.1011	-7.69841	-0.778231	1816.48	PSMC2	proteasome 26S subunit, ATPase 2
439965	2.81e-13	1.41e-14	0.1355	-7.69583	-1.04258	258.99	SHLD2P3	shieldin complex subunit 2 pseudogene 3
8780	2.85e-13	1.43e-14	0.1603	7.69382	1.2337	2582.57	RIOK3	RIO kinase 3
54793	2.89e-13	1.45e-14	0.1714	7.69171	1.31837	937.69	KCTD9	potassium channel tetramerization domain containing 9
100507246	2.89e-13	1.45e-14	0.1317	-7.69184	-1.01302	966.56	SNHG16	small nucleolar RNA host gene 16
140699	2.93e-13	1.47e-14	0.1039	-7.68996	-0.798878	593.6	MROH8	maestro heat like repeat family member 8
3646	2.96e-13	1.49e-14	0.1131	-7.68856	-0.869772	6018.27	EIF3E	eukaryotic translation initiation factor 3 subunit E
9854	2.96e-13	1.49e-14	0.1259	7.68865	0.968139	887.37	C2CD2L	C2CD2 like
10825	3.09e-13	1.56e-14	0.0997	-7.68282	-0.766303	334.96	NEU3	neuraminidase 3
10606	3.2e-13	1.61e-14	0.1881	-7.67819	-1.44389	2495.24	PAICS	phosphoribosylaminoimidazole carboxylase and phosphoribosylaminoimidazolesuccinocarboxamide synthase
8535	3.3e-13	1.67e-14	0.1724	-7.67392	-1.32316	803.43	CBX4	chromobox 4
221416	3.31e-13	1.67e-14	0.5844	-7.67348	-4.48427	793.54	LINC03040	long intergenic non-protein coding RNA 3040
105379132	3.33e-13	1.68e-14	0.296	7.67271	2.27093	17.75	SEMA6A-AS2	SEMA6A antisense RNA 2
157769	3.41e-13	1.73e-14	0.1098	-7.6693	-0.842327	1347.87	FAM91A1	family with sequence similarity 91 member A1
4058	3.45e-13	1.75e-14	0.3027	7.66775	2.32072	383.53	LTK	leukocyte receptor tyrosine kinase
2826	3.45e-13	1.75e-14	0.2609	7.66754	2.00042	21.87	CCR10	C-C motif chemokine receptor 10
55277	3.46e-13	1.76e-14	0.3434	-7.66717	-2.63275	781.06	FGGY	FGGY carbohydrate kinase domain containing
9760	3.49e-13	1.77e-14	0.3001	7.666	2.30061	274.62	TOX	thymocyte selection associated high mobility group box
105372989	3.62e-13	1.84e-14	0.3814	-7.66125	-2.9223	31.83	LOC105372989
4234	3.63e-13	1.85e-14	0.154	-7.66062	-1.17971	324.62	METTL1	methyltransferase 1, tRNA methylguanosine
400935	3.7e-13	1.89e-14	0.3533	7.65797	2.70546	26.74	IL17REL	interleukin 17 receptor E like
9221	3.71e-13	1.9e-14	0.1521	-7.65751	-1.16487	2595.1	NOLC1	nucleolar and coiled-body phosphoprotein 1
6338	3.77e-13	1.93e-14	0.5163	7.65534	3.95216	1528.78	SCNN1B	sodium channel epithelial 1 subunit beta
51540	3.84e-13	1.96e-14	0.1549	-7.65303	-1.18569	199.15	SCLY	selenocysteine lyase
4211	3.89e-13	2e-14	0.2222	7.65093	1.70041	186.58	MEIS1	Meis homeobox 1
10007	4.05e-13	2.08e-14	0.1125	-7.64573	-0.8603	737.08	GNPDA1	glucosamine-6-phosphate deaminase 1
55001	4.14e-13	2.13e-14	0.2625	7.64267	2.00614	1256.89	TTC22	tetratricopeptide repeat domain 22
5152	4.16e-13	2.14e-14	0.297	7.64194	2.26939	1032	PDE9A	phosphodiesterase 9A
9211	4.24e-13	2.18e-14	0.5424	7.63935	4.14341	25.83	LGI1	leucine rich glioma inactivated 1
114793	4.25e-13	2.19e-14	0.1227	-7.6389	-0.93719	841.09	FMNL2	formin like 2
3257	4.29e-13	2.21e-14	0.0898	7.63772	0.685495	1757.4	HPS1	HPS1 biogenesis of lysosomal organelles complex 3 subunit 1
5820	4.31e-13	2.22e-14	0.2731	-7.63693	-2.08599	136.01	PVT1	Pvt1 oncogene
6549	4.33e-13	2.24e-14	0.3227	7.63617	2.46393	1327.95	SLC9A2	solute carrier family 9 member A2
51763	4.35e-13	2.25e-14	0.1084	7.63545	0.827646	756.74	INPP5K	inositol polyphosphate-5-phosphatase K
7098	4.51e-13	2.34e-14	0.251	7.63058	1.91513	337.03	TLR3	toll like receptor 3
23430	4.51e-13	2.34e-14	0.3886	7.63064	2.96536	52.59	TPSD1	tryptase delta 1
79465	4.51e-13	2.34e-14	0.2266	-7.63036	-1.7289	61.32	ULBP3	UL16 binding protein 3
23302	4.53e-13	2.35e-14	0.3671	7.62978	2.80103	681.64	WSCD1	WSC domain containing 1
57822	4.6e-13	2.39e-14	0.4123	-7.62765	-3.14522	48.89	GRHL3	grainyhead like transcription factor 3
440556	4.62e-13	2.4e-14	0.3065	7.62698	2.33774	14.32	PRDM16-DT	PRDM16 divergent transcript
10400	4.62e-13	2.41e-14	0.22	-7.62677	-1.67786	364.11	PEMT	phosphatidylethanolamine N-methyltransferase
148252	4.69e-13	2.44e-14	0.344	7.62478	2.6231	50.11	DIRAS1	DIRAS family GTPase 1
2617	4.73e-13	2.47e-14	0.1571	-7.62347	-1.198	2074.83	GARS1	glycyl-tRNA synthetase 1
10799	4.75e-13	2.48e-14	0.1867	-7.62287	-1.42289	86.88	RPP40	ribonuclease P/MRP subunit p40
654346	4.86e-13	2.54e-14	0.4017	7.61978	3.06099	714.3	LGALS9C	galectin 9C
91862	5.01e-13	2.62e-14	0.1906	7.6158	1.45165	1709.48	MARVELD3	MARVEL domain containing 3
10863	5.04e-13	2.64e-14	0.2698	7.61479	2.05456	404.51	ADAM28	ADAM metallopeptidase domain 28
54881	5.07e-13	2.66e-14	0.1226	-7.61398	-0.93374	359.91	TEX10	testis expressed 10
387522	5.17e-13	2.71e-14	0.0983	-7.61127	-0.74804	1590.59	PEDS1-UBE2V1	PEDS1-UBE2V1 readthrough
92092	5.19e-13	2.73e-14	0.1893	-7.61065	-1.44043	242.89	ZC3HAV1L	zinc finger CCCH-type containing, antiviral 1 like
5663	5.29e-13	2.78e-14	0.1129	7.60806	0.858759	2544.1	PSEN1	presenilin 1
10332	5.29e-13	2.79e-14	0.6846	-7.60787	-5.20809	115.96	CLEC4M	C-type lectin domain family 4 member M
125965	5.29e-13	2.79e-14	0.3475	7.60782	2.6438	122.74	COX6B2	cytochrome c oxidase subunit 6B2
92140	5.45e-13	2.87e-14	0.0766	-7.60384	-0.582546	3454.53	MTDH	metadherin
4118	5.47e-13	2.89e-14	0.3661	7.60313	2.7832	30.41	MAL	mal, T cell differentiation protein
9533	5.48e-13	2.9e-14	0.157	-7.60281	-1.19336	727.57	POLR1C	RNA polymerase I and III subunit C
57122	5.49e-13	2.9e-14	0.1125	-7.6025	-0.855565	733.13	NUP107	nucleoporin 107
6359	5.5e-13	2.91e-14	0.1984	7.6022	1.50813	260.89	CCL15	C-C motif chemokine ligand 15
10066	5.58e-13	2.96e-14	0.1338	7.60001	1.01712	3641.97	SCAMP2	secretory carrier membrane protein 2
10783	5.59e-13	2.97e-14	0.1365	-7.5998	-1.03708	1358.58	NEK6	NIMA related kinase 6
9456	5.63e-13	2.99e-14	0.2764	-7.59866	-2.1005	96.32	HOMER1	homer scaffold protein 1
27022	5.72e-13	3.04e-14	0.5766	7.59653	4.38015	19.31	FOXD3	forkhead box D3
9136	5.75e-13	3.06e-14	0.1572	-7.59576	-1.1944	650.61	RRP9	ribosomal RNA processing 9, U3 small nucleolar RNA binding protein
130271	5.88e-13	3.13e-14	0.2595	7.59262	1.97059	121.6	PLEKHH2	pleckstrin homology, MyTH4 and FERM domain containing H2
3990	6e-13	3.2e-14	0.4712	-7.58994	-3.57621	391.4	LIPC	lipase C, hepatic type
101927233	6.08e-13	3.25e-14	0.2547	7.58813	1.93294	102.53	SEMA6A-AS1	SEMA6A antisense RNA 1
7011	6.16e-13	3.29e-14	0.1273	7.5863	0.965647	1806.78	TEP1	telomerase associated protein 1
80324	6.21e-13	3.32e-14	0.1499	-7.58514	-1.13713	646.2	PUS1	pseudouridine synthase 1
10223	6.26e-13	3.35e-14	0.2893	7.58392	2.19429	10711.8	GPA33	glycoprotein A33
79134	6.34e-13	3.4e-14	0.1126	-7.5821	-0.853447	805.65	TMEM185B	transmembrane protein 185B
1869	6.43e-13	3.45e-14	0.234	-7.58007	-1.77357	453.39	E2F1	E2F transcription factor 1
65263	6.44e-13	3.46e-14	0.1815	-7.57975	-1.37551	332.28	PYCR3	pyrroline-5-carboxylate reductase 3
4830	6.55e-13	3.53e-14	0.1854	-7.57741	-1.40479	784.74	NME1	NME/NM23 nucleoside diphosphate kinase 1
64782	6.64e-13	3.57e-14	0.1538	-7.57565	-1.16508	588.1	AEN	apoptosis enhancing nuclease
79007	7e-13	3.77e-14	0.2957	-7.56867	-2.23801	225.8	DBNDD1	dysbindin domain containing 1
646023	7.12e-13	3.84e-14	0.4218	-7.56623	-3.19116	51.98	ADORA2A-AS1	ADORA2A antisense RNA 1
51678	7.16e-13	3.86e-14	0.2303	-7.56549	-1.74244	153.52	PALS2	protein associated with LIN7 2, MAGUK p55 family member
27250	7.16e-13	3.87e-14	0.2302	7.56525	1.74142	7102.35	PDCD4	programmed cell death 4
5648	7.37e-13	3.99e-14	0.4491	-7.56128	-3.39611	693.76	MASP1	MBL associated serine protease 1
81693	7.37e-13	3.99e-14	0.2374	7.56122	1.7952	2628.59	AMN	amnion associated transmembrane protein
388364	7.52e-13	4.08e-14	0.701	7.55854	5.29867	1725.54	TMIGD1	transmembrane and immunoglobulin domain containing 1
140462	7.63e-13	4.14e-14	0.271	-7.55649	-2.04814	120.63	ASB9	ankyrin repeat and SOCS box containing 9
7675	7.68e-13	4.17e-14	0.1254	-7.55547	-0.947088	450.17	ZNF121	zinc finger protein 121
23505	7.87e-13	4.28e-14	0.1171	7.55229	0.884236	1896.14	TMEM131	transmembrane protein 131
105378569	8.03e-13	4.37e-14	0.3555	7.54955	2.68353	27.13	LOC105378569	uncharacterized LOC105378569
101928405	8.16e-13	4.45e-14	0.5815	7.54724	4.38907	43	LINC02023	long intergenic non-protein coding RNA 2023
1645	8.23e-13	4.49e-14	0.4456	-7.54608	-3.36265	919.66	AKR1C1	aldo-keto reductase family 1 member C1
2920	8.36e-13	4.56e-14	0.4237	-7.54388	-3.19605	500.16	CXCL2	C-X-C motif chemokine ligand 2
27161	8.4e-13	4.59e-14	0.1629	-7.54316	-1.22893	1441.04	AGO2	argonaute RISC catalytic component 2
100507582	8.48e-13	4.63e-14	0.2417	-7.54181	-1.82312	205.48	BHLHE40-AS1	BHLHE40 antisense RNA 1
23303	8.67e-13	4.75e-14	0.1737	7.53867	1.30984	3665.95	KIF13B	kinesin family member 13B
7364	8.75e-13	4.8e-14	0.4512	-7.53738	-3.40106	738.27	UGT2B7	UDP glucuronosyltransferase family 2 member B7
8611	8.9e-13	4.88e-14	0.1492	7.53504	1.12451	1157.29	PLPP1	phospholipid phosphatase 1
2346	8.94e-13	4.91e-14	0.4225	-7.5343	-3.18329	169.38	FOLH1	folate hydrolase 1
9290	9.11e-13	5.01e-14	0.3152	7.53174	2.37395	69.79	GPR55	G protein-coupled receptor 55
11251	9.28e-13	5.1e-14	0.2848	7.52923	2.14438	134.95	PTGDR2	prostaglandin D2 receptor 2
51230	9.28e-13	5.11e-14	0.0922	-7.5291	-0.694396	976.93	PHF20	PHD finger protein 20
100507002	9.4e-13	5.18e-14	0.2045	7.52729	1.53938	41.91	LOC100507002	uncharacterized LOC100507002
282997	9.49e-13	5.24e-14	0.2368	7.5259	1.78179	56.76	PDCD4-AS1	PDCD4 antisense RNA 1
79084	9.5e-13	5.25e-14	0.1613	-7.52553	-1.21382	863.76	WDR77	WD repeat domain 77
79827	9.5e-13	5.25e-14	0.364	7.52546	2.73907	175.6	CLMP	CXADR like membrane protein
259307	9.63e-13	5.32e-14	0.2193	-7.5237	-1.6499	463.94	IL4I1	interleukin 4 induced 1
80000	9.66e-13	5.35e-14	0.4558	-7.52306	-3.42922	55.53	GREB1L	GREB1 like retinoic acid receptor coactivator
100133036	9.71e-13	5.38e-14	0.3696	7.5223	2.78058	19.48	FAM95B1	family with sequence similarity 95 member B1
10749	9.72e-13	5.39e-14	0.1087	7.52202	0.817549	6800.01	KIF1C	kinesin family member 1C
64425	9.8e-13	5.44e-14	0.1426	-7.52085	-1.07262	444.09	POLR1E	RNA polymerase I subunit E
100188893	9.89e-13	5.5e-14	0.1077	-7.51955	-0.809525	1549.68	TOMM6	translocase of outer mitochondrial membrane 6
10370	1.04e-12	5.8e-14	0.1946	7.51244	1.46208	1555.13	CITED2	Cbp/p300 interacting transactivator with Glu/Asp rich carboxy-terminal domain 2
2255	1.05e-12	5.85e-14	0.4936	7.5114	3.70738	33.3	FGF10	fibroblast growth factor 10
83732	1.05e-12	5.86e-14	0.1029	-7.51121	-0.773158	491.48	RIOK1	RIO kinase 1
7038	1.05e-12	5.88e-14	0.4289	-7.51077	-3.22099	73.92	TG	thyroglobulin
56674	1.06e-12	5.94e-14	0.1176	7.50934	0.882949	1563.7	TMEM9B	TMEM9 domain family member B
1551	1.07e-12	5.98e-14	0.4973	-7.50845	-3.73364	60.1	CYP3A7	cytochrome P450 family 3 subfamily A member 7
5471	1.08e-12	6.03e-14	0.2065	-7.50745	-1.54998	363.6	PPAT	phosphoribosyl pyrophosphate amidotransferase
55359	1.1e-12	6.14e-14	0.2926	7.50507	2.19622	454.44	STYK1	serine/threonine/tyrosine kinase 1
6565	1.1e-12	6.15e-14	0.2067	7.5049	1.55164	90.7	SLC15A2	solute carrier family 15 member 2
65083	1.11e-12	6.21e-14	0.1511	-7.50351	-1.1341	1273.84	NOL6	nucleolar protein 6
710	1.13e-12	6.33e-14	0.3903	-7.50108	-2.9277	7302.66	SERPING1	serpin family G member 1
815	1.13e-12	6.35e-14	0.2904	7.50059	2.17808	18.94	CAMK2A	calcium/calmodulin dependent protein kinase II alpha
101929475	1.14e-12	6.42e-14	0.2392	-7.49912	-1.79355	20.99	ITGB1-DT	ITGB1 divergent transcript
5464	1.17e-12	6.57e-14	0.1584	-7.49618	-1.18718	3324.3	PPA1	inorganic pyrophosphatase 1
1820	1.17e-12	6.61e-14	0.2904	-7.49531	-2.17689	963.45	ARID3A	AT-rich interaction domain 3A
221504	1.18e-12	6.68e-14	0.1098	-7.4941	-0.822662	267.6	ZBTB9	zinc finger and BTB domain containing 9
572	1.19e-12	6.7e-14	0.1303	7.49366	0.976574	481.05	BAD	BCL2 associated agonist of cell death
100873921	1.19e-12	6.75e-14	0.3378	7.4927	2.53068	17.54	SYP-AS1	SYP antisense RNA 1
3735	1.19e-12	6.76e-14	0.0917	-7.49248	-0.687215	2953.59	KARS1	lysyl-tRNA synthetase 1
1723	1.2e-12	6.77e-14	0.3352	-7.49219	-2.51146	654.28	DHODH	dihydroorotate dehydrogenase (quinone)
11171	1.2e-12	6.8e-14	0.1025	-7.49174	-0.76825	1831.69	STRAP	serine/threonine kinase receptor associated protein
105375751	1.2e-12	6.83e-14	0.1881	-7.49106	-1.40938	61.41	LOC105375751	uncharacterized LOC105375751
10166	1.22e-12	6.92e-14	0.2361	-7.48936	-1.76839	667.69	SLC25A15	solute carrier family 25 member 15
6004	1.22e-12	6.93e-14	0.2744	-7.48912	-2.05465	240.78	RGS16	regulator of G protein signaling 16
348110	1.23e-12	7.02e-14	0.127	7.48745	0.950928	1569.35	ARPIN	actin related protein 2/3 complex inhibitor
51371	1.26e-12	7.16e-14	0.1225	-7.48482	-0.916843	2094.1	POMP	proteasome maturation protein
9650	1.26e-12	7.17e-14	0.1213	-7.48465	-0.907703	687.99	MTFR1	mitochondrial fission regulator 1
4351	1.26e-12	7.19e-14	0.1177	7.48441	0.881217	1156.62	MPI	mannose phosphate isomerase
51633	1.26e-12	7.2e-14	0.1713	-7.48408	-1.28232	372.22	OTUD6B	OTU deubiquitinase 6B
2215	1.28e-12	7.3e-14	0.4001	-7.4824	-2.99347	263.22	FCGR3B	Fc gamma receptor IIIb
503637	1.28e-12	7.32e-14	0.5828	-7.48203	-4.36086	50.6	DUXAP8	double homeobox A pseudogene 8
1996	1.29e-12	7.41e-14	0.3983	7.48032	2.9792	30.65	ELAVL4	ELAV like RNA binding protein 4
9678	1.32e-12	7.59e-14	0.1124	-7.4772	-0.840101	1089.66	PHF14	PHD finger protein 14
2584	1.32e-12	7.6e-14	0.2044	-7.47709	-1.52832	455.29	GALK1	galactokinase 1
84296	1.34e-12	7.68e-14	0.2103	-7.4757	-1.57211	162.79	GINS4	GINS complex subunit 4
624	1.34e-12	7.69e-14	0.2334	7.47558	1.74461	812.02	BDKRB2	bradykinin receptor B2
57180	1.35e-12	7.76e-14	0.1233	-7.47432	-0.921216	190.6	ACTR3B	actin related protein 3B
990	1.35e-12	7.75e-14	0.2194	-7.47443	-1.63976	455.45	CDC6	cell division cycle 6
2934	1.37e-12	7.91e-14	0.2566	7.47183	1.9171	11690.8	GSN	gelsolin
8516	1.38e-12	7.94e-14	0.2667	7.47126	1.99255	262.12	ITGA8	integrin subunit alpha 8
100526825	1.38e-12	7.96e-14	0.1612	-7.47092	-1.20429	124.48	INMT-MINDY4	INMT-MINDY4 readthrough (NMD candidate)
64318	1.38e-12	7.99e-14	0.1454	-7.4705	-1.08611	306.88	NOC3L	NOC3 like DNA replication regulator
6932	1.4e-12	8.07e-14	0.2171	-7.4691	-1.62124	659.99	TCF7	transcription factor 7
9521	1.42e-12	8.21e-14	0.1632	-7.46698	-1.21877	164.55	EEF1E1	eukaryotic translation elongation factor 1 epsilon 1
57478	1.43e-12	8.32e-14	0.1222	-7.4652	-0.912252	327.05	USP31	ubiquitin specific peptidase 31
6691	1.45e-12	8.42e-14	0.5135	7.46352	3.83246	30.93	SPINK2	serine peptidase inhibitor Kazal type 2
6263	1.49e-12	8.65e-14	0.2317	7.46002	1.72884	31.76	RYR3	ryanodine receptor 3
284723	1.49e-12	8.67e-14	0.3311	7.45967	2.46974	141.81	SLC25A34	solute carrier family 25 member 34
5462	1.49e-12	8.68e-14	0.4296	-7.45959	-3.20449	48.07	POU5F1B	POU class 5 homeobox 1B
317649	1.5e-12	8.75e-14	0.215	7.4585	1.60358	737.76	EIF4E3	eukaryotic translation initiation factor 4E family member 3
389	1.52e-12	8.85e-14	0.1397	7.45696	1.04191	4471.89	RHOC	ras homolog family member C
843	1.53e-12	8.92e-14	0.1807	7.45598	1.34759	851.46	CASP10	caspase 10
55654	1.61e-12	9.41e-14	0.099	7.44893	0.737344	2863.56	TMEM127	transmembrane protein 127
22880	1.63e-12	9.54e-14	0.0857	-7.44708	-0.638308	994.35	MORC2	MORC family CW-type zinc finger 2
199964	1.66e-12	9.7e-14	0.4088	7.44499	3.04376	62.02	TMEM61	transmembrane protein 61
50	1.66e-12	9.74e-14	0.1204	7.44444	0.896082	4155.44	ACO2	aconitase 2
7532	1.68e-12	9.85e-14	0.0868	-7.44295	-0.645909	4343.11	YWHAG	tyrosine 3-monooxygenase/tryptophan 5-monooxygenase activation protein gamma
54751	1.73e-12	1.01e-13	0.1648	7.43921	1.22562	2782.37	FBLIM1	filamin binding LIM protein 1
6422	1.77e-12	1.04e-13	0.36	7.43571	2.67668	584.54	SFRP1	secreted frizzled related protein 1
111	1.79e-12	1.05e-13	0.243	7.43423	1.80623	358.62	ADCY5	adenylate cyclase 5
64843	1.8e-12	1.06e-13	0.3372	7.43345	2.50674	12.31	ISL2	ISL LIM homeobox 2
1312	1.87e-12	1.1e-13	0.1489	-7.42825	-1.10623	1658.79	COMT	catechol-O-methyltransferase
1564	1.89e-12	1.11e-13	0.3255	-7.42683	-2.41713	173.36	CYP2D7	cytochrome P450 family 2 subfamily D member 7 (gene/pseudogene)
55224	1.9e-12	1.12e-13	0.4389	-7.42557	-3.25882	224.03	ETNK2	ethanolamine kinase 2
222643	1.9e-12	1.12e-13	0.326	-7.42544	-2.42064	387.38	UNC5CL	unc-5 family C-terminal like
160897	1.92e-12	1.13e-13	0.133	-7.42417	-0.987624	283.39	GPR180	G protein-coupled receptor 180
6635	1.94e-12	1.15e-13	0.1326	-7.42294	-0.984041	1205.42	SNRPE	small nuclear ribonucleoprotein polypeptide E
973	1.94e-12	1.15e-13	0.391	7.42259	2.90189	566.16	CD79A	CD79a molecule
54857	1.95e-12	1.16e-13	0.3789	7.42179	2.81177	186.15	GDPD2	glycerophosphodiester phosphodiesterase domain containing 2
64434	1.98e-12	1.17e-13	0.1014	-7.41981	-0.752312	620.55	NOM1	nucleolar protein with MIF4G domain 1
9127	1.99e-12	1.18e-13	0.2456	7.4187	1.82203	15.66	P2RX6	purinergic receptor P2X 6
7857	2.01e-12	1.19e-13	0.4714	7.41745	3.4963	238.17	SCG2	secretogranin II
6949	2.03e-12	1.21e-13	0.1603	-7.4161	-1.18915	1333.76	TCOF1	treacle ribosome biogenesis factor 1
80323	2.08e-12	1.24e-13	0.2768	7.41243	2.05167	653.29	CCDC68	coiled-coil domain containing 68
10054	2.11e-12	1.26e-13	0.108	-7.41083	-0.800268	1700.35	UBA2	ubiquitin like modifier activating enzyme 2
57556	2.12e-12	1.26e-13	0.2789	7.4101	2.06688	1227.11	SEMA6A	semaphorin 6A
80727	2.15e-12	1.28e-13	0.2171	-7.40819	-1.60814	3142.99	TTYH3	tweety family member 3
2069	2.2e-12	1.31e-13	0.3795	-7.40491	-2.8105	583.67	EREG	epiregulin
64115	2.21e-12	1.32e-13	0.1777	7.40419	1.31567	1153.58	VSIR	V-set immunoregulatory receptor
9218	2.24e-12	1.34e-13	0.1244	7.40207	0.920716	2673.24	VAPA	VAMP associated protein A
5244	2.27e-12	1.36e-13	0.4073	-7.40033	-3.01419	522.94	ABCB4	ATP binding cassette subfamily B member 4
107985504	2.27e-12	1.36e-13	0.311	7.40023	2.30161	16.12	LOC107985504	uncharacterized LOC107985504
10137	2.31e-12	1.39e-13	0.0782	-7.39743	-0.578431	1898.6	RBM12	RNA binding motif protein 12
339390	2.37e-12	1.43e-13	0.4838	-7.39386	-3.57702	138.96	CLEC4G	C-type lectin domain family 4 member G
5723	2.38e-12	1.43e-13	0.155	-7.39351	-1.14611	294.99	PSPH	phosphoserine phosphatase
83876	2.38e-12	1.43e-13	0.3624	-7.39324	-2.6791	30.25	MRO	maestro
84733	2.41e-12	1.45e-13	0.3742	-7.39175	-2.76589	164.68	CBX2	chromobox 2
51001	2.48e-12	1.5e-13	0.1432	-7.38753	-1.05756	239.79	MTERF3	mitochondrial transcription termination factor 3
28816	2.48e-12	1.5e-13	0.4051	7.38737	2.99253	2377.05	IGLV2-11	immunoglobulin lambda variable 2-11
1894	2.49e-12	1.51e-13	0.2453	-7.38665	-1.8119	1030.73	ECT2	epithelial cell transforming 2
7165	2.5e-12	1.51e-13	0.1155	-7.38614	-0.852824	2774.61	TPD52L2	TPD52 like 2
220001	2.51e-12	1.52e-13	0.4221	-7.38575	-3.1178	44.36	VWCE	von Willebrand factor C and EGF domains
56159	2.52e-12	1.52e-13	0.4337	7.38499	3.20324	63.42	TEX11	testis expressed 11
107986985	2.59e-12	1.57e-13	0.1127	-7.38132	-0.831832	176.73	LOC107986985	uncharacterized LOC107986985
22989	2.63e-12	1.59e-13	0.3044	7.37909	2.2459	81.74	MYH15	myosin heavy chain 15
55038	2.63e-12	1.59e-13	0.1536	-7.37905	-1.13354	354.37	CDCA4	cell division cycle associated 4
27132	2.7e-12	1.64e-13	0.5287	-7.37537	-3.89954	366.61	CPNE7	copine 7
195828	2.77e-12	1.68e-13	0.2107	-7.37176	-1.55359	243.81	ZNF367	zinc finger protein 367
8549	2.87e-12	1.74e-13	0.3885	-7.36712	-2.86197	758.35	LGR5	leucine rich repeat containing G protein-coupled receptor 5
51474	2.92e-12	1.78e-13	0.2203	7.36459	1.62247	6267.25	LIMA1	LIM domain and actin binding 1
200916	2.93e-12	1.78e-13	0.2453	-7.36399	-1.80649	521.68	RPL22L1	ribosomal protein L22 like 1
23136	3.02e-12	1.84e-13	0.2548	7.35978	1.87541	1157.22	EPB41L3	erythrocyte membrane protein band 4.1 like 3
1717	3.03e-12	1.85e-13	0.2379	-7.35931	-1.75047	1474.94	DHCR7	7-dehydrocholesterol reductase
51082	3.03e-12	1.85e-13	0.1258	-7.35905	-0.925468	1739.15	POLR1D	RNA polymerase I and III subunit D
401093	3.08e-12	1.88e-13	0.1297	7.35684	0.95417	211.34	MBNL1-AS1	MBNL1 antisense RNA 1
7372	3.1e-12	1.9e-13	0.1129	-7.35578	-0.830265	806.03	UMPS	uridine monophosphate synthetase
58472	3.21e-12	1.97e-13	0.1933	7.35112	1.42083	4321.19	SQOR	sulfide quinone oxidoreductase
55388	3.24e-12	1.99e-13	0.2585	-7.34951	-1.9001	158.48	MCM10	minichromosome maintenance 10 replication initiation factor
10468	3.25e-12	2e-13	0.431	-7.34909	-3.1675	197.47	FST	follistatin
112268430	3.26e-12	2e-13	0.3325	-7.34874	-2.44364	556.89	LOC112268430
29070	3.26e-12	2e-13	0.2357	-7.34854	-1.73183	165.16	CCDC113	coiled-coil domain containing 113
7866	3.27e-12	2.01e-13	0.1359	-7.34815	-0.998771	1139.4	IFRD2	interferon related developmental regulator 2
2210	3.27e-12	2.01e-13	0.3333	-7.34792	-2.44875	23.41	FCGR1BP	Fc gamma receptor Ib, pseudogene
5732	3.28e-12	2.02e-13	0.274	7.34723	2.013	155.82	PTGER2	prostaglandin E receptor 2
26504	3.31e-12	2.04e-13	0.2205	7.34609	1.61977	3439.13	CNNM4	cyclin and CBS domain divalent metal cation transport mediator 4
11072	3.35e-12	2.07e-13	0.2625	-7.34423	-1.92766	134.25	DUSP14	dual specificity phosphatase 14
2045	3.43e-12	2.12e-13	0.4876	7.34089	3.57915	61.4	EPHA7	EPH receptor A7
25802	3.58e-12	2.21e-13	0.2752	7.33523	2.01877	753.17	LMOD1	leiomodin 1
1767	3.58e-12	2.22e-13	0.4035	-7.33498	-2.95935	23.86	DNAH5	dynein axonemal heavy chain 5
2206	3.6e-12	2.23e-13	0.3609	7.33411	2.64654	85.26	MS4A2	membrane spanning 4-domains A2
3068	3.67e-12	2.28e-13	0.1057	-7.33137	-0.774783	7361.23	HDGF	heparin binding growth factor
83733	3.74e-12	2.32e-13	0.3551	-7.32894	-2.60263	205.49	SLC25A18	solute carrier family 25 member 18
7148	3.77e-12	2.34e-13	0.2985	7.32779	2.18705	1395.35	TNXB	tenascin XB
404281	3.96e-12	2.46e-13	0.1582	-7.32108	-1.15836	43.75	YY2	YY2 transcription factor
23509	3.99e-12	2.48e-13	0.1364	-7.31979	-0.998755	2675.23	POFUT1	protein O-fucosyltransferase 1
222658	4.02e-12	2.5e-13	0.1149	-7.3187	-0.840962	1543.37	KCTD20	potassium channel tetramerization domain containing 20
132	4.07e-12	2.54e-13	0.1647	-7.317	-1.20509	534.26	ADK	adenosine kinase
388796	4.11e-12	2.56e-13	0.2153	-7.31556	-1.57539	432.04	SNHG17	small nucleolar RNA host gene 17
5817	4.11e-12	2.57e-13	0.1344	-7.31522	-0.98343	1594.98	PVR	PVR cell adhesion molecule
85455	4.13e-12	2.58e-13	0.3229	7.31459	2.36222	475.95	DISP2	dispatched RND transporter family member 2
7434	4.15e-12	2.6e-13	0.3687	7.3137	2.69659	43.05	VIPR2	vasoactive intestinal peptide receptor 2
528	4.18e-12	2.62e-13	0.0875	-7.31277	-0.640031	1193.46	ATP6V1C1	ATPase H+ transporting V1 subunit C1
126259	4.38e-12	2.75e-13	0.2715	7.30634	1.98372	30.06	TMIGD2	transmembrane and immunoglobulin domain containing 2
72	4.42e-12	2.77e-13	0.3604	7.30506	2.63305	912.24	ACTG2	actin gamma 2, smooth muscle
84417	4.44e-12	2.78e-13	0.4803	7.30441	3.50843	50.48	ECRG4	ECRG4 augurin precursor
5366	4.58e-12	2.88e-13	0.2432	-7.30005	-1.77574	147.85	PMAIP1	phorbol-12-myristate-13-acetate-induced protein 1
8669	4.64e-12	2.92e-13	0.0849	-7.29809	-0.61971	1402.41	EIF3J	eukaryotic translation initiation factor 3 subunit J
27042	4.82e-12	3.03e-13	0.1179	-7.29297	-0.859662	600.7	UTP25	UTP25 small subunit processome component
57101	4.86e-12	3.07e-13	0.2907	7.29151	2.11993	12.88	ANO2	anoctamin 2
65258	4.86e-12	3.06e-13	0.128	7.29152	0.933331	584.14	MPPE1	metallophosphoesterase 1
651	4.96e-12	3.13e-13	0.6649	7.28868	4.84656	607.32	BMP3	bone morphogenetic protein 3
5144	4.98e-12	3.14e-13	0.2287	7.28815	1.66657	484.43	PDE4D	phosphodiesterase 4D
654	4.99e-12	3.15e-13	0.1831	7.28774	1.33434	391.56	BMP6	bone morphogenetic protein 6
254439	5e-12	3.16e-13	0.5258	7.28743	3.83172	208.87	C11orf86	chromosome 11 open reading frame 86
5598	5.01e-12	3.17e-13	0.1293	7.287	0.942179	520.95	MAPK7	mitogen-activated protein kinase 7
8607	5.26e-12	3.33e-13	0.1412	-7.28026	-1.02774	1409.88	RUVBL1	RuvB like AAA ATPase 1
84951	5.27e-12	3.34e-13	0.4275	-7.2799	-3.11245	1065.68	TNS4	tensin 4
28775	5.29e-12	3.36e-13	0.4809	7.27924	3.50046	1068.13	IGLV7-46	immunoglobulin lambda variable 7-46
85409	5.33e-12	3.38e-13	0.403	-7.27818	-2.93341	249.09	NKD2	NKD inhibitor of WNT signaling pathway 2
8568	5.36e-12	3.41e-13	0.1716	-7.27725	-1.24898	815.27	RRP1	ribosomal RNA processing 1
124454	5.37e-12	3.42e-13	0.1082	-7.2768	-0.787112	726.69	EARS2	glutamyl-tRNA synthetase 2, mitochondrial
6330	5.44e-12	3.46e-13	0.3491	7.27501	2.53935	116.76	SCN4B	sodium voltage-gated channel beta subunit 4
25984	5.44e-12	3.46e-13	0.6738	-7.27501	-4.90226	742.94	KRT23	keratin 23
51692	5.46e-12	3.49e-13	0.1037	-7.27418	-0.754648	611.64	CPSF3	cleavage and polyadenylation specific factor 3
7086	5.51e-12	3.52e-13	0.1423	-7.27284	-1.03511	4909.05	TKT	transketolase
79785	5.52e-12	3.52e-13	0.4476	7.2727	3.25531	50.76	RERGL	RERG like
3638	5.53e-12	3.53e-13	0.2526	-7.27234	-1.83677	1736.88	INSIG1	insulin induced gene 1
26031	5.53e-12	3.54e-13	0.1694	-7.27197	-1.23187	558.77	OSBPL3	oxysterol binding protein like 3
8082	5.53e-12	3.54e-13	0.2516	7.27194	1.82947	340.15	SSPN	sarcospan
1183	5.66e-12	3.63e-13	0.2742	-7.26871	-1.99303	169.37	CLCN4	chloride voltage-gated channel 4
80218	5.76e-12	3.7e-13	0.09	-7.26615	-0.654003	2535.68	NAA50	N-alpha-acetyltransferase 50, NatE catalytic subunit
664	5.76e-12	3.7e-13	0.3139	-7.26613	-2.2808	423.37	BNIP3	BCL2 interacting protein 3
105371084	5.88e-12	3.78e-13	0.1029	-7.26328	-0.74711	255.78	RSL1D1-DT	RSL1D1 divergent transcript
120224	5.9e-12	3.79e-13	0.2065	7.2627	1.4998	4346.67	TMEM45B	transmembrane protein 45B
1071	5.96e-12	3.84e-13	0.4668	-7.26126	-3.3895	105.7	CETP	cholesteryl ester transfer protein
3742	6.04e-12	3.89e-13	0.2716	7.25924	1.97131	35.21	KCNA6	potassium voltage-gated channel subfamily A member 6
130497	6.09e-12	3.92e-13	0.3849	7.25818	2.79337	59.55	OSR1	odd-skipped related transcription factor 1
90113	6.18e-12	3.99e-13	0.3377	7.25593	2.45053	36.72	VWA5B2	von Willebrand factor A domain containing 5B2
8991	6.23e-12	4.02e-13	0.3231	7.25474	2.34394	19186.4	SELENBP1	selenium binding protein 1
824	6.25e-12	4.04e-13	0.1687	7.25418	1.22379	7291.21	CAPN2	calpain 2
6631	6.26e-12	4.05e-13	0.1023	-7.25383	-0.741968	1070.28	SNRPC	small nuclear ribonucleoprotein polypeptide C
100652758	6.31e-12	4.09e-13	0.0976	-7.25271	-0.707975	187.89	LOC100652758	uncharacterized LOC100652758
8654	6.34e-12	4.11e-13	0.2813	7.25194	2.03982	741.28	PDE5A	phosphodiesterase 5A
9141	6.35e-12	4.12e-13	0.1227	-7.25154	-0.89012	861.77	PDCD5	programmed cell death 5
3772	6.43e-12	4.17e-13	0.4513	-7.24979	-3.27206	26.7	KCNJ15	potassium inwardly rectifying channel subfamily J member 15
87	6.45e-12	4.19e-13	0.1411	-7.24932	-1.02309	4916.08	ACTN1	actinin alpha 1
26574	6.63e-12	4.31e-13	0.0898	-7.2455	-0.650589	1324.24	AATF	apoptosis antagonizing transcription factor
283212	6.64e-12	4.32e-13	0.2678	-7.24522	-1.93995	24.07	KLHL35	kelch like family member 35
114112	6.68e-12	4.35e-13	0.1627	-7.24432	-1.17859	147.81	TXNRD3	thioredoxin reductase 3
9	6.71e-12	4.37e-13	0.1934	7.24352	1.40064	355.55	NAT1	N-acetyltransferase 1
10885	6.85e-12	4.47e-13	0.1496	-7.24052	-1.08346	878.93	WDR3	WD repeat domain 3
79817	6.86e-12	4.48e-13	0.1962	7.24019	1.42076	1146.31	MOB3B	MOB kinase activator 3B
534	6.87e-12	4.49e-13	0.2208	7.23998	1.59849	12.9	ATP6V1G2	ATPase H+ transporting V1 subunit G2
80222	6.88e-12	4.5e-13	0.1066	-7.23973	-0.771916	763.09	TARS2	threonyl-tRNA synthetase 2, mitochondrial
1479	6.9e-12	4.51e-13	0.0685	-7.23918	-0.495859	504.49	CSTF3	cleavage stimulation factor subunit 3
6599	6.95e-12	4.55e-13	0.1106	-7.23809	-0.800696	3075.71	SMARCC1	SWI/SNF related, matrix associated, actin dependent regulator of chromatin subfamily c member 1
3101	6.96e-12	4.56e-13	0.2583	-7.23768	-1.86983	268.47	HK3	hexokinase 3
26	7e-12	4.59e-13	0.2797	7.23679	2.02437	5927.49	AOC1	amine oxidase copper containing 1
6258	7.11e-12	4.67e-13	0.4307	7.23466	3.11574	22.81	RXRG	retinoid X receptor gamma
1056	7.14e-12	4.69e-13	0.5166	-7.23402	-3.73701	327.84	CEL	carboxyl ester lipase
100861540	7.15e-12	4.7e-13	0.5072	-7.23376	-3.66894	54.82	CYP3A7-CYP3A51P	CYP3A7-CYP3A51P readthrough
102723338	7.25e-12	4.77e-13	0.3383	7.23173	2.44623	25.04	LOC102723338	uncharacterized LOC102723338
27443	7.35e-12	4.84e-13	0.4566	-7.22979	-3.30106	104.71	CECR2	CECR2 histone acetyl-lysine reader
11091	7.54e-12	4.97e-13	0.0964	-7.226	-0.696288	1221.42	WDR5	WD repeat domain 5
94005	7.54e-12	4.98e-13	0.1266	7.22594	0.914995	1487.99	PIGS	phosphatidylinositol glycan anchor biosynthesis class S
4239	7.92e-12	5.23e-13	0.3023	7.21922	2.1823	1838.02	MFAP4	microfibril associated protein 4
56915	8.04e-12	5.31e-13	0.161	-7.21715	-1.16196	489.89	EXOSC5	exosome component 5
105369724	8.04e-12	5.31e-13	0.5411	7.21701	3.90497	46.6	LOC105369724	uncharacterized LOC105369724
723778	8.16e-12	5.4e-13	0.4159	7.21477	3.00081	978.89	MIR650	microRNA 650
5591	8.19e-12	5.42e-13	0.1725	-7.21427	-1.2443	3550.14	PRKDC	protein kinase, DNA-activated, catalytic subunit
51106	8.2e-12	5.43e-13	0.0858	-7.21396	-0.619218	260.22	TFB1M	transcription factor B1, mitochondrial
144501	8.42e-12	5.58e-13	0.6475	-7.2103	-4.66881	409.9	KRT80	keratin 80
9656	8.64e-12	5.74e-13	0.121	-7.20657	-0.871995	866.47	MDC1	mediator of DNA damage checkpoint 1
388323	8.73e-12	5.8e-13	0.3666	-7.20517	-2.64172	129.74	GLTPD2	glycolipid transfer protein domain containing 2
55718	8.9e-12	5.92e-13	0.0784	-7.20241	-0.564574	1208.15	POLR3E	RNA polymerase III subunit E
101927556	9.01e-12	6e-13	0.1017	-7.20051	-0.732437	775.44	LOC101927556	uncharacterized LOC101927556
4171	9.08e-12	6.05e-13	0.1925	-7.19939	-1.38623	1162.49	MCM2	minichromosome maintenance complex component 2
7514	9.23e-12	6.15e-13	0.0785	-7.19704	-0.564788	2598.45	XPO1	exportin 1
83643	9.28e-12	6.19e-13	0.2223	-7.19621	-1.59951	341.9	CCDC3	coiled-coil domain containing 3
57224	9.44e-12	6.3e-13	0.1498	7.19383	1.07756	1699.85	NHSL1	NHS like 1
23394	9.68e-12	6.46e-13	0.1037	-7.19031	-0.745845	2139.92	ADNP	activity dependent neuroprotector homeobox
100861548	9.88e-12	6.6e-13	0.0995	7.18741	0.715228	1042.19	PINK1-AS	PINK1 antisense RNA
284958	9.96e-12	6.67e-13	0.2565	-7.18608	-1.84351	24.26	NT5DC4	5'-nucleotidase domain containing 4
11099	9.99e-12	6.69e-13	0.18	7.18563	1.29352	781.25	PTPN21	protein tyrosine phosphatase non-receptor type 21
29798	9.99e-12	6.7e-13	0.2481	-7.18545	-1.78241	92.25	C2orf27A	chromosome 2 open reading frame 27A
1163	1.01e-11	6.76e-13	0.1789	-7.18414	-1.28499	768.71	CKS1B	CDC28 protein kinase regulatory subunit 1B
57153	1.01e-11	6.78e-13	0.1	7.18376	0.718272	3104.74	SLC44A2	solute carrier family 44 member 2
7173	1.02e-11	6.82e-13	0.4674	7.18292	3.35722	22.15	TPO	thyroid peroxidase
55689	1.03e-11	6.9e-13	0.1047	-7.18134	-0.751688	976.78	YEATS2	YEATS domain containing 2
51280	1.03e-11	6.9e-13	0.2081	7.18141	1.49459	11650.1	GOLM1	golgi membrane protein 1
341676	1.03e-11	6.93e-13	0.242	-7.18072	-1.73776	44.34	NEK5	NIMA related kinase 5
220388	1.03e-11	6.97e-13	0.2053	7.1801	1.47438	14.65	CCDC89	coiled-coil domain containing 89
51302	1.04e-11	7e-13	0.2875	-7.17948	-2.06378	287.24	CYP39A1	cytochrome P450 family 39 subfamily A member 1
646962	1.05e-11	7.07e-13	0.3606	7.17806	2.58873	427.21	HRCT1	histidine rich carboxyl terminus 1
23094	1.05e-11	7.12e-13	0.1605	7.17712	1.15163	2383.43	SIPA1L3	signal induced proliferation associated 1 like 3
29995	1.05e-11	7.13e-13	0.1917	-7.17701	-1.37618	276.4	LMCD1	LIM and cysteine rich domains 1
2971	1.06e-11	7.16e-13	0.2707	-7.17636	-1.94283	2094.93	GTF3A	general transcription factor IIIA
8404	1.06e-11	7.17e-13	0.3237	7.17606	2.32274	1985.27	SPARCL1	SPARC like 1
114898	1.06e-11	7.2e-13	0.2545	7.17558	1.82602	37.31	C1QTNF2	C1q and TNF related 2
729950	1.09e-11	7.37e-13	0.3493	7.17231	2.50496	10.87	LINC01915	long intergenic non-protein coding RNA 1915
65983	1.11e-11	7.53e-13	0.1891	7.16952	1.35579	702.09	GRAMD2B	GRAM domain containing 2B
24145	1.11e-11	7.54e-13	0.1186	-7.16922	-0.850285	566.08	PANX1	pannexin 1
4172	1.12e-11	7.58e-13	0.1708	-7.16846	-1.22468	2477.6	MCM3	minichromosome maintenance complex component 3
27085	1.12e-11	7.62e-13	0.2317	-7.1679	-1.66059	118.59	MTBP	MDM2 binding protein
4641	1.12e-11	7.61e-13	0.1274	7.16795	0.913493	6281.75	MYO1C	myosin IC
608	1.14e-11	7.78e-13	0.4815	7.16496	3.44994	166.44	TNFRSF17	TNF receptor superfamily member 17
55759	1.16e-11	7.9e-13	0.1392	-7.1629	-0.997143	699.96	WDR12	WD repeat domain 12
8914	1.16e-11	7.89e-13	0.153	-7.16299	-1.09584	786.16	TIMELESS	timeless circadian regulator
60481	1.16e-11	7.91e-13	0.2412	-7.1627	-1.72757	1074.23	ELOVL5	ELOVL fatty acid elongase 5
116535	1.17e-11	7.99e-13	0.2595	7.16135	1.85824	155.96	MRGPRF	MAS related GPR family member F
126321	1.18e-11	8.1e-13	0.1588	-7.15942	-1.13665	865.61	MFSD12	major facilitator superfamily domain containing 12
27147	1.19e-11	8.12e-13	0.1705	7.15908	1.22069	294.28	DENND2A	DENN domain containing 2A
637	1.25e-11	8.59e-13	0.1088	-7.15142	-0.778042	675.97	BID	BH3 interacting domain death agonist
8904	1.26e-11	8.61e-13	0.1848	-7.15103	-1.32124	2916.82	CPNE1	copine 1
10170	1.29e-11	8.83e-13	0.4192	7.14755	2.99658	779.72	DHRS9	dehydrogenase/reductase 9
388021	1.29e-11	8.86e-13	0.3279	7.14712	2.34332	22.96	TMEM179	transmembrane protein 179
23082	1.29e-11	8.88e-13	0.1377	-7.14681	-0.983776	1161.13	PPRC1	PPARG related coactivator 1
113026	1.3e-11	8.94e-13	0.2529	7.14595	1.80736	3692.67	PLCD3	phospholipase C delta 3
54107	1.31e-11	9.05e-13	0.088	-7.14426	-0.628675	1407.41	POLE3	DNA polymerase epsilon 3, accessory subunit
5358	1.31e-11	9.05e-13	0.231	-7.14419	-1.65005	2093.98	PLS3	plastin 3
6839	1.32e-11	9.09e-13	0.15	-7.14368	-1.0715	277	SUV39H1	SUV39H1 histone lysine methyltransferase
22984	1.32e-11	9.1e-13	0.116	-7.14354	-0.828946	1393.44	PDCD11	programmed cell death 11
57568	1.33e-11	9.17e-13	0.1727	7.14239	1.23331	1538.44	SIPA1L2	signal induced proliferation associated 1 like 2
3291	1.35e-11	9.3e-13	0.3346	7.14048	2.38943	4320.91	HSD11B2	hydroxysteroid 11-beta dehydrogenase 2
10574	1.35e-11	9.32e-13	0.1076	-7.14018	-0.768221	5449.05	CCT7	chaperonin containing TCP1 subunit 7
10199	1.36e-11	9.44e-13	0.0814	-7.13845	-0.581213	733.83	MPHOSPH10	M-phase phosphoprotein 10
9898	1.37e-11	9.47e-13	0.0992	-7.13799	-0.708335	2753.04	UBAP2L	ubiquitin associated protein 2 like
93035	1.38e-11	9.58e-13	0.3445	7.13643	2.45873	80.49	PKHD1L1	PKHD1 like 1
3939	1.38e-11	9.57e-13	0.1349	-7.13649	-0.963065	15185	LDHA	lactate dehydrogenase A
10322	1.39e-11	9.65e-13	0.1216	-7.13547	-0.867472	542.96	SMYD5	SMYD family member 5
113452	1.4e-11	9.7e-13	0.2369	7.13472	1.69	4979.56	TMEM54	transmembrane protein 54
287	1.4e-11	9.7e-13	0.3185	7.13468	2.27264	243.18	ANK2	ankyrin 2
7520	1.45e-11	1.01e-12	0.0654	-7.12939	-0.466494	5097.87	XRCC5	X-ray repair cross complementing 5
8187	1.45e-11	1.01e-12	0.2099	-7.12937	-1.4962	129.11	ZNF239	zinc finger protein 239
124872	1.45e-11	1.01e-12	0.7185	7.1289	5.12207	1427.07	B4GALNT2	beta-1,4-N-acetyl-galactosaminyltransferase 2
171024	1.51e-11	1.05e-12	0.2338	7.12351	1.66559	1067.63	SYNPO2	synaptopodin 2
9118	1.53e-11	1.07e-12	0.4062	7.1216	2.89261	17.46	INA	internexin neuronal intermediate filament protein alpha
5662	1.54e-11	1.07e-12	0.1993	7.12082	1.41944	56.17	PSD	pleckstrin and Sec7 domain containing
54534	1.55e-11	1.08e-12	0.0996	-7.11979	-0.709217	520.25	MRPL50	mitochondrial ribosomal protein L50
221150	1.56e-11	1.09e-12	0.2944	-7.11886	-2.09589	268.95	SKA3	spindle and kinetochore associated complex subunit 3
79723	1.56e-11	1.1e-12	0.1378	-7.11795	-0.980997	180.03	SUV39H2	SUV39H2 histone lysine methyltransferase
102724009	1.58e-11	1.11e-12	0.1085	7.11653	0.772245	308.36	KIF1C-AS1	KIF1C antisense RNA 1
5362	1.6e-11	1.12e-12	0.1452	7.11465	1.03308	2211.19	PLXNA2	plexin A2
115416	1.6e-11	1.13e-12	0.1307	-7.11416	-0.929564	377.44	MALSU1	mitochondrial assembly of ribosomal large subunit 1
1545	1.63e-11	1.14e-12	0.3829	-7.11194	-2.72323	304.82	CYP1B1	cytochrome P450 family 1 subfamily B member 1
80022	1.65e-11	1.16e-12	0.1892	7.11051	1.34499	5735.55	MYO15B	myosin XVB
401265	1.65e-11	1.16e-12	0.2601	-7.10977	-1.84927	36.21	KLHL31	kelch like family member 31
84182	1.65e-11	1.16e-12	0.1512	-7.10987	-1.07468	83.43	MINDY4	MINDY lysine 48 deubiquitinase 4
93010	1.65e-11	1.16e-12	0.5361	7.10962	3.81163	4839.76	B3GNT7	UDP-GlcNAc:betaGal beta-1,3-N-acetylglucosaminyltransferase 7
203859	1.66e-11	1.17e-12	0.3398	7.10912	2.41548	179.18	ANO5	anoctamin 5
84623	1.66e-11	1.17e-12	0.3757	7.1091	2.67102	19.21	KIRREL3	kirre like nephrin family adhesion molecule 3
2893	1.66e-11	1.17e-12	0.5422	7.10857	3.85405	18.22	GRIA4	glutamate ionotropic receptor AMPA type subunit 4
57167	1.66e-11	1.17e-12	0.4445	-7.10831	-3.1595	50.83	SALL4	spalt like transcription factor 4
91272	1.67e-11	1.18e-12	0.1	-7.10769	-0.71066	715.9	BOD1	biorientation of chromosomes in cell division 1
4175	1.67e-11	1.18e-12	0.1623	-7.10733	-1.15342	968.39	MCM6	minichromosome maintenance complex component 6
64216	1.68e-11	1.19e-12	0.118	-7.10663	-0.838764	485.82	TFB2M	transcription factor B2, mitochondrial
51114	1.71e-11	1.21e-12	0.1771	-7.1044	-1.25835	2225.07	ZDHHC9	zinc finger DHHC-type palmitoyltransferase 9
54908	1.73e-11	1.23e-12	0.1539	-7.10237	-1.09302	236.74	SPDL1	spindle apparatus coiled-coil protein 1
9643	1.73e-11	1.23e-12	0.1158	-7.10205	-0.822172	3557.49	MORF4L2	mortality factor 4 like 2
6921	1.77e-11	1.25e-12	0.1328	-7.09922	-0.942461	673.23	ELOC	elongin C
51096	1.78e-11	1.26e-12	0.1065	-7.09842	-0.75624	785.03	UTP18	UTP18 small subunit processome component
956	1.83e-11	1.3e-12	0.4194	7.09436	2.9756	45.93	ENTPD3	ectonucleoside triphosphate diphosphohydrolase 3
471	1.86e-11	1.32e-12	0.1362	-7.09198	-0.965836	1575.18	ATIC	5-aminoimidazole-4-carboxamide ribonucleotide formyltransferase/IMP cyclohydrolase
3190	1.86e-11	1.32e-12	0.0536	-7.092	-0.380411	12929.9	HNRNPK	heterogeneous nuclear ribonucleoprotein K
65249	1.89e-11	1.35e-12	0.1622	-7.08946	-1.1498	277.13	ZSWIM4	zinc finger SWIM-type containing 4
51373	1.95e-11	1.39e-12	0.1311	-7.08478	-0.928978	410.02	MRPS17	mitochondrial ribosomal protein S17
57116	1.96e-11	1.4e-12	0.2804	-7.08447	-1.9862	20.92	ZNF695	zinc finger protein 695
27020	1.96e-11	1.4e-12	0.1208	7.08429	0.855797	2408.37	NPTN	neuroplastin
6201	1.97e-11	1.41e-12	0.1102	-7.08347	-0.780499	9106.21	RPS7	ribosomal protein S7
8805	1.97e-11	1.41e-12	0.1392	-7.08325	-0.986166	1024.17	TRIM24	tripartite motif containing 24
57332	2.02e-11	1.44e-12	0.1849	-7.07973	-1.30907	221.99	CBX8	chromobox 8
270	2.04e-11	1.46e-12	0.4669	7.07817	3.30484	71.35	AMPD1	adenosine monophosphate deaminase 1
10917	2.06e-11	1.48e-12	0.4578	7.07633	3.23945	1664.89	BTNL3	butyrophilin like 3
149466	2.07e-11	1.49e-12	0.2284	7.07573	1.61582	844.25	C1orf210	chromosome 1 open reading frame 210
11221	2.08e-11	1.49e-12	0.2532	-7.07505	-1.79116	286.26	DUSP10	dual specificity phosphatase 10
63928	2.1e-11	1.51e-12	0.4842	7.07362	3.42491	4575.15	CHP2	calcineurin like EF-hand protein 2
901	2.11e-11	1.52e-12	0.173	7.07306	1.22395	973.97	CCNG2	cyclin G2
3706	2.11e-11	1.52e-12	0.3034	7.07259	2.14593	526.55	ITPKA	inositol-trisphosphate 3-kinase A
105375434	2.12e-11	1.53e-12	0.3473	-7.07198	-2.45633	28.97	LOC105375434	uncharacterized LOC105375434
11340	2.12e-11	1.53e-12	0.1391	-7.07162	-0.983589	477.9	EXOSC8	exosome component 8
112858	2.12e-11	1.53e-12	0.1373	-7.07161	-0.971138	511.75	TP53RK	TP53 regulating kinase
57465	2.15e-11	1.55e-12	0.1205	-7.06997	-0.851581	317.47	TBC1D24	TBC1 domain family member 24
84824	2.17e-11	1.57e-12	0.3856	7.06837	2.72553	69.81	FCRLA	Fc receptor like A
84294	2.17e-11	1.57e-12	0.1168	-7.06802	-0.825402	419.4	UTP23	UTP23 small subunit processome component
29960	2.18e-11	1.58e-12	0.0987	-7.06726	-0.697519	597.73	MRM2	mitochondrial rRNA methyltransferase 2
4147	2.19e-11	1.58e-12	0.257	7.06707	1.81598	1858.16	MATN2	matrilin 2
53834	2.19e-11	1.59e-12	0.2785	-7.06673	-1.96782	1241.67	FGFRL1	fibroblast growth factor receptor like 1
84650	2.22e-11	1.61e-12	0.1635	-7.06456	-1.15538	504.79	EBPL	EBP like
51054	2.22e-11	1.61e-12	0.2062	-7.06444	-1.45667	62.05	PLEKHA8P1	pleckstrin homology domain containing A8 pseudogene 1
54972	2.23e-11	1.62e-12	0.2597	-7.06408	-1.83451	650.42	TMEM132A	transmembrane protein 132A
7318	2.24e-11	1.63e-12	0.1267	7.06302	0.894837	1584.2	UBA7	ubiquitin like modifier activating enzyme 7
83939	2.25e-11	1.64e-12	0.0916	-7.06239	-0.646705	1828.17	EIF2A	eukaryotic translation initiation factor 2A
7913	2.26e-11	1.64e-12	0.1319	-7.06197	-0.931358	3665.87	DEK	DEK proto-oncogene
23322	2.26e-11	1.64e-12	0.1722	-7.06176	-1.21616	136.6	RPGRIP1L	RPGRIP1 like
28814	2.28e-11	1.66e-12	0.5095	7.06059	3.59764	504.84	IGLV2-18	immunoglobulin lambda variable 2-18
605	2.31e-11	1.69e-12	0.1115	-7.0581	-0.786782	404.18	BCL7A	BAF chromatin remodeling complex subunit BCL7A
2549	2.32e-11	1.69e-12	0.1659	7.05763	1.17108	841.23	GAB1	GRB2 associated binding protein 1
10410	2.32e-11	1.7e-12	0.2566	-7.05741	-1.81121	5424.01	IFITM3	interferon induced transmembrane protein 3
6902	2.34e-11	1.71e-12	0.0921	-7.05649	-0.650036	1187.47	TBCA	tubulin folding cofactor A
51202	2.35e-11	1.72e-12	0.0953	-7.05582	-0.672149	894.27	DDX47	DEAD-box helicase 47
8705	2.35e-11	1.72e-12	0.2022	7.05567	1.42659	288.04	B3GALT4	beta-1,3-galactosyltransferase 4
80031	2.38e-11	1.74e-12	0.3786	7.05374	2.67066	560.38	SEMA6D	semaphorin 6D
55089	2.46e-11	1.8e-12	0.5299	-7.04879	-3.73528	1251.29	SLC38A4	solute carrier family 38 member 4
55787	2.49e-11	1.83e-12	0.1505	-7.04697	-1.06036	620.68	TXLNG	taxilin gamma
57158	2.5e-11	1.84e-12	0.2857	7.04636	2.01328	115.49	JPH2	junctophilin 2
6584	2.52e-11	1.85e-12	0.2268	7.04516	1.59793	968.96	SLC22A5	solute carrier family 22 member 5
28817	2.52e-11	1.86e-12	0.4383	7.04496	3.08813	1780.35	IGLV2-8	immunoglobulin lambda variable 2-8
102724660	2.54e-11	1.87e-12	0.2856	-7.04414	-2.01171	51.37	HILPDA-AS1	HILPDA antisense RNA 1
1311	2.55e-11	1.88e-12	0.6934	-7.04314	-4.88372	105.81	COMP	cartilage oligomeric matrix protein
115110	2.56e-11	1.89e-12	0.1549	7.04266	1.09065	966.35	TNFRSF14-AS1	TNFRSF14 antisense RNA 1
284992	2.58e-11	1.9e-12	0.259	-7.0415	-1.82365	39.04	CCDC150	coiled-coil domain containing 150
30815	2.6e-11	1.92e-12	0.3624	7.04009	2.55146	5159.81	ST6GALNAC6	ST6 N-acetylgalactosaminide alpha-2,6-sialyltransferase 6
11156	2.64e-11	1.95e-12	0.3313	-7.03829	-2.33209	991.64	PTP4A3	protein tyrosine phosphatase 4A3
92736	2.67e-11	1.97e-12	0.7526	7.03639	5.29564	770.51	OTOP2	otopetrin 2
9933	2.69e-11	1.99e-12	0.1595	-7.03522	-1.12215	886.42	PUM3	pumilio RNA binding family member 3
4188	2.71e-11	2.01e-12	0.3954	-7.03397	-2.78154	161.59	MDFI	MyoD family inhibitor
27253	2.72e-11	2.02e-12	0.254	-7.03333	-1.78631	177.24	PCDH17	protocadherin 17
51527	2.73e-11	2.03e-12	0.1734	7.03268	1.21928	1634.43	GSKIP	GSK3B interacting protein
6855	2.73e-11	2.03e-12	0.3103	7.03271	2.18252	166.13	SYP	synaptophysin
1004	2.74e-11	2.03e-12	0.2387	-7.03243	-1.6789	116.87	CDH6	cadherin 6
59350	2.76e-11	2.05e-12	0.2155	-7.031	-1.51522	18.53	RXFP1	relaxin family peptide receptor 1
116844	2.79e-11	2.07e-12	0.4366	-7.02951	-3.0689	3012.73	LRG1	leucine rich alpha-2-glycoprotein 1
6041	2.81e-11	2.09e-12	0.1673	7.0286	1.17554	538.49	RNASEL	ribonuclease L
598	2.84e-11	2.11e-12	0.146	-7.02698	-1.02622	2517.67	BCL2L1	BCL2 like 1
10396	2.91e-11	2.17e-12	0.2569	7.02327	1.80444	1231.01	ATP8A1	ATPase phospholipid transporting 8A1
23052	2.92e-11	2.17e-12	0.2293	7.02284	1.61006	2332.87	ENDOD1	endonuclease domain containing 1
220988	2.94e-11	2.19e-12	0.0865	-7.02159	-0.607237	7816.16	HNRNPA3	heterogeneous nuclear ribonucleoprotein A3
203068	2.95e-11	2.2e-12	0.1449	-7.02128	-1.01748	9426.62	TUBB	tubulin beta class I
23368	2.95e-11	2.2e-12	0.0909	7.02114	0.638416	1110.58	PPP1R13B	protein phosphatase 1 regulatory subunit 13B
157638	2.95e-11	2.2e-12	0.1587	-7.02089	-1.11386	1281.33	LRATD2	LRAT domain containing 2
55622	3.02e-11	2.26e-12	0.0903	-7.01758	-0.633542	394.81	TTC27	tetratricopeptide repeat domain 27
92737	3.06e-11	2.29e-12	0.4631	7.01537	3.24905	14.75	DNER	delta/notch like EGF repeat containing
6059	3.13e-11	2.34e-12	0.1478	-7.01235	-1.03645	1232.12	ABCE1	ATP binding cassette subfamily E member 1
6328	3.21e-11	2.41e-12	0.3895	7.00852	2.72955	42.65	SCN3A	sodium voltage-gated channel alpha subunit 3
283461	3.24e-11	2.43e-12	0.2015	7.0074	1.4119	11.37	C12orf40	chromosome 12 open reading frame 40
6520	3.29e-11	2.47e-12	0.147	-7.00514	-1.0295	2735.24	SLC3A2	solute carrier family 3 member 2
133686	3.34e-11	2.51e-12	0.2821	-7.00289	-1.97567	1218.49	NADK2	NAD kinase 2, mitochondrial
103021294	3.36e-11	2.53e-12	0.146	-7.00184	-1.02234	885.27	ABALON	apoptotic BCL2L1-antisense long non-coding RNA
773	3.37e-11	2.54e-12	0.3634	7.00132	2.54398	55.76	CACNA1A	calcium voltage-gated channel subunit alpha1 A
64506	3.38e-11	2.54e-12	0.2382	7.001	1.66743	49.96	CPEB1	cytoplasmic polyadenylation element binding protein 1
23246	3.41e-11	2.57e-12	0.2232	-6.99933	-1.56223	1517.92	BOP1	BOP1 ribosomal biogenesis factor
51110	3.45e-11	2.6e-12	0.1552	-6.99795	-1.08596	354.86	LACTB2	lactamase beta 2
838	3.46e-11	2.61e-12	0.393	6.99722	2.74989	469.93	CASP5	caspase 5
645784	3.48e-11	2.63e-12	0.4212	6.99627	2.94671	127.8	ANKRD36BP2	ankyrin repeat domain 36B pseudogene 2
8667	3.52e-11	2.66e-12	0.1153	-6.99465	-0.80658	4193.24	EIF3H	eukaryotic translation initiation factor 3 subunit H
2028	3.57e-11	2.7e-12	0.3073	-6.99276	-2.1492	311.07	ENPEP	glutamyl aminopeptidase
5695	3.62e-11	2.74e-12	0.0742	-6.99062	-0.518689	1692.52	PSMB7	proteasome 20S subunit beta 7
54510	3.72e-11	2.81e-12	0.2762	6.98672	1.9297	397.02	PCDH18	protocadherin 18
128239	3.72e-11	2.82e-12	0.273	-6.98656	-1.90718	901.83	IQGAP3	IQ motif containing GTPase activating protein 3
112267857	3.72e-11	2.82e-12	0.2685	6.98646	1.87597	69.92	LOC112267857	replaced by ID 83699
79657	3.75e-11	2.85e-12	0.0841	-6.98511	-0.587311	490.73	RPAP3	RNA polymerase II associated protein 3
54209	3.76e-11	2.86e-12	0.2983	-6.98448	-2.08369	126.17	TREM2	triggering receptor expressed on myeloid cells 2
9791	3.76e-11	2.86e-12	0.1233	-6.98446	-0.861498	2049.22	PTDSS1	phosphatidylserine synthase 1
55601	3.77e-11	2.87e-12	0.2172	6.98417	1.51699	1171.14	DDX60	DExD/H-box helicase 60
50807	3.79e-11	2.89e-12	0.1459	-6.98321	-1.01893	706.33	ASAP1	ArfGAP with SH3 domain, ankyrin repeat and PH domain 1
646588	3.82e-11	2.91e-12	0.3356	6.98224	2.34358	13.51	LINC03007	long intergenic non-protein coding RNA 3007
348995	3.82e-11	2.91e-12	0.1147	-6.98202	-0.801113	532	NUP43	nucleoporin 43
8501	3.94e-11	3.01e-12	0.2575	-6.97746	-1.79637	701.41	SLC43A1	solute carrier family 43 member 1
138948	3.96e-11	3.02e-12	0.3933	-6.97676	-2.74365	66.13	DBH-AS1	DBH antisense RNA 1
9764	3.96e-11	3.02e-12	0.2253	6.97669	1.57153	867.56	KIAA0513	KIAA0513
102724146	3.97e-11	3.03e-12	0.108	-6.97637	-0.753679	246.35	LOC102724146	uncharacterized LOC102724146
100526837	4.01e-11	3.06e-12	0.1088	-6.97478	-0.759079	257.81	EEF1E1-BLOC1S5	EEF1E1-BLOC1S5 readthrough (NMD candidate)
6655	4.02e-11	3.08e-12	0.1339	6.97409	0.93356	955.5	SOS2	SOS Ras/Rho guanine nucleotide exchange factor 2
84803	4.09e-11	3.13e-12	0.2968	6.97187	2.06893	475.73	GPAT3	glycerol-3-phosphate acyltransferase 3
9125	4.13e-11	3.16e-12	0.0789	-6.97035	-0.549849	873.05	CNOT9	CCR4-NOT transcription complex subunit 9
9215	4.13e-11	3.17e-12	0.156	6.97004	1.087	782.79	LARGE1	LARGE xylosyl- and glucuronyltransferase 1
84954	4.19e-11	3.21e-12	0.1434	6.96818	0.99906	852.4	MPND	MPN domain containing
64921	4.24e-11	3.26e-12	0.1972	6.96622	1.37352	629.06	CASD1	CAS1 domain containing 1
6542	4.31e-11	3.31e-12	0.5013	-6.96374	-3.49082	1295.2	SLC7A2	solute carrier family 7 member 2
55346	4.33e-11	3.32e-12	0.1471	6.96327	1.02463	441.94	TCP11L1	t-complex 11 like 1
7433	4.4e-11	3.39e-12	0.2821	6.96061	1.96377	1960.78	VIPR1	vasoactive intestinal peptide receptor 1
80781	4.48e-11	3.45e-12	0.3288	-6.95815	-2.28792	6256.78	COL18A1	collagen type XVIII alpha 1 chain
9881	4.49e-11	3.46e-12	0.2189	6.9576	1.52306	1804.81	TRANK1	tetratricopeptide repeat and ankyrin repeat containing 1
6950	4.52e-11	3.48e-12	0.1027	-6.95671	-0.714688	3413.6	TCP1	t-complex 1
8602	4.52e-11	3.49e-12	0.1394	-6.95641	-0.96944	1191.76	NOP14	NOP14 nucleolar protein
27351	4.52e-11	3.49e-12	0.1045	-6.95646	-0.727028	809.41	DESI1	desumoylating isopeptidase 1
56164	4.66e-11	3.6e-12	0.3978	-6.95221	-2.76525	32.14	STK31	serine/threonine kinase 31
137392	4.66e-11	3.6e-12	0.1823	-6.95207	-1.2672	191.17	CIBAR1	CBY1 interacting BAR domain containing 1
9528	4.68e-11	3.62e-12	0.1581	6.95133	1.09889	8097.03	TMEM59	transmembrane protein 59
2963	4.71e-11	3.65e-12	0.1611	-6.95026	-1.11941	678.19	GTF2F2	general transcription factor IIF subunit 2
51495	4.73e-11	3.67e-12	0.1588	-6.94953	-1.10338	1929.01	HACD3	3-hydroxyacyl-CoA dehydratase 3
5718	4.78e-11	3.7e-12	0.1053	-6.94802	-0.731595	927.96	PSMD12	proteasome 26S subunit, non-ATPase 12
26586	4.83e-11	3.75e-12	0.227	-6.94641	-1.57712	655.52	CKAP2	cytoskeleton associated protein 2
9837	4.88e-11	3.79e-12	0.2693	-6.9448	-1.87056	356.21	GINS1	GINS complex subunit 1
25929	4.88e-11	3.79e-12	0.1359	-6.94468	-0.943889	436.31	GEMIN5	gem nuclear organelle associated protein 5
79070	4.94e-11	3.85e-12	0.1604	-6.94273	-1.11383	84.59	POGLUT2	protein O-glucosyltransferase 2
28478	4.94e-11	3.84e-12	0.4771	6.94283	3.31239	70.72	IGHJ3P	immunoglobulin heavy joining 3P (pseudogene)
2194	4.94e-11	3.84e-12	0.2225	-6.94279	-1.54472	4482.6	FASN	fatty acid synthase
153	4.98e-11	3.88e-12	0.3369	6.9415	2.33887	32.28	ADRB1	adrenoceptor beta 1
2201	5.08e-11	3.96e-12	0.3168	6.93855	2.19781	80.17	FBN2	fibrillin 2
8877	5.09e-11	3.97e-12	0.2715	-6.93839	-1.88392	203.31	SPHK1	sphingosine kinase 1
53916	5.12e-11	3.99e-12	0.1331	6.93748	0.923613	228.91	RAB4B	RAB4B, member RAS oncogene family
221143	5.16e-11	4.03e-12	0.1771	-6.93621	-1.22867	125.56	EEF1AKMT1	EEF1A lysine methyltransferase 1
8425	5.24e-11	4.09e-12	0.2332	6.93398	1.61671	5807.36	LTBP4	latent transforming growth factor beta binding protein 4
55625	5.28e-11	4.13e-12	0.0958	6.93267	0.663943	2057.27	ZDHHC7	zinc finger DHHC-type palmitoyltransferase 7
51154	5.31e-11	4.15e-12	0.1197	-6.93182	-0.830063	711.78	MRTO4	MRT4 homolog, ribosome maturation factor
8537	5.32e-11	4.17e-12	0.3949	6.93143	2.73744	3312.44	BCAS1	brain enriched myelin associated protein 1
4084	5.36e-11	4.2e-12	0.2433	6.93032	1.6864	2574	MXD1	MAX dimerization protein 1
221710	5.36e-11	4.2e-12	0.1151	-6.93024	-0.797901	273.65	SMIM13	small integral membrane protein 13
105374352	5.36e-11	4.21e-12	0.2089	6.93008	1.44801	11.88	LOC105374352	uncharacterized LOC105374352
26508	5.36e-11	4.21e-12	0.2617	-6.92994	-1.81342	331.05	HEYL	hes related family bHLH transcription factor with YRPW motif like
84888	5.38e-11	4.22e-12	0.1701	6.92945	1.17848	1974.42	SPPL2A	signal peptide peptidase like 2A
389792	5.38e-11	4.23e-12	0.2642	-6.92922	-1.83086	429.32	IER5L	immediate early response 5 like
342979	5.51e-11	4.33e-12	0.4303	-6.92592	-2.98039	204.47	PALM3	paralemmin 3
6227	5.51e-11	4.34e-12	0.1575	-6.92559	-1.09068	7226.36	RPS21	ribosomal protein S21
146691	5.54e-11	4.36e-12	0.1412	6.9249	0.977909	1510.36	TOM1L2	target of myb1 like 2 membrane trafficking protein
728568	5.67e-11	4.47e-12	0.1125	-6.92153	-0.778656	133.98	UQCC6	ubiquinol-cytochrome c reductase complex assembly factor 6
78986	5.73e-11	4.52e-12	0.4178	6.91993	2.89121	27.54	DUSP26	dual specificity phosphatase 26
105373582	5.78e-11	4.56e-12	0.3672	-6.91859	-2.54082	67.18	LOC105373582	uncharacterized LOC105373582
10612	5.78e-11	4.57e-12	0.1137	6.91837	0.786491	435.12	TRIM3	tripartite motif containing 3
115650	5.84e-11	4.62e-12	0.3102	6.91686	2.14542	23.09	TNFRSF13C	TNF receptor superfamily member 13C
5887	5.85e-11	4.63e-12	0.0975	-6.91651	-0.67416	4564.47	RAD23B	RAD23 homolog B, nucleotide excision repair protein
4359	5.94e-11	4.7e-12	0.2723	6.91441	1.88288	117.48	MPZ	myelin protein zero
54785	5.94e-11	4.7e-12	0.1334	6.91432	0.922269	374.8	BORCS6	BLOC-1 related complex subunit 6
6541	6.11e-11	4.84e-12	0.1894	-6.91015	-1.30871	2332.13	SLC7A1	solute carrier family 7 member 1
347716	6.22e-11	4.94e-12	0.1829	6.90742	1.26347	24.6	USP32P3	ubiquitin specific peptidase 32 pseudogene 3
27143	6.25e-11	4.96e-12	0.269	-6.90672	-1.85799	638.25	PALD1	phosphatase domain containing paladin 1
51504	6.28e-11	4.99e-12	0.1158	-6.90586	-0.799362	1582.81	TRMT112	tRNA methyltransferase activator subunit 11-2
23229	6.29e-11	5e-12	0.1117	6.90557	0.771342	713.55	ARHGEF9	Cdc42 guanine nucleotide exchange factor 9
875	6.31e-11	5.01e-12	0.4497	-6.90515	-3.10507	565.3	CBS	cystathionine beta-synthase
675	6.33e-11	5.04e-12	0.2318	-6.90448	-1.60013	173.86	BRCA2	BRCA2 DNA repair associated
222008	6.34e-11	5.05e-12	0.7736	6.90411	5.34106	116.63	VSTM2A	V-set and transmembrane domain containing 2A
4213	6.34e-11	5.05e-12	0.2274	6.9042	1.56975	185.93	MEIS3P1	Meis homeobox 3 pseudogene 1
388272	6.36e-11	5.07e-12	0.1175	-6.90366	-0.811222	189.68	C16orf87	chromosome 16 open reading frame 87
3800	6.43e-11	5.13e-12	0.3898	6.90184	2.69013	179.83	KIF5C	kinesin family member 5C
157922	6.46e-11	5.16e-12	0.1136	-6.9012	-0.784214	702.8	CAMSAP1	calmodulin regulated spectrin associated protein 1
5051	6.5e-11	5.2e-12	0.1553	6.90008	1.07126	949.57	PAFAH2	platelet activating factor acetylhydrolase 2
643382	6.59e-11	5.26e-12	0.3187	6.89825	2.19858	262.36	TMEM253	transmembrane protein 253
65018	6.66e-11	5.33e-12	0.1554	6.89658	1.07206	1555.97	PINK1	PTEN induced kinase 1
25890	6.75e-11	5.41e-12	0.308	6.89439	2.12381	629.05	ABI3BP	ABI family member 3 binding protein
1804	6.75e-11	5.41e-12	0.2833	6.89434	1.95349	14.86	DPP6	dipeptidyl peptidase like 6
10643	6.78e-11	5.43e-12	0.5932	-6.8938	-4.08921	80.46	IGF2BP3	insulin like growth factor 2 mRNA binding protein 3
286053	6.8e-11	5.45e-12	0.1091	-6.89327	-0.751976	325.35	NSMCE2	NSE2 (MMS21) homolog, SMC5-SMC6 complex SUMO ligase
441282	6.87e-11	5.52e-12	0.4917	6.89157	3.38885	43.95	AKR1B15	aldo-keto reductase family 1 member B15
6152	6.88e-11	5.52e-12	0.0785	-6.89145	-0.541189	8679	RPL24	ribosomal protein L24
10808	6.88e-11	5.53e-12	0.2473	-6.89128	-1.70455	3455.82	HSPH1	heat shock protein family H (Hsp110) member 1
29081	6.91e-11	5.56e-12	0.1127	-6.89062	-0.776549	557.45	METTL5	methyltransferase 5, N6-adenosine
9093	6.94e-11	5.58e-12	0.1018	-6.88985	-0.701731	1909.21	DNAJA3	DnaJ heat shock protein family (Hsp40) member A3
6513	7.01e-11	5.65e-12	0.399	-6.88831	-2.74878	5227.16	SLC2A1	solute carrier family 2 member 1
7003	7.02e-11	5.66e-12	0.1155	-6.88807	-0.795904	1032.14	TEAD1	TEA domain transcription factor 1
5733	7.04e-11	5.68e-12	0.3336	6.88754	2.29747	47.51	PTGER3	prostaglandin E receptor 3
9413	7.04e-11	5.68e-12	0.3651	6.88751	2.51441	58.28	ENTREP1	endosomal transmembrane epsin interactor 1
100129461	7.06e-11	5.7e-12	0.1642	-6.88702	-1.13054	45.17	LYRM4-AS1	LYRM4 antisense RNA 1
54795	7.07e-11	5.72e-12	0.2018	6.88649	1.38987	4512.33	TRPM4	transient receptor potential cation channel subfamily M member 4
5326	7.07e-11	5.72e-12	0.2018	-6.88652	-1.38968	1394.73	PLAGL2	PLAG1 like zinc finger 2
80820	7.1e-11	5.75e-12	0.198	-6.88577	-1.3636	706.09	EEPD1	endonuclease/exonuclease/phosphatase family domain containing 1
285386	7.11e-11	5.76e-12	0.2469	-6.88542	-1.70031	32.6	TPRG1	tumor protein p63 regulated 1
10590	7.11e-11	5.76e-12	0.5319	6.88542	3.66245	176.26	SCGN	secretagogin, EF-hand calcium binding protein
51126	7.11e-11	5.77e-12	0.1524	-6.88534	-1.04903	1027.59	NAA20	N-alpha-acetyltransferase 20, NatB catalytic subunit
23143	7.12e-11	5.77e-12	0.1063	-6.88511	-0.731556	726.95	LRCH1	leucine rich repeats and calponin homology domain containing 1
51523	7.14e-11	5.8e-12	0.1653	-6.88458	-1.13801	1490.17	CXXC5	CXXC finger protein 5
4522	7.28e-11	5.92e-12	0.2464	-6.88152	-1.69565	2419.41	MTHFD1	methylenetetrahydrofolate dehydrogenase, cyclohydrolase and formyltetrahydrofolate synthetase 1
79980	7.28e-11	5.92e-12	0.1735	-6.88155	-1.19405	373.74	DSN1	DSN1 component of MIS12 kinetochore complex
284889	7.28e-11	5.92e-12	0.1769	-6.88165	-1.21764	2052.51	MIF-AS1	MIF antisense RNA 1
101927668	7.35e-11	5.98e-12	0.3104	-6.88014	-2.13574	18.35	LOC101927668	uncharacterized LOC101927668
6868	7.36e-11	6e-12	0.0963	-6.87973	-0.662567	487.99	ADAM17	ADAM metallopeptidase domain 17
56259	7.36e-11	6e-12	0.1231	-6.87963	-0.847068	1214.18	CTNNBL1	catenin beta like 1
124222	7.41e-11	6.04e-12	0.2522	-6.87869	-1.73489	600.58	PAQR4	progestin and adipoQ receptor family member 4
221184	7.52e-11	6.14e-12	0.1181	6.87641	0.812024	1437.83	CPNE2	copine 2
9156	7.62e-11	6.22e-12	0.2638	-6.87446	-1.81341	150.44	EXO1	exonuclease 1
8814	7.62e-11	6.23e-12	0.1797	6.87433	1.23544	316.22	CDKL1	cyclin dependent kinase like 1
23198	7.76e-11	6.35e-12	0.1042	-6.87161	-0.716101	1362.93	PSME4	proteasome activator subunit 4
8412	7.77e-11	6.36e-12	0.1725	6.87144	1.18566	723.38	BCAR3	BCAR3 adaptor protein, NSP family member
64093	7.77e-11	6.36e-12	0.4059	-6.87135	-2.78894	332.01	SMOC1	SPARC related modular calcium binding 1
136853	7.88e-11	6.46e-12	0.2061	-6.86917	-1.41589	26.59	SSC4D	scavenger receptor cysteine rich family member with 4 domains
11065	7.89e-11	6.47e-12	0.3041	-6.86899	-2.08859	785.62	UBE2C	ubiquitin conjugating enzyme E2 C
2184	7.95e-11	6.52e-12	0.2737	-6.86771	-1.87988	686.97	FAH	fumarylacetoacetate hydrolase
2187	7.98e-11	6.55e-12	0.2342	-6.86723	-1.60849	38.67	FANCB	FA complementation group B
6006	7.99e-11	6.57e-12	0.0924	6.86681	0.634454	655.96	RHCE	Rh blood group CcEe antigens
79017	7.99e-11	6.57e-12	0.188	-6.8668	-1.29122	1178.91	GGCT	gamma-glutamylcyclotransferase
23461	8.1e-11	6.66e-12	0.2284	6.86476	1.56823	775.77	ABCA5	ATP binding cassette subfamily A member 5
553103	8.16e-11	6.72e-12	0.1909	6.86358	1.31018	96.29	MIR3936HG	MIR3936 host gene
3839	8.17e-11	6.72e-12	0.1086	-6.86339	-0.745103	1119.27	KPNA3	karyopherin subunit alpha 3
5205	8.34e-11	6.87e-12	0.2453	6.8603	1.68296	6372.14	ATP8B1	ATPase phospholipid transporting 8B1
9802	8.37e-11	6.9e-12	0.0665	6.85976	0.456128	6500.87	DAZAP2	DAZ associated protein 2
105379057	8.44e-11	6.96e-12	0.3357	6.85839	2.30219	52.71	EDIL3-DT	EDIL3 divergent transcript
10146	8.47e-11	6.99e-12	0.0878	-6.85785	-0.602069	2978.31	G3BP1	G3BP stress granule assembly factor 1
4282	8.48e-11	7.01e-12	0.1796	-6.85747	-1.23136	2033.78	MIF	macrophage migration inhibitory factor
84899	8.5e-11	7.03e-12	0.1509	-6.85709	-1.03502	742.49	TMTC4	transmembrane O-mannosyltransferase targeting cadherins 4
2203	8.52e-11	7.05e-12	0.3158	-6.85673	-2.16507	1929.26	FBP1	fructose-bisphosphatase 1
23037	8.66e-11	7.17e-12	0.2362	6.85424	1.61912	98.22	PDZD2	PDZ domain containing 2
57554	8.73e-11	7.23e-12	0.3093	6.85297	2.11995	15.31	LRRC7	leucine rich repeat containing 7
79651	8.76e-11	7.26e-12	0.2047	-6.85237	-1.40297	704.13	RHBDF2	rhomboid 5 homolog 2
105374114	8.85e-11	7.34e-12	0.1136	-6.85096	-0.778582	345.39	LOC105374114	uncharacterized LOC105374114
151176	8.93e-11	7.41e-12	0.3645	-6.84949	-2.49688	17.2	ERFE	erythroferrone
4488	8.96e-11	7.44e-12	0.5756	-6.84897	-3.94229	95.55	MSX2	msh homeobox 2
3306	8.97e-11	7.45e-12	0.2786	6.84872	1.90802	753.32	HSPA2	heat shock protein family A (Hsp70) member 2
9584	9.06e-11	7.53e-12	0.093	-6.84715	-0.636893	5054.66	RBM39	RNA binding motif protein 39
26507	9.11e-11	7.58e-12	0.2775	6.84629	1.89957	20.42	CNNM1	cyclin and CBS domain divalent metal cation transport mediator 1
79849	9.13e-11	7.6e-12	0.3441	6.84588	2.35548	808.16	NHERF4	NHERF family PDZ scaffold protein 4
9015	9.64e-11	8.03e-12	0.1613	-6.83804	-1.10278	132.02	TAF1A	TATA-box binding protein associated factor, RNA polymerase I subunit A
5982	9.65e-11	8.04e-12	0.1302	-6.83777	-0.890079	480.28	RFC2	replication factor C subunit 2
5028	9.66e-11	8.06e-12	0.3235	6.8375	2.21191	717.96	P2RY1	purinergic receptor P2Y1
3178	9.74e-11	8.13e-12	0.0939	-6.83618	-0.641636	19251.4	HNRNPA1	heterogeneous nuclear ribonucleoprotein A1
2208	9.74e-11	8.14e-12	0.3947	6.8361	2.69806	44.39	FCER2	Fc epsilon receptor II
4166	9.85e-11	8.24e-12	0.2438	6.8344	1.66611	67.14	CHST6	carbohydrate sulfotransferase 6
220002	9.92e-11	8.29e-12	0.1	6.83339	0.683394	953.98	CYB561A3	cytochrome b561 family member A3
100874001	9.96e-11	8.35e-12	0.1123	-6.83243	-0.767377	151.94	NCBP2-AS1	NCBP2 antisense RNA 1
8061	9.96e-11	8.34e-12	0.5233	-6.83252	-3.57521	147.14	FOSL1	FOS like 1, AP-1 transcription factor subunit
9201	9.96e-11	8.34e-12	0.2714	6.8326	1.85422	119.99	DCLK1	doublecortin like kinase 1
8399	9.96e-11	8.35e-12	0.354	6.8324	2.41878	273.19	PLA2G10	phospholipase A2 group X
1139	1e-10	8.39e-12	0.335	6.83171	2.28863	52.99	CHRNA7	cholinergic receptor nicotinic alpha 7 subunit
192111	1.01e-10	8.5e-12	0.1192	-6.82987	-0.814002	1051.4	PGAM5	PGAM family member 5, mitochondrial serine/threonine protein phosphatase
8833	1.02e-10	8.54e-12	0.1456	-6.82912	-0.994171	1204.91	GMPS	guanine monophosphate synthase
10988	1.02e-10	8.59e-12	0.0811	-6.8284	-0.553476	1722.43	METAP2	methionyl aminopeptidase 2
100652777	1.03e-10	8.65e-12	0.3516	6.82727	2.40027	135.62	LOC100652777	group 10 secretory phospholipase A2-like
23585	1.04e-10	8.76e-12	0.085	6.82558	0.580175	2071.23	TMEM50A	transmembrane protein 50A
79861	1.07e-10	9.03e-12	0.4013	6.82114	2.73754	310.74	TUBAL3	tubulin alpha like 3
199920	1.08e-10	9.08e-12	0.4709	-6.82041	-3.212	59.14	FYB2	FYN binding protein 2
10194	1.1e-10	9.24e-12	0.1481	6.81789	1.01003	957.5	TSHZ1	teashirt zinc finger homeobox 1
54716	1.1e-10	9.26e-12	0.4897	-6.81752	-3.33849	157.58	SLC6A20	solute carrier family 6 member 20
80117	1.1e-10	9.29e-12	0.2912	6.81717	1.98488	344.23	ARL14	ADP ribosylation factor like GTPase 14
8538	1.1e-10	9.31e-12	0.3971	6.81685	2.70713	296.63	BARX2	BARX homeobox 2
388514	1.1e-10	9.33e-12	0.3779	6.81645	2.5762	28.46	CYP4F24P	cytochrome P450 family 4 subfamily F member 24, pseudogene
7750	1.12e-10	9.44e-12	0.0983	-6.81477	-0.669848	1561.37	ZMYM2	zinc finger MYM-type containing 2
283316	1.13e-10	9.55e-12	0.3775	6.81316	2.57202	1093.34	CD163L1	CD163 molecule like 1
79596	1.13e-10	9.55e-12	0.1492	-6.81317	-1.01668	274.59	OBI1	ORC ubiquitin ligase 1
105369194	1.13e-10	9.58e-12	0.2021	6.81272	1.37695	49.25	LOC105369194	uncharacterized LOC105369194
10009	1.13e-10	9.59e-12	0.1197	-6.81259	-0.815576	677.75	ZBTB33	zinc finger and BTB domain containing 33
283358	1.14e-10	9.64e-12	0.206	6.81181	1.4032	3003.35	B4GALNT3	beta-1,4-N-acetyl-galactosaminyltransferase 3
105375061	1.15e-10	9.8e-12	0.2302	6.80946	1.56777	12.73	LOC105375061	uncharacterized LOC105375061
2395	1.16e-10	9.84e-12	0.1222	-6.80884	-0.832275	233.64	FXN	frataxin
2838	1.16e-10	9.9e-12	0.5627	6.80799	3.83083	603.67	GPR15	G protein-coupled receptor 15
6476	1.17e-10	9.97e-12	0.5534	6.80696	3.76709	972.33	SI	sucrase-isomaltase
254531	1.18e-10	1e-11	0.1965	6.80607	1.33771	1547.84	LPCAT4	lysophosphatidylcholine acyltransferase 4
55744	1.18e-10	1.01e-11	0.095	-6.80576	-0.646865	787.25	COA1	cytochrome c oxidase assembly factor 1
10668	1.19e-10	1.01e-11	0.1507	6.80442	1.02542	181.25	CGRRF1	cell growth regulator with ring finger domain 1
9793	1.19e-10	1.02e-11	0.126	-6.80415	-0.857437	2087.77	CKAP5	cytoskeleton associated protein 5
9972	1.2e-10	1.02e-11	0.0909	-6.80361	-0.618115	1303.37	NUP153	nucleoporin 153
84971	1.2e-10	1.02e-11	0.1474	6.80313	1.00299	698.12	ATG4D	autophagy related 4D cysteine peptidase
147	1.22e-10	1.05e-11	0.3118	-6.8	-2.12011	54.47	ADRA1B	adrenoceptor alpha 1B
3557	1.24e-10	1.06e-11	0.4447	-6.79844	-3.02329	383.84	IL1RN	interleukin 1 receptor antagonist
5954	1.26e-10	1.07e-11	0.1969	-6.79626	-1.33834	3273.51	RCN1	reticulocalbin 1
596	1.26e-10	1.08e-11	0.2002	6.79564	1.36042	547.05	BCL2	BCL2 apoptosis regulator
9669	1.27e-10	1.09e-11	0.1117	-6.79431	-0.758731	2220.34	EIF5B	eukaryotic translation initiation factor 5B
5361	1.27e-10	1.09e-11	0.1775	-6.79375	-1.20595	1470.91	PLXNA1	plexin A1
84181	1.28e-10	1.1e-11	0.1005	-6.79271	-0.683003	1014.95	CHD6	chromodomain helicase DNA binding protein 6
729468	1.29e-10	1.11e-11	0.3732	6.79187	2.5348	10.84	PGM5P4	phosphoglucomutase 5 pseudogene 4
100861412	1.3e-10	1.11e-11	0.2122	-6.79087	-1.44132	33.74	FSBP	fibrinogen silencer binding protein
5422	1.33e-10	1.14e-11	0.1602	-6.78718	-1.08754	517.43	POLA1	DNA polymerase alpha 1, catalytic subunit
9704	1.35e-10	1.16e-11	0.142	-6.78529	-0.963786	617.51	DHX34	DExH-box helicase 34
11280	1.35e-10	1.16e-11	0.344	6.78479	2.33382	22.7	SCN11A	sodium voltage-gated channel alpha subunit 11
260429	1.38e-10	1.19e-11	0.576	-6.78147	-3.90593	68.67	PRSS33	serine protease 33
26986	1.38e-10	1.19e-11	0.1352	-6.78131	-0.917151	27599.7	PABPC1	poly(A) binding protein cytoplasmic 1
2264	1.4e-10	1.2e-11	0.2023	-6.77978	-1.37133	1880.47	FGFR4	fibroblast growth factor receptor 4
5092	1.41e-10	1.21e-11	0.1389	-6.77862	-0.941871	1481.87	PCBD1	pterin-4 alpha-carbinolamine dehydratase 1
5655	1.41e-10	1.22e-11	0.5559	-6.77815	-3.76788	273.85	KLK10	kallikrein related peptidase 10
79613	1.42e-10	1.23e-11	0.1291	-6.77671	-0.87521	299.67	TANGO6	transport and golgi organization 6 homolog
26354	1.44e-10	1.24e-11	0.1393	-6.77519	-0.944039	1688.76	GNL3	G protein nucleolar 3
150726	1.45e-10	1.25e-11	0.2251	-6.77433	-1.52499	358.15	FBXO41	F-box protein 41
1786	1.45e-10	1.25e-11	0.1428	-6.77432	-0.967379	1841.97	DNMT1	DNA methyltransferase 1
25994	1.45e-10	1.26e-11	0.1762	6.77329	1.19334	5308.64	HIGD1A	HIG1 hypoxia inducible domain family member 1A
23035	1.47e-10	1.27e-11	0.2843	6.77148	1.92537	1456.59	PHLPP2	PH domain and leucine rich repeat protein phosphatase 2
79158	1.48e-10	1.28e-11	0.1851	6.77076	1.25324	1945.21	GNPTAB	N-acetylglucosamine-1-phosphate transferase subunits alpha and beta
6713	1.48e-10	1.28e-11	0.3036	-6.77046	-2.05579	1354.02	SQLE	squalene epoxidase
126917	1.49e-10	1.29e-11	0.2179	-6.76942	-1.47508	771.62	IFFO2	intermediate filament family orphan 2
202051	1.49e-10	1.29e-11	0.1845	6.76951	1.24906	169.42	SPATA24	spermatogenesis associated 24
23384	1.49e-10	1.29e-11	0.1518	6.76939	1.0279	1330.61	SPECC1L	sperm antigen with calponin homology and coiled-coil domains 1 like
2824	1.49e-10	1.29e-11	0.2973	6.76929	2.01252	101.12	GPM6B	glycoprotein M6B
5523	1.51e-10	1.31e-11	0.2259	6.76721	1.52852	366.38	PPP2R3A	protein phosphatase 2 regulatory subunit B''alpha
284273	1.52e-10	1.32e-11	0.1221	6.76625	0.82623	960.29	PTGR3	prostaglandin reductase 3
4481	1.52e-10	1.32e-11	0.2808	-6.76593	-1.89989	640.56	MSR1	macrophage scavenger receptor 1
25888	1.53e-10	1.33e-11	0.1318	-6.76502	-0.891394	219.11	ZNF473	zinc finger protein 473
7027	1.55e-10	1.35e-11	0.1232	-6.76318	-0.833352	2136.4	TFDP1	transcription factor Dp-1
9654	1.56e-10	1.36e-11	0.1303	-6.76245	-0.881281	493.22	TTLL4	tubulin tyrosine ligase like 4
55651	1.56e-10	1.37e-11	0.1227	-6.76149	-0.829357	1114.45	NHP2	NHP2 ribonucleoprotein
9457	1.57e-10	1.37e-11	0.3841	6.76111	2.59695	52.37	FHL5	four and a half LIM domains 5
51018	1.57e-10	1.37e-11	0.1327	-6.76089	-0.896879	422.76	RRP15	ribosomal RNA processing 15 homolog
157777	1.58e-10	1.38e-11	0.1872	-6.75971	-1.26562	260.18	MCMDC2	minichromosome maintenance domain containing 2
91860	1.59e-10	1.39e-11	0.1628	6.75909	1.10045	2054.86	CALML4	calmodulin like 4
64146	1.61e-10	1.41e-11	0.0941	-6.75709	-0.635982	355.13	PDF	peptide deformylase, mitochondrial
54855	1.62e-10	1.42e-11	0.2933	6.75611	1.98157	1574.34	TENT5C	terminal nucleotidyltransferase 5C
5239	1.65e-10	1.44e-11	0.3061	6.75336	2.06706	408.64	PGM5	phosphoglucomutase 5
7091	1.66e-10	1.46e-11	0.1437	6.75227	0.97027	392.54	TLE4	TLE family member 4, transcriptional corepressor
55159	1.66e-10	1.46e-11	0.1419	-6.75214	-0.957916	843.83	RFWD3	ring finger and WD repeat domain 3
84067	1.66e-10	1.46e-11	0.1025	6.75154	0.692022	1980.6	FHIP1B	FHF complex subunit HOOK interacting protein 1B
6861	1.66e-10	1.46e-11	0.4341	6.75154	2.93059	15	SYT5	synaptotagmin 5
127534	1.67e-10	1.46e-11	0.4616	-6.75134	-3.11617	65.36	GJB4	gap junction protein beta 4
55114	1.68e-10	1.48e-11	0.0894	6.74988	0.603355	1343.21	ARHGAP17	Rho GTPase activating protein 17
150084	1.69e-10	1.49e-11	0.3955	6.74919	2.66919	17.7	IGSF5	immunoglobulin superfamily member 5
84418	1.7e-10	1.5e-11	0.1429	6.74806	0.964163	1734.18	CYSTM1	cysteine rich transmembrane module containing 1
283487	1.7e-10	1.5e-11	0.2859	-6.748	-1.92917	49.07	PRECSIT	p53 regulated carcinoma associated Stat3 activating long intergenic non-protein coding transcript
78988	1.75e-10	1.55e-11	0.1147	-6.74361	-0.773177	718.04	MRPL57	mitochondrial ribosomal protein L57
54892	1.78e-10	1.57e-11	0.1902	-6.74151	-1.28249	630.23	NCAPG2	non-SMC condensin II complex subunit G2
79728	1.81e-10	1.59e-11	0.1171	-6.73903	-0.788811	295.21	PALB2	partner and localizer of BRCA2
3208	1.81e-10	1.6e-11	0.243	6.73867	1.63728	76.54	HPCA	hippocalcin
11047	1.82e-10	1.61e-11	0.1546	-6.73784	-1.0416	2445.9	ADRM1	ADRM1 26S proteasome ubiquitin receptor
56927	1.84e-10	1.62e-11	0.0991	6.73639	0.667738	1441.46	GPR108	G protein-coupled receptor 108
10944	1.84e-10	1.63e-11	0.083	-6.73561	-0.558935	3316.58	C11orf58	chromosome 11 open reading frame 58
4756	1.85e-10	1.64e-11	0.1951	6.73538	1.31402	3906.33	NEO1	neogenin 1
644844	1.88e-10	1.67e-11	0.3785	6.73238	2.5483	14348.6	PHGR1	proline, histidine and glycine rich 1
27339	1.88e-10	1.67e-11	0.0963	-6.73227	-0.648647	3110.9	PRPF19	pre-mRNA processing factor 19
2696	1.88e-10	1.67e-11	0.2901	6.73216	1.95277	149.27	GIPR	gastric inhibitory polypeptide receptor
54979	1.88e-10	1.67e-11	0.4227	6.73203	2.8455	67.89	PLAAT2	phospholipase A and acyltransferase 2
7247	1.93e-10	1.71e-11	0.0787	-6.72863	-0.529713	1695.97	TSN	translin
4254	1.93e-10	1.72e-11	0.2065	6.72829	1.38913	690.31	KITLG	KIT ligand
54502	1.94e-10	1.73e-11	0.1866	6.72735	1.25501	5761.93	RBM47	RNA binding motif protein 47
349667	1.97e-10	1.76e-11	0.3377	-6.72487	-2.271	48.88	RTN4RL2	reticulon 4 receptor like 2
445571	2e-10	1.78e-11	0.1338	-6.72304	-0.89952	339.51	ZNG1C	Zn regulated GTPase metalloprotein activator 1C
25849	2.01e-10	1.79e-11	0.3211	6.72187	2.15824	8438.21	PARM1	prostate androgen-regulated mucin-like protein 1
101928766	2.02e-10	1.8e-11	0.3551	-6.72158	-2.38699	22.19	LINC01979	long intergenic non-protein coding RNA 1979
126069	2.02e-10	1.8e-11	0.1814	6.72151	1.21905	24.2	ZNF491	zinc finger protein 491
79053	2.03e-10	1.81e-11	0.1065	-6.72066	-0.715614	447.34	ALG8	ALG8 alpha-1,3-glucosyltransferase
5557	2.03e-10	1.82e-11	0.1401	-6.72011	-0.941746	183.56	PRIM1	DNA primase subunit 1
35	2.05e-10	1.83e-11	0.198	6.71886	1.33037	2534.05	ACADS	acyl-CoA dehydrogenase short chain
4957	2.06e-10	1.84e-11	0.1201	-6.71817	-0.806891	928.43	ODF2	outer dense fiber of sperm tails 2
23336	2.07e-10	1.86e-11	0.2383	6.71698	1.6007	502.72	SYNM	synemin
84918	2.08e-10	1.86e-11	0.1524	-6.71632	-1.02354	1070.76	LRP11	LDL receptor related protein 11
9929	2.09e-10	1.87e-11	0.1119	6.71586	0.751386	2697.24	JOSD1	Josephin domain containing 1
6536	2.11e-10	1.89e-11	0.2146	6.71438	1.44087	443.78	SLC6A9	solute carrier family 6 member 9
126014	2.12e-10	1.9e-11	0.3199	-6.71347	-2.14785	92.87	OSCAR	osteoclast associated Ig-like receptor
54715	2.16e-10	1.93e-11	0.3725	6.71093	2.50012	20.89	RBFOX1	RNA binding fox-1 homolog 1
57708	2.16e-10	1.94e-11	0.1491	6.7105	1.00039	1278.7	MIER1	MIER1 transcriptional regulator
2977	2.17e-10	1.95e-11	0.2304	-6.70964	-1.546	87.29	GUCY1A2	guanylate cyclase 1 soluble subunit alpha 2
55319	2.22e-10	1.99e-11	0.1158	-6.7065	-0.776564	385.08	TMA16	translation machinery associated 16 homolog
623	2.25e-10	2.02e-11	0.3278	6.70438	2.19743	56.56	BDKRB1	bradykinin receptor B1
5902	2.26e-10	2.03e-11	0.146	-6.70359	-0.978878	1596.46	RANBP1	RAN binding protein 1
85457	2.26e-10	2.04e-11	0.1609	6.70348	1.07838	954.35	CIPC	CLOCK interacting pacemaker
83667	2.26e-10	2.04e-11	0.1465	6.70321	0.98232	748.07	SESN2	sestrin 2
337876	2.27e-10	2.04e-11	0.1968	-6.70283	-1.31915	47.22	CHSY3	chondroitin sulfate synthase 3
87178	2.29e-10	2.07e-11	0.1394	-6.70127	-0.934491	714.49	PNPT1	polyribonucleotide nucleotidyltransferase 1
105373244	2.3e-10	2.08e-11	0.2706	6.70039	1.81336	18.26	LOC105373244	uncharacterized LOC105373244
100526783	2.31e-10	2.08e-11	0.1416	6.70005	0.948395	1156.49	ARPIN-AP3S2	ARPIN-AP3S2 readthrough
55286	2.32e-10	2.1e-11	0.2295	6.69916	1.53735	876.84	C4orf19	chromosome 4 open reading frame 19
51390	2.33e-10	2.11e-11	0.2381	-6.69849	-1.59517	821.22	AIG1	androgen induced 1
27134	2.42e-10	2.19e-11	0.2017	6.69278	1.35007	3485.7	TJP3	tight junction protein 3
78995	2.42e-10	2.19e-11	0.2221	-6.69256	-1.48663	74.86	HROB	homologous recombination factor with OB-fold
2876	2.46e-10	2.23e-11	0.1316	-6.69044	-0.880787	2998.94	GPX1	glutathione peroxidase 1
83480	2.48e-10	2.25e-11	0.1179	-6.68887	-0.78867	228.16	PUS3	pseudouridine synthase 3
5478	2.49e-10	2.26e-11	0.1287	-6.68829	-0.860573	15173.2	PPIA	peptidylprolyl isomerase A
79101	2.51e-10	2.28e-11	0.1397	-6.68702	-0.934192	707.47	TAF1D	TATA-box binding protein associated factor, RNA polymerase I subunit D
338094	2.51e-10	2.28e-11	0.1778	6.68692	1.18923	232.57	FAM151A	family with sequence similarity 151 member A
91653	2.56e-10	2.32e-11	0.2788	6.68417	1.86346	159.42	BOC	BOC cell adhesion associated, oncogene regulated
1503	2.56e-10	2.33e-11	0.281	-6.68363	-1.87781	726.68	CTPS1	CTP synthase 1
80131	2.58e-10	2.35e-11	0.3072	-6.68251	-2.0526	133.61	LRRC8E	leucine rich repeat containing 8 VRAC subunit E
57619	2.59e-10	2.36e-11	0.1662	6.682	1.11023	3690.93	SHROOM3	shroom family member 3
8089	2.69e-10	2.45e-11	0.1072	-6.67626	-0.715649	258.9	YEATS4	YEATS domain containing 4
92482	2.69e-10	2.45e-11	0.1188	6.67607	0.793119	442.69	BBIP1	BBSome interacting protein 1
28906	2.71e-10	2.47e-11	0.4573	6.67523	3.05246	281.33	IGKV6-21	immunoglobulin kappa variable 6-21 (non-functional)
4061	2.71e-10	2.47e-11	0.2969	-6.67491	-1.98194	1728.23	LY6E	lymphocyte antigen 6 family member E
112	2.73e-10	2.49e-11	0.1409	6.67399	0.940634	2599.73	ADCY6	adenylate cyclase 6
11137	2.73e-10	2.49e-11	0.0797	-6.67375	-0.531617	897.57	PWP1	PWP1 homolog, endonuclein
105376567	2.73e-10	2.5e-11	0.5728	6.67343	3.8224	257.28	LOC105376567	uncharacterized LOC105376567
3075	2.74e-10	2.5e-11	0.4273	-6.67331	-2.85122	6701.96	CFH	complement factor H
56648	2.75e-10	2.52e-11	0.2114	-6.67242	-1.41084	113.85	EIF5A2	eukaryotic translation initiation factor 5A2
1164	2.77e-10	2.53e-11	0.214	-6.67142	-1.42743	820.34	CKS2	CDC28 protein kinase regulatory subunit 2
55308	2.78e-10	2.55e-11	0.0892	-6.67066	-0.595261	951.94	DDX19A	DEAD-box helicase 19A
55840	2.8e-10	2.57e-11	0.1738	6.66928	1.15879	120.66	EAF2	ELL associated factor 2
90853	2.84e-10	2.6e-11	0.3655	-6.66735	-2.4369	46.22	SPOCD1	SPOC domain containing 1
166968	2.89e-10	2.65e-11	0.2105	6.66485	1.40276	1476.2	MIER3	MIER family member 3
354	2.89e-10	2.65e-11	0.5103	6.66485	3.40084	36.02	KLK3	kallikrein related peptidase 3
16	2.89e-10	2.65e-11	0.1371	-6.66458	-0.913932	3186.06	AARS1	alanyl-tRNA synthetase 1
54554	2.9e-10	2.66e-11	0.1023	-6.66415	-0.68148	169.53	WDR5B	WD repeat domain 5B
3352	2.9e-10	2.67e-11	0.5038	-6.66376	-3.35744	45.62	HTR1D	5-hydroxytryptamine receptor 1D
23148	2.91e-10	2.67e-11	0.2507	6.66347	1.67074	46.52	NACAD	NAC alpha domain containing
100286986	2.96e-10	2.73e-11	0.4535	6.66054	3.02054	29.8	LOC100286986	atrophin-domain containing
9525	2.96e-10	2.73e-11	0.1289	6.66038	0.858236	1960.24	VPS4B	vacuolar protein sorting 4 homolog B
253982	3.01e-10	2.78e-11	0.2619	-6.65794	-1.74368	130.23	ASPHD1	aspartate beta-hydroxylase domain containing 1
50853	3.1e-10	2.86e-11	0.2508	6.65352	1.66842	2510.37	VILL	villin like
10231	3.12e-10	2.88e-11	0.301	6.65239	2.00216	370.29	RCAN2	regulator of calcineurin 2
1380	3.15e-10	2.91e-11	0.5722	6.65117	3.80575	196.64	CR2	complement C3d receptor 2
100616394	3.15e-10	2.91e-11	0.1045	-6.65103	-0.695073	303.16	MIR4444-1	microRNA 4444-1
9099	3.15e-10	2.91e-11	0.3738	6.65088	2.48584	229.49	USP2	ubiquitin specific peptidase 2
257415	3.25e-10	3.01e-11	0.0787	-6.6463	-0.523231	329.55	FAM133B	family with sequence similarity 133 member B
220042	3.25e-10	3.01e-11	0.2757	-6.64607	-1.83212	82.42	DDIAS	DNA damage induced apoptosis suppressor
57393	3.26e-10	3.02e-11	0.3111	-6.64552	-2.06747	47.54	CLTRN	collectrin, amino acid transport regulator
55076	3.27e-10	3.03e-11	0.3427	-6.64511	-2.27725	355.12	TMEM45A	transmembrane protein 45A
641638	3.28e-10	3.04e-11	0.1925	-6.6445	-1.27881	505.62	SNHG6	small nucleolar RNA host gene 6
4856	3.31e-10	3.07e-11	0.2417	6.6432	1.60576	98.97	CCN3	cellular communication network factor 3
401505	3.35e-10	3.11e-11	0.1362	-6.64129	-0.90438	859.78	TOMM5	translocase of outer mitochondrial membrane 5
110599563	3.37e-10	3.13e-11	0.6697	-6.6405	-4.44697	164.98	LY6G6F-LY6G6D	LY6G6F-LY6G6D readthrough
6662	3.38e-10	3.14e-11	0.2125	-6.6398	-1.411	2447.41	SOX9	SRY-box transcription factor 9
106635539	3.4e-10	3.16e-11	0.2272	-6.63895	-1.50829	44.16	SNORA105A	small nucleolar RNA, H/ACA box 105A
116225	3.42e-10	3.18e-11	0.1404	-6.63799	-0.932265	379.01	ZMYND19	zinc finger MYND-type containing 19
115123	3.42e-10	3.19e-11	0.2024	6.63765	1.34318	460.28	MARCHF3	membrane associated ring-CH-type finger 3
54475	3.42e-10	3.19e-11	0.1382	-6.63769	-0.917144	440.83	NLE1	notchless homolog 1
100505549	3.45e-10	3.21e-11	0.2096	6.63655	1.39075	250.6	ATP8B1-AS1	ATP8B1 antisense RNA 1
112268155	3.48e-10	3.25e-11	0.2119	-6.63483	-1.40602	1870.12	LOC112268155
338811	3.51e-10	3.28e-11	0.2276	6.63347	1.50987	22.59	TAFA2	TAFA chemokine like family member 2
29080	3.56e-10	3.32e-11	0.1242	-6.63151	-0.82364	333.24	CCDC59	coiled-coil domain containing 59
4605	3.59e-10	3.35e-11	0.3235	-6.63024	-2.14494	1083.69	MYBL2	MYB proto-oncogene like 2
28966	3.59e-10	3.36e-11	0.165	6.62997	1.09413	314.81	SNX24	sorting nexin 24
664709	3.64e-10	3.4e-11	0.1034	-6.62793	-0.685589	1015.9	HNRNPA1P10	heterogeneous nuclear ribonucleoprotein A1 pseudogene 10
55110	3.72e-10	3.48e-11	0.134	-6.6248	-0.888043	273.94	MAGOHB	mago homolog B, exon junction complex subunit
4857	3.77e-10	3.53e-11	0.3664	6.62266	2.42687	50.1	NOVA1	NOVA alternative splicing regulator 1
7465	3.83e-10	3.59e-11	0.1746	-6.62012	-1.15578	724.51	WEE1	WEE1 G2 checkpoint kinase
3588	3.88e-10	3.63e-11	0.1378	6.61832	0.911764	1504.54	IL10RB	interleukin 10 receptor subunit beta
8110	3.92e-10	3.68e-11	0.2916	6.6164	1.92907	129.76	DPF3	double PHD fingers 3
90874	3.94e-10	3.7e-11	0.2249	-6.6158	-1.48802	234.14	ZNF697	zinc finger protein 697
692201	3.95e-10	3.71e-11	0.3416	-6.61514	-2.25993	110.65	SNORD86	small nucleolar RNA, C/D box 86
1662	3.96e-10	3.72e-11	0.1388	-6.61474	-0.918329	523.58	DDX10	DEAD-box helicase 10
9343	4.02e-10	3.78e-11	0.0872	-6.61256	-0.576434	2096.82	EFTUD2	elongation factor Tu GTP binding domain containing 2
57678	4.03e-10	3.79e-11	0.2906	-6.61196	-1.92169	722.65	GPAM	glycerol-3-phosphate acyltransferase, mitochondrial
4543	4.1e-10	3.86e-11	0.4505	6.60947	2.9774	43.8	MTNR1A	melatonin receptor 1A
79656	4.15e-10	3.91e-11	0.3454	6.60752	2.28217	26.2	BEND5	BEN domain containing 5
4320	4.26e-10	4.02e-11	0.4087	-6.60346	-2.69863	813.41	MMP11	matrix metallopeptidase 11
107985359	4.26e-10	4.02e-11	0.3557	6.6033	2.34896	22.84	LOC107985359	uncharacterized LOC107985359
3251	4.26e-10	4.02e-11	0.176	-6.60328	-1.16241	590.81	HPRT1	hypoxanthine phosphoribosyltransferase 1
24140	4.32e-10	4.07e-11	0.1284	-6.60141	-0.847795	550.13	FTSJ1	FtsJ RNA 2'-O-methyltransferase 1
5357	4.33e-10	4.09e-11	0.2001	6.6009	1.321	5755.83	PLS1	plastin 1
6934	4.33e-10	4.09e-11	0.1109	6.60075	0.731936	1439.93	TCF7L2	transcription factor 7 like 2
101929340	4.38e-10	4.14e-11	0.2846	6.59905	1.87812	45.29	ESAM-AS1	ESAM antisense RNA 1
57696	4.38e-10	4.14e-11	0.1011	-6.59907	-0.667388	444.7	DDX55	DEAD-box helicase 55
392636	4.41e-10	4.17e-11	0.5465	-6.59795	-3.60603	206.02	AGMO	alkylglycerol monooxygenase
51649	4.46e-10	4.22e-11	0.1239	-6.59602	-0.817441	757.09	MRPS23	mitochondrial ribosomal protein S23
23673	4.47e-10	4.23e-11	0.1074	6.59565	0.708593	1017.53	STX12	syntaxin 12
79899	4.47e-10	4.24e-11	0.1846	6.59538	1.21738	1413.75	PRR5L	proline rich 5 like
51236	4.5e-10	4.26e-11	0.1632	-6.59462	-1.07605	588.09	HGH1	HGH1 homolog
1838	4.53e-10	4.3e-11	0.1435	-6.59347	-0.946172	156.51	DTNB	dystrobrevin beta
29015	4.53e-10	4.29e-11	0.2767	-6.59353	-1.82472	849.39	SLC43A3	solute carrier family 43 member 3
80017	4.55e-10	4.32e-11	0.1625	6.59253	1.07112	975.64	DGLUCY	D-glutamate cyclase
5151	4.57e-10	4.34e-11	0.1589	6.59199	1.04715	1616.74	PDE8A	phosphodiesterase 8A
105370447	4.65e-10	4.43e-11	0.0792	6.58907	0.521833	83.57	LOC105370447	uncharacterized LOC105370447
200162	4.68e-10	4.46e-11	0.1718	-6.58804	-1.13207	39.26	SPAG17	sperm associated antigen 17
105371168	4.69e-10	4.46e-11	0.2575	6.5878	1.69665	19.75	LOC105371168	uncharacterized LOC105371168
50854	4.78e-10	4.56e-11	0.1518	-6.58469	-0.999335	1663.31	SNHG32	small nucleolar RNA host gene 32
5869	4.9e-10	4.67e-11	0.0892	6.58114	0.587207	2410.1	RAB5B	RAB5B, member RAS oncogene family
57136	4.91e-10	4.68e-11	0.1865	-6.58073	-1.2276	3475.08	APMAP	adipocyte plasma membrane associated protein
89866	4.92e-10	4.69e-11	0.2803	-6.5803	-1.84424	318.13	SEC16B	SEC16 homolog B, endoplasmic reticulum export factor
7052	4.94e-10	4.71e-11	0.2756	-6.57971	-1.8134	4470.62	TGM2	transglutaminase 2
53405	4.96e-10	4.74e-11	0.2843	6.57885	1.87006	2476.46	CLIC5	chloride intracellular channel 5
221527	4.98e-10	4.76e-11	0.2192	-6.57829	-1.44173	196.59	ZBTB12	zinc finger and BTB domain containing 12
55244	4.99e-10	4.77e-11	0.4573	-6.57783	-3.00788	261.17	SLC47A1	solute carrier family 47 member 1
10241	5e-10	4.78e-11	0.1174	6.5776	0.772165	2780.98	CALCOCO2	calcium binding and coiled-coil domain 2
3489	5e-10	4.79e-11	0.306	6.57736	2.01265	266.9	IGFBP6	insulin like growth factor binding protein 6
113130	5e-10	4.79e-11	0.2423	-6.57727	-1.59374	488.14	CDCA5	cell division cycle associated 5
333	5.02e-10	4.82e-11	0.3581	6.57651	2.35517	44.85	APLP1	amyloid beta precursor like protein 1
124602	5.05e-10	4.85e-11	0.2926	6.57556	1.92374	85.9	KIF19	kinesin family member 19
10272	5.17e-10	4.96e-11	0.3266	-6.57202	-2.1464	830.2	FSTL3	follistatin like 3
5009	5.18e-10	4.98e-11	0.4762	-6.57166	-3.12944	398.64	OTC	ornithine transcarbamylase
80155	5.19e-10	4.99e-11	0.1318	-6.57135	-0.866063	905.1	NAA15	N-alpha-acetyltransferase 15, NatA auxiliary subunit
54749	5.2e-10	5e-11	0.2092	-6.57091	-1.37457	493.38	EPDR1	ependymin related 1
255411	5.2e-10	5e-11	0.1383	6.57099	0.909061	535.08	TEX49	testis expressed 49
79442	5.22e-10	5.03e-11	0.2458	-6.57013	-1.61493	178.37	LRRC2	leucine rich repeat containing 2
23582	5.24e-10	5.05e-11	0.1356	6.56955	0.890954	1081.9	CCNDBP1	cyclin D1 binding protein 1
22883	5.33e-10	5.13e-11	0.1448	6.56701	0.950994	5984.83	CLSTN1	calsyntenin 1
144100	5.39e-10	5.19e-11	0.1107	6.56526	0.726546	1590.65	PLEKHA7	pleckstrin homology domain containing A7
85315	5.4e-10	5.2e-11	0.2614	6.56498	1.71616	2748.84	PAQR8	progestin and adipoQ receptor family member 8
81563	5.45e-10	5.26e-11	0.1944	6.5634	1.27606	1449.96	C1orf21	chromosome 1 open reading frame 21
79776	5.45e-10	5.26e-11	0.3676	-6.56346	-2.41269	53.17	ZFHX4	zinc finger homeobox 4
3485	5.48e-10	5.29e-11	0.3751	-6.56247	-2.4616	3573.99	IGFBP2	insulin like growth factor binding protein 2
375057	5.52e-10	5.33e-11	0.397	6.56131	2.60455	109.34	STUM	stum, mechanosensory transduction mediator homolog
5008	5.55e-10	5.37e-11	0.4456	-6.56043	-2.92364	87.73	OSM	oncostatin M
6428	5.57e-10	5.39e-11	0.071	-6.5598	-0.465499	5521.69	SRSF3	serine and arginine rich splicing factor 3
84520	5.6e-10	5.42e-11	0.1311	6.55879	0.859578	254.2	GON7	GON7 subunit of KEOPS complex
5202	5.71e-10	5.53e-11	0.162	-6.55596	-1.06207	884.11	PFDN2	prefoldin subunit 2
1057	5.83e-10	5.65e-11	0.4411	-6.55264	-2.89027	136.73	CELP	carboxyl ester lipase pseudogene
644019	5.86e-10	5.68e-11	0.1434	-6.55184	-0.939697	325.91	ZNG1F	Zn regulated GTPase metalloprotein activator 1F
5209	5.87e-10	5.7e-11	0.1877	-6.55148	-1.22944	1469.19	PFKFB3	6-phosphofructo-2-kinase/fructose-2,6-biphosphatase 3
401466	5.88e-10	5.71e-11	0.1312	-6.55122	-0.859803	686.53	RBIS	ribosomal biogenesis factor
159371	5.89e-10	5.72e-11	0.2118	6.55077	1.38744	363.05	SLC35G1	solute carrier family 35 member G1
9542	5.9e-10	5.73e-11	0.3983	6.55057	2.60902	15.67	NRG2	neuregulin 2
367	5.93e-10	5.77e-11	0.4932	-6.54967	-3.23014	344.77	AR	androgen receptor
1160	5.95e-10	5.79e-11	0.4608	-6.5491	-3.01789	211.24	CKMT2	creatine kinase, mitochondrial 2
2563	5.97e-10	5.82e-11	0.4537	-6.54838	-2.9708	26.19	GABRD	gamma-aminobutyric acid type A receptor subunit delta
1114	6.09e-10	5.93e-11	0.5912	6.5455	3.86979	277.23	CHGB	chromogranin B
54704	6.13e-10	5.97e-11	0.1596	-6.54443	-1.04432	650.11	PDP1	pyruvate dehydrogenase phosphatase catalytic subunit 1
8795	6.17e-10	6.02e-11	0.1508	-6.54317	-0.986953	1428.35	TNFRSF10B	TNF receptor superfamily member 10b
286190	6.17e-10	6.02e-11	0.1607	-6.54323	-1.05149	156.9	LACTB2-AS1	LACTB2 antisense RNA 1
4585	6.29e-10	6.14e-11	0.4369	6.5403	2.85718	9419.06	MUC4	mucin 4, cell surface associated
149986	6.43e-10	6.28e-11	0.1056	-6.53688	-0.690366	1332.04	LSM14B	LSM family member 14B
339751	6.44e-10	6.29e-11	0.2887	-6.5366	-1.88722	97.31	MAP3K20-AS1	MAP3K20 antisense RNA 1
401024	6.54e-10	6.4e-11	0.482	6.53413	3.14974	240.62	FSIP2	fibrous sheath interacting protein 2
4953	6.58e-10	6.44e-11	0.1775	-6.53317	-1.15951	3236.5	ODC1	ornithine decarboxylase 1
10267	6.58e-10	6.45e-11	0.313	-6.53296	-2.04489	137.63	RAMP1	receptor activity modifying protein 1
63979	6.58e-10	6.45e-11	0.1755	-6.53297	-1.14651	309.58	FIGNL1	fidgetin like 1
10085	6.66e-10	6.53e-11	0.3343	6.53111	2.1836	1123.94	EDIL3	EGF like repeats and discoidin domains 3
54887	6.7e-10	6.57e-11	0.107	-6.53022	-0.698889	541.71	BLTP3A	bridge-like lipid transfer protein family member 3A
26579	6.74e-10	6.61e-11	0.3909	-6.52929	-2.55202	237.21	MYEOV	myeloma overexpressed
1366	6.77e-10	6.64e-11	0.2064	6.52846	1.34745	7869.75	CLDN7	claudin 7
84953	6.85e-10	6.72e-11	0.2114	6.52672	1.37997	300.25	MICALCL	replaced by ID 9645
4076	6.87e-10	6.75e-11	0.0843	-6.52614	-0.550238	4540.81	CAPRIN1	cell cycle associated protein 1
23491	6.87e-10	6.76e-11	0.2901	6.52596	1.89322	2781.67	CES3	carboxylesterase 3
1825	6.9e-10	6.78e-11	0.5904	-6.52538	-3.85235	102.49	DSC3	desmocollin 3
729533	6.91e-10	6.8e-11	0.2493	-6.52499	-1.62687	78.02	FAM72A	family with sequence similarity 72 member A
283651	6.93e-10	6.82e-11	0.2454	6.52456	1.6012	45.23	HMGN2P46	high mobility group nucleosomal binding domain 2 pseudogene 46
7122	6.94e-10	6.83e-11	0.2232	6.52429	1.45618	456.14	CLDN5	claudin 5
23635	6.96e-10	6.86e-11	0.2622	6.52359	1.71038	223.62	SSBP2	single stranded DNA binding protein 2
1412	6.98e-10	6.89e-11	0.4799	6.52309	3.13048	24.21	CRYBA2	crystallin beta A2
643327	6.99e-10	6.9e-11	0.2086	6.52279	1.36055	77.18	LOC643327	uncharacterized LOC643327
4734	7e-10	6.91e-11	0.2283	-6.52265	-1.48885	402.16	NEDD4	NEDD4 E3 ubiquitin protein ligase
5577	7.05e-10	6.97e-11	0.3333	6.52136	2.1734	239.55	PRKAR2B	protein kinase cAMP-dependent type II regulatory subunit beta
144983	7.06e-10	6.98e-11	0.1022	-6.52108	-0.666548	470.32	HNRNPA1L2	heterogeneous nuclear ribonucleoprotein A1 like 2
4891	7.09e-10	7.02e-11	0.1856	-6.52033	-1.21009	1487.2	SLC11A2	solute carrier family 11 member 2
253725	7.12e-10	7.04e-11	0.1431	6.51974	0.932748	2013.65	WASHC2C	WASH complex subunit 2C
7850	7.47e-10	7.4e-11	0.4139	6.5123	2.69536	577.1	IL1R2	interleukin 1 receptor type 2
25948	7.47e-10	7.4e-11	0.0947	-6.51236	-0.616847	947.88	KBTBD2	kelch repeat and BTB domain containing 2
51121	7.52e-10	7.45e-11	0.1162	-6.51132	-0.756371	336.79	RPL26L1	ribosomal protein L26 like 1
55163	7.61e-10	7.55e-11	0.1601	-6.50931	-1.04244	855.45	PNPO	pyridoxamine 5'-phosphate oxidase
79954	7.62e-10	7.56e-11	0.1051	-6.50905	-0.684156	607.78	NOL10	nucleolar protein 10
111064646	7.62e-10	7.56e-11	0.1496	6.50912	0.973837	449.07	TPM1-AS	TPM1 antisense RNA
3777	7.66e-10	7.6e-11	0.3483	6.50822	2.26677	40.99	KCNK3	potassium two pore domain channel subfamily K member 3
930	7.7e-10	7.66e-11	0.3452	6.50721	2.2461	91.43	CD19	CD19 molecule
55646	7.8e-10	7.76e-11	0.234	-6.50523	-1.52227	417.94	LYAR	Ly1 antibody reactive
2874	7.82e-10	7.78e-11	0.0911	6.50479	0.59257	1011.27	GPS2	G protein pathway suppressor 2
85450	7.9e-10	7.86e-11	0.1647	-6.50323	-1.07096	449.82	ITPRIP	inositol 1,4,5-trisphosphate receptor interacting protein
28923	7.95e-10	7.92e-11	0.4523	6.50212	2.94059	770.91	IGKV2-24	immunoglobulin kappa variable 2-24
105372300	7.97e-10	7.94e-11	0.2549	6.50172	1.65743	11.34	LOC105372300	uncharacterized LOC105372300
9848	7.98e-10	7.96e-11	0.3042	-6.50138	-1.97773	224.7	MFAP3L	microfibril associated protein 3 like
28885	8.1e-10	8.08e-11	0.4394	6.49908	2.85553	158.81	IGKV2D-24	immunoglobulin kappa variable 2D-24 (non-functional)
545	8.1e-10	8.09e-11	0.122	-6.49897	-0.793096	605.49	ATR	ATR serine/threonine kinase
6185	8.16e-10	8.15e-11	0.1322	-6.49787	-0.859177	5613.97	RPN2	ribophorin II
9495	8.22e-10	8.21e-11	0.2877	6.49665	1.86884	245.51	AKAP5	A-kinase anchoring protein 5
5782	8.33e-10	8.33e-11	0.1159	-6.49458	-0.752787	1508.69	PTPN12	protein tyrosine phosphatase non-receptor type 12
1846	8.41e-10	8.41e-11	0.3334	-6.49299	-2.1649	272.24	DUSP4	dual specificity phosphatase 4
6385	8.6e-10	8.61e-11	0.1889	-6.48957	-1.22566	5575.65	SDC4	syndecan 4
63929	8.64e-10	8.65e-11	0.1083	-6.4888	-0.702654	266.48	XPNPEP3	X-prolyl aminopeptidase 3
100129534	8.67e-10	8.68e-11	0.1774	6.48832	1.1512	38.32	LOC100129534	small nuclear ribonucleoprotein polypeptide N pseudogene
27292	8.68e-10	8.7e-11	0.0961	-6.48794	-0.623763	455.26	DIMT1	DIM1 rRNA methyltransferase and ribosome maturation factor
9100	8.68e-10	8.71e-11	0.0824	-6.48784	-0.534523	1951.18	USP10	ubiquitin specific peptidase 10
9060	8.69e-10	8.72e-11	0.2453	6.48759	1.59129	4037.76	PAPSS2	3'-phosphoadenosine 5'-phosphosulfate synthase 2
3070	8.79e-10	8.83e-11	0.2251	-6.4858	-1.45985	261.36	HELLS	helicase, lymphoid specific
5052	8.81e-10	8.85e-11	0.1055	-6.48545	-0.684004	5323.98	PRDX1	peroxiredoxin 1
100113386	8.82e-10	8.86e-11	0.1424	-6.48518	-0.923186	114.07	UCKL1-AS1	UCKL1 antisense RNA 1
8208	8.83e-10	8.88e-11	0.206	-6.48492	-1.33592	193.56	CHAF1B	chromatin assembly factor 1 subunit B
106144529	8.84e-10	8.89e-11	0.1407	-6.48468	-0.912623	24.5	GRPEL2-AS1	GRPEL2 antisense RNA 1
102724560	8.86e-10	8.91e-11	0.4492	-6.48433	-2.91292	400.88	LOC102724560	cystathionine beta-synthase like
7023	8.9e-10	8.96e-11	0.1933	-6.48355	-1.25324	425.04	TFAP4	transcription factor AP-4
9865	8.93e-10	9e-11	0.2226	6.48284	1.44309	165.04	TRIL	TLR4 interactor with leucine rich repeats
79750	8.95e-10	9.02e-11	0.3558	6.48253	2.30627	23.46	ZNF385D	zinc finger protein 385D
100874222	8.99e-10	9.07e-11	0.1553	-6.48168	-1.00667	82.05	OBI1-AS1	OBI1 antisense RNA 1
8565	9e-10	9.08e-11	0.1345	-6.48153	-0.871532	1578.06	YARS1	tyrosyl-tRNA synthetase 1
80045	9.04e-10	9.13e-11	0.1632	-6.48073	-1.05788	422.32	GPR157	G protein-coupled receptor 157
1879	9.06e-10	9.15e-11	0.2309	6.48033	1.49642	89.49	EBF1	EBF transcription factor 1
10075	9.17e-10	9.27e-11	0.0706	-6.47842	-0.45734	5441.69	HUWE1	HECT, UBA and WWE domain containing E3 ubiquitin protein ligase 1
84069	9.19e-10	9.29e-11	0.3204	-6.47806	-2.07573	63.4	PLEKHN1	pleckstrin homology domain containing N1
8120	9.19e-10	9.3e-11	0.3935	6.47793	2.54925	19.95	AP3B2	adaptor related protein complex 3 subunit beta 2
3801	9.22e-10	9.34e-11	0.286	-6.47734	-1.8526	535.76	KIFC3	kinesin family member C3
7329	9.45e-10	9.57e-11	0.1095	-6.47352	-0.708985	1959.89	UBE2I	ubiquitin conjugating enzyme E2 I
96764	9.5e-10	9.63e-11	0.1457	-6.47266	-0.942774	628.53	TGS1	trimethylguanosine synthase 1
57403	9.55e-10	9.68e-11	0.0918	-6.47184	-0.594372	1211.37	RAB22A	RAB22A, member RAS oncogene family
133121	9.56e-10	9.69e-11	0.4793	6.47163	3.10173	33.35	ENPP6	ectonucleotide pyrophosphatase/phosphodiesterase 6
2717	9.58e-10	9.72e-11	0.1509	-6.47118	-0.976184	364.08	GLA	galactosidase alpha
100533111	9.6e-10	9.75e-11	0.1893	-6.47074	-1.22483	22.18	ZNF670-ZNF695	ZNF670-ZNF695 readthrough (NMD candidate)
11057	9.6e-10	9.76e-11	0.216	-6.47066	-1.39786	3350.14	ABHD2	abhydrolase domain containing 2, acylglycerol lipase
81502	9.61e-10	9.77e-11	0.1419	-6.47055	-0.918372	2308.55	HM13	histocompatibility minor 13
4176	9.62e-10	9.78e-11	0.1786	-6.47028	-1.15564	3949.84	MCM7	minichromosome maintenance complex component 7
107985921	9.65e-10	9.82e-11	0.1282	6.46967	0.829651	58.17	LOC107985921
23658	9.79e-10	9.97e-11	0.1384	-6.46745	-0.895247	585.45	LSM5	LSM5 homolog, U6 small nuclear RNA and mRNA degradation associated
7818	9.84e-10	1e-10	0.0917	-6.4666	-0.592954	1751.9	DAP3	death associated protein 3
55238	9.99e-10	1.02e-10	0.1177	-6.46427	-0.760736	383.38	SLC38A7	solute carrier family 38 member 7
3673	1e-09	1.02e-10	0.2392	-6.46392	-1.54595	1417.68	ITGA2	integrin subunit alpha 2
6636	1.01e-09	1.03e-10	0.1453	-6.46282	-0.93877	810.36	SNRPF	small nuclear ribonucleoprotein polypeptide F
8692	1.04e-09	1.06e-10	0.1441	-6.45768	-0.930429	1020.51	HYAL2	hyaluronidase 2
63876	1.04e-09	1.06e-10	0.2041	6.45777	1.31782	53.74	PKNOX2	PBX/knotted 1 homeobox 2
27340	1.04e-09	1.06e-10	0.1617	-6.45772	-1.04433	537.68	UTP20	UTP20 small subunit processome component
3233	1.06e-09	1.09e-10	0.5162	6.45444	3.33161	136.28	HOXD4	homeobox D4
728609	1.07e-09	1.1e-10	0.1041	6.45292	0.671789	127.37	SDHAP3	SDHA pseudogene 3
26998	1.08e-09	1.1e-10	0.6685	-6.45221	-4.31337	75.73	FETUB	fetuin B
135644	1.08e-09	1.11e-10	0.4229	6.45183	2.72863	110.1	TRIM40	tripartite motif containing 40
54931	1.08e-09	1.11e-10	0.1098	-6.45104	-0.708231	454.4	TRMT10C	tRNA methyltransferase 10C, mitochondrial RNase P subunit
203562	1.1e-09	1.13e-10	0.3681	6.44882	2.37398	10.75	TMEM31	transmembrane protein 31
64983	1.12e-09	1.15e-10	0.0997	-6.4462	-0.642922	909.01	MRPL32	mitochondrial ribosomal protein L32
79616	1.13e-09	1.16e-10	0.2797	6.44505	1.80295	398.03	CCNJL	cyclin J like
126731	1.15e-09	1.18e-10	0.1227	-6.44231	-0.790178	201.91	CCSAP	centriole, cilia and spindle associated protein
129401	1.15e-09	1.18e-10	0.1248	-6.44227	-0.803836	285.93	NUP35	nucleoporin 35
9631	1.16e-09	1.19e-10	0.1492	-6.44095	-0.960778	601.23	NUP155	nucleoporin 155
2149	1.16e-09	1.19e-10	0.2142	-6.44036	-1.37943	852.31	F2R	coagulation factor II thrombin receptor
116092	1.16e-09	1.19e-10	0.1751	-6.44008	-1.12775	982.18	DNTTIP1	deoxynucleotidyltransferase terminal interacting protein 1
110091775	1.17e-09	1.2e-10	0.0995	-6.43882	-0.640673	473.34	CFAP298-TCP10L	CFAP298-TCP10L readthrough
2888	1.17e-09	1.21e-10	0.4566	-6.43829	-2.93942	117.12	GRB14	growth factor receptor bound protein 14
440712	1.18e-09	1.22e-10	0.3634	6.4372	2.33912	38.98	RHEX	regulator of hemoglobinization and erythroid cell expansion
1635	1.2e-09	1.23e-10	0.1024	-6.4352	-0.658674	1387.3	DCTD	dCMP deaminase
23500	1.2e-09	1.24e-10	0.2277	6.43467	1.46523	451.46	DAAM2	dishevelled associated activator of morphogenesis 2
8675	1.2e-09	1.24e-10	0.1118	-6.43466	-0.719343	1805.02	STX16	syntaxin 16
55166	1.2e-09	1.24e-10	0.1591	-6.43382	-1.02348	114.55	CENPQ	centromere protein Q
7102	1.2e-09	1.24e-10	0.3162	6.43379	2.0343	1372.81	TSPAN7	tetraspanin 7
79834	1.21e-09	1.26e-10	0.1148	6.4325	0.738495	1078.71	PEAK1	pseudopodium enriched atypical kinase 1
9583	1.22e-09	1.26e-10	0.1227	6.43158	0.789018	1315.95	ENTPD4	ectonucleoside triphosphate diphosphohydrolase 4
23528	1.22e-09	1.26e-10	0.1339	-6.43145	-0.860882	386.63	ZNF281	zinc finger protein 281
5639	1.23e-09	1.27e-10	0.1638	6.43034	1.05352	248.45	PRRG2	proline rich and Gla domain 2
107986569	1.23e-09	1.28e-10	0.4236	6.42965	2.72341	12.34	LOC107986569
64946	1.24e-09	1.28e-10	0.2217	-6.42944	-1.42527	141.93	CENPH	centromere protein H
9993	1.24e-09	1.28e-10	0.1129	6.42944	0.726035	3729.06	DGCR2	DiGeorge syndrome critical region gene 2
100996492	1.25e-09	1.29e-10	0.4361	-6.42811	-2.80323	97.67	CTXND1	cortexin domain containing 1
2668	1.26e-09	1.3e-10	0.4059	6.42671	2.60868	35.21	GDNF	glial cell derived neurotrophic factor
121260	1.26e-09	1.3e-10	0.0989	-6.42675	-0.635824	400.35	SLC15A4	solute carrier family 15 member 4
5016	1.26e-09	1.31e-10	0.1853	-6.42657	-1.19079	73.76	OVGP1	oviductal glycoprotein 1
3183	1.26e-09	1.31e-10	0.08	-6.42644	-0.514284	8892.27	HNRNPC	heterogeneous nuclear ribonucleoprotein C
88455	1.27e-09	1.32e-10	0.1272	6.42475	0.817257	1335.85	ANKRD13A	ankyrin repeat domain 13A
206358	1.27e-09	1.32e-10	0.2466	6.42452	1.58423	1749.49	SLC36A1	solute carrier family 36 member 1
100533179	1.27e-09	1.32e-10	0.1069	-6.42439	-0.686518	396.31	UBE2F-SCLY	UBE2F-SCLY readthrough (NMD candidate)
3838	1.27e-09	1.33e-10	0.2126	-6.42406	-1.36552	1515.57	KPNA2	karyopherin subunit alpha 2
389206	1.29e-09	1.34e-10	0.3278	6.42241	2.1052	16.33	BEND4	BEN domain containing 4
79958	1.3e-09	1.35e-10	0.1394	6.42138	0.894917	1855.92	DENND1C	DENN domain containing 1C
79710	1.3e-09	1.36e-10	0.2009	-6.4208	-1.28963	516.5	MORC4	MORC family CW-type zinc finger 4
22803	1.31e-09	1.37e-10	0.1513	-6.41946	-0.971362	2128.6	XRN2	5'-3' exoribonuclease 2
8999	1.33e-09	1.39e-10	0.4059	6.41682	2.60455	28.36	CDKL2	cyclin dependent kinase like 2
4331	1.34e-09	1.4e-10	0.1096	-6.41622	-0.703232	186.16	MNAT1	MNAT1 component of CDK activating kinase
55512	1.35e-09	1.41e-10	0.2445	6.41518	1.56837	1366.28	SMPD3	sphingomyelin phosphodiesterase 3
221079	1.35e-09	1.41e-10	0.1873	-6.41481	-1.20161	921.41	ARL5B	ADP ribosylation factor like GTPase 5B
1508	1.38e-09	1.45e-10	0.2008	-6.41083	-1.28742	20732	CTSB	cathepsin B
288	1.39e-09	1.45e-10	0.2252	6.41015	1.44338	1146.47	ANK3	ankyrin 3
6897	1.41e-09	1.48e-10	0.131	-6.40749	-0.839314	2238.52	TARS1	threonyl-tRNA synthetase 1
26133	1.41e-09	1.48e-10	0.0805	-6.4075	-0.51597	2623.61	TRPC4AP	transient receptor potential cation channel subfamily C member 4 associated protein
107986852	1.42e-09	1.49e-10	0.2781	-6.40661	-1.7817	24.1	LOC107986852	uncharacterized LOC107986852
89910	1.42e-09	1.49e-10	0.0695	6.40621	0.445469	1264.35	UBE3B	ubiquitin protein ligase E3B
4355	1.43e-09	1.5e-10	0.3454	6.40561	2.21236	87	MPP2	MAGUK p55 scaffold protein 2
3687	1.43e-09	1.51e-10	0.2311	-6.40478	-1.48025	524.71	ITGAX	integrin subunit alpha X
255308	1.45e-09	1.52e-10	0.1318	-6.40334	-0.84427	131.01	EIF2S3B	eukaryotic translation initiation factor 2 subunit gamma B
693206	1.45e-09	1.53e-10	0.2569	-6.4028	-1.64461	48.93	MIR621	microRNA 621
6633	1.45e-09	1.53e-10	0.1033	-6.4028	-0.661442	2249.41	SNRPD2	small nuclear ribonucleoprotein D2 polypeptide
127833	1.45e-09	1.53e-10	0.2366	6.40235	1.51481	28.51	SYT2	synaptotagmin 2
547	1.45e-09	1.53e-10	0.3886	6.40234	2.48783	60.1	KIF1A	kinesin family member 1A
105375918	1.48e-09	1.56e-10	0.4539	6.39923	2.90439	19.21	LOC105375918	uncharacterized LOC105375918
4225	1.51e-09	1.59e-10	0.5821	6.39668	3.72376	117.08	MEP1B	meprin A subunit beta
84798	1.52e-09	1.6e-10	0.1796	-6.39527	-1.14856	939.19	C19orf48	multidrug resistance-related protein
3662	1.53e-09	1.61e-10	0.3901	6.39423	2.49422	483.23	IRF4	interferon regulatory factor 4
6356	1.55e-09	1.63e-10	0.4376	6.39251	2.79755	119.51	CCL11	C-C motif chemokine ligand 11
729262	1.55e-09	1.64e-10	0.1667	6.39186	1.0655	34.36	NUTM2B	NUT family member 2B
9928	1.56e-09	1.65e-10	0.2736	-6.39122	-1.74875	172.26	KIF14	kinesin family member 14
100129503	1.56e-09	1.65e-10	0.2227	6.39097	1.42324	28.03	LOC100129503
339977	1.57e-09	1.66e-10	0.3015	6.39003	1.92687	272.64	LRRC66	leucine rich repeat containing 66
105379173	1.58e-09	1.67e-10	0.1295	6.38901	0.827439	276.78	LOC105379173	uncharacterized LOC105379173
64802	1.58e-09	1.67e-10	0.1349	6.38862	0.862131	475.29	NMNAT1	nicotinamide nucleotide adenylyltransferase 1
60487	1.6e-09	1.7e-10	0.1362	-6.38664	-0.870115	344.74	TRMT11	tRNA methyltransferase 11 homolog
4653	1.6e-09	1.7e-10	0.7506	6.38637	4.79353	64.03	MYOC	myocilin
388135	1.61e-09	1.71e-10	0.3271	6.38519	2.08859	32.45	INSYN1	inhibitory synaptic factor 1
100847079	1.63e-09	1.73e-10	0.1426	6.38347	0.910395	51.49	MIR5193	microRNA 5193
8504	1.64e-09	1.74e-10	0.1147	-6.38289	-0.73214	236.07	PEX3	peroxisomal biogenesis factor 3
81624	1.69e-09	1.79e-10	0.3002	-6.3781	-1.9148	224.71	DIAPH3	diaphanous related formin 3
51561	1.69e-09	1.79e-10	0.4285	-6.37801	-2.73282	39.09	IL23A	interleukin 23 subunit alpha
9388	1.69e-09	1.8e-10	0.2504	-6.37754	-1.59713	555.62	LIPG	lipase G, endothelial type
27010	1.72e-09	1.83e-10	0.1697	6.37534	1.08181	170.71	TPK1	thiamin pyrophosphokinase 1
[truncated: 16,800 more rows]

## Sheet: Sheet1
Symbol	pvalue	log2FoldChange
IGFBP1	5.7e-68	-9.11851
CYP2E1	3.4e-62	-8.91362
HPR	6.43e-62	-9.6959
APCS	3.17e-61	-9.41348
APOA2	3.08e-61	-9.53917
ORM2	2.07e-60	-9.20963
APOA1-AS	6.09e-60	-9.42689
HP	8.25e-60	-9.30207
VTN	8.47e-60	-9.2484
FGL1	3.46e-59	-9.19549
APOA1	4.16e-58	-9.31853
APOC3	9.06e-58	-9.36912
APOH	2.14e-57	-9.02383
HPX	2.79e-57	-8.78973
AMBP	1.11e-56	-9.34703
ITIH3	3.21e-56	-8.28883
ITIH1	1.58e-55	-9.5046
SERPINA7	1.51e-55	-8.43833
FGB	3.83e-55	-9.43645
ORM1	5.81e-55	-9.24659
FGA	9.76e-55	-9.34499
ITIH2	9.79e-55	-9.21274
F2	1.88e-54	-9.54193
PLG	2.11e-54	-9.43996
APOC4-APOC2	3.13e-54	-7.84514
FGG	5.42e-54	-9.46297
GC	8.98e-54	-9.26105
APOC2	3.55e-53	-7.77908
LBP	5.2e-53	-8.32322
CRP	7.7e-53	-8.14482
C8B	1.62e-52	-9.74777
ADH4	2.22e-52	-8.62905
CLDN1	5.91e-52	-5.6391
C9	7.94e-52	-9.19161
AQP9	8.89e-52	-7.41695
APOB	1.63e-51	-8.68799
CYP4A11	2.78e-51	-9.19311
SERPINC1	2.85e-51	-9.28944
TFR2	8.05e-51	-7.64841
AHSG	9.17e-51	-9.52559
MAT1A	1.03e-50	-8.99707
FMO3	2.69e-50	-7.45958
ASGR2	3.93e-50	-7.64225
RDH16	5.26e-50	-7.85631
HPD	8.03e-50	-8.67187
ASGR1	1.03e-49	-6.93893
SLC25A47	2.19e-49	-8.53355
TF	1.06e-48	-8.64394
BAAT	7.08e-48	-8.91715
FTCD	1.29e-47	-8.04416
COLEC10	2.04e-47	-5.69563
SAA2-SAA4	2.43e-47	-8.18698
HABP2	5.02e-47	-8.25773
CPS1	3.19e-46	-8.3987
OLR1	3.58e-46	-5.53116
SLC2A2	4.47e-46	-9.11375
SERPINF2	4.54e-46	-7.02986
C8A	5.17e-46	-9.47915
ARG1	5.39e-46	-8.49567
CYP2C8	6.72e-46	-8.11807
SERPIND1	2.2e-45	-8.86291
RBP4	5.17e-45	-7.375
HRG	8.06e-45	-8.41095
ITIH4	8.33e-45	-7.43953
AADAC	8.78e-45	-8.22008
SERPINA10	1.83e-44	-7.57503
A1BG	4.72e-44	-6.83046
F9	6.38e-44	-9.4194
SLC38A3	7.41e-44	-8.18425
GLYATL1	1.21e-43	-7.31772
TTR	2.03e-43	-8.00081
HAMP	2.89e-43	-8.96544
APOF	6e-43	-9.17291
SLC22A1	1.34e-42	-7.79885
SPP1	1.41e-42	-5.63785
PAH	2.64e-42	-8.47918
COLEC11	7.91e-42	-4.83535
C6	7.98e-42	-7.14529
APOC1	1.49e-41	-6.05414
HSD17B13	1.61e-41	-7.32557
SERPINA3	1.69e-41	-7.09125
ITIH4-AS1	3.08e-41	-7.48288
PON1	4e-41	-8.07808
CFHR1	5.74e-41	-6.95073
CFHR3	1.88e-40	-7.50551
SAA2	2.39e-40	-7.96007
UPB1	1.13e-39	-7.3214
F7	1.9e-39	-7.40746
BHMT	1.99e-39	-8.40125
CCAT1	5.62e-39	-4.37281
FCN3	2.22e-38	-7.04865
AGXT	2.72e-38	-6.99731
A1BG-AS1	3.15e-38	-6.49698
SNTB1	1.95e-37	-2.57376
F5	4.08e-37	-6.19279
ETV4	5.51e-37	-4.35905
INHBE	1.21e-36	-6.52805
SERPINA4	2.11e-36	-9.44784
AHCY	3.48e-36	-1.56934
SERPINA11	4.6e-36	-7.57864
SAA1	6.7e-36	-7.31477
ABCC2	8.25e-36	-5.31242
CYP2A6	1.47e-35	-8.38971
LPA	1.79e-35	-7.17893
CDKN2B	1.05e-34	3.34807
LOC105372485	1.14e-34	-6.67473
HSD11B1	7.09e-34	-6.02806
C4BPA	1.38e-33	-6.37646
PGLYRP2	1.6e-33	-7.25992
FCGR3A	1.78e-33	-3.40142
ALB	2.28e-33	-9.4667
INHBA	2.55e-33	-5.04952
C5	3.62e-33	-5.93764
AHCYL2	5.32e-33	3.10711
ATP11A	5.48e-33	-2.01107
TNFRSF12A	6.27e-33	-3.2293
EVA1A	7.17e-33	-4.54089
ALDH8A1	7.12e-33	-7.03898
SLC27A5	2.12e-32	-5.76719
AGT	2.19e-32	-5.26067
CEMIP	3.54e-32	-4.61161
AJUBA	5.26e-32	-3.10862
ITGBL1	8.92e-32	-4.02756
GART	9.27e-32	-1.09819
HPN	1.1e-31	-6.6273
NPC1L1	1.5e-31	-5.39113
SERPINA1	1.68e-31	-5.14525
PNPLA3	2.83e-31	-5.25579
ART4	3.65e-31	-4.71426
SULT2A1	1.03e-30	-7.36763
DGAT2	1.04e-30	-3.22149
COL10A1	1.05e-30	-6.151
CFI	1.39e-30	-4.76066
TAT	1.61e-30	-6.40205
C2orf88	1.82e-30	4.11958
UTP4	4.37e-30	-1.31417
C16orf89	5.82e-30	3.6428
CYP2C9	8.09e-30	-7.17884
HSD3B2	9.77e-30	6.88022
CTHRC1	1.26e-29	-3.92937
KNG1	1.6e-29	-6.43114
CRHBP	1.63e-29	-5.35728
MET	3.07e-29	-1.71971
NEGR1	3.53e-29	3.88804
PELATON	4.42e-29	-3.1776
F12	4.99e-29	-4.09534
SLC11A1	5.22e-29	-3.8327
FENDRR	6.56e-29	3.74377
PROX1	7.05e-29	-2.64259
ADAMTS2	8.62e-29	-2.87717
GLP2R	1.1e-28	3.65281
LPAR1	1.15e-28	2.38748
AOX1	1.5e-28	-5.6942
AZGP1	2.57e-28	-5.08851
HECW2	2.66e-28	-2.64448
SERPINA5	5.16e-28	-5.65188
KRT24	6.96e-28	6.64534
SPTBN2	9.94e-28	-2.74625
PROC	1.11e-27	-5.13839
CA4	1.18e-27	4.61207
ALDH4A1	1.37e-27	-3.36759
NSG1	1.54e-27	3.30849
BGN	1.66e-27	-3.69744
NR0B2	1.84e-27	-3.99172
MIR675	1.92e-27	-6.21689
TRPA1	2.1e-27	3.52149
FOXQ1	2.27e-27	-5.57157
AMDHD1	3.18e-27	-5.35772
CSE1L	3.82e-27	-1.63329
NPM1	4.18e-27	-1.14832
ADAMTS12	4.48e-27	-2.98031
CBFB	5.71e-27	-1.27436
TDO2	5.91e-27	-5.83457
ABCG5	6.23e-27	-5.34248
SLC6A1	6.61e-27	-4.73947
PI16	7.16e-27	4.25618
H19	7.7e-27	-6.01734
HOTS	8.69e-27	-6.01824
FAP	8.81e-27	-3.63032
RGN	8.93e-27	-5.50325
CLCA4-AS1	9.87e-27	5.30392
ADGRL3	1.02e-26	3.09914
OIT3	1.43e-26	-4.08804
TMEM97	1.95e-26	-1.65426
LMO3	2.13e-26	3.77092
LOC102724852	2.21e-26	-5.97005
IGHA2	2.23e-26	5.10058
LOC112267876	2.46e-26	-6.09246
MLXIPL	2.81e-26	-3.50454
LDB3	3.57e-26	2.8509
VIP	4.29e-26	5.50561
SERPINE1	4.74e-26	-4.75196
RGMA	4.86e-26	3.68424
LOC107986554	6.26e-26	-5.39408
PLIN2	7.66e-26	-2.92078
ZBTB7C	7.74e-26	3.19977
CFAP251	9.14e-26	-2.57552
SLC6A19	1.21e-25	5.23034
DIS3	1.84e-25	-0.853417
SEC14L2	2.15e-25	-4.32101
RSPO1	2.2e-25	3.93542
SERPINA6	2.4e-25	-5.24984
PDE1C	2.41e-25	3.33637
ADCY2	2.57e-25	3.64006
CFB	2.92e-25	-4.76496
HHLA2	3.19e-25	3.40616
EPOP	3.39e-25	-3.42865
OGN	3.44e-25	3.82254
SLC6A6	3.69e-25	-2.73738
CP	3.93e-25	-5.18074
CLDN2	4.16e-25	-5.93915
PLGLB2	4.24e-25	-4.72033
UGT2B10	4.42e-25	-5.3948
EIF3M	4.56e-25	-0.687342
PEX26	4.62e-25	1.77071
LINC01348	5.3e-25	-4.43084
PLGLB1	5.48e-25	-4.78941
TCF21	5.67e-25	2.90315
TIMP1	7.27e-25	-3.14639
PRPH	7.64e-25	5.22099
SLC22A3	9.65e-25	-3.8725
SLC8A3	1.02e-24	3.20444
ADAM12	1.08e-24	-3.06727
MMP7	1.1e-24	-6.58904
REP15	1.14e-24	4.09892
KIAA1549	1.15e-24	-1.93627
PRG4	1.29e-24	-4.45492
KRT17	1.28e-24	-6.16602
WDR43	1.77e-24	-1.27085
SHMT2	1.77e-24	-1.54706
PIANP	1.78e-24	2.77274
CEBPB	1.79e-24	-1.81857
LOC105374588	1.94e-24	4.10905
ALPI	2.1e-24	4.49095
NR3C2	2.39e-24	2.92229
ITLN1	2.78e-24	5.62269
PAK1IP1	3.23e-24	-1.12591
PNO1	3.31e-24	-1.36833
HSPD1	3.57e-24	-1.55775
MAP3K20	3.81e-24	-1.61917
NELFCD	4.25e-24	-1.34765
MASP2	5.31e-24	-4.45371
JADE3	5.36e-24	-1.48925
B3GALT5	5.6e-24	4.16515
AKR1C4	6.52e-24	-5.34666
LINC01018	7.19e-24	-5.9337
THRSP	8.41e-24	-5.17574
GRIK3	9.15e-24	5.29212
PLCD1	9.36e-24	1.93394
RPL7L1	9.57e-24	-0.817288
EIF2S2	1.37e-23	-1.24369
COL11A1	1.43e-23	-4.17845
FCGBP	1.46e-23	4.67472
DMGDH	1.6e-23	-5.81822
CDO1	1.66e-23	-5.13951
ABHD3	2e-23	1.6519
FAM135B	2.13e-23	3.82321
CA2	2.18e-23	4.06476
TLL1	2.48e-23	2.87953
NNMT	2.55e-23	-4.58794
TM4SF4	3.2e-23	-6.4268
TRAP1	3.75e-23	-1.22151
MTHFD1L	3.77e-23	-2.27815
GATM	4.1e-23	-4.22191
CA9	4.12e-23	-5.26686
C3	4.2e-23	-4.62787
PRIMA1	4.38e-23	5.06149
SPIB	5.56e-23	4.35238
CCL28	5.68e-23	3.22277
PON3	5.7e-23	-5.00446
CDKN2B-AS1	6.31e-23	5.1605
TMEM72	6.38e-23	4.16452
GOLT1A	6.88e-23	-3.10337
NFE2L3	7.04e-23	-2.48282
PPM1H	7.02e-23	-1.96696
TRIB3	7.2e-23	-3.31947
NPW	7.47e-23	-4.39874
TINCR	8.44e-23	3.90598
YTHDF1	8.65e-23	-0.915207
PCSK2	9.39e-23	4.60281
BYSL	9.72e-23	-1.52875
LOC105379189	1.07e-22	-2.95345
NRXN1	1.09e-22	4.80742
VSNL1	1.16e-22	-2.67216
NPY	1.22e-22	4.85857
ACSM5	1.23e-22	-4.98556
MADCAM1	1.34e-22	3.34856
MATCAP2	1.49e-22	-1.91271
IGHA1	1.68e-22	3.84188
MYC	1.7e-22	-1.98624
GCGR	1.79e-22	-5.33234
CCT6A	2e-22	-1.29665
GAS2	2.19e-22	-3.16494
LOC105373335	2.28e-22	-1.47281
B3GNT6	2.71e-22	4.87713
RSPO2	2.74e-22	4.75469
PHLDA1	2.78e-22	-3.13795
REEP6	3.08e-22	-3.11319
DHDDS	3.17e-22	1.20484
TGFBI	3.35e-22	-2.67187
NIT2	3.4e-22	-1.1785
PKLR	4.31e-22	-3.31007
SLCO4A1	4.33e-22	-3.01223
PRKG2	4.35e-22	3.75141
BMAL2	4.86e-22	-2.0579
SORCS1	4.9e-22	4.48327
GLTP	5.02e-22	1.49974
TRPM6	5.36e-22	4.34951
PLP1	5.38e-22	5.13042
NOTUM	5.5e-22	-6.54532
FRMD3	6.25e-22	2.92677
DARS1	6.56e-22	-1.21554
MARCO	7.31e-22	-4.63692
C15orf48	7.4e-22	2.65531
IL1RAP	7.6e-22	-2.60687
CADM3-AS1	8.49e-22	4.27683
LINC02418	9.28e-22	-5.82572
ASB2	9.4e-22	2.3293
MRGBP	9.49e-22	-1.36436
SLC1A2	1.01e-21	-5.29772
SLC25A32	1.04e-21	-1.24127
PRR7	1.05e-21	-2.4541
STAU1	1.07e-21	-0.763589
ADAM33	1.13e-21	4.15746
WNT3	1.15e-21	-2.57991
ADAMDEC1	1.22e-21	4.14696
LOC107986847	1.24e-21	3.71021
SLC17A7	1.28e-21	2.97856
NOP58	1.3e-21	-1.20996
CADM3	1.31e-21	4.37817
DES	1.34e-21	4.15889
FAM89A	1.41e-21	-1.77161
IPO5	1.42e-21	-1.14137
RCL1	1.5e-21	-1.77123
SCARA5	1.55e-21	4.54466
PSAT1	1.58e-21	-3.22063
SOX10	1.62e-21	4.74318
G0S2	1.64e-21	-3.01264
NEFM	1.64e-21	4.01799
COL4A6	1.75e-21	4.21534
NSG2	1.8e-21	5.48436
LHFPL4	1.92e-21	4.38185
ANLN	1.99e-21	-2.44274
CBX3	2.04e-21	-1.30141
ZG16	2.12e-21	5.06896
NUDCD1	2.15e-21	-1.47524
LINC02884	2.26e-21	2.92323
MST1	2.38e-21	-3.68776
INHBB	2.39e-21	-3.70546
ABCG8	2.43e-21	-5.15952
LZTS1	2.69e-21	-2.65519
UTP14A	2.76e-21	-1.34969
SCGB2A1	2.77e-21	4.07078
SULT1B1	3.14e-21	2.88157
KLKB1	3.52e-21	-4.67954
TP53I3	3.55e-21	1.65518
ATG9B	3.58e-21	-2.67851
MAB21L2	3.63e-21	2.81123
PIPOX	3.65e-21	-5.47264
SLCO4A1-AS1	4e-21	-2.99433
ATP1A2	4.14e-21	3.48777
TPSAB1	4.32e-21	3.08605
C4B	4.71e-21	-4.20572
LRP8	4.88e-21	-2.50666
GRIN2B	4.87e-21	-3.29006
RIPK2	5.77e-21	-1.57967
ATAD2	5.78e-21	-1.84689
SORD	5.81e-21	-2.34316
SSB	5.88e-21	-1.00555
LOC112268445	6.67e-21	4.77325
FOXF1	6.87e-21	2.05487
IQCN	6.94e-21	2.60486
POLR2D	7.04e-21	-0.720806
MIR147B	7.14e-21	2.62145
LOC101927522	7.19e-21	4.18554
GAMT	7.58e-21	-4.15061
BEST4	7.82e-21	5.11778
LINC00974	7.9e-21	4.87735
CEBPB-AS1	8.15e-21	-1.56619
CA7	8.43e-21	4.96801
TPSB2	8.47e-21	3.09508
CHRDL1	8.76e-21	4.2737
LOC105369515	9.28e-21	4.5056
GUCA2B	9.72e-21	5.30915
RTKN	1.12e-20	-1.2358
INS-IGF2	1.25e-20	-5.24519
ENTR1	1.39e-20	-0.828362
EFCC1	1.5e-20	1.95511
C4A	1.71e-20	-4.21849
IGF2	1.83e-20	-5.30915
SLC13A3	1.85e-20	-3.98496
CNNM2	2.01e-20	1.05803
TMEM123	2.01e-20	-0.916151
ELFN1	2.17e-20	-3.17497
ZZEF1	2.23e-20	1.48906
WDR75	2.8e-20	-0.912626
TAT-AS1	2.91e-20	-4.60209
CFD	3.62e-20	2.98592
GRIK5	3.76e-20	2.3462
BEST2	3.8e-20	5.15876
LAMA1	3.86e-20	2.89347
DBH	3.93e-20	-3.89755
ONECUT2	4.19e-20	-3.84595
FAM83H-AS1	5.07e-20	-2.32581
KRT7	5.62e-20	-4.77708
HILPDA	6.28e-20	-2.32352
PCID2	6.8e-20	-0.975477
MYOCD	7.19e-20	2.51552
TUBB4A	7.43e-20	2.49746
HAL	8.51e-20	-4.49797
TTI1	9.39e-20	-1.10089
SLC5A6	1.03e-19	-1.84515
NCL	1.07e-19	-0.85176
MEX3A	1.1e-19	-2.58118
CYP4F3	1.12e-19	-3.37863
CLPB	1.2e-19	-0.98605
LRRN4CL	1.24e-19	3.74438
ZER1	1.28e-19	1.14628
ADH1A	1.32e-19	-4.79479
CMSS1	1.42e-19	-1.70408
ZNF536	1.54e-19	4.91758
KHK	1.56e-19	-2.88214
PLCE1	1.58e-19	2.05282
SCML1	1.8e-19	-1.60385
RAN	1.82e-19	-0.98358
NUFIP1	1.84e-19	-1.44706
OGFOD1	1.85e-19	-0.703716
CEACAM7	1.9e-19	4.46548
MUSK	1.97e-19	4.13374
TREM1	2.01e-19	-4.15071
TMEM151B	2.1e-19	4.36204
CXCL8	2.21e-19	-4.32533
CBFA2T3	2.21e-19	1.66824
SMIM5	2.35e-19	2.43977
APPL2	2.53e-19	1.63523
TRPV4	2.54e-19	-2.85853
NIFK	2.59e-19	-1.03365
C4BPB	2.61e-19	-4.32241
DDX21	2.65e-19	-1.48699
CDK4	2.82e-19	-1.03912
FUT1	3.2e-19	-2.46187
PROX1-AS1	3.51e-19	-3.03541
ZNF575	3.88e-19	2.057
CYP3A4	4.06e-19	-5.48784
FNDC4	4.15e-19	-3.86994
RFC3	4.16e-19	-1.8598
GRHL1	4.26e-19	-2.55261
FER1L6	4.27e-19	3.75215
CDK2	4.29e-19	-1.02393
RAD54B	4.42e-19	-1.76551
OGDHL	4.63e-19	-4.09624
CUL4A	4.67e-19	-0.793906
MEST	4.85e-19	-1.20576
ACVRL1	4.9e-19	2.15434
TNFRSF13B	4.92e-19	3.55971
FOXF2	5.04e-19	3.432
CASQ2	5.06e-19	2.96763
C12orf29	5.07e-19	-0.755714
NOX4	5.08e-19	-3.92163
PRDX4	5.3e-19	-1.26505
TPSG1	5.35e-19	3.84555
LOC105373608	5.4e-19	-3.77994
PSMA2	5.4e-19	-0.91478
ENC1	5.61e-19	-1.64415
RELL1	5.66e-19	1.48498
DHRS11	5.67e-19	2.4793
SLC26A3	5.95e-19	4.64951
CCT2	6.23e-19	-0.947936
RPF2	6.36e-19	-1.21026
QSOX2	6.59e-19	-0.931912
C1QTNF12	7.17e-19	2.67473
WDR72	7.7e-19	-4.07965
SLC7A14	7.85e-19	5.16387
WNT2B	7.87e-19	2.08575
TOMM20	8.06e-19	-0.739112
EPIST	8.11e-19	3.27869
RAE1	8.11e-19	-1.20365
PHOX2B	8.17e-19	4.97994
SLC25A23	8.31e-19	1.61995
CTSG	8.83e-19	3.55836
PRSS35	9.09e-19	-2.73912
EMSLR	9.24e-19	-3.00439
GTPBP4	9.26e-19	-1.10048
PITPNM3	1.11e-18	1.54835
MTTP	1.12e-18	-6.52247
MUC2	1.13e-18	4.05976
DPM1	1.15e-18	-1.03738
DARS1-AS1	1.31e-18	-1.15668
CMA1	1.36e-18	3.61104
CSTF1	1.39e-18	-0.754919
ITLN2	1.41e-18	4.14414
NAT10	1.55e-18	-1.07412
RPRD1B	1.6e-18	-1.03726
TTPAL	1.61e-18	-1.07007
STC1	1.66e-18	-3.03978
ACSL1	1.68e-18	-2.93595
TEX30	1.73e-18	-1.76555
NANP	1.75e-18	-1.5772
CUX2	1.75e-18	-5.03025
LOC105373902	1.76e-18	3.52305
FJX1	1.78e-18	-2.86279
CNR1	1.81e-18	3.52333
GLO1	1.82e-18	-1.10194
DSCC1	1.85e-18	-2.26875
CBLN2	1.85e-18	4.4551
SNX10	1.91e-18	-2.07417
ACSL6	1.96e-18	-4.58714
TGIF2	2.08e-18	-1.54978
TACSTD2	2.13e-18	-4.38963
NMD3	2.19e-18	-0.984534
ZNRF3	2.19e-18	-1.61211
DKC1	2.25e-18	-1.38969
CXCL14	2.29e-18	3.29174
PUS7	2.32e-18	-1.60397
ARMC10	2.37e-18	-0.899622
CXCL6	2.42e-18	-4.26924
GUCA2A	2.45e-18	4.67416
CHL1	2.45e-18	4.27243
SET	2.48e-18	-0.848206
NUP58	2.69e-18	-1.01319
SND1	2.7e-18	-0.888467
F10	2.86e-18	-2.96435
TMEM171	2.94e-18	2.62468
FBLN1	2.95e-18	3.20209
SARDH	3.01e-18	-3.91542
LOC107984567	3.32e-18	-2.47885
HAUS6	3.46e-18	-1.21138
CHRNA3	3.49e-18	3.08782
C2	3.66e-18	-2.88199
GPT2	3.92e-18	-2.70452
MALL	4.04e-18	2.30608
THBS2	4.07e-18	-3.46047
PTGER4	4.22e-18	1.48872
MOCS3	4.3e-18	-0.98239
CDHR5	4.39e-18	2.01065
GDPD5	4.49e-18	-2.50224
RASL12	4.64e-18	2.04038
DCAF13	4.73e-18	-1.38722
MACC1	4.94e-18	-2.37016
DNAJC2	5.13e-18	-0.978198
STRIP2	5.16e-18	-2.19006
GRIP2	5.29e-18	-2.25788
HPSE2	5.33e-18	4.99643
GRPEL2	5.6e-18	-0.945644
MS4A12	5.6e-18	5.371
ALPL	5.96e-18	-3.54865
NKRF	6.63e-18	-1.31257
TLCD2	6.92e-18	1.81723
LARGE2	7.07e-18	-3.7601
SLC7A5	7.74e-18	-2.85857
FAM161B	7.88e-18	1.22518
TROAP-AS1	9.41e-18	3.01819
SF3B3	1.01e-17	-1.08623
CYP26B1	1.1e-17	2.41371
EXOSC2	1.11e-17	-0.798303
FAM228B	1.12e-17	1.14513
ESR2	1.21e-17	1.96492
CPA3	1.24e-17	2.71306
OXTR	1.28e-17	-2.55192
HAPLN1	1.32e-17	5.12945
LINC00092	1.33e-17	2.35861
LINC01550	1.33e-17	2.53313
CA1	1.34e-17	5.52114
BRIX1	1.35e-17	-1.31579
TEAD4	1.35e-17	-1.90686
NPFFR1	1.37e-17	-3.33401
P2RX4	1.38e-17	1.43931
ATP6V0D1	1.39e-17	0.915344
C8G	1.4e-17	-3.53192
GRINA	1.41e-17	-1.45987
SIGMAR1	1.43e-17	-1.30383
P4HA1	1.46e-17	-1.37498
RCBTB1	1.47e-17	-0.931321
CCNYL1	1.47e-17	1.03997
XPOT	1.51e-17	-1.21756
DDN	1.52e-17	-3.74709
VAMP2	1.54e-17	1.08305
HSD17B6	1.56e-17	-4.50075
PPP1R1A	1.58e-17	-4.17095
MIR1182	1.58e-17	-1.92804
XPO5	1.65e-17	-1.46537
RNASE1	1.66e-17	1.58572
FHL1	1.67e-17	1.76572
STC2	1.74e-17	-3.75563
UBFD1	1.75e-17	-0.732279
SEMA3G	1.82e-17	1.91031
ADCY1	1.86e-17	-3.33785
G6PC1	2.03e-17	-6.06654
CYP2D6	2.07e-17	-3.82392
PTN	2.09e-17	2.47057
ADAMTSL2	2.16e-17	-2.6241
NEBL	2.17e-17	-1.9085
GPN3	2.19e-17	-0.941519
CLCA1	2.26e-17	4.83799
HSP90AB1	2.28e-17	-1.50647
GNA11	2.3e-17	1.48966
TGDS	2.58e-17	-1.10309
LOC102724250	2.6e-17	1.75944
HP09053	2.6e-17	-1.68772
NONO	2.61e-17	-0.860681
LOC105375728	2.7e-17	-2.13897
BHMT2	2.74e-17	-4.95337
APOE	2.87e-17	-2.88307
VAT1L	2.87e-17	2.57769
HEPACAM2	3.18e-17	4.2855
TSPAN11	3.24e-17	3.03194
PRPF4	3.28e-17	-0.83481
ATP2A3	3.39e-17	2.15678
IRAK2	3.42e-17	-1.97394
CHODL	3.42e-17	2.31691
SLIT3-AS2	3.49e-17	2.01342
CASP7	3.56e-17	1.55352
DNAH14	3.74e-17	-1.47726
OLA1	3.78e-17	-0.932125
PADI2	3.83e-17	3.06555
CLNS1A	3.86e-17	-0.717247
GCSH	3.88e-17	-1.60339
VWA5A	3.96e-17	2.00657
MMP28	4.13e-17	3.03568
DDX18	4.2e-17	-0.785745
LOC100506023	4.24e-17	1.57844
CILP2	4.33e-17	-3.25378
MYH11	4.46e-17	2.50838
CNDP1	4.45e-17	-4.66268
LOC105378570	4.48e-17	2.52654
CCDC86	4.78e-17	-1.3368
TSPAN1	4.9e-17	2.82019
TBC1D16	5.01e-17	-1.50749
LOC105379252	5.09e-17	2.82019
SCIRT	5.12e-17	-4.53503
SLC39A10	5.16e-17	-1.58192
LOC105376328	5.48e-17	4.09762
GSTA2	5.53e-17	-4.8679
CGREF1	5.63e-17	-2.76982
NAAA	5.8e-17	1.88069
CAPN5	6.27e-17	1.57282
CCND1	6.49e-17	-1.56167
JPT2	6.67e-17	-0.723479
URB2	6.7e-17	-1.27721
IGSF23	6.94e-17	-3.70002
LRRC19	7.15e-17	2.76321
MBTPS2	7.18e-17	-1.06834
OR51E2	7.43e-17	4.32153
EIF2S3	7.68e-17	-0.875593
MEMO1	7.75e-17	-0.708756
SLC2A13	7.92e-17	1.38507
DPY19L1	8.45e-17	-1.05197
TUBGCP3	8.62e-17	-0.795731
EIF3B	8.74e-17	-1.16768
GLS2	9.07e-17	-2.94441
FAM107A	9.22e-17	2.67912
PFDN4	9.27e-17	-1.60737
ZFAND1	9.35e-17	-0.886221
HSPE1	9.38e-17	-1.2099
GTF2IRD1	9.46e-17	-1.86329
DPY19L2	9.79e-17	2.78494
ATF5	9.83e-17	-2.36056
CLDN23	1.05e-16	2.30897
E2F6	1.07e-16	-0.92139
LARP1	1.07e-16	-0.623452
HLCS	1.09e-16	-0.850259
XKR4	1.12e-16	3.94276
VWA2	1.18e-16	-3.2042
P2RX1	1.21e-16	2.29745
CPNE5	1.23e-16	2.07731
ELOVL2	1.24e-16	-4.80842
CYP2B6	1.25e-16	-3.78528
PFKFB1	1.27e-16	-3.54795
CLEC3B	1.3e-16	2.63082
KYNU	1.34e-16	-2.91222
SMYD2	1.45e-16	-0.878812
GRIN2D	1.46e-16	-3.61183
SIAE	1.47e-16	1.67905
PFDN6	1.47e-16	-0.764136
NAALADL1	1.47e-16	2.4595
NIP7	1.47e-16	-0.871695
ZBTB7B	1.48e-16	1.02131
ASAP3	1.49e-16	1.74401
CDH3	1.53e-16	-4.12624
PABPC1L	1.55e-16	-1.83396
MZT1	1.62e-16	-1.3764
AMPD2	1.66e-16	-0.96403
FCGR1A	1.68e-16	-2.48129
CAD	1.69e-16	-1.17557
SYNCRIP	1.69e-16	-0.886633
JAM2	1.75e-16	2.11815
WDR74	1.77e-16	-0.966126
APOM	1.83e-16	-2.80192
SLC26A2	1.94e-16	3.7441
PKHD1	2.05e-16	-3.71224
SHH	2.06e-16	-1.95955
FKBP1A-SDCBP2	2.14e-16	1.69323
ZPR1	2.18e-16	-0.805648
SCUBE1	2.32e-16	2.96298
TBC1D27P	2.36e-16	3.36946
PIRT	2.5e-16	4.84103
INSC	2.6e-16	3.35506
POLB	2.64e-16	-0.926392
ASPDH	2.67e-16	-3.82664
RHBDL3	3e-16	2.43287
GCSAML	3.01e-16	2.91792
NBPF1	3.02e-16	1.68501
RSL1D1	3.03e-16	-0.977477
TP53INP2	3.03e-16	1.90749
AZIN1	3.06e-16	-0.810126
UBE2V1	3.09e-16	-0.760536
DHRS2	3.19e-16	-4.52862
NOB1	3.29e-16	-0.984086
TOMM34	3.32e-16	-1.67991
SLC1A3	3.35e-16	-2.56838
TIMM8A	3.48e-16	-1.18717
ADRA1A	4.06e-16	-3.7825
ANOS1	4.09e-16	-1.79672
KICS2	4.19e-16	-0.855374
VARS1	4.37e-16	-1.14615
ZFAS1	4.39e-16	-1.42163
SLC51B	4.45e-16	3.14741
SH3TC2	4.51e-16	-2.84796
ADAMTS8	4.56e-16	2.40631
SLC22A18AS	4.61e-16	1.67941
SLC19A1	4.71e-16	-1.44377
SLC30A4	4.9e-16	1.67438
EDN3	5.17e-16	3.52049
POLR1A	5.31e-16	-0.913863
MROH3P	5.41e-16	2.87917
VSIG2	5.41e-16	3.67777
CCDC153	5.67e-16	1.71596
MAST2	5.75e-16	1.14572
HDC	5.76e-16	2.38053
POLR1F	5.79e-16	-0.973577
ARSA	5.87e-16	1.0096
ZNF469	5.89e-16	-1.85096
NKX2-3	5.93e-16	5.3907
HECTD3	6.12e-16	0.962704
HMGB1	6.28e-16	-0.837979
PDX1	6.62e-16	-3.75592
MUL1	6.73e-16	0.664679
ACSS3	6.93e-16	-3.26708
LDLRAD3	6.99e-16	-2.00109
LCN10	7.07e-16	3.16418
RRP12	7.13e-16	-1.45376
ZNF200	7.25e-16	-0.846597
PSMD14	7.3e-16	-0.96327
IPO4	7.47e-16	-1.15283
ASCL2	7.49e-16	-3.01244
DDX56	7.53e-16	-0.961663
ENTPD8	7.53e-16	2.76211
PLIN5	7.56e-16	-3.18655
TPX2	7.55e-16	-2.12615
PPIL1	7.61e-16	-1.1913
ITM2C	7.67e-16	2.47572
SLC9A1	8.28e-16	1.51216
TCFL5	8.46e-16	-1.18182
PTPRH	8.66e-16	2.01129
CCN4	8.83e-16	-2.94187
TTC26	9.07e-16	-1.51334
INTS13	9.32e-16	-1.0747
TNFRSF11B	9.4e-16	-2.35997
SCN2B	9.41e-16	3.24797
EPHB4	9.56e-16	-1.11768
ZFYVE28	9.6e-16	1.55767
TMEM30B	9.76e-16	1.53573
PSMA1	9.85e-16	-0.606633
EPHA2-AS1	1e-15	1.23858
POLR1G	1.01e-15	-1.14523
JCHAIN	1.05e-15	4.03715
PACC1	1.06e-15	-1.32909
TESC	1.06e-15	-3.28144
DDX27	1.07e-15	-1.04539
SCD	1.08e-15	-2.58509
DLEU7	1.1e-15	-1.87038
CRACD	1.11e-15	2.23461
DDX31	1.14e-15	-0.899345
DUXAP9	1.14e-15	-4.28984
MTAP	1.17e-15	-1.0483
HPS3	1.17e-15	-2.58914
FZD1	1.18e-15	1.13296
ANO7	1.21e-15	1.28565
ASXL1	1.26e-15	-0.832962
TTC7A	1.32e-15	0.792569
MILIP	1.33e-15	-2.3777
STRA6	1.35e-15	-4.11119
MIR4680	1.39e-15	1.72916
OTOP3	1.4e-15	5.31773
IPO7	1.43e-15	-0.863486
SLCO2A1	1.44e-15	2.60048
SNORA105B	1.45e-15	-1.49843
LINC01082	1.45e-15	4.99848
LOC107983998	1.45e-15	1.24984
SORD2P	1.45e-15	-2.39021
SLIT3	1.47e-15	2.16458
CENPN	1.48e-15	-1.1172
SLC19A2	1.5e-15	-1.32822
VEGFA	1.5e-15	-2.15163
VPREB3	1.5e-15	2.95998
ZC3H15	1.58e-15	-0.681917
PCSK5	1.6e-15	2.35405
VEGFD	1.65e-15	3.79101
HNRNPU	1.66e-15	-0.589799
RPUSD4	1.67e-15	-0.725251
FPR1	1.67e-15	-2.71125
HSPE1-MOB4	1.68e-15	-0.972082
CDC14A	1.71e-15	1.74763
MTG2	1.72e-15	-0.854164
CCNB1IP1	1.76e-15	-1.05169
CHI3L1	1.79e-15	-4.64664
BHLHE40	1.84e-15	-2.01231
KIF26B	1.87e-15	-3.18104
MGLL	1.88e-15	1.32282
RNF112	1.87e-15	2.04392
URB1	1.89e-15	-1.20983
S100A2	1.96e-15	-3.65351
HMGA1	1.98e-15	-1.51235
CEP72	2.02e-15	-1.57038
LGALS4	2.02e-15	2.01736
LTV1	2.07e-15	-0.926117
LEAP2	2.1e-15	-3.55383
ARHGAP44-AS1	2.12e-15	3.18669
LOC112268294	2.12e-15	-3.71509
POLD2	2.13e-15	-1.28612
DCUN1D5	2.23e-15	-1.00761
NORAD	2.24e-15	-0.772137
NAP1L1	2.32e-15	-1.09205
VWC2	2.33e-15	4.08773
PDRG1	2.36e-15	-1.05673
TMEM41A	2.37e-15	-0.926383
COL19A1	2.39e-15	3.34663
FN1	2.47e-15	-2.60025
SECTM1	2.48e-15	2.536
CECR7	2.5e-15	3.15476
STIP1	2.67e-15	-0.864425
FCGR1CP	2.71e-15	-2.49191
DUXAP10	2.7e-15	-4.37379
GLIS1	2.76e-15	2.94408
CRIM1-DT	2.76e-15	1.47247
CNTN2	2.77e-15	3.95054
CCT3	2.86e-15	-1.01173
GID8	2.9e-15	-0.708517
PACSIN2	2.92e-15	1.01521
TTC36	3.18e-15	-3.88784
MRPL17	3.28e-15	-1.00168
KCNH1	3.3e-15	2.94031
NAA25	3.3e-15	-0.982382
TSPAN3	3.4e-15	1.48971
GDF15	3.45e-15	-2.24771
CFAP20	3.56e-15	-0.709601
CLCA4	3.58e-15	5.66676
CBLL1	3.66e-15	1.30188
HMCN2	3.65e-15	2.77359
UHRF1	3.8e-15	-1.75836
BTNL8	3.89e-15	3.46533
GFRA3	3.9e-15	3.33366
LOC101928864	3.99e-15	1.22749
SCN7A	4.01e-15	3.24468
SSBP1	4.1e-15	-0.861973
PSMA7	4.15e-15	-1.10833
CAV1	4.29e-15	1.47466
E2F3	4.39e-15	-0.973561
PKD1L2	4.39e-15	2.46592
CANX	4.45e-15	-0.643842
PZP	4.49e-15	-4.46614
KLF4	4.64e-15	2.37946
VIT	4.84e-15	3.15822
SLC22A23	4.92e-15	1.55639
SERINC4	4.95e-15	1.14147
CDK5RAP1	4.96e-15	-0.991992
SGSM3	4.98e-15	1.01057
SIGLEC6	5.01e-15	2.56145
INTS7	5.04e-15	-0.884035
PTCHD1	5.2e-15	3.04786
LINC00578	5.21e-15	3.17295
ETHE1	5.23e-15	1.81551
ALDOB	5.59e-15	-5.64944
GLT1D1	5.67e-15	-3.88341
UBD	5.68e-15	-3.43679
NTRK3	5.74e-15	2.52772
KRT7-AS	6.25e-15	-4.14072
PRMT3	6.48e-15	-1.12896
SMIM6	6.49e-15	1.77224
CELSR3	6.62e-15	-2.30405
HEATR1	6.68e-15	-0.85478
PLAC8	6.68e-15	3.12021
S100A11	6.74e-15	-1.85129
XRCC2	6.74e-15	-2.03009
SDCBP2	6.75e-15	2.51224
E2F7	6.93e-15	-1.92922
GLRX3	7.04e-15	-0.781121
RASD2	7.19e-15	2.84054
NOP2	7.22e-15	-1.20762
XPO4	7.25e-15	-0.997683
PKIB	7.43e-15	3.05821
TWNK	7.56e-15	-1.30816
MAPK15	7.65e-15	-3.09624
RLIM	7.78e-15	-0.878997
NEDD4L	8e-15	1.44698
PA2G4	8.11e-15	-0.819551
B3GALT1	8.38e-15	4.35069
PTGDR	8.55e-15	3.12488
MAMDC2	8.67e-15	1.33947
PDCD2L	8.9e-15	-1.25752
FUCA1	9.23e-15	1.43503
LINC01140	9.38e-15	2.33664
FGF14	9.6e-15	-2.4691
RASL10B	9.61e-15	-3.17523
POP1	9.64e-15	-1.30236
TRIP13	9.7e-15	-2.14173
RBM28	9.72e-15	-0.951408
CDH2	9.78e-15	-3.59414
PTK2B	9.81e-15	1.25102
CCT4	9.82e-15	-0.92065
MIR4751	1.04e-14	-2.48671
UGGT2	1.05e-14	-0.969803
ACKR1	1.05e-14	3.10747
SNAI1	1.06e-14	-2.59987
TOP1MT	1.06e-14	-1.5865
ESM1	1.08e-14	-4.15515
LOC100507053	1.09e-14	-3.80721
COL1A1	1.1e-14	-2.29879
MIR6720	1.12e-14	3.24919
SHROOM4	1.15e-14	-1.80138
RIDA	1.16e-14	-1.66947
POLR1B	1.16e-14	-1.01247
TDGF1	1.18e-14	-2.64508
TBC1D10A	1.18e-14	0.910138
DNAH2	1.19e-14	-2.26376
GBA2	1.19e-14	0.739998
LINC00294	1.19e-14	1.10886
CTSH	1.2e-14	-1.27561
ORC6	1.2e-14	-2.0099
ARHGAP44	1.22e-14	2.28258
SS18L1	1.23e-14	-0.876741
LOC101927393	1.24e-14	0.997216
RRS1	1.24e-14	-1.50427
LOC105376810	1.26e-14	1.97966
DONSON	1.28e-14	-1.06219
SNHG15	1.37e-14	-1.72118
IARS1	1.37e-14	-1.03572
TRIM29	1.37e-14	-3.62206
PSMC2	1.38e-14	-0.778231
SHLD2P3	1.41e-14	-1.04258
RIOK3	1.43e-14	1.2337
KCTD9	1.45e-14	1.31837
SNHG16	1.45e-14	-1.01302
MROH8	1.47e-14	-0.798878
EIF3E	1.49e-14	-0.869772
C2CD2L	1.49e-14	0.968139
NEU3	1.56e-14	-0.766303
PAICS	1.61e-14	-1.44389
CBX4	1.67e-14	-1.32316
LINC03040	1.67e-14	-4.48427
SEMA6A-AS2	1.68e-14	2.27093
FAM91A1	1.73e-14	-0.842327
LTK	1.75e-14	2.32072
CCR10	1.75e-14	2.00042
FGGY	1.76e-14	-2.63275
TOX	1.77e-14	2.30061
LOC105372989	1.84e-14	-2.9223
METTL1	1.85e-14	-1.17971
IL17REL	1.89e-14	2.70546
NOLC1	1.9e-14	-1.16487
SCNN1B	1.93e-14	3.95216
SCLY	1.96e-14	-1.18569
MEIS1	2e-14	1.70041
GNPDA1	2.08e-14	-0.8603
TTC22	2.13e-14	2.00614
PDE9A	2.14e-14	2.26939
LGI1	2.18e-14	4.14341
FMNL2	2.19e-14	-0.93719
HPS1	2.21e-14	0.685495
PVT1	2.22e-14	-2.08599
SLC9A2	2.24e-14	2.46393
INPP5K	2.25e-14	0.827646
TLR3	2.34e-14	1.91513
TPSD1	2.34e-14	2.96536
ULBP3	2.34e-14	-1.7289
WSCD1	2.35e-14	2.80103
GRHL3	2.39e-14	-3.14522
PRDM16-DT	2.4e-14	2.33774
PEMT	2.41e-14	-1.67786
DIRAS1	2.44e-14	2.6231
GARS1	2.47e-14	-1.198
RPP40	2.48e-14	-1.42289
LGALS9C	2.54e-14	3.06099
MARVELD3	2.62e-14	1.45165
ADAM28	2.64e-14	2.05456
TEX10	2.66e-14	-0.93374
PEDS1-UBE2V1	2.71e-14	-0.74804
ZC3HAV1L	2.73e-14	-1.44043
PSEN1	2.78e-14	0.858759
CLEC4M	2.79e-14	-5.20809
COX6B2	2.79e-14	2.6438
MTDH	2.87e-14	-0.582546
MAL	2.89e-14	2.7832
POLR1C	2.9e-14	-1.19336
NUP107	2.9e-14	-0.855565
CCL15	2.91e-14	1.50813
SCAMP2	2.96e-14	1.01712
NEK6	2.97e-14	-1.03708
HOMER1	2.99e-14	-2.1005
FOXD3	3.04e-14	4.38015
RRP9	3.06e-14	-1.1944
PLEKHH2	3.13e-14	1.97059
LIPC	3.2e-14	-3.57621
SEMA6A-AS1	3.25e-14	1.93294
TEP1	3.29e-14	0.965647
PUS1	3.32e-14	-1.13713
GPA33	3.35e-14	2.19429
TMEM185B	3.4e-14	-0.853447
E2F1	3.45e-14	-1.77357
PYCR3	3.46e-14	-1.37551
NME1	3.53e-14	-1.40479
AEN	3.57e-14	-1.16508
DBNDD1	3.77e-14	-2.23801
ADORA2A-AS1	3.84e-14	-3.19116
PALS2	3.86e-14	-1.74244
PDCD4	3.87e-14	1.74142
MASP1	3.99e-14	-3.39611
AMN	3.99e-14	1.7952
TMIGD1	4.08e-14	5.29867
ASB9	4.14e-14	-2.04814
ZNF121	4.17e-14	-0.947088
TMEM131	4.28e-14	0.884236
LOC105378569	4.37e-14	2.68353
LINC02023	4.45e-14	4.38907
AKR1C1	4.49e-14	-3.36265
CXCL2	4.56e-14	-3.19605
AGO2	4.59e-14	-1.22893
BHLHE40-AS1	4.63e-14	-1.82312
KIF13B	4.75e-14	1.30984
UGT2B7	4.8e-14	-3.40106
PLPP1	4.88e-14	1.12451
FOLH1	4.91e-14	-3.18329
GPR55	5.01e-14	2.37395
PTGDR2	5.1e-14	2.14438
PHF20	5.11e-14	-0.694396
LOC100507002	5.18e-14	1.53938
PDCD4-AS1	5.24e-14	1.78179
WDR77	5.25e-14	-1.21382
CLMP	5.25e-14	2.73907
IL4I1	5.32e-14	-1.6499
GREB1L	5.35e-14	-3.42922
FAM95B1	5.38e-14	2.78058
KIF1C	5.39e-14	0.817549
POLR1E	5.44e-14	-1.07262
TOMM6	5.5e-14	-0.809525
CITED2	5.8e-14	1.46208
FGF10	5.85e-14	3.70738
RIOK1	5.86e-14	-0.773158
TG	5.88e-14	-3.22099
TMEM9B	5.94e-14	0.882949
CYP3A7	5.98e-14	-3.73364
PPAT	6.03e-14	-1.54998
STYK1	6.14e-14	2.19622
SLC15A2	6.15e-14	1.55164
NOL6	6.21e-14	-1.1341
SERPING1	6.33e-14	-2.9277
CAMK2A	6.35e-14	2.17808
ITGB1-DT	6.42e-14	-1.79355
PPA1	6.57e-14	-1.18718
ARID3A	6.61e-14	-2.17689
ZBTB9	6.68e-14	-0.822662
BAD	6.7e-14	0.976574
SYP-AS1	6.75e-14	2.53068
KARS1	6.76e-14	-0.687215
DHODH	6.77e-14	-2.51146
STRAP	6.8e-14	-0.76825
LOC105375751	6.83e-14	-1.40938
SLC25A15	6.92e-14	-1.76839
RGS16	6.93e-14	-2.05465
ARPIN	7.02e-14	0.950928
POMP	7.16e-14	-0.916843
MTFR1	7.17e-14	-0.907703
MPI	7.19e-14	0.881217
OTUD6B	7.2e-14	-1.28232
FCGR3B	7.3e-14	-2.99347
DUXAP8	7.32e-14	-4.36086
ELAVL4	7.41e-14	2.9792
PHF14	7.59e-14	-0.840101
GALK1	7.6e-14	-1.52832
GINS4	7.68e-14	-1.57211
BDKRB2	7.69e-14	1.74461
ACTR3B	7.76e-14	-0.921216
CDC6	7.75e-14	-1.63976
GSN	7.91e-14	1.9171
ITGA8	7.94e-14	1.99255
INMT-MINDY4	7.96e-14	-1.20429
NOC3L	7.99e-14	-1.08611
TCF7	8.07e-14	-1.62124
EEF1E1	8.21e-14	-1.21877
USP31	8.32e-14	-0.912252
SPINK2	8.42e-14	3.83246
RYR3	8.65e-14	1.72884
SLC25A34	8.67e-14	2.46974
POU5F1B	8.68e-14	-3.20449
EIF4E3	8.75e-14	1.60358
RHOC	8.85e-14	1.04191
CASP10	8.92e-14	1.34759
TMEM127	9.41e-14	0.737344
MORC2	9.54e-14	-0.638308
TMEM61	9.7e-14	3.04376
ACO2	9.74e-14	0.896082
YWHAG	9.85e-14	-0.645909
FBLIM1	1.01e-13	1.22562
SFRP1	1.04e-13	2.67668
ADCY5	1.05e-13	1.80623
ISL2	1.06e-13	2.50674
COMT	1.1e-13	-1.10623
CYP2D7	1.11e-13	-2.41713
ETNK2	1.12e-13	-3.25882
UNC5CL	1.12e-13	-2.42064
GPR180	1.13e-13	-0.987624
SNRPE	1.15e-13	-0.984041
CD79A	1.15e-13	2.90189
GDPD2	1.16e-13	2.81177
NOM1	1.17e-13	-0.752312
P2RX6	1.18e-13	1.82203
SCG2	1.19e-13	3.4963
TCOF1	1.21e-13	-1.18915
CCDC68	1.24e-13	2.05167
UBA2	1.26e-13	-0.800268
SEMA6A	1.26e-13	2.06688
TTYH3	1.28e-13	-1.60814
EREG	1.31e-13	-2.8105
VSIR	1.32e-13	1.31567
VAPA	1.34e-13	0.920716
ABCB4	1.36e-13	-3.01419
LOC107985504	1.36e-13	2.30161
RBM12	1.39e-13	-0.578431
CLEC4G	1.43e-13	-3.57702
PSPH	1.43e-13	-1.14611
MRO	1.43e-13	-2.6791
CBX2	1.45e-13	-2.76589
MTERF3	1.5e-13	-1.05756
IGLV2-11	1.5e-13	2.99253
ECT2	1.51e-13	-1.8119
TPD52L2	1.51e-13	-0.852824
VWCE	1.52e-13	-3.1178
TEX11	1.52e-13	3.20324
LOC107986985	1.57e-13	-0.831832
MYH15	1.59e-13	2.2459
CDCA4	1.59e-13	-1.13354
CPNE7	1.64e-13	-3.89954
ZNF367	1.68e-13	-1.55359
LGR5	1.74e-13	-2.86197
LIMA1	1.78e-13	1.62247
RPL22L1	1.78e-13	-1.80649
EPB41L3	1.84e-13	1.87541
DHCR7	1.85e-13	-1.75047
POLR1D	1.85e-13	-0.925468
MBNL1-AS1	1.88e-13	0.95417
UMPS	1.9e-13	-0.830265
SQOR	1.97e-13	1.42083
MCM10	1.99e-13	-1.9001
FST	2e-13	-3.1675
LOC112268430	2e-13	-2.44364
CCDC113	2e-13	-1.73183
IFRD2	2.01e-13	-0.998771
FCGR1BP	2.01e-13	-2.44875
PTGER2	2.02e-13	2.013
CNNM4	2.04e-13	1.61977
DUSP14	2.07e-13	-1.92766
EPHA7	2.12e-13	3.57915
LMOD1	2.21e-13	2.01877
DNAH5	2.22e-13	-2.95935
MS4A2	2.23e-13	2.64654
HDGF	2.28e-13	-0.774783
SLC25A18	2.32e-13	-2.60263
TNXB	2.34e-13	2.18705
YY2	2.46e-13	-1.15836
POFUT1	2.48e-13	-0.998755
KCTD20	2.5e-13	-0.840962
ADK	2.54e-13	-1.20509
SNHG17	2.56e-13	-1.57539
PVR	2.57e-13	-0.98343
DISP2	2.58e-13	2.36222
VIPR2	2.6e-13	2.69659
ATP6V1C1	2.62e-13	-0.640031
TMIGD2	2.75e-13	1.98372
ACTG2	2.77e-13	2.63305
ECRG4	2.78e-13	3.50843
PMAIP1	2.88e-13	-1.77574
EIF3J	2.92e-13	-0.61971
UTP25	3.03e-13	-0.859662
ANO2	3.07e-13	2.11993
MPPE1	3.06e-13	0.933331
BMP3	3.13e-13	4.84656
PDE4D	3.14e-13	1.66657
BMP6	3.15e-13	1.33434
C11orf86	3.16e-13	3.83172
MAPK7	3.17e-13	0.942179
RUVBL1	3.33e-13	-1.02774
TNS4	3.34e-13	-3.11245
IGLV7-46	3.36e-13	3.50046
NKD2	3.38e-13	-2.93341
RRP1	3.41e-13	-1.24898
EARS2	3.42e-13	-0.787112
SCN4B	3.46e-13	2.53935
KRT23	3.46e-13	-4.90226
CPSF3	3.49e-13	-0.754648
TKT	3.52e-13	-1.03511
RERGL	3.52e-13	3.25531
INSIG1	3.53e-13	-1.83677
OSBPL3	3.54e-13	-1.23187
SSPN	3.54e-13	1.82947
CLCN4	3.63e-13	-1.99303
NAA50	3.7e-13	-0.654003
BNIP3	3.7e-13	-2.2808
RSL1D1-DT	3.78e-13	-0.74711
TMEM45B	3.79e-13	1.4998
CETP	3.84e-13	-3.3895
KCNA6	3.89e-13	1.97131
OSR1	3.92e-13	2.79337
VWA5B2	3.99e-13	2.45053
SELENBP1	4.02e-13	2.34394
CAPN2	4.04e-13	1.22379
SNRPC	4.05e-13	-0.741968
LOC100652758	4.09e-13	-0.707975
PDE5A	4.11e-13	2.03982
PDCD5	4.12e-13	-0.89012
KCNJ15	4.17e-13	-3.27206
ACTN1	4.19e-13	-1.02309
AATF	4.31e-13	-0.650589
KLHL35	4.32e-13	-1.93995
TXNRD3	4.35e-13	-1.17859
NAT1	4.37e-13	1.40064
WDR3	4.47e-13	-1.08346
MOB3B	4.48e-13	1.42076
ATP6V1G2	4.49e-13	1.59849
TARS2	4.5e-13	-0.771916
CSTF3	4.51e-13	-0.495859
SMARCC1	4.55e-13	-0.800696
HK3	4.56e-13	-1.86983
AOC1	4.59e-13	2.02437
RXRG	4.67e-13	3.11574
CEL	4.69e-13	-3.73701
CYP3A7-CYP3A51P	4.7e-13	-3.66894
LOC102723338	4.77e-13	2.44623
CECR2	4.84e-13	-3.30106
WDR5	4.97e-13	-0.696288
PIGS	4.98e-13	0.914995
MFAP4	5.23e-13	2.1823
EXOSC5	5.31e-13	-1.16196
LOC105369724	5.31e-13	3.90497
MIR650	5.4e-13	3.00081
PRKDC	5.42e-13	-1.2443
TFB1M	5.43e-13	-0.619218
KRT80	5.58e-13	-4.66881
MDC1	5.74e-13	-0.871995
GLTPD2	5.8e-13	-2.64172
POLR3E	5.92e-13	-0.564574
LOC101927556	6e-13	-0.732437
MCM2	6.05e-13	-1.38623
XPO1	6.15e-13	-0.564788
CCDC3	6.19e-13	-1.59951
NHSL1	6.3e-13	1.07756
ADNP	6.46e-13	-0.745845
PINK1-AS	6.6e-13	0.715228
NT5DC4	6.67e-13	-1.84351
PTPN21	6.69e-13	1.29352
C2orf27A	6.7e-13	-1.78241
CKS1B	6.76e-13	-1.28499
SLC44A2	6.78e-13	0.718272
TPO	6.82e-13	3.35722
YEATS2	6.9e-13	-0.751688
GOLM1	6.9e-13	1.49459
NEK5	6.93e-13	-1.73776
CCDC89	6.97e-13	1.47438
CYP39A1	7e-13	-2.06378
HRCT1	7.07e-13	2.58873
SIPA1L3	7.12e-13	1.15163
LMCD1	7.13e-13	-1.37618
GTF3A	7.16e-13	-1.94283
SPARCL1	7.17e-13	2.32274
C1QTNF2	7.2e-13	1.82602
LINC01915	7.37e-13	2.50496
GRAMD2B	7.53e-13	1.35579
PANX1	7.54e-13	-0.850285
MCM3	7.58e-13	-1.22468
MTBP	7.62e-13	-1.66059
MYO1C	7.61e-13	0.913493
TNFRSF17	7.78e-13	3.44994
WDR12	7.9e-13	-0.997143
TIMELESS	7.89e-13	-1.09584
ELOVL5	7.91e-13	-1.72757
MRGPRF	7.99e-13	1.85824
MFSD12	8.1e-13	-1.13665
DENND2A	8.12e-13	1.22069
BID	8.59e-13	-0.778042
CPNE1	8.61e-13	-1.32124
DHRS9	8.83e-13	2.99658
TMEM179	8.86e-13	2.34332
PPRC1	8.88e-13	-0.983776
PLCD3	8.94e-13	1.80736
POLE3	9.05e-13	-0.628675
PLS3	9.05e-13	-1.65005
SUV39H1	9.09e-13	-1.0715
PDCD11	9.1e-13	-0.828946
SIPA1L2	9.17e-13	1.23331
HSD11B2	9.3e-13	2.38943
CCT7	9.32e-13	-0.768221
MPHOSPH10	9.44e-13	-0.581213
UBAP2L	9.47e-13	-0.708335
PKHD1L1	9.58e-13	2.45873
LDHA	9.57e-13	-0.963065
SMYD5	9.65e-13	-0.867472
TMEM54	9.7e-13	1.69
ANK2	9.7e-13	2.27264
XRCC5	1.01e-12	-0.466494
ZNF239	1.01e-12	-1.4962
B4GALNT2	1.01e-12	5.12207
SYNPO2	1.05e-12	1.66559
INA	1.07e-12	2.89261
PSD	1.07e-12	1.41944
MRPL50	1.08e-12	-0.709217
SKA3	1.09e-12	-2.09589
SUV39H2	1.1e-12	-0.980997
KIF1C-AS1	1.11e-12	0.772245
PLXNA2	1.12e-12	1.03308
MALSU1	1.13e-12	-0.929564
CYP1B1	1.14e-12	-2.72323
MYO15B	1.16e-12	1.34499
KLHL31	1.16e-12	-1.84927
MINDY4	1.16e-12	-1.07468
B3GNT7	1.16e-12	3.81163
ANO5	1.17e-12	2.41548
KIRREL3	1.17e-12	2.67102
GRIA4	1.17e-12	3.85405
SALL4	1.17e-12	-3.1595
BOD1	1.18e-12	-0.71066
MCM6	1.18e-12	-1.15342
TFB2M	1.19e-12	-0.838764
ZDHHC9	1.21e-12	-1.25835
SPDL1	1.23e-12	-1.09302
MORF4L2	1.23e-12	-0.822172
ELOC	1.25e-12	-0.942461
UTP18	1.26e-12	-0.75624
ENTPD3	1.3e-12	2.9756
ATIC	1.32e-12	-0.965836
HNRNPK	1.32e-12	-0.380411
ZSWIM4	1.35e-12	-1.1498
MRPS17	1.39e-12	-0.928978
ZNF695	1.4e-12	-1.9862
NPTN	1.4e-12	0.855797
RPS7	1.41e-12	-0.780499
TRIM24	1.41e-12	-0.986166
CBX8	1.44e-12	-1.30907
AMPD1	1.46e-12	3.30484
BTNL3	1.48e-12	3.23945
C1orf210	1.49e-12	1.61582
DUSP10	1.49e-12	-1.79116
CHP2	1.51e-12	3.42491
CCNG2	1.52e-12	1.22395
ITPKA	1.52e-12	2.14593
LOC105375434	1.53e-12	-2.45633
EXOSC8	1.53e-12	-0.983589
TP53RK	1.53e-12	-0.971138
TBC1D24	1.55e-12	-0.851581
FCRLA	1.57e-12	2.72553
UTP23	1.57e-12	-0.825402
MRM2	1.58e-12	-0.697519
MATN2	1.58e-12	1.81598
FGFRL1	1.59e-12	-1.96782
EBPL	1.61e-12	-1.15538
PLEKHA8P1	1.61e-12	-1.45667
TMEM132A	1.62e-12	-1.83451
UBA7	1.63e-12	0.894837
EIF2A	1.64e-12	-0.646705
DEK	1.64e-12	-0.931358
RPGRIP1L	1.64e-12	-1.21616
IGLV2-18	1.66e-12	3.59764
BCL7A	1.69e-12	-0.786782
GAB1	1.69e-12	1.17108
IFITM3	1.7e-12	-1.81121
TBCA	1.71e-12	-0.650036
DDX47	1.72e-12	-0.672149
B3GALT4	1.72e-12	1.42659
SEMA6D	1.74e-12	2.67066
SLC38A4	1.8e-12	-3.73528
TXLNG	1.83e-12	-1.06036
JPH2	1.84e-12	2.01328
SLC22A5	1.85e-12	1.59793
IGLV2-8	1.86e-12	3.08813
HILPDA-AS1	1.87e-12	-2.01171
COMP	1.88e-12	-4.88372
TNFRSF14-AS1	1.89e-12	1.09065
CCDC150	1.9e-12	-1.82365
ST6GALNAC6	1.92e-12	2.55146
PTP4A3	1.95e-12	-2.33209
OTOP2	1.97e-12	5.29564
PUM3	1.99e-12	-1.12215
MDFI	2.01e-12	-2.78154
PCDH17	2.02e-12	-1.78631
GSKIP	2.03e-12	1.21928
SYP	2.03e-12	2.18252
CDH6	2.03e-12	-1.6789
RXFP1	2.05e-12	-1.51522
LRG1	2.07e-12	-3.0689
RNASEL	2.09e-12	1.17554
BCL2L1	2.11e-12	-1.02622
ATP8A1	2.17e-12	1.80444
ENDOD1	2.17e-12	1.61006
HNRNPA3	2.19e-12	-0.607237
TUBB	2.2e-12	-1.01748
PPP1R13B	2.2e-12	0.638416
LRATD2	2.2e-12	-1.11386
TTC27	2.26e-12	-0.633542
DNER	2.29e-12	3.24905
ABCE1	2.34e-12	-1.03645
SCN3A	2.41e-12	2.72955
C12orf40	2.43e-12	1.4119
SLC3A2	2.47e-12	-1.0295
NADK2	2.51e-12	-1.97567
ABALON	2.53e-12	-1.02234
CACNA1A	2.54e-12	2.54398
CPEB1	2.54e-12	1.66743
BOP1	2.57e-12	-1.56223
LACTB2	2.6e-12	-1.08596
CASP5	2.61e-12	2.74989
ANKRD36BP2	2.63e-12	2.94671
EIF3H	2.66e-12	-0.80658
ENPEP	2.7e-12	-2.1492
PSMB7	2.74e-12	-0.518689
PCDH18	2.81e-12	1.9297
IQGAP3	2.82e-12	-1.90718
LOC112267857	2.82e-12	1.87597
RPAP3	2.85e-12	-0.587311
TREM2	2.86e-12	-2.08369
PTDSS1	2.86e-12	-0.861498
DDX60	2.87e-12	1.51699
ASAP1	2.89e-12	-1.01893
LINC03007	2.91e-12	2.34358
NUP43	2.91e-12	-0.801113
SLC43A1	3.01e-12	-1.79637
DBH-AS1	3.02e-12	-2.74365
KIAA0513	3.02e-12	1.57153
LOC102724146	3.03e-12	-0.753679
EEF1E1-BLOC1S5	3.06e-12	-0.759079
SOS2	3.08e-12	0.93356
GPAT3	3.13e-12	2.06893
CNOT9	3.16e-12	-0.549849
LARGE1	3.17e-12	1.087
MPND	3.21e-12	0.99906
CASD1	3.26e-12	1.37352
SLC7A2	3.31e-12	-3.49082
TCP11L1	3.32e-12	1.02463
VIPR1	3.39e-12	1.96377
COL18A1	3.45e-12	-2.28792
TRANK1	3.46e-12	1.52306
TCP1	3.48e-12	-0.714688
NOP14	3.49e-12	-0.96944
DESI1	3.49e-12	-0.727028
STK31	3.6e-12	-2.76525
CIBAR1	3.6e-12	-1.2672
TMEM59	3.62e-12	1.09889
GTF2F2	3.65e-12	-1.11941
HACD3	3.67e-12	-1.10338
PSMD12	3.7e-12	-0.731595
CKAP2	3.75e-12	-1.57712
GINS1	3.79e-12	-1.87056
GEMIN5	3.79e-12	-0.943889
POGLUT2	3.85e-12	-1.11383
IGHJ3P	3.84e-12	3.31239
FASN	3.84e-12	-1.54472
ADRB1	3.88e-12	2.33887
FBN2	3.96e-12	2.19781
SPHK1	3.97e-12	-1.88392
RAB4B	3.99e-12	0.923613
EEF1AKMT1	4.03e-12	-1.22867
LTBP4	4.09e-12	1.61671
ZDHHC7	4.13e-12	0.663943
MRTO4	4.15e-12	-0.830063
BCAS1	4.17e-12	2.73744
MXD1	4.2e-12	1.6864
SMIM13	4.2e-12	-0.797901
LOC105374352	4.21e-12	1.44801
HEYL	4.21e-12	-1.81342
SPPL2A	4.22e-12	1.17848
IER5L	4.23e-12	-1.83086
PALM3	4.33e-12	-2.98039
RPS21	4.34e-12	-1.09068
TOM1L2	4.36e-12	0.977909
UQCC6	4.47e-12	-0.778656
DUSP26	4.52e-12	2.89121
LOC105373582	4.56e-12	-2.54082
TRIM3	4.57e-12	0.786491
TNFRSF13C	4.62e-12	2.14542
RAD23B	4.63e-12	-0.67416
MPZ	4.7e-12	1.88288
BORCS6	4.7e-12	0.922269
SLC7A1	4.84e-12	-1.30871
USP32P3	4.94e-12	1.26347
PALD1	4.96e-12	-1.85799
TRMT112	4.99e-12	-0.799362
ARHGEF9	5e-12	0.771342
CBS	5.01e-12	-3.10507
BRCA2	5.04e-12	-1.60013
VSTM2A	5.05e-12	5.34106
MEIS3P1	5.05e-12	1.56975
C16orf87	5.07e-12	-0.811222
KIF5C	5.13e-12	2.69013
CAMSAP1	5.16e-12	-0.784214
PAFAH2	5.2e-12	1.07126
TMEM253	5.26e-12	2.19858
PINK1	5.33e-12	1.07206
ABI3BP	5.41e-12	2.12381
DPP6	5.41e-12	1.95349
IGF2BP3	5.43e-12	-4.08921
NSMCE2	5.45e-12	-0.751976
AKR1B15	5.52e-12	3.38885
RPL24	5.52e-12	-0.541189
HSPH1	5.53e-12	-1.70455
METTL5	5.56e-12	-0.776549
DNAJA3	5.58e-12	-0.701731
SLC2A1	5.65e-12	-2.74878
TEAD1	5.66e-12	-0.795904
PTGER3	5.68e-12	2.29747
ENTREP1	5.68e-12	2.51441
LYRM4-AS1	5.7e-12	-1.13054
TRPM4	5.72e-12	1.38987
PLAGL2	5.72e-12	-1.38968
EEPD1	5.75e-12	-1.3636
TPRG1	5.76e-12	-1.70031
SCGN	5.76e-12	3.66245
NAA20	5.77e-12	-1.04903
LRCH1	5.77e-12	-0.731556
CXXC5	5.8e-12	-1.13801
MTHFD1	5.92e-12	-1.69565
DSN1	5.92e-12	-1.19405
MIF-AS1	5.92e-12	-1.21764
LOC101927668	5.98e-12	-2.13574
ADAM17	6e-12	-0.662567
CTNNBL1	6e-12	-0.847068
PAQR4	6.04e-12	-1.73489
CPNE2	6.14e-12	0.812024
EXO1	6.22e-12	-1.81341
CDKL1	6.23e-12	1.23544
PSME4	6.35e-12	-0.716101
BCAR3	6.36e-12	1.18566
SMOC1	6.36e-12	-2.78894
SSC4D	6.46e-12	-1.41589
UBE2C	6.47e-12	-2.08859
FAH	6.52e-12	-1.87988
FANCB	6.55e-12	-1.60849
RHCE	6.57e-12	0.634454
GGCT	6.57e-12	-1.29122
ABCA5	6.66e-12	1.56823
MIR3936HG	6.72e-12	1.31018
KPNA3	6.72e-12	-0.745103
ATP8B1	6.87e-12	1.68296
DAZAP2	6.9e-12	0.456128
EDIL3-DT	6.96e-12	2.30219
G3BP1	6.99e-12	-0.602069
MIF	7.01e-12	-1.23136
TMTC4	7.03e-12	-1.03502
FBP1	7.05e-12	-2.16507
PDZD2	7.17e-12	1.61912
LRRC7	7.23e-12	2.11995
RHBDF2	7.26e-12	-1.40297
LOC105374114	7.34e-12	-0.778582
ERFE	7.41e-12	-2.49688
MSX2	7.44e-12	-3.94229
HSPA2	7.45e-12	1.90802
RBM39	7.53e-12	-0.636893
CNNM1	7.58e-12	1.89957
NHERF4	7.6e-12	2.35548
TAF1A	8.03e-12	-1.10278
RFC2	8.04e-12	-0.890079
P2RY1	8.06e-12	2.21191
HNRNPA1	8.13e-12	-0.641636
FCER2	8.14e-12	2.69806
CHST6	8.24e-12	1.66611
CYB561A3	8.29e-12	0.683394
NCBP2-AS1	8.35e-12	-0.767377
FOSL1	8.34e-12	-3.57521
DCLK1	8.34e-12	1.85422
PLA2G10	8.35e-12	2.41878
CHRNA7	8.39e-12	2.28863
PGAM5	8.5e-12	-0.814002
GMPS	8.54e-12	-0.994171
METAP2	8.59e-12	-0.553476
LOC100652777	8.65e-12	2.40027
TMEM50A	8.76e-12	0.580175
TUBAL3	9.03e-12	2.73754
FYB2	9.08e-12	-3.212
TSHZ1	9.24e-12	1.01003
SLC6A20	9.26e-12	-3.33849
ARL14	9.29e-12	1.98488
BARX2	9.31e-12	2.70713
CYP4F24P	9.33e-12	2.5762
ZMYM2	9.44e-12	-0.669848
CD163L1	9.55e-12	2.57202
OBI1	9.55e-12	-1.01668
LOC105369194	9.58e-12	1.37695
ZBTB33	9.59e-12	-0.815576
B4GALNT3	9.64e-12	1.4032
LOC105375061	9.8e-12	1.56777
FXN	9.84e-12	-0.832275
GPR15	9.9e-12	3.83083
SI	9.97e-12	3.76709
LPCAT4	1e-11	1.33771
COA1	1.01e-11	-0.646865
CGRRF1	1.01e-11	1.02542
CKAP5	1.02e-11	-0.857437
NUP153	1.02e-11	-0.618115
ATG4D	1.02e-11	1.00299
ADRA1B	1.05e-11	-2.12011
IL1RN	1.06e-11	-3.02329
RCN1	1.07e-11	-1.33834
BCL2	1.08e-11	1.36042
EIF5B	1.09e-11	-0.758731
PLXNA1	1.09e-11	-1.20595
CHD6	1.1e-11	-0.683003
PGM5P4	1.11e-11	2.5348
FSBP	1.11e-11	-1.44132
POLA1	1.14e-11	-1.08754
DHX34	1.16e-11	-0.963786
SCN11A	1.16e-11	2.33382
PRSS33	1.19e-11	-3.90593
PABPC1	1.19e-11	-0.917151
FGFR4	1.2e-11	-1.37133
PCBD1	1.21e-11	-0.941871
KLK10	1.22e-11	-3.76788
TANGO6	1.23e-11	-0.87521
GNL3	1.24e-11	-0.944039
FBXO41	1.25e-11	-1.52499
DNMT1	1.25e-11	-0.967379
HIGD1A	1.26e-11	1.19334
PHLPP2	1.27e-11	1.92537
GNPTAB	1.28e-11	1.25324
SQLE	1.28e-11	-2.05579
IFFO2	1.29e-11	-1.47508
SPATA24	1.29e-11	1.24906
SPECC1L	1.29e-11	1.0279
GPM6B	1.29e-11	2.01252
PPP2R3A	1.31e-11	1.52852
PTGR3	1.32e-11	0.82623
MSR1	1.32e-11	-1.89989
ZNF473	1.33e-11	-0.891394
TFDP1	1.35e-11	-0.833352
TTLL4	1.36e-11	-0.881281
NHP2	1.37e-11	-0.829357
FHL5	1.37e-11	2.59695
RRP15	1.37e-11	-0.896879
MCMDC2	1.38e-11	-1.26562
CALML4	1.39e-11	1.10045
PDF	1.41e-11	-0.635982
TENT5C	1.42e-11	1.98157
PGM5	1.44e-11	2.06706
TLE4	1.46e-11	0.97027
RFWD3	1.46e-11	-0.957916
FHIP1B	1.46e-11	0.692022
SYT5	1.46e-11	2.93059
GJB4	1.46e-11	-3.11617
ARHGAP17	1.48e-11	0.603355
IGSF5	1.49e-11	2.66919
CYSTM1	1.5e-11	0.964163
PRECSIT	1.5e-11	-1.92917
MRPL57	1.55e-11	-0.773177
NCAPG2	1.57e-11	-1.28249
PALB2	1.59e-11	-0.788811
HPCA	1.6e-11	1.63728
ADRM1	1.61e-11	-1.0416
GPR108	1.62e-11	0.667738
C11orf58	1.63e-11	-0.558935
NEO1	1.64e-11	1.31402
PHGR1	1.67e-11	2.5483
PRPF19	1.67e-11	-0.648647
GIPR	1.67e-11	1.95277
PLAAT2	1.67e-11	2.8455
TSN	1.71e-11	-0.529713
KITLG	1.72e-11	1.38913
RBM47	1.73e-11	1.25501
RTN4RL2	1.76e-11	-2.271
ZNG1C	1.78e-11	-0.89952
PARM1	1.79e-11	2.15824
LINC01979	1.8e-11	-2.38699
ZNF491	1.8e-11	1.21905
ALG8	1.81e-11	-0.715614
PRIM1	1.82e-11	-0.941746
ACADS	1.83e-11	1.33037
ODF2	1.84e-11	-0.806891
SYNM	1.86e-11	1.6007
LRP11	1.86e-11	-1.02354
JOSD1	1.87e-11	0.751386
SLC6A9	1.89e-11	1.44087
OSCAR	1.9e-11	-2.14785
RBFOX1	1.93e-11	2.50012
MIER1	1.94e-11	1.00039
GUCY1A2	1.95e-11	-1.546
TMA16	1.99e-11	-0.776564
BDKRB1	2.02e-11	2.19743
RANBP1	2.03e-11	-0.978878
CIPC	2.04e-11	1.07838
SESN2	2.04e-11	0.98232
CHSY3	2.04e-11	-1.31915
PNPT1	2.07e-11	-0.934491
LOC105373244	2.08e-11	1.81336
ARPIN-AP3S2	2.08e-11	0.948395
C4orf19	2.1e-11	1.53735
AIG1	2.11e-11	-1.59517
TJP3	2.19e-11	1.35007
HROB	2.19e-11	-1.48663
GPX1	2.23e-11	-0.880787
PUS3	2.25e-11	-0.78867
PPIA	2.26e-11	-0.860573
TAF1D	2.28e-11	-0.934192
FAM151A	2.28e-11	1.18923
BOC	2.32e-11	1.86346
CTPS1	2.33e-11	-1.87781
LRRC8E	2.35e-11	-2.0526
SHROOM3	2.36e-11	1.11023
YEATS4	2.45e-11	-0.715649
BBIP1	2.45e-11	0.793119
IGKV6-21	2.47e-11	3.05246
LY6E	2.47e-11	-1.98194
ADCY6	2.49e-11	0.940634
PWP1	2.49e-11	-0.531617
LOC105376567	2.5e-11	3.8224
CFH	2.5e-11	-2.85122
EIF5A2	2.52e-11	-1.41084
CKS2	2.53e-11	-1.42743
DDX19A	2.55e-11	-0.595261
EAF2	2.57e-11	1.15879
SPOCD1	2.6e-11	-2.4369
MIER3	2.65e-11	1.40276
KLK3	2.65e-11	3.40084
AARS1	2.65e-11	-0.913932
WDR5B	2.66e-11	-0.68148
HTR1D	2.67e-11	-3.35744
NACAD	2.67e-11	1.67074
LOC100286986	2.73e-11	3.02054
VPS4B	2.73e-11	0.858236
ASPHD1	2.78e-11	-1.74368
VILL	2.86e-11	1.66842
RCAN2	2.88e-11	2.00216
CR2	2.91e-11	3.80575
MIR4444-1	2.91e-11	-0.695073
USP2	2.91e-11	2.48584
FAM133B	3.01e-11	-0.523231
DDIAS	3.01e-11	-1.83212
CLTRN	3.02e-11	-2.06747
TMEM45A	3.03e-11	-2.27725
SNHG6	3.04e-11	-1.27881
CCN3	3.07e-11	1.60576
TOMM5	3.11e-11	-0.90438
LY6G6F-LY6G6D	3.13e-11	-4.44697
SOX9	3.14e-11	-1.411
SNORA105A	3.16e-11	-1.50829
ZMYND19	3.18e-11	-0.932265
MARCHF3	3.19e-11	1.34318
NLE1	3.19e-11	-0.917144
ATP8B1-AS1	3.21e-11	1.39075
LOC112268155	3.25e-11	-1.40602
TAFA2	3.28e-11	1.50987
CCDC59	3.32e-11	-0.82364
MYBL2	3.35e-11	-2.14494
SNX24	3.36e-11	1.09413
HNRNPA1P10	3.4e-11	-0.685589
MAGOHB	3.48e-11	-0.888043
NOVA1	3.53e-11	2.42687
WEE1	3.59e-11	-1.15578
IL10RB	3.63e-11	0.911764
DPF3	3.68e-11	1.92907
ZNF697	3.7e-11	-1.48802
SNORD86	3.71e-11	-2.25993
DDX10	3.72e-11	-0.918329
EFTUD2	3.78e-11	-0.576434
GPAM	3.79e-11	-1.92169
MTNR1A	3.86e-11	2.9774
BEND5	3.91e-11	2.28217
MMP11	4.02e-11	-2.69863
LOC107985359	4.02e-11	2.34896
HPRT1	4.02e-11	-1.16241
FTSJ1	4.07e-11	-0.847795
PLS1	4.09e-11	1.321
TCF7L2	4.09e-11	0.731936
ESAM-AS1	4.14e-11	1.87812
DDX55	4.14e-11	-0.667388
AGMO	4.17e-11	-3.60603
MRPS23	4.22e-11	-0.817441
STX12	4.23e-11	0.708593
PRR5L	4.24e-11	1.21738
HGH1	4.26e-11	-1.07605
DTNB	4.3e-11	-0.946172
SLC43A3	4.29e-11	-1.82472
DGLUCY	4.32e-11	1.07112
PDE8A	4.34e-11	1.04715
LOC105370447	4.43e-11	0.521833
SPAG17	4.46e-11	-1.13207
LOC105371168	4.46e-11	1.69665
SNHG32	4.56e-11	-0.999335
RAB5B	4.67e-11	0.587207
APMAP	4.68e-11	-1.2276
SEC16B	4.69e-11	-1.84424
TGM2	4.71e-11	-1.8134
CLIC5	4.74e-11	1.87006
ZBTB12	4.76e-11	-1.44173
SLC47A1	4.77e-11	-3.00788
CALCOCO2	4.78e-11	0.772165
IGFBP6	4.79e-11	2.01265
CDCA5	4.79e-11	-1.59374
APLP1	4.82e-11	2.35517
KIF19	4.85e-11	1.92374
FSTL3	4.96e-11	-2.1464
OTC	4.98e-11	-3.12944
NAA15	4.99e-11	-0.866063
EPDR1	5e-11	-1.37457
TEX49	5e-11	0.909061
LRRC2	5.03e-11	-1.61493
CCNDBP1	5.05e-11	0.890954
CLSTN1	5.13e-11	0.950994
PLEKHA7	5.19e-11	0.726546
PAQR8	5.2e-11	1.71616
C1orf21	5.26e-11	1.27606
ZFHX4	5.26e-11	-2.41269
IGFBP2	5.29e-11	-2.4616
STUM	5.33e-11	2.60455
OSM	5.37e-11	-2.92364
SRSF3	5.39e-11	-0.465499
GON7	5.42e-11	0.859578
PFDN2	5.53e-11	-1.06207
CELP	5.65e-11	-2.89027
ZNG1F	5.68e-11	-0.939697
PFKFB3	5.7e-11	-1.22944
RBIS	5.71e-11	-0.859803
SLC35G1	5.72e-11	1.38744
NRG2	5.73e-11	2.60902
AR	5.77e-11	-3.23014
CKMT2	5.79e-11	-3.01789
GABRD	5.82e-11	-2.9708
CHGB	5.93e-11	3.86979
PDP1	5.97e-11	-1.04432
TNFRSF10B	6.02e-11	-0.986953
LACTB2-AS1	6.02e-11	-1.05149
MUC4	6.14e-11	2.85718
LSM14B	6.28e-11	-0.690366
MAP3K20-AS1	6.29e-11	-1.88722
FSIP2	6.4e-11	3.14974
ODC1	6.44e-11	-1.15951
RAMP1	6.45e-11	-2.04489
FIGNL1	6.45e-11	-1.14651
EDIL3	6.53e-11	2.1836
BLTP3A	6.57e-11	-0.698889
MYEOV	6.61e-11	-2.55202
CLDN7	6.64e-11	1.34745
MICALCL	6.72e-11	1.37997
CAPRIN1	6.75e-11	-0.550238
CES3	6.76e-11	1.89322
DSC3	6.78e-11	-3.85235
FAM72A	6.8e-11	-1.62687
HMGN2P46	6.82e-11	1.6012
CLDN5	6.83e-11	1.45618
SSBP2	6.86e-11	1.71038
CRYBA2	6.89e-11	3.13048
LOC643327	6.9e-11	1.36055
NEDD4	6.91e-11	-1.48885
PRKAR2B	6.97e-11	2.1734
HNRNPA1L2	6.98e-11	-0.666548
SLC11A2	7.02e-11	-1.21009
WASHC2C	7.04e-11	0.932748
IL1R2	7.4e-11	2.69536
KBTBD2	7.4e-11	-0.616847
RPL26L1	7.45e-11	-0.756371
PNPO	7.55e-11	-1.04244
NOL10	7.56e-11	-0.684156
TPM1-AS	7.56e-11	0.973837
KCNK3	7.6e-11	2.26677
CD19	7.66e-11	2.2461
LYAR	7.76e-11	-1.52227
GPS2	7.78e-11	0.59257
ITPRIP	7.86e-11	-1.07096
IGKV2-24	7.92e-11	2.94059
LOC105372300	7.94e-11	1.65743
MFAP3L	7.96e-11	-1.97773
IGKV2D-24	8.08e-11	2.85553
ATR	8.09e-11	-0.793096
RPN2	8.15e-11	-0.859177
AKAP5	8.21e-11	1.86884
PTPN12	8.33e-11	-0.752787
DUSP4	8.41e-11	-2.1649
SDC4	8.61e-11	-1.22566
XPNPEP3	8.65e-11	-0.702654
LOC100129534	8.68e-11	1.1512
DIMT1	8.7e-11	-0.623763
USP10	8.71e-11	-0.534523
PAPSS2	8.72e-11	1.59129
HELLS	8.83e-11	-1.45985
PRDX1	8.85e-11	-0.684004
UCKL1-AS1	8.86e-11	-0.923186
CHAF1B	8.88e-11	-1.33592
GRPEL2-AS1	8.89e-11	-0.912623
LOC102724560	8.91e-11	-2.91292
TFAP4	8.96e-11	-1.25324
TRIL	9e-11	1.44309
ZNF385D	9.02e-11	2.30627
OBI1-AS1	9.07e-11	-1.00667
YARS1	9.08e-11	-0.871532
GPR157	9.13e-11	-1.05788
EBF1	9.15e-11	1.49642
HUWE1	9.27e-11	-0.45734
PLEKHN1	9.29e-11	-2.07573
AP3B2	9.3e-11	2.54925
KIFC3	9.34e-11	-1.8526
UBE2I	9.57e-11	-0.708985
TGS1	9.63e-11	-0.942774
RAB22A	9.68e-11	-0.594372
ENPP6	9.69e-11	3.10173
GLA	9.72e-11	-0.976184
ZNF670-ZNF695	9.75e-11	-1.22483
ABHD2	9.76e-11	-1.39786
HM13	9.77e-11	-0.918372
MCM7	9.78e-11	-1.15564
LOC107985921	9.82e-11	0.829651
LSM5	9.97e-11	-0.895247
DAP3	1e-10	-0.592954
SLC38A7	1.02e-10	-0.760736
ITGA2	1.02e-10	-1.54595
SNRPF	1.03e-10	-0.93877
HYAL2	1.06e-10	-0.930429
PKNOX2	1.06e-10	1.31782
UTP20	1.06e-10	-1.04433
HOXD4	1.09e-10	3.33161
SDHAP3	1.1e-10	0.671789
FETUB	1.1e-10	-4.31337
TRIM40	1.11e-10	2.72863
TRMT10C	1.11e-10	-0.708231
TMEM31	1.13e-10	2.37398
MRPL32	1.15e-10	-0.642922
CCNJL	1.16e-10	1.80295
CCSAP	1.18e-10	-0.790178
NUP35	1.18e-10	-0.803836
NUP155	1.19e-10	-0.960778
F2R	1.19e-10	-1.37943
DNTTIP1	1.19e-10	-1.12775
CFAP298-TCP10L	1.2e-10	-0.640673
GRB14	1.21e-10	-2.93942
RHEX	1.22e-10	2.33912
DCTD	1.23e-10	-0.658674
DAAM2	1.24e-10	1.46523
STX16	1.24e-10	-0.719343
CENPQ	1.24e-10	-1.02348
TSPAN7	1.24e-10	2.0343
PEAK1	1.26e-10	0.738495
ENTPD4	1.26e-10	0.789018
ZNF281	1.26e-10	-0.860882
PRRG2	1.27e-10	1.05352
LOC107986569	1.28e-10	2.72341
CENPH	1.28e-10	-1.42527
DGCR2	1.28e-10	0.726035
CTXND1	1.29e-10	-2.80323
GDNF	1.3e-10	2.60868
SLC15A4	1.3e-10	-0.635824
OVGP1	1.31e-10	-1.19079
HNRNPC	1.31e-10	-0.514284
ANKRD13A	1.32e-10	0.817257
SLC36A1	1.32e-10	1.58423
UBE2F-SCLY	1.32e-10	-0.686518
KPNA2	1.33e-10	-1.36552
BEND4	1.34e-10	2.1052
DENND1C	1.35e-10	0.894917
MORC4	1.36e-10	-1.28963
XRN2	1.37e-10	-0.971362
CDKL2	1.39e-10	2.60455
MNAT1	1.4e-10	-0.703232
SMPD3	1.41e-10	1.56837
ARL5B	1.41e-10	-1.20161
CTSB	1.45e-10	-1.28742
ANK3	1.45e-10	1.44338
TARS1	1.48e-10	-0.839314
TRPC4AP	1.48e-10	-0.51597
LOC107986852	1.49e-10	-1.7817
UBE3B	1.49e-10	0.445469
MPP2	1.5e-10	2.21236
ITGAX	1.51e-10	-1.48025
EIF2S3B	1.52e-10	-0.84427
MIR621	1.53e-10	-1.64461
SNRPD2	1.53e-10	-0.661442
SYT2	1.53e-10	1.51481
KIF1A	1.53e-10	2.48783
LOC105375918	1.56e-10	2.90439
MEP1B	1.59e-10	3.72376
C19orf48	1.6e-10	-1.14856
IRF4	1.61e-10	2.49422
CCL11	1.63e-10	2.79755
NUTM2B	1.64e-10	1.0655
KIF14	1.65e-10	-1.74875
LOC100129503	1.65e-10	1.42324
LRRC66	1.66e-10	1.92687
LOC105379173	1.67e-10	0.827439
NMNAT1	1.67e-10	0.862131
TRMT11	1.7e-10	-0.870115
MYOC	1.7e-10	4.79353
INSYN1	1.71e-10	2.08859
MIR5193	1.73e-10	0.910395
PEX3	1.74e-10	-0.73214
DIAPH3	1.79e-10	-1.9148
IL23A	1.79e-10	-2.73282
LIPG	1.8e-10	-1.59713
TPK1	1.83e-10	1.08181
[truncated: 16,800 more rows]

## Sheet: PVALUE SIGNIFICANT
Symbol	pvalue	log2FoldChange
IGFBP1	5.7e-68	-9.11851
CYP2E1	3.4e-62	-8.91362
HPR	6.43e-62	-9.6959
APCS	3.17e-61	-9.41348
APOA2	3.08e-61	-9.53917
ORM2	2.07e-60	-9.20963
APOA1-AS	6.09e-60	-9.42689
HP	8.25e-60	-9.30207
VTN	8.47e-60	-9.2484
FGL1	3.46e-59	-9.19549
APOA1	4.16e-58	-9.31853
APOC3	9.06e-58	-9.36912
APOH	2.14e-57	-9.02383
HPX	2.79e-57	-8.78973
AMBP	1.11e-56	-9.34703
ITIH3	3.21e-56	-8.28883
ITIH1	1.58e-55	-9.5046
SERPINA7	1.51e-55	-8.43833
FGB	3.83e-55	-9.43645
ORM1	5.81e-55	-9.24659
FGA	9.76e-55	-9.34499
ITIH2	9.79e-55	-9.21274
F2	1.88e-54	-9.54193
PLG	2.11e-54	-9.43996
APOC4-APOC2	3.13e-54	-7.84514
FGG	5.42e-54	-9.46297
GC	8.98e-54	-9.26105
APOC2	3.55e-53	-7.77908
LBP	5.2e-53	-8.32322
CRP	7.7e-53	-8.14482
C8B	1.62e-52	-9.74777
ADH4	2.22e-52	-8.62905
CLDN1	5.91e-52	-5.6391
C9	7.94e-52	-9.19161
AQP9	8.89e-52	-7.41695
APOB	1.63e-51	-8.68799
CYP4A11	2.78e-51	-9.19311
SERPINC1	2.85e-51	-9.28944
TFR2	8.05e-51	-7.64841
AHSG	9.17e-51	-9.52559
MAT1A	1.03e-50	-8.99707
FMO3	2.69e-50	-7.45958
ASGR2	3.93e-50	-7.64225
RDH16	5.26e-50	-7.85631
HPD	8.03e-50	-8.67187
ASGR1	1.03e-49	-6.93893
SLC25A47	2.19e-49	-8.53355
TF	1.06e-48	-8.64394
BAAT	7.08e-48	-8.91715
FTCD	1.29e-47	-8.04416
COLEC10	2.04e-47	-5.69563
SAA2-SAA4	2.43e-47	-8.18698
HABP2	5.02e-47	-8.25773
CPS1	3.19e-46	-8.3987
OLR1	3.58e-46	-5.53116
SLC2A2	4.47e-46	-9.11375
SERPINF2	4.54e-46	-7.02986
C8A	5.17e-46	-9.47915
ARG1	5.39e-46	-8.49567
CYP2C8	6.72e-46	-8.11807
SERPIND1	2.2e-45	-8.86291
RBP4	5.17e-45	-7.375
HRG	8.06e-45	-8.41095
ITIH4	8.33e-45	-7.43953
AADAC	8.78e-45	-8.22008
SERPINA10	1.83e-44	-7.57503
A1BG	4.72e-44	-6.83046
F9	6.38e-44	-9.4194
SLC38A3	7.41e-44	-8.18425
GLYATL1	1.21e-43	-7.31772
TTR	2.03e-43	-8.00081
HAMP	2.89e-43	-8.96544
APOF	6e-43	-9.17291
SLC22A1	1.34e-42	-7.79885
SPP1	1.41e-42	-5.63785
PAH	2.64e-42	-8.47918
COLEC11	7.91e-42	-4.83535
C6	7.98e-42	-7.14529
APOC1	1.49e-41	-6.05414
HSD17B13	1.61e-41	-7.32557
SERPINA3	1.69e-41	-7.09125
ITIH4-AS1	3.08e-41	-7.48288
PON1	4e-41	-8.07808
CFHR1	5.74e-41	-6.95073
CFHR3	1.88e-40	-7.50551
SAA2	2.39e-40	-7.96007
UPB1	1.13e-39	-7.3214
F7	1.9e-39	-7.40746
BHMT	1.99e-39	-8.40125
CCAT1	5.62e-39	-4.37281
FCN3	2.22e-38	-7.04865
AGXT	2.72e-38	-6.99731
A1BG-AS1	3.15e-38	-6.49698
SNTB1	1.95e-37	-2.57376
F5	4.08e-37	-6.19279
ETV4	5.51e-37	-4.35905
INHBE	1.21e-36	-6.52805
SERPINA4	2.11e-36	-9.44784
AHCY	3.48e-36	-1.56934
SERPINA11	4.6e-36	-7.57864
SAA1	6.7e-36	-7.31477
ABCC2	8.25e-36	-5.31242
CYP2A6	1.47e-35	-8.38971
LPA	1.79e-35	-7.17893
CDKN2B	1.05e-34	3.34807
LOC105372485	1.14e-34	-6.67473
HSD11B1	7.09e-34	-6.02806
C4BPA	1.38e-33	-6.37646
PGLYRP2	1.6e-33	-7.25992
FCGR3A	1.78e-33	-3.40142
ALB	2.28e-33	-9.4667
INHBA	2.55e-33	-5.04952
C5	3.62e-33	-5.93764
AHCYL2	5.32e-33	3.10711
ATP11A	5.48e-33	-2.01107
TNFRSF12A	6.27e-33	-3.2293
EVA1A	7.17e-33	-4.54089
ALDH8A1	7.12e-33	-7.03898
SLC27A5	2.12e-32	-5.76719
AGT	2.19e-32	-5.26067
CEMIP	3.54e-32	-4.61161
AJUBA	5.26e-32	-3.10862
ITGBL1	8.92e-32	-4.02756
GART	9.27e-32	-1.09819
HPN	1.1e-31	-6.6273
NPC1L1	1.5e-31	-5.39113
SERPINA1	1.68e-31	-5.14525
PNPLA3	2.83e-31	-5.25579
ART4	3.65e-31	-4.71426
SULT2A1	1.03e-30	-7.36763
DGAT2	1.04e-30	-3.22149
COL10A1	1.05e-30	-6.151
CFI	1.39e-30	-4.76066
TAT	1.61e-30	-6.40205
C2orf88	1.82e-30	4.11958
UTP4	4.37e-30	-1.31417
C16orf89	5.82e-30	3.6428
CYP2C9	8.09e-30	-7.17884
HSD3B2	9.77e-30	6.88022
CTHRC1	1.26e-29	-3.92937
KNG1	1.6e-29	-6.43114
CRHBP	1.63e-29	-5.35728
MET	3.07e-29	-1.71971
NEGR1	3.53e-29	3.88804
PELATON	4.42e-29	-3.1776
F12	4.99e-29	-4.09534
SLC11A1	5.22e-29	-3.8327
FENDRR	6.56e-29	3.74377
PROX1	7.05e-29	-2.64259
ADAMTS2	8.62e-29	-2.87717
GLP2R	1.1e-28	3.65281
LPAR1	1.15e-28	2.38748
AOX1	1.5e-28	-5.6942
AZGP1	2.57e-28	-5.08851
HECW2	2.66e-28	-2.64448
SERPINA5	5.16e-28	-5.65188
KRT24	6.96e-28	6.64534
SPTBN2	9.94e-28	-2.74625
PROC	1.11e-27	-5.13839
CA4	1.18e-27	4.61207
ALDH4A1	1.37e-27	-3.36759
NSG1	1.54e-27	3.30849
BGN	1.66e-27	-3.69744
NR0B2	1.84e-27	-3.99172
MIR675	1.92e-27	-6.21689
TRPA1	2.1e-27	3.52149
FOXQ1	2.27e-27	-5.57157
AMDHD1	3.18e-27	-5.35772
CSE1L	3.82e-27	-1.63329
NPM1	4.18e-27	-1.14832
ADAMTS12	4.48e-27	-2.98031
CBFB	5.71e-27	-1.27436
TDO2	5.91e-27	-5.83457
ABCG5	6.23e-27	-5.34248
SLC6A1	6.61e-27	-4.73947
PI16	7.16e-27	4.25618
H19	7.7e-27	-6.01734
HOTS	8.69e-27	-6.01824
FAP	8.81e-27	-3.63032
RGN	8.93e-27	-5.50325
CLCA4-AS1	9.87e-27	5.30392
ADGRL3	1.02e-26	3.09914
OIT3	1.43e-26	-4.08804
TMEM97	1.95e-26	-1.65426
LMO3	2.13e-26	3.77092
LOC102724852	2.21e-26	-5.97005
IGHA2	2.23e-26	5.10058
LOC112267876	2.46e-26	-6.09246
MLXIPL	2.81e-26	-3.50454
LDB3	3.57e-26	2.8509
VIP	4.29e-26	5.50561
SERPINE1	4.74e-26	-4.75196
RGMA	4.86e-26	3.68424
LOC107986554	6.26e-26	-5.39408
PLIN2	7.66e-26	-2.92078
ZBTB7C	7.74e-26	3.19977
CFAP251	9.14e-26	-2.57552
SLC6A19	1.21e-25	5.23034
DIS3	1.84e-25	-0.853417
SEC14L2	2.15e-25	-4.32101
RSPO1	2.2e-25	3.93542
SERPINA6	2.4e-25	-5.24984
PDE1C	2.41e-25	3.33637
ADCY2	2.57e-25	3.64006
CFB	2.92e-25	-4.76496
HHLA2	3.19e-25	3.40616
EPOP	3.39e-25	-3.42865
OGN	3.44e-25	3.82254
SLC6A6	3.69e-25	-2.73738
CP	3.93e-25	-5.18074
CLDN2	4.16e-25	-5.93915
PLGLB2	4.24e-25	-4.72033
UGT2B10	4.42e-25	-5.3948
EIF3M	4.56e-25	-0.687342
PEX26	4.62e-25	1.77071
LINC01348	5.3e-25	-4.43084
PLGLB1	5.48e-25	-4.78941
TCF21	5.67e-25	2.90315
TIMP1	7.27e-25	-3.14639
PRPH	7.64e-25	5.22099
SLC22A3	9.65e-25	-3.8725
SLC8A3	1.02e-24	3.20444
ADAM12	1.08e-24	-3.06727
MMP7	1.1e-24	-6.58904
REP15	1.14e-24	4.09892
KIAA1549	1.15e-24	-1.93627
PRG4	1.29e-24	-4.45492
KRT17	1.28e-24	-6.16602
WDR43	1.77e-24	-1.27085
SHMT2	1.77e-24	-1.54706
PIANP	1.78e-24	2.77274
CEBPB	1.79e-24	-1.81857
LOC105374588	1.94e-24	4.10905
ALPI	2.1e-24	4.49095
NR3C2	2.39e-24	2.92229
ITLN1	2.78e-24	5.62269
PAK1IP1	3.23e-24	-1.12591
PNO1	3.31e-24	-1.36833
HSPD1	3.57e-24	-1.55775
MAP3K20	3.81e-24	-1.61917
NELFCD	4.25e-24	-1.34765
MASP2	5.31e-24	-4.45371
JADE3	5.36e-24	-1.48925
B3GALT5	5.6e-24	4.16515
AKR1C4	6.52e-24	-5.34666
LINC01018	7.19e-24	-5.9337
THRSP	8.41e-24	-5.17574
GRIK3	9.15e-24	5.29212
PLCD1	9.36e-24	1.93394
RPL7L1	9.57e-24	-0.817288
EIF2S2	1.37e-23	-1.24369
COL11A1	1.43e-23	-4.17845
FCGBP	1.46e-23	4.67472
DMGDH	1.6e-23	-5.81822
CDO1	1.66e-23	-5.13951
ABHD3	2e-23	1.6519
FAM135B	2.13e-23	3.82321
CA2	2.18e-23	4.06476
TLL1	2.48e-23	2.87953
NNMT	2.55e-23	-4.58794
TM4SF4	3.2e-23	-6.4268
TRAP1	3.75e-23	-1.22151
MTHFD1L	3.77e-23	-2.27815
GATM	4.1e-23	-4.22191
CA9	4.12e-23	-5.26686
C3	4.2e-23	-4.62787
PRIMA1	4.38e-23	5.06149
SPIB	5.56e-23	4.35238
CCL28	5.68e-23	3.22277
PON3	5.7e-23	-5.00446
CDKN2B-AS1	6.31e-23	5.1605
TMEM72	6.38e-23	4.16452
GOLT1A	6.88e-23	-3.10337
NFE2L3	7.04e-23	-2.48282
PPM1H	7.02e-23	-1.96696
TRIB3	7.2e-23	-3.31947
NPW	7.47e-23	-4.39874
TINCR	8.44e-23	3.90598
YTHDF1	8.65e-23	-0.915207
PCSK2	9.39e-23	4.60281
BYSL	9.72e-23	-1.52875
LOC105379189	1.07e-22	-2.95345
NRXN1	1.09e-22	4.80742
VSNL1	1.16e-22	-2.67216
NPY	1.22e-22	4.85857
ACSM5	1.23e-22	-4.98556
MADCAM1	1.34e-22	3.34856
MATCAP2	1.49e-22	-1.91271
IGHA1	1.68e-22	3.84188
MYC	1.7e-22	-1.98624
GCGR	1.79e-22	-5.33234
CCT6A	2e-22	-1.29665
GAS2	2.19e-22	-3.16494
LOC105373335	2.28e-22	-1.47281
B3GNT6	2.71e-22	4.87713
RSPO2	2.74e-22	4.75469
PHLDA1	2.78e-22	-3.13795
REEP6	3.08e-22	-3.11319
DHDDS	3.17e-22	1.20484
TGFBI	3.35e-22	-2.67187
NIT2	3.4e-22	-1.1785
PKLR	4.31e-22	-3.31007
SLCO4A1	4.33e-22	-3.01223
PRKG2	4.35e-22	3.75141
BMAL2	4.86e-22	-2.0579
SORCS1	4.9e-22	4.48327
GLTP	5.02e-22	1.49974
TRPM6	5.36e-22	4.34951
PLP1	5.38e-22	5.13042
NOTUM	5.5e-22	-6.54532
FRMD3	6.25e-22	2.92677
DARS1	6.56e-22	-1.21554
MARCO	7.31e-22	-4.63692
C15orf48	7.4e-22	2.65531
IL1RAP	7.6e-22	-2.60687
CADM3-AS1	8.49e-22	4.27683
LINC02418	9.28e-22	-5.82572
ASB2	9.4e-22	2.3293
MRGBP	9.49e-22	-1.36436
SLC1A2	1.01e-21	-5.29772
SLC25A32	1.04e-21	-1.24127
PRR7	1.05e-21	-2.4541
STAU1	1.07e-21	-0.763589
ADAM33	1.13e-21	4.15746
WNT3	1.15e-21	-2.57991
ADAMDEC1	1.22e-21	4.14696
LOC107986847	1.24e-21	3.71021
SLC17A7	1.28e-21	2.97856
NOP58	1.3e-21	-1.20996
CADM3	1.31e-21	4.37817
DES	1.34e-21	4.15889
FAM89A	1.41e-21	-1.77161
IPO5	1.42e-21	-1.14137
RCL1	1.5e-21	-1.77123
SCARA5	1.55e-21	4.54466
PSAT1	1.58e-21	-3.22063
SOX10	1.62e-21	4.74318
G0S2	1.64e-21	-3.01264
NEFM	1.64e-21	4.01799
COL4A6	1.75e-21	4.21534
NSG2	1.8e-21	5.48436
LHFPL4	1.92e-21	4.38185
ANLN	1.99e-21	-2.44274
CBX3	2.04e-21	-1.30141
ZG16	2.12e-21	5.06896
NUDCD1	2.15e-21	-1.47524
LINC02884	2.26e-21	2.92323
MST1	2.38e-21	-3.68776
INHBB	2.39e-21	-3.70546
ABCG8	2.43e-21	-5.15952
LZTS1	2.69e-21	-2.65519
UTP14A	2.76e-21	-1.34969
SCGB2A1	2.77e-21	4.07078
SULT1B1	3.14e-21	2.88157
KLKB1	3.52e-21	-4.67954
TP53I3	3.55e-21	1.65518
ATG9B	3.58e-21	-2.67851
MAB21L2	3.63e-21	2.81123
PIPOX	3.65e-21	-5.47264
SLCO4A1-AS1	4e-21	-2.99433
ATP1A2	4.14e-21	3.48777
TPSAB1	4.32e-21	3.08605
C4B	4.71e-21	-4.20572
LRP8	4.88e-21	-2.50666
GRIN2B	4.87e-21	-3.29006
RIPK2	5.77e-21	-1.57967
ATAD2	5.78e-21	-1.84689
SORD	5.81e-21	-2.34316
SSB	5.88e-21	-1.00555
LOC112268445	6.67e-21	4.77325
FOXF1	6.87e-21	2.05487
IQCN	6.94e-21	2.60486
POLR2D	7.04e-21	-0.720806
MIR147B	7.14e-21	2.62145
LOC101927522	7.19e-21	4.18554
GAMT	7.58e-21	-4.15061
BEST4	7.82e-21	5.11778
LINC00974	7.9e-21	4.87735
CEBPB-AS1	8.15e-21	-1.56619
CA7	8.43e-21	4.96801
TPSB2	8.47e-21	3.09508
CHRDL1	8.76e-21	4.2737
LOC105369515	9.28e-21	4.5056
GUCA2B	9.72e-21	5.30915
RTKN	1.12e-20	-1.2358
INS-IGF2	1.25e-20	-5.24519
ENTR1	1.39e-20	-0.828362
EFCC1	1.5e-20	1.95511
C4A	1.71e-20	-4.21849
IGF2	1.83e-20	-5.30915
SLC13A3	1.85e-20	-3.98496
CNNM2	2.01e-20	1.05803
TMEM123	2.01e-20	-0.916151
ELFN1	2.17e-20	-3.17497
ZZEF1	2.23e-20	1.48906
WDR75	2.8e-20	-0.912626
TAT-AS1	2.91e-20	-4.60209
CFD	3.62e-20	2.98592
GRIK5	3.76e-20	2.3462
BEST2	3.8e-20	5.15876
LAMA1	3.86e-20	2.89347
DBH	3.93e-20	-3.89755
ONECUT2	4.19e-20	-3.84595
FAM83H-AS1	5.07e-20	-2.32581
KRT7	5.62e-20	-4.77708
HILPDA	6.28e-20	-2.32352
PCID2	6.8e-20	-0.975477
MYOCD	7.19e-20	2.51552
TUBB4A	7.43e-20	2.49746
HAL	8.51e-20	-4.49797
TTI1	9.39e-20	-1.10089
SLC5A6	1.03e-19	-1.84515
NCL	1.07e-19	-0.85176
MEX3A	1.1e-19	-2.58118
CYP4F3	1.12e-19	-3.37863
CLPB	1.2e-19	-0.98605
LRRN4CL	1.24e-19	3.74438
ZER1	1.28e-19	1.14628
ADH1A	1.32e-19	-4.79479
CMSS1	1.42e-19	-1.70408
ZNF536	1.54e-19	4.91758
KHK	1.56e-19	-2.88214
PLCE1	1.58e-19	2.05282
SCML1	1.8e-19	-1.60385
RAN	1.82e-19	-0.98358
NUFIP1	1.84e-19	-1.44706
OGFOD1	1.85e-19	-0.703716
CEACAM7	1.9e-19	4.46548
MUSK	1.97e-19	4.13374
TREM1	2.01e-19	-4.15071
TMEM151B	2.1e-19	4.36204
CXCL8	2.21e-19	-4.32533
CBFA2T3	2.21e-19	1.66824
SMIM5	2.35e-19	2.43977
APPL2	2.53e-19	1.63523
TRPV4	2.54e-19	-2.85853
NIFK	2.59e-19	-1.03365
C4BPB	2.61e-19	-4.32241
DDX21	2.65e-19	-1.48699
CDK4	2.82e-19	-1.03912
FUT1	3.2e-19	-2.46187
PROX1-AS1	3.51e-19	-3.03541
ZNF575	3.88e-19	2.057
CYP3A4	4.06e-19	-5.48784
FNDC4	4.15e-19	-3.86994
RFC3	4.16e-19	-1.8598
GRHL1	4.26e-19	-2.55261
FER1L6	4.27e-19	3.75215
CDK2	4.29e-19	-1.02393
RAD54B	4.42e-19	-1.76551
OGDHL	4.63e-19	-4.09624
CUL4A	4.67e-19	-0.793906
MEST	4.85e-19	-1.20576
ACVRL1	4.9e-19	2.15434
TNFRSF13B	4.92e-19	3.55971
FOXF2	5.04e-19	3.432
CASQ2	5.06e-19	2.96763
C12orf29	5.07e-19	-0.755714
NOX4	5.08e-19	-3.92163
PRDX4	5.3e-19	-1.26505
TPSG1	5.35e-19	3.84555
LOC105373608	5.4e-19	-3.77994
PSMA2	5.4e-19	-0.91478
ENC1	5.61e-19	-1.64415
RELL1	5.66e-19	1.48498
DHRS11	5.67e-19	2.4793
SLC26A3	5.95e-19	4.64951
CCT2	6.23e-19	-0.947936
RPF2	6.36e-19	-1.21026
QSOX2	6.59e-19	-0.931912
C1QTNF12	7.17e-19	2.67473
WDR72	7.7e-19	-4.07965
SLC7A14	7.85e-19	5.16387
WNT2B	7.87e-19	2.08575
TOMM20	8.06e-19	-0.739112
EPIST	8.11e-19	3.27869
RAE1	8.11e-19	-1.20365
PHOX2B	8.17e-19	4.97994
SLC25A23	8.31e-19	1.61995
CTSG	8.83e-19	3.55836
PRSS35	9.09e-19	-2.73912
EMSLR	9.24e-19	-3.00439
GTPBP4	9.26e-19	-1.10048
PITPNM3	1.11e-18	1.54835
MTTP	1.12e-18	-6.52247
MUC2	1.13e-18	4.05976
DPM1	1.15e-18	-1.03738
DARS1-AS1	1.31e-18	-1.15668
CMA1	1.36e-18	3.61104
CSTF1	1.39e-18	-0.754919
ITLN2	1.41e-18	4.14414
NAT10	1.55e-18	-1.07412
RPRD1B	1.6e-18	-1.03726
TTPAL	1.61e-18	-1.07007
STC1	1.66e-18	-3.03978
ACSL1	1.68e-18	-2.93595
TEX30	1.73e-18	-1.76555
NANP	1.75e-18	-1.5772
CUX2	1.75e-18	-5.03025
LOC105373902	1.76e-18	3.52305
FJX1	1.78e-18	-2.86279
CNR1	1.81e-18	3.52333
GLO1	1.82e-18	-1.10194
DSCC1	1.85e-18	-2.26875
CBLN2	1.85e-18	4.4551
SNX10	1.91e-18	-2.07417
ACSL6	1.96e-18	-4.58714
TGIF2	2.08e-18	-1.54978
TACSTD2	2.13e-18	-4.38963
NMD3	2.19e-18	-0.984534
ZNRF3	2.19e-18	-1.61211
DKC1	2.25e-18	-1.38969
CXCL14	2.29e-18	3.29174
PUS7	2.32e-18	-1.60397
ARMC10	2.37e-18	-0.899622
CXCL6	2.42e-18	-4.26924
GUCA2A	2.45e-18	4.67416
CHL1	2.45e-18	4.27243
SET	2.48e-18	-0.848206
NUP58	2.69e-18	-1.01319
SND1	2.7e-18	-0.888467
F10	2.86e-18	-2.96435
TMEM171	2.94e-18	2.62468
FBLN1	2.95e-18	3.20209
SARDH	3.01e-18	-3.91542
LOC107984567	3.32e-18	-2.47885
HAUS6	3.46e-18	-1.21138
CHRNA3	3.49e-18	3.08782
C2	3.66e-18	-2.88199
GPT2	3.92e-18	-2.70452
MALL	4.04e-18	2.30608
THBS2	4.07e-18	-3.46047
PTGER4	4.22e-18	1.48872
MOCS3	4.3e-18	-0.98239
CDHR5	4.39e-18	2.01065
GDPD5	4.49e-18	-2.50224
RASL12	4.64e-18	2.04038
DCAF13	4.73e-18	-1.38722
MACC1	4.94e-18	-2.37016
DNAJC2	5.13e-18	-0.978198
STRIP2	5.16e-18	-2.19006
GRIP2	5.29e-18	-2.25788
HPSE2	5.33e-18	4.99643
GRPEL2	5.6e-18	-0.945644
MS4A12	5.6e-18	5.371
ALPL	5.96e-18	-3.54865
NKRF	6.63e-18	-1.31257
TLCD2	6.92e-18	1.81723
LARGE2	7.07e-18	-3.7601
SLC7A5	7.74e-18	-2.85857
FAM161B	7.88e-18	1.22518
TROAP-AS1	9.41e-18	3.01819
SF3B3	1.01e-17	-1.08623
CYP26B1	1.1e-17	2.41371
EXOSC2	1.11e-17	-0.798303
FAM228B	1.12e-17	1.14513
ESR2	1.21e-17	1.96492
CPA3	1.24e-17	2.71306
OXTR	1.28e-17	-2.55192
HAPLN1	1.32e-17	5.12945
LINC00092	1.33e-17	2.35861
LINC01550	1.33e-17	2.53313
CA1	1.34e-17	5.52114
BRIX1	1.35e-17	-1.31579
TEAD4	1.35e-17	-1.90686
NPFFR1	1.37e-17	-3.33401
P2RX4	1.38e-17	1.43931
ATP6V0D1	1.39e-17	0.915344
C8G	1.4e-17	-3.53192
GRINA	1.41e-17	-1.45987
SIGMAR1	1.43e-17	-1.30383
P4HA1	1.46e-17	-1.37498
RCBTB1	1.47e-17	-0.931321
CCNYL1	1.47e-17	1.03997
XPOT	1.51e-17	-1.21756
DDN	1.52e-17	-3.74709
VAMP2	1.54e-17	1.08305
HSD17B6	1.56e-17	-4.50075
PPP1R1A	1.58e-17	-4.17095
MIR1182	1.58e-17	-1.92804
XPO5	1.65e-17	-1.46537
RNASE1	1.66e-17	1.58572
FHL1	1.67e-17	1.76572
STC2	1.74e-17	-3.75563
UBFD1	1.75e-17	-0.732279
SEMA3G	1.82e-17	1.91031
ADCY1	1.86e-17	-3.33785
G6PC1	2.03e-17	-6.06654
CYP2D6	2.07e-17	-3.82392
PTN	2.09e-17	2.47057
ADAMTSL2	2.16e-17	-2.6241
NEBL	2.17e-17	-1.9085
GPN3	2.19e-17	-0.941519
CLCA1	2.26e-17	4.83799
HSP90AB1	2.28e-17	-1.50647
GNA11	2.3e-17	1.48966
TGDS	2.58e-17	-1.10309
LOC102724250	2.6e-17	1.75944
HP09053	2.6e-17	-1.68772
NONO	2.61e-17	-0.860681
LOC105375728	2.7e-17	-2.13897
BHMT2	2.74e-17	-4.95337
APOE	2.87e-17	-2.88307
VAT1L	2.87e-17	2.57769
HEPACAM2	3.18e-17	4.2855
TSPAN11	3.24e-17	3.03194
PRPF4	3.28e-17	-0.83481
ATP2A3	3.39e-17	2.15678
IRAK2	3.42e-17	-1.97394
CHODL	3.42e-17	2.31691
SLIT3-AS2	3.49e-17	2.01342
CASP7	3.56e-17	1.55352
DNAH14	3.74e-17	-1.47726
OLA1	3.78e-17	-0.932125
PADI2	3.83e-17	3.06555
CLNS1A	3.86e-17	-0.717247
GCSH	3.88e-17	-1.60339
VWA5A	3.96e-17	2.00657
MMP28	4.13e-17	3.03568
DDX18	4.2e-17	-0.785745
LOC100506023	4.24e-17	1.57844
CILP2	4.33e-17	-3.25378
MYH11	4.46e-17	2.50838
CNDP1	4.45e-17	-4.66268
LOC105378570	4.48e-17	2.52654
CCDC86	4.78e-17	-1.3368
TSPAN1	4.9e-17	2.82019
TBC1D16	5.01e-17	-1.50749
LOC105379252	5.09e-17	2.82019
SCIRT	5.12e-17	-4.53503
SLC39A10	5.16e-17	-1.58192
LOC105376328	5.48e-17	4.09762
GSTA2	5.53e-17	-4.8679
CGREF1	5.63e-17	-2.76982
NAAA	5.8e-17	1.88069
CAPN5	6.27e-17	1.57282
CCND1	6.49e-17	-1.56167
JPT2	6.67e-17	-0.723479
URB2	6.7e-17	-1.27721
IGSF23	6.94e-17	-3.70002
LRRC19	7.15e-17	2.76321
MBTPS2	7.18e-17	-1.06834
OR51E2	7.43e-17	4.32153
EIF2S3	7.68e-17	-0.875593
MEMO1	7.75e-17	-0.708756
SLC2A13	7.92e-17	1.38507
DPY19L1	8.45e-17	-1.05197
TUBGCP3	8.62e-17	-0.795731
EIF3B	8.74e-17	-1.16768
GLS2	9.07e-17	-2.94441
FAM107A	9.22e-17	2.67912
PFDN4	9.27e-17	-1.60737
ZFAND1	9.35e-17	-0.886221
HSPE1	9.38e-17	-1.2099
GTF2IRD1	9.46e-17	-1.86329
DPY19L2	9.79e-17	2.78494
ATF5	9.83e-17	-2.36056
CLDN23	1.05e-16	2.30897
E2F6	1.07e-16	-0.92139
LARP1	1.07e-16	-0.623452
HLCS	1.09e-16	-0.850259
XKR4	1.12e-16	3.94276
VWA2	1.18e-16	-3.2042
P2RX1	1.21e-16	2.29745
CPNE5	1.23e-16	2.07731
ELOVL2	1.24e-16	-4.80842
CYP2B6	1.25e-16	-3.78528
PFKFB1	1.27e-16	-3.54795
CLEC3B	1.3e-16	2.63082
KYNU	1.34e-16	-2.91222
SMYD2	1.45e-16	-0.878812
GRIN2D	1.46e-16	-3.61183
SIAE	1.47e-16	1.67905
PFDN6	1.47e-16	-0.764136
NAALADL1	1.47e-16	2.4595
NIP7	1.47e-16	-0.871695
ZBTB7B	1.48e-16	1.02131
ASAP3	1.49e-16	1.74401
CDH3	1.53e-16	-4.12624
PABPC1L	1.55e-16	-1.83396
MZT1	1.62e-16	-1.3764
AMPD2	1.66e-16	-0.96403
FCGR1A	1.68e-16	-2.48129
CAD	1.69e-16	-1.17557
SYNCRIP	1.69e-16	-0.886633
JAM2	1.75e-16	2.11815
WDR74	1.77e-16	-0.966126
APOM	1.83e-16	-2.80192
SLC26A2	1.94e-16	3.7441
PKHD1	2.05e-16	-3.71224
SHH	2.06e-16	-1.95955
FKBP1A-SDCBP2	2.14e-16	1.69323
ZPR1	2.18e-16	-0.805648
SCUBE1	2.32e-16	2.96298
TBC1D27P	2.36e-16	3.36946
PIRT	2.5e-16	4.84103
INSC	2.6e-16	3.35506
POLB	2.64e-16	-0.926392
ASPDH	2.67e-16	-3.82664
RHBDL3	3e-16	2.43287
GCSAML	3.01e-16	2.91792
NBPF1	3.02e-16	1.68501
RSL1D1	3.03e-16	-0.977477
TP53INP2	3.03e-16	1.90749
AZIN1	3.06e-16	-0.810126
UBE2V1	3.09e-16	-0.760536
DHRS2	3.19e-16	-4.52862
NOB1	3.29e-16	-0.984086
TOMM34	3.32e-16	-1.67991
SLC1A3	3.35e-16	-2.56838
TIMM8A	3.48e-16	-1.18717
ADRA1A	4.06e-16	-3.7825
ANOS1	4.09e-16	-1.79672
KICS2	4.19e-16	-0.855374
VARS1	4.37e-16	-1.14615
ZFAS1	4.39e-16	-1.42163
SLC51B	4.45e-16	3.14741
SH3TC2	4.51e-16	-2.84796
ADAMTS8	4.56e-16	2.40631
SLC22A18AS	4.61e-16	1.67941
SLC19A1	4.71e-16	-1.44377
SLC30A4	4.9e-16	1.67438
EDN3	5.17e-16	3.52049
POLR1A	5.31e-16	-0.913863
MROH3P	5.41e-16	2.87917
VSIG2	5.41e-16	3.67777
CCDC153	5.67e-16	1.71596
MAST2	5.75e-16	1.14572
HDC	5.76e-16	2.38053
POLR1F	5.79e-16	-0.973577
ARSA	5.87e-16	1.0096
ZNF469	5.89e-16	-1.85096
NKX2-3	5.93e-16	5.3907
HECTD3	6.12e-16	0.962704
HMGB1	6.28e-16	-0.837979
PDX1	6.62e-16	-3.75592
MUL1	6.73e-16	0.664679
ACSS3	6.93e-16	-3.26708
LDLRAD3	6.99e-16	-2.00109
LCN10	7.07e-16	3.16418
RRP12	7.13e-16	-1.45376
ZNF200	7.25e-16	-0.846597
PSMD14	7.3e-16	-0.96327
IPO4	7.47e-16	-1.15283
ASCL2	7.49e-16	-3.01244
DDX56	7.53e-16	-0.961663
ENTPD8	7.53e-16	2.76211
PLIN5	7.56e-16	-3.18655
TPX2	7.55e-16	-2.12615
PPIL1	7.61e-16	-1.1913
ITM2C	7.67e-16	2.47572
SLC9A1	8.28e-16	1.51216
TCFL5	8.46e-16	-1.18182
PTPRH	8.66e-16	2.01129
CCN4	8.83e-16	-2.94187
TTC26	9.07e-16	-1.51334
INTS13	9.32e-16	-1.0747
TNFRSF11B	9.4e-16	-2.35997
SCN2B	9.41e-16	3.24797
EPHB4	9.56e-16	-1.11768
ZFYVE28	9.6e-16	1.55767
TMEM30B	9.76e-16	1.53573
PSMA1	9.85e-16	-0.606633
EPHA2-AS1	1e-15	1.23858
POLR1G	1.01e-15	-1.14523
JCHAIN	1.05e-15	4.03715
PACC1	1.06e-15	-1.32909
TESC	1.06e-15	-3.28144
DDX27	1.07e-15	-1.04539
SCD	1.08e-15	-2.58509
DLEU7	1.1e-15	-1.87038
CRACD	1.11e-15	2.23461
DDX31	1.14e-15	-0.899345
DUXAP9	1.14e-15	-4.28984
MTAP	1.17e-15	-1.0483
HPS3	1.17e-15	-2.58914
FZD1	1.18e-15	1.13296
ANO7	1.21e-15	1.28565
ASXL1	1.26e-15	-0.832962
TTC7A	1.32e-15	0.792569
MILIP	1.33e-15	-2.3777
STRA6	1.35e-15	-4.11119
MIR4680	1.39e-15	1.72916
OTOP3	1.4e-15	5.31773
IPO7	1.43e-15	-0.863486
SLCO2A1	1.44e-15	2.60048
SNORA105B	1.45e-15	-1.49843
LINC01082	1.45e-15	4.99848
LOC107983998	1.45e-15	1.24984
SORD2P	1.45e-15	-2.39021
SLIT3	1.47e-15	2.16458
CENPN	1.48e-15	-1.1172
SLC19A2	1.5e-15	-1.32822
VEGFA	1.5e-15	-2.15163
VPREB3	1.5e-15	2.95998
ZC3H15	1.58e-15	-0.681917
PCSK5	1.6e-15	2.35405
VEGFD	1.65e-15	3.79101
HNRNPU	1.66e-15	-0.589799
RPUSD4	1.67e-15	-0.725251
FPR1	1.67e-15	-2.71125
HSPE1-MOB4	1.68e-15	-0.972082
CDC14A	1.71e-15	1.74763
MTG2	1.72e-15	-0.854164
CCNB1IP1	1.76e-15	-1.05169
CHI3L1	1.79e-15	-4.64664
BHLHE40	1.84e-15	-2.01231
KIF26B	1.87e-15	-3.18104
MGLL	1.88e-15	1.32282
RNF112	1.87e-15	2.04392
URB1	1.89e-15	-1.20983
S100A2	1.96e-15	-3.65351
HMGA1	1.98e-15	-1.51235
CEP72	2.02e-15	-1.57038
LGALS4	2.02e-15	2.01736
LTV1	2.07e-15	-0.926117
LEAP2	2.1e-15	-3.55383
ARHGAP44-AS1	2.12e-15	3.18669
LOC112268294	2.12e-15	-3.71509
POLD2	2.13e-15	-1.28612
DCUN1D5	2.23e-15	-1.00761
NORAD	2.24e-15	-0.772137
NAP1L1	2.32e-15	-1.09205
VWC2	2.33e-15	4.08773
PDRG1	2.36e-15	-1.05673
TMEM41A	2.37e-15	-0.926383
COL19A1	2.39e-15	3.34663
FN1	2.47e-15	-2.60025
SECTM1	2.48e-15	2.536
CECR7	2.5e-15	3.15476
STIP1	2.67e-15	-0.864425
FCGR1CP	2.71e-15	-2.49191
DUXAP10	2.7e-15	-4.37379
GLIS1	2.76e-15	2.94408
CRIM1-DT	2.76e-15	1.47247
CNTN2	2.77e-15	3.95054
CCT3	2.86e-15	-1.01173
GID8	2.9e-15	-0.708517
PACSIN2	2.92e-15	1.01521
TTC36	3.18e-15	-3.88784
MRPL17	3.28e-15	-1.00168
KCNH1	3.3e-15	2.94031
NAA25	3.3e-15	-0.982382
TSPAN3	3.4e-15	1.48971
GDF15	3.45e-15	-2.24771
CFAP20	3.56e-15	-0.709601
CLCA4	3.58e-15	5.66676
CBLL1	3.66e-15	1.30188
HMCN2	3.65e-15	2.77359
UHRF1	3.8e-15	-1.75836
BTNL8	3.89e-15	3.46533
GFRA3	3.9e-15	3.33366
LOC101928864	3.99e-15	1.22749
SCN7A	4.01e-15	3.24468
SSBP1	4.1e-15	-0.861973
PSMA7	4.15e-15	-1.10833
CAV1	4.29e-15	1.47466
E2F3	4.39e-15	-0.973561
PKD1L2	4.39e-15	2.46592
CANX	4.45e-15	-0.643842
PZP	4.49e-15	-4.46614
KLF4	4.64e-15	2.37946
VIT	4.84e-15	3.15822
SLC22A23	4.92e-15	1.55639
SERINC4	4.95e-15	1.14147
CDK5RAP1	4.96e-15	-0.991992
SGSM3	4.98e-15	1.01057
SIGLEC6	5.01e-15	2.56145
INTS7	5.04e-15	-0.884035
PTCHD1	5.2e-15	3.04786
LINC00578	5.21e-15	3.17295
ETHE1	5.23e-15	1.81551
ALDOB	5.59e-15	-5.64944
GLT1D1	5.67e-15	-3.88341
UBD	5.68e-15	-3.43679
NTRK3	5.74e-15	2.52772
KRT7-AS	6.25e-15	-4.14072
PRMT3	6.48e-15	-1.12896
SMIM6	6.49e-15	1.77224
CELSR3	6.62e-15	-2.30405
HEATR1	6.68e-15	-0.85478
PLAC8	6.68e-15	3.12021
S100A11	6.74e-15	-1.85129
XRCC2	6.74e-15	-2.03009
SDCBP2	6.75e-15	2.51224
E2F7	6.93e-15	-1.92922
GLRX3	7.04e-15	-0.781121
RASD2	7.19e-15	2.84054
NOP2	7.22e-15	-1.20762
XPO4	7.25e-15	-0.997683
PKIB	7.43e-15	3.05821
TWNK	7.56e-15	-1.30816
MAPK15	7.65e-15	-3.09624
RLIM	7.78e-15	-0.878997
NEDD4L	8e-15	1.44698
PA2G4	8.11e-15	-0.819551
B3GALT1	8.38e-15	4.35069
PTGDR	8.55e-15	3.12488
MAMDC2	8.67e-15	1.33947
PDCD2L	8.9e-15	-1.25752
FUCA1	9.23e-15	1.43503
LINC01140	9.38e-15	2.33664
FGF14	9.6e-15	-2.4691
RASL10B	9.61e-15	-3.17523
POP1	9.64e-15	-1.30236
TRIP13	9.7e-15	-2.14173
RBM28	9.72e-15	-0.951408
CDH2	9.78e-15	-3.59414
PTK2B	9.81e-15	1.25102
CCT4	9.82e-15	-0.92065
MIR4751	1.04e-14	-2.48671
UGGT2	1.05e-14	-0.969803
ACKR1	1.05e-14	3.10747
SNAI1	1.06e-14	-2.59987
TOP1MT	1.06e-14	-1.5865
ESM1	1.08e-14	-4.15515
LOC100507053	1.09e-14	-3.80721
COL1A1	1.1e-14	-2.29879
MIR6720	1.12e-14	3.24919
SHROOM4	1.15e-14	-1.80138
RIDA	1.16e-14	-1.66947
POLR1B	1.16e-14	-1.01247
TDGF1	1.18e-14	-2.64508
TBC1D10A	1.18e-14	0.910138
DNAH2	1.19e-14	-2.26376
GBA2	1.19e-14	0.739998
LINC00294	1.19e-14	1.10886
CTSH	1.2e-14	-1.27561
ORC6	1.2e-14	-2.0099
ARHGAP44	1.22e-14	2.28258
SS18L1	1.23e-14	-0.876741
LOC101927393	1.24e-14	0.997216
RRS1	1.24e-14	-1.50427
LOC105376810	1.26e-14	1.97966
DONSON	1.28e-14	-1.06219
SNHG15	1.37e-14	-1.72118
IARS1	1.37e-14	-1.03572
TRIM29	1.37e-14	-3.62206
PSMC2	1.38e-14	-0.778231
SHLD2P3	1.41e-14	-1.04258
RIOK3	1.43e-14	1.2337
KCTD9	1.45e-14	1.31837
SNHG16	1.45e-14	-1.01302
MROH8	1.47e-14	-0.798878
EIF3E	1.49e-14	-0.869772
C2CD2L	1.49e-14	0.968139
NEU3	1.56e-14	-0.766303
PAICS	1.61e-14	-1.44389
CBX4	1.67e-14	-1.32316
LINC03040	1.67e-14	-4.48427
SEMA6A-AS2	1.68e-14	2.27093
FAM91A1	1.73e-14	-0.842327
LTK	1.75e-14	2.32072
CCR10	1.75e-14	2.00042
FGGY	1.76e-14	-2.63275
TOX	1.77e-14	2.30061
LOC105372989	1.84e-14	-2.9223
METTL1	1.85e-14	-1.17971
IL17REL	1.89e-14	2.70546
NOLC1	1.9e-14	-1.16487
SCNN1B	1.93e-14	3.95216
SCLY	1.96e-14	-1.18569
MEIS1	2e-14	1.70041
GNPDA1	2.08e-14	-0.8603
TTC22	2.13e-14	2.00614
PDE9A	2.14e-14	2.26939
LGI1	2.18e-14	4.14341
FMNL2	2.19e-14	-0.93719
HPS1	2.21e-14	0.685495
PVT1	2.22e-14	-2.08599
SLC9A2	2.24e-14	2.46393
INPP5K	2.25e-14	0.827646
TLR3	2.34e-14	1.91513
TPSD1	2.34e-14	2.96536
ULBP3	2.34e-14	-1.7289
WSCD1	2.35e-14	2.80103
GRHL3	2.39e-14	-3.14522
PRDM16-DT	2.4e-14	2.33774
PEMT	2.41e-14	-1.67786
DIRAS1	2.44e-14	2.6231
GARS1	2.47e-14	-1.198
RPP40	2.48e-14	-1.42289
LGALS9C	2.54e-14	3.06099
MARVELD3	2.62e-14	1.45165
ADAM28	2.64e-14	2.05456
TEX10	2.66e-14	-0.93374
PEDS1-UBE2V1	2.71e-14	-0.74804
ZC3HAV1L	2.73e-14	-1.44043
PSEN1	2.78e-14	0.858759
CLEC4M	2.79e-14	-5.20809
COX6B2	2.79e-14	2.6438
MTDH	2.87e-14	-0.582546
MAL	2.89e-14	2.7832
POLR1C	2.9e-14	-1.19336
NUP107	2.9e-14	-0.855565
CCL15	2.91e-14	1.50813
SCAMP2	2.96e-14	1.01712
NEK6	2.97e-14	-1.03708
HOMER1	2.99e-14	-2.1005
FOXD3	3.04e-14	4.38015
RRP9	3.06e-14	-1.1944
PLEKHH2	3.13e-14	1.97059
LIPC	3.2e-14	-3.57621
SEMA6A-AS1	3.25e-14	1.93294
TEP1	3.29e-14	0.965647
PUS1	3.32e-14	-1.13713
GPA33	3.35e-14	2.19429
TMEM185B	3.4e-14	-0.853447
E2F1	3.45e-14	-1.77357
PYCR3	3.46e-14	-1.37551
NME1	3.53e-14	-1.40479
AEN	3.57e-14	-1.16508
DBNDD1	3.77e-14	-2.23801
ADORA2A-AS1	3.84e-14	-3.19116
PALS2	3.86e-14	-1.74244
PDCD4	3.87e-14	1.74142
MASP1	3.99e-14	-3.39611
AMN	3.99e-14	1.7952
TMIGD1	4.08e-14	5.29867
ASB9	4.14e-14	-2.04814
ZNF121	4.17e-14	-0.947088
TMEM131	4.28e-14	0.884236
LOC105378569	4.37e-14	2.68353
LINC02023	4.45e-14	4.38907
AKR1C1	4.49e-14	-3.36265
CXCL2	4.56e-14	-3.19605
AGO2	4.59e-14	-1.22893
BHLHE40-AS1	4.63e-14	-1.82312
KIF13B	4.75e-14	1.30984
UGT2B7	4.8e-14	-3.40106
PLPP1	4.88e-14	1.12451
FOLH1	4.91e-14	-3.18329
GPR55	5.01e-14	2.37395
PTGDR2	5.1e-14	2.14438
PHF20	5.11e-14	-0.694396
LOC100507002	5.18e-14	1.53938
PDCD4-AS1	5.24e-14	1.78179
WDR77	5.25e-14	-1.21382
CLMP	5.25e-14	2.73907
IL4I1	5.32e-14	-1.6499
GREB1L	5.35e-14	-3.42922
FAM95B1	5.38e-14	2.78058
KIF1C	5.39e-14	0.817549
POLR1E	5.44e-14	-1.07262
TOMM6	5.5e-14	-0.809525
CITED2	5.8e-14	1.46208
FGF10	5.85e-14	3.70738
RIOK1	5.86e-14	-0.773158
TG	5.88e-14	-3.22099
TMEM9B	5.94e-14	0.882949
CYP3A7	5.98e-14	-3.73364
PPAT	6.03e-14	-1.54998
STYK1	6.14e-14	2.19622
SLC15A2	6.15e-14	1.55164
NOL6	6.21e-14	-1.1341
SERPING1	6.33e-14	-2.9277
CAMK2A	6.35e-14	2.17808
ITGB1-DT	6.42e-14	-1.79355
PPA1	6.57e-14	-1.18718
ARID3A	6.61e-14	-2.17689
ZBTB9	6.68e-14	-0.822662
BAD	6.7e-14	0.976574
SYP-AS1	6.75e-14	2.53068
KARS1	6.76e-14	-0.687215
DHODH	6.77e-14	-2.51146
STRAP	6.8e-14	-0.76825
LOC105375751	6.83e-14	-1.40938
SLC25A15	6.92e-14	-1.76839
RGS16	6.93e-14	-2.05465
ARPIN	7.02e-14	0.950928
POMP	7.16e-14	-0.916843
MTFR1	7.17e-14	-0.907703
MPI	7.19e-14	0.881217
OTUD6B	7.2e-14	-1.28232
FCGR3B	7.3e-14	-2.99347
DUXAP8	7.32e-14	-4.36086
ELAVL4	7.41e-14	2.9792
PHF14	7.59e-14	-0.840101
GALK1	7.6e-14	-1.52832
GINS4	7.68e-14	-1.57211
BDKRB2	7.69e-14	1.74461
ACTR3B	7.76e-14	-0.921216
CDC6	7.75e-14	-1.63976
GSN	7.91e-14	1.9171
ITGA8	7.94e-14	1.99255
INMT-MINDY4	7.96e-14	-1.20429
NOC3L	7.99e-14	-1.08611
TCF7	8.07e-14	-1.62124
EEF1E1	8.21e-14	-1.21877
USP31	8.32e-14	-0.912252
SPINK2	8.42e-14	3.83246
RYR3	8.65e-14	1.72884
SLC25A34	8.67e-14	2.46974
POU5F1B	8.68e-14	-3.20449
EIF4E3	8.75e-14	1.60358
RHOC	8.85e-14	1.04191
CASP10	8.92e-14	1.34759
TMEM127	9.41e-14	0.737344
MORC2	9.54e-14	-0.638308
TMEM61	9.7e-14	3.04376
ACO2	9.74e-14	0.896082
YWHAG	9.85e-14	-0.645909
FBLIM1	1.01e-13	1.22562
SFRP1	1.04e-13	2.67668
ADCY5	1.05e-13	1.80623
ISL2	1.06e-13	2.50674
COMT	1.1e-13	-1.10623
CYP2D7	1.11e-13	-2.41713
ETNK2	1.12e-13	-3.25882
UNC5CL	1.12e-13	-2.42064
GPR180	1.13e-13	-0.987624
SNRPE	1.15e-13	-0.984041
CD79A	1.15e-13	2.90189
GDPD2	1.16e-13	2.81177
NOM1	1.17e-13	-0.752312
P2RX6	1.18e-13	1.82203
SCG2	1.19e-13	3.4963
TCOF1	1.21e-13	-1.18915
CCDC68	1.24e-13	2.05167
UBA2	1.26e-13	-0.800268
SEMA6A	1.26e-13	2.06688
TTYH3	1.28e-13	-1.60814
EREG	1.31e-13	-2.8105
VSIR	1.32e-13	1.31567
VAPA	1.34e-13	0.920716
ABCB4	1.36e-13	-3.01419
LOC107985504	1.36e-13	2.30161
RBM12	1.39e-13	-0.578431
CLEC4G	1.43e-13	-3.57702
PSPH	1.43e-13	-1.14611
MRO	1.43e-13	-2.6791
CBX2	1.45e-13	-2.76589
MTERF3	1.5e-13	-1.05756
IGLV2-11	1.5e-13	2.99253
ECT2	1.51e-13	-1.8119
TPD52L2	1.51e-13	-0.852824
VWCE	1.52e-13	-3.1178
TEX11	1.52e-13	3.20324
LOC107986985	1.57e-13	-0.831832
MYH15	1.59e-13	2.2459
CDCA4	1.59e-13	-1.13354
CPNE7	1.64e-13	-3.89954
ZNF367	1.68e-13	-1.55359
LGR5	1.74e-13	-2.86197
LIMA1	1.78e-13	1.62247
RPL22L1	1.78e-13	-1.80649
EPB41L3	1.84e-13	1.87541
DHCR7	1.85e-13	-1.75047
POLR1D	1.85e-13	-0.925468
MBNL1-AS1	1.88e-13	0.95417
UMPS	1.9e-13	-0.830265
SQOR	1.97e-13	1.42083
MCM10	1.99e-13	-1.9001
FST	2e-13	-3.1675
LOC112268430	2e-13	-2.44364
CCDC113	2e-13	-1.73183
IFRD2	2.01e-13	-0.998771
FCGR1BP	2.01e-13	-2.44875
PTGER2	2.02e-13	2.013
CNNM4	2.04e-13	1.61977
DUSP14	2.07e-13	-1.92766
EPHA7	2.12e-13	3.57915
LMOD1	2.21e-13	2.01877
DNAH5	2.22e-13	-2.95935
MS4A2	2.23e-13	2.64654
HDGF	2.28e-13	-0.774783
SLC25A18	2.32e-13	-2.60263
TNXB	2.34e-13	2.18705
YY2	2.46e-13	-1.15836
POFUT1	2.48e-13	-0.998755
KCTD20	2.5e-13	-0.840962
ADK	2.54e-13	-1.20509
SNHG17	2.56e-13	-1.57539
PVR	2.57e-13	-0.98343
DISP2	2.58e-13	2.36222
VIPR2	2.6e-13	2.69659
ATP6V1C1	2.62e-13	-0.640031
TMIGD2	2.75e-13	1.98372
ACTG2	2.77e-13	2.63305
ECRG4	2.78e-13	3.50843
PMAIP1	2.88e-13	-1.77574
EIF3J	2.92e-13	-0.61971
UTP25	3.03e-13	-0.859662
ANO2	3.07e-13	2.11993
MPPE1	3.06e-13	0.933331
BMP3	3.13e-13	4.84656
PDE4D	3.14e-13	1.66657
BMP6	3.15e-13	1.33434
C11orf86	3.16e-13	3.83172
MAPK7	3.17e-13	0.942179
RUVBL1	3.33e-13	-1.02774
TNS4	3.34e-13	-3.11245
IGLV7-46	3.36e-13	3.50046
NKD2	3.38e-13	-2.93341
RRP1	3.41e-13	-1.24898
EARS2	3.42e-13	-0.787112
SCN4B	3.46e-13	2.53935
KRT23	3.46e-13	-4.90226
CPSF3	3.49e-13	-0.754648
TKT	3.52e-13	-1.03511
RERGL	3.52e-13	3.25531
INSIG1	3.53e-13	-1.83677
OSBPL3	3.54e-13	-1.23187
SSPN	3.54e-13	1.82947
CLCN4	3.63e-13	-1.99303
NAA50	3.7e-13	-0.654003
BNIP3	3.7e-13	-2.2808
RSL1D1-DT	3.78e-13	-0.74711
TMEM45B	3.79e-13	1.4998
CETP	3.84e-13	-3.3895
KCNA6	3.89e-13	1.97131
OSR1	3.92e-13	2.79337
VWA5B2	3.99e-13	2.45053
SELENBP1	4.02e-13	2.34394
CAPN2	4.04e-13	1.22379
SNRPC	4.05e-13	-0.741968
LOC100652758	4.09e-13	-0.707975
PDE5A	4.11e-13	2.03982
PDCD5	4.12e-13	-0.89012
KCNJ15	4.17e-13	-3.27206
ACTN1	4.19e-13	-1.02309
AATF	4.31e-13	-0.650589
KLHL35	4.32e-13	-1.93995
TXNRD3	4.35e-13	-1.17859
NAT1	4.37e-13	1.40064
WDR3	4.47e-13	-1.08346
MOB3B	4.48e-13	1.42076
ATP6V1G2	4.49e-13	1.59849
TARS2	4.5e-13	-0.771916
CSTF3	4.51e-13	-0.495859
SMARCC1	4.55e-13	-0.800696
HK3	4.56e-13	-1.86983
AOC1	4.59e-13	2.02437
RXRG	4.67e-13	3.11574
CEL	4.69e-13	-3.73701
CYP3A7-CYP3A51P	4.7e-13	-3.66894
LOC102723338	4.77e-13	2.44623
CECR2	4.84e-13	-3.30106
WDR5	4.97e-13	-0.696288
PIGS	4.98e-13	0.914995
MFAP4	5.23e-13	2.1823
EXOSC5	5.31e-13	-1.16196
LOC105369724	5.31e-13	3.90497
MIR650	5.4e-13	3.00081
PRKDC	5.42e-13	-1.2443
TFB1M	5.43e-13	-0.619218
KRT80	5.58e-13	-4.66881
MDC1	5.74e-13	-0.871995
GLTPD2	5.8e-13	-2.64172
POLR3E	5.92e-13	-0.564574
LOC101927556	6e-13	-0.732437
MCM2	6.05e-13	-1.38623
XPO1	6.15e-13	-0.564788
CCDC3	6.19e-13	-1.59951
NHSL1	6.3e-13	1.07756
ADNP	6.46e-13	-0.745845
PINK1-AS	6.6e-13	0.715228
NT5DC4	6.67e-13	-1.84351
PTPN21	6.69e-13	1.29352
C2orf27A	6.7e-13	-1.78241
CKS1B	6.76e-13	-1.28499
SLC44A2	6.78e-13	0.718272
TPO	6.82e-13	3.35722
YEATS2	6.9e-13	-0.751688
GOLM1	6.9e-13	1.49459
NEK5	6.93e-13	-1.73776
CCDC89	6.97e-13	1.47438
CYP39A1	7e-13	-2.06378
HRCT1	7.07e-13	2.58873
SIPA1L3	7.12e-13	1.15163
LMCD1	7.13e-13	-1.37618
GTF3A	7.16e-13	-1.94283
SPARCL1	7.17e-13	2.32274
C1QTNF2	7.2e-13	1.82602
LINC01915	7.37e-13	2.50496
GRAMD2B	7.53e-13	1.35579
PANX1	7.54e-13	-0.850285
MCM3	7.58e-13	-1.22468
MTBP	7.62e-13	-1.66059
MYO1C	7.61e-13	0.913493
TNFRSF17	7.78e-13	3.44994
WDR12	7.9e-13	-0.997143
TIMELESS	7.89e-13	-1.09584
ELOVL5	7.91e-13	-1.72757
MRGPRF	7.99e-13	1.85824
MFSD12	8.1e-13	-1.13665
DENND2A	8.12e-13	1.22069
BID	8.59e-13	-0.778042
CPNE1	8.61e-13	-1.32124
DHRS9	8.83e-13	2.99658
TMEM179	8.86e-13	2.34332
PPRC1	8.88e-13	-0.983776
PLCD3	8.94e-13	1.80736
POLE3	9.05e-13	-0.628675
PLS3	9.05e-13	-1.65005
SUV39H1	9.09e-13	-1.0715
PDCD11	9.1e-13	-0.828946
SIPA1L2	9.17e-13	1.23331
HSD11B2	9.3e-13	2.38943
CCT7	9.32e-13	-0.768221
MPHOSPH10	9.44e-13	-0.581213
UBAP2L	9.47e-13	-0.708335
PKHD1L1	9.58e-13	2.45873
LDHA	9.57e-13	-0.963065
SMYD5	9.65e-13	-0.867472
TMEM54	9.7e-13	1.69
ANK2	9.7e-13	2.27264
XRCC5	1.01e-12	-0.466494
ZNF239	1.01e-12	-1.4962
B4GALNT2	1.01e-12	5.12207
SYNPO2	1.05e-12	1.66559
INA	1.07e-12	2.89261
PSD	1.07e-12	1.41944
MRPL50	1.08e-12	-0.709217
SKA3	1.09e-12	-2.09589
SUV39H2	1.1e-12	-0.980997
KIF1C-AS1	1.11e-12	0.772245
PLXNA2	1.12e-12	1.03308
MALSU1	1.13e-12	-0.929564
CYP1B1	1.14e-12	-2.72323
MYO15B	1.16e-12	1.34499
KLHL31	1.16e-12	-1.84927
MINDY4	1.16e-12	-1.07468
B3GNT7	1.16e-12	3.81163
ANO5	1.17e-12	2.41548
KIRREL3	1.17e-12	2.67102
GRIA4	1.17e-12	3.85405
SALL4	1.17e-12	-3.1595
BOD1	1.18e-12	-0.71066
MCM6	1.18e-12	-1.15342
TFB2M	1.19e-12	-0.838764
ZDHHC9	1.21e-12	-1.25835
SPDL1	1.23e-12	-1.09302
MORF4L2	1.23e-12	-0.822172
ELOC	1.25e-12	-0.942461
UTP18	1.26e-12	-0.75624
ENTPD3	1.3e-12	2.9756
ATIC	1.32e-12	-0.965836
HNRNPK	1.32e-12	-0.380411
ZSWIM4	1.35e-12	-1.1498
MRPS17	1.39e-12	-0.928978
ZNF695	1.4e-12	-1.9862
NPTN	1.4e-12	0.855797
RPS7	1.41e-12	-0.780499
TRIM24	1.41e-12	-0.986166
CBX8	1.44e-12	-1.30907
AMPD1	1.46e-12	3.30484
BTNL3	1.48e-12	3.23945
C1orf210	1.49e-12	1.61582
DUSP10	1.49e-12	-1.79116
CHP2	1.51e-12	3.42491
CCNG2	1.52e-12	1.22395
ITPKA	1.52e-12	2.14593
LOC105375434	1.53e-12	-2.45633
EXOSC8	1.53e-12	-0.983589
TP53RK	1.53e-12	-0.971138
TBC1D24	1.55e-12	-0.851581
FCRLA	1.57e-12	2.72553
UTP23	1.57e-12	-0.825402
MRM2	1.58e-12	-0.697519
MATN2	1.58e-12	1.81598
FGFRL1	1.59e-12	-1.96782
EBPL	1.61e-12	-1.15538
PLEKHA8P1	1.61e-12	-1.45667
TMEM132A	1.62e-12	-1.83451
UBA7	1.63e-12	0.894837
EIF2A	1.64e-12	-0.646705
DEK	1.64e-12	-0.931358
RPGRIP1L	1.64e-12	-1.21616
IGLV2-18	1.66e-12	3.59764
BCL7A	1.69e-12	-0.786782
GAB1	1.69e-12	1.17108
IFITM3	1.7e-12	-1.81121
TBCA	1.71e-12	-0.650036
DDX47	1.72e-12	-0.672149
B3GALT4	1.72e-12	1.42659
SEMA6D	1.74e-12	2.67066
SLC38A4	1.8e-12	-3.73528
TXLNG	1.83e-12	-1.06036
JPH2	1.84e-12	2.01328
SLC22A5	1.85e-12	1.59793
IGLV2-8	1.86e-12	3.08813
HILPDA-AS1	1.87e-12	-2.01171
COMP	1.88e-12	-4.88372
TNFRSF14-AS1	1.89e-12	1.09065
CCDC150	1.9e-12	-1.82365
ST6GALNAC6	1.92e-12	2.55146
PTP4A3	1.95e-12	-2.33209
OTOP2	1.97e-12	5.29564
PUM3	1.99e-12	-1.12215
MDFI	2.01e-12	-2.78154
PCDH17	2.02e-12	-1.78631
GSKIP	2.03e-12	1.21928
SYP	2.03e-12	2.18252
CDH6	2.03e-12	-1.6789
RXFP1	2.05e-12	-1.51522
LRG1	2.07e-12	-3.0689
RNASEL	2.09e-12	1.17554
BCL2L1	2.11e-12	-1.02622
ATP8A1	2.17e-12	1.80444
ENDOD1	2.17e-12	1.61006
HNRNPA3	2.19e-12	-0.607237
TUBB	2.2e-12	-1.01748
PPP1R13B	2.2e-12	0.638416
LRATD2	2.2e-12	-1.11386
TTC27	2.26e-12	-0.633542
DNER	2.29e-12	3.24905
ABCE1	2.34e-12	-1.03645
SCN3A	2.41e-12	2.72955
C12orf40	2.43e-12	1.4119
SLC3A2	2.47e-12	-1.0295
NADK2	2.51e-12	-1.97567
ABALON	2.53e-12	-1.02234
CACNA1A	2.54e-12	2.54398
CPEB1	2.54e-12	1.66743
BOP1	2.57e-12	-1.56223
LACTB2	2.6e-12	-1.08596
CASP5	2.61e-12	2.74989
ANKRD36BP2	2.63e-12	2.94671
EIF3H	2.66e-12	-0.80658
ENPEP	2.7e-12	-2.1492
PSMB7	2.74e-12	-0.518689
PCDH18	2.81e-12	1.9297
IQGAP3	2.82e-12	-1.90718
LOC112267857	2.82e-12	1.87597
RPAP3	2.85e-12	-0.587311
TREM2	2.86e-12	-2.08369
PTDSS1	2.86e-12	-0.861498
DDX60	2.87e-12	1.51699
ASAP1	2.89e-12	-1.01893
LINC03007	2.91e-12	2.34358
NUP43	2.91e-12	-0.801113
SLC43A1	3.01e-12	-1.79637
DBH-AS1	3.02e-12	-2.74365
KIAA0513	3.02e-12	1.57153
LOC102724146	3.03e-12	-0.753679
EEF1E1-BLOC1S5	3.06e-12	-0.759079
SOS2	3.08e-12	0.93356
GPAT3	3.13e-12	2.06893
CNOT9	3.16e-12	-0.549849
LARGE1	3.17e-12	1.087
MPND	3.21e-12	0.99906
CASD1	3.26e-12	1.37352
SLC7A2	3.31e-12	-3.49082
TCP11L1	3.32e-12	1.02463
VIPR1	3.39e-12	1.96377
COL18A1	3.45e-12	-2.28792
TRANK1	3.46e-12	1.52306
TCP1	3.48e-12	-0.714688
NOP14	3.49e-12	-0.96944
DESI1	3.49e-12	-0.727028
STK31	3.6e-12	-2.76525
CIBAR1	3.6e-12	-1.2672
TMEM59	3.62e-12	1.09889
GTF2F2	3.65e-12	-1.11941
HACD3	3.67e-12	-1.10338
PSMD12	3.7e-12	-0.731595
CKAP2	3.75e-12	-1.57712
GINS1	3.79e-12	-1.87056
GEMIN5	3.79e-12	-0.943889
POGLUT2	3.85e-12	-1.11383
IGHJ3P	3.84e-12	3.31239
FASN	3.84e-12	-1.54472
ADRB1	3.88e-12	2.33887
FBN2	3.96e-12	2.19781
SPHK1	3.97e-12	-1.88392
RAB4B	3.99e-12	0.923613
EEF1AKMT1	4.03e-12	-1.22867
LTBP4	4.09e-12	1.61671
ZDHHC7	4.13e-12	0.663943
MRTO4	4.15e-12	-0.830063
BCAS1	4.17e-12	2.73744
MXD1	4.2e-12	1.6864
SMIM13	4.2e-12	-0.797901
LOC105374352	4.21e-12	1.44801
HEYL	4.21e-12	-1.81342
SPPL2A	4.22e-12	1.17848
IER5L	4.23e-12	-1.83086
PALM3	4.33e-12	-2.98039
RPS21	4.34e-12	-1.09068
TOM1L2	4.36e-12	0.977909
UQCC6	4.47e-12	-0.778656
DUSP26	4.52e-12	2.89121
LOC105373582	4.56e-12	-2.54082
TRIM3	4.57e-12	0.786491
TNFRSF13C	4.62e-12	2.14542
RAD23B	4.63e-12	-0.67416
MPZ	4.7e-12	1.88288
BORCS6	4.7e-12	0.922269
SLC7A1	4.84e-12	-1.30871
USP32P3	4.94e-12	1.26347
PALD1	4.96e-12	-1.85799
TRMT112	4.99e-12	-0.799362
ARHGEF9	5e-12	0.771342
CBS	5.01e-12	-3.10507
BRCA2	5.04e-12	-1.60013
VSTM2A	5.05e-12	5.34106
MEIS3P1	5.05e-12	1.56975
C16orf87	5.07e-12	-0.811222
KIF5C	5.13e-12	2.69013
CAMSAP1	5.16e-12	-0.784214
PAFAH2	5.2e-12	1.07126
TMEM253	5.26e-12	2.19858
PINK1	5.33e-12	1.07206
ABI3BP	5.41e-12	2.12381
DPP6	5.41e-12	1.95349
IGF2BP3	5.43e-12	-4.08921
NSMCE2	5.45e-12	-0.751976
AKR1B15	5.52e-12	3.38885
RPL24	5.52e-12	-0.541189
HSPH1	5.53e-12	-1.70455
METTL5	5.56e-12	-0.776549
DNAJA3	5.58e-12	-0.701731
SLC2A1	5.65e-12	-2.74878
TEAD1	5.66e-12	-0.795904
PTGER3	5.68e-12	2.29747
ENTREP1	5.68e-12	2.51441
LYRM4-AS1	5.7e-12	-1.13054
TRPM4	5.72e-12	1.38987
PLAGL2	5.72e-12	-1.38968
EEPD1	5.75e-12	-1.3636
TPRG1	5.76e-12	-1.70031
SCGN	5.76e-12	3.66245
NAA20	5.77e-12	-1.04903
LRCH1	5.77e-12	-0.731556
CXXC5	5.8e-12	-1.13801
MTHFD1	5.92e-12	-1.69565
DSN1	5.92e-12	-1.19405
MIF-AS1	5.92e-12	-1.21764
LOC101927668	5.98e-12	-2.13574
ADAM17	6e-12	-0.662567
CTNNBL1	6e-12	-0.847068
PAQR4	6.04e-12	-1.73489
CPNE2	6.14e-12	0.812024
EXO1	6.22e-12	-1.81341
CDKL1	6.23e-12	1.23544
PSME4	6.35e-12	-0.716101
BCAR3	6.36e-12	1.18566
SMOC1	6.36e-12	-2.78894
SSC4D	6.46e-12	-1.41589
UBE2C	6.47e-12	-2.08859
FAH	6.52e-12	-1.87988
FANCB	6.55e-12	-1.60849
RHCE	6.57e-12	0.634454
GGCT	6.57e-12	-1.29122
ABCA5	6.66e-12	1.56823
MIR3936HG	6.72e-12	1.31018
KPNA3	6.72e-12	-0.745103
ATP8B1	6.87e-12	1.68296
DAZAP2	6.9e-12	0.456128
EDIL3-DT	6.96e-12	2.30219
G3BP1	6.99e-12	-0.602069
MIF	7.01e-12	-1.23136
TMTC4	7.03e-12	-1.03502
FBP1	7.05e-12	-2.16507
PDZD2	7.17e-12	1.61912
LRRC7	7.23e-12	2.11995
RHBDF2	7.26e-12	-1.40297
LOC105374114	7.34e-12	-0.778582
ERFE	7.41e-12	-2.49688
MSX2	7.44e-12	-3.94229
HSPA2	7.45e-12	1.90802
RBM39	7.53e-12	-0.636893
CNNM1	7.58e-12	1.89957
NHERF4	7.6e-12	2.35548
TAF1A	8.03e-12	-1.10278
RFC2	8.04e-12	-0.890079
P2RY1	8.06e-12	2.21191
HNRNPA1	8.13e-12	-0.641636
FCER2	8.14e-12	2.69806
CHST6	8.24e-12	1.66611
CYB561A3	8.29e-12	0.683394
NCBP2-AS1	8.35e-12	-0.767377
FOSL1	8.34e-12	-3.57521
DCLK1	8.34e-12	1.85422
PLA2G10	8.35e-12	2.41878
CHRNA7	8.39e-12	2.28863
PGAM5	8.5e-12	-0.814002
GMPS	8.54e-12	-0.994171
METAP2	8.59e-12	-0.553476
LOC100652777	8.65e-12	2.40027
TMEM50A	8.76e-12	0.580175
TUBAL3	9.03e-12	2.73754
FYB2	9.08e-12	-3.212
TSHZ1	9.24e-12	1.01003
SLC6A20	9.26e-12	-3.33849
ARL14	9.29e-12	1.98488
BARX2	9.31e-12	2.70713
CYP4F24P	9.33e-12	2.5762
ZMYM2	9.44e-12	-0.669848
CD163L1	9.55e-12	2.57202
OBI1	9.55e-12	-1.01668
LOC105369194	9.58e-12	1.37695
ZBTB33	9.59e-12	-0.815576
B4GALNT3	9.64e-12	1.4032
LOC105375061	9.8e-12	1.56777
FXN	9.84e-12	-0.832275
GPR15	9.9e-12	3.83083
SI	9.97e-12	3.76709
LPCAT4	1e-11	1.33771
COA1	1.01e-11	-0.646865
CGRRF1	1.01e-11	1.02542
CKAP5	1.02e-11	-0.857437
NUP153	1.02e-11	-0.618115
ATG4D	1.02e-11	1.00299
ADRA1B	1.05e-11	-2.12011
IL1RN	1.06e-11	-3.02329
RCN1	1.07e-11	-1.33834
BCL2	1.08e-11	1.36042
EIF5B	1.09e-11	-0.758731
PLXNA1	1.09e-11	-1.20595
CHD6	1.1e-11	-0.683003
PGM5P4	1.11e-11	2.5348
FSBP	1.11e-11	-1.44132
POLA1	1.14e-11	-1.08754
DHX34	1.16e-11	-0.963786
SCN11A	1.16e-11	2.33382
PRSS33	1.19e-11	-3.90593
PABPC1	1.19e-11	-0.917151
FGFR4	1.2e-11	-1.37133
PCBD1	1.21e-11	-0.941871
KLK10	1.22e-11	-3.76788
TANGO6	1.23e-11	-0.87521
GNL3	1.24e-11	-0.944039
FBXO41	1.25e-11	-1.52499
DNMT1	1.25e-11	-0.967379
HIGD1A	1.26e-11	1.19334
PHLPP2	1.27e-11	1.92537
GNPTAB	1.28e-11	1.25324
SQLE	1.28e-11	-2.05579
IFFO2	1.29e-11	-1.47508
SPATA24	1.29e-11	1.24906
SPECC1L	1.29e-11	1.0279
GPM6B	1.29e-11	2.01252
PPP2R3A	1.31e-11	1.52852
PTGR3	1.32e-11	0.82623
MSR1	1.32e-11	-1.89989
ZNF473	1.33e-11	-0.891394
TFDP1	1.35e-11	-0.833352
TTLL4	1.36e-11	-0.881281
NHP2	1.37e-11	-0.829357
FHL5	1.37e-11	2.59695
RRP15	1.37e-11	-0.896879
MCMDC2	1.38e-11	-1.26562
CALML4	1.39e-11	1.10045
PDF	1.41e-11	-0.635982
TENT5C	1.42e-11	1.98157
PGM5	1.44e-11	2.06706
TLE4	1.46e-11	0.97027
RFWD3	1.46e-11	-0.957916
FHIP1B	1.46e-11	0.692022
SYT5	1.46e-11	2.93059
GJB4	1.46e-11	-3.11617
ARHGAP17	1.48e-11	0.603355
IGSF5	1.49e-11	2.66919
CYSTM1	1.5e-11	0.964163
PRECSIT	1.5e-11	-1.92917
MRPL57	1.55e-11	-0.773177
NCAPG2	1.57e-11	-1.28249
PALB2	1.59e-11	-0.788811
HPCA	1.6e-11	1.63728
ADRM1	1.61e-11	-1.0416
GPR108	1.62e-11	0.667738
C11orf58	1.63e-11	-0.558935
NEO1	1.64e-11	1.31402
PHGR1	1.67e-11	2.5483
PRPF19	1.67e-11	-0.648647
GIPR	1.67e-11	1.95277
PLAAT2	1.67e-11	2.8455
TSN	1.71e-11	-0.529713
KITLG	1.72e-11	1.38913
RBM47	1.73e-11	1.25501
RTN4RL2	1.76e-11	-2.271
ZNG1C	1.78e-11	-0.89952
PARM1	1.79e-11	2.15824
LINC01979	1.8e-11	-2.38699
ZNF491	1.8e-11	1.21905
ALG8	1.81e-11	-0.715614
PRIM1	1.82e-11	-0.941746
ACADS	1.83e-11	1.33037
ODF2	1.84e-11	-0.806891
SYNM	1.86e-11	1.6007
LRP11	1.86e-11	-1.02354
JOSD1	1.87e-11	0.751386
SLC6A9	1.89e-11	1.44087
OSCAR	1.9e-11	-2.14785
RBFOX1	1.93e-11	2.50012
MIER1	1.94e-11	1.00039
GUCY1A2	1.95e-11	-1.546
TMA16	1.99e-11	-0.776564
BDKRB1	2.02e-11	2.19743
RANBP1	2.03e-11	-0.978878
CIPC	2.04e-11	1.07838
SESN2	2.04e-11	0.98232
CHSY3	2.04e-11	-1.31915
PNPT1	2.07e-11	-0.934491
LOC105373244	2.08e-11	1.81336
ARPIN-AP3S2	2.08e-11	0.948395
C4orf19	2.1e-11	1.53735
AIG1	2.11e-11	-1.59517
TJP3	2.19e-11	1.35007
HROB	2.19e-11	-1.48663
GPX1	2.23e-11	-0.880787
PUS3	2.25e-11	-0.78867
PPIA	2.26e-11	-0.860573
TAF1D	2.28e-11	-0.934192
FAM151A	2.28e-11	1.18923
BOC	2.32e-11	1.86346
CTPS1	2.33e-11	-1.87781
LRRC8E	2.35e-11	-2.0526
SHROOM3	2.36e-11	1.11023
YEATS4	2.45e-11	-0.715649
BBIP1	2.45e-11	0.793119
IGKV6-21	2.47e-11	3.05246
LY6E	2.47e-11	-1.98194
ADCY6	2.49e-11	0.940634
PWP1	2.49e-11	-0.531617
LOC105376567	2.5e-11	3.8224
CFH	2.5e-11	-2.85122
EIF5A2	2.52e-11	-1.41084
CKS2	2.53e-11	-1.42743
DDX19A	2.55e-11	-0.595261
EAF2	2.57e-11	1.15879
SPOCD1	2.6e-11	-2.4369
MIER3	2.65e-11	1.40276
KLK3	2.65e-11	3.40084
AARS1	2.65e-11	-0.913932
WDR5B	2.66e-11	-0.68148
HTR1D	2.67e-11	-3.35744
NACAD	2.67e-11	1.67074
LOC100286986	2.73e-11	3.02054
VPS4B	2.73e-11	0.858236
ASPHD1	2.78e-11	-1.74368
VILL	2.86e-11	1.66842
RCAN2	2.88e-11	2.00216
CR2	2.91e-11	3.80575
MIR4444-1	2.91e-11	-0.695073
USP2	2.91e-11	2.48584
FAM133B	3.01e-11	-0.523231
DDIAS	3.01e-11	-1.83212
CLTRN	3.02e-11	-2.06747
TMEM45A	3.03e-11	-2.27725
SNHG6	3.04e-11	-1.27881
CCN3	3.07e-11	1.60576
TOMM5	3.11e-11	-0.90438
LY6G6F-LY6G6D	3.13e-11	-4.44697
SOX9	3.14e-11	-1.411
SNORA105A	3.16e-11	-1.50829
ZMYND19	3.18e-11	-0.932265
MARCHF3	3.19e-11	1.34318
NLE1	3.19e-11	-0.917144
ATP8B1-AS1	3.21e-11	1.39075
LOC112268155	3.25e-11	-1.40602
TAFA2	3.28e-11	1.50987
CCDC59	3.32e-11	-0.82364
MYBL2	3.35e-11	-2.14494
SNX24	3.36e-11	1.09413
HNRNPA1P10	3.4e-11	-0.685589
MAGOHB	3.48e-11	-0.888043
NOVA1	3.53e-11	2.42687
WEE1	3.59e-11	-1.15578
IL10RB	3.63e-11	0.911764
DPF3	3.68e-11	1.92907
ZNF697	3.7e-11	-1.48802
SNORD86	3.71e-11	-2.25993
DDX10	3.72e-11	-0.918329
EFTUD2	3.78e-11	-0.576434
GPAM	3.79e-11	-1.92169
MTNR1A	3.86e-11	2.9774
BEND5	3.91e-11	2.28217
MMP11	4.02e-11	-2.69863
LOC107985359	4.02e-11	2.34896
HPRT1	4.02e-11	-1.16241
FTSJ1	4.07e-11	-0.847795
PLS1	4.09e-11	1.321
TCF7L2	4.09e-11	0.731936
ESAM-AS1	4.14e-11	1.87812
DDX55	4.14e-11	-0.667388
AGMO	4.17e-11	-3.60603
MRPS23	4.22e-11	-0.817441
STX12	4.23e-11	0.708593
PRR5L	4.24e-11	1.21738
HGH1	4.26e-11	-1.07605
DTNB	4.3e-11	-0.946172
SLC43A3	4.29e-11	-1.82472
DGLUCY	4.32e-11	1.07112
PDE8A	4.34e-11	1.04715
LOC105370447	4.43e-11	0.521833
SPAG17	4.46e-11	-1.13207
LOC105371168	4.46e-11	1.69665
SNHG32	4.56e-11	-0.999335
RAB5B	4.67e-11	0.587207
APMAP	4.68e-11	-1.2276
SEC16B	4.69e-11	-1.84424
TGM2	4.71e-11	-1.8134
CLIC5	4.74e-11	1.87006
ZBTB12	4.76e-11	-1.44173
SLC47A1	4.77e-11	-3.00788
CALCOCO2	4.78e-11	0.772165
IGFBP6	4.79e-11	2.01265
CDCA5	4.79e-11	-1.59374
APLP1	4.82e-11	2.35517
KIF19	4.85e-11	1.92374
FSTL3	4.96e-11	-2.1464
OTC	4.98e-11	-3.12944
NAA15	4.99e-11	-0.866063
EPDR1	5e-11	-1.37457
TEX49	5e-11	0.909061
LRRC2	5.03e-11	-1.61493
CCNDBP1	5.05e-11	0.890954
CLSTN1	5.13e-11	0.950994
PLEKHA7	5.19e-11	0.726546
PAQR8	5.2e-11	1.71616
C1orf21	5.26e-11	1.27606
ZFHX4	5.26e-11	-2.41269
IGFBP2	5.29e-11	-2.4616
STUM	5.33e-11	2.60455
OSM	5.37e-11	-2.92364
SRSF3	5.39e-11	-0.465499
GON7	5.42e-11	0.859578
PFDN2	5.53e-11	-1.06207
CELP	5.65e-11	-2.89027
ZNG1F	5.68e-11	-0.939697
PFKFB3	5.7e-11	-1.22944
RBIS	5.71e-11	-0.859803
SLC35G1	5.72e-11	1.38744
NRG2	5.73e-11	2.60902
AR	5.77e-11	-3.23014
CKMT2	5.79e-11	-3.01789
GABRD	5.82e-11	-2.9708
CHGB	5.93e-11	3.86979
PDP1	5.97e-11	-1.04432
TNFRSF10B	6.02e-11	-0.986953
LACTB2-AS1	6.02e-11	-1.05149
MUC4	6.14e-11	2.85718
LSM14B	6.28e-11	-0.690366
MAP3K20-AS1	6.29e-11	-1.88722
FSIP2	6.4e-11	3.14974
ODC1	6.44e-11	-1.15951
RAMP1	6.45e-11	-2.04489
FIGNL1	6.45e-11	-1.14651
EDIL3	6.53e-11	2.1836
BLTP3A	6.57e-11	-0.698889
MYEOV	6.61e-11	-2.55202
CLDN7	6.64e-11	1.34745
MICALCL	6.72e-11	1.37997
CAPRIN1	6.75e-11	-0.550238
CES3	6.76e-11	1.89322
DSC3	6.78e-11	-3.85235
FAM72A	6.8e-11	-1.62687
HMGN2P46	6.82e-11	1.6012
CLDN5	6.83e-11	1.45618
SSBP2	6.86e-11	1.71038
CRYBA2	6.89e-11	3.13048
LOC643327	6.9e-11	1.36055
NEDD4	6.91e-11	-1.48885
PRKAR2B	6.97e-11	2.1734
HNRNPA1L2	6.98e-11	-0.666548
SLC11A2	7.02e-11	-1.21009
WASHC2C	7.04e-11	0.932748
IL1R2	7.4e-11	2.69536
KBTBD2	7.4e-11	-0.616847
RPL26L1	7.45e-11	-0.756371
PNPO	7.55e-11	-1.04244
NOL10	7.56e-11	-0.684156
TPM1-AS	7.56e-11	0.973837
KCNK3	7.6e-11	2.26677
CD19	7.66e-11	2.2461
LYAR	7.76e-11	-1.52227
GPS2	7.78e-11	0.59257
ITPRIP	7.86e-11	-1.07096
IGKV2-24	7.92e-11	2.94059
LOC105372300	7.94e-11	1.65743
MFAP3L	7.96e-11	-1.97773
IGKV2D-24	8.08e-11	2.85553
ATR	8.09e-11	-0.793096
RPN2	8.15e-11	-0.859177
AKAP5	8.21e-11	1.86884
PTPN12	8.33e-11	-0.752787
DUSP4	8.41e-11	-2.1649
SDC4	8.61e-11	-1.22566
XPNPEP3	8.65e-11	-0.702654
LOC100129534	8.68e-11	1.1512
DIMT1	8.7e-11	-0.623763
USP10	8.71e-11	-0.534523
PAPSS2	8.72e-11	1.59129
HELLS	8.83e-11	-1.45985
PRDX1	8.85e-11	-0.684004
UCKL1-AS1	8.86e-11	-0.923186
CHAF1B	8.88e-11	-1.33592
GRPEL2-AS1	8.89e-11	-0.912623
LOC102724560	8.91e-11	-2.91292
TFAP4	8.96e-11	-1.25324
TRIL	9e-11	1.44309
ZNF385D	9.02e-11	2.30627
OBI1-AS1	9.07e-11	-1.00667
YARS1	9.08e-11	-0.871532
GPR157	9.13e-11	-1.05788
EBF1	9.15e-11	1.49642
HUWE1	9.27e-11	-0.45734
PLEKHN1	9.29e-11	-2.07573
AP3B2	9.3e-11	2.54925
KIFC3	9.34e-11	-1.8526
UBE2I	9.57e-11	-0.708985
TGS1	9.63e-11	-0.942774
RAB22A	9.68e-11	-0.594372
ENPP6	9.69e-11	3.10173
GLA	9.72e-11	-0.976184
ZNF670-ZNF695	9.75e-11	-1.22483
ABHD2	9.76e-11	-1.39786
HM13	9.77e-11	-0.918372
MCM7	9.78e-11	-1.15564
LOC107985921	9.82e-11	0.829651
LSM5	9.97e-11	-0.895247
DAP3	1e-10	-0.592954
SLC38A7	1.02e-10	-0.760736
ITGA2	1.02e-10	-1.54595
SNRPF	1.03e-10	-0.93877
HYAL2	1.06e-10	-0.930429
PKNOX2	1.06e-10	1.31782
UTP20	1.06e-10	-1.04433
HOXD4	1.09e-10	3.33161
SDHAP3	1.1e-10	0.671789
FETUB	1.1e-10	-4.31337
TRIM40	1.11e-10	2.72863
TRMT10C	1.11e-10	-0.708231
TMEM31	1.13e-10	2.37398
MRPL32	1.15e-10	-0.642922
CCNJL	1.16e-10	1.80295
CCSAP	1.18e-10	-0.790178
NUP35	1.18e-10	-0.803836
NUP155	1.19e-10	-0.960778
F2R	1.19e-10	-1.37943
DNTTIP1	1.19e-10	-1.12775
CFAP298-TCP10L	1.2e-10	-0.640673
GRB14	1.21e-10	-2.93942
RHEX	1.22e-10	2.33912
DCTD	1.23e-10	-0.658674
DAAM2	1.24e-10	1.46523
STX16	1.24e-10	-0.719343
CENPQ	1.24e-10	-1.02348
TSPAN7	1.24e-10	2.0343
PEAK1	1.26e-10	0.738495
ENTPD4	1.26e-10	0.789018
ZNF281	1.26e-10	-0.860882
PRRG2	1.27e-10	1.05352
LOC107986569	1.28e-10	2.72341
CENPH	1.28e-10	-1.42527
DGCR2	1.28e-10	0.726035
CTXND1	1.29e-10	-2.80323
GDNF	1.3e-10	2.60868
SLC15A4	1.3e-10	-0.635824
OVGP1	1.31e-10	-1.19079
HNRNPC	1.31e-10	-0.514284
ANKRD13A	1.32e-10	0.817257
SLC36A1	1.32e-10	1.58423
UBE2F-SCLY	1.32e-10	-0.686518
KPNA2	1.33e-10	-1.36552
BEND4	1.34e-10	2.1052
DENND1C	1.35e-10	0.894917
MORC4	1.36e-10	-1.28963
XRN2	1.37e-10	-0.971362
CDKL2	1.39e-10	2.60455
MNAT1	1.4e-10	-0.703232
SMPD3	1.41e-10	1.56837
ARL5B	1.41e-10	-1.20161
CTSB	1.45e-10	-1.28742
ANK3	1.45e-10	1.44338
TARS1	1.48e-10	-0.839314
TRPC4AP	1.48e-10	-0.51597
LOC107986852	1.49e-10	-1.7817
UBE3B	1.49e-10	0.445469
MPP2	1.5e-10	2.21236
ITGAX	1.51e-10	-1.48025
EIF2S3B	1.52e-10	-0.84427
MIR621	1.53e-10	-1.64461
SNRPD2	1.53e-10	-0.661442
SYT2	1.53e-10	1.51481
KIF1A	1.53e-10	2.48783
LOC105375918	1.56e-10	2.90439
MEP1B	1.59e-10	3.72376
C19orf48	1.6e-10	-1.14856
IRF4	1.61e-10	2.49422
CCL11	1.63e-10	2.79755
NUTM2B	1.64e-10	1.0655
KIF14	1.65e-10	-1.74875
LOC100129503	1.65e-10	1.42324
LRRC66	1.66e-10	1.92687
LOC105379173	1.67e-10	0.827439
NMNAT1	1.67e-10	0.862131
TRMT11	1.7e-10	-0.870115
MYOC	1.7e-10	4.79353
INSYN1	1.71e-10	2.08859
MIR5193	1.73e-10	0.910395
PEX3	1.74e-10	-0.73214
DIAPH3	1.79e-10	-1.9148
IL23A	1.79e-10	-2.73282
LIPG	1.8e-10	-1.59713
TPK1	1.83e-10	1.08181
[truncated: 9,544 more rows]

## Sheet: UPREGULATED SIGNIFICANT GENES
Symbol	pvalue	log2FoldChange
HSD3B2	9.77e-30	6.88022
KRT24	6.96e-28	6.64534
CLCA4	3.58e-15	5.66676
ITLN1	2.78e-24	5.62269
CA1	1.34e-17	5.52114
VIP	4.29e-26	5.50561
NSG2	1.8e-21	5.48436
NKX2-3	5.93e-16	5.3907
MS4A12	5.6e-18	5.371
VSTM2A	5.05e-12	5.34106
OTOP3	1.4e-15	5.31773
GUCA2B	9.72e-21	5.30915
CLCA4-AS1	9.87e-27	5.30392
TMIGD1	4.08e-14	5.29867
OTOP2	1.97e-12	5.29564
GRIK3	9.15e-24	5.29212
SLC6A19	1.21e-25	5.23034
PRPH	7.64e-25	5.22099
SLC7A14	7.85e-19	5.16387
CDKN2B-AS1	6.31e-23	5.1605
BEST2	3.8e-20	5.15876
PLP1	5.38e-22	5.13042
HAPLN1	1.32e-17	5.12945
B4GALNT2	1.01e-12	5.12207
BEST4	7.82e-21	5.11778
IGHA2	2.23e-26	5.10058
ZG16	2.12e-21	5.06896
PRIMA1	4.38e-23	5.06149
LINC01082	1.45e-15	4.99848
HPSE2	5.33e-18	4.99643
PHOX2B	8.17e-19	4.97994
CA7	8.43e-21	4.96801
ZNF536	1.54e-19	4.91758
LINC00974	7.9e-21	4.87735
B3GNT6	2.71e-22	4.87713
NPY	1.22e-22	4.85857
BMP3	3.13e-13	4.84656
PIRT	2.5e-16	4.84103
CLCA1	2.26e-17	4.83799
NRXN1	1.09e-22	4.80742
MYOC	1.7e-10	4.79353
LOC112268445	6.67e-21	4.77325
RSPO2	2.74e-22	4.75469
SOX10	1.62e-21	4.74318
FCGBP	1.46e-23	4.67472
GUCA2A	2.45e-18	4.67416
SLC26A3	5.95e-19	4.64951
CA4	1.18e-27	4.61207
PCSK2	9.39e-23	4.60281
SCARA5	1.55e-21	4.54466
LOC105369515	9.28e-21	4.5056
ALPI	2.1e-24	4.49095
SORCS1	4.9e-22	4.48327
CEACAM7	1.9e-19	4.46548
CBLN2	1.85e-18	4.4551
LINC02023	4.45e-14	4.38907
LHFPL4	1.92e-21	4.38185
FOXD3	3.04e-14	4.38015
CADM3	1.31e-21	4.37817
TMEM151B	2.1e-19	4.36204
SPIB	5.56e-23	4.35238
B3GALT1	8.38e-15	4.35069
TRPM6	5.36e-22	4.34951
OR51E2	7.43e-17	4.32153
HEPACAM2	3.18e-17	4.2855
CADM3-AS1	8.49e-22	4.27683
CHRDL1	8.76e-21	4.2737
CHL1	2.45e-18	4.27243
PI16	7.16e-27	4.25618
BRINP3	4.29e-06	4.23536
COL4A6	1.75e-21	4.21534
LOC101927522	7.19e-21	4.18554
B3GALT5	5.6e-24	4.16515
TMEM72	6.38e-23	4.16452
DES	1.34e-21	4.15889
ADAM33	1.13e-21	4.15746
ADAMDEC1	1.22e-21	4.14696
ITLN2	1.41e-18	4.14414
LGI1	2.18e-14	4.14341
MUSK	1.97e-19	4.13374
ANGPTL7	1.47e-09	4.12247
C2orf88	1.82e-30	4.11958
LOC105374588	1.94e-24	4.10905
REP15	1.14e-24	4.09892
LOC105376328	5.48e-17	4.09762
VWC2	2.33e-15	4.08773
CHGA	4.46e-09	4.07639
SCGB2A1	2.77e-21	4.07078
CA2	2.18e-23	4.06476
MUC2	1.13e-18	4.05976
JCHAIN	1.05e-15	4.03715
NEFM	1.64e-21	4.01799
SCNN1B	1.93e-14	3.95216
CNTN2	2.77e-15	3.95054
CD177	8.65e-08	3.94569
XKR4	1.12e-16	3.94276
RSPO1	2.2e-25	3.93542
AQP8	2.9e-08	3.9309
UGT2B17	0.000148	3.9224
TINCR	8.44e-23	3.90598
LOC105369724	5.31e-13	3.90497
NEGR1	3.53e-29	3.88804
CHGB	5.93e-11	3.86979
GRIA4	1.17e-12	3.85405
TPSG1	5.35e-19	3.84555
IGHA1	1.68e-22	3.84188
SPINK2	8.42e-14	3.83246
C11orf86	3.16e-13	3.83172
GPR15	9.9e-12	3.83083
FAM135B	2.13e-23	3.82321
OGN	3.44e-25	3.82254
LOC105376567	2.5e-11	3.8224
B3GNT7	1.16e-12	3.81163
CR2	2.91e-11	3.80575
VEGFD	1.65e-15	3.79101
LMO3	2.13e-26	3.77092
SI	9.97e-12	3.76709
FER1L6	4.27e-19	3.75215
PRKG2	4.35e-22	3.75141
LRRN4CL	1.24e-19	3.74438
SLC26A2	1.94e-16	3.7441
FENDRR	6.56e-29	3.74377
NEFL	1.64e-09	3.72769
MEP1B	1.59e-10	3.72376
FEV	6.72e-08	3.7115
LOC107986847	1.24e-21	3.71021
FGF10	5.85e-14	3.70738
RGMA	4.86e-26	3.68424
VSIG2	5.41e-16	3.67777
SCGN	5.76e-12	3.66245
GLP2R	1.1e-28	3.65281
PYY	2.25e-06	3.64833
TPH1	4.06e-10	3.643
C16orf89	5.82e-30	3.6428
ADCY2	2.57e-25	3.64006
CMA1	1.36e-18	3.61104
IGLV2-18	1.66e-12	3.59764
EPHA7	2.12e-13	3.57915
TNFRSF13B	4.92e-19	3.55971
CTSG	8.83e-19	3.55836
SLC27A6	2.21e-09	3.55002
SST	4.48e-05	3.53564
CNR1	1.81e-18	3.52333
LOC105373902	1.76e-18	3.52305
TRPA1	2.1e-27	3.52149
EDN3	5.17e-16	3.52049
ECRG4	2.78e-13	3.50843
IGHV3-16	4.41e-08	3.50217
IGLV7-46	3.36e-13	3.50046
SCG2	1.19e-13	3.4963
ATP1A2	4.14e-21	3.48777
LOC107985747	2.73e-09	3.48546
BTNL8	3.89e-15	3.46533
TNFRSF17	7.78e-13	3.44994
FOXF2	5.04e-19	3.432
GCG	0.000209	3.42737
CHP2	1.51e-12	3.42491
HHLA2	3.19e-25	3.40616
KLK3	2.65e-11	3.40084
IGLV2-33	2e-07	3.3934
LYPD8	5.88e-08	3.38966
AKR1B15	5.52e-12	3.38885
TBC1D27P	2.36e-16	3.36946
CWH43	1.33e-07	3.36547
RIMS4	1.05e-09	3.36069
TPO	6.82e-13	3.35722
INSC	2.6e-16	3.35506
MADCAM1	1.34e-22	3.34856
CDKN2B	1.05e-34	3.34807
COL19A1	2.39e-15	3.34663
PDE1C	2.41e-25	3.33637
GFRA3	3.9e-15	3.33366
IGLV10-54	2.27e-07	3.33168
HOXD4	1.09e-10	3.33161
MFAP5	9.04e-10	3.32099
IGHJ3P	3.84e-12	3.31239
HOXD3	1.49e-09	3.31046
NSG1	1.54e-27	3.30849
AMPD1	1.46e-12	3.30484
LOC105371601	8e-08	3.29496
CXCL14	2.29e-18	3.29174
P2RY4	5.21e-09	3.29161
EPIST	8.11e-19	3.27869
RERGL	3.52e-13	3.25531
MIR6720	1.12e-14	3.24919
DNER	2.29e-12	3.24905
SCN2B	9.41e-16	3.24797
SCG3	2.51e-10	3.24561
SCN7A	4.01e-15	3.24468
BTNL3	1.48e-12	3.23945
HOXD1	4.1e-10	3.23932
CCL28	5.68e-23	3.22277
HOXD10	2.43e-08	3.20839
SLC8A3	1.02e-24	3.20444
NPY6R	6.55e-10	3.20407
LOC105369504	7.45e-07	3.20406
TEX11	1.52e-13	3.20324
FBLN1	2.95e-18	3.20209
ZBTB7C	7.74e-26	3.19977
ARHGAP44-AS1	2.12e-15	3.18669
NEXMIF	1.08e-08	3.18303
LOC105374299	5.16e-10	3.18243
LINC00578	5.21e-15	3.17295
LCN10	7.07e-16	3.16418
PIGR	2.8e-09	3.16249
VIT	4.84e-15	3.15822
CECR7	2.5e-15	3.15476
FSIP2	6.4e-11	3.14974
SLC51B	4.45e-16	3.14741
CRYBA2	6.89e-11	3.13048
CLDN8	0.000191	3.12917
PTGDR	8.55e-15	3.12488
PLAC8	6.68e-15	3.12021
RXRG	4.67e-13	3.11574
ACKR1	1.05e-14	3.10747
AHCYL2	5.32e-33	3.10711
ENPP6	9.69e-11	3.10173
ADGRL3	1.02e-26	3.09914
LOC107985805	3.75e-07	3.09524
TPSB2	8.47e-21	3.09508
IGLC4	0.00114	3.09229
IGLV2-8	1.86e-12	3.08813
IGHV3-62	5.82e-09	3.08795
CHRNA3	3.49e-18	3.08782
LOC105374527	2.1e-05	3.0872
TPSAB1	4.32e-21	3.08605
MYPN	1.45e-09	3.08244
INSM1	4.19e-08	3.08108
PADI2	3.83e-17	3.06555
LGALS9C	2.54e-14	3.06099
LOC107986566	2.05e-10	3.06043
PKIB	7.43e-15	3.05821
IGKV6-21	2.47e-11	3.05246
GFI1B	2.58e-09	3.04899
PTCHD1	5.2e-15	3.04786
TMEM61	9.7e-14	3.04376
SFRP2	1.54e-07	3.03589
MMP28	4.13e-17	3.03568
FMN2	0.000143	3.03556
TSPAN11	3.24e-17	3.03194
ADTRP	1.43e-09	3.02489
ARX	5e-09	3.02331
NKX2-2	1.06e-07	3.02119
LOC100286986	2.73e-11	3.02054
TROAP-AS1	9.41e-18	3.01819
MIR650	5.4e-13	3.00081
DHRS9	8.83e-13	2.99658
IGLV2-11	1.5e-13	2.99253
CFD	3.62e-20	2.98592
NEUROD1	0.000108	2.98205
CTNNA2	3.69e-09	2.98182
IGHV3-41	5.71e-08	2.98132
ELAVL4	7.41e-14	2.9792
SLC17A7	1.28e-21	2.97856
MTNR1A	3.86e-11	2.9774
ENTPD3	1.3e-12	2.9756
CASQ2	5.06e-19	2.96763
TPSD1	2.34e-14	2.96536
SCUBE1	2.32e-16	2.96298
VPREB3	1.5e-15	2.95998
ANKRD36BP2	2.63e-12	2.94671
ABCC8	1.94e-07	2.94562
GLIS1	2.76e-15	2.94408
IGKV2-24	7.92e-11	2.94059
KCNH1	3.3e-15	2.94031
GP2	3.32e-07	2.93975
LOC105378520	4.76e-05	2.93478
LUZP2	4.31e-08	2.93293
SYT5	1.46e-11	2.93059
FRMD3	6.25e-22	2.92677
LINC02884	2.26e-21	2.92323
NR3C2	2.39e-24	2.92229
B3GALT5-AS1	0.000121	2.91917
GCSAML	3.01e-16	2.91792
LOC105375918	1.56e-10	2.90439
LOC100507351	1.89e-10	2.90322
TCF21	5.67e-25	2.90315
CD79A	1.15e-13	2.90189
LAMA1	3.86e-20	2.89347
INA	1.07e-12	2.89261
DUSP26	4.52e-12	2.89121
IGKV2-4	0.00149	2.88797
FAM177B	1.08e-07	2.88786
NXPE4	1.08e-07	2.88701
SULT1B1	3.14e-21	2.88157
TLL1	2.48e-23	2.87953
MROH3P	5.41e-16	2.87917
MFSD4A-AS1	6.57e-09	2.87336
MUC4	6.14e-11	2.85718
IGKV2D-30	8.99e-10	2.85688
IGKV2D-24	8.08e-11	2.85553
CADM2	1.82e-07	2.85109
LDB3	3.57e-26	2.8509
PLAAT2	1.67e-11	2.8455
DCHS2	1.86e-10	2.84082
RASD2	7.19e-15	2.84054
HTR4	3.12e-09	2.83556
GLDN	1.9e-06	2.83111
ADCYAP1	5.43e-08	2.82954
LOC105379252	5.09e-17	2.82019
TSPAN1	4.9e-17	2.82019
PDE6A	8.1e-07	2.81923
IGKV2-30	5.36e-10	2.81862
IGKV5-2	9.5e-08	2.81693
SLC4A4	1.03e-08	2.8126
GDPD2	1.16e-13	2.81177
MAB21L2	3.63e-21	2.81123
IGHV3-66	1e-09	2.81106
HOXD11	1.46e-05	2.80369
WSCD1	2.35e-14	2.80103
GGT8P	5.71e-10	2.7978
CCL11	1.63e-10	2.79755
OSR1	3.92e-13	2.79337
NXPE1	3.23e-07	2.78848
LINC00940	2.79e-06	2.78789
DPY19L2	9.79e-17	2.78494
FCRL2	5.2e-10	2.78393
MAL	2.89e-14	2.7832
FAM95B1	5.38e-14	2.78058
IGHV5-10-1	0.000131	2.77969
DSCAML1	2.48e-10	2.77925
HMCN2	3.65e-15	2.77359
PIANP	1.78e-24	2.77274
CHST5	1.86e-07	2.77255
CALB2	9.86e-10	2.76651
LRRC19	7.15e-17	2.76321
PRAMENP	2.05e-08	2.76288
ENTPD8	7.53e-16	2.76211
LINC01752	3.88e-07	2.75033
CASP5	2.61e-12	2.74989
IGHJ3	1.86e-08	2.74591
CLMP	5.25e-14	2.73907
TUBAL3	9.03e-12	2.73754
BCAS1	4.17e-12	2.73744
IGKV1-27	6.09e-10	2.73444
SCN3A	2.41e-12	2.72955
TRIM40	1.11e-10	2.72863
FCRLA	1.57e-12	2.72553
LOC107986569	1.28e-10	2.72341
NXPE2	7e-08	2.72243
IGKV1D-27	6.99e-10	2.72072
EYA2	2.45e-10	2.71641
CPA3	1.24e-17	2.71306
BARX2	9.31e-12	2.70713
IL17REL	1.89e-14	2.70546
SLC35F1	1.65e-08	2.70423
CNTN1	1.66e-08	2.70212
FCER2	8.14e-12	2.69806
VIPR2	2.6e-13	2.69659
TMEM236	2.27e-09	2.69554
IL1R2	7.4e-11	2.69536
KIF5C	5.13e-12	2.69013
RPL10L	1.96e-10	2.69009
AKR1B10	4.32e-09	2.68384
LOC105378569	4.37e-14	2.68353
MFSD4A	2.79e-09	2.68256
FAM107A	9.22e-17	2.67912
SFRP1	1.04e-13	2.67668
C1QTNF12	7.17e-19	2.67473
KIRREL3	1.17e-12	2.67102
SEMA6D	1.74e-12	2.67066
IGSF5	1.49e-11	2.66919
NEURL1	2.81e-10	2.66695
IGHV3-64D	1.87e-05	2.66596
IGKV2D-29	3.58e-08	2.66537
IGKV1D-37	2.75e-05	2.66489
IGLV5-45	2.8e-06	2.66386
IGLV2-28	3.48e-09	2.65882
RGS13	8.62e-08	2.65871
STMN2	6.67e-10	2.65593
LRRN2	3.29e-09	2.65567
C15orf48	7.4e-22	2.65531
FER1L6-AS2	8.65e-08	2.65502
KIR2DL4	2.02e-10	2.65414
IGLV7-43	6.92e-08	2.6489
MS4A2	2.23e-13	2.64654
COX6B2	2.79e-14	2.6438
LOC105378938	6.67e-08	2.64277
SLC18A1	5.28e-07	2.635
ACTG2	2.77e-13	2.63305
CLEC3B	1.3e-16	2.63082
GAP43	2.53e-09	2.62821
IGHV1-3	3.58e-08	2.62487
TMEM171	2.94e-18	2.62468
DIRAS1	2.44e-14	2.6231
MIR147B	7.14e-21	2.62145
LOC105372693	1.85e-08	2.62084
TBX10	1.3e-09	2.61376
BMP5	2.99e-08	2.61161
NRG2	5.73e-11	2.60902
GDNF	1.3e-10	2.60868
IQCN	6.94e-21	2.60486
CDKL2	1.39e-10	2.60455
STUM	5.33e-11	2.60455
CIDEC	1.06e-08	2.60188
SLCO2A1	1.44e-15	2.60048
FHL5	1.37e-11	2.59695
HAGLR	2.34e-06	2.59578
UCN3	1.29e-05	2.59403
HRCT1	7.07e-13	2.58873
SEC14L5	6.5e-09	2.5828
LOC105377483	0.00545	2.58063
VAT1L	2.87e-17	2.57769
IGKV2D-26	0.00272	2.577
CYP4F24P	9.33e-12	2.5762
ABCC13	9.05e-07	2.57472
CD163L1	9.55e-12	2.57202
IGLV5-37	0.000198	2.5703
TTLL6	1.18e-09	2.56166
IGHV3-71	0.0018	2.56161
SIGLEC6	5.01e-15	2.56145
LOC101928215	3.45e-06	2.55176
ST6GALNAC6	1.92e-12	2.55146
AP3B2	9.3e-11	2.54925
PHGR1	1.67e-11	2.5483
CACNA1A	2.54e-12	2.54398
MUC12-AS1	1.63e-09	2.54067
TMEM35A	3.31e-09	2.53962
SCN4B	3.46e-13	2.53935
SECTM1	2.48e-15	2.536
MUC12	1.69e-08	2.53514
PGM5P4	1.11e-11	2.5348
FGF9	2.68e-08	2.53396
LINC01550	1.33e-17	2.53313
SYP-AS1	6.75e-14	2.53068
NTRK3	5.74e-15	2.52772
MYOT	3.92e-10	2.52747
IGHV3-72	1.51e-07	2.52715
LOC105378570	4.48e-17	2.52654
MYOCD	7.19e-20	2.51552
ENTREP1	5.68e-12	2.51441
SDCBP2	6.75e-15	2.51224
SVOPL	1.67e-05	2.51204
WNT9A	3.79e-10	2.51066
MYH11	4.46e-17	2.50838
ISL2	1.06e-13	2.50674
SLC52A1	1.65e-08	2.50641
IGHV3-49	5.11e-08	2.50578
ATP13A4	3.68e-09	2.50498
LINC01915	7.37e-13	2.50496
GRIN1	5.74e-10	2.50431
RBFOX1	1.93e-11	2.50012
IGKV3D-7	2.22e-07	2.5
IGLL5	1.5e-08	2.4994
TUBB4A	7.43e-20	2.49746
SLC9A3	5.12e-08	2.49556
IRF4	1.61e-10	2.49422
GCNT3	1.77e-09	2.49005
SPON1	6.77e-08	2.48789
KIF1A	1.53e-10	2.48783
SPDEF	7.29e-08	2.48735
LOC105370481	1.98e-07	2.48586
USP2	2.91e-11	2.48584
DPP10-AS1	7.21e-05	2.48568
IGLC7	1.24e-06	2.48447
IGLC1	2.07e-08	2.48054
DHRS11	5.67e-19	2.4793
ITM2C	7.67e-16	2.47572
KLK15	5.3e-06	2.47166
PAX5	3.95e-07	2.47133
MIR4537	6.19e-10	2.47106
PTN	2.09e-17	2.47057
SLC25A34	8.67e-14	2.46974
PKD1L2	4.39e-15	2.46592
SLC9A2	2.24e-14	2.46393
SMIM33	1.73e-07	2.46111
NAALADL1	1.47e-16	2.4595
PKHD1L1	9.58e-13	2.45873
TRPV3	1.31e-07	2.45467
VWA5B2	3.99e-13	2.45053
FABP2	0.000106	2.44889
IGHV3-52	6.01e-05	2.44826
LOC102723338	4.77e-13	2.44623
IGLV2-23	1e-08	2.44407
SMIM5	2.35e-19	2.43977
LINC03026	1.27e-07	2.43308
RHBDL3	3e-16	2.43287
HOXD8	1.48e-08	2.43281
CHRM1	2.99e-08	2.43277
LOC105377896	9.7e-08	2.4315
NOVA1	3.53e-11	2.42687
IGLC5	1.13e-05	2.41983
IGLV1-51	6.22e-08	2.41955
PLA2G10	8.35e-12	2.41878
IGLV2-14	6.25e-07	2.41574
ANO5	1.17e-12	2.41548
SPINK5	4.94e-06	2.41495
CYP26B1	1.1e-17	2.41371
ASTN1	1.36e-08	2.4074
ADAMTS8	4.56e-16	2.40631
IGHV3-22	4.94e-06	2.40611
CHRNA1	3.37e-09	2.40585
IGKV1-37	1.3e-05	2.40412
KRT20	1.31e-09	2.40378
SERTAD4	1.87e-07	2.40288
IGKV2-26	8.26e-05	2.40276
MEP1A	3.51e-08	2.4027
IGHV3-7	2.33e-08	2.40174
IGLJ1	6.48e-08	2.40057
LOC100652777	8.65e-12	2.40027
HSD11B2	9.3e-13	2.38943
SLC4A10	3.05e-08	2.38935
LPAR1	1.15e-28	2.38748
SH2D7	0.000443	2.38718
HDC	5.76e-16	2.38053
IGKV3-11	6.25e-08	2.37952
KLF4	4.64e-15	2.37946
LGALS9B	7.88e-09	2.37789
TLX2	4.55e-10	2.37507
TMEM31	1.13e-10	2.37398
GPR55	5.01e-14	2.37395
ANKRD20A4-ANKRD20A20P	2.36e-08	2.37336
CAPN9	9.48e-08	2.366
DISP2	2.58e-13	2.36222
LOC101929007	1.26e-06	2.36039
CNTFR	5.58e-08	2.35888
LINC00092	1.33e-17	2.35861
LINC00494	5.48e-09	2.35839
NHERF4	7.6e-12	2.35548
APLP1	4.82e-11	2.35517
PCSK5	1.6e-15	2.35405
LRRC26	2.08e-06	2.34974
LOC107985359	4.02e-11	2.34896
IGHV4-59	4.06e-07	2.34633
GRIK5	3.76e-20	2.3462
BLK	3.07e-09	2.34465
SELENBP1	4.02e-13	2.34394
LINC03007	2.91e-12	2.34358
RET	1.95e-10	2.34336
TMEM179	8.86e-13	2.34332
FOXP2	2.66e-07	2.34163
IGHJ1	2.49e-06	2.34158
RHEX	1.22e-10	2.33912
ADRB1	3.88e-12	2.33887
LOC401021	2.91e-08	2.33882
PRDM16-DT	2.4e-14	2.33774
LINC01140	9.38e-15	2.33664
SCN11A	1.16e-11	2.33382
C1QTNF7	2.16e-10	2.33356
ASB2	9.4e-22	2.3293
SPARCL1	7.17e-13	2.32274
LTK	1.75e-14	2.32072
DDX3ILA1	7.54e-08	2.32063
POU2AF1	9.12e-09	2.31818
SSTR3	2.01e-10	2.31774
CHODL	3.42e-17	2.31691
ATOH1	1.37e-05	2.31579
SH2D6	7.17e-05	2.31517
LOC643201	1.98e-09	2.31247
NOL4	1.68e-05	2.31189
FCRL1	7.05e-08	2.3117
AK5	2.31e-09	2.31059
CLDN23	1.05e-16	2.30897
TMEM100	2.71e-10	2.30719
ZNF385D	9.02e-11	2.30627
MALL	4.04e-18	2.30608
ANPEP	3.5e-07	2.30574
MS4A8	9.17e-07	2.30482
IGLC6	1.66e-05	2.30316
EDIL3-DT	6.96e-12	2.30219
IGHJ6	1.51e-05	2.30165
LOC107985504	1.36e-13	2.30161
ALK	5.02e-07	2.30087
TOX	1.77e-14	2.30061
ADAMTS9-AS2	2.77e-09	2.30047
GLRA4	1.54e-08	2.29972
IGKV3D-11	5.36e-07	2.29911
PTGER3	5.68e-12	2.29747
P2RX1	1.21e-16	2.29745
LINC02441	1.53e-08	2.29504
LGALS2	1.13e-07	2.29328
IGHM	1.29e-07	2.29217
IGHV1-58	4.38e-05	2.29186
IGKJ3	1.75e-06	2.29114
GCNT4	2.76e-10	2.29028
CHRNA7	8.39e-12	2.28863
BMX	5.08e-09	2.28753
IGKV3-7	0.000657	2.28749
IGHV3-53	6.56e-06	2.28692
LOC105370485	1.1e-06	2.28279
ARHGAP44	1.22e-14	2.28258
BEND5	3.91e-11	2.28217
LINC02568	6.14e-06	2.27936
SCUBE2	2.67e-08	2.27881
IGHJ4	2.92e-07	2.27625
SPATA22	2.92e-08	2.27411
ANK2	9.7e-13	2.27264
SEMA6A-AS2	1.68e-14	2.27093
TCL1A	2.39e-05	2.27005
PDE9A	2.14e-14	2.26939
NKX3-2	9.36e-08	2.26901
KCNK3	7.6e-11	2.26677
FFAR4	1.31e-07	2.26569
FAM30A	4e-08	2.26522
MB	7.01e-08	2.25925
CILP	2.45e-10	2.25552
IGKV1D-17	3.52e-05	2.25471
IGLV1-41	1.72e-05	2.25212
IGLV2-34	0.000559	2.25152
IGHJ5	8.75e-07	2.25107
SDK1	1.81e-09	2.24843
EDN2	1.89e-07	2.24673
CD19	7.66e-11	2.2461
MYH15	1.59e-13	2.2459
CRACD	1.11e-15	2.23461
SEMA3E	1.52e-06	2.23457
DPT	3.2e-09	2.22636
NRIP3-DT	1.15e-07	2.22345
IGLV2-5	3.94e-05	2.22225
IGKJ1	8.26e-07	2.21956
NAP1L2	1.28e-08	2.21955
SLITRK6	0.000119	2.21408
SLC17A4	2.57e-09	2.21361
MPP2	1.5e-10	2.21236
P2RY1	8.06e-12	2.21191
SCIN	2.66e-09	2.21138
IGKV1-9	1.5e-05	2.21095
IGKJ4	1.23e-06	2.20496
IGHV6-1	2.66e-06	2.20126
PNOC	1.06e-08	2.20098
TMEM253	5.26e-12	2.19858
FBN2	3.96e-12	2.19781
BDKRB1	2.02e-11	2.19743
STYK1	6.14e-14	2.19622
GPA33	3.35e-14	2.19429
HOXB13	0.000722	2.19366
IGLV3-10	1.94e-05	2.19366
IGHV3-11	1.36e-06	2.19116
IGKJ5	3.19e-06	2.19075
LINC01133	3.16e-10	2.18956
IGKC	1.13e-06	2.18813
TNXB	2.34e-13	2.18705
SEMA3D	5.62e-10	2.18688
CA12	2.28e-08	2.18439
LOC340090	6.93e-08	2.18382
EDIL3	6.53e-11	2.1836
SYP	2.03e-12	2.18252
MFAP4	5.23e-13	2.1823
CAMK2A	6.35e-14	2.17808
IGKV1-16	1.75e-05	2.17421
PRKAR2B	6.97e-11	2.1734
GSTM5	1.09e-07	2.17201
MS4A1	6.8e-06	2.17128
MZB1	2.16e-08	2.16922
SLIT3	1.47e-15	2.16458
CRMA	1.62e-08	2.16362
SPOCK3	8.16e-08	2.16124
KIF5A	4.08e-08	2.15888
LINC00842	8.62e-07	2.15846
PARM1	1.79e-11	2.15824
SPINK4	4.33e-06	2.15711
ATP2A3	3.39e-17	2.15678
ACVRL1	4.9e-19	2.15434
SCN3B	1.24e-09	2.15376
PCDH19	1.96e-06	2.15284
HPGD	1.18e-08	2.14602
ITPKA	1.52e-12	2.14593
LOC107987223	9.38e-07	2.14579
TNFRSF13C	4.62e-12	2.14542
IGLC3	1.03e-06	2.14538
PTGDR2	5.1e-14	2.14438
KBTBD11-OT1	2.1e-10	2.14387
IGKV1-12	5.63e-06	2.13964
ELANE	4.3e-08	2.13774
IGKV2D-28	3.3e-05	2.13617
IGHV3-73	3.1e-05	2.13392
SFTPA2	5.79e-05	2.12736
IGLV4-60	0.000186	2.12727
ABI3BP	5.41e-12	2.12381
MEOX2	5.94e-10	2.12184
LRRC7	7.23e-12	2.11995
ANO2	3.07e-13	2.11993
JAM2	1.75e-16	2.11815
TWIST2	2.13e-10	2.11295
IGHV1OR15-1	4.83e-07	2.1099
PTPRZ1	4.68e-10	2.10863
BEND4	1.34e-10	2.1052
IGKV2-28	3.98e-05	2.10241
IGKV3D-20	1e-05	2.10178
P2RY14	3.92e-09	2.0948
ST6GALNAC1	2.85e-06	2.09339
CLEC9A	6.12e-10	2.09128
LOC107983983	7.06e-06	2.0904
INSYN1	1.71e-10	2.08859
IGKV2-29	0.00071	2.08854
WNT2B	7.87e-19	2.08575
FAM3D	1.26e-08	2.07811
EFHC2	2.38e-10	2.07785
CPNE5	1.23e-16	2.07731
SLC28A2	0.00432	2.07676
CD22	7.6e-10	2.07606
NRG1	1.85e-07	2.07509
IGHJ2	0.0004	2.07383
NMRAL2P	1.67e-07	2.07382
GREM2	3.96e-05	2.06896
GPAT3	3.13e-12	2.06893
OSR2	6.65e-07	2.06788
PGM5	1.44e-11	2.06706
SEMA6A	1.26e-13	2.06688
LOC105375166	6.93e-07	2.06483
NCAM1	4.99e-09	2.06215
LINC02984	7.25e-10	2.05974
IGKV1-17	0.000107	2.05937
LOC102724760	5.61e-07	2.05824
COL2A1	8.91e-06	2.05746
ZNF575	3.88e-19	2.057
FOXF1	6.87e-21	2.05487
ADAM28	2.64e-14	2.05456
PLCE1	1.58e-19	2.05282
CCDC68	1.24e-13	2.05167
DNAI4	1.16e-08	2.04976
LPAR3	2.31e-05	2.04931
REG4	1.07e-06	2.04869
IGKV1-6	1.45e-05	2.04678
EMX1	2.63e-06	2.04655
IGKV3-20	4.44e-06	2.0456
RNF112	1.87e-15	2.04392
IGKV6D-21	0.000127	2.04328
CHI3L2	1.47e-05	2.04326
RASL12	4.64e-18	2.04038
PDE5A	4.11e-13	2.03982
CNTNAP3	1.41e-08	2.03767
PCDH10	1.26e-05	2.03752
RBM24	1.62e-06	2.03711
LOC100506253	2.61e-06	2.03664
TSPAN7	1.24e-10	2.0343
IGHV3-48	1.35e-05	2.03226
IGHV7-4-1	0.000841	2.03213
IGLV1-50	2.5e-05	2.03163
VSTM5	3.79e-06	2.03153
IGKJ2	1.78e-05	2.02915
MIXL1	1.03e-05	2.02812
AOC1	4.59e-13	2.02437
FRZB	1.89e-10	2.02306
WFDC2	5.92e-05	2.02148
LMOD1	2.21e-13	2.01877
LGALS4	2.02e-15	2.01736
SLIT3-AS2	3.49e-17	2.01342
JPH2	1.84e-12	2.01328
PTGER2	2.02e-13	2.013
IGFBP6	4.79e-11	2.01265
GPM6B	1.29e-11	2.01252
PTPRH	8.66e-16	2.01129
CDHR5	4.39e-18	2.01065
KCNQ5	4.94e-09	2.01015
IGHV3-64	0.000106	2.00944
ADGRB3	2.99e-08	2.00903
VWA5A	3.96e-17	2.00657
TTC22	2.13e-14	2.00614
LOC107986127	1.69e-08	2.00277
RCAN2	2.88e-11	2.00216
PP7080	3.72e-07	2.00154
JPH3	4.5e-09	2.00138
CCR10	1.75e-14	2.00042
GPR15LG	4.11e-06	1.99903
APOD	1.9e-08	1.99861
IGLC2	2.04e-05	1.9986

## Sheet: DOWNREGULATED SIGNIFICANT GENES
Symbol	pvalue	log2FoldChange
C8B	1.62e-52	-9.74777
HPR	6.43e-62	-9.6959
F2	1.88e-54	-9.54193
APOA2	3.08e-61	-9.53917
AHSG	9.17e-51	-9.52559
ITIH1	1.58e-55	-9.5046
C8A	5.17e-46	-9.47915
ALB	2.28e-33	-9.4667
FGG	5.42e-54	-9.46297
SERPINA4	2.11e-36	-9.44784
PLG	2.11e-54	-9.43996
FGB	3.83e-55	-9.43645
APOA1-AS	6.09e-60	-9.42689
F9	6.38e-44	-9.4194
APCS	3.17e-61	-9.41348
APOC3	9.06e-58	-9.36912
AMBP	1.11e-56	-9.34703
FGA	9.76e-55	-9.34499
APOA1	4.16e-58	-9.31853
HP	8.25e-60	-9.30207
SERPINC1	2.85e-51	-9.28944
GC	8.98e-54	-9.26105
VTN	8.47e-60	-9.2484
ORM1	5.81e-55	-9.24659
ITIH2	9.79e-55	-9.21274
ORM2	2.07e-60	-9.20963
FGL1	3.46e-59	-9.19549
CYP4A11	2.78e-51	-9.19311
C9	7.94e-52	-9.19161
APOF	6e-43	-9.17291
IGFBP1	5.7e-68	-9.11851
SLC2A2	4.47e-46	-9.11375
APOH	2.14e-57	-9.02383
MAT1A	1.03e-50	-8.99707
HAMP	2.89e-43	-8.96544
BAAT	7.08e-48	-8.91715
CYP2E1	3.4e-62	-8.91362
SERPIND1	2.2e-45	-8.86291
HPX	2.79e-57	-8.78973
APOB	1.63e-51	-8.68799
HPD	8.03e-50	-8.67187
TF	1.06e-48	-8.64394
ADH4	2.22e-52	-8.62905
SLC25A47	2.19e-49	-8.53355
ARG1	5.39e-46	-8.49567
PAH	2.64e-42	-8.47918
SERPINA7	1.51e-55	-8.43833
HRG	8.06e-45	-8.41095
BHMT	1.99e-39	-8.40125
CPS1	3.19e-46	-8.3987
CYP2A6	1.47e-35	-8.38971
LBP	5.2e-53	-8.32322
ITIH3	3.21e-56	-8.28883
HABP2	5.02e-47	-8.25773
AADAC	8.78e-45	-8.22008
SAA2-SAA4	2.43e-47	-8.18698
SLC38A3	7.41e-44	-8.18425
CRP	7.7e-53	-8.14482
CYP2C8	6.72e-46	-8.11807
PON1	4e-41	-8.07808
FTCD	1.29e-47	-8.04416
TTR	2.03e-43	-8.00081
SAA2	2.39e-40	-7.96007
RDH16	5.26e-50	-7.85631
APOC4-APOC2	3.13e-54	-7.84514
SLC22A1	1.34e-42	-7.79885
APOC2	3.55e-53	-7.77908
TFR2	8.05e-51	-7.64841
ASGR2	3.93e-50	-7.64225
SERPINA11	4.6e-36	-7.57864
SERPINA10	1.83e-44	-7.57503
CFHR3	1.88e-40	-7.50551
ITIH4-AS1	3.08e-41	-7.48288
FMO3	2.69e-50	-7.45958
ITIH4	8.33e-45	-7.43953
AQP9	8.89e-52	-7.41695
F7	1.9e-39	-7.40746
RBP4	5.17e-45	-7.375
SULT2A1	1.03e-30	-7.36763
HSD17B13	1.61e-41	-7.32557
UPB1	1.13e-39	-7.3214
GLYATL1	1.21e-43	-7.31772
SAA1	6.7e-36	-7.31477
PGLYRP2	1.6e-33	-7.25992
LPA	1.79e-35	-7.17893
CYP2C9	8.09e-30	-7.17884
C6	7.98e-42	-7.14529
SERPINA3	1.69e-41	-7.09125
FCN3	2.22e-38	-7.04865
ALDH8A1	7.12e-33	-7.03898
SERPINF2	4.54e-46	-7.02986
AGXT	2.72e-38	-6.99731
CFHR1	5.74e-41	-6.95073
ASGR1	1.03e-49	-6.93893
A1BG	4.72e-44	-6.83046
LOC105372485	1.14e-34	-6.67473
HPN	1.1e-31	-6.6273
MMP7	1.1e-24	-6.58904
NOTUM	5.5e-22	-6.54532
INHBE	1.21e-36	-6.52805
MTTP	1.12e-18	-6.52247
A1BG-AS1	3.15e-38	-6.49698
KNG1	1.6e-29	-6.43114
TM4SF4	3.2e-23	-6.4268
TAT	1.61e-30	-6.40205
C4BPA	1.38e-33	-6.37646
MIR675	1.92e-27	-6.21689
F5	4.08e-37	-6.19279
KRT17	1.28e-24	-6.16602
COL10A1	1.05e-30	-6.151
LOC112267876	2.46e-26	-6.09246
G6PC1	2.03e-17	-6.06654
APOC1	1.49e-41	-6.05414
HSD11B1	7.09e-34	-6.02806
HOTS	8.69e-27	-6.01824
H19	7.7e-27	-6.01734
LOC102724852	2.21e-26	-5.97005
CLDN2	4.16e-25	-5.93915
C5	3.62e-33	-5.93764
LINC01018	7.19e-24	-5.9337
TDO2	5.91e-27	-5.83457
LINC02418	9.28e-22	-5.82572
DMGDH	1.6e-23	-5.81822
SLC27A5	2.12e-32	-5.76719
COLEC10	2.04e-47	-5.69563
AOX1	1.5e-28	-5.6942
SERPINA5	5.16e-28	-5.65188
ALDOB	5.59e-15	-5.64944
CLDN1	5.91e-52	-5.6391
SPP1	1.41e-42	-5.63785
FOXQ1	2.27e-27	-5.57157
OLR1	3.58e-46	-5.53116
RGN	8.93e-27	-5.50325
CYP3A4	4.06e-19	-5.48784
PIPOX	3.65e-21	-5.47264
UGT2B10	4.42e-25	-5.3948
LOC107986554	6.26e-26	-5.39408
NPC1L1	1.5e-31	-5.39113
AMDHD1	3.18e-27	-5.35772
CRHBP	1.63e-29	-5.35728
AKR1C4	6.52e-24	-5.34666
ABCG5	6.23e-27	-5.34248
GCGR	1.79e-22	-5.33234
ABCC2	8.25e-36	-5.31242
IGF2	1.83e-20	-5.30915
SLC1A2	1.01e-21	-5.29772
CA9	4.12e-23	-5.26686
AGT	2.19e-32	-5.26067
PNPLA3	2.83e-31	-5.25579
SERPINA6	2.4e-25	-5.24984
INS-IGF2	1.25e-20	-5.24519
CLEC4M	2.79e-14	-5.20809
CP	3.93e-25	-5.18074
THRSP	8.41e-24	-5.17574
ABCG8	2.43e-21	-5.15952
SERPINA1	1.68e-31	-5.14525
CDO1	1.66e-23	-5.13951
PROC	1.11e-27	-5.13839
AZGP1	2.57e-28	-5.08851
INHBA	2.55e-33	-5.04952
CUX2	1.75e-18	-5.03025
PON3	5.7e-23	-5.00446
ACSM5	1.23e-22	-4.98556
BHMT2	2.74e-17	-4.95337
KRT23	3.46e-13	-4.90226
COMP	1.88e-12	-4.88372
GSTA2	5.53e-17	-4.8679
COLEC11	7.91e-42	-4.83535
ELOVL2	1.24e-16	-4.80842
ADH1A	1.32e-19	-4.79479
PLGLB1	5.48e-25	-4.78941
KRT7	5.62e-20	-4.77708
CFB	2.92e-25	-4.76496
CFI	1.39e-30	-4.76066
SERPINE1	4.74e-26	-4.75196
SLC6A1	6.61e-27	-4.73947
PLGLB2	4.24e-25	-4.72033
ART4	3.65e-31	-4.71426
KLKB1	3.52e-21	-4.67954
KRT80	5.58e-13	-4.66881
CNDP1	4.45e-17	-4.66268
CHI3L1	1.79e-15	-4.64664
MARCO	7.31e-22	-4.63692
C3	4.2e-23	-4.62787
CEMIP	3.54e-32	-4.61161
TAT-AS1	2.91e-20	-4.60209
NNMT	2.55e-23	-4.58794
ACSL6	1.96e-18	-4.58714
EVA1A	7.17e-33	-4.54089
SCIRT	5.12e-17	-4.53503
DHRS2	3.19e-16	-4.52862
HSD17B6	1.56e-17	-4.50075
HAL	8.51e-20	-4.49797
LINC03040	1.67e-14	-4.48427
PZP	4.49e-15	-4.46614
PRG4	1.29e-24	-4.45492
MASP2	5.31e-24	-4.45371
LY6G6F-LY6G6D	3.13e-11	-4.44697
LINC01348	5.3e-25	-4.43084
NPW	7.47e-23	-4.39874
TACSTD2	2.13e-18	-4.38963
DUXAP10	2.7e-15	-4.37379
CCAT1	5.62e-39	-4.37281
DUXAP8	7.32e-14	-4.36086
ETV4	5.51e-37	-4.35905
XIST	2.02e-07	-4.32607
CXCL8	2.21e-19	-4.32533
C4BPB	2.61e-19	-4.32241
SEC14L2	2.15e-25	-4.32101
FETUB	1.1e-10	-4.31337
DUXAP9	1.14e-15	-4.28984
CXCL6	2.42e-18	-4.26924
GATM	4.1e-23	-4.22191
C4A	1.71e-20	-4.21849
C4B	4.71e-21	-4.20572
COL11A1	1.43e-23	-4.17845
PPP1R1A	1.58e-17	-4.17095
ESM1	1.08e-14	-4.15515
TREM1	2.01e-19	-4.15071
GAMT	7.58e-21	-4.15061
KRT7-AS	6.25e-15	-4.14072
CDH3	1.53e-16	-4.12624
STRA6	1.35e-15	-4.11119
OGDHL	4.63e-19	-4.09624
F12	4.99e-29	-4.09534
IGF2BP3	5.43e-12	-4.08921
OIT3	1.43e-26	-4.08804
WDR72	7.7e-19	-4.07965
ITGBL1	8.92e-32	-4.02756
NR0B2	1.84e-27	-3.99172
SLC13A3	1.85e-20	-3.98496
NAT8	6.25e-08	-3.98083
MSX2	7.44e-12	-3.94229
CTHRC1	1.26e-29	-3.92937
NOX4	5.08e-19	-3.92163
SARDH	3.01e-18	-3.91542
PRSS33	1.19e-11	-3.90593
CPNE7	1.64e-13	-3.89954
DBH	3.93e-20	-3.89755
TTC36	3.18e-15	-3.88784
GLT1D1	5.67e-15	-3.88341
SLC22A3	9.65e-25	-3.8725
FNDC4	4.15e-19	-3.86994
DSC3	6.78e-11	-3.85235
ONECUT2	4.19e-20	-3.84595
SLC11A1	5.22e-29	-3.8327
ASPDH	2.67e-16	-3.82664
CYP2D6	2.07e-17	-3.82392
LOC100507053	1.09e-14	-3.80721
CYP2B6	1.25e-16	-3.78528
ADRA1A	4.06e-16	-3.7825
LOC105373608	5.4e-19	-3.77994
KLK10	1.22e-11	-3.76788
LARGE2	7.07e-18	-3.7601
PDX1	6.62e-16	-3.75592
STC2	1.74e-17	-3.75563
DDN	1.52e-17	-3.74709
CEL	4.69e-13	-3.73701
SLC38A4	1.8e-12	-3.73528
CYP3A7	5.98e-14	-3.73364
LOC112268294	2.12e-15	-3.71509
PKHD1	2.05e-16	-3.71224
CREB3L3	4.71e-10	-3.71094
UNC93A	2.26e-10	-3.71
INHBB	2.39e-21	-3.70546
IGSF23	6.94e-17	-3.70002
BGN	1.66e-27	-3.69744
MST1	2.38e-21	-3.68776
WNT2	4.77e-09	-3.67857
CYP3A7-CYP3A51P	4.7e-13	-3.66894
S100A2	1.96e-15	-3.65351
FAP	8.81e-27	-3.63032
TRIM29	1.37e-14	-3.62206
CXCL11	5.93e-10	-3.61804
GRIN2D	1.46e-16	-3.61183
AGMO	4.17e-11	-3.60603
CDH2	9.78e-15	-3.59414
CES1	2.24e-10	-3.58127
CLEC4G	1.43e-13	-3.57702
LIPC	3.2e-14	-3.57621
FOSL1	8.34e-12	-3.57521
LEAP2	2.1e-15	-3.55383
ALPL	5.96e-18	-3.54865
PFKFB1	1.27e-16	-3.54795
C8G	1.4e-17	-3.53192
ALDH1L1-AS2	8.08e-10	-3.53072
MLXIPL	2.81e-26	-3.50454
SLC7A2	3.31e-12	-3.49082
CYP2C19	9.04e-09	-3.48136
THBS2	4.07e-18	-3.46047
UBD	5.68e-15	-3.43679
GREB1L	5.35e-14	-3.42922
EPOP	3.39e-25	-3.42865
FCGR3A	1.78e-33	-3.40142
UGT2B7	4.8e-14	-3.40106
MASP1	3.99e-14	-3.39611
DPEP1	2.22e-05	-3.39319
CETP	3.84e-13	-3.3895
CYP4F3	1.12e-19	-3.37863
ALDH4A1	1.37e-27	-3.36759
AKR1C1	4.49e-14	-3.36265
HTR1D	2.67e-11	-3.35744
SLC6A20	9.26e-12	-3.33849
ADCY1	1.86e-17	-3.33785
NPFFR1	1.37e-17	-3.33401
CHST9	5.44e-09	-3.3239
TRIB3	7.2e-23	-3.31947
PKLR	4.31e-22	-3.31007
CECR2	4.84e-13	-3.30106
GRIN2B	4.87e-21	-3.29006
ELFN1-AS1	1.01e-09	-3.28855
PIK3C2G	4.5e-08	-3.28342
TESC	1.06e-15	-3.28144
KCNJ15	4.17e-13	-3.27206
ACSS3	6.93e-16	-3.26708
VNN1	2.17e-08	-3.26027
ETNK2	1.12e-13	-3.25882
NKD1	3.73e-09	-3.25527
CILP2	4.33e-17	-3.25378
TMPRSS6	8.18e-09	-3.23227
AR	5.77e-11	-3.23014
TNFRSF12A	6.27e-33	-3.2293
DGAT2	1.04e-30	-3.22149
LINC01610	3.92e-07	-3.22114
TG	5.88e-14	-3.22099
PSAT1	1.58e-21	-3.22063
FYB2	9.08e-12	-3.212
POU5F1B	8.68e-14	-3.20449
VWA2	1.18e-16	-3.2042
CXCL2	4.56e-14	-3.19605
ADORA2A-AS1	3.84e-14	-3.19116
PLIN5	7.56e-16	-3.18655
SLC6A12	3.23e-10	-3.18369
FOLH1	4.91e-14	-3.18329
KIF26B	1.87e-15	-3.18104
PELATON	4.42e-29	-3.1776
RASL10B	9.61e-15	-3.17523
ELFN1	2.17e-20	-3.17497
FST	2e-13	-3.1675
GAS2	2.19e-22	-3.16494
SALL4	1.17e-12	-3.1595
TIMP1	7.27e-25	-3.14639
GRHL3	2.39e-14	-3.14522
UCA1	1.25e-08	-3.14471
PHLDA1	2.78e-22	-3.13795
OTC	4.98e-11	-3.12944
VWCE	1.52e-13	-3.1178
GJB4	1.46e-11	-3.11617
REEP6	3.08e-22	-3.11319
TNS4	3.34e-13	-3.11245
AJUBA	5.26e-32	-3.10862
CBS	5.01e-12	-3.10507
GOLT1A	6.88e-23	-3.10337
MAPK15	7.65e-15	-3.09624
LRG1	2.07e-12	-3.0689
ADAM12	1.08e-24	-3.06727
TMPRSS13	6.15e-10	-3.05431
CST1	0.000246	-3.05311
ISM1	3.43e-10	-3.04848
ALDH1L1	6.52e-09	-3.04701
STC1	1.66e-18	-3.03978
HCAR3	3.98e-08	-3.03899
PROX1-AS1	3.51e-19	-3.03541
IL1RN	1.06e-11	-3.02329
CKMT2	5.79e-11	-3.01789
ABCB4	1.36e-13	-3.01419
G0S2	1.64e-21	-3.01264
ASCL2	7.49e-16	-3.01244
SLCO4A1	4.33e-22	-3.01223
SLC47A1	4.77e-11	-3.00788
EMSLR	9.24e-19	-3.00439
FZD10	4.47e-07	-2.99923
CES1P1	8.38e-06	-2.99707
SLCO4A1-AS1	4e-21	-2.99433
FCGR3B	7.3e-14	-2.99347
PALM3	4.33e-12	-2.98039
ADAMTS12	4.48e-27	-2.98031
GABRD	5.82e-11	-2.9708
ALDH1L1-AS1	1.62e-08	-2.96467
F10	2.86e-18	-2.96435
DNAH5	2.22e-13	-2.95935
LOC105379189	1.07e-22	-2.95345
GLS2	9.07e-17	-2.94441
CCN4	8.83e-16	-2.94187
GRB14	1.21e-10	-2.93942
ACSL1	1.68e-18	-2.93595
NKD2	3.38e-13	-2.93341
SERPING1	6.33e-14	-2.9277
OSM	5.37e-11	-2.92364
GPR84	1.94e-09	-2.92363
LOC105372989	1.84e-14	-2.9223
PLIN2	7.66e-26	-2.92078
LOC102724560	8.91e-11	-2.91292
KYNU	1.34e-16	-2.91222
CELP	5.65e-11	-2.89027
APOE	2.87e-17	-2.88307
KHK	1.56e-19	-2.88214
C2	3.66e-18	-2.88199
ADAMTS2	8.62e-29	-2.87717
FJX1	1.78e-18	-2.86279
LGR5	1.74e-13	-2.86197
SLC7A5	7.74e-18	-2.85857
TRPV4	2.54e-19	-2.85853
CFH	2.5e-11	-2.85122
SH3TC2	4.51e-16	-2.84796
IGFALS	1.17e-06	-2.8331
SELE	2.09e-10	-2.82731
EREG	1.31e-13	-2.8105
CTXND1	1.29e-10	-2.80323
APOM	1.83e-16	-2.80192
CYP2W1	2.58e-06	-2.79453
C2CD4A	2.22e-08	-2.79397
SMOC1	6.36e-12	-2.78894
MDFI	2.01e-12	-2.78154
CGREF1	5.63e-17	-2.76982
CBX2	1.45e-13	-2.76589
STK31	3.6e-12	-2.76525
SLC2A1	5.65e-12	-2.74878
SPTBN2	9.94e-28	-2.74625
HS6ST2	2.32e-06	-2.74525
DBH-AS1	3.02e-12	-2.74365
PRSS35	9.09e-19	-2.73912
SLC6A6	3.69e-25	-2.73738
LOC105369370	1.32e-09	-2.73466
IL23A	1.79e-10	-2.73282
HCAR2	1.71e-07	-2.73037
CYP1B1	1.14e-12	-2.72323
FPR1	1.67e-15	-2.71125
GPT2	3.92e-18	-2.70452
MMP11	4.02e-11	-2.69863
GSTA1	4.21e-10	-2.68444
PCSK9	3.94e-10	-2.68328
CYP4F22	1.45e-09	-2.68322
MRO	1.43e-13	-2.6791
ATG9B	3.58e-21	-2.67851
VSNL1	1.16e-22	-2.67216
TGFBI	3.35e-22	-2.67187
MAP7D2	1.25e-09	-2.66269
LOC112268270	2.47e-07	-2.65577
LZTS1	2.69e-21	-2.65519
TDGF1	1.18e-14	-2.64508
HECW2	2.66e-28	-2.64448
PROX1	7.05e-29	-2.64259
GLTPD2	5.8e-13	-2.64172
FGGY	1.76e-14	-2.63275
ADAMTSL2	2.16e-17	-2.6241
AGTR1	5.73e-06	-2.61525
IL1RAP	7.6e-22	-2.60687
SLC25A18	2.32e-13	-2.60263
FN1	2.47e-15	-2.60025
SNAI1	1.06e-14	-2.59987
HPS3	1.17e-15	-2.58914
SCD	1.08e-15	-2.58509
BMP7	1.67e-06	-2.58495
MEX3A	1.1e-19	-2.58118
WNT3	1.15e-21	-2.57991
CFAP251	9.14e-26	-2.57552
SNTB1	1.95e-37	-2.57376
LOC105372710	6.09e-06	-2.56932
SLC1A3	3.35e-16	-2.56838
LOC100132154	4.61e-06	-2.56822
PRSS22	2.17e-07	-2.56078
BIRC7	3.94e-10	-2.55601
GRHL1	4.26e-19	-2.55261
MYEOV	6.61e-11	-2.55202
OXTR	1.28e-17	-2.55192
DEPP1	2.34e-10	-2.55135
LOC105373582	4.56e-12	-2.54082
FREM2	7.11e-07	-2.53873
LOC105377806	1.21e-09	-2.53518
LOC105370672	8.63e-07	-2.53393
AVPR1A	2.19e-09	-2.53316
GLDC	1.84e-10	-2.53246
ADH1B	3.61e-07	-2.5186
DHODH	6.77e-14	-2.51146
LOC105376689	1.26e-09	-2.50995
NR1I3	3.65e-10	-2.50946
LRP8	4.88e-21	-2.50666
GDPD5	4.49e-18	-2.50224
ERFE	7.41e-12	-2.49688
ADAMTS4	1.81e-09	-2.49345
FCGR1CP	2.71e-15	-2.49191
CYP4F2	5.39e-09	-2.49131
MIR4751	1.04e-14	-2.48671
NFE2L3	7.04e-23	-2.48282
FCGR1A	1.68e-16	-2.48129
LOC107984567	3.32e-18	-2.47885
EGFL6	1.05e-07	-2.47241
TNFSF9	5.7e-07	-2.46917
FGF14	9.6e-15	-2.4691
ADH6	3.09e-08	-2.46504
FUT1	3.2e-19	-2.46187
IGFBP2	5.29e-11	-2.4616
MMP9	1.21e-09	-2.46144
SLC12A5-AS1	1.77e-09	-2.45736
LOC105375434	1.53e-12	-2.45633
PRR7	1.05e-21	-2.4541
FCGR1BP	2.01e-13	-2.44875
HYAL1	1.12e-07	-2.44754
B4GALNT4	3.26e-10	-2.44741
LOC112268430	2e-13	-2.44364
ANLN	1.99e-21	-2.44274
SP5	1.24e-06	-2.44035
SULT1E1	1.75e-07	-2.4372
SPOCD1	2.6e-11	-2.4369
LCAT	2.32e-09	-2.42638
UNC5CL	1.12e-13	-2.42064
GPR3	1.12e-07	-2.41976
CYP2D7	1.11e-13	-2.41713
KLF15	6.81e-08	-2.41626
ZFHX4	5.26e-11	-2.41269
LINC02532	1.72e-08	-2.41237
SLC30A2	3.08e-07	-2.40806
CLU	9.03e-07	-2.4068
FAM166C	4.74e-08	-2.4065
NFE2	9.15e-07	-2.398
LINC02940	1.45e-06	-2.39322
SORD2P	1.45e-15	-2.39021
ITGAD	6.13e-09	-2.38969
ABCC9	3.19e-07	-2.3876
LOC105377847	7.83e-05	-2.38715
LINC01979	1.8e-11	-2.38699
CCL18	4.76e-07	-2.3829
MILIP	1.33e-15	-2.3777
MACC1	4.94e-18	-2.37016
NDUFA4L2	1.49e-08	-2.36974
LINC01605	4.93e-08	-2.36885
HOMER2	8.26e-07	-2.36423
CCNO	2.1e-07	-2.36371
SH3PXD2A-AS1	6.57e-07	-2.36111
LIN7A	3.25e-10	-2.36067
ATF5	9.83e-17	-2.36056
TNFRSF11B	9.4e-16	-2.35997
HTRA4	1.18e-07	-2.35668
BCO2	4.33e-09	-2.3563
GABRP	2.89e-08	-2.35397
SORD	5.81e-21	-2.34316
DRD2	0.00011	-2.34082
AREG	4.97e-09	-2.34059
SLC1A7	1.96e-06	-2.33871
SULT2B1	1.99e-08	-2.33437
PTP4A3	1.95e-12	-2.33209
FAM83H-AS1	5.07e-20	-2.32581
HILPDA	6.28e-20	-2.32352
PHGDH	4.05e-08	-2.3081
SLC7A9	0.000214	-2.30453
CELSR3	6.62e-15	-2.30405
SDS	1.4e-09	-2.3032
TNFAIP6	1.28e-08	-2.30206
UGT1A4	4.15e-07	-2.30064
COL1A1	1.1e-14	-2.29879
PXDC1	7.63e-10	-2.29194
COL18A1	3.45e-12	-2.28792
COL9A3	7.42e-07	-2.2832
BNIP3	3.7e-13	-2.2808
MTHFD1L	3.77e-23	-2.27815
HSPA6	7.67e-10	-2.27727
TMEM45A	3.03e-11	-2.27725
RNF183	3.69e-08	-2.27164
RTN4RL2	1.76e-11	-2.271
IGHG1	1.03e-05	-2.2702
DSCC1	1.85e-18	-2.26875
DNAH2	1.19e-14	-2.26376
SNORD86	3.71e-11	-2.25993
KNDC1	2.89e-09	-2.2588
GNG4	4.06e-07	-2.25794
GRIP2	5.29e-18	-2.25788
CD300E	3.61e-08	-2.25734
SERPINB5	2.61e-05	-2.25711
ANGPTL4	1.15e-07	-2.25269
RBP1	1.93e-08	-2.24977
GDF15	3.45e-15	-2.24771
FBXO2	1.68e-07	-2.24741
ECHDC3	7.17e-06	-2.24213
NALCN	2.16e-10	-2.23851
KCNN2	8.88e-07	-2.23851
DBNDD1	3.77e-14	-2.23801
SMTNL2	1.75e-05	-2.23078
LOC105374339	6.19e-09	-2.22718
LOC105378604	1.02e-09	-2.22479
WNT11	1.21e-08	-2.22273
CXCL9	1.82e-06	-2.22063
SNORA9	1.23e-09	-2.2165
RBP5	9.67e-09	-2.21563
PMEPA1	1.27e-09	-2.21087
GPR143	1.91e-05	-2.20378
LOC101928357	9.03e-05	-2.19958
APLN	2.45e-07	-2.19519
RGS4	3.54e-08	-2.192
STRIP2	5.16e-18	-2.19006
NKILA	4.86e-09	-2.18646
ARID3A	6.61e-14	-2.17689
TIMD4	1.5e-05	-2.176
RHPN1	4.88e-10	-2.17138
LRRC36	5.89e-08	-2.17086
TCHH	2e-09	-2.16939
FBP1	7.05e-12	-2.16507
DUSP4	8.41e-11	-2.1649
SLC6A4	0.000656	-2.16209
VEGFA	1.5e-15	-2.15163
S100A8	1.05e-07	-2.15159
CYP4X1	6.83e-09	-2.15131
ENPEP	2.7e-12	-2.1492
OSCAR	1.9e-11	-2.14785
FSTL3	4.96e-11	-2.1464
MYBL2	3.35e-11	-2.14494
TRIP13	9.7e-15	-2.14173
ST3GAL1	2.92e-09	-2.14028
DDIT4	9.52e-09	-2.1392
LOC105375728	2.7e-17	-2.13897
GPD1	3.13e-08	-2.13885
C1R	5.94e-09	-2.13771
GRM8	6.73e-05	-2.13659
CHRD	1.68e-09	-2.13583
LOC101927668	5.98e-12	-2.13574
CXCL10	2.56e-05	-2.13429
TPX2	7.55e-16	-2.12615
ADRA1B	1.05e-11	-2.12011
FOXC2	1.69e-09	-2.11801
COL4A1	4.41e-10	-2.11493
MMP12	2.26e-05	-2.11156
CITED4	1.02e-06	-2.10488
TDGF1P3	5.58e-10	-2.10084
HOMER1	2.99e-14	-2.1005
ABAT	8.06e-09	-2.09726
SKA3	1.09e-12	-2.09589
AS3MT	6.42e-07	-2.08995
UBE2C	6.47e-12	-2.08859
PVT1	2.22e-14	-2.08599
TREM2	2.86e-12	-2.08369
PRR36	3.94e-05	-2.08087
EVX1	0.00188	-2.08035
SPTBN5	9.86e-10	-2.07981
FUT7	6.53e-08	-2.07973
PLEKHN1	9.29e-11	-2.07573
ABCA6	1.81e-05	-2.07572
GPR37	4.39e-08	-2.07549
C1S	4.95e-08	-2.0746
SNX10	1.91e-18	-2.07417
OLFM2	1.24e-07	-2.07301
RGPD1	3.33e-08	-2.07209
CLTRN	3.02e-11	-2.06747
CYP39A1	7e-13	-2.06378
DSG4	5.37e-09	-2.06308
ZNF385B	5.35e-05	-2.06067
BMAL2	4.86e-22	-2.0579
TMEM74B	9.82e-08	-2.05707
SQLE	1.28e-11	-2.05579
RGS16	6.93e-14	-2.05465
LRRC8E	2.35e-11	-2.0526
LOC112268438	5.41e-07	-2.05241
ASB9	4.14e-14	-2.04814
KCNJ8	4.23e-06	-2.04672
RAMP1	6.45e-11	-2.04489
SULF1	2.43e-08	-2.0313
XRCC2	6.74e-15	-2.03009
PNMA6A	1.92e-06	-2.02842
TUBB3	8.83e-06	-2.02821
TTPA	2.55e-08	-2.01581
COL22A1	2.73e-05	-2.01271
BHLHE40	1.84e-15	-2.01231
HILPDA-AS1	1.87e-12	-2.01171
ATP11A	5.48e-33	-2.01107
ORC6	1.2e-14	-2.0099
LOC101929216	0.000483	-2.00144
LDLRAD3	6.99e-16	-2.00109
TFPI	9.47e-09	-1.99668
