# Supplementary material for: Identification of key claudin genes associated with survival prognosis and diagnosis in colon cancer through integrated bioinformatic analysis
Source: Front Genet. 2023 Sep 19;14:1221815. doi: 10.3389/fgene.2023.1221815 (PMC10550083; doi:10.3389/fgene.2023.1221815)
Supplement: Supplementary file 10 [file DataSheet2.ZIP › Zip S5/GSE50760/NORMAL vs TUMOUR/GSE50760.top.table.tsv]

GeneID	padj	pvalue	lfcSE	stat	log2FoldChange	baseMean	Symbol	Description
1301	1.97e-23	2.08e-27	0.4971	-10.8461263	-5.3912058	513.19	COL11A1	collagen type XI alpha 1 chain
3624	1.97e-23	1.75e-27	0.4561	-10.8621673	-4.954192	447.8	INHBA	inhibin subunit beta A
1300	6.06e-23	9.63e-27	0.5684	-10.7051516	-6.0851142	205.19	COL10A1	collagen type X alpha 1 chain
8038	1.68e-22	3.56e-26	0.3898	-10.5832784	-4.1256152	309.15	ADAM12	ADAM metallopeptidase domain 12
2118	7.98e-21	2.11e-24	0.414	-10.1938899	-4.2205806	806.77	ETV4	ETS variant transcription factor 4
115908	2.04e-19	6.47e-23	0.4002	-9.8558742	-3.9442433	363.84	CTHRC1	collagen triple helix repeat containing 1
9076	2.56e-19	9.48e-23	0.4184	-9.8173701	-4.1078223	645.8	CLDN1	claudin 1
2191	9.62e-19	4.07e-22	0.4092	-9.6692806	-3.9567652	196.41	FAP	fibroblast activation protein alpha
6493	3.23e-18	1.54e-21	0.5046	-9.5322011	-4.8098935	111.32	SIM2	SIM bHLH transcription factor 2
4312	1.73e-17	9.15e-21	0.5457	-9.3454651	-5.1002678	866.91	MMP1	matrix metallopeptidase 1
57214	1.98e-17	1.15e-20	0.406	-9.321143	-3.7843027	909.17	CEMIP	cell migration inducing hyaluronidase 1
81792	2.71e-17	1.72e-20	0.3599	-9.2783505	-3.3388959	326.49	ADAMTS12	ADAM metallopeptidase with thrombospondin type 1 motif 12
100288077	1.22e-16	8.40e-20	0.527	-9.1078676	-4.799427	219.17	WTAPP1	Wilms tumor 1 associated protein pseudogene 1
266675	1.37e-16	1.01e-19	0.4844	9.0876538	4.4018272	1850.55	BEST4	bestrophin 4
56938	1.50e-15	1.19e-18	0.2197	-8.8155827	-1.937072	244.44	BMAL2	basic helix-loop-helix ARNT like 2
347741	2.28e-15	1.93e-18	0.5717	8.7610317	5.0085683	37.47	OTOP3	otopetrin 3
3872	3.39e-15	3.05e-18	0.6133	-8.7095811	-5.3418793	204.64	KRT17	keratin 17
94234	4.50e-15	4.29e-18	0.5294	-8.6708051	-4.5902251	345.65	FOXQ1	forkhead box Q1
4973	1.86e-14	1.97e-17	0.4451	-8.4956592	-3.7818184	43.8	OLR1	oxidized low density lipoprotein receptor 1
51330	1.86e-14	1.87e-17	0.3053	-8.50149	-2.5953871	625.13	TNFRSF12A	TNF receptor superfamily member 12A
100507056	4.36e-14	4.85e-17	0.4788	-8.3902664	-4.0168854	124.43	CCAT1	colon cancer associated transcript 1
766	5.45e-14	6.34e-17	0.4658	8.358717	3.8932062	1630.17	CA7	carbonic anhydrase 7
6689	9.04e-14	1.10e-16	0.4157	8.2934757	3.4475646	1367.73	SPIB	Spi-B transcription factor
55083	1.23e-13	1.68e-16	0.3874	-8.2431032	-3.1932817	145.17	KIF26B	kinesin family member 26B
57520	1.23e-13	1.58e-16	0.2085	-8.2505426	-1.7199473	110.91	HECW2	HECT, C2 and WW domain containing E3 ubiquitin protein ligase 2
25902	1.23e-13	1.69e-16	0.2542	-8.2422582	-2.0948609	470.9	MTHFD1L	methylenetetrahydrofolate dehydrogenase (NADP+ dependent) 1 like
9509	2.59e-13	3.69e-16	0.3182	-8.1481634	-2.5930537	709.18	ADAMTS2	ADAM metallopeptidase with thrombospondin type 1 motif 2
6533	3.15e-13	4.67e-16	0.2726	-8.1198819	-2.2131143	872.85	SLC6A6	solute carrier family 6 member 6
100170841	3.67e-13	5.63e-16	0.3575	-8.0971562	-2.8944568	142.75	EPOP	elongin BC and polycomb repressive complex 2 associated protein
366	6.38e-13	1.01e-15	0.3965	-8.0253351	-3.1819638	79.18	AQP9	aquaporin 9
6556	7.49e-13	1.23e-15	0.3421	-8.0015743	-2.7372705	104.97	SLC11A1	solute carrier family 11 member 1
3730	1.10e-12	1.86e-15	0.3433	-7.9505567	-2.7290776	119.38	ANOS1	anosmin 1
7004	1.13e-12	1.98e-15	0.2363	-7.9426509	-1.8766914	280.56	TEAD4	TEA domain transcription factor 4
105379189	1.23e-12	2.22e-15	0.2826	-7.9285549	-2.2405681	155.37	LOC105379189	uncharacterized LOC105379189
7804	1.23e-12	2.29e-15	0.2868	-7.924704	-2.2724749	203.18	LRP8	LDL receptor related protein 8
3576	1.60e-12	3.05e-15	0.4286	-7.888683	-3.3813006	548.43	CXCL8	C-X-C motif chemokine ligand 8
28231	1.90e-12	3.73e-15	0.3385	-7.8636881	-2.6618992	788.79	SLCO4A1	solute carrier organic anion transporter family member 4A1
23366	2.05e-12	4.12e-15	0.2334	-7.8512729	-1.8328101	114.69	MATCAP2	microtubule associated tyrosine carboxypeptidase 2
5954	2.07e-12	4.28e-15	0.1617	-7.8463681	-1.2690663	3314.71	RCN1	reticulocalbin 1
100127888	2.25e-12	4.76e-15	0.3254	-7.833084	-2.5486521	132.33	SLCO4A1-AS1	SLCO4A1 antisense RNA 1
10630	3.05e-12	6.62e-15	0.2848	-7.7914905	-2.2189111	375.36	PDPN	podoplanin
4316	4.55e-12	1.04e-14	0.7198	-7.7348143	-5.5673907	466.3	MMP7	matrix metallopeptidase 7
1277	4.55e-12	1.04e-14	0.3965	-7.7348076	-3.066974	40162.48	COL1A1	collagen type I alpha 1 chain
84962	4.91e-12	1.14e-14	0.2925	-7.7222631	-2.2589697	298.7	AJUBA	ajuba LIM protein
6424	5.78e-12	1.41e-14	0.5212	-7.6957437	-4.0106993	495.04	SFRP4	secreted frizzled related protein 4
29923	5.78e-12	1.39e-14	0.2797	-7.6973176	-2.152938	378.59	HILPDA	hypoxia inducible lipid droplet associated
7171	6.58e-12	1.64e-14	0.1336	-7.6764151	-1.0252804	11858.16	TPM4	tropomyosin 4
8614	7.26e-12	1.84e-14	0.4387	-7.6610586	-3.3611642	295.23	STC2	stanniocalcin 2
54210	7.72e-12	2.00e-14	0.4356	-7.6504319	-3.3326155	85.52	TREM1	triggering receptor expressed on myeloid cells 1
4314	8.13e-12	2.15e-14	0.6621	-7.6411825	-5.0589173	413.82	MMP3	matrix metallopeptidase 3
11082	8.86e-12	2.41e-14	0.5603	-7.6265723	-4.2733551	103.77	ESM1	endothelial cell specific molecule 1
56061	8.86e-12	2.44e-14	0.0987	-7.6250739	-0.752793	1033.98	UBFD1	ubiquitin family domain containing 1
56902	9.10e-12	2.55e-14	0.1453	-7.6191599	-1.1071084	460.55	PNO1	partner of NOB1 homolog
768	9.72e-12	2.78e-14	0.5624	-7.6082685	-4.2791562	230.83	CA9	carbonic anhydrase 9
8840	1.06e-11	3.13e-14	0.3854	-7.5928982	-2.9261653	153.43	CCN4	cellular communication network factor 4
92736	1.06e-11	3.14e-14	0.6046	7.5922438	4.590412	820.18	OTOP2	otopetrin 2
1295	1.18e-11	3.57e-14	0.3684	-7.5758946	-2.7910951	587.56	COL8A1	collagen type VIII alpha 1 chain
6781	1.28e-11	3.94e-14	0.3458	-7.5630716	-2.6151778	168.85	STC1	stanniocalcin 1
4320	1.44e-11	4.48e-14	0.4385	-7.5461969	-3.3090981	1244.63	MMP11	matrix metallopeptidase 11
1825	1.46e-11	4.64e-14	0.5452	-7.5415392	-4.1117008	127.1	DSC3	desmocollin 3
25975	1.69e-11	5.46e-14	0.5037	-7.5204547	-3.7879534	90.33	EGFL6	EGF like domain multiple 6
1001	1.76e-11	5.78e-14	0.5356	-7.5130597	-4.024223	723.1	CDH3	cadherin 3
7045	1.92e-11	6.49e-14	0.2816	-7.497716	-2.1112924	5436.4	TGFBI	transforming growth factor beta induced
84627	1.92e-11	6.51e-14	0.3127	-7.497309	-2.3445284	187.25	ZNF469	zinc finger protein 469
143458	2.51e-11	8.64e-14	0.2277	-7.4602612	-1.6990069	166.45	LDLRAD3	low density lipoprotein receptor class A domain containing 3
80758	2.79e-11	9.74e-14	0.2584	-7.4443776	-1.9239124	120.35	PRR7	proline rich 7, synaptic
54443	3.09e-11	1.10e-13	0.3091	-7.4288206	-2.2963856	629.07	ANLN	anillin, actin binding protein
9358	3.12e-11	1.12e-13	0.3606	-7.4254241	-2.6775394	114.47	ITGBL1	integrin subunit beta like 1
9603	3.73e-11	1.36e-13	0.3117	-7.3999756	-2.3064212	1160.34	NFE2L3	NFE2 like bZIP transcription factor 3
23213	4.01e-11	1.49e-13	0.3467	-7.3884637	-2.5612555	3393.43	SULF1	sulfatase 1
387758	4.01e-11	1.51e-13	0.2811	-7.3865454	-2.07666	182.76	FIBIN	fin bud initiation factor homolog
4188	4.14e-11	1.58e-13	0.3742	-7.380532	-2.7617644	167.81	MDFI	MyoD family inhibitor
57181	4.26e-11	1.65e-13	0.187	-7.3746793	-1.3793638	457.66	SLC39A10	solute carrier family 39 member 10
92659	4.67e-11	1.83e-13	0.292	-7.3607216	-2.1490262	39.94	MILIP	MYC inducible lncRNA inactivating p53
9456	5.23e-11	2.08e-13	0.272	-7.3436903	-1.9977866	95.22	HOMER1	homer scaffold protein 1
1290	6.37e-11	2.56e-13	0.274	-7.3155556	-2.0044676	3746.79	COL5A2	collagen type V alpha 2 chain
80852	6.69e-11	2.73e-13	0.248	-7.3071822	-1.8124423	542.64	GRIP2	glutamate receptor interacting protein 2
6741	7.34e-11	3.03e-13	0.1173	-7.2930358	-0.8552958	2130.43	SSB	small RNA binding exonuclease protection factor La
8633	7.51e-11	3.14e-13	0.2294	7.288297	1.6716567	245.59	UNC5C	unc-5 netrin receptor C
23250	7.80e-11	3.30e-13	0.2471	-7.2813788	-1.7994465	1317.18	ATP11A	ATPase phospholipid transporting 11A
23305	8.45e-11	3.63e-13	0.4769	-7.2685878	-3.4664323	244.17	ACSL6	acyl-CoA synthetase long chain family member 6
283120	8.45e-11	3.67e-13	0.4725	-7.2673842	-3.4334916	636.21	H19	H19 imprinted maternally expressed transcript
29070	8.46e-11	3.72e-13	0.218	-7.2655098	-1.5840097	160.04	CCDC113	coiled-coil domain containing 113
8328	1.05e-10	4.71e-13	0.2729	7.2334557	1.9740727	22.06	GFI1B	growth factor independent 1B transcriptional repressor
102724852	1.05e-10	4.74e-13	0.4741	-7.2325082	-3.4290481	594.74	LOC102724852	replaced by ID 100033819
11174	1.20e-10	5.52e-13	0.2791	-7.2119375	-2.0130416	41.41	ADAMTS6	ADAM metallopeptidase with thrombospondin type 1 motif 6
100506115	1.20e-10	5.49e-13	0.2871	-7.2124798	-2.070703	51.11	PELATON	plaque enriched lncRNA in atherosclerotic and inflammatory bowel macrophage regulation
285973	1.51e-10	7.02e-13	0.3137	-7.1790081	-2.2522339	97.54	ATG9B	autophagy related 9B
283487	1.55e-10	7.31e-13	0.3536	-7.1735766	-2.5362891	72.79	PRECSIT	p53 regulated carcinoma associated Stat3 activating long intergenic non-protein coding transcript
57510	1.56e-10	7.41e-13	0.1627	-7.1716125	-1.1665714	1001.12	XPO5	exportin 5
414236	1.58e-10	7.60e-13	0.266	-7.1681416	-1.9070709	170.59	C10orf55	chromosome 10 putative open reading frame 55
79075	1.64e-10	8.00e-13	0.2694	-7.1611708	-1.9293517	126.16	DSCC1	DNA replication and sister chromatid cohesion 1
5328	1.65e-10	8.13e-13	0.2714	-7.1589259	-1.9430456	733.5	PLAU	plasminogen activator, urokinase
4237	1.90e-10	9.44e-13	0.3354	-7.1384177	-2.3942199	254.51	MFAP2	microfibril associated protein 2
3651	1.91e-10	9.61e-13	0.5408	-7.1359703	-3.8588596	244.62	PDX1	pancreatic and duodenal homeobox 1
54716	2.10e-10	1.08e-12	0.5625	-7.1197171	-4.0049507	254.04	SLC6A20	solute carrier family 6 member 20
57670	2.10e-10	1.09e-12	0.2655	-7.1189321	-1.8904256	301.1	KIAA1549	KIAA1549
2523	2.10e-10	1.09e-12	0.3005	-7.1189221	-2.1395686	82.91	FUT1	fucosyltransferase 1 (H blood group)
10669	2.17e-10	1.14e-12	0.3219	-7.11262	-2.2893899	252.22	CGREF1	cell growth regulator with EF-hand domain 1
79084	2.17e-10	1.15e-12	0.1584	-7.1111663	-1.1266253	868.04	WDR77	WD repeat domain 77
6282	2.30e-10	1.24e-12	0.2271	-7.1004087	-1.6123155	3154.9	S100A11	S100 calcium binding protein A11
9429	2.30e-10	1.24e-12	0.3751	7.1003867	2.6635886	498.37	ABCG2	ATP binding cassette subfamily G member 2 (Junior blood group)
253982	2.33e-10	1.27e-12	0.2426	-7.0974747	-1.7221739	134.68	ASPHD1	aspartate beta-hydroxylase domain containing 1
8140	2.35e-10	1.29e-12	0.3424	-7.0951991	-2.4296602	1526.89	SLC7A5	solute carrier family 7 member 5
633	2.35e-10	1.31e-12	0.3956	-7.0937642	-2.8064089	2493.33	BGN	biglycan
1434	2.39e-10	1.34e-12	0.197	-7.0900772	-1.3965573	1707.26	CSE1L	chromosome segregation 1 like
6696	2.50e-10	1.42e-12	0.5182	-7.082431	-3.669779	1827.66	SPP1	secreted phosphoprotein 1
57460	2.50e-10	1.44e-12	0.2463	-7.0797634	-1.7439838	550.65	PPM1H	protein phosphatase, Mg2+/Mn2+ dependent 1H
84916	2.50e-10	1.44e-12	0.1508	-7.0800022	-1.0679153	777.87	UTP4	UTP4 small subunit processome component
225689	2.59e-10	1.51e-12	0.3972	-7.0735789	-2.809552	161.13	MAPK15	mitogen-activated protein kinase 15
790	2.62e-10	1.54e-12	0.1453	-7.0708919	-1.0276253	1325.87	CAD	carbamoyl-phosphate synthetase 2, aspartate transcarbamylase, and dihydroorotase
283212	3.03e-10	1.80e-12	0.3633	-7.0495194	-2.5613864	35.79	KLHL35	kelch like family member 35
5366	3.11e-10	1.86e-12	0.2206	-7.0446794	-1.5538648	138.03	PMAIP1	phorbol-12-myristate-13-acetate-induced protein 1
92092	3.25e-10	1.96e-12	0.2003	-7.0372177	-1.409374	250.74	ZC3HAV1L	zinc finger CCCH-type containing, antiviral 1 like
23035	3.77e-10	2.30e-12	0.2457	7.0151744	1.7235696	1574.14	PHLPP2	PH domain and leucine rich repeat protein phosphatase 2
6641	4.23e-10	2.60e-12	0.2333	-6.9979259	-1.6324114	789.29	SNTB1	syntrophin beta 1
120071	4.50e-10	2.79e-12	0.4587	-6.9880679	-3.2054916	280.24	LARGE2	LARGE xylosyl- and glucuronyltransferase 2
2214	4.88e-10	3.05e-12	0.2985	-6.9756085	-2.0823444	622.25	FCGR3A	Fc gamma receptor IIIa
11178	5.64e-10	3.55e-12	0.3307	-6.9538475	-2.2993737	112.14	LZTS1	leucine zipper tumor suppressor 1
8767	6.00e-10	3.81e-12	0.1962	-6.9439794	-1.3626927	272.71	RIPK2	receptor interacting serine/threonine kinase 2
84955	6.44e-10	4.13e-12	0.1945	-6.9328203	-1.3484178	440.79	NUDCD1	NudC domain containing 1
2906	6.52e-10	4.21e-12	0.4868	-6.9298821	-3.3737168	249.64	GRIN2D	glutamate ionotropic receptor NMDA type subunit 2D
340706	7.28e-10	4.75e-12	0.4079	-6.912762	-2.8200244	510.71	VWA2	von Willebrand factor A domain containing 2
57477	7.28e-10	4.78e-12	0.2467	-6.9120101	-1.7054197	462.8	SHROOM4	shroom family member 4
22822	7.43e-10	4.91e-12	0.3016	-6.9080647	-2.0833677	1303.94	PHLDA1	pleckstrin homology like domain family A member 1
705	7.90e-10	5.27e-12	0.1913	-6.8980763	-1.3199026	393.53	BYSL	bystin like
125058	7.96e-10	5.35e-12	0.1704	-6.8958803	-1.1751253	1387.36	TBC1D16	TBC1 domain family member 16
56164	8.30e-10	5.62e-12	0.4713	-6.8888935	-3.2466509	45.25	STK31	serine/threonine kinase 31
2149	9.42e-10	6.44e-12	0.1781	-6.8696504	-1.2235286	827.06	F2R	coagulation factor II thrombin receptor
7038	9.42e-10	6.48e-12	0.4884	-6.8686051	-3.354543	84.28	TG	thyroglobulin
503638	9.55e-10	6.67e-12	0.5745	-6.8645838	-3.9436068	90.86	DUXAP9	double homeobox A pseudogene 9
55257	9.55e-10	6.67e-12	0.1682	-6.8644752	-1.1544942	626.44	MRGBP	MRG domain binding protein
908	9.65e-10	6.79e-12	0.165	-6.8620177	-1.1319356	4314.09	CCT6A	chaperonin containing TCP1 subunit 6A
105375728	1.01e-09	7.14e-12	0.2741	-6.8548592	-1.8788878	31.85	LOC105375728	uncharacterized LOC105375728
80727	1.03e-09	7.34e-12	0.204	-6.8509133	-1.3977545	2959.66	TTYH3	tweety family member 3
5745	1.04e-09	7.49e-12	0.249	6.8480053	1.7053862	36.44	PTH1R	parathyroid hormone 1 receptor
8556	1.05e-09	7.59e-12	0.193	6.8461096	1.3214779	360.88	CDC14A	cell division cycle 14A
100128338	1.10e-09	8.01e-12	0.3263	-6.8382892	-2.2311254	273.48	FAM83H-AS1	replaced by ID 642574
1019	1.13e-09	8.30e-12	0.1434	-6.8332337	-0.9797164	1530.87	CDK4	cyclin dependent kinase 4
260429	1.21e-09	8.94e-12	0.5181	-6.8226687	-3.5350689	56.6	PRSS33	serine protease 33
8502	1.35e-09	1.01e-11	0.0952	-6.8051806	-0.6477828	1817.8	PKP4	plakophilin 4
105376806	1.36e-09	1.04e-11	0.3516	-6.8009009	-2.3914327	43.62	LOC105376806	uncharacterized LOC105376806
4233	1.36e-09	1.04e-11	0.2042	-6.8010437	-1.3888339	1750.88	MET	MET proto-oncogene, receptor tyrosine kinase
285	1.36e-09	1.03e-11	0.2842	-6.801929	-1.9328986	168.82	ANGPT2	angiopoietin 2
63875	1.45e-09	1.11e-11	0.1391	-6.7912712	-0.9445949	923.95	MRPL17	mitochondrial ribosomal protein L17
57167	1.50e-09	1.16e-11	0.4806	-6.7853585	-3.2613062	56.96	SALL4	spalt like transcription factor 4
389658	1.51e-09	1.18e-11	0.4567	-6.7830432	-3.0981455	29.51	ALKAL1	ALK and LTK ligand 1
5008	1.53e-09	1.20e-11	0.4141	-6.7803896	-2.8079349	85.93	OSM	oncostatin M
23650	1.54e-09	1.21e-11	0.5104	-6.7785151	-3.4599353	670.37	TRIM29	tripartite motif containing 29
55726	1.57e-09	1.25e-11	0.1521	-6.7742921	-1.0306296	452.47	INTS13	integrator complex subunit 13
9569	1.62e-09	1.30e-11	0.2592	-6.7690253	-1.7542865	737.11	GTF2IRD1	GTF2I repeat domain containing 1
441951	1.71e-09	1.37e-11	0.1868	-6.7607078	-1.2629698	1498.08	ZFAS1	ZNFX1 antisense RNA 1
54997	1.77e-09	1.43e-11	0.4041	-6.7546097	-2.7295882	260.77	TESC	tescalcin
54972	1.80e-09	1.47e-11	0.2786	-6.7507546	-1.8806749	699.45	TMEM132A	transmembrane protein 132A
144406	1.80e-09	1.48e-11	0.3121	-6.750013	-2.1068982	31.68	CFAP251	cilia and flagella associated protein 251
1909	1.89e-09	1.56e-11	0.3049	-6.7423665	-2.0554294	286.29	EDNRA	endothelin receptor type A
51645	1.91e-09	1.60e-11	0.1608	-6.7387161	-1.0837847	387.53	PPIL1	peptidylprolyl isomerase like 1
57464	1.91e-09	1.61e-11	0.3756	-6.7377214	-2.53069	83.2	STRIP2	striatin interacting protein 2
9128	1.91e-09	1.60e-11	0.1239	-6.7381207	-0.8349141	847.42	PRPF4	pre-mRNA processing factor 4
92312	1.91e-09	1.64e-11	0.3939	-6.7348967	-2.6530257	289.96	MEX3A	mex-3 RNA binding family member A
5317	1.91e-09	1.64e-11	0.4537	-6.7352264	-3.0557267	72.79	PKP1	plakophilin 1
55757	1.91e-09	1.63e-11	0.1694	-6.7354369	-1.1407524	424.38	UGGT2	UDP-glucose glycoprotein glucosyltransferase 2
5420	1.99e-09	1.71e-11	0.1751	-6.7285245	-1.1778745	1490.82	PODXL	podocalyxin like
81544	2.13e-09	1.85e-11	0.3077	-6.7176041	-2.0669037	322.36	GDPD5	glycerophosphodiester phosphodiesterase domain containing 5
79872	2.18e-09	1.90e-11	0.1537	6.7131251	1.0317695	1575.07	CBLL1	Cbl proto-oncogene like 1
64106	2.18e-09	1.91e-11	0.3977	-6.7124717	-2.6696133	34.66	NPFFR1	neuropeptide FF receptor 1
9588	2.21e-09	1.95e-11	0.1482	6.709612	0.9946446	4914.65	PRDX6	peroxiredoxin 6
221527	2.25e-09	2.00e-11	0.2026	-6.7056848	-1.3588608	197.74	ZBTB12	zinc finger and BTB domain containing 12
2618	2.30e-09	2.05e-11	0.1344	-6.7021845	-0.9010731	1478.39	GART	phosphoribosylglycinamide formyltransferase, phosphoribosylglycinamide synthetase, phosphoribosylaminoimidazole synthetase
100188953	2.35e-09	2.11e-11	0.2925	6.6980202	1.9591978	13.81	LINC00092	long intergenic non-protein coding RNA 92
1017	2.50e-09	2.26e-11	0.1406	-6.6882643	-0.9402974	621.84	CDK2	cyclin dependent kinase 2
1051	2.57e-09	2.34e-11	0.1921	-6.6829943	-1.283505	564.46	CEBPB	CCAAT enhancer binding protein beta
100507002	2.58e-09	2.36e-11	0.1913	6.6815758	1.2779585	46.11	LOC100507002	uncharacterized LOC100507002
24147	2.59e-09	2.39e-11	0.3678	-6.6800545	-2.4570168	73.58	FJX1	four-jointed box kinase 1
60681	2.96e-09	2.74e-11	0.2884	-6.6600251	-1.9207456	1587.65	FKBP10	FKBP prolyl isomerase 10
1278	3.30e-09	3.07e-11	0.3241	-6.643133	-2.153019	28427.01	COL1A2	collagen type I alpha 2 chain
79628	3.33e-09	3.12e-11	0.3671	-6.6406978	-2.4379762	116.47	SH3TC2	SH3 domain and tetratricopeptide repeats 2
26747	3.60e-09	3.39e-11	0.1964	-6.6285147	-1.3019947	224.94	NUFIP1	nuclear FMR1 interacting protein 1
84141	3.62e-09	3.43e-11	0.3668	-6.6269725	-2.430874	68.81	EVA1A	eva-1 homolog A, regulator of programmed cell death
285958	3.69e-09	3.51e-11	0.2053	-6.6233772	-1.3599248	314.35	SNHG15	small nucleolar RNA host gene 15
5723	3.71e-09	3.56e-11	0.1905	-6.6214865	-1.2615422	326.59	PSPH	phosphoserine phosphatase
375061	3.72e-09	3.58e-11	0.2151	-6.620458	-1.4242178	102.52	FAM89A	family with sequence similarity 89 member A
5983	3.86e-09	3.74e-11	0.2661	-6.6141545	-1.7597383	459.56	RFC3	replication factor C subunit 3
1056	4.08e-09	3.98e-11	0.5713	-6.6048911	-3.7732135	353.14	CEL	carboxyl ester lipase
27253	4.28e-09	4.19e-11	0.2564	-6.5971847	-1.6913136	176.63	PCDH17	protocadherin 17
1615	4.47e-09	4.43e-11	0.1454	-6.5890282	-0.9581307	1365.4	DARS1	aspartyl-tRNA synthetase 1
10196	4.47e-09	4.42e-11	0.1731	-6.5891416	-1.1402566	403.32	PRMT3	protein arginine methyltransferase 3
23322	4.92e-09	4.90e-11	0.1904	-6.5740033	-1.2516108	145.82	RPGRIP1L	RPGRIP1 like
101927746	4.93e-09	4.96e-11	0.4298	-6.5722015	-2.8244324	56.7	EMSLR	E2F1 mRNA stabilizing lncRNA
5655	4.93e-09	4.95e-11	0.6061	-6.5724973	-3.9834849	330.83	KLK10	kallikrein related peptidase 10
4234	5.27e-09	5.33e-11	0.1535	-6.5615086	-1.0069278	313.47	METTL1	methyltransferase 1, tRNA methylguanosine
159371	5.29e-09	5.37e-11	0.1913	6.5602143	1.2552232	390.57	SLC35G1	solute carrier family 35 member G1
84259	6.15e-09	6.29e-11	0.1515	-6.5367974	-0.9904963	490.4	DCUN1D5	defective in cullin neddylation 1 domain containing 5
4148	6.31e-09	6.48e-11	0.377	-6.5323304	-2.4629048	22.84	MATN3	matrilin 3
54106	6.82e-09	7.04e-11	0.2188	6.5198127	1.426604	35.11	TLR9	toll like receptor 9
206358	6.89e-09	7.16e-11	0.2207	6.5173514	1.4381342	1882.12	SLC36A1	solute carrier family 36 member 1
3376	6.89e-09	7.18e-11	0.1714	-6.516843	-1.117291	2203.72	IARS1	isoleucyl-tRNA synthetase 1
1894	7.30e-09	7.65e-11	0.2412	-6.5072811	-1.5693727	949.83	ECT2	epithelial cell transforming 2
25885	7.38e-09	7.82e-11	0.1326	-6.5040839	-0.8625627	1455.71	POLR1A	RNA polymerase I subunit A
6817	7.38e-09	7.79e-11	0.2432	6.5045654	1.5819186	1592.6	SULT1A1	sulfotransferase family 1A member 1
11156	7.84e-09	8.39e-11	0.3487	-6.4935215	-2.2644583	1001.52	PTP4A3	protein tyrosine phosphatase 4A3
3772	7.84e-09	8.38e-11	0.4943	-6.4935403	-3.2099103	26.94	KCNJ15	potassium inwardly rectifying channel subfamily J member 15
4487	8.03e-09	8.62e-11	0.4289	-6.4893073	-2.7833076	42.31	MSX1	msh homeobox 1
9015	8.04e-09	8.68e-11	0.1286	-6.4883152	-0.834151	122.41	TAF1A	TATA-box binding protein associated factor, RNA polymerase I subunit A
8187	8.19e-09	8.89e-11	0.2531	-6.4847186	-1.6414751	145.81	ZNF239	zinc finger protein 239
283420	8.25e-09	8.99e-11	0.2829	6.4830067	1.8339047	15.87	CLEC9A	C-type lectin domain containing 9A
2617	8.37e-09	9.17e-11	0.1688	-6.4801004	-1.0939115	2068.27	GARS1	glycyl-tRNA synthetase 1
100507156	8.59e-09	9.50e-11	0.2951	-6.4747111	-1.9106881	45.54	LOC100507156	uncharacterized LOC100507156
56265	8.59e-09	9.49e-11	0.3851	-6.474825	-2.4932632	347.05	CPXM1	carboxypeptidase X, M14 family member 1
54517	9.02e-09	1.01e-10	0.2342	-6.4648951	-1.5138243	381.67	PUS7	pseudouridine synthase 7
3371	9.02e-09	1.02e-10	0.4228	-6.4644455	-2.7330817	3404.76	TNC	tenascin C
11260	9.02e-09	1.01e-10	0.1535	-6.4654446	-0.9923999	1405.2	XPOT	exportin for tRNA
55625	9.02e-09	1.00e-10	0.0802	6.4663254	0.5186637	2244.74	ZDHHC7	zinc finger DHHC-type palmitoyltransferase 7
6401	9.21e-09	1.04e-10	0.4975	-6.4606146	-3.2143511	90.5	SELE	selectin E
27132	9.41e-09	1.07e-10	0.5649	-6.4565717	-3.6470566	328.55	CPNE7	copine 7
25788	9.41e-09	1.08e-10	0.2456	-6.4558435	-1.5856872	134.28	RAD54B	RAD54 homolog B
124222	9.45e-09	1.09e-10	0.2401	-6.4545081	-1.5498832	571.3	PAQR4	progestin and adipoQ receptor family member 4
23384	1.01e-08	1.16e-10	0.1377	6.4440809	0.8874194	1441.19	SPECC1L	sperm antigen with calponin homology and coiled-coil domains 1 like
1951	1.01e-08	1.17e-10	0.2964	-6.4430799	-1.909569	349.69	CELSR3	cadherin EGF LAG seven-pass G-type receptor 3
55689	1.05e-08	1.22e-10	0.1148	-6.4367437	-0.7390433	1018.2	YEATS2	YEATS domain containing 2
25879	1.06e-08	1.24e-10	0.1914	-6.4345053	-1.2313279	892.58	DCAF13	DDB1 and CUL4 associated factor 13
6273	1.10e-08	1.30e-10	0.5268	-6.4275082	-3.3858426	61.75	S100A2	S100 calcium binding protein A2
9319	1.13e-08	1.33e-10	0.3086	-6.4231838	-1.9819403	242.29	TRIP13	thyroid hormone receptor interactor 13
440145	1.15e-08	1.36e-10	0.2152	-6.4200455	-1.3816237	434.69	MZT1	mitotic spindle organizing protein 1
57761	1.16e-08	1.38e-10	0.3788	-6.4182147	-2.4313109	558.54	TRIB3	tribbles pseudokinase 3
1462	1.16e-08	1.39e-10	0.2176	-6.4168042	-1.3962886	1525.27	VCAN	versican
10672	1.16e-08	1.39e-10	0.1082	6.4174058	0.6940987	2081.07	GNA13	G protein subunit alpha 13
11335	1.18e-08	1.42e-10	0.1814	-6.4136673	-1.163293	3325.47	CBX3	chromobox 3
101927096	1.22e-08	1.48e-10	0.3251	-6.4074076	-2.0830984	1012.72	CLMAT3	colorectal liver metastasis associated transcript 3
3352	1.29e-08	1.57e-10	0.5868	-6.397943	-3.7542225	61.64	HTR1D	5-hydroxytryptamine receptor 1D
346389	1.30e-08	1.59e-10	0.3477	-6.3963243	-2.22414	890.93	MACC1	MET transcriptional regulator MACC1
29968	1.31e-08	1.60e-10	0.3154	-6.3952579	-2.0172515	364.8	PSAT1	phosphoserine aminotransferase 1
338645	1.31e-08	1.61e-10	0.3434	6.3944565	2.1957539	50.72	LUZP2	leucine zipper protein 2
23333	1.32e-08	1.64e-10	0.158	-6.3919031	-1.0096654	661.28	DPY19L1	dpy-19 like C-mannosyltransferase 1
595	1.38e-08	1.72e-10	0.1844	-6.3848468	-1.1771875	2773.96	CCND1	cyclin D1
6615	1.40e-08	1.75e-10	0.3258	-6.3817504	-2.0794167	71.8	SNAI1	snail family transcriptional repressor 1
55226	1.40e-08	1.76e-10	0.1634	-6.3809791	-1.0425065	1514.27	NAT10	N-acetyltransferase 10
4070	1.42e-08	1.79e-10	0.4484	-6.3783053	-2.8599045	178.21	TACSTD2	tumor associated calcium signal transducer 2
4830	1.42e-08	1.79e-10	0.1963	-6.378123	-1.2521768	762.54	NME1	NME/NM23 nucleoside diphosphate kinase 1
55239	1.44e-08	1.83e-10	0.1085	-6.3747517	-0.6915216	622.64	OGFOD1	2-oxoglutarate and iron dependent oxygenase domain containing 1
9462	1.44e-08	1.84e-10	0.1194	-6.373907	-0.7607862	729.52	RASAL2	RAS protein activator like 2
4175	1.44e-08	1.86e-10	0.1657	-6.3727091	-1.0559813	968.92	MCM6	minichromosome maintenance complex component 6
290	1.44e-08	1.85e-10	0.4942	6.3730936	3.1493541	10624.01	ANPEP	alanyl aminopeptidase, membrane
91272	1.50e-08	1.95e-10	0.0937	-6.3654678	-0.5962113	714.63	BOD1	biorientation of chromosomes in cell division 1
283208	1.50e-08	1.94e-10	0.4342	-6.3660407	-2.763957	55	P4HA3	prolyl 4-hydroxylase subunit alpha 3
56954	1.51e-08	1.98e-10	0.1035	-6.3629968	-0.6588448	611.93	NIT2	nitrilase family member 2
3714	1.51e-08	1.98e-10	0.2297	-6.3632702	-1.4617275	694.33	JAG2	jagged canonical Notch ligand 2
7165	1.61e-08	2.12e-10	0.1241	-6.3524678	-0.7882566	2826.33	TPD52L2	TPD52 like 2
4323	1.71e-08	2.26e-10	0.2245	-6.3425267	-1.4236888	6628.71	MMP14	matrix metallopeptidase 14
29128	1.71e-08	2.25e-10	0.2775	-6.3429062	-1.7603601	514.04	UHRF1	ubiquitin like with PHD and ring finger domains 1
10799	1.72e-08	2.29e-10	0.2083	-6.3407318	-1.3205804	86.53	RPP40	ribonuclease P/MRP subunit p40
57699	1.73e-08	2.31e-10	0.1979	6.3392859	1.2546414	384.95	CPNE5	copine 5
107984567	1.75e-08	2.34e-10	0.3194	-6.3371943	-2.0240233	63.04	LOC107984567	LINE-1 retrotransposable element ORF2 protein-like
387914	1.78e-08	2.39e-10	0.3883	-6.3339374	-2.4595887	38.05	SHISA2	shisa family member 2
5433	1.79e-08	2.42e-10	0.0964	-6.3321644	-0.6105016	777.08	POLR2D	RNA polymerase II subunit D
23160	1.82e-08	2.47e-10	0.1652	-6.3290653	-1.0455945	1119.36	WDR43	WD repeat domain 43
65243	1.82e-08	2.49e-10	0.1923	-6.327561	-1.2168025	82.37	ZFP69B	ZFP69 zinc finger protein B
84319	1.82e-08	2.48e-10	0.202	-6.3279383	-1.2780898	224.71	CMSS1	cms1 ribosomal small subunit homolog
1009	1.88e-08	2.58e-10	0.2255	-6.3224007	-1.4258804	1018.28	CDH11	cadherin 11
54801	1.98e-08	2.72e-10	0.1551	-6.3138712	-0.9790702	414	HAUS6	HAUS augmin like complex subunit 6
430	2.01e-08	2.78e-10	0.4237	-6.3105675	-2.6737419	1135.68	ASCL2	achaete-scute family bHLH transcription factor 2
1736	2.01e-08	2.79e-10	0.184	-6.3100641	-1.1611659	2188.27	DKC1	dyskerin pseudouridine synthase 1
7516	2.05e-08	2.85e-10	0.3086	-6.306852	-1.9463962	98.19	XRCC2	X-ray repair cross complementing 2
9136	2.07e-08	2.89e-10	0.1541	-6.3046626	-0.9716503	614.03	RRP9	ribosomal RNA processing 9, U3 small nucleolar RNA binding protein
5346	2.08e-08	2.92e-10	0.4438	6.3029128	2.7975443	78.84	PLIN1	perilipin 1
23223	2.08e-08	2.93e-10	0.1917	-6.3022602	-1.2083427	844.46	RRP12	ribosomal RNA processing 12 homolog
84733	2.14e-08	3.02e-10	0.375	-6.2977464	-2.3616051	136.25	CBX2	chromobox 2
10953	2.25e-08	3.19e-10	0.2374	-6.2890259	-1.4928755	997.08	TOMM34	translocase of outer mitochondrial membrane 34
65249	2.25e-08	3.21e-10	0.1851	-6.288267	-1.1637952	292.6	ZSWIM4	zinc finger SWIM-type containing 4
65983	2.30e-08	3.29e-10	0.1645	6.2843123	1.0340163	787.77	GRAMD2B	GRAM domain containing 2B
8553	2.36e-08	3.38e-10	0.2075	-6.2803633	-1.3028877	3075.7	BHLHE40	basic helix-loop-helix family member e40
2050	2.36e-08	3.40e-10	0.1656	-6.2791946	-1.0400616	2622	EPHB4	EPH receptor B4
101730217	2.54e-08	3.67e-10	0.1465	6.2673128	0.9182535	700.48	SPECC1L-ADORA2A	SPECC1L-ADORA2A readthrough (NMD candidate)
84649	2.61e-08	3.78e-10	0.3119	-6.2628973	-1.9534718	356.51	DGAT2	diacylglycerol O-acyltransferase 2
23450	2.62e-08	3.81e-10	0.1486	-6.2617391	-0.9307839	3269.08	SF3B3	splicing factor 3b subunit 3
81034	2.64e-08	3.88e-10	0.157	-6.2589571	-0.9829352	543.98	SLC25A32	solute carrier family 25 member 32
47	2.64e-08	3.86e-10	0.1095	-6.2595005	-0.6855558	3989.06	ACLY	ATP citrate lyase
6949	2.66e-08	3.91e-10	0.1541	-6.2574699	-0.9645618	1257.57	TCOF1	treacle ribosome biogenesis factor 1
114822	2.67e-08	3.95e-10	0.3023	-6.2561191	-1.891028	521.76	RHPN1	rhophilin Rho GTPase binding protein 1
337876	2.71e-08	4.01e-10	0.2655	-6.2535761	-1.6604071	58.98	CHSY3	chondroitin sulfate synthase 3
101927668	2.76e-08	4.10e-10	0.3236	-6.2502148	-2.0226524	17.94	LOC101927668	uncharacterized LOC101927668
100129461	2.87e-08	4.29e-10	0.1911	-6.2432726	-1.1931015	48.86	LYRM4-AS1	LYRM4 antisense RNA 1
3990	2.88e-08	4.31e-10	0.369	6.2423672	2.3035119	38.2	LIPC	lipase C, hepatic type
145864	2.89e-08	4.35e-10	0.2548	-6.2409553	-1.5901665	218.05	HAPLN3	hyaluronan and proteoglycan link protein 3
7058	2.91e-08	4.38e-10	0.4571	-6.2397371	-2.8520457	1809.85	THBS2	thrombospondin 2
3326	2.93e-08	4.46e-10	0.2079	-6.2370916	-1.2969529	23552.66	HSP90AB1	heat shock protein 90 alpha family class B member 1
283316	2.93e-08	4.44e-10	0.3276	6.2375926	2.0435269	1219.08	CD163L1	CD163 molecule like 1
22801	2.99e-08	4.56e-10	0.2978	-6.2336082	-1.8560733	417.31	ITGA11	integrin subunit alpha 11
1846	2.99e-08	4.58e-10	0.3329	-6.2328647	-2.0749472	271.23	DUSP4	dual specificity phosphatase 4
84128	3.00e-08	4.61e-10	0.1276	-6.2319557	-0.7949298	796.07	WDR75	WD repeat domain 75
5471	3.17e-08	4.89e-10	0.2127	-6.2227117	-1.3234406	339.58	PPAT	phosphoribosyl pyrophosphate amidotransferase
23594	3.26e-08	5.04e-10	0.2813	-6.2179317	-1.7493578	138.61	ORC6	origin recognition complex subunit 6
7866	3.38e-08	5.24e-10	0.1466	-6.2118079	-0.9104533	1146.47	IFRD2	interferon related developmental regulator 2
6092	3.38e-08	5.25e-10	0.3366	-6.2113465	-2.0905137	98.64	ROBO2	roundabout guidance receptor 2
54881	3.41e-08	5.33e-10	0.1638	-6.2090988	-1.0169267	391.93	TEX10	testis expressed 10
220441	3.46e-08	5.41e-10	0.2803	6.206643	1.7397788	624.84	RNF152	ring finger protein 152
6678	3.64e-08	5.76e-10	0.3264	-6.1968828	-2.0229607	17687.42	SPARC	secreted protein acidic and cysteine rich
160897	3.64e-08	5.74e-10	0.1608	-6.197445	-0.9968283	297.94	GPR180	G protein-coupled receptor 180
145741	3.64e-08	5.76e-10	0.4613	-6.1969418	-2.8586875	116.5	C2CD4A	C2 calcium dependent domain containing 4A
84182	3.73e-08	5.92e-10	0.1829	-6.192556	-1.1325299	89.99	MINDY4	MINDY lysine 48 deubiquitinase 4
29028	3.88e-08	6.18e-10	0.2495	-6.1858056	-1.5434506	682.62	ATAD2	ATPase family AAA domain containing 2
100526783	4.21e-08	6.76e-10	0.1279	6.1717188	0.7894215	1260.38	ARPIN-AP3S2	ARPIN-AP3S2 readthrough
55670	4.21e-08	6.75e-10	0.2135	6.1718767	1.3177404	3815.3	PEX26	peroxisomal biogenesis factor 26
9521	4.31e-08	6.94e-10	0.1679	-6.1675449	-1.035258	158.04	EEF1E1	eukaryotic translation elongation factor 1 epsilon 1
341676	4.36e-08	7.04e-10	0.24	-6.1652978	-1.479739	40.83	NEK5	NIMA related kinase 5
10213	4.38e-08	7.10e-10	0.1372	-6.1639105	-0.8453879	1240.65	PSMD14	proteasome 26S subunit, non-ATPase 14
1303	4.45e-08	7.23e-10	0.3282	-6.1609278	-2.0217799	3226.26	COL12A1	collagen type XII alpha 1 chain
51692	4.76e-08	7.76e-10	0.1202	-6.1497683	-0.7394882	636.72	CPSF3	cleavage and polyadenylation specific factor 3
100132406	4.76e-08	7.79e-10	0.1298	6.14919	0.7983894	755.03	NBPF10	NBPF member 10
79989	4.85e-08	7.96e-10	0.2248	-6.1456383	-1.3813854	114.8	TTC26	tetratricopeptide repeat domain 26
101927125	4.96e-08	8.18e-10	0.563	-6.1413154	-3.4572666	53.05	ELFN1-AS1	ELFN1 antisense RNA 1
137392	4.96e-08	8.17e-10	0.1736	-6.1416055	-1.0659585	181.93	CIBAR1	CBY1 interacting BAR domain containing 1
51602	4.96e-08	8.21e-10	0.1634	-6.1407597	-1.0033012	1294.02	NOP58	NOP58 ribonucleoprotein
51497	4.97e-08	8.25e-10	0.1899	-6.1400067	-1.1661902	2055.73	NELFCD	negative elongation factor complex member C/D
3603	5.10e-08	8.50e-10	0.1869	6.1352425	1.1465065	649.55	IL16	interleukin 16
6584	5.12e-08	8.56e-10	0.2096	6.1340913	1.2855133	1076.97	SLC22A5	solute carrier family 22 member 5
1871	5.15e-08	8.64e-10	0.1586	-6.1326764	-0.9729114	472.17	E2F3	E2F transcription factor 3
10420	5.19e-08	8.74e-10	0.1766	6.130888	1.0829492	346.73	TESK2	testis associated actin remodelling kinase 2
3426	5.21e-08	8.80e-10	0.3202	-6.1297795	-1.9625947	353.2	CFI	complement factor I
29789	5.39e-08	9.13e-10	0.1379	-6.1238808	-0.844668	1666.27	OLA1	Obg like ATPase 1
84306	5.44e-08	9.25e-10	0.1766	-6.1219084	-1.0808951	147.99	PDCD2L	programmed cell death 2 like
4017	5.56e-08	9.47e-10	0.3133	-6.118064	-1.9167973	1147.45	LOXL2	lysyl oxidase like 2
29953	5.56e-08	9.50e-10	0.2767	6.1175252	1.6927657	84.12	TRHDE	thyrotropin releasing hormone degrading enzyme
101928766	5.66e-08	9.73e-10	0.3793	-6.1137326	-2.3187707	22.24	LINC01979	long intergenic non-protein coding RNA 1979
8894	5.66e-08	9.71e-10	0.1672	-6.1141503	-1.0223701	2612.62	EIF2S2	eukaryotic translation initiation factor 2 subunit beta
1281	5.67e-08	9.78e-10	0.3332	-6.1129824	-2.036635	39491.79	COL3A1	collagen type III alpha 1 chain
26586	5.72e-08	9.90e-10	0.2516	-6.111058	-1.5375045	673.12	CKAP2	cytoskeleton associated protein 2
990	5.80e-08	1.01e-09	0.2611	-6.1084089	-1.5949774	466.23	CDC6	cell division cycle 6
575	5.84e-08	1.02e-09	0.225	6.106838	1.3741779	44.95	ADGRB1	adhesion G protein-coupled receptor B1
8480	6.00e-08	1.05e-09	0.1781	-6.1019938	-1.0865837	727.47	RAE1	ribonucleic acid export 1
3141	6.03e-08	1.06e-09	0.1052	-6.1006592	-0.641608	535.46	HLCS	holocarboxylase synthetase
306	6.06e-08	1.06e-09	0.2231	-6.0994523	-1.3607292	992.63	ANXA3	annexin A3
79085	6.17e-08	1.09e-09	0.1579	6.0961279	0.962782	3239.13	SLC25A23	solute carrier family 25 member 23
8692	6.35e-08	1.12e-09	0.1424	-6.0910481	-0.8671197	1039.59	HYAL2	hyaluronidase 2
221191	6.42e-08	1.14e-09	0.2571	-6.0885906	-1.56556	16.88	PRSS54	serine protease 54
140838	6.47e-08	1.15e-09	0.2277	-6.087092	-1.3859196	168.65	NANP	N-acetylneuraminic acid phosphatase
8507	6.54e-08	1.17e-09	0.2082	-6.0848143	-1.2669336	1985.13	ENC1	ectodermal-neural cortex 1
1869	6.55e-08	1.17e-09	0.2366	-6.0839578	-1.4394335	399.33	E2F1	E2F transcription factor 1
645367	6.63e-08	1.19e-09	0.3698	6.0816317	2.2490916	23.31	GGT8P	gamma-glutamyltransferase 8 pseudogene
54793	6.69e-08	1.20e-09	0.1428	6.0796279	0.8684039	1085.46	KCTD9	potassium channel tetramerization domain containing 9
11171	6.71e-08	1.21e-09	0.1201	-6.0786934	-0.7298294	1887.69	STRAP	serine/threonine kinase receptor associated protein
3764	6.71e-08	1.21e-09	0.2667	-6.0782837	-1.6212871	70.44	KCNJ8	potassium inwardly rectifying channel subfamily J member 8
285590	6.94e-08	1.26e-09	0.1972	-6.0724756	-1.1972049	965.9	SH3PXD2B	SH3 and PX domains 2B
58476	7.03e-08	1.28e-09	0.2346	6.0699051	1.423973	3121.22	TP53INP2	tumor protein p53 inducible nuclear protein 2
4172	7.11e-08	1.30e-09	0.1667	-6.0677189	-1.0115151	2347.45	MCM3	minichromosome maintenance complex component 3
112268294	7.18e-08	1.31e-09	0.1778	6.0655704	1.0782337	22.83	LOC112268294	replaced by ID 102723722
84888	7.33e-08	1.35e-09	0.1683	6.0618727	1.0203585	2142.04	SPPL2A	signal peptide peptidase like 2A
65263	7.34e-08	1.35e-09	0.1918	-6.0610584	-1.1625026	313.65	PYCR3	pyrroline-5-carboxylate reductase 3
6712	7.41e-08	1.37e-09	0.3212	-6.0591102	-1.9461325	491.96	SPTBN2	spectrin beta, non-erythrocytic 2
5464	7.44e-08	1.38e-09	0.181	-6.0580352	-1.0964332	3337.06	PPA1	inorganic pyrophosphatase 1
57478	7.50e-08	1.39e-09	0.1261	-6.0562741	-0.7634694	320.81	USP31	ubiquitin specific peptidase 31
191	7.60e-08	1.42e-09	0.2096	-6.0535663	-1.2688479	4785.44	AHCY	adenosylhomocysteinase
7474	7.72e-08	1.44e-09	0.2454	-6.0506812	-1.4848814	404.58	WNT5A	Wnt family member 5A
84264	7.86e-08	1.47e-09	0.2959	-6.0472874	-1.7893793	151.08	HAGHL	hydroxyacylglutathione hydrolase like
151176	7.93e-08	1.49e-09	0.4182	-6.0450708	-2.5279403	18.36	ERFE	erythroferrone
10464	7.93e-08	1.49e-09	0.128	-6.0454381	-0.7735861	411.66	PIBF1	progesterone immunomodulatory binding factor 1
7130	7.98e-08	1.52e-09	0.3552	-6.0421468	-2.1458877	52.25	TNFAIP6	TNF alpha induced protein 6
7123	7.98e-08	1.51e-09	0.3569	6.0431084	2.1570264	799.88	CLEC3B	C-type lectin domain family 3 member B
114112	7.98e-08	1.52e-09	0.1574	-6.0421064	-0.9511133	139.02	TXNRD3	thioredoxin reductase 3
116225	7.98e-08	1.52e-09	0.1635	-6.042681	-0.9882574	407.33	ZMYND19	zinc finger MYND-type containing 19
100129029	8.03e-08	1.53e-09	0.1012	-6.0407746	-0.6114019	85.64	PKP4-AS1	PKP4 antisense RNA 1
7076	8.13e-08	1.56e-09	0.2967	-6.0383141	-1.7915348	2332.64	TIMP1	TIMP metallopeptidase inhibitor 1
22974	8.18e-08	1.57e-09	0.3201	-6.0368203	-1.9323213	1499.76	TPX2	TPX2 microtubule nucleation factor
23560	8.20e-08	1.58e-09	0.1639	-6.0360694	-0.9893418	1173.91	GTPBP4	GTP binding protein 4
10267	8.30e-08	1.60e-09	0.4643	-6.0336246	-2.8014257	219.92	RAMP1	receptor activity modifying protein 1
79017	8.34e-08	1.62e-09	0.2016	-6.0323154	-1.215851	1191.25	GGCT	gamma-glutamylcyclotransferase
55922	8.36e-08	1.62e-09	0.1807	-6.0316078	-1.0899258	346.94	NKRF	NFKB repressing factor
55248	8.42e-08	1.65e-09	0.1998	-6.0293349	-1.2043892	151.3	PACC1	proton activated chloride channel 1
1160	8.42e-08	1.64e-09	0.459	-6.029851	-2.7679179	189.89	CKMT2	creatine kinase, mitochondrial 2
4609	8.42e-08	1.65e-09	0.2964	-6.0290961	-1.7872724	3588.82	MYC	MYC proto-oncogene, bHLH transcription factor
105373582	8.43e-08	1.66e-09	0.403	-6.0283929	-2.4293532	66.08	LOC105373582	uncharacterized LOC105373582
105373791	8.52e-08	1.68e-09	0.3471	-6.0263652	-2.0915525	909.6	LOC105373791	uncharacterized LOC105373791
27340	8.62e-08	1.70e-09	0.1505	-6.0240538	-0.9068036	529	UTP20	UTP20 small subunit processome component
10963	8.69e-08	1.72e-09	0.1362	-6.0223309	-0.8205287	3284.47	STIP1	stress induced phosphoprotein 1
26228	8.84e-08	1.75e-09	0.2939	6.0190309	1.7690912	39.66	STAP1	signal transducing adaptor family member 1
87	9.31e-08	1.85e-09	0.2019	-6.0102834	-1.213576	5644.22	ACTN1	actinin alpha 1
9643	9.42e-08	1.88e-09	0.1151	-6.0079415	-0.6914751	3521.43	MORF4L2	mortality factor 4 like 2
1294	9.51e-08	1.90e-09	0.3064	-6.0058367	-1.8402496	793.78	COL7A1	collagen type VII alpha 1 chain
55646	9.52e-08	1.91e-09	0.1796	-6.0048775	-1.0787058	351.89	LYAR	Ly1 antibody reactive
813	9.52e-08	1.92e-09	0.1942	-6.0046057	-1.1658547	2936.8	CALU	calumenin
6921	9.52e-08	1.92e-09	0.1162	-6.0045374	-0.6978647	632.67	ELOC	elongin C
105369592	9.56e-08	1.93e-09	0.3766	-6.0034153	-2.2610776	17.42	IQSEC3-AS1	IQSEC3 antisense RNA 1
51072	9.56e-08	1.94e-09	0.0907	-6.0029204	-0.5446796	516.36	MEMO1	mediator of cell motility 1
9141	9.62e-08	1.95e-09	0.142	-6.001571	-0.8519959	887.98	PDCD5	programmed cell death 5
55003	9.66e-08	1.97e-09	0.1484	-6.0003727	-0.8906685	371.26	PAK1IP1	PAK1 interacting protein 1
2907	9.76e-08	1.99e-09	0.1901	-5.9983745	-1.1405005	2070.53	GRINA	glutamate ionotropic receptor NMDA type subunit associated protein 1
23140	9.82e-08	2.01e-09	0.1752	5.9969442	1.0505056	3830.27	ZZEF1	zinc finger ZZ-type and EF-hand domain containing 1
79007	1.01e-07	2.08e-09	0.3043	-5.991588	-1.8230582	187.91	DBNDD1	dysbindin domain containing 1
861	1.02e-07	2.11e-09	0.1908	-5.9892495	-1.1427044	1078.33	RUNX1	RUNX family transcription factor 1
387597	1.04e-07	2.15e-09	0.2864	-5.9858348	-1.7141233	36.28	ILDR2	immunoglobulin like domain containing receptor 2
6004	1.07e-07	2.21e-09	0.2914	-5.9814518	-1.7427746	212.96	RGS16	regulator of G protein signaling 16
56652	1.09e-07	2.26e-09	0.1855	-5.9782455	-1.1091652	551.53	TWNK	twinkle mtDNA helicase
4839	1.09e-07	2.27e-09	0.1691	-5.977147	-1.0107766	999.99	NOP2	NOP2 nucleolar protein
5151	1.09e-07	2.28e-09	0.1634	5.9763239	0.9767943	1721.72	PDE8A	phosphodiesterase 8A
5462	1.11e-07	2.31e-09	0.4219	-5.9740874	-2.5202812	33.25	POU5F1B	POU class 5 homeobox 1B
29081	1.11e-07	2.34e-09	0.1113	-5.9725528	-0.6647231	556.74	METTL5	methyltransferase 5, N6-adenosine
871	1.13e-07	2.37e-09	0.2149	-5.9701294	-1.2828174	3738.63	SERPINH1	serpin family H member 1
10529	1.13e-07	2.39e-09	0.299	-5.9688912	-1.7846537	1038.29	NEBL	nebulette
6599	1.14e-07	2.40e-09	0.1393	-5.9679341	-0.8316067	3266.89	SMARCC1	SWI/SNF related, matrix associated, actin dependent regulator of chromatin subfamily c member 1
105378828	1.14e-07	2.41e-09	0.5169	5.9674994	3.0848152	981.58	CLCA4-AS1	CLCA4 antisense RNA 1
101929357	1.14e-07	2.42e-09	0.2149	-5.9665895	-1.2819956	64.36	HP09053	uncharacterized LOC101929357
25994	1.16e-07	2.47e-09	0.1895	5.9633342	1.1298155	5637.48	HIGD1A	HIG1 hypoxia inducible domain family member 1A
1565	1.16e-07	2.47e-09	0.1662	5.963739	0.9913511	132.08	CYP2D6	cytochrome P450 family 2 subfamily D member 6
6742	1.18e-07	2.52e-09	0.1279	-5.9603173	-0.7625637	1332.14	SSBP1	single stranded DNA binding protein 1
2517	1.20e-07	2.57e-09	0.2069	5.957058	1.2327059	3649.89	FUCA1	alpha-L-fucosidase 1
9188	1.20e-07	2.58e-09	0.2224	-5.9561998	-1.3248462	2632.17	DDX21	DExD-box helicase 21
9767	1.21e-07	2.60e-09	0.2035	-5.9551773	-1.2117139	351.06	JADE3	jade family PHD finger 3
10813	1.22e-07	2.63e-09	0.1806	-5.9532092	-1.0754052	669.61	UTP14A	UTP14A small subunit processome component
5396	1.25e-07	2.71e-09	0.2974	-5.94832	-1.7691119	262.15	PRRX1	paired related homeobox 1
23511	1.28e-07	2.79e-09	0.1336	-5.9436345	-0.7942031	1100.39	NUP188	nucleoporin 188
10471	1.29e-07	2.80e-09	0.1178	-5.9428965	-0.6999881	787.42	PFDN6	prefoldin subunit 6
6581	1.30e-07	2.84e-09	0.3963	-5.9405124	-2.3543968	319.3	SLC22A3	solute carrier family 22 member 3
102724146	1.31e-07	2.85e-09	0.1222	-5.9397922	-0.7255529	254.99	LOC102724146	uncharacterized LOC102724146
151195	1.32e-07	2.89e-09	0.1425	5.937865	0.8460746	595.05	CCNYL1	cyclin Y like 1
6659	1.33e-07	2.94e-09	0.224	-5.9350875	-1.3291859	3270.94	SOX4	SRY-box transcription factor 4
8662	1.33e-07	2.94e-09	0.1842	-5.9349064	-1.0929823	4614.07	EIF3B	eukaryotic translation initiation factor 3 subunit B
79728	1.33e-07	2.94e-09	0.1441	-5.9350129	-0.8553548	318.63	PALB2	partner and localizer of BRCA2
221416	1.35e-07	2.99e-09	0.5992	-5.932381	-3.5546502	456.38	LINC03040	long intergenic non-protein coding RNA 3040
100188893	1.37e-07	3.04e-09	0.1233	-5.9294978	-0.7311428	1569.76	TOMM6	translocase of outer mitochondrial membrane 6
83787	1.38e-07	3.06e-09	0.1437	-5.9284378	-0.8518081	662.24	ARMC10	armadillo repeat containing 10
2992	1.39e-07	3.09e-09	0.1334	-5.9265506	-0.7906778	577.85	GYG1	glycogenin 1
4063	1.39e-07	3.11e-09	0.3027	5.925748	1.7934913	98.62	LY9	lymphocyte antigen 9
2357	1.39e-07	3.10e-09	0.3364	-5.9260425	-1.9936784	101.71	FPR1	formyl peptide receptor 1
55388	1.39e-07	3.12e-09	0.3134	-5.9250426	-1.8567552	162.13	MCM10	minichromosome maintenance 10 replication initiation factor
1662	1.39e-07	3.13e-09	0.1584	-5.9244616	-0.9382664	553.68	DDX10	DEAD-box helicase 10
392617	1.42e-07	3.20e-09	0.3175	-5.921195	-1.8798031	59.49	ELFN1	extracellular leucine rich repeat and fibronectin type III domain containing 1
55824	1.42e-07	3.21e-09	0.1937	5.9202391	1.1468531	1464.9	PAG1	phosphoprotein membrane anchor with glycosphingolipid microdomains 1
6541	1.42e-07	3.22e-09	0.2251	-5.9198465	-1.3328087	2472.98	SLC7A1	solute carrier family 7 member 1
147409	1.42e-07	3.22e-09	0.3207	-5.9202237	-1.8984529	16.19	DSG4	desmoglein 4
865	1.42e-07	3.23e-09	0.1647	-5.9193087	-0.974983	835.1	CBFB	core-binding factor subunit beta
3673	1.43e-07	3.28e-09	0.2499	-5.9170275	-1.4786868	1435.57	ITGA2	integrin subunit alpha 2
144097	1.43e-07	3.28e-09	0.2247	-5.9170223	-1.3293183	363.35	SPINDOC	spindlin interactor and repressor of chromatin binding
65083	1.45e-07	3.33e-09	0.1715	-5.9144422	-1.0144182	1262.29	NOL6	nucleolar protein 6
675	1.46e-07	3.34e-09	0.28	-5.9137336	-1.6558266	187.45	BRCA2	BRCA2 DNA repair associated
348995	1.48e-07	3.41e-09	0.1217	-5.9106088	-0.7194538	537.96	NUP43	nucleoporin 43
10239	1.50e-07	3.46e-09	0.1417	5.9083572	0.8373853	948.64	AP3S2	adaptor related protein complex 3 subunit sigma 2
221830	1.50e-07	3.47e-09	0.1549	-5.9078696	-0.9151759	459.66	POLR1F	RNA polymerase I subunit F
10924	1.50e-07	3.49e-09	0.2832	5.9068834	1.6730644	1947.74	SMPDL3A	sphingomyelin phosphodiesterase acid like 3A
10940	1.51e-07	3.51e-09	0.217	-5.905708	-1.2817956	223.2	POP1	POP1 homolog, ribonuclease P/MRP subunit
54583	1.52e-07	3.54e-09	0.0987	5.9042868	0.5826923	1679.68	EGLN1	egl-9 family hypoxia inducible factor 1
10410	1.55e-07	3.62e-09	0.2644	-5.9007796	-1.5604465	4983.37	IFITM3	interferon induced transmembrane protein 3
9388	1.57e-07	3.68e-09	0.2005	-5.8978157	-1.1824523	472.75	LIPG	lipase G, endothelial type
53834	1.58e-07	3.70e-09	0.1965	-5.8971428	-1.1589792	856.7	FGFRL1	fibroblast growth factor receptor like 1
27085	1.59e-07	3.75e-09	0.243	-5.895042	-1.4325516	110.37	MTBP	MDM2 binding protein
54908	1.63e-07	3.84e-09	0.1774	-5.890802	-1.0453054	242.49	SPDL1	spindle apparatus coiled-coil protein 1
8862	1.63e-07	3.85e-09	0.4369	-5.8903421	-2.5733676	128.23	APLN	apelin
4601	1.66e-07	3.92e-09	0.1752	5.8876921	1.0316077	1555.38	MXI1	MAX interactor 1, dimerization protein
2767	1.66e-07	3.93e-09	0.163	5.8870066	0.9594065	7329.01	GNA11	G protein subunit alpha 11
84365	1.68e-07	4.01e-09	0.1482	-5.8839315	-0.8720837	510.29	NIFK	nucleolar protein interacting with the FHA domain of MKI67
51228	1.68e-07	4.01e-09	0.1713	5.8837779	1.0078649	1627.4	GLTP	glycolipid transfer protein
5054	1.70e-07	4.05e-09	0.5158	-5.8819804	-3.0337518	766.02	SERPINE1	serpin family E member 1
9837	1.71e-07	4.09e-09	0.2971	-5.8804836	-1.7471047	349.31	GINS1	GINS complex subunit 1
115584	1.72e-07	4.12e-09	0.4758	5.8791987	2.7970624	21.21	SLC5A11	solute carrier family 5 member 11
5593	1.72e-07	4.14e-09	0.3732	5.8786621	2.1938962	160.36	PRKG2	protein kinase cGMP-dependent 2
401097	1.73e-07	4.16e-09	0.3273	-5.8777454	-1.9236179	80.85	C3orf80	chromosome 3 open reading frame 80
6003	1.76e-07	4.25e-09	0.3297	5.8741013	1.9364698	32.85	RGS13	regulator of G protein signaling 13
6633	1.77e-07	4.28e-09	0.0999	-5.8730061	-0.5864384	2284.08	SNRPD2	small nuclear ribonucleoprotein D2 polypeptide
11340	1.78e-07	4.31e-09	0.1547	-5.8718337	-0.908262	483.66	EXOSC8	exosome component 8
23212	1.81e-07	4.41e-09	0.2057	-5.8680259	-1.2070879	676.64	RRS1	ribosome biogenesis regulator 1 homolog
23246	1.81e-07	4.40e-09	0.2018	-5.8682602	-1.1845048	1317.97	BOP1	BOP1 ribosomal biogenesis factor
10539	1.82e-07	4.45e-09	0.1148	-5.8666974	-0.6734763	848.09	GLRX3	glutaredoxin 3
27161	1.83e-07	4.48e-09	0.1588	-5.8655987	-0.9317333	1312.68	AGO2	argonaute RISC catalytic component 2
1282	1.84e-07	4.52e-09	0.3636	-5.8640203	-2.1323723	8505.17	COL4A1	collagen type IV alpha 1 chain
55299	1.85e-07	4.54e-09	0.1879	-5.8633514	-1.1017665	595.8	BRIX1	biogenesis of ribosomes BRX1
54805	1.91e-07	4.70e-09	0.1296	5.857581	0.7592301	1486.96	CNNM2	cyclin and CBS domain divalent metal cation transport mediator 2
9221	1.91e-07	4.72e-09	0.1722	-5.8567335	-1.0087233	2526.06	NOLC1	nucleolar and coiled-body phosphoprotein 1
1876	1.91e-07	4.73e-09	0.123	-5.8562916	-0.7205279	242.44	E2F6	E2F transcription factor 6
57180	1.91e-07	4.74e-09	0.1784	-5.8559511	-1.0445577	211.3	ACTR3B	actin related protein 3B
55199	1.93e-07	4.80e-09	0.1142	-5.8539281	-0.6686703	116.21	FAM86C1P	family with sequence similarity 86 member C1, pseudogene
55759	2.01e-07	4.99e-09	0.153	-5.847481	-0.8944118	699.79	WDR12	WD repeat domain 12
166968	2.02e-07	5.04e-09	0.2163	5.8457931	1.2643068	1590.16	MIER3	MIER family member 3
100500837	2.02e-07	5.05e-09	0.3417	-5.8453772	-1.9975759	768.48	MIR3606	microRNA 3606
9933	2.03e-07	5.09e-09	0.1653	-5.8441858	-0.9662496	863.74	PUM3	pumilio RNA binding family member 3
2963	2.05e-07	5.15e-09	0.1916	-5.8424084	-1.1193189	710.87	GTF2F2	general transcription factor IIF subunit 2
60436	2.11e-07	5.31e-09	0.2636	-5.837004	-1.5385834	487.99	TGIF2	TGFB induced factor homeobox 2
4071	2.13e-07	5.38e-09	0.2151	-5.8350309	-1.2548309	1617.25	TM4SF1	transmembrane 4 L six family member 1
127602	2.14e-07	5.41e-09	0.1989	-5.8341409	-1.1603831	75.26	DNAH14	dynein axonemal heavy chain 14
4488	2.14e-07	5.42e-09	0.5859	-5.8336013	-3.4179432	71.91	MSX2	msh homeobox 2
56937	2.15e-07	5.46e-09	0.301	-5.8324235	-1.7553616	2462.16	PMEPA1	prostate transmembrane protein, androgen induced 1
8618	2.20e-07	5.61e-09	0.2976	-5.827983	-1.7344733	243.46	CADPS	calcium dependent secretion activator
8607	2.20e-07	5.64e-09	0.1427	-5.8271816	-0.8316463	1352.04	RUVBL1	RuvB like AAA ATPase 1
51068	2.20e-07	5.66e-09	0.1186	-5.8265845	-0.6909273	888.79	NMD3	NMD3 ribosome export adaptor
3569	2.20e-07	5.65e-09	0.5321	-5.826848	-3.1002326	53.56	IL6	interleukin 6
54606	2.20e-07	5.65e-09	0.1413	-5.8268198	-0.823559	1262.19	DDX56	DEAD-box helicase 56
10808	2.20e-07	5.65e-09	0.2541	-5.8267046	-1.4807139	3227.32	HSPH1	heat shock protein family H (Hsp110) member 1
105416157	2.20e-07	5.62e-09	0.2665	-5.8276068	-1.5528081	85.14	NKILA	NF-kappaB interacting lncRNA
86	2.24e-07	5.78e-09	0.1283	-5.8229835	-0.7471578	1565.87	ACTL6A	actin like 6A
5591	2.24e-07	5.78e-09	0.2037	-5.8229434	-1.1859647	3615.5	PRKDC	protein kinase, DNA-activated, catalytic subunit
27000	2.29e-07	5.93e-09	0.1583	-5.8186026	-0.9213443	686.5	DNAJC2	DnaJ heat shock protein family (Hsp40) member C2
8061	2.33e-07	6.04e-09	0.5314	-5.8156342	-3.090449	113.62	FOSL1	FOS like 1, AP-1 transcription factor subunit
8877	2.35e-07	6.10e-09	0.3014	-5.8139027	-1.7524035	198.71	SPHK1	sphingosine kinase 1
10527	2.36e-07	6.15e-09	0.1503	-5.8125569	-0.8736277	3305.12	IPO7	importin 7
1111	2.37e-07	6.18e-09	0.192	-5.8118738	-1.1161309	372.1	CHEK1	checkpoint kinase 1
8884	2.37e-07	6.21e-09	0.2266	-5.8110362	-1.3167915	1407.79	SLC5A6	solute carrier family 5 member 6
54915	2.37e-07	6.21e-09	0.1428	-5.8110567	-0.8300401	1461.44	YTHDF1	YTH N6-methyladenosine RNA binding protein 1
2185	2.40e-07	6.30e-09	0.1562	5.808637	0.9074087	2472.04	PTK2B	protein tyrosine kinase 2 beta
6418	2.43e-07	6.39e-09	0.146	-5.8063412	-0.8475569	6408.66	SET	SET nuclear proto-oncogene
124976	2.44e-07	6.43e-09	0.2311	-5.8051885	-1.341598	542.8	SPNS2	SPNS lysolipid transporter 2, sphingosine-1-phosphate
130827	2.59e-07	6.84e-09	0.1284	-5.7948217	-0.7441662	152.59	TMEM182	transmembrane protein 182
23228	2.59e-07	6.85e-09	0.2569	5.7945559	1.4887897	544.15	PLCL2	phospholipase C like 2
10807	2.59e-07	6.86e-09	0.1376	-5.7942028	-0.7972376	737.85	ENTR1	endosome associated trafficking regulator 1
10643	2.66e-07	7.06e-09	0.6097	-5.7894856	-3.5296918	58.76	IGF2BP3	insulin like growth factor 2 mRNA binding protein 3
51043	2.66e-07	7.10e-09	0.1545	5.7885926	0.8941854	4199.26	ZBTB7B	zinc finger and BTB domain containing 7B
10575	2.66e-07	7.08e-09	0.1398	-5.789068	-0.8092794	2350.25	CCT4	chaperonin containing TCP1 subunit 4
11072	2.66e-07	7.11e-09	0.2837	-5.7884096	-1.6419475	120.59	DUSP14	dual specificity phosphatase 14
79657	2.67e-07	7.16e-09	0.1066	-5.7872044	-0.6171663	520.77	RPAP3	RNA polymerase II associated protein 3
11251	2.70e-07	7.25e-09	0.2436	5.7850432	1.4091481	158.83	PTGDR2	prostaglandin D2 receptor 2
80324	2.72e-07	7.31e-09	0.1408	-5.783642	-0.8142558	583.93	PUS1	pseudouridine synthase 1
9898	2.74e-07	7.37e-09	0.1165	-5.7821586	-0.6737977	2843.04	UBAP2L	ubiquitin associated protein 2 like
2904	2.74e-07	7.40e-09	0.3702	-5.7816184	-2.1405672	84.34	GRIN2B	glutamate ionotropic receptor NMDA type subunit 2B
55110	2.75e-07	7.44e-09	0.1381	-5.7806687	-0.7984794	275.98	MAGOHB	mago homolog B, exon junction complex subunit
101927423	2.78e-07	7.52e-09	0.2108	-5.7788819	-1.2181835	14.02	PANO1	proapoptotic nucleolar protein 1
105375751	2.79e-07	7.57e-09	0.2116	-5.7778518	-1.2225855	58.5	LOC105375751	uncharacterized LOC105375751
107986852	2.80e-07	7.62e-09	0.3032	-5.7767031	-1.751308	24.9	LOC107986852	uncharacterized LOC107986852
3553	2.81e-07	7.65e-09	0.4325	-5.775948	-2.498065	374.68	IL1B	interleukin 1 beta
1057	2.84e-07	7.76e-09	0.4975	-5.7736794	-2.8721638	141.91	CELP	carboxyl ester lipase pseudogene
2209	2.85e-07	7.79e-09	0.2957	-5.7729015	-1.7070642	53.23	FCGR1A	Fc gamma receptor Ia
5901	2.86e-07	7.85e-09	0.1422	-5.7716612	-0.8205065	5080.71	RAN	RAN, member RAS oncogene family
9816	2.87e-07	7.87e-09	0.188	-5.7711407	-1.0850801	300.56	URB2	URB2 ribosome biogenesis homolog
105369724	2.87e-07	7.91e-09	0.4509	5.7704684	2.602105	53.46	LOC105369724	uncharacterized LOC105369724
222643	2.92e-07	8.06e-09	0.3323	-5.7672913	-1.9164628	305.34	UNC5CL	unc-5 family C-terminal like
25884	2.93e-07	8.11e-09	0.6139	-5.7662205	-3.5398591	228.11	CHRDL2	chordin like 2
7203	2.98e-07	8.24e-09	0.1625	-5.7634731	-0.936602	4827.61	CCT3	chaperonin containing TCP1 subunit 3
54431	2.98e-07	8.27e-09	0.1472	-5.7629206	-0.8481552	2192.22	DNAJC10	DnaJ heat shock protein family (Hsp40) member C10
100505865	2.98e-07	8.29e-09	0.2444	-5.7625366	-1.4085629	55.24	LINC00920	long intergenic non-protein coding RNA 920
9875	2.98e-07	8.28e-09	0.1715	-5.7627078	-0.9882358	846.97	URB1	URB1 ribosome biogenesis homolog
79080	2.99e-07	8.33e-09	0.1973	-5.761673	-1.136554	540.07	CCDC86	coiled-coil domain containing 86
84690	3.02e-07	8.45e-09	0.372	5.759196	2.1421362	15.23	SPATA22	spermatogenesis associated 22
1289	3.03e-07	8.48e-09	0.3043	-5.7585831	-1.7524563	4781.14	COL5A1	collagen type V alpha 1 chain
5361	3.04e-07	8.53e-09	0.1794	-5.7576512	-1.0329286	1420.77	PLXNA1	plexin A1
7188	3.08e-07	8.66e-09	0.164	-5.7550684	-0.9440034	659.09	TRAF5	TNF receptor associated factor 5
6637	3.10e-07	8.75e-09	0.1282	-5.7533541	-0.7375739	897.61	SNRPG	small nuclear ribonucleoprotein polypeptide G
144455	3.10e-07	8.75e-09	0.3038	-5.7533549	-1.7481242	87	E2F7	E2F transcription factor 7
4691	3.11e-07	8.81e-09	0.1336	-5.7521613	-0.7685801	15388.62	NCL	nucleolin
84918	3.11e-07	8.80e-09	0.1655	-5.7523707	-0.9519443	1085.84	LRP11	LDL receptor related protein 11
220042	3.11e-07	8.83e-09	0.286	-5.7517185	-1.6450016	78.11	DDIAS	DNA damage induced apoptosis suppressor
101060226	3.12e-07	8.86e-09	0.1287	5.7511557	0.7404461	732.86	NBPF19	NBPF member 19
54534	3.12e-07	8.88e-09	0.1376	-5.7508453	-0.7915619	565.15	MRPL50	mitochondrial ribosomal protein L50
51184	3.12e-07	8.91e-09	0.1126	-5.7502012	-0.6474467	323.61	GPN3	GPN-loop GTPase 3
2971	3.14e-07	8.98e-09	0.2914	-5.74891	-1.6749486	1901.3	GTF3A	general transcription factor IIIA
200916	3.16e-07	9.03e-09	0.31	-5.7479302	-1.7820194	539.67	RPL22L1	ribosomal protein L22 like 1
79762	3.22e-07	9.27e-09	0.2645	5.7435762	1.5191755	2460.61	C1orf115	chromosome 1 open reading frame 115
5423	3.22e-07	9.24e-09	0.1365	-5.7441837	-0.7840335	229.64	POLB	DNA polymerase beta
2788	3.22e-07	9.26e-09	0.3043	5.7437513	1.7478944	285.79	GNG7	G protein subunit gamma 7
8833	3.31e-07	9.54e-09	0.1407	-5.738779	-0.807438	1160.9	GMPS	guanine monophosphate synthase
9518	3.34e-07	9.65e-09	0.3522	-5.7367889	-2.0207396	2144.46	GDF15	growth differentiation factor 15
3030	3.37e-07	9.77e-09	0.0833	5.7346464	0.4776219	6190.28	HADHA	hydroxyacyl-CoA dehydrogenase trifunctional multienzyme complex subunit alpha
23495	3.37e-07	9.77e-09	0.4081	5.7347395	2.3404237	137.21	TNFRSF13B	TNF receptor superfamily member 13B
100526837	3.38e-07	9.83e-09	0.1072	-5.7337166	-0.6149076	254.03	EEF1E1-BLOC1S5	EEF1E1-BLOC1S5 readthrough (NMD candidate)
55198	3.38e-07	9.83e-09	0.2023	5.7335943	1.1596776	2782.01	APPL2	adaptor protein, phosphotyrosine interacting with PH domain and leucine zipper 2
23016	3.39e-07	9.89e-09	0.1087	-5.7325511	-0.6231008	614.27	EXOSC7	exosome component 7
90407	3.40e-07	9.96e-09	0.1365	-5.7313316	-0.7823449	521.18	TMEM41A	transmembrane protein 41A
4869	3.40e-07	9.96e-09	0.1675	-5.7314251	-0.9602062	10678.97	NPM1	nucleophosmin 1
55038	3.40e-07	9.97e-09	0.1712	-5.7312882	-0.9812188	345.64	CDCA4	cell division cycle associated 4
5021	3.41e-07	1.00e-08	0.3256	-5.7306944	-1.8660799	20.44	OXTR	oxytocin receptor
23082	3.41e-07	1.00e-08	0.1399	-5.7302033	-0.8017544	1121.09	PPRC1	PPARG related coactivator 1
25940	3.41e-07	1.01e-08	0.1045	-5.7298353	-0.598714	1078.9	FAM98A	family with sequence similarity 98 member A
57332	3.51e-07	1.04e-08	0.166	-5.7248238	-0.9501235	196.19	CBX8	chromobox 8
288	3.61e-07	1.07e-08	0.2058	5.7195691	1.1770186	1266.65	ANK3	ankyrin 3
29798	3.63e-07	1.08e-08	0.2644	-5.7183243	-1.5120022	83.94	C2orf27A	chromosome 2 open reading frame 27A
5683	3.71e-07	1.10e-08	0.1271	-5.7141677	-0.7262823	2084.26	PSMA2	proteasome 20S subunit alpha 2
64849	3.71e-07	1.10e-08	0.5175	-5.7144135	-2.9571908	88.44	SLC13A3	solute carrier family 13 member 3
51434	3.83e-07	1.14e-08	0.0947	-5.7081475	-0.5408375	774.68	ANAPC7	anaphase promoting complex subunit 7
64080	3.84e-07	1.15e-08	0.1507	5.707574	0.8600289	114.95	RBKS	ribokinase
5820	3.85e-07	1.15e-08	0.2771	-5.706616	-1.5815743	108.54	PVT1	Pvt1 oncogene
100507582	3.86e-07	1.16e-08	0.2047	-5.7062034	-1.1682059	154.11	BHLHE40-AS1	BHLHE40 antisense RNA 1
84069	3.88e-07	1.16e-08	0.3439	-5.704773	-1.9616456	62.45	PLEKHN1	pleckstrin homology domain containing N1
9669	3.96e-07	1.20e-08	0.1222	-5.7003158	-0.6966681	2265.05	EIF5B	eukaryotic translation initiation factor 5B
8882	3.96e-07	1.19e-08	0.1227	-5.7008744	-0.6997383	933.58	ZPR1	ZPR1 zinc finger
1594	3.96e-07	1.19e-08	0.236	-5.7005366	-1.3453532	49.9	CYP27B1	cytochrome P450 family 27 subfamily B member 1
55722	4.03e-07	1.22e-08	0.2142	-5.6970915	-1.2200993	237.5	CEP72	centrosomal protein 72
9306	4.04e-07	1.22e-08	0.1493	5.6966671	0.8503192	1056.54	SOCS6	suppressor of cytokine signaling 6
7407	4.06e-07	1.23e-08	0.1802	-5.6952281	-1.0260846	2363.64	VARS1	valyl-tRNA synthetase 1
5425	4.07e-07	1.24e-08	0.1784	-5.6944996	-1.0160097	1969.33	POLD2	DNA polymerase delta 2, accessory subunit
105373335	4.07e-07	1.24e-08	0.2055	-5.6942203	-1.1704301	58.88	LOC105373335	uncharacterized LOC105373335
9966	4.07e-07	1.24e-08	0.2323	-5.6937507	-1.3229357	238.25	TNFSF15	TNF superfamily member 15
6319	4.07e-07	1.24e-08	0.3289	-5.6935845	-1.8727019	4734.79	SCD	stearoyl-CoA desaturase
1164	4.08e-07	1.25e-08	0.2573	-5.6928745	-1.4649033	876.54	CKS2	CDC28 protein kinase regulatory subunit 2
493869	4.23e-07	1.30e-08	0.2456	-5.6862369	-1.3963729	287.85	GPX8	glutathione peroxidase 8 (putative)
79465	4.23e-07	1.30e-08	0.2742	-5.6863199	-1.5590148	58.82	ULBP3	UL16 binding protein 3
29995	4.28e-07	1.32e-08	0.2128	-5.6836258	-1.2094494	267.13	LMCD1	LIM and cysteine rich domains 1
55858	4.28e-07	1.32e-08	0.1211	-5.6834271	-0.6882276	1437.86	TMEM165	transmembrane protein 165
27044	4.28e-07	1.32e-08	0.1537	-5.6833681	-0.8734931	5137.89	SND1	staphylococcal nuclease and tudor domain containing 1
100506023	4.38e-07	1.35e-08	0.2112	5.6790923	1.1994888	30.68	LOC100506023	uncharacterized LOC100506023
57608	4.40e-07	1.36e-08	0.2726	-5.6782273	-1.548076	430.04	JCAD	junctional cadherin 5 associated
4053	4.43e-07	1.37e-08	0.2024	-5.6767857	-1.1488557	846.24	LTBP2	latent transforming growth factor beta binding protein 2
23198	4.46e-07	1.38e-08	0.1047	-5.6752971	-0.5944807	1356.14	PSME4	proteasome activator subunit 4
9818	4.48e-07	1.39e-08	0.1738	-5.6740084	-0.9859543	943.75	NUP58	nucleoporin 58
57122	4.49e-07	1.40e-08	0.1193	-5.6735168	-0.6769334	710.61	NUP107	nucleoporin 107
221150	4.56e-07	1.42e-08	0.3495	-5.6705604	-1.9816504	264.48	SKA3	spindle and kinetochore associated complex subunit 3
7023	4.62e-07	1.45e-08	0.2121	-5.6678888	-1.2023634	434.81	TFAP4	transcription factor AP-4
140699	4.67e-07	1.46e-08	0.1327	-5.6658822	-0.7521321	609.6	MROH8	maestro heat like repeat family member 8
138065	4.72e-07	1.48e-08	0.3906	-5.6636207	-2.2122692	58	RNF183	ring finger protein 183
79710	4.74e-07	1.49e-08	0.1592	-5.6627213	-0.901415	450.8	MORC4	MORC family CW-type zinc finger 4
23329	4.74e-07	1.49e-08	0.189	-5.6622919	-1.0703479	217.28	TBC1D30	TBC1 domain family member 30
2920	4.83e-07	1.53e-08	0.3849	-5.6584525	-2.1777956	284.86	CXCL2	C-X-C motif chemokine ligand 2
79101	4.83e-07	1.53e-08	0.1453	-5.6585142	-0.8223654	704.85	TAF1D	TATA-box binding protein associated factor, RNA polymerase I subunit D
7982	4.92e-07	1.56e-08	0.1239	-5.6550337	-0.7008979	243.6	ST7	suppression of tumorigenicity 7
79596	4.95e-07	1.57e-08	0.1728	-5.6537242	-0.9772403	282.45	OBI1	ORC ubiquitin ligase 1
79134	4.98e-07	1.58e-08	0.1262	-5.6523363	-0.7133834	793.85	TMEM185B	transmembrane protein 185B
55131	4.99e-07	1.59e-08	0.1542	-5.651968	-0.8714113	647.32	RBM28	RNA binding motif protein 28
11065	5.00e-07	1.59e-08	0.3273	-5.6513327	-1.8497855	722.17	UBE2C	ubiquitin conjugating enzyme E2 C
1820	5.03e-07	1.60e-08	0.308	-5.6500593	-1.7403836	794.87	ARID3A	AT-rich interaction domain 3A
9654	5.03e-07	1.61e-08	0.1204	-5.6496872	-0.6799536	473.35	TTLL4	tubulin tyrosine ligase like 4
102724660	5.04e-07	1.61e-08	0.2824	-5.6490658	-1.595196	42.96	HILPDA-AS1	HILPDA antisense RNA 1
57708	5.05e-07	1.62e-08	0.1486	5.6478152	0.839336	1392.56	MIER1	MIER1 transcriptional regulator
10606	5.05e-07	1.62e-08	0.199	-5.6481212	-1.1242566	2234.22	PAICS	phosphoribosylaminoimidazole carboxylase and phosphoribosylaminoimidazolesuccinocarboxamide synthase
9533	5.05e-07	1.62e-08	0.1593	-5.6480415	-0.8996271	665.11	POLR1C	RNA polymerase I and III subunit C
157638	5.18e-07	1.67e-08	0.1689	-5.6429929	-0.9528194	1245.49	LRATD2	LRAT domain containing 2
27338	5.18e-07	1.67e-08	0.2251	-5.6428189	-1.2702528	742.9	UBE2S	ubiquitin conjugating enzyme E2 S
1265	5.46e-07	1.76e-08	0.1995	-5.6336459	-1.1239353	2525.78	CNN2	calponin 2
100996348	5.49e-07	1.78e-08	0.3008	5.6319347	1.6940053	32.67	CA3-AS1	CA3 antisense RNA 1
38	5.49e-07	1.78e-08	0.171	5.6322157	0.9633503	2478.25	ACAT1	acetyl-CoA acetyltransferase 1
6227	5.50e-07	1.79e-08	0.1691	-5.6312755	-0.952031	7104.95	RPS21	ribosomal protein S21
6799	5.74e-07	1.87e-08	0.3569	5.6238739	2.007416	374.98	SULT1A2	sulfotransferase family 1A member 2
220323	5.81e-07	1.89e-08	0.1425	5.6214414	0.8011718	2280.85	OAF	out at first homolog
636	5.87e-07	1.92e-08	0.2061	-5.6193533	-1.1583754	217.78	BICD1	BICD cargo adaptor 1
90423	5.96e-07	1.95e-08	0.1817	-5.616298	-1.020253	59.02	ATP6V1E2	ATPase H+ transporting V1 subunit E2
51059	5.97e-07	1.96e-08	0.4499	5.6157315	2.5263014	45.78	FAM135B	family with sequence similarity 135 member B
3146	6.10e-07	2.00e-08	0.1317	-5.6117333	-0.7388645	9123.93	HMGB1	high mobility group box 1
8535	6.10e-07	2.01e-08	0.1369	-5.6115498	-0.7680707	650.16	CBX4	chromobox 4
25832	6.21e-07	2.05e-08	0.1206	5.6080664	0.6764899	819.21	NBPF14	NBPF member 14
553103	6.23e-07	2.05e-08	0.1803	5.6075011	1.0110717	107.75	MIR3936HG	MIR3936 host gene
55744	6.27e-07	2.07e-08	0.1	-5.6060956	-0.5608075	795.27	COA1	cytochrome c oxidase assembly factor 1
401265	6.27e-07	2.08e-08	0.2858	-5.6053758	-1.6020201	33.14	KLHL31	kelch like family member 31
144501	6.27e-07	2.08e-08	0.7353	-5.6053607	-4.12159	301.98	KRT80	keratin 80
101928243	6.28e-07	2.08e-08	0.154	-5.6048862	-0.8631655	233.63	DARS1-AS1	DARS1 antisense RNA 1
1635	6.44e-07	2.14e-08	0.1021	-5.6003366	-0.571905	1401.28	DCTD	dCMP deaminase
51001	6.46e-07	2.15e-08	0.146	-5.5993359	-0.8173497	225.11	MTERF3	mitochondrial transcription termination factor 3
29841	6.50e-07	2.17e-08	0.3078	-5.5981049	-1.723175	77.98	GRHL1	grainyhead like transcription factor 1
83732	6.59e-07	2.20e-08	0.1426	-5.595478	-0.797895	520.96	RIOK1	RIO kinase 1
80131	6.61e-07	2.21e-08	0.339	-5.5947287	-1.8963535	128.63	LRRC8E	leucine rich repeat containing 8 VRAC subunit E
4593	6.81e-07	2.28e-08	0.3649	5.589268	2.0394282	61.99	MUSK	muscle associated receptor tyrosine kinase
91283	6.87e-07	2.31e-08	0.1507	-5.5873758	-0.8418294	178.59	MSANTD3	Myb/SANT DNA binding domain containing 3
128239	6.90e-07	2.32e-08	0.3069	-5.5862767	-1.7146034	852.27	IQGAP3	IQ motif containing GTPase activating protein 3
8780	6.94e-07	2.34e-08	0.174	5.58498	0.9718429	2866.88	RIOK3	RIO kinase 3
6652	6.97e-07	2.35e-08	0.2175	-5.5839691	-1.2147168	1277.68	SORD	sorbitol dehydrogenase
140462	7.11e-07	2.40e-08	0.258	-5.580344	-1.4399863	91.4	ASB9	ankyrin repeat and SOCS box containing 9
255812	7.18e-07	2.43e-08	0.0942	5.5783107	0.5252526	799.28	SDHAP1	SDHA pseudogene 1
3843	7.27e-07	2.47e-08	0.1851	-5.5755143	-1.0317609	3003.43	IPO5	importin 5
79711	7.27e-07	2.46e-08	0.1758	-5.5757808	-0.9803742	935.7	IPO4	importin 4
7086	7.34e-07	2.50e-08	0.1822	-5.5734489	-1.0155072	5098.81	TKT	transketolase
56648	7.34e-07	2.50e-08	0.2425	-5.5733085	-1.3512656	115.88	EIF5A2	eukaryotic translation initiation factor 5A2
9025	7.34e-07	2.51e-08	0.1112	-5.5727818	-0.6197147	439.84	RNF8	ring finger protein 8
7347	7.34e-07	2.51e-08	0.1919	-5.5729028	-1.069286	532.29	UCHL3	ubiquitin C-terminal hydrolase L3
8800	7.44e-07	2.54e-08	0.1744	5.5701808	0.9715783	456.87	PEX11A	peroxisomal biogenesis factor 11 alpha
11261	7.46e-07	2.55e-08	0.1595	5.5694926	0.888403	5362.92	CHP1	calcineurin like EF-hand protein 1
57572	7.46e-07	2.56e-08	0.12	-5.5692735	-0.6684824	1769.67	DOCK6	dedicator of cytokinesis 6
101927559	7.70e-07	2.64e-08	0.1898	-5.563501	-1.0560215	224.33	CEBPB-AS1	CEBPB antisense RNA 1
9340	7.81e-07	2.69e-08	0.3396	5.5607832	1.8883074	169.15	GLP2R	glucagon like peptide 2 receptor
285855	8.01e-07	2.76e-08	0.1262	-5.5558042	-0.7011618	2622.15	RPL7L1	ribosomal protein L7 like 1
347734	8.01e-07	2.76e-08	0.1162	-5.5557871	-0.6454266	1517.52	SLC35B2	solute carrier family 35 member B2
93081	8.01e-07	2.77e-08	0.2099	-5.5555735	-1.1661029	90.42	TEX30	testis expressed 30
8549	8.02e-07	2.78e-08	0.4087	-5.5549016	-2.2705622	560.32	LGR5	leucine rich repeat containing G protein-coupled receptor 5
10849	8.05e-07	2.79e-08	0.1786	-5.5540558	-0.9919171	254.11	POLR1G	RNA polymerase I subunit G
5987	8.06e-07	2.80e-08	0.1015	-5.5532631	-0.5637588	1416.36	TRIM27	tripartite motif containing 27
10732	8.06e-07	2.80e-08	0.1609	-5.5533525	-0.8933383	303.05	TCFL5	transcription factor like 5
1477	8.10e-07	2.82e-08	0.1142	-5.5521285	-0.6338087	619.7	CSTF1	cleavage stimulation factor subunit 1
3732	8.17e-07	2.85e-08	0.1682	-5.550374	-0.933331	1461.55	CD82	CD82 molecule
5558	8.18e-07	2.86e-08	0.1554	-5.5500026	-0.8624071	253.39	PRIM2	DNA primase subunit 2
10112	8.29e-07	2.90e-08	0.2645	-5.5472579	-1.4674742	296.6	KIF20A	kinesin family member 20A
90874	8.38e-07	2.94e-08	0.1757	-5.5451478	-0.9745568	191.33	ZNF697	zinc finger protein 697
471	8.44e-07	2.96e-08	0.1624	-5.5435983	-0.9002693	1602.91	ATIC	5-aminoimidazole-4-carboxamide ribonucleotide formyltransferase/IMP cyclohydrolase
53345	8.46e-07	2.97e-08	0.3112	5.5430812	1.7252143	79.22	TM6SF2	transmembrane 6 superfamily member 2
5440	8.46e-07	2.98e-08	0.1131	-5.5426722	-0.6268894	880.85	POLR2K	RNA polymerase II, I and III subunit K
27346	8.47e-07	2.98e-08	0.2479	-5.5423703	-1.3738525	734.91	TMEM97	transmembrane protein 97
10480	8.56e-07	3.03e-08	0.1141	-5.5399668	-0.6319584	2307.03	EIF3M	eukaryotic translation initiation factor 3 subunit M
9688	8.56e-07	3.03e-08	0.1423	-5.5399339	-0.7883617	775.51	NUP93	nucleoporin 93
5701	8.63e-07	3.06e-08	0.1163	-5.5382362	-0.6440524	1796.73	PSMC2	proteasome 26S subunit, ATPase 2
4957	8.64e-07	3.06e-08	0.1561	-5.5377883	-0.8645108	998.44	ODF2	outer dense fiber of sperm tails 2
6997	8.74e-07	3.11e-08	0.392	-5.5353754	-2.1699089	190.4	TDGF1	teratocarcinoma-derived growth factor 1
8519	8.74e-07	3.11e-08	0.2796	-5.5352756	-1.5475131	3742.02	IFITM1	interferon induced transmembrane protein 1
4802	8.74e-07	3.12e-08	0.0676	5.5348236	0.3740296	922.69	NFYC	nuclear transcription factor Y subunit gamma
3838	8.74e-07	3.12e-08	0.2182	-5.5346975	-1.2079357	1469.69	KPNA2	karyopherin subunit alpha 2
10322	8.74e-07	3.12e-08	0.1241	-5.534333	-0.6867392	525.5	SMYD5	SMYD family member 5
541471	8.81e-07	3.16e-08	0.2138	-5.5325306	-1.1828839	213.47	MIR4435-2HG	MIR4435-2 host gene
26579	8.81e-07	3.16e-08	0.4243	-5.5325422	-2.3475642	220.56	MYEOV	myeloma overexpressed
91298	9.01e-07	3.24e-08	0.1094	-5.5280768	-0.6046796	256.11	C12orf29	chromosome 12 open reading frame 29
79850	9.01e-07	3.24e-08	0.181	-5.5280195	-1.0003268	423.63	TLCD3A	TLC domain containing 3A
55319	9.02e-07	3.25e-08	0.1192	-5.527599	-0.6588708	383.44	TMA16	translation machinery associated 16 homolog
3329	9.06e-07	3.27e-08	0.2139	-5.526572	-1.1819049	9939.21	HSPD1	heat shock protein family D (Hsp60) member 1
85457	9.11e-07	3.29e-08	0.139	5.5254325	0.7678555	1077.07	CIPC	CLOCK interacting pacemaker
55238	9.15e-07	3.31e-08	0.12	-5.5242461	-0.6628337	385.13	SLC38A7	solute carrier family 38 member 7
10874	9.34e-07	3.38e-08	0.4197	-5.5204223	-2.3167376	44.21	NMU	neuromedin U
10863	9.51e-07	3.45e-08	0.2593	5.517044	1.4305114	468.47	ADAM28	ADAM metallopeptidase domain 28
23518	9.51e-07	3.45e-08	0.1153	-5.5167043	-0.6360821	649.04	R3HDM1	R3H domain containing 1
81570	9.53e-07	3.47e-08	0.1513	-5.5160696	-0.8344799	389.01	CLPB	caseinolytic mitochondrial matrix peptidase chaperone subunit B
79070	9.54e-07	3.47e-08	0.2199	-5.5157619	-1.2129725	93.21	POGLUT2	protein O-glucosyltransferase 2
9088	9.63e-07	3.52e-08	0.3027	-5.5135314	-1.6687765	362.62	PKMYT1	protein kinase, membrane associated tyrosine/threonine 1
646851	9.63e-07	3.51e-08	0.2544	-5.5136554	-1.4025517	30.94	FAM227A	family with sequence similarity 227 member A
10650	9.66e-07	3.53e-08	0.1951	-5.5126978	-1.075778	49.19	PRELID3A	PRELI domain containing 3A
222487	9.69e-07	3.55e-08	0.1922	-5.5119409	-1.0595825	398.29	ADGRG3	adhesion G protein-coupled receptor G3
58480	9.77e-07	3.58e-08	0.174	5.510255	0.9588101	1364.47	RHOU	ras homolog family member U
124093	9.81e-07	3.60e-08	0.3284	-5.5092493	-1.8094328	75.91	CCDC78	coiled-coil domain containing 78
2358	9.89e-07	3.64e-08	0.5348	-5.5076487	-2.9455428	27.71	FPR2	formyl peptide receptor 2
7675	9.93e-07	3.66e-08	0.1501	-5.506545	-0.8268026	446.68	ZNF121	zinc finger protein 121
10171	9.97e-07	3.68e-08	0.1393	-5.5057109	-0.7671013	242.67	RCL1	RNA terminal phosphate cyclase like 1
101929780	1.00e-06	3.69e-08	0.0982	5.5049273	0.5408513	188.53	NBPF25P	NBPF member 25, pseudogene
2069	1.00e-06	3.71e-08	0.4082	-5.5039597	-2.2469361	438.64	EREG	epiregulin
63979	1.01e-06	3.76e-08	0.2092	-5.5018442	-1.1507403	324.83	FIGNL1	fidgetin like 1
3614	1.02e-06	3.77e-08	0.215	-5.5012597	-1.1830009	1286.42	IMPDH1	inosine monophosphate dehydrogenase 1
80018	1.02e-06	3.77e-08	0.1364	-5.501175	-0.7502039	420.21	NAA25	N-alpha-acetyltransferase 25, NatB auxiliary subunit
100302132	1.02e-06	3.79e-08	0.2744	-5.5003723	-1.509314	14.31	MIR1182	microRNA 1182
24140	1.03e-06	3.83e-08	0.1378	-5.4984355	-0.7574104	554.32	FTSJ1	FtsJ RNA 2'-O-methyltransferase 1
2739	1.04e-06	3.88e-08	0.1413	-5.4960409	-0.7765004	1617.07	GLO1	glyoxalase I
31	1.04e-06	3.89e-08	0.1688	-5.4959465	-0.9275327	1407.12	ACACA	acetyl-CoA carboxylase alpha
10576	1.07e-06	4.00e-08	0.1409	-5.4909797	-0.7736331	3398.42	CCT2	chaperonin containing TCP1 subunit 2
28987	1.07e-06	4.00e-08	0.1476	-5.4909156	-0.8105435	1306.11	NOB1	NIN1 (RPN12) binding protein 1 homolog
111	1.07e-06	4.01e-08	0.334	5.4903582	1.8335864	477.81	ADCY5	adenylate cyclase 5
88455	1.07e-06	4.02e-08	0.1173	5.4901633	0.6437662	1464.42	ANKRD13A	ankyrin repeat domain 13A
55661	1.08e-06	4.05e-08	0.1646	-5.4887598	-0.9031848	2016.96	DDX27	DEAD-box helicase 27
2620	1.08e-06	4.06e-08	0.3972	-5.4882002	-2.1799612	43.45	GAS2	growth arrest specific 2
203286	1.08e-06	4.08e-08	0.1546	-5.4872991	-0.848598	806.14	ANKS6	ankyrin repeat and sterile alpha motif domain containing 6
7750	1.08e-06	4.10e-08	0.1198	-5.4862956	-0.6570471	1626.96	ZMYM2	zinc finger MYM-type containing 2
2653	1.08e-06	4.10e-08	0.1562	-5.4862854	-0.8568274	283.59	GCSH	glycine cleavage system protein H
27	1.10e-06	4.15e-08	0.1182	-5.4842655	-0.6480824	612.73	ABL2	ABL proto-oncogene 2, non-receptor tyrosine kinase
114908	1.10e-06	4.17e-08	0.1046	-5.4833911	-0.5736866	5892.47	TMEM123	transmembrane protein 123
105377806	1.11e-06	4.21e-08	0.3147	-5.4819514	-1.7249503	24.25	LOC105377806
25929	1.11e-06	4.22e-08	0.1467	-5.4812163	-0.8042533	429.66	GEMIN5	gem nuclear organelle associated protein 5
8904	1.13e-06	4.30e-08	0.2028	-5.4779054	-1.1108373	2759.16	CPNE1	copine 1
4841	1.14e-06	4.35e-08	0.1271	-5.4761861	-0.6962446	7037.99	NONO	non-POU domain containing octamer binding
150468	1.15e-06	4.41e-08	0.2724	-5.4735611	-1.491241	181.14	CKAP2L	cytoskeleton associated protein 2 like
85477	1.18e-06	4.50e-08	0.2859	5.4700218	1.5641458	1389.11	SCIN	scinderin
404217	1.18e-06	4.52e-08	0.4563	-5.4691695	-2.4954713	44.47	CTXN1	cortexin 1
110806303	1.19e-06	4.55e-08	0.3	5.4679639	1.6404622	11.86	SLC25A34-AS1	SLC25A34 and TMEM82 antisense RNA 1
163882	1.19e-06	4.59e-08	0.0915	5.4664482	0.5001359	780.57	CNST	consortin, connexin sorting protein
51360	1.21e-06	4.64e-08	0.1521	-5.4645896	-0.8309108	382.6	MBTPS2	membrane bound transcription factor peptidase, site 2
25896	1.21e-06	4.66e-08	0.1268	-5.4639602	-0.6925773	419.04	INTS7	integrator complex subunit 7
26577	1.21e-06	4.65e-08	0.4623	5.4641993	2.526216	93.13	PCOLCE2	procollagen C-endopeptidase enhancer 2
50854	1.21e-06	4.69e-08	0.1551	-5.4625042	-0.846992	1627.07	SNHG32	small nucleolar RNA host gene 32
7036	1.21e-06	4.70e-08	0.3316	-5.4624408	-1.8115107	64.01	TFR2	transferrin receptor 2
4605	1.21e-06	4.69e-08	0.3705	-5.4628316	-2.0238439	1062.56	MYBL2	MYB proto-oncogene like 2
64782	1.21e-06	4.71e-08	0.1706	-5.461978	-0.9318298	552.63	AEN	apoptosis enhancing nuclease
105369370	1.23e-06	4.78e-08	0.5061	-5.4594142	-2.7629629	60.69	LOC105369370	uncharacterized LOC105369370
3556	1.23e-06	4.78e-08	0.1797	-5.4591431	-0.9808638	149.26	IL1RAP	interleukin 1 receptor accessory protein
115416	1.23e-06	4.81e-08	0.1359	-5.4582984	-0.7417621	363.49	MALSU1	mitochondrial assembly of ribosomal large subunit 1
4826	1.23e-06	4.81e-08	0.2979	-5.4583442	-1.6258338	66.76	NNAT	neuronatin
2187	1.24e-06	4.85e-08	0.2576	-5.4566995	-1.4057238	36.48	FANCB	FA complementation group B
768211	1.24e-06	4.87e-08	0.1808	5.4560996	0.9864438	612.31	RELL1	RELT like 1
10785	1.24e-06	4.87e-08	0.2054	-5.4561351	-1.1207819	356.21	WDR4	WD repeat domain 4
10004	1.24e-06	4.87e-08	0.3251	5.455819	1.7738469	469.03	NAALADL1	N-acetylated alpha-linked acidic dipeptidase like 1
11252	1.26e-06	4.93e-08	0.1322	5.4538279	0.7212015	3890.73	PACSIN2	protein kinase C and casein kinase substrate in neurons 2
2194	1.27e-06	4.98e-08	0.1896	-5.4521061	-1.0339432	3655.57	FASN	fatty acid synthase
8886	1.27e-06	5.00e-08	0.1254	-5.4512734	-0.6834654	2041.51	DDX18	DEAD-box helicase 18
3070	1.27e-06	5.02e-08	0.2371	-5.4505919	-1.2923421	251.8	HELLS	helicase, lymphoid specific
946	1.29e-06	5.08e-08	0.2499	5.4484834	1.3617904	77.32	SIGLEC6	sialic acid binding Ig like lectin 6
284749	1.29e-06	5.08e-08	0.3771	5.4484282	2.0547937	15.86	LINC00494	long intergenic non-protein coding RNA 494
30	1.29e-06	5.11e-08	0.1248	5.4473569	0.6799778	2248.12	ACAA1	acetyl-CoA acyltransferase 1
84320	1.29e-06	5.13e-08	0.1056	-5.4467775	-0.5750778	535.88	ACBD6	acyl-CoA binding domain containing 6
100132273	1.30e-06	5.18e-08	0.1857	5.4450181	1.0109025	113.26	NDUFA6-DT	NDUFA6 divergent transcript
116442	1.31e-06	5.20e-08	0.2404	5.4444163	1.3090727	26.68	RAB39B	RAB39B, member RAS oncogene family
63892	1.31e-06	5.22e-08	0.0844	-5.4438167	-0.4592153	553.77	THADA	THADA armadillo repeat containing
105378604	1.31e-06	5.23e-08	0.3366	-5.4434764	-1.832123	171.11	LOC105378604	uncharacterized LOC105378604
23483	1.32e-06	5.28e-08	0.1764	-5.44148	-0.9596627	359.42	TGDS	TDP-glucose 4,6-dehydratase
81575	1.34e-06	5.36e-08	0.3708	-5.4388005	-2.0165931	506.24	APOLD1	apolipoprotein L domain containing 1
629	1.34e-06	5.38e-08	0.298	-5.4383385	-1.6207206	2509.91	CFB	complement factor B
54919	1.35e-06	5.42e-08	0.1534	-5.4370964	-0.8341765	933.56	DNAAF5	dynein axonemal assembly factor 5
1576	1.35e-06	5.43e-08	0.4014	5.4366342	2.1822043	112.06	CYP3A4	cytochrome P450 family 3 subfamily A member 4
6374	1.36e-06	5.47e-08	0.5824	-5.4352415	-3.1655539	113.1	CXCL5	C-X-C motif chemokine ligand 5
994	1.37e-06	5.51e-08	0.2689	-5.4340381	-1.4611752	1554.52	CDC25B	cell division cycle 25B
51535	1.38e-06	5.57e-08	0.0718	-5.4320779	-0.3900239	871.64	PPHLN1	periphilin 1
51633	1.38e-06	5.58e-08	0.1983	-5.43162	-1.077115	353.28	OTUD6B	OTU deubiquitinase 6B
10131	1.39e-06	5.60e-08	0.1706	-5.4312192	-0.9267112	2686.46	TRAP1	TNF receptor associated protein 1
388796	1.39e-06	5.61e-08	0.2491	-5.4308297	-1.3525621	404.47	SNHG17	small nucleolar RNA host gene 17
50674	1.41e-06	5.71e-08	0.4236	5.4276899	2.2991922	14.14	NEUROG3	neurogenin 3
286053	1.41e-06	5.73e-08	0.1095	-5.427137	-0.5944623	318.37	NSMCE2	NSE2 (MMS21) homolog, SMC5-SMC6 complex SUMO ligase
28903	1.44e-06	5.84e-08	0.3443	5.4236103	1.8673986	276.89	IGKV1D-12	immunoglobulin kappa variable 1D-12
271	1.44e-06	5.86e-08	0.1336	-5.4229716	-0.724286	1108.82	AMPD2	adenosine monophosphate deaminase 2
6392	1.45e-06	5.90e-08	0.1074	5.4218274	0.582408	3276.4	SDHD	succinate dehydrogenase complex subunit D
1244	1.46e-06	5.94e-08	0.4473	-5.4206562	-2.4246358	74.9	ABCC2	ATP binding cassette subfamily C member 2
22880	1.46e-06	5.93e-08	0.1189	-5.4208074	-0.6446061	1045.21	MORC2	MORC family CW-type zinc finger 2
10535	1.46e-06	5.98e-08	0.2259	-5.4193421	-1.2240374	403.66	RNASEH2A	ribonuclease H2 subunit A
55672	1.47e-06	6.01e-08	0.2203	5.4184196	1.193411	1407.99	NBPF1	NBPF member 1
54107	1.48e-06	6.05e-08	0.1224	-5.4173373	-0.6632164	1496.19	POLE3	DNA polymerase epsilon 3, accessory subunit
81624	1.48e-06	6.06e-08	0.3214	-5.4170989	-1.7412625	214.5	DIAPH3	diaphanous related formin 3
102724250	1.48e-06	6.09e-08	0.2288	5.416217	1.2392146	1202.48	LOC102724250	neuroblastoma breakpoint family member 1-like
10349	1.49e-06	6.11e-08	0.2929	5.4154149	1.5859949	88.58	ABCA10	ATP binding cassette subfamily A member 10
91608	1.50e-06	6.19e-08	0.5103	-5.4130944	-2.7620561	46.64	RASL10B	RAS like family 10 member B
389643	1.51e-06	6.22e-08	0.3097	5.412299	1.675961	86.53	NUGGC	nuclear GTPase, germinal center associated
5933	1.52e-06	6.27e-08	0.2275	-5.410945	-1.2311373	308	RBL1	RB transcriptional corepressor like 1
11091	1.53e-06	6.30e-08	0.1314	-5.4099456	-0.7106174	1287.95	WDR5	WD repeat domain 5
9834	1.53e-06	6.34e-08	0.3416	5.4089056	1.847854	241.23	FAM30A	family with sequence similarity 30 member A
54865	1.53e-06	6.36e-08	0.1375	-5.4083896	-0.7434052	904.78	GPATCH4	G-patch domain containing 4 (gene/pseudogene)
26354	1.54e-06	6.40e-08	0.1554	-5.4072516	-0.8404823	1688.44	GNL3	G protein nucleolar 3
83998	1.55e-06	6.44e-08	0.5702	-5.4060278	-3.0822661	2960.66	REG4	regenerating family member 4
4854	1.55e-06	6.46e-08	0.2633	-5.4055329	-1.423366	1588.91	NOTCH3	notch receptor 3
6788	1.56e-06	6.50e-08	0.1667	-5.4045542	-0.9010576	275.92	STK3	serine/threonine kinase 3
51054	1.57e-06	6.53e-08	0.2588	-5.4036366	-1.3982914	63.11	PLEKHA8P1	pleckstrin homology domain containing A8 pseudogene 1
2215	1.57e-06	6.57e-08	0.3764	-5.4025379	-2.0337699	156.84	FCGR3B	Fc gamma receptor IIIb
9156	1.57e-06	6.56e-08	0.2988	-5.4026913	-1.6140887	141.79	EXO1	exonuclease 1
102465834	1.58e-06	6.60e-08	0.2986	5.4017079	1.612965	47.97	MIR7844	microRNA 7844
9125	1.61e-06	6.74e-08	0.09	-5.3979967	-0.4859037	890.88	CNOT9	CCR4-NOT transcription complex subunit 9
105378286	1.62e-06	6.81e-08	0.1813	5.395995	0.9782732	43.18	LOC105378286	uncharacterized LOC105378286
134266	1.63e-06	6.86e-08	0.1288	-5.3948441	-0.6946642	274.86	GRPEL2	GrpE like 2, mitochondrial
200162	1.64e-06	6.91e-08	0.1888	-5.393439	-1.0182835	38.91	SPAG17	sperm associated antigen 17
79183	1.64e-06	6.93e-08	0.1256	-5.393106	-0.6772898	376.64	TTPAL	alpha tocopherol transfer protein like
2151	1.65e-06	6.95e-08	0.3931	-5.392413	-2.1198198	110.59	F2RL2	coagulation factor II thrombin receptor like 2
64327	1.66e-06	7.01e-08	0.1355	-5.3908863	-0.7306206	921.28	LMBR1	limb development membrane protein 1
4534	1.66e-06	7.04e-08	0.1692	5.3901534	0.9117896	992.16	MTM1	myotubularin 1
81572	1.69e-06	7.16e-08	0.18	-5.3872199	-0.969432	483.35	PDRG1	p53 and DNA damage regulated 1
5159	1.72e-06	7.27e-08	0.2454	-5.3843436	-1.3210975	2144.25	PDGFRB	platelet derived growth factor receptor beta
6631	1.73e-06	7.35e-08	0.1176	-5.3824698	-0.6330865	1070.76	SNRPC	small nuclear ribonucleoprotein polypeptide C
5478	1.73e-06	7.36e-08	0.1486	-5.3821636	-0.7998749	15480.02	PPIA	peptidylprolyl isomerase A
81855	1.74e-06	7.39e-08	0.1842	-5.3815089	-0.9915364	921.38	SFXN3	sideroflexin 3
51561	1.75e-06	7.45e-08	0.3896	-5.3798993	-2.0959162	28.39	IL23A	interleukin 23 subunit alpha
55854	1.76e-06	7.50e-08	0.1186	-5.37885	-0.6380909	1911	ZC3H15	zinc finger CCCH-type containing 15
84971	1.76e-06	7.50e-08	0.1292	5.378654	0.694925	789.85	ATG4D	autophagy related 4D cysteine peptidase
131578	1.76e-06	7.55e-08	0.3721	-5.3775061	-2.0007953	75.48	LRRC15	leucine rich repeat containing 15
85007	1.76e-06	7.55e-08	0.1155	5.3775698	0.6210267	2747.36	PHYKPL	5-phosphohydroxy-L-lysine phospho-lyase
5036	1.80e-06	7.71e-08	0.1383	-5.3738313	-0.7430947	3712.66	PA2G4	proliferation-associated 2G4
284723	1.80e-06	7.75e-08	0.3239	5.3727462	1.740102	163.59	SLC25A34	solute carrier family 25 member 34
2053	1.80e-06	7.75e-08	0.2089	5.3729471	1.1221619	2053.79	EPHX2	epoxide hydrolase 2
79819	1.82e-06	7.84e-08	0.2841	5.3707134	1.5258451	238.24	DNAI4	dynein axonemal intermediate chain 4
1479	1.83e-06	7.90e-08	0.1113	-5.3694404	-0.5976968	550.99	CSTF3	cleavage stimulation factor subunit 3
10626	1.83e-06	7.89e-08	0.1793	-5.3695257	-0.962552	767.03	TRIM16	tripartite motif containing 16
1602	1.84e-06	7.93e-08	0.3336	-5.3686853	-1.7912229	469.07	DACH1	dachshund family transcription factor 1
27292	1.87e-06	8.09e-08	0.105	-5.3650241	-0.5631472	465.47	DIMT1	DIM1 rRNA methyltransferase and ribosome maturation factor
10052	1.87e-06	8.11e-08	0.3343	-5.364661	-1.793559	151.93	GJC1	gap junction protein gamma 1
1786	1.88e-06	8.15e-08	0.1669	-5.3638658	-0.8949921	1867.92	DNMT1	DNA methyltransferase 1
9675	1.89e-06	8.22e-08	0.1772	-5.3623371	-0.9502381	638.35	TTI1	TELO2 interacting protein 1
221143	1.90e-06	8.24e-08	0.1887	-5.3619015	-1.0115885	118.66	EEF1AKMT1	EEF1A lysine methyltransferase 1
391059	1.94e-06	8.47e-08	0.1926	5.3568978	1.031713	281.31	FRRS1	ferric chelate reductase 1
3336	1.94e-06	8.47e-08	0.1836	-5.3568705	-0.9834093	2008.61	HSPE1	heat shock protein family E (Hsp10) member 1
55839	1.95e-06	8.49e-08	0.171	-5.3563171	-0.9158474	426.14	CENPN	centromere protein N
27165	1.96e-06	8.54e-08	0.2161	-5.3553714	-1.1571506	41.02	GLS2	glutaminase 2
3656	1.97e-06	8.59e-08	0.2153	-5.3541978	-1.152929	193.89	IRAK2	interleukin 1 receptor associated kinase 2
90161	1.98e-06	8.65e-08	0.4883	-5.3529745	-2.6139486	98.37	HS6ST2	heparan sulfate 6-O-sulfotransferase 2
286133	1.99e-06	8.71e-08	0.4439	5.3517171	2.375748	1436	SCARA5	scavenger receptor class A member 5
692201	2.01e-06	8.83e-08	0.3538	-5.3493037	-1.8927939	94.44	SNORD86	small nucleolar RNA, C/D box 86
79980	2.02e-06	8.86e-08	0.1981	-5.3486145	-1.059294	367.35	DSN1	DSN1 component of MIS12 kinetochore complex
5688	2.02e-06	8.90e-08	0.1742	-5.3478764	-0.9317125	3862.22	PSMA7	proteasome 20S subunit alpha 7
64328	2.05e-06	9.01e-08	0.1748	-5.3456823	-0.9346731	745.48	XPO4	exportin 4
105372857	2.05e-06	9.06e-08	0.2877	5.3447143	1.5375724	18.47	LOC105372857	uncharacterized LOC105372857
10885	2.07e-06	9.12e-08	0.1743	-5.3435117	-0.9312234	858.02	WDR3	WD repeat domain 3
29107	2.10e-06	9.28e-08	0.2249	-5.3402191	-1.2012476	263.62	NXT1	nuclear transport factor 2 like export factor 1
54855	2.13e-06	9.43e-08	0.2798	5.3374012	1.4933129	1783.34	TENT5C	terminal nucleotidyltransferase 5C
92482	2.13e-06	9.45e-08	0.1214	5.3369707	0.6478312	481.64	BBIP1	BBSome interacting protein 1
651746	2.18e-06	9.65e-08	0.213	5.3331753	1.1361256	132.31	ANKRD33B	ankyrin repeat domain 33B
10444	2.22e-06	9.85e-08	0.1283	5.329466	0.6835411	1737	ZER1	zyg-11 related cell cycle regulator
4232	2.24e-06	9.95e-08	0.1917	-5.3276402	-1.0215645	1091.16	MEST	mesoderm specific transcript
10417	2.24e-06	9.98e-08	0.3119	-5.3271557	-1.6616302	1296.94	SPON2	spondin 2
9218	2.24e-06	9.98e-08	0.1311	5.3271039	0.6983854	2962.31	VAPA	VAMP associated protein A
28965	2.27e-06	1.01e-07	0.4088	5.3245996	2.1767337	22.21	SLC27A6	solute carrier family 27 member 6
84890	2.27e-06	1.01e-07	0.0912	-5.3242422	-0.4854599	539.04	ADO	2-aminoethanethiol dioxygenase
64318	2.27e-06	1.01e-07	0.1656	-5.3243736	-0.8817221	292.44	NOC3L	NOC3 like DNA replication regulator
137075	2.27e-06	1.02e-07	0.3211	5.3235123	1.7095514	1798.51	CLDN23	claudin 23
57458	2.27e-06	1.02e-07	0.2721	5.3232777	1.4486301	1416.6	TMCC3	transmembrane and coiled-coil domain family 3
641638	2.28e-06	1.02e-07	0.2001	-5.3228764	-1.0648728	477.91	SNHG6	small nucleolar RNA host gene 6
342527	2.30e-06	1.03e-07	0.4724	-5.3207361	-2.5135613	40.67	SMTNL2	smoothelin like 2
57465	2.34e-06	1.05e-07	0.1299	-5.3175046	-0.690809	309.6	TBC1D24	TBC1 domain family member 24
5831	2.34e-06	1.05e-07	0.2441	-5.3175544	-1.2979677	1515.98	PYCR1	pyrroline-5-carboxylate reductase 1
100033819	2.34e-06	1.06e-07	0.5435	-5.3168333	-2.8897392	49.92	MIR675	microRNA 675
782	2.34e-06	1.06e-07	0.1744	5.316688	0.9272874	265.96	CACNB1	calcium voltage-gated channel auxiliary subunit beta 1
9507	2.35e-06	1.06e-07	0.4505	-5.3158101	-2.3947152	344.32	ADAMTS4	ADAM metallopeptidase with thrombospondin type 1 motif 4
57822	2.35e-06	1.07e-07	0.4551	-5.3151896	-2.4187082	33.07	GRHL3	grainyhead like transcription factor 3
10492	2.36e-06	1.07e-07	0.1361	-5.3148053	-0.7235816	3435.67	SYNCRIP	synaptotagmin binding cytoplasmic RNA interacting protein
7335	2.36e-06	1.07e-07	0.1256	-5.3146474	-0.6676103	1367.94	UBE2V1	ubiquitin conjugating enzyme E2 V1
6469	2.36e-06	1.07e-07	0.2976	-5.3140641	-1.5815597	368.47	SHH	sonic hedgehog signaling molecule
4586	2.36e-06	1.07e-07	0.5162	-5.3141628	-2.7429469	64.05	MUC5AC	mucin 5AC, oligomeric mucus/gel-forming
4076	2.36e-06	1.07e-07	0.1241	-5.3137093	-0.6596369	4981	CAPRIN1	cell cycle associated protein 1
51126	2.38e-06	1.09e-07	0.155	-5.3116092	-0.8233385	971.7	NAA20	N-alpha-acetyltransferase 20, NatB catalytic subunit
79154	2.42e-06	1.10e-07	0.2934	5.3089425	1.5575153	2392.21	DHRS11	dehydrogenase/reductase 11
28974	2.42e-06	1.10e-07	0.1192	-5.3085659	-0.6325647	926.79	C19orf53	chromosome 19 open reading frame 53
55353	2.47e-06	1.13e-07	0.2406	-5.3047372	-1.2764676	1725.76	LAPTM4B	lysosomal protein transmembrane 4 beta
23052	2.47e-06	1.13e-07	0.2049	5.3045537	1.0869167	2707.09	ENDOD1	endonuclease domain containing 1
54346	2.50e-06	1.14e-07	0.5368	-5.3021107	-2.8462274	39.8	UNC93A	unc-93 homolog A
1503	2.50e-06	1.15e-07	0.2509	-5.3017661	-1.3303011	571.9	CTPS1	CTP synthase 1
80209	2.50e-06	1.15e-07	0.188	-5.3011483	-0.9966726	1878.83	PROSER1	proline and serine rich 1
79723	2.51e-06	1.16e-07	0.1851	-5.3002939	-0.9811212	188.62	SUV39H2	SUV39H2 histone lysine methyltransferase
545	2.52e-06	1.16e-07	0.1416	-5.2995159	-0.7502404	622.95	ATR	ATR serine/threonine kinase
27163	2.53e-06	1.17e-07	0.2622	5.2988148	1.3892771	1927.78	NAAA	N-acylethanolamine acid amidase
3570	2.53e-06	1.17e-07	0.2657	5.2980545	1.4078123	946.79	IL6R	interleukin 6 receptor
7520	2.53e-06	1.17e-07	0.0811	-5.2977052	-0.4294301	5263.38	XRCC5	X-ray repair cross complementing 5
79783	2.53e-06	1.17e-07	0.2675	5.2981959	1.4174187	116.64	SUGCT	succinyl-CoA:glutarate-CoA transferase
51230	2.53e-06	1.17e-07	0.1351	-5.2977916	-0.7159952	1033.76	PHF20	PHD finger protein 20
139886	2.53e-06	1.17e-07	0.1757	-5.2978337	-0.9308264	271.42	SPIN4	spindlin family member 4
90853	2.53e-06	1.18e-07	0.3332	-5.296898	-1.7650188	33.31	SPOCD1	SPOC domain containing 1
80008	2.53e-06	1.18e-07	0.2565	5.2967455	1.358545	49.07	TMEM156	transmembrane protein 156
160365	2.53e-06	1.18e-07	0.2813	5.2973166	1.4902062	27.46	CLECL1P	C-type lectin like 1, pseudogene
84823	2.53e-06	1.18e-07	0.1924	-5.2970291	-1.0191141	3285.23	LMNB2	lamin B2
84154	2.55e-06	1.19e-07	0.1785	-5.2951593	-0.9449698	449.38	RPF2	ribosome production factor 2 homolog
1981	2.55e-06	1.19e-07	0.0864	-5.2949495	-0.4575367	9538.14	EIF4G1	eukaryotic translation initiation factor 4 gamma 1
51096	2.55e-06	1.19e-07	0.1109	-5.2944795	-0.5869497	765.59	UTP18	UTP18 small subunit processome component
6518	2.58e-06	1.21e-07	0.2175	5.2925324	1.1513636	140.82	SLC2A5	solute carrier family 2 member 5
169714	2.58e-06	1.21e-07	0.1785	-5.2920505	-0.9446607	530.49	QSOX2	quiescin sulfhydryl oxidase 2
10007	2.59e-06	1.21e-07	0.1462	-5.2914065	-0.7737436	743.59	GNPDA1	glucosamine-6-phosphate deaminase 1
11328	2.59e-06	1.22e-07	0.1258	-5.2907772	-0.6654664	3803.11	FKBP9	FKBP prolyl isomerase 9
5494	2.63e-06	1.23e-07	0.1126	5.2882535	0.5955106	1704.89	PPM1A	protein phosphatase, Mg2+/Mn2+ dependent 1A
131096	2.65e-06	1.25e-07	0.3022	-5.2865383	-1.5977864	60.33	KCNH8	potassium voltage-gated channel subfamily H member 8
94031	2.66e-06	1.25e-07	0.3275	-5.2856521	-1.7308274	655.06	HTRA3	HtrA serine peptidase 3
59341	2.66e-06	1.26e-07	0.3289	-5.2852202	-1.7382139	41.5	TRPV4	transient receptor potential cation channel subfamily V member 4
7070	2.68e-06	1.26e-07	0.3447	-5.2840078	-1.8212324	2081.05	THY1	Thy-1 cell surface antigen
51085	2.69e-06	1.27e-07	0.3508	-5.2826666	-1.8529341	459.7	MLXIPL	MLX interacting protein like
51566	2.70e-06	1.28e-07	0.11	-5.2818739	-0.5811772	1412.93	ARMCX3	armadillo repeat containing X-linked 3
7360	2.72e-06	1.29e-07	0.2134	5.2804603	1.1266307	5524.3	UGP2	UDP-glucose pyrophosphorylase 2
25888	2.72e-06	1.29e-07	0.1336	-5.2801931	-0.7054694	211.57	ZNF473	zinc finger protein 473
100526825	2.74e-06	1.30e-07	0.173	-5.2789981	-0.9134256	113.93	INMT-MINDY4	INMT-MINDY4 readthrough (NMD candidate)
4507	2.75e-06	1.31e-07	0.15	-5.2779309	-0.791564	597.47	MTAP	methylthioadenosine phosphorylase
64794	2.77e-06	1.32e-07	0.1594	-5.2764592	-0.8409022	352.57	DDX31	DEAD-box helicase 31
115	2.77e-06	1.32e-07	0.149	5.2763467	0.786152	1185.78	ADCY9	adenylate cyclase 9
81502	2.79e-06	1.33e-07	0.168	-5.2745201	-0.8858983	2385.01	HM13	histocompatibility minor 13
79612	2.80e-06	1.34e-07	0.1499	-5.2736278	-0.7906251	262.23	NAA16	N-alpha-acetyltransferase 16, NatA auxiliary subunit
57554	2.81e-06	1.34e-07	0.3298	5.2727069	1.7387432	16.95	LRRC7	leucine rich repeat containing 7
983	2.82e-06	1.35e-07	0.2947	-5.27231	-1.5534979	546.71	CDK1	cyclin dependent kinase 1
284958	2.83e-06	1.36e-07	0.2485	-5.2705023	-1.3095149	19.31	NT5DC4	5'-nucleotidase domain containing 4
360132	2.83e-06	1.36e-07	0.1399	-5.2704005	-0.7372865	141.26	FKBP9P1	FKBP prolyl isomerase 9 pseudogene 1
939	2.83e-06	1.36e-07	0.1329	5.2703245	0.7003775	332.31	CD27	CD27 molecule
55269	2.83e-06	1.36e-07	0.1031	-5.270513	-0.5436033	1224.75	PSPC1	paraspeckle component 1
102725509	2.83e-06	1.36e-07	0.229	-5.2704845	-1.2068421	34.37	LINC01232	long intergenic non-protein coding RNA 1232
7020	2.84e-06	1.37e-07	0.4322	-5.2690713	-2.2774016	49.61	TFAP2A	transcription factor AP-2 alpha
6966	2.84e-06	1.37e-07	0.2951	5.2691745	1.5548601	13.19	TRGC1	T cell receptor gamma constant 1
730268	2.85e-06	1.38e-07	0.1142	-5.2685527	-0.6018549	131.02	ANAPC1P4	ANAPC1 pseudogene 4
7752	2.85e-06	1.38e-07	0.1381	-5.2685458	-0.7276637	181.75	ZNF200	zinc finger protein 200
87178	2.85e-06	1.38e-07	0.1536	-5.2679009	-0.8092183	707.85	PNPT1	polyribonucleotide nucleotidyltransferase 1
84792	2.88e-06	1.40e-07	0.1225	-5.2658944	-0.645178	351.28	FAM220A	family with sequence similarity 220 member A
51495	3.05e-06	1.48e-07	0.1747	-5.2549558	-0.9179908	1854.08	HACD3	3-hydroxyacyl-CoA dehydratase 3
137970	3.09e-06	1.50e-07	0.4455	5.2525471	2.3400703	16.73	UNC5D	unc-5 netrin receptor D
100616113	3.09e-06	1.50e-07	0.2234	5.2525106	1.1735634	179.45	MIR4680	microRNA 4680
113130	3.11e-06	1.51e-07	0.2871	-5.250925	-1.5076658	489.23	CDCA5	cell division cycle associated 5
5754	3.17e-06	1.54e-07	0.2726	-5.2473525	-1.4301942	1377.66	PTK7	protein tyrosine kinase 7 (inactive)
6713	3.17e-06	1.54e-07	0.3088	-5.2473557	-1.6203761	1120.66	SQLE	squalene epoxidase
9656	3.20e-06	1.56e-07	0.128	-5.2454233	-0.6711701	831.88	MDC1	mediator of DNA damage checkpoint 1
2155	3.20e-06	1.56e-07	0.4705	-5.2447817	-2.4676019	24.67	F7	coagulation factor VII
1968	3.21e-06	1.57e-07	0.1365	-5.2442483	-0.7157327	4377.96	EIF2S3	eukaryotic translation initiation factor 2 subunit gamma
9793	3.22e-06	1.58e-07	0.1721	-5.2434135	-0.9022401	2231.94	CKAP5	cytoskeleton associated protein 5
11222	3.23e-06	1.58e-07	0.1286	-5.2428775	-0.6740882	1644.83	MRPL3	mitochondrial ribosomal protein L3
157777	3.25e-06	1.59e-07	0.195	-5.2415643	-1.022022	242.5	MCMDC2	minichromosome maintenance domain containing 2
8323	3.26e-06	1.60e-07	0.126	-5.240793	-0.6605626	512.76	FZD6	frizzled class receptor 6
55654	3.28e-06	1.62e-07	0.1054	5.2384525	0.552033	3156.09	TMEM127	transmembrane protein 127
6344	3.28e-06	1.62e-07	0.2812	5.2382483	1.4729957	15.09	SCTR	secretin receptor
8987	3.28e-06	1.62e-07	0.18	5.2383797	0.942792	842.85	STBD1	starch binding domain 1
162514	3.28e-06	1.62e-07	0.398	5.2381998	2.0846456	197.59	TRPV3	transient receptor potential cation channel subfamily V member 3
973	3.28e-06	1.62e-07	0.3257	5.2386574	1.7064784	683.8	CD79A	CD79a molecule
10166	3.30e-06	1.63e-07	0.192	-5.2368361	-1.0054721	477.17	SLC25A15	solute carrier family 25 member 15
8445	3.33e-06	1.65e-07	0.136	5.2350723	0.7121615	2746.35	DYRK2	dual specificity tyrosine phosphorylation regulated kinase 2
1004	3.34e-06	1.65e-07	0.2615	-5.2346529	-1.3687889	104.27	CDH6	cadherin 6
2919	3.34e-06	1.66e-07	0.4465	-5.2342656	-2.3369362	889.75	CXCL1	C-X-C motif chemokine ligand 1
153443	3.35e-06	1.66e-07	0.1299	-5.2335381	-0.680073	282.24	SRFBP1	serum response factor binding protein 1
100528031	3.35e-06	1.66e-07	0.206	5.2335469	1.0783147	2547.51	FKBP1A-SDCBP2	FKBP1A-SDCBP2 readthrough (NMD candidate)
126321	3.36e-06	1.67e-07	0.1822	-5.232637	-0.953437	833.08	MFSD12	major facilitator superfamily domain containing 12
10560	3.36e-06	1.67e-07	0.1622	-5.2322483	-0.8488323	275.02	SLC19A2	solute carrier family 19 member 2
1875	3.37e-06	1.68e-07	0.2192	-5.2317746	-1.1467562	205.13	E2F5	E2F transcription factor 5
8744	3.38e-06	1.69e-07	0.4033	-5.2307513	-2.1094109	44.2	TNFSF9	TNF superfamily member 9
1836	3.44e-06	1.72e-07	0.4549	5.2273746	2.3776908	26660.57	SLC26A2	solute carrier family 26 member 2
64754	3.48e-06	1.74e-07	0.1259	-5.2248937	-0.6576887	221.11	SMYD3	SET and MYND domain containing 3
10208	3.51e-06	1.76e-07	0.1211	-5.2232743	-0.6324019	437.21	USPL1	ubiquitin specific peptidase like 1
5782	3.52e-06	1.77e-07	0.1317	-5.2223559	-0.6876536	1537.53	PTPN12	protein tyrosine phosphatase non-receptor type 12
25911	3.53e-06	1.77e-07	0.1628	-5.2218477	-0.8498658	288.16	DPCD	deleted in primary ciliary dyskinesia homolog (mouse)
9678	3.53e-06	1.77e-07	0.1632	-5.2215997	-0.8522845	1147.77	PHF14	PHD finger protein 14
5422	3.56e-06	1.79e-07	0.1768	-5.2198287	-0.9231063	502.62	POLA1	DNA polymerase alpha 1, catalytic subunit
339751	3.57e-06	1.80e-07	0.3165	-5.2193328	-1.6518102	89.94	MAP3K20-AS1	MAP3K20 antisense RNA 1
132001	3.57e-06	1.80e-07	0.1323	-5.2191812	-0.6907504	173.65	TAMM41	TAM41 mitochondrial translocator assembly and maintenance homolog
5203	3.57e-06	1.80e-07	0.2499	-5.2189143	-1.3043288	330.43	PFDN4	prefoldin subunit 4
22984	3.59e-06	1.81e-07	0.1499	-5.2175922	-0.7822416	1430.54	PDCD11	programmed cell death 11
647033	3.60e-06	1.82e-07	0.1756	-5.2168776	-0.916005	59.95	PA2G4P4	proliferation-associated 2G4 pseudogene 4
1660	3.61e-06	1.83e-07	0.0955	-5.2161638	-0.4982535	3462.8	DHX9	DExH-box helicase 9
8843	3.64e-06	1.84e-07	0.5231	-5.2146801	-2.7275629	47.92	HCAR3	hydroxycarboxylic acid receptor 3
4046	3.64e-06	1.85e-07	0.1819	5.2142377	0.9482149	1300.15	LSP1	lymphocyte specific protein 1
79954	3.67e-06	1.87e-07	0.1069	-5.2120268	-0.5571856	603.79	NOL10	nucleolar protein 10
103344718	3.67e-06	1.86e-07	0.537	-5.2123755	-2.7989727	117.86	HOTS
80178	3.67e-06	1.87e-07	0.2758	-5.212191	-1.4377665	82.15	TEDC2	tubulin epsilon and delta complex 2
10574	3.72e-06	1.89e-07	0.137	-5.2094188	-0.7138295	5578.67	CCT7	chaperonin containing TCP1 subunit 7
8813	3.72e-06	1.89e-07	0.1656	-5.2095738	-0.8625153	926.07	DPM1	dolichyl-phosphate mannosyltransferase subunit 1, catalytic
25894	3.73e-06	1.90e-07	0.2284	-5.2086407	-1.1895745	564.67	PLEKHG4	pleckstrin homology and RhoGEF domain containing G4
10549	3.73e-06	1.91e-07	0.1561	-5.2079819	-0.812802	1246.33	PRDX4	peroxiredoxin 4
4569	3.73e-06	1.91e-07	0.4272	-5.2080885	-2.2250405	1440.82	TRNM	tRNA-Met
401505	3.74e-06	1.92e-07	0.1496	-5.207381	-0.7790482	852.28	TOMM5	translocase of outer mitochondrial membrane 5
51514	3.77e-06	1.93e-07	0.2529	-5.2057299	-1.3164119	265.43	DTL	denticleless E3 ubiquitin protein ligase homolog
101929918	3.78e-06	1.94e-07	0.1394	-5.2051843	-0.7254305	196.23	LOC101929918	uncharacterized LOC101929918
23642	3.84e-06	1.97e-07	0.1644	-5.2017678	-0.8550553	594.42	SNHG1	small nucleolar RNA host gene 1
26574	3.84e-06	1.98e-07	0.1131	-5.2016349	-0.5881686	1352.48	AATF	apoptosis antagonizing transcription factor
60496	3.86e-06	1.99e-07	0.1118	-5.2007262	-0.5812188	441.43	AASDHPPT	aminoadipate-semialdehyde dehydrogenase-phosphopantetheinyl transferase
9401	3.87e-06	1.99e-07	0.2608	-5.2000086	-1.3559095	680.05	RECQL4	RecQ like helicase 4
6352	3.87e-06	1.99e-07	0.2798	5.2000592	1.4549136	800.9	CCL5	C-C motif chemokine ligand 5
22849	3.87e-06	2.00e-07	0.1175	5.1995497	0.610913	304.13	CPEB3	cytoplasmic polyadenylation element binding protein 3
84951	3.91e-06	2.02e-07	0.4562	-5.1976155	-2.371348	715.23	TNS4	tensin 4
7442	3.92e-06	2.03e-07	0.1323	5.1969945	0.6875363	220.29	TRPV1	transient receptor potential cation channel subfamily V member 1
150726	3.97e-06	2.05e-07	0.2236	-5.1943421	-1.1615245	313.35	FBXO41	F-box protein 41
57002	4.00e-06	2.07e-07	0.2422	-5.1925484	-1.2575391	401.33	YAE1	YAE1 maturation factor of ABCE1
100529241	4.01e-06	2.08e-07	0.1501	-5.1921154	-0.7794392	2271.19	HSPE1-MOB4	HSPE1-MOB4 readthrough
55033	4.04e-06	2.10e-07	0.1672	-5.1905258	-0.8679244	291.38	FKBP14	FKBP prolyl isomerase 14
5368	4.04e-06	2.10e-07	0.3248	5.1901911	1.6859508	41.99	PNOC	prepronociceptin
130612	4.08e-06	2.12e-07	0.2202	-5.1883793	-1.1423896	114.34	TMEM198	transmembrane protein 198
105375434	4.11e-06	2.14e-07	0.4245	-5.1865112	-2.2018866	26.2	LOC105375434	uncharacterized LOC105375434
51582	4.11e-06	2.14e-07	0.1363	-5.1866886	-0.7069	3431.05	AZIN1	antizyme inhibitor 1
788	4.15e-06	2.17e-07	0.1534	5.1843863	0.7953045	880.56	SLC25A20	solute carrier family 25 member 20
27290	4.17e-06	2.18e-07	0.6307	-5.1835385	-3.2695034	1317.33	SPINK4	serine peptidase inhibitor Kazal type 4
22916	4.18e-06	2.19e-07	0.1039	-5.18254	-0.5385947	2118.97	NCBP2	nuclear cap binding protein subunit 2
79883	4.18e-06	2.19e-07	0.2952	-5.1827192	-1.5297446	123.11	PODNL1	podocan like 1
387522	4.19e-06	2.19e-07	0.1254	-5.1820229	-0.6500029	1598.61	PEDS1-UBE2V1	PEDS1-UBE2V1 readthrough
3992	4.21e-06	2.21e-07	0.2898	-5.180712	-1.5015558	292.79	FADS1	fatty acid desaturase 1
54892	4.24e-06	2.23e-07	0.2376	-5.1792043	-1.2303798	643.72	NCAPG2	non-SMC condensin II complex subunit G2
10280	4.24e-06	2.23e-07	0.1951	-5.1790287	-1.0104608	1676.88	SIGMAR1	sigma non-opioid intracellular receptor 1
101060264	4.30e-06	2.26e-07	0.3117	-5.176525	-1.6136521	26.69	FOXP4-AS1	FOXP4 antisense RNA 1
79586	4.30e-06	2.27e-07	0.2353	-5.1760919	-1.2178887	2249.9	CHPF	chondroitin polymerizing factor
3159	4.30e-06	2.26e-07	0.2606	-5.1762076	-1.3491501	5346.32	HMGA1	high mobility group AT-hook 1
286207	4.30e-06	2.27e-07	0.2409	-5.1756971	-1.246725	169.21	CFAP157	cilia and flagella associated protein 157
9928	4.31e-06	2.28e-07	0.2951	-5.1747752	-1.5273046	160.66	KIF14	kinesin family member 14
375567	4.31e-06	2.28e-07	0.3197	5.1750173	1.6544076	18.1	VWC2	von Willebrand factor C domain containing 2
23404	4.31e-06	2.28e-07	0.1516	-5.1749455	-0.7845968	534.82	EXOSC2	exosome component 2
80221	4.33e-06	2.29e-07	0.2449	5.1738803	1.2669008	1613.23	ACSF2	acyl-CoA synthetase family member 2
2100	4.34e-06	2.30e-07	0.2606	5.1733381	1.3480999	38.52	ESR2	estrogen receptor 2
56915	4.34e-06	2.30e-07	0.1736	-5.1730424	-0.8977937	454.2	EXOSC5	exosome component 5
85409	4.36e-06	2.32e-07	0.4675	-5.1720255	-2.4177307	192.09	NKD2	NKD inhibitor of WNT signaling pathway 2
22894	4.41e-06	2.35e-07	0.1585	-5.1694627	-0.8195988	1255.99	DIS3	DIS3 homolog, exosome endoribonuclease and 3'-5' exoribonuclease
7980	4.43e-06	2.36e-07	0.4073	-5.1684778	-2.1053634	81.69	TFPI2	tissue factor pathway inhibitor 2
79709	4.43e-06	2.36e-07	0.1319	-5.168275	-0.6815626	2538.41	COLGALT1	collagen beta(1-O)galactosyltransferase 1
56950	4.53e-06	2.42e-07	0.1111	-5.1641352	-0.5736215	607.94	SMYD2	SET and MYND domain containing 2
5326	4.57e-06	2.44e-07	0.2258	-5.162292	-1.1654767	1309.83	PLAGL2	PLAG1 like zinc finger 2
29089	4.58e-06	2.45e-07	0.254	-5.1617319	-1.3113036	236.98	UBE2T	ubiquitin conjugating enzyme E2 T
23165	4.60e-06	2.46e-07	0.1737	-5.1606974	-0.8966233	1337.53	NUP205	nucleoporin 205
51236	4.60e-06	2.46e-07	0.1684	-5.1603552	-0.8687991	560.27	HGH1	HGH1 homolog
116447	4.61e-06	2.47e-07	0.2527	-5.1599808	-1.3039586	1103	TOP1MT	DNA topoisomerase I mitochondrial
23302	4.61e-06	2.48e-07	0.3444	5.1595197	1.777107	807.7	WSCD1	WSC domain containing 1
9277	4.65e-06	2.50e-07	0.113	-5.1576582	-0.5826863	1118.36	WDR46	WD repeat domain 46
5228	4.66e-06	2.51e-07	0.2798	-5.1573187	-1.4428449	147.54	PGF	placental growth factor
100533107	4.68e-06	2.52e-07	0.3711	-5.1562201	-1.9136709	1021.47	RTEL1-TNFRSF6B	RTEL1-TNFRSF6B readthrough (NMD candidate)
64983	4.72e-06	2.54e-07	0.0997	-5.1546883	-0.5138759	902.03	MRPL32	mitochondrial ribosomal protein L32
445571	4.72e-06	2.54e-07	0.1316	-5.1543967	-0.6782079	322.88	ZNG1C	Zn regulated GTPase metalloprotein activator 1C
6749	4.72e-06	2.55e-07	0.1215	-5.1540973	-0.6264226	3659.29	SSRP1	structure specific recognition protein 1
57647	4.73e-06	2.55e-07	0.1118	-5.1536901	-0.5762881	814.35	DHX37	DEAH-box helicase 37
29980	4.73e-06	2.56e-07	0.1595	-5.1532439	-0.8220074	192.43	DONSON	DNA replication fork stabilization factor DONSON
200558	4.76e-06	2.57e-07	0.218	-5.1521857	-1.1231759	61.35	APLF	aprataxin and PNKP like factor
28989	4.80e-06	2.60e-07	0.162	-5.1503825	-0.8341973	569.42	NTMT1	N-terminal Xaa-Pro-Lys N-methyltransferase 1
95681	4.80e-06	2.60e-07	0.1774	-5.1500918	-0.9135514	197.82	CEP41	centrosomal protein 41
9343	4.80e-06	2.61e-07	0.0951	-5.1498128	-0.4895303	2121.28	EFTUD2	elongation factor Tu GTP binding domain containing 2
1731	4.91e-06	2.67e-07	0.2112	5.1455016	1.0867618	311.83	SEPTIN1	septin 1
51373	4.93e-06	2.68e-07	0.1461	-5.144675	-0.7516929	396.79	MRPS17	mitochondrial ribosomal protein S17
105372397	4.93e-06	2.68e-07	0.2505	5.1444978	1.288735	37.38	MAP4K1-AS1	MAP4K1 antisense RNA 1
26012	4.94e-06	2.69e-07	0.1964	-5.1436764	-1.0103208	1832.98	NSMF	NMDA receptor synaptonuclear signaling and neuronal migration factor
387264	4.95e-06	2.70e-07	0.3259	-5.14307	-1.6759824	26.86	KRTAP5-1	keratin associated protein 5-1
7027	5.01e-06	2.74e-07	0.1594	-5.1406201	-0.8194614	2224.73	TFDP1	transcription factor Dp-1
4085	5.05e-06	2.76e-07	0.2769	-5.1392272	-1.4228431	572.45	MAD2L1	mitotic arrest deficient 2 like 1
55609	5.12e-06	2.80e-07	0.1849	-5.1362482	-0.9495248	79.9	ZNF280C	zinc finger protein 280C
23528	5.13e-06	2.81e-07	0.1086	-5.1358547	-0.5579323	355.48	ZNF281	zinc finger protein 281
8516	5.17e-06	2.84e-07	0.2204	5.1340485	1.131354	319.9	ITGA8	integrin subunit alpha 8
107984832	5.17e-06	2.84e-07	0.3438	-5.1340224	-1.7652823	19.85	LOC107984832
51388	5.20e-06	2.85e-07	0.1252	-5.1327865	-0.6424974	748.17	NIP7	nucleolar pre-rRNA processing protein NIP7
101180901	5.21e-06	2.87e-07	0.1175	-5.1320348	-0.6032121	98.25	IPO11-LRRC70	IPO11-LRRC70 readthrough
116092	5.21e-06	2.87e-07	0.1869	-5.1320737	-0.9593372	951.99	DNTTIP1	deoxynucleotidyltransferase terminal interacting protein 1
10528	5.22e-06	2.88e-07	0.1913	-5.131238	-0.9813615	2067.05	NOP56	NOP56 ribonucleoprotein
286827	5.23e-06	2.88e-07	0.1685	-5.131002	-0.8643378	131.04	TRIM59	tripartite motif containing 59
647979	5.26e-06	2.90e-07	0.1343	-5.1296951	-0.6889028	10351.22	NORAD	non-coding RNA activated by DNA damage
1018	5.26e-06	2.91e-07	0.1853	5.1294986	0.9506707	136.8	CDK3	cyclin dependent kinase 3
57553	5.29e-06	2.92e-07	0.1224	5.1283049	0.6277234	2583.6	MICAL3	microtubule associated monooxygenase, calponin and LIM domain containing 3
9833	5.30e-06	2.93e-07	0.2859	-5.1276526	-1.4660898	369.14	MELK	maternal embryonic leucine zipper kinase
776	5.31e-06	2.94e-07	0.2137	-5.1270526	-1.0955776	358.76	CACNA1D	calcium voltage-gated channel subunit alpha1 D
28948	5.31e-06	2.95e-07	0.3394	5.1266579	1.739829	1026.75	IGKJ3	immunoglobulin kappa joining 3
114793	5.31e-06	2.95e-07	0.1506	-5.1265807	-0.7720669	818.9	FMNL2	formin like 2
127534	5.36e-06	2.98e-07	0.5117	-5.1246678	-2.6224298	50.73	GJB4	gap junction protein beta 4
57495	5.38e-06	3.00e-07	0.3868	5.1235594	1.9818918	19.23	NWD2	NACHT and WD repeat domain containing 2
101929314	5.38e-06	3.00e-07	0.1498	-5.1237233	-0.767748	58.4	LOC101929314	uncharacterized LOC101929314
51504	5.41e-06	3.01e-07	0.1215	-5.1226493	-0.6225157	1537.3	TRMT112	tRNA methyltransferase activator subunit 11-2
348013	5.43e-06	3.03e-07	0.2845	-5.1215644	-1.4569556	158.01	TMEM255B	transmembrane protein 255B
83879	5.43e-06	3.03e-07	0.2916	-5.1212959	-1.4934219	1884.41	CDCA7	cell division cycle associated 7
650	5.43e-06	3.04e-07	0.2422	5.1211332	1.2403411	1040.02	BMP2	bone morphogenetic protein 2
146206	5.43e-06	3.04e-07	0.2127	5.1209373	1.0891647	176.3	CARMIL2	capping protein regulator and myosin 1 linker 2
8208	5.45e-06	3.05e-07	0.226	-5.1201728	-1.157163	185.91	CHAF1B	chromatin assembly factor 1 subunit B
5358	5.49e-06	3.08e-07	0.2478	-5.1185069	-1.2682208	1807.51	PLS3	plastin 3
498	5.50e-06	3.09e-07	0.1415	5.1179705	0.7243035	10517.22	ATP5F1A	ATP synthase F1 subunit alpha
83417	5.51e-06	3.09e-07	0.507	5.1175964	2.5945357	17.51	FCRL4	Fc receptor like 4
7102	5.51e-06	3.09e-07	0.2628	5.1177698	1.3447214	1611.65	TSPAN7	tetraspanin 7
10050	5.52e-06	3.11e-07	0.4337	5.1164928	2.2190111	930.72	SLC17A4	solute carrier family 17 member 4
105375061	5.52e-06	3.11e-07	0.2231	5.1166014	1.1414169	14.65	LOC105375061	uncharacterized LOC105375061
9057	5.52e-06	3.11e-07	0.1437	-5.1166203	-0.7355114	1010.72	SLC7A6	solute carrier family 7 member 6
5333	5.52e-06	3.12e-07	0.2466	5.1162738	1.2616072	1136.78	PLCD1	phospholipase C delta 1
23505	5.56e-06	3.14e-07	0.1125	5.1149258	0.5752254	2153.9	TMEM131	transmembrane protein 131
10947	5.57e-06	3.15e-07	0.1128	-5.114295	-0.5766581	306.77	AP3M2	adaptor related protein complex 3 subunit mu 2
2651	5.60e-06	3.17e-07	0.3814	5.1131765	1.9500777	265.31	GCNT2	glucosaminyl (N-acetyl) transferase 2 (I blood group)
27250	5.62e-06	3.19e-07	0.2267	5.112129	1.1588812	8293.67	PDCD4	programmed cell death 4
960	5.63e-06	3.19e-07	0.2208	-5.1117714	-1.1285212	3923.93	CD44	CD44 molecule (Indian blood group)
5050	5.63e-06	3.19e-07	0.2135	-5.111734	-1.0913112	308.71	PAFAH1B3	platelet activating factor acetylhydrolase 1b catalytic subunit 3
78988	5.64e-06	3.21e-07	0.1316	-5.1108314	-0.6725638	720.35	MRPL57	mitochondrial ribosomal protein L57
122416	5.64e-06	3.21e-07	0.1813	5.1107695	0.9264444	2159.94	ANKRD9	ankyrin repeat domain 9
91748	5.66e-06	3.22e-07	0.1374	5.110056	0.7019988	1609.05	MIDEAS	mitotic deacetylase associated SANT domain protein
101927393	5.68e-06	3.23e-07	0.1389	5.1093426	0.7095693	384.53	LOC101927393	uncharacterized LOC101927393
3696	5.71e-06	3.25e-07	0.2431	-5.1082133	-1.2420107	400.31	ITGB8	integrin subunit beta 8
171586	5.73e-06	3.27e-07	0.2114	5.1071719	1.0796284	1404.07	ABHD3	abhydrolase domain containing 3, phospholipase
100130705	5.75e-06	3.29e-07	0.2853	-5.106267	-1.4568862	77.87	ATP6V1FNB	ATP6V1F neighbor
54663	5.82e-06	3.33e-07	0.14	-5.1038348	-0.7147582	674.5	WDR74	WD repeat domain 74
672	5.82e-06	3.33e-07	0.2246	-5.1038985	-1.1462737	407.08	BRCA1	BRCA1 DNA repair associated
11075	5.82e-06	3.33e-07	0.4101	5.103611	2.092781	349.73	STMN2	stathmin 2
11237	5.83e-06	3.34e-07	0.1792	-5.1031178	-0.9144339	242.16	RNF24	ring finger protein 24
23657	5.85e-06	3.36e-07	0.3701	-5.1021885	-1.8884483	162.46	SLC7A11	solute carrier family 7 member 11
5827	5.86e-06	3.37e-07	0.2244	5.1017123	1.1447184	643.95	PXMP2	peroxisomal membrane protein 2
6185	5.87e-06	3.37e-07	0.1624	-5.1013056	-0.8286389	5805.34	RPN2	ribophorin II
89958	5.88e-06	3.38e-07	0.3084	-5.1007751	-1.5730955	1172.95	SAPCD2	suppressor APC domain containing 2
105373244	5.90e-06	3.40e-07	0.2933	5.1000291	1.4956848	20.21	LOC105373244	uncharacterized LOC105373244
55159	5.91e-06	3.40e-07	0.1705	-5.0995674	-0.8693914	849.7	RFWD3	ring finger and WD repeat domain 3
23413	5.95e-06	3.43e-07	0.343	-5.0979951	-1.7484042	510.59	NCS1	neuronal calcium sensor 1
56893	5.96e-06	3.45e-07	0.1168	-5.0972026	-0.5955204	1454.01	UBQLN4	ubiquilin 4
105371692	5.96e-06	3.44e-07	0.2415	5.0974599	1.2312397	39.32	LOC105371692	uncharacterized LOC105371692
389206	5.96e-06	3.44e-07	0.3355	5.0973231	1.7101243	18.17	BEND4	BEN domain containing 4
84899	5.97e-06	3.46e-07	0.1804	-5.096618	-0.9194341	737.89	TMTC4	transmembrane O-mannosyltransferase targeting cadherins 4
51010	5.99e-06	3.47e-07	0.1469	-5.0960092	-0.7484435	362.78	EXOSC3	exosome component 3
1258	5.99e-06	3.47e-07	0.4396	5.0957378	2.2403237	18.87	CNGB1	cyclic nucleotide gated channel subunit beta 1
4436	6.01e-06	3.49e-07	0.122	-5.0948306	-0.6216463	698.8	MSH2	mutS homolog 2
5984	6.02e-06	3.50e-07	0.183	-5.0943177	-0.932173	282	RFC4	replication factor C subunit 4
83930	6.03e-06	3.51e-07	0.0877	-5.0938775	-0.4469436	637.04	STARD3NL	STARD3 N-terminal like
100631383	6.09e-06	3.55e-07	0.1853	5.0917227	0.9433452	716.18	FAM47E-STBD1	FAM47E-STBD1 readthrough
23541	6.16e-06	3.59e-07	0.3023	-5.0896207	-1.5384813	106.39	SEC14L2	SEC14 like lipid binding 2
2921	6.18e-06	3.61e-07	0.4213	-5.0886048	-2.1437292	508.19	CXCL3	C-X-C motif chemokine ligand 3
102723775	6.22e-06	3.63e-07	0.2905	-5.0873525	-1.4780786	73.79	LINC01315	long intergenic non-protein coding RNA 1315
124045	6.23e-06	3.64e-07	0.1729	-5.0868137	-0.8796464	155.67	SPATA33	spermatogenesis associated 33
6624	6.24e-06	3.65e-07	0.3251	-5.0861089	-1.6533748	851.98	FSCN1	fascin actin-bundling protein 1
26156	6.24e-06	3.65e-07	0.1597	-5.0861275	-0.8121841	2792.35	RSL1D1	ribosomal L1 domain containing 1
51540	6.27e-06	3.68e-07	0.1553	-5.0849949	-0.7896934	173.57	SCLY	selenocysteine lyase
84798	6.29e-06	3.69e-07	0.1962	-5.084428	-0.9977809	916.91	C19orf48	multidrug resistance-related protein
10758	6.32e-06	3.71e-07	0.1152	5.0830636	0.5856329	1285.99	TRAF3IP2	TRAF3 interacting protein 2
126382	6.32e-06	3.71e-07	0.1511	-5.0830211	-0.7680576	398.64	NR2C2AP	nuclear receptor 2C2 associated protein
55127	6.36e-06	3.74e-07	0.1364	-5.0817927	-0.6932557	1015.23	HEATR1	HEAT repeat containing 1
10393	6.36e-06	3.74e-07	0.1232	-5.081484	-0.625942	217.41	ANAPC10	anaphase promoting complex subunit 10
64072	6.36e-06	3.74e-07	0.2319	5.0816497	1.1784509	85.26	CDH23	cadherin related 23
112267876	6.36e-06	3.75e-07	0.5484	-5.0813173	-2.7866599	48.28	LOC112267876
284346	6.43e-06	3.80e-07	0.2787	5.0789586	1.4153893	156.69	ZNF575	zinc finger protein 575
6723	6.45e-06	3.81e-07	0.1816	-5.0779814	-0.9222258	605.97	SRM	spermidine synthase
51026	6.45e-06	3.82e-07	0.1145	-5.0777607	-0.5812741	613.8	GOLT1B	golgi transport 1B
7050	6.45e-06	3.81e-07	0.1237	-5.0780571	-0.628342	1087.82	TGIF1	TGFB induced factor homeobox 1
30000	6.45e-06	3.82e-07	0.1339	-5.077742	-0.67986	1979.83	TNPO2	transportin 2
55006	6.48e-06	3.84e-07	0.0732	-5.0766343	-0.3714031	257.66	TRMT61B	tRNA methyltransferase 61B
55213	6.48e-06	3.84e-07	0.1621	-5.0765979	-0.8230306	470.83	RCBTB1	RCC1 and BTB domain containing protein 1
51371	6.50e-06	3.86e-07	0.1677	-5.0757977	-0.8511425	2131.58	POMP	proteasome maturation protein
10311	6.51e-06	3.87e-07	0.0726	5.0753906	0.3684099	1319.12	VPS26C	VPS26 endosomal protein sorting factor C
220107	6.54e-06	3.89e-07	0.2706	-5.0743216	-1.3733165	18.15	DLEU7	deleted in lymphocytic leukemia 7
3839	6.54e-06	3.89e-07	0.1378	-5.0741495	-0.6993699	1150.07	KPNA3	karyopherin subunit alpha 3
10495	6.57e-06	3.92e-07	0.1532	-5.0729199	-0.7770707	357	ENOX2	ecto-NOX disulfide-thiol exchanger 2
8659	6.60e-06	3.95e-07	0.2455	-5.0715217	-1.2450668	450.78	ALDH4A1	aldehyde dehydrogenase 4 family member A1
55355	6.60e-06	3.95e-07	0.2792	-5.0713492	-1.4158352	333.79	HJURP	Holliday junction recognition protein
51194	6.60e-06	3.95e-07	0.1088	-5.0713294	-0.5516189	311.37	IPO11	importin 11
6009	6.60e-06	3.95e-07	0.1713	-5.0712024	-0.8686905	1150.01	RHEB	Ras homolog, mTORC1 binding
85455	6.60e-06	3.94e-07	0.2905	5.0717216	1.4730997	568.02	DISP2	dispatched RND transporter family member 2
51202	6.63e-06	3.97e-07	0.1075	-5.0702034	-0.5448738	888.36	DDX47	DEAD-box helicase 47
57650	6.72e-06	4.03e-07	0.2374	-5.0676062	-1.2029258	178.53	CIP2A	cellular inhibitor of PP2A
3609	6.72e-06	4.03e-07	0.1239	-5.0674177	-0.6279761	6273.7	ILF3	interleukin enhancer binding factor 3
631	6.73e-06	4.04e-07	0.3254	-5.0669518	-1.6485651	39.33	BFSP1	beaded filament structural protein 1
253714	6.73e-06	4.05e-07	0.1925	-5.0665926	-0.9755484	154.87	MMS22L	MMS22 like, DNA repair protein
3257	6.73e-06	4.05e-07	0.1112	5.0666658	0.5632052	1904.35	HPS1	HPS1 biogenesis of lysosomal organelles complex 3 subunit 1
54821	6.83e-06	4.11e-07	0.3101	-5.0636983	-1.5704079	92.25	ERCC6L	ERCC excision repair 6 like, spindle assembly checkpoint helicase
55165	6.84e-06	4.13e-07	0.292	-5.0629872	-1.4781962	396.8	CEP55	centrosomal protein 55
8451	6.84e-06	4.13e-07	0.1384	-5.062775	-0.7006719	2242.01	CUL4A	cullin 4A
51	6.84e-06	4.13e-07	0.1831	5.0627224	0.927183	2864.57	ACOX1	acyl-CoA oxidase 1
117178	6.85e-06	4.14e-07	0.1529	-5.0623512	-0.7739514	423.49	SSX2IP	SSX family member 2 interacting protein
6389	6.85e-06	4.14e-07	0.132	5.0621955	0.6681422	6653.16	SDHA	succinate dehydrogenase complex flavoprotein subunit A
6547	6.85e-06	4.14e-07	0.3198	5.0622329	1.6191431	15.38	SLC8A3	solute carrier family 8 member A3
6446	6.93e-06	4.20e-07	0.2488	5.0596755	1.2587197	1428.24	SGK1	serum/glucocorticoid regulated kinase 1
51176	6.93e-06	4.20e-07	0.3647	-5.0594747	-1.8450848	206.74	LEF1	lymphoid enhancer binding factor 1
84133	6.94e-06	4.21e-07	0.2065	-5.0591283	-1.0446676	610.66	ZNRF3	zinc and ring finger 3
84296	6.99e-06	4.25e-07	0.2561	-5.0576228	-1.295049	148.14	GINS4	GINS complex subunit 4
29960	7.02e-06	4.27e-07	0.115	-5.056344	-0.5815683	595.93	MRM2	mitochondrial rRNA methyltransferase 2
84186	7.02e-06	4.28e-07	0.1238	-5.0562333	-0.6258422	484.53	ZCCHC7	zinc finger CCHC-type containing 7
116443	7.02e-06	4.27e-07	0.2939	5.0564854	1.4860858	48.15	GRIN3A	glutamate ionotropic receptor NMDA type subunit 3A
388077	7.04e-06	4.29e-07	0.346	5.0555797	1.749304	73.82	IGHV1OR15-1	immunoglobulin heavy variable 1/OR15-1 (non-functional)
64858	7.08e-06	4.32e-07	0.1283	-5.0541831	-0.6483904	282.51	DCLRE1B	DNA cross-link repair 1B
124961	7.10e-06	4.34e-07	0.1518	5.0534886	0.7671735	289.4	ZFP3	ZFP3 zinc finger protein
317649	7.15e-06	4.37e-07	0.2138	5.0519583	1.0801971	856.87	EIF4E3	eukaryotic translation initiation factor 4E family member 3
3608	7.18e-06	4.39e-07	0.1139	-5.0510961	-0.5755221	3380.4	ILF2	interleukin enhancer binding factor 2
6635	7.19e-06	4.40e-07	0.1425	-5.0507403	-0.7197008	1123.11	SNRPE	small nuclear ribonucleoprotein polypeptide E
641518	7.19e-06	4.41e-07	0.3942	-5.0502019	-1.9905517	20.16	LEF1-AS1	LEF1 antisense RNA 1
101448202	7.19e-06	4.41e-07	0.341	-5.050444	-1.7219894	84.2	LOC101448202	uncharacterized LOC101448202
2321	7.19e-06	4.41e-07	0.1889	-5.0501689	-0.9542179	652.73	FLT1	fms related receptor tyrosine kinase 1
8568	7.31e-06	4.49e-07	0.1739	-5.0468356	-0.8778693	718.62	RRP1	ribosomal RNA processing 1
10133	7.31e-06	4.50e-07	0.1086	5.0465649	0.5480067	3485.26	OPTN	optineurin
51196	7.35e-06	4.52e-07	0.2514	5.0455026	1.268409	1751.56	PLCE1	phospholipase C epsilon 1
23166	7.36e-06	4.54e-07	0.1966	5.0448472	0.9916202	3040.31	STAB1	stabilin 1
64781	7.36e-06	4.54e-07	0.1283	5.0448826	0.6472542	1734.22	CERK	ceramide kinase
22795	7.38e-06	4.55e-07	0.2504	-5.0442014	-1.2628883	621.34	NID2	nidogen 2
3685	7.39e-06	4.56e-07	0.12	-5.0437488	-0.6050894	2121.85	ITGAV	integrin subunit alpha V
55225	7.40e-06	4.58e-07	0.1803	5.0433079	0.9093326	1489.6	RAVER2	ribonucleoprotein, PTB binding 2
51110	7.40e-06	4.57e-07	0.2116	-5.0434595	-1.067399	368.22	LACTB2	lactamase beta 2
83461	7.49e-06	4.64e-07	0.2463	-5.0408343	-1.2415359	250.54	CDCA3	cell division cycle associated 3
80022	7.52e-06	4.66e-07	0.1955	5.0397674	0.985396	6493.77	MYO15B	myosin XVB
51132	7.53e-06	4.67e-07	0.1423	-5.0392506	-0.7170864	967.76	RLIM	ring finger protein, LIM domain interacting
35	7.55e-06	4.69e-07	0.2559	5.0386332	1.2892737	2678.07	ACADS	acyl-CoA dehydrogenase short chain
78995	7.57e-06	4.70e-07	0.2393	-5.0380687	-1.2056819	68.23	HROB	homologous recombination factor with OB-fold
7291	7.62e-06	4.74e-07	0.3445	-5.0363627	-1.7350271	38.22	TWIST1	twist family bHLH transcription factor 1
161725	7.62e-06	4.74e-07	0.2265	5.0364842	1.1408575	122.21	OTUD7A	OTU deubiquitinase 7A
10635	7.63e-06	4.75e-07	0.2419	-5.0359555	-1.2182366	201.29	RAD51AP1	RAD51 associated protein 1
3695	7.63e-06	4.76e-07	0.2392	5.035884	1.2044282	431.9	ITGB7	integrin subunit beta 7
167838	7.69e-06	4.81e-07	0.1941	5.033924	0.9770257	35.31	TXLNB	taxilin beta
10244	7.69e-06	4.81e-07	0.126	-5.0336744	-0.6340607	601.56	RABEPK	Rab9 effector protein with kelch motifs
90381	7.69e-06	4.81e-07	0.2578	-5.0338514	-1.297581	142.34	TICRR	TOPBP1 interacting checkpoint and replication regulator
2521	7.69e-06	4.81e-07	0.1247	-5.0336592	-0.6277921	6150.89	FUS	FUS RNA binding protein
79752	7.73e-06	4.84e-07	0.151	-5.0325218	-0.759728	651.4	ZFAND1	zinc finger AN1-type containing 1
57587	7.74e-06	4.85e-07	0.1645	-5.0322538	-0.8277276	674.99	CFAP97	cilia and flagella associated protein 97
4817	7.78e-06	4.88e-07	0.0806	5.0310481	0.405352	911.64	NIT1	nitrilase 1
7473	7.79e-06	4.89e-07	0.3008	-5.0306552	-1.5130498	54.65	WNT3	Wnt family member 3
79801	7.80e-06	4.90e-07	0.286	-5.030272	-1.4385109	194	SHCBP1	SHC binding and spindle associated 1
284338	7.83e-06	4.92e-07	0.2131	-5.0293597	-1.0719055	147.3	PRR19	proline rich 19
10920	7.86e-06	4.95e-07	0.1078	-5.0283487	-0.5418988	606.99	COPS8	COP9 signalosome subunit 8
105374114	7.92e-06	4.99e-07	0.1326	-5.0267306	-0.6664585	344.93	LOC105374114	uncharacterized LOC105374114
114784	7.93e-06	5.00e-07	0.3817	-5.0262622	-1.9185356	35.91	CSMD2	CUB and Sushi multiple domains 2
51400	7.96e-06	5.02e-07	0.1036	-5.025383	-0.5204746	980.43	PPME1	protein phosphatase methylesterase 1
9881	8.16e-06	5.15e-07	0.2281	5.0206251	1.1452633	2037.93	TRANK1	tetratricopeptide repeat and ankyrin repeat containing 1
34	8.16e-06	5.16e-07	0.1578	5.0203048	0.7921422	1499.11	ACADM	acyl-CoA dehydrogenase medium chain
100287098	8.18e-06	5.18e-07	0.1607	-5.0196198	-0.8064831	61.44	TONSL-AS1	TONSL antisense RNA 1
10449	8.18e-06	5.18e-07	0.2067	5.0195147	1.0373699	4127.39	ACAA2	acetyl-CoA acyltransferase 2
10969	8.22e-06	5.21e-07	0.1204	-5.0185061	-0.604298	1157.72	EBNA1BP2	EBNA1 binding protein 2
9314	8.22e-06	5.21e-07	0.3292	5.0184434	1.6522027	5493.26	KLF4	KLF transcription factor 4
54751	8.31e-06	5.27e-07	0.1277	5.0160342	0.6405475	3353.13	FBLIM1	filamin binding LIM protein 1
51567	8.31e-06	5.28e-07	0.2404	5.0158471	1.2060581	5998.7	TDP2	tyrosyl-DNA phosphodiesterase 2
8602	8.35e-06	5.31e-07	0.1502	-5.0147045	-0.7531654	1133.63	NOP14	NOP14 nucleolar protein
338811	8.35e-06	5.31e-07	0.2032	5.0146135	1.0192084	26.07	TAFA2	TAFA chemokine like family member 2
79621	8.35e-06	5.31e-07	0.1594	-5.014857	-0.7992086	519.38	RNASEH2B	ribonuclease H2 subunit B
51332	8.37e-06	5.34e-07	0.2958	-5.0138318	-1.4828675	190.46	SPTBN5	spectrin beta, non-erythrocytic 5
60495	8.40e-06	5.36e-07	0.3297	5.0129725	1.6528508	74.67	HPSE2	heparanase 2 (inactive)
80344	8.42e-06	5.38e-07	0.0977	5.0124104	0.489709	3129.85	DCAF11	DDB1 and CUL4 associated factor 11
404281	8.47e-06	5.41e-07	0.1728	-5.0111326	-0.8657059	40.09	YY2	YY2 transcription factor
127262	8.55e-06	5.47e-07	0.1151	5.0091174	0.5767438	2215.87	TPRG1L	tumor protein p63 regulated 1 like
84172	8.56e-06	5.48e-07	0.1796	-5.0087712	-0.8993322	724.07	POLR1B	RNA polymerase I subunit B
7358	8.58e-06	5.50e-07	0.2113	5.0081557	1.057977	3114.08	UGDH	UDP-glucose 6-dehydrogenase
1376	8.61e-06	5.52e-07	0.1832	5.0073338	0.9171255	1320.7	CPT2	carnitine palmitoyltransferase 2
5436	8.62e-06	5.53e-07	0.0828	-5.0068921	-0.4144632	780.36	POLR2G	RNA polymerase II subunit G
5790	8.62e-06	5.53e-07	0.2301	5.0068644	1.1521535	228.44	PTPRCAP	protein tyrosine phosphatase receptor type C associated protein
8407	8.64e-06	5.55e-07	0.1447	-5.006271	-0.7242793	9461.21	TAGLN2	transgelin 2
6790	8.68e-06	5.58e-07	0.2787	-5.0051412	-1.3947137	629.86	AURKA	aurora kinase A
28940	8.68e-06	5.59e-07	0.3552	5.0049332	1.7775804	1474.97	IGKV1-12	immunoglobulin kappa variable 1-12
9704	8.78e-06	5.66e-07	0.137	-5.0024464	-0.6853066	571.99	DHX34	DExH-box helicase 34
4573	8.78e-06	5.66e-07	0.3912	-5.0024779	-1.9568793	1009.85	TRNR	tRNA-Arg
6059	8.81e-06	5.68e-07	0.1841	-5.0017307	-0.920708	1223.66	ABCE1	ATP binding cassette subfamily E member 1
645784	8.86e-06	5.73e-07	0.3758	5.0002702	1.8790206	150.95	ANKRD36BP2	ankyrin repeat domain 36B pseudogene 2
6430	8.86e-06	5.72e-07	0.1348	5.0003228	0.6738708	5127.44	SRSF5	serine and arginine rich splicing factor 5
10783	8.91e-06	5.77e-07	0.137	-4.9987652	-0.684679	1215.84	NEK6	NIMA related kinase 6
246213	8.91e-06	5.78e-07	0.5199	4.9984245	2.5986391	25.3	SLC17A8	solute carrier family 17 member 8
9921	8.91e-06	5.78e-07	0.0601	4.9985518	0.3001875	3646.96	RNF10	ring finger protein 10
2841	8.91e-06	5.77e-07	0.2524	4.9988868	1.2615323	27.68	GPR18	G protein-coupled receptor 18
10204	8.91e-06	5.78e-07	0.158	-4.998522	-0.7899189	1173.95	NUTF2	nuclear transport factor 2
100507246	8.95e-06	5.81e-07	0.1489	-4.9973878	-0.7440352	897.6	SNHG16	small nucleolar RNA host gene 16
22803	8.99e-06	5.84e-07	0.1888	-4.9962922	-0.9435028	2202.7	XRN2	5'-3' exoribonuclease 2
29127	9.00e-06	5.86e-07	0.2194	-4.9958766	-1.0959856	896.89	RACGAP1	Rac GTPase activating protein 1
100533111	9.01e-06	5.87e-07	0.2328	-4.9953768	-1.1626787	22.52	ZNF670-ZNF695	ZNF670-ZNF695 readthrough (NMD candidate)
6372	9.01e-06	5.87e-07	0.4214	-4.9955064	-2.1051194	30.97	CXCL6	C-X-C motif chemokine ligand 6
64063	9.03e-06	5.89e-07	0.5067	-4.9947983	-2.5310956	267.38	PRSS22	serine protease 22
79651	9.06e-06	5.91e-07	0.1747	-4.9940695	-0.8726706	573.56	RHBDF2	rhomboid 5 homolog 2
6868	9.12e-06	5.96e-07	0.0969	-4.9926568	-0.4840008	475.17	ADAM17	ADAM metallopeptidase domain 17
5734	9.13e-06	5.97e-07	0.2058	4.9921934	1.0273832	1321	PTGER4	prostaglandin E receptor 4
27299	9.25e-06	6.05e-07	0.4397	4.9895442	2.1938454	4783.01	ADAMDEC1	ADAM like decysin 1
1238	9.27e-06	6.07e-07	0.2677	4.9889875	1.3353384	63.36	ACKR2	atypical chemokine receptor 2
1994	9.35e-06	6.12e-07	0.1094	-4.9872367	-0.5454126	1371.75	ELAVL1	ELAV like RNA binding protein 1
10309	9.39e-06	6.16e-07	0.4162	-4.9862335	-2.0754394	77.79	CCNO	cyclin O
56999	9.39e-06	6.16e-07	0.2894	-4.9860733	-1.4427656	367.3	ADAMTS9	ADAM metallopeptidase with thrombospondin type 1 motif 9
84946	9.42e-06	6.18e-07	0.1407	-4.9853763	-0.7015934	722.06	LTV1	LTV1 ribosome biogenesis factor
6662	9.44e-06	6.20e-07	0.2546	-4.9847285	-1.2689232	2390.63	SOX9	SRY-box transcription factor 9
6322	9.44e-06	6.21e-07	0.2224	-4.9844641	-1.1086257	515.79	SCML1	Scm polycomb group protein like 1
100302138	9.46e-06	6.23e-07	0.1558	-4.9839713	-0.7767434	132.48	MIR1292	microRNA 1292
23143	9.60e-06	6.33e-07	0.1723	-4.9810136	-0.8581527	805.67	LRCH1	leucine rich repeats and calponin homology domain containing 1
121441	9.61e-06	6.34e-07	0.1031	-4.9805934	-0.513439	360.94	NEDD1	NEDD1 gamma-tubulin ring complex targeting factor
56127	9.64e-06	6.36e-07	0.4242	-4.9799344	-2.1124494	52.92	PCDHB9	protocadherin beta 9
51283	9.66e-06	6.38e-07	0.075	-4.979337	-0.373588	1459.97	BFAR	bifunctional apoptosis regulator
1717	9.77e-06	6.46e-07	0.2481	-4.9770021	-1.2345906	1187.65	DHCR7	7-dehydrocholesterol reductase
144983	9.78e-06	6.47e-07	0.1228	-4.9765981	-0.6110485	481.14	HNRNPA1L2	heterogeneous nuclear ribonucleoprotein A1 like 2
197335	9.81e-06	6.50e-07	0.1765	-4.9758132	-0.8784664	819.93	WDR90	WD repeat domain 90
5336	9.81e-06	6.50e-07	0.2222	4.9758188	1.1054055	577.91	PLCG2	phospholipase C gamma 2
1610	9.93e-06	6.59e-07	0.553	4.9732119	2.750274	48.48	DAO	D-amino acid oxidase
23658	9.94e-06	6.60e-07	0.1533	-4.972693	-0.7620917	578.05	LSM5	LSM5 homolog, U6 small nuclear RNA and mRNA degradation associated
1207	9.94e-06	6.60e-07	0.1088	-4.9728434	-0.5410496	1535.61	CLNS1A	chloride nucleotide-sensitive channel 1A
29880	1.00e-05	6.68e-07	0.1371	-4.9703965	-0.681585	845.8	ALG5	ALG5 dolichyl-phosphate beta-glucosyltransferase
105372995	1.00e-05	6.68e-07	0.2795	4.9704857	1.3894266	13.54	LOC105372995	uncharacterized LOC105372995
79053	1.01e-05	6.70e-07	0.1174	-4.9699323	-0.5834455	442.89	ALG8	ALG8 alpha-1,3-glucosyltransferase
83540	1.01e-05	6.74e-07	0.3144	-4.9687567	-1.5620652	181.33	NUF2	NUF2 component of NDC80 kinetochore complex
55282	1.01e-05	6.74e-07	0.4329	-4.9686214	-2.1510363	36.19	LRRC36	leucine rich repeat containing 36
80765	1.01e-05	6.75e-07	0.145	4.96833	0.7202846	370.68	STARD5	StAR related lipid transfer domain containing 5
3625	1.02e-05	6.81e-07	0.3712	-4.966812	-1.8439238	110.98	INHBB	inhibin subunit beta B
4171	1.02e-05	6.80e-07	0.2152	-4.9669074	-1.0686723	1044.33	MCM2	minichromosome maintenance complex component 2
25800	1.02e-05	6.81e-07	0.1348	-4.9668051	-0.6697286	640.82	SLC39A6	solute carrier family 39 member 6
64175	1.02e-05	6.84e-07	0.1956	-4.9657685	-0.9710969	497.2	P3H1	prolyl 3-hydroxylase 1
23335	1.03e-05	6.88e-07	0.1315	4.9647253	0.6527534	466.88	WDR7	WD repeat domain 7
9448	1.03e-05	6.89e-07	0.1523	-4.9643544	-0.7561847	2110.37	MAP4K4	mitogen-activated protein kinase kinase kinase kinase 4
640	1.03e-05	6.90e-07	0.3867	4.9642838	1.919874	81.73	BLK	BLK proto-oncogene, Src family tyrosine kinase
79949	1.03e-05	6.92e-07	0.3322	-4.9637331	-1.6491153	366.85	PLEKHS1	pleckstrin homology domain containing S1
9940	1.03e-05	6.94e-07	0.1278	4.9631199	0.6342692	284.84	DLEC1	DLEC1 cilia and flagella associated protein
2110	1.04e-05	6.97e-07	0.1875	4.9622646	0.9303657	995.6	ETFDH	electron transfer flavoprotein dehydrogenase
6563	1.04e-05	6.98e-07	0.2357	4.9618661	1.1694172	50.54	SLC14A1	solute carrier family 14 member 1 (Kidd blood group)
140862	1.04e-05	7.01e-07	0.4597	-4.9609663	-2.2805015	32.96	ISM1	isthmin 1
55093	1.04e-05	7.02e-07	0.1484	-4.9607732	-0.7360345	154.92	NTAQ1	N-terminal glutamine amidase 1
84173	1.05e-05	7.08e-07	0.1305	4.9591473	0.6470261	784.75	ELMOD3	ELMO domain containing 3
129401	1.05e-05	7.07e-07	0.1387	-4.9593732	-0.6878884	284.7	NUP35	nucleoporin 35
196743	1.05e-05	7.08e-07	0.1102	4.9591901	0.5464573	161.32	PAOX	polyamine oxidase
195828	1.06e-05	7.18e-07	0.2357	-4.9563629	-1.1684101	210.41	ZNF367	zinc finger protein 367
3588	1.07e-05	7.26e-07	0.1445	4.9542602	0.715808	1656.55	IL10RB	interleukin 10 receptor subunit beta
11146	1.09e-05	7.38e-07	0.1228	-4.9512077	-0.6079904	107.56	GLMN	glomulin, FKBP associated protein
10054	1.09e-05	7.38e-07	0.128	-4.9510306	-0.6336247	1658.2	UBA2	ubiquitin like modifier activating enzyme 2
51715	1.09e-05	7.42e-07	0.1758	-4.9499663	-0.8704257	280.74	RAB23	RAB23, member RAS oncogene family
100289511	1.09e-05	7.42e-07	0.1452	4.9499743	0.7186017	746.32	LOC100289511	uncharacterized LOC100289511
4176	1.10e-05	7.47e-07	0.1998	-4.9487656	-0.9887585	3828.3	MCM7	minichromosome maintenance complex component 7
8425	1.10e-05	7.51e-07	0.2059	4.9476681	1.0189561	6852.14	LTBP4	latent transforming growth factor beta binding protein 4
154661	1.11e-05	7.57e-07	0.2829	4.9460415	1.3993051	114.08	RUNDC3B	RUN domain containing 3B
3248	1.11e-05	7.59e-07	0.3686	4.9457413	1.8232181	2681.65	HPGD	15-hydroxyprostaglandin dehydrogenase
5810	1.13e-05	7.68e-07	0.1323	-4.9433554	-0.6539814	376.43	RAD1	RAD1 checkpoint DNA exonuclease
23229	1.15e-05	7.85e-07	0.0975	4.939146	0.4814831	809.28	ARHGEF9	Cdc42 guanine nucleotide exchange factor 9
146754	1.15e-05	7.88e-07	0.3411	-4.9382572	-1.6844579	34.58	DNAH2	dynein axonemal heavy chain 2
26508	1.16e-05	7.90e-07	0.259	-4.937823	-1.2789507	263.28	HEYL	hes related family bHLH transcription factor with YRPW motif like
100996702	1.16e-05	7.90e-07	0.3921	-4.9376985	-1.9361119	21.13	LINC01356	long intergenic non-protein coding RNA 1356
375444	1.16e-05	7.97e-07	0.2358	-4.9361177	-1.1641743	49.5	C5orf34	chromosome 5 open reading frame 34
84749	1.18e-05	8.06e-07	0.1191	4.9339993	0.5875848	537.26	USP30	ubiquitin specific peptidase 30
4363	1.19e-05	8.15e-07	0.1934	-4.9317355	-0.9538849	1537.25	ABCC1	ATP binding cassette subfamily C member 1
64682	1.19e-05	8.17e-07	0.1713	-4.9312799	-0.8446761	1102.01	ANAPC1	anaphase promoting complex subunit 1
25878	1.19e-05	8.16e-07	0.2172	-4.9313832	-1.0710008	1689.21	MXRA5	matrix remodeling associated 5
2237	1.20e-05	8.23e-07	0.202	-4.929827	-0.995738	715.29	FEN1	flap structure-specific endonuclease 1
686	1.20e-05	8.25e-07	0.1208	4.9294077	0.5953973	792.42	BTD	biotinidase
106635540	1.22e-05	8.42e-07	0.2162	-4.9254233	-1.0650556	299.38	SNORA105B	small nucleolar RNA, H/ACA box 105B
51082	1.22e-05	8.43e-07	0.2754	-4.9250483	-1.3562122	2238.46	POLR1D	RNA polymerase I and III subunit D
728833	1.23e-05	8.45e-07	0.2696	-4.9245725	-1.3278105	64.19	FAM72D	family with sequence similarity 72 member D
10199	1.24e-05	8.52e-07	0.1054	-4.9229837	-0.518795	749.2	MPHOSPH10	M-phase phosphoprotein 10
4336	1.25e-05	8.62e-07	0.3941	4.9207273	1.939335	14.56	MOBP	myelin associated oligodendrocyte basic protein
51106	1.25e-05	8.61e-07	0.1017	-4.9209087	-0.5004852	259.87	TFB1M	transcription factor B1, mitochondrial
2108	1.25e-05	8.62e-07	0.1218	4.9207922	0.5995961	3344.59	ETFA	electron transfer flavoprotein subunit alpha
100652758	1.25e-05	8.67e-07	0.1139	-4.9196168	-0.5604374	184.77	LOC100652758	uncharacterized LOC100652758
775	1.25e-05	8.68e-07	0.3625	-4.9193925	-1.7832385	419.06	CACNA1C	calcium voltage-gated channel subunit alpha1 C
642658	1.26e-05	8.76e-07	0.198	-4.9176749	-0.9734962	224.01	SCX	scleraxis bHLH transcription factor
64785	1.27e-05	8.78e-07	0.1991	-4.9171188	-0.9788017	165.47	GINS3	GINS complex subunit 3
22948	1.29e-05	8.94e-07	0.1747	-4.9136245	-0.8584643	5196.45	CCT5	chaperonin containing TCP1 subunit 5
100874222	1.29e-05	8.94e-07	0.2003	-4.9136265	-0.9844129	84.99	OBI1-AS1	OBI1 antisense RNA 1
23582	1.29e-05	8.93e-07	0.1461	4.9138779	0.7179933	1184.44	CCNDBP1	cyclin D1 binding protein 1
54475	1.29e-05	8.96e-07	0.1696	-4.9132361	-0.8333771	444.87	NLE1	notchless homolog 1
105379695	1.29e-05	8.98e-07	0.2866	-4.9126852	-1.408016	457.06	IER3-AS1	IER3 antisense RNA 1
150472	1.30e-05	9.04e-07	0.0869	-4.9113755	-0.4265689	543.73	ZNG1B	Zn regulated GTPase metalloprotein activator 1B
8817	1.30e-05	9.08e-07	0.4181	-4.9105391	-2.0531439	18.92	FGF18	fibroblast growth factor 18
5145	1.31e-05	9.13e-07	0.464	4.9095648	2.2781092	168.85	PDE6A	phosphodiesterase 6A
92745	1.32e-05	9.25e-07	0.3261	-4.9069811	-1.6003007	831.28	SLC38A5	solute carrier family 38 member 5
104266957	1.33e-05	9.28e-07	0.3063	4.9062206	1.5028204	25.33	KBTBD11-OT1	KBTBD11 overlapping transcript 1
8794	1.34e-05	9.37e-07	0.2551	-4.9044589	-1.2512714	39.05	TNFRSF10C	TNF receptor superfamily member 10c
51302	1.35e-05	9.41e-07	0.185	-4.9035066	-0.9072817	166.75	CYP39A1	cytochrome P450 family 39 subfamily A member 1
23474	1.35e-05	9.44e-07	0.2578	4.9029396	1.2641479	4295.63	ETHE1	ETHE1 persulfide dioxygenase
9550	1.35e-05	9.47e-07	0.1017	-4.9023049	-0.4987318	2042.49	ATP6V1G1	ATPase H+ transporting V1 subunit G1
128153	1.35e-05	9.49e-07	0.2324	-4.9019442	-1.1390226	16.03	SPATA17	spermatogenesis associated 17
100874001	1.36e-05	9.53e-07	0.1213	-4.9010914	-0.5944254	148.13	NCBP2-AS1	NCBP2 antisense RNA 1
83480	1.36e-05	9.53e-07	0.0979	-4.9010593	-0.4799942	209.51	PUS3	pseudouridine synthase 3
27287	1.36e-05	9.56e-07	0.4414	-4.9004682	-2.1631448	28.58	VENTX	VENT homeobox
140738	1.36e-05	9.61e-07	0.3096	4.8995427	1.5170179	1155.01	TMEM37	transmembrane protein 37
29843	1.36e-05	9.60e-07	0.1058	-4.8995894	-0.5184387	364.58	SENP1	SUMO specific peptidase 1
375616	1.37e-05	9.66e-07	0.2761	-4.8985413	-1.3522461	67.26	KCP	kielin cysteine rich BMP regulator
5682	1.37e-05	9.65e-07	0.1085	-4.8985802	-0.5313887	2027.59	PSMA1	proteasome 20S subunit alpha 1
102724760	1.39e-05	9.78e-07	0.3507	4.8960254	1.7171997	60.91	LOC102724760	immunoglobulin heavy variable 1/OR15-1 pseudogene
5905	1.39e-05	9.79e-07	0.1422	-4.8958882	-0.6964355	2136.9	RANGAP1	Ran GTPase activating protein 1
729533	1.39e-05	9.81e-07	0.2414	-4.895379	-1.181707	65.35	FAM72A	family with sequence similarity 72 member A
57128	1.40e-05	9.86e-07	0.1474	-4.894315	-0.7214804	375.33	LYRM4	LYR motif containing 4
100874028	1.41e-05	9.99e-07	0.2769	-4.8917943	-1.3544248	29.8	SGO1-AS1	SGO1 antisense RNA 1
55210	1.42e-05	1.00e-06	0.1622	-4.8908895	-0.793475	804.54	ATAD3A	ATPase family AAA domain containing 3A
89857	1.42e-05	1.00e-06	0.2594	4.8910057	1.2689581	401.98	KLHL6	kelch like family member 6
598	1.43e-05	1.01e-06	0.1495	-4.8892277	-0.7307096	2311.53	BCL2L1	BCL2 like 1
9446	1.44e-05	1.02e-06	0.0818	-4.8873499	-0.3999647	1325.82	GSTO1	glutathione S-transferase omega 1
220988	1.45e-05	1.03e-06	0.1037	-4.8859474	-0.506499	7858.16	HNRNPA3	heterogeneous nuclear ribonucleoprotein A3
387103	1.45e-05	1.03e-06	0.2705	-4.8851452	-1.3211879	259.06	CENPW	centromere protein W
8667	1.45e-05	1.03e-06	0.1419	-4.8850003	-0.6930005	4182.66	EIF3H	eukaryotic translation initiation factor 3 subunit H
2356	1.45e-05	1.03e-06	0.1375	-4.8854129	-0.6716113	1130.41	FPGS	folylpolyglutamate synthase
7329	1.45e-05	1.03e-06	0.1268	-4.8855509	-0.6193666	1977.6	UBE2I	ubiquitin conjugating enzyme E2 I
9620	1.45e-05	1.03e-06	0.3191	-4.8849789	-1.5589875	609.81	CELSR1	cadherin EGF LAG seven-pass G-type receptor 1
58516	1.45e-05	1.04e-06	0.2003	-4.8845431	-0.9785863	2079.13	SINHCAF	SIN3-HDAC complex associated factor
107987174	1.46e-05	1.04e-06	0.3078	4.883776	1.5032129	39.67	LOC107987174
596	1.46e-05	1.04e-06	0.239	4.8833052	1.1671044	596.07	BCL2	BCL2 apoptosis regulator
64062	1.47e-05	1.05e-06	0.1398	-4.8815986	-0.6826114	1197.26	RBM26	RNA binding motif protein 26
9926	1.47e-05	1.05e-06	0.1543	-4.8811095	-0.7533566	1439.37	LPGAT1	lysophosphatidylglycerol acyltransferase 1
3066	1.48e-05	1.06e-06	0.1379	-4.8796951	-0.6730029	2113.62	HDAC2	histone deacetylase 2
7532	1.49e-05	1.07e-06	0.1232	-4.8781743	-0.6008473	4466.37	YWHAG	tyrosine 3-monooxygenase/tryptophan 5-monooxygenase activation protein gamma
55105	1.50e-05	1.08e-06	0.1021	-4.8766385	-0.4980257	358.92	GPATCH2	G-patch domain containing 2
96764	1.51e-05	1.08e-06	0.164	-4.8757885	-0.7996375	617.61	TGS1	trimethylguanosine synthase 1
282997	1.51e-05	1.08e-06	0.252	4.8756819	1.2285506	65.95	PDCD4-AS1	PDCD4 antisense RNA 1
65998	1.51e-05	1.08e-06	0.2318	-4.875615	-1.1303657	703.3	ZFTA	zinc finger translocation associated
1181	1.51e-05	1.09e-06	0.1804	4.8750262	0.8795799	1475.86	CLCN2	chloride voltage-gated channel 2
5016	1.52e-05	1.09e-06	0.2157	-4.8743187	-1.0515634	72.11	OVGP1	oviductal glycoprotein 1
10155	1.52e-05	1.10e-06	0.1175	-4.873223	-0.5724679	4661.53	TRIM28	tripartite motif containing 28
11184	1.53e-05	1.11e-06	0.2415	4.8718458	1.1763143	235.81	MAP4K1	mitogen-activated protein kinase kinase kinase kinase 1
3032	1.53e-05	1.11e-06	0.1205	4.8716075	0.5868269	2877.31	HADHB	hydroxyacyl-CoA dehydrogenase trifunctional multienzyme complex subunit beta
347240	1.54e-05	1.11e-06	0.1802	-4.8705741	-0.8779062	226.36	KIF24	kinesin family member 24
248	1.54e-05	1.11e-06	0.467	4.8703047	2.2745168	417.16	ALPI	alkaline phosphatase, intestinal
51471	1.55e-05	1.12e-06	0.3723	4.8696278	1.8131575	20.64	NAT8B	N-acetyltransferase 8B (putative, gene/pseudogene)
136853	1.55e-05	1.12e-06	0.2728	-4.8691352	-1.3282799	26.57	SSC4D	scavenger receptor cysteine rich family member with 4 domains
283152	1.55e-05	1.13e-06	0.2137	4.868195	1.0405303	91.21	CCDC153	coiled-coil domain containing 153
85379	1.55e-05	1.13e-06	0.1411	4.8681791	0.6871244	2193.53	KIAA1671	KIAA1671
256714	1.55e-05	1.12e-06	0.5228	-4.8684269	-2.5452989	266.97	MAP7D2	MAP7 domain containing 2
57447	1.56e-05	1.13e-06	0.1594	4.866965	0.7757881	3058.62	NDRG2	NDRG family member 2
22919	1.56e-05	1.13e-06	0.1659	-4.8667012	-0.807264	3276.99	MAPRE1	microtubule associated protein RP/EB family member 1
6472	1.58e-05	1.15e-06	0.2139	-4.8648854	-1.0404418	2274.42	SHMT2	serine hydroxymethyltransferase 2
5202	1.58e-05	1.15e-06	0.16	-4.8647339	-0.7781301	815.21	PFDN2	prefoldin subunit 2
26031	1.58e-05	1.15e-06	0.2105	-4.8637977	-1.0240112	530.29	OSBPL3	oxysterol binding protein like 3
5152	1.58e-05	1.15e-06	0.3126	4.8639027	1.5204948	1208.07	PDE9A	phosphodiesterase 9A
7008	1.58e-05	1.16e-06	0.2052	4.8631861	0.9976853	885.18	TEF	TEF transcription factor, PAR bZIP family member
90529	1.59e-05	1.16e-06	0.1607	4.8624787	0.7811574	303.4	STPG1	sperm tail PG-rich repeat containing 1
10973	1.59e-05	1.16e-06	0.1609	-4.8620702	-0.7822965	950.57	ASCC3	activating signal cointegrator 1 complex subunit 3
4084	1.59e-05	1.17e-06	0.2508	4.8614473	1.2191857	2942.46	MXD1	MAX dimerization protein 1
144577	1.59e-05	1.17e-06	0.1466	-4.8614599	-0.7129031	159.61	KICS2	KICSTOR subunit 2
54498	1.59e-05	1.17e-06	0.3234	-4.8613005	-1.5720198	311.28	SMOX	spermine oxidase
22802	1.60e-05	1.17e-06	0.644	4.8605424	3.1300374	11625.75	CLCA4	chloride channel accessory 4
1163	1.60e-05	1.17e-06	0.1949	-4.8598298	-0.947106	686.53	CKS1B	CDC28 protein kinase regulatory subunit 1B
3006	1.60e-05	1.17e-06	0.2179	4.859897	1.0588599	498.79	H1-2	H1.2 linker histone, cluster member
81930	1.60e-05	1.17e-06	0.2587	-4.8598619	-1.2570076	117.9	KIF18A	kinesin family member 18A
1374	1.60e-05	1.18e-06	0.159	4.8597315	0.7728798	5853.32	CPT1A	carnitine palmitoyltransferase 1A
8914	1.62e-05	1.19e-06	0.1852	-4.8567838	-0.8994058	752.19	TIMELESS	timeless circadian regulator
3363	1.63e-05	1.20e-06	0.2989	4.8561848	1.4517081	30.47	HTR7	5-hydroxytryptamine receptor 7
100506776	1.63e-05	1.20e-06	0.2878	4.8555261	1.3974377	45.87	TRG-AS1	T cell receptor gamma locus antisense RNA 1
100526694	1.63e-05	1.20e-06	0.1701	-4.8554985	-0.8259703	91.48	MSANTD3-TMEFF1	MSANTD3-TMEFF1 readthrough
6368	1.63e-05	1.20e-06	0.3625	4.8555253	1.7601047	26.25	CCL23	C-C motif chemokine ligand 23
51605	1.63e-05	1.21e-06	0.1927	-4.8547823	-0.935277	518.41	TRMT6	tRNA methyltransferase 6 non-catalytic subunit
6750	1.66e-05	1.23e-06	0.5466	4.8514124	2.6516015	174.28	SST	somatostatin
4351	1.67e-05	1.23e-06	0.1358	4.8504485	0.6586503	1283.07	MPI	mannose phosphate isomerase
6280	1.68e-05	1.24e-06	0.4049	-4.8490082	-1.96352	345.48	S100A9	S100 calcium binding protein A9
50486	1.70e-05	1.25e-06	0.2703	-4.8469966	-1.3103356	262.83	G0S2	G0/G1 switch 2
57732	1.70e-05	1.26e-06	0.2061	4.8466153	0.9989727	626.33	ZFYVE28	zinc finger FYVE-type containing 28
9453	1.70e-05	1.26e-06	0.0725	-4.8463973	-0.3513294	633.92	GGPS1	geranylgeranyl diphosphate synthase 1
80323	1.70e-05	1.26e-06	0.2996	4.8461917	1.4519457	753.07	CCDC68	coiled-coil domain containing 68
2346	1.70e-05	1.26e-06	0.2999	-4.8453648	-1.4531403	65.7	FOLH1	folate hydrolase 1
114902	1.71e-05	1.27e-06	0.282	-4.8442385	-1.3661994	293.67	C1QTNF5	C1q and TNF related 5
83552	1.71e-05	1.27e-06	0.282	-4.8442385	-1.3661994	293.67	MFRP	membrane frizzled-related protein
2828	1.73e-05	1.29e-06	0.3293	-4.8416663	-1.5945293	91.9	GPR4	G protein-coupled receptor 4
51142	1.75e-05	1.30e-06	0.1405	-4.8399065	-0.6801508	5670.01	CHCHD2	coiled-coil-helix-coiled-coil-helix domain containing 2
4828	1.75e-05	1.30e-06	0.2693	-4.8396516	-1.3035293	54.26	NMB	neuromedin B
8669	1.77e-05	1.32e-06	0.1087	-4.836632	-0.5257008	1412.94	EIF3J	eukaryotic translation initiation factor 3 subunit J
11015	1.77e-05	1.32e-06	0.2472	-4.8366225	-1.1955998	541.56	KDELR3	KDEL endoplasmic reticulum protein retention receptor 3
80155	1.78e-05	1.33e-06	0.1648	-4.8357848	-0.796774	919.45	NAA15	N-alpha-acetyltransferase 15, NatA auxiliary subunit
154807	1.78e-05	1.33e-06	0.1155	-4.8353039	-0.5584679	1238.35	VKORC1L1	vitamin K epoxide reductase complex subunit 1 like 1
147700	1.79e-05	1.34e-06	0.1739	-4.8343003	-0.8407672	43.47	KLC3	kinesin light chain 3
92675	1.79e-05	1.34e-06	0.1892	-4.834345	-0.9144775	594.37	DTD1	D-aminoacyl-tRNA deacylase 1
91687	1.79e-05	1.34e-06	0.162	-4.8339633	-0.7831197	101.35	CENPL	centromere protein L
338442	1.80e-05	1.34e-06	0.4951	-4.8330842	-2.3928069	49.35	HCAR2	hydroxycarboxylic acid receptor 2
91942	1.80e-05	1.35e-06	0.1413	-4.8327626	-0.68282	365.35	NDUFAF2	NADH:ubiquinone oxidoreductase complex assembly factor 2
3820	1.80e-05	1.35e-06	0.3061	4.8327103	1.479463	93.31	KLRB1	killer cell lectin like receptor B1
79368	1.80e-05	1.35e-06	0.3616	4.8324816	1.7472257	66.26	FCRL2	Fc receptor like 2
57539	1.81e-05	1.36e-06	0.1854	-4.8310291	-0.8954819	219.33	WDR35	WD repeat domain 35
9209	1.82e-05	1.36e-06	0.1126	4.8302209	0.5437759	1649.38	LRRFIP2	LRR binding FLII interacting protein 2
83862	1.83e-05	1.37e-06	0.1242	4.8289347	0.599685	1101.4	TMEM120A	transmembrane protein 120A
101929272	1.85e-05	1.39e-06	0.2735	4.8266917	1.3203085	39.88	DTNB-AS1	DTNB antisense RNA 1
3218	1.85e-05	1.39e-06	0.4057	-4.8262098	-1.9580674	329.08	HOXB8	homeobox B8
9929	1.85e-05	1.39e-06	0.1127	4.8261649	0.544145	2990.45	JOSD1	Josephin domain containing 1
84135	1.85e-05	1.40e-06	0.1316	-4.8254855	-0.634984	275.46	UTP15	UTP15 small subunit processome component
27143	1.85e-05	1.40e-06	0.2937	-4.8255559	-1.4172347	531.08	PALD1	phosphatase domain containing paladin 1
114971	1.85e-05	1.40e-06	0.0714	-4.8250501	-0.3446768	701.23	PTPMT1	protein tyrosine phosphatase mitochondrial 1
51337	1.87e-05	1.42e-06	0.2105	-4.8227719	-1.0150403	994.7	THEM6	thioesterase superfamily member 6
899	1.87e-05	1.42e-06	0.251	-4.8227009	-1.2105787	343.12	CCNF	cyclin F
105371874	1.87e-05	1.42e-06	0.4096	4.8224478	1.9752703	18.27	LOC105371874	uncharacterized LOC105371874
26151	1.89e-05	1.43e-06	0.1059	-4.8206396	-0.5105684	796.09	NAT9	N-acetyltransferase 9 (putative)
26986	1.90e-05	1.44e-06	0.1665	-4.8192613	-0.8025089	27480.29	PABPC1	poly(A) binding protein cytoplasmic 1
9260	1.92e-05	1.45e-06	0.3321	-4.8176551	-1.6000424	1150.02	PDLIM7	PDZ and LIM domain 7
6428	1.92e-05	1.45e-06	0.0829	-4.8175595	-0.3996152	5636.74	SRSF3	serine and arginine rich splicing factor 3
51728	1.92e-05	1.46e-06	0.1597	-4.8170376	-0.769514	393.53	POLR3K	RNA polymerase III subunit K
221504	1.92e-05	1.46e-06	0.1396	-4.8168349	-0.6726132	262.72	ZBTB9	zinc finger and BTB domain containing 9
6522	1.92e-05	1.46e-06	0.1623	-4.8167171	-0.7818026	2663.1	SLC4A2	solute carrier family 4 member 2
51763	1.93e-05	1.47e-06	0.1207	4.8151566	0.5813983	846.38	INPP5K	inositol polyphosphate-5-phosphatase K
51114	1.94e-05	1.48e-06	0.2142	-4.8141306	-1.0309999	2093.47	ZDHHC9	zinc finger DHHC-type palmitoyltransferase 9
10330	1.95e-05	1.48e-06	0.1106	-4.8135582	-0.5322911	1202.28	CNPY2	canopy FGF signaling regulator 2
2210	1.95e-05	1.49e-06	0.3292	-4.812953	-1.5844083	15.29	FCGR1BP	Fc gamma receptor Ib, pseudogene
132228	1.95e-05	1.49e-06	0.1665	-4.812623	-0.8014779	71.01	LSMEM2	leucine rich single-pass membrane protein 2
222658	1.96e-05	1.50e-06	0.1487	-4.8111517	-0.715641	1530.62	KCTD20	potassium channel tetramerization domain containing 20
53831	1.96e-05	1.50e-06	0.4331	-4.8112748	-2.0837834	17.64	GPR84	G protein-coupled receptor 84
107986178	1.98e-05	1.51e-06	0.2934	4.8099228	1.4113264	13.24	LOC107986178	uncharacterized LOC107986178
3178	1.99e-05	1.52e-06	0.1199	-4.8085273	-0.5765996	19633.93	HNRNPA1	heterogeneous nuclear ribonucleoprotein A1
105378520	1.99e-05	1.53e-06	0.449	4.807856	2.1589383	34.1	LOC105378520	uncharacterized LOC105378520
100302401	2.01e-05	1.54e-06	0.1919	-4.8058525	-0.9224061	20.6	RASAL2-AS1	RASAL2 antisense RNA 1
220002	2.01e-05	1.54e-06	0.1098	4.8056793	0.5278433	1043.86	CYB561A3	cytochrome b561 family member A3
51290	2.03e-05	1.56e-06	0.0866	-4.8036974	-0.4161254	761.54	ERGIC2	ERGIC and golgi 2
3276	2.03e-05	1.56e-06	0.1361	-4.8036809	-0.6538549	2451.02	PRMT1	protein arginine methyltransferase 1
92815	2.04e-05	1.56e-06	0.235	-4.8027856	-1.1287691	129.62	H2AC25	H2A clustered histone 25
2037	2.04e-05	1.57e-06	0.1871	-4.8027344	-0.8986161	4276.67	EPB41L2	erythrocyte membrane protein band 4.1 like 2
6256	2.04e-05	1.57e-06	0.1208	4.802489	0.5803746	3104.09	RXRA	retinoid X receptor alpha
9631	2.04e-05	1.57e-06	0.1775	-4.8021102	-0.85242	599.77	NUP155	nucleoporin 155
408	2.05e-05	1.58e-06	0.1178	4.8014044	0.565693	2078.91	ARRB1	arrestin beta 1
57132	2.06e-05	1.59e-06	0.1246	4.8000711	0.5982425	2457.34	CHMP1B	charged multivesicular body protein 1B
6373	2.06e-05	1.59e-06	0.4821	-4.7998214	-2.313761	65.01	CXCL11	C-X-C motif chemokine ligand 11
4673	2.08e-05	1.60e-06	0.1588	-4.7979237	-0.7617728	3776	NAP1L1	nucleosome assembly protein 1 like 1
112858	2.08e-05	1.60e-06	0.1738	-4.7977455	-0.8337269	503.99	TP53RK	TP53 regulating kinase
84524	2.08e-05	1.61e-06	0.1112	-4.7973925	-0.533431	237.02	ZC3H8	zinc finger CCCH-type containing 8
100874113	2.08e-05	1.61e-06	0.1398	-4.7973866	-0.6707685	38.78	YEATS2-AS1	YEATS2 antisense RNA 1
388228	2.08e-05	1.61e-06	0.3342	-4.7970096	-1.6031101	115.66	SBK1	SH3 domain binding kinase 1
9725	2.09e-05	1.62e-06	0.1579	-4.7961957	-0.7573057	4010.66	TMEM63A	transmembrane protein 63A
28452	2.10e-05	1.63e-06	0.3303	4.7951172	1.5837054	4374.91	IGHV3-7	immunoglobulin heavy variable 3-7
10944	2.12e-05	1.64e-06	0.1001	-4.7927748	-0.4799178	3364.36	C11orf58	chromosome 11 open reading frame 58
4015	2.12e-05	1.65e-06	0.3046	-4.7924167	-1.4595453	377.09	LOX	lysyl oxidase
1499	2.13e-05	1.65e-06	0.1039	-4.7915515	-0.4976061	9608.38	CTNNB1	catenin beta 1
64417	2.13e-05	1.65e-06	0.107	-4.791573	-0.5125058	240.03	TMEM267	transmembrane protein 267
5817	2.13e-05	1.65e-06	0.1428	-4.7915715	-0.6841803	1463.65	PVR	PVR cell adhesion molecule
203068	2.13e-05	1.66e-06	0.178	-4.7912688	-0.8528924	9164.19	TUBB	tubulin beta class I
7625	2.16e-05	1.68e-06	0.1481	-4.7886354	-0.709248	296.76	ZNF74	zinc finger protein 74
10228	2.17e-05	1.69e-06	0.087	-4.7875914	-0.4163106	865.9	STX6	syntaxin 6
8828	2.17e-05	1.69e-06	0.3104	-4.7874973	-1.4858858	808.41	NRP2	neuropilin 2
8624	2.17e-05	1.69e-06	0.1953	-4.7871177	-0.9348482	634.12	PSMG1	proteasome assembly chaperone 1
6201	2.17e-05	1.70e-06	0.1237	-4.7864293	-0.5918465	8804.83	RPS7	ribosomal protein S7
51654	2.17e-05	1.70e-06	0.1634	-4.7864404	-0.7820206	551.72	CDK5RAP1	CDK5 regulatory subunit associated protein 1
23394	2.17e-05	1.70e-06	0.137	-4.7861717	-0.6558726	2157.56	ADNP	activity dependent neuroprotector homeobox
580	2.18e-05	1.70e-06	0.1438	-4.785901	-0.6882281	201.16	BARD1	BRCA1 associated RING domain 1
2874	2.19e-05	1.72e-06	0.1084	4.7840282	0.5187507	1082.32	GPS2	G protein pathway suppressor 2
1512	2.20e-05	1.72e-06	0.1917	-4.7838614	-0.9172495	1462.59	CTSH	cathepsin H
10197	2.20e-05	1.72e-06	0.0988	-4.7837374	-0.4725839	2423.64	PSME3	proteasome activator subunit 3
90861	2.20e-05	1.72e-06	0.1264	-4.7835675	-0.6046468	2307.81	JPT2	Jupiter microtubule associated homolog 2
100861412	2.20e-05	1.72e-06	0.2321	-4.7833535	-1.1102471	30.06	FSBP	fibrinogen silencer binding protein
6636	2.22e-05	1.75e-06	0.1458	-4.7808669	-0.6969023	763.17	SNRPF	small nuclear ribonucleoprotein polypeptide F
192111	2.22e-05	1.75e-06	0.1281	-4.780695	-0.6122059	1009.99	PGAM5	PGAM family member 5, mitochondrial serine/threonine protein phosphatase
79805	2.23e-05	1.75e-06	0.3268	-4.7800237	-1.5619113	39.76	VASH2	vasohibin 2
9267	2.23e-05	1.75e-06	0.1077	4.7800749	0.5149089	1518.31	CYTH1	cytohesin 1
962	2.23e-05	1.75e-06	0.2305	4.7798778	1.101959	398.78	CD48	CD48 molecule
8771	2.23e-05	1.76e-06	0.455	-4.7797021	-2.1747994	189.56	TNFRSF6B	TNF receptor superfamily member 6b
10085	2.24e-05	1.77e-06	0.2367	4.7785386	1.1310872	1405.56	EDIL3	EGF like repeats and discoidin domains 3
8872	2.24e-05	1.77e-06	0.1256	-4.7780995	-0.599955	1345.21	CDC123	cell division cycle 123
9762	2.25e-05	1.78e-06	0.3392	-4.7773114	-1.6205729	860.12	LZTS3	leucine zipper tumor suppressor family member 3
1978	2.25e-05	1.78e-06	0.1851	-4.7768725	-0.8843701	591.36	EIF4EBP1	eukaryotic translation initiation factor 4E binding protein 1
374393	2.25e-05	1.78e-06	0.2701	-4.7769703	-1.2901528	298.07	FAM111B	FAM111 trypsin like peptidase B
338707	2.26e-05	1.79e-06	0.4196	-4.7758532	-2.0040732	203.64	B4GALNT4	beta-1,4-N-acetyl-galactosaminyltransferase 4
26504	2.27e-05	1.80e-06	0.2176	4.775215	1.0392067	4043.45	CNNM4	cyclin and CBS domain divalent metal cation transport mediator 4
106478956	2.27e-05	1.80e-06	0.1376	-4.7749277	-0.6572276	73.29	MDC1-AS1	MDC1 antisense RNA 1
4033	2.27e-05	1.80e-06	0.3225	4.7749135	1.539707	262.29	IRAG2	inositol 1,4,5-triphosphate receptor associated 2
55114	2.27e-05	1.80e-06	0.0806	4.7745631	0.3846913	1499.89	ARHGAP17	Rho GTPase activating protein 17
140564	2.27e-05	1.80e-06	0.1816	4.7741985	0.8667851	142.07	APOBEC3D	apolipoprotein B mRNA editing enzyme catalytic subunit 3D
253832	2.29e-05	1.82e-06	0.1362	-4.7723596	-0.6497637	2640.78	ZDHHC20	zinc finger DHHC-type palmitoyltransferase 20
5902	2.29e-05	1.82e-06	0.1593	-4.7721191	-0.7599786	1516.81	RANBP1	RAN binding protein 1
2491	2.30e-05	1.83e-06	0.2853	-4.7712082	-1.3610627	136.64	CENPI	centromere protein I
10146	2.30e-05	1.83e-06	0.1071	-4.770862	-0.5109818	3005.7	G3BP1	G3BP stress granule assembly factor 1
113026	2.31e-05	1.84e-06	0.2567	4.7704839	1.2244789	4299.63	PLCD3	phospholipase C delta 3
51631	2.34e-05	1.86e-06	0.0768	-4.7675612	-0.3663127	1052.89	LUC7L2	LUC7 like 2, pre-mRNA splicing factor
9099	2.34e-05	1.87e-06	0.3848	4.7675151	1.8344315	261.17	USP2	ubiquitin specific peptidase 2
55425	2.37e-05	1.89e-06	0.156	-4.7649537	-0.7433442	630.59	GPALPP1	GPALPP motifs containing 1
55795	2.37e-05	1.89e-06	0.1401	-4.7648368	-0.6673515	841.8	PCID2	PCI domain containing 2
100129484	2.37e-05	1.89e-06	0.2379	-4.7646449	-1.1335622	65.9	LINC02983	long intergenic non-protein coding RNA 2983
60481	2.37e-05	1.90e-06	0.2633	-4.7640534	-1.2542486	883.63	ELOVL5	ELOVL fatty acid elongase 5
2125	2.38e-05	1.90e-06	0.2385	-4.7632942	-1.1359402	1715.81	EVPL	envoplakin
284403	2.39e-05	1.92e-06	0.2598	-4.7621858	-1.2369792	163.32	WDR62	WD repeat domain 62
2717	2.39e-05	1.91e-06	0.1634	-4.7622276	-0.7780043	349.4	GLA	galactosidase alpha
79705	2.39e-05	1.92e-06	0.1043	4.7619958	0.4968134	1431.66	LRRK1	leucine rich repeat kinase 1
308	2.39e-05	1.92e-06	0.1528	-4.7615253	-0.7274845	3204.49	ANXA5	annexin A5
92370	2.40e-05	1.92e-06	0.1255	-4.7612354	-0.5973279	277.98	PXYLP1	2-phosphoxylose phosphatase 1
1108	2.40e-05	1.93e-06	0.0802	-4.761093	-0.3820183	5330.93	CHD4	chromodomain helicase DNA binding protein 4
641467	2.40e-05	1.93e-06	0.1225	-4.7604694	-0.5831388	126.36	TSC22D1-AS1	TSC22D1 antisense RNA 1
948	2.40e-05	1.93e-06	0.2705	4.7601525	1.2876535	487.1	CD36	CD36 molecule
130589	2.40e-05	1.94e-06	0.1405	4.7599962	0.668693	1508.97	GALM	galactose mutarotase
10370	2.41e-05	1.94e-06	0.2142	4.7592267	1.0192637	1786.07	CITED2	Cbp/p300 interacting transactivator with Glu/Asp rich carboxy-terminal domain 2
7913	2.42e-05	1.96e-06	0.1641	-4.7578006	-0.7807793	3591.11	DEK	DEK proto-oncogene
113115	2.42e-05	1.96e-06	0.2895	-4.7578216	-1.3776113	88.25	MTFR2	mitochondrial fission regulator 2
91147	2.42e-05	1.96e-06	0.1921	-4.7578077	-0.9141072	105.99	TMEM67	transmembrane protein 67
51154	2.44e-05	1.97e-06	0.1314	-4.7562063	-0.6248538	682.01	MRTO4	MRT4 homolog, ribosome maturation factor
8520	2.44e-05	1.97e-06	0.0833	-4.7560054	-0.3961517	826.94	HAT1	histone acetyltransferase 1
2743	2.44e-05	1.97e-06	0.3945	-4.7561157	-1.8764171	15.14	GLRB	glycine receptor beta
83637	2.44e-05	1.98e-06	0.1618	-4.7558108	-0.7693798	2932.47	ZMIZ2	zinc finger MIZ-type containing 2
64065	2.45e-05	1.98e-06	0.1847	-4.7551856	-0.878317	4726.25	PERP	p53 apoptosis effector related to PMP22
56683	2.45e-05	1.99e-06	0.1024	-4.7548777	-0.4870736	700.44	CFAP298	cilia and flagella associated protein 298
6241	2.46e-05	2.00e-06	0.3092	-4.7536285	-1.4696919	1222.81	RRM2	ribonucleotide reductase regulatory subunit M2
83877	2.47e-05	2.01e-06	0.0757	-4.752742	-0.3596437	915.03	TM2D2	TM2 domain containing 2
9854	2.47e-05	2.01e-06	0.1405	4.7525185	0.667515	1003.11	C2CD2L	C2CD2 like
105373428	2.48e-05	2.02e-06	0.2495	-4.7509895	-1.1851978	16.76	LOC105373428	uncharacterized LOC105373428
2838	2.48e-05	2.02e-06	0.4701	4.7516744	2.2339392	716.35	GPR15	G protein-coupled receptor 15
8870	2.48e-05	2.02e-06	0.288	-4.7514682	-1.3686371	2621.61	IER3	immediate early response 3
26147	2.48e-05	2.02e-06	0.2115	-4.7514806	-1.0047498	639.16	PHF19	PHD finger protein 19
220972	2.48e-05	2.02e-06	0.1695	4.751193	0.8051395	1327.59	MARCHF8	membrane associated ring-CH-type finger 8
25996	2.48e-05	2.02e-06	0.1452	-4.7512782	-0.6898555	1098.26	REXO2	RNA exonuclease 2
79680	2.48e-05	2.02e-06	0.1308	-4.7509896	-0.6216383	501	RTL10	retrotransposon Gag like 10
407975	2.49e-05	2.04e-06	0.357	-4.7498668	-1.6955763	58.48	MIR17HG	miR-17-92a-1 cluster host gene
5747	2.52e-05	2.06e-06	0.1079	-4.7478523	-0.5123882	2263.58	PTK2	protein tyrosine kinase 2
55035	2.52e-05	2.06e-06	0.1739	-4.7477333	-0.8258113	876.48	NOL8	nucleolar protein 8
29889	2.52e-05	2.06e-06	0.1109	-4.747512	-0.5263055	1123.97	GNL2	G protein nucleolar 2
64434	2.52e-05	2.06e-06	0.1383	-4.7470526	-0.6565469	623.98	NOM1	nucleolar protein with MIF4G domain 1
157922	2.52e-05	2.06e-06	0.1466	-4.7470423	-0.6958488	708.81	CAMSAP1	calmodulin regulated spectrin associated protein 1
55622	2.52e-05	2.07e-06	0.1062	-4.7467863	-0.5040897	392.19	TTC27	tetratricopeptide repeat domain 27
79943	2.53e-05	2.07e-06	0.1479	-4.7460646	-0.7021585	328.46	ZNF696	zinc finger protein 696
6786	2.54e-05	2.08e-06	0.1267	4.7451382	0.6012052	2005.05	STIM1	stromal interaction molecule 1
445347	2.54e-05	2.09e-06	0.3152	4.7448319	1.4957932	50.41	TARP	TCR gamma alternate reading frame protein
9532	2.55e-05	2.09e-06	0.329	-4.744427	-1.5609557	283.38	BAG2	BAG cochaperone 2
105371084	2.55e-05	2.10e-06	0.1469	-4.7438765	-0.6970516	262.27	RSL1D1-DT	RSL1D1 divergent transcript
58478	2.56e-05	2.11e-06	0.1563	-4.7430387	-0.7411866	963.96	ENOPH1	enolase-phosphatase 1
149111	2.56e-05	2.11e-06	0.2532	-4.742815	-1.2009183	40.16	CNIH3	cornichon family AMPA receptor auxiliary protein 3
11047	2.56e-05	2.11e-06	0.1779	-4.7426439	-0.8435318	2343.96	ADRM1	ADRM1 26S proteasome ubiquitin receptor
54929	2.56e-05	2.11e-06	0.1624	-4.7424926	-0.7702658	531	TMEM161A	transmembrane protein 161A
8260	2.58e-05	2.13e-06	0.1638	-4.7407042	-0.7763357	798.89	NAA10	N-alpha-acetyltransferase 10, NatA catalytic subunit
10060	2.59e-05	2.13e-06	0.2413	-4.74026	-1.1437538	74.23	ABCC9	ATP binding cassette subfamily C member 9
9262	2.59e-05	2.14e-06	0.1767	4.7400993	0.8377831	1096.12	STK17B	serine/threonine kinase 17b
25840	2.62e-05	2.16e-06	0.2815	4.7376465	1.3337016	2737.31	METTL7A	methyltransferase like 7A
7782	2.62e-05	2.17e-06	0.1818	4.7369374	0.8611924	319.77	SLC30A4	solute carrier family 30 member 4
23139	2.66e-05	2.20e-06	0.1514	4.7339613	0.7167576	3187.85	MAST2	microtubule associated serine/threonine kinase 2
51622	2.66e-05	2.20e-06	0.1096	-4.7340683	-0.5186815	731.11	CCZ1	CCZ1 homolog, vacuolar protein trafficking and biogenesis associated
55532	2.67e-05	2.21e-06	0.5816	4.732929	2.7527958	369.66	SLC30A10	solute carrier family 30 member 10
27334	2.67e-05	2.22e-06	0.2576	4.7326006	1.2191452	100.27	P2RY10	P2Y receptor family member 10
110091775	2.68e-05	2.22e-06	0.1079	-4.7318526	-0.5106768	469.94	CFAP298-TCP10L	CFAP298-TCP10L readthrough
1293	2.70e-05	2.24e-06	0.3402	-4.7301076	-1.6089662	10196.37	COL6A3	collagen type VI alpha 3 chain
55705	2.71e-05	2.25e-06	0.1057	-4.7293712	-0.4999967	1215.09	IPO9	importin 9
255308	2.71e-05	2.25e-06	0.1444	-4.7293854	-0.6831284	128.16	EIF2S3B	eukaryotic translation initiation factor 2 subunit gamma B
3738	2.71e-05	2.26e-06	0.3217	4.7290781	1.5213429	271.73	KCNA3	potassium voltage-gated channel subfamily A member 3
100128054	2.71e-05	2.26e-06	0.2707	4.7289096	1.280095	43.8	PLCE1-AS1	PLCE1 antisense RNA 1
55732	2.72e-05	2.26e-06	0.1407	-4.7282505	-0.6651635	234.14	C1orf112	chromosome 1 open reading frame 112
102723766	2.72e-05	2.27e-06	0.3541	4.7281485	1.6742658	82.97	LINC02362	long intergenic non-protein coding RNA 2362
389792	2.73e-05	2.27e-06	0.2441	-4.7273494	-1.1539995	318.58	IER5L	immediate early response 5 like
3984	2.77e-05	2.31e-06	0.1428	-4.7241645	-0.6743797	861.21	LIMK1	LIM domain kinase 1
100506127	2.78e-05	2.32e-06	0.1875	-4.7229561	-0.885537	132.25	GVQW3	GVQW motif containing 3
374	2.79e-05	2.33e-06	0.3921	-4.7228103	-1.8516785	1113.43	AREG	amphiregulin
23367	2.79e-05	2.33e-06	0.1067	-4.7225545	-0.503715	4954.46	LARP1	La ribonucleoprotein 1, translational regulator
5003	2.82e-05	2.36e-06	0.2398	4.7199492	1.1318862	622.78	SLC22A18AS	SLC22A18 antisense RNA
25984	2.83e-05	2.37e-06	0.8	-4.7190449	-3.7751008	373.56	KRT23	keratin 23
653381	2.85e-05	2.39e-06	0.2491	-4.7174898	-1.1750648	275.08	SORD2P	sorbitol dehydrogenase 2, pseudogene
3033	2.86e-05	2.39e-06	0.1508	4.717066	0.7114313	2831.78	HADH	hydroxyacyl-CoA dehydrogenase
286190	2.86e-05	2.40e-06	0.2212	-4.7165783	-1.0435348	163.55	LACTB2-AS1	LACTB2 antisense RNA 1
101928387	2.86e-05	2.40e-06	0.2378	4.7165748	1.1214046	20.22	LOC101928387	uncharacterized LOC101928387
103021294	2.86e-05	2.40e-06	0.146	-4.7164164	-0.6886583	799.49	ABALON	apoptotic BCL2L1-antisense long non-coding RNA
339778	2.87e-05	2.41e-06	0.4346	-4.715775	-2.0495677	38.91	FAM166C	family with sequence similarity 166 member C
50	2.87e-05	2.41e-06	0.1425	4.7157322	0.6718368	4611.25	ACO2	aconitase 2
100506542	2.87e-05	2.41e-06	0.2961	4.7154528	1.3961234	72.98	LINC01082	long intergenic non-protein coding RNA 1082
55601	2.87e-05	2.42e-06	0.214	4.7148713	1.0088363	1361.89	DDX60	DExD/H-box helicase 60
64699	2.89e-05	2.43e-06	0.3396	-4.713636	-1.6006255	123.89	TMPRSS3	transmembrane serine protease 3
80183	2.90e-05	2.44e-06	0.3226	-4.7127189	-1.5204682	1319.39	RUBCNL	rubicon like autophagy enhancer
80381	2.91e-05	2.45e-06	0.1608	-4.7119635	-0.757622	1463.17	CD276	CD276 molecule
11215	2.93e-05	2.48e-06	0.1557	-4.7101496	-0.7331646	1572.45	AKAP11	A-kinase anchoring protein 11
3646	2.94e-05	2.49e-06	0.1541	-4.7092437	-0.725721	5918.73	EIF3E	eukaryotic translation initiation factor 3 subunit E
3539	2.94e-05	2.49e-06	0.3357	4.709158	1.5808315	10198.48	IGLC3	immunoglobulin lambda constant 3 (Kern-Oz+ marker)
6573	2.94e-05	2.49e-06	0.2024	-4.7090127	-0.9530673	704.47	SLC19A1	solute carrier family 19 member 1
389791	2.95e-05	2.49e-06	0.3197	-4.7086456	-1.5055233	19.2	PTGES2-AS1	PTGES2 antisense RNA 1 (head to head)
653	2.96e-05	2.50e-06	0.3744	4.7078897	1.7627271	206.83	BMP5	bone morphogenetic protein 5
4855	2.97e-05	2.51e-06	0.2416	-4.7071819	-1.1372009	344.08	NOTCH4	notch receptor 4
25913	2.97e-05	2.52e-06	0.1556	-4.706787	-0.7323037	327.95	POT1	protection of telomeres 1
9820	2.98e-05	2.52e-06	0.1198	-4.7062544	-0.5637489	1018.87	CUL7	cullin 7
79161	2.99e-05	2.53e-06	0.1542	-4.7053993	-0.7253545	378.77	TMEM243	transmembrane protein 243
28950	2.99e-05	2.54e-06	0.3246	4.7051283	1.5272337	2551.87	IGKJ1	immunoglobulin kappa joining 1
90355	2.99e-05	2.54e-06	0.1923	4.704672	0.9047063	941.14	MACIR	macrophage immunometabolism regulator
6780	3.01e-05	2.56e-06	0.1252	-4.7032444	-0.5888556	3708.59	STAU1	staufen double-stranded RNA binding protein 1
283897	3.01e-05	2.56e-06	0.2982	4.7029734	1.4022815	124.15	C16orf54	chromosome 16 open reading frame 54
55640	3.01e-05	2.57e-06	0.2368	4.7028462	1.1137081	332.24	FLVCR2	FLVCR heme transporter 2
22903	3.02e-05	2.57e-06	0.17	4.7022239	0.7994404	1358.79	BTBD3	BTB domain containing 3
54552	3.03e-05	2.58e-06	0.1398	-4.7015401	-0.6574034	728.64	GNL3L	G protein nucleolar 3 like
6873	3.03e-05	2.59e-06	0.1495	-4.7011913	-0.7030539	732.3	TAF2	TATA-box binding protein associated factor 2
161176	3.05e-05	2.60e-06	0.1828	4.7001897	0.8590018	295.86	SYNE3	spectrin repeat containing nuclear envelope family member 3
80781	3.05e-05	2.60e-06	0.2894	-4.6997967	-1.3599174	3972.86	COL18A1	collagen type XVIII alpha 1 chain
151507	3.07e-05	2.63e-06	0.1913	-4.6981546	-0.8985767	100.12	MSL3P1	MSL complex subunit 3 pseudogene 1
11099	3.09e-05	2.64e-06	0.1983	4.6971786	0.931461	885.81	PTPN21	protein tyrosine phosphatase non-receptor type 21
51430	3.09e-05	2.65e-06	0.0986	-4.6966087	-0.4632958	853.14	SUCO	SUN domain containing ossification factor
654364	3.10e-05	2.65e-06	0.136	-4.6959165	-0.6384594	4346.34	NME1-NME2	NME1-NME2 readthrough
3490	3.11e-05	2.66e-06	0.2529	-4.69527	-1.1872254	4612.22	IGFBP7	insulin like growth factor binding protein 7
57819	3.11e-05	2.66e-06	0.1433	-4.6952063	-0.6728409	498.44	LSM2	LSM2 homolog, U6 small nuclear RNA and mRNA degradation associated
27181	3.12e-05	2.68e-06	0.2991	4.6942298	1.4039012	67.75	SIGLEC8	sialic acid binding Ig like lectin 8
245972	3.13e-05	2.69e-06	0.3835	4.6935257	1.8000785	73.86	ATP6V0D2	ATPase H+ transporting V0 subunit d2
1024	3.13e-05	2.69e-06	0.2796	-4.6935311	-1.3122672	902.73	CDK8	cyclin dependent kinase 8
2124	3.13e-05	2.69e-06	0.2385	4.6934044	1.1195061	478.79	EVI2B	ecotropic viral integration site 2B
3683	3.15e-05	2.70e-06	0.2345	4.6921436	1.1001924	621.29	ITGAL	integrin subunit alpha L
220992	3.15e-05	2.71e-06	0.2176	-4.691809	-1.0207708	99.33	ZNF485	zinc finger protein 485
16	3.17e-05	2.72e-06	0.1365	-4.6905977	-0.6404285	2961.67	AARS1	alanyl-tRNA synthetase 1
63027	3.19e-05	2.75e-06	0.2237	4.6888507	1.0490527	2846.44	SLC22A23	solute carrier family 22 member 23
54474	3.21e-05	2.77e-06	0.3729	4.6875415	1.7478774	19695.46	KRT20	keratin 20
26164	3.21e-05	2.77e-06	0.1394	-4.6873623	-0.6532427	966.61	MTG2	mitochondrial ribosome associated GTPase 2
105377483	3.22e-05	2.78e-06	0.6152	4.6867731	2.8832116	43.4	LOC105377483	uncharacterized LOC105377483
96597	3.23e-05	2.79e-06	0.4291	4.6860514	2.0107231	35.61	TBC1D27P	TBC1 domain family member 27, pseudogene
115817	3.25e-05	2.80e-06	0.1357	4.6847044	0.6357678	735.32	DHRS1	dehydrogenase/reductase 1
2182	3.25e-05	2.81e-06	0.176	-4.6846048	-0.8243654	857.51	ACSL4	acyl-CoA synthetase long chain family member 4
66005	3.26e-05	2.82e-06	0.0852	-4.6834321	-0.3990899	1405.53	CHID1	chitinase domain containing 1
7263	3.27e-05	2.83e-06	0.2462	4.6829965	1.1531178	4151.9	TST	thiosulfate sulfurtransferase
100505938	3.32e-05	2.87e-06	0.338	-4.6797919	-1.5816783	20.33	ICA1-AS1	ICA1 antisense RNA 1
84057	3.33e-05	2.89e-06	0.2876	-4.6788096	-1.3456298	56.6	MND1	meiotic nuclear divisions 1
7851	3.33e-05	2.89e-06	0.2841	4.6785963	1.3293951	3593.71	MALL	mal, T cell differentiation protein like
121642	3.34e-05	2.89e-06	0.1429	-4.6781832	-0.6686565	209.88	ALKBH2	alkB homolog 2, alpha-ketoglutarate dependent dioxygenase
9289	3.38e-05	2.94e-06	0.2096	-4.6752591	-0.9801648	2756.02	ADGRG1	adhesion G protein-coupled receptor G1
10846	3.40e-05	2.96e-06	0.2857	-4.673846	-1.3351743	52.21	PDE10A	phosphodiesterase 10A
6583	3.42e-05	2.98e-06	0.2075	4.6724893	0.9694661	113.82	SLC22A4	solute carrier family 22 member 4
3735	3.46e-05	3.01e-06	0.1298	-4.6702687	-0.6060726	2991.51	KARS1	lysyl-tRNA synthetase 1
113802	3.48e-05	3.03e-06	0.1937	-4.6689017	-0.9042586	311.11	HENMT1	HEN methyltransferase 1
6597	3.49e-05	3.04e-06	0.1294	-4.6681312	-0.6039639	3716.42	SMARCA4	SWI/SNF related, matrix associated, actin dependent regulator of chromatin, subfamily a, member 4
3799	3.52e-05	3.07e-06	0.1373	-4.6662434	-0.6404508	5742.23	KIF5B	kinesin family member 5B
7060	3.54e-05	3.09e-06	0.5355	-4.6649406	-2.4982642	215.7	THBS4	thrombospondin 4
101928745	3.56e-05	3.11e-06	0.3129	-4.6635284	-1.4593313	140.49	LL21NC02-21A1.1	uncharacterized LL21NC02-21A1.1
6461	3.57e-05	3.12e-06	0.1181	-4.6629947	-0.5506595	743.6	SHB	SH2 domain containing adaptor protein B
9772	3.58e-05	3.13e-06	0.1212	4.662104	0.5651053	2730.37	TMEM94	transmembrane protein 94
388585	3.62e-05	3.16e-06	0.3501	4.6599651	1.6315366	11.07	HES5	hes family bHLH transcription factor 5
4928	3.63e-05	3.17e-06	0.1108	-4.6592648	-0.5162597	2061.79	NUP98	nucleoporin 98 and 96 precursor
10195	3.64e-05	3.19e-06	0.1567	-4.6584105	-0.7298141	809.65	ALG3	ALG3 alpha-1,3- mannosyltransferase
115004	3.64e-05	3.19e-06	0.2002	-4.6580545	-0.93238	143.88	CGAS	cyclic GMP-AMP synthase
4577	3.64e-05	3.19e-06	0.3189	-4.6580537	-1.4856046	1203.05	TRNV	tRNA-Val
55215	3.65e-05	3.20e-06	0.2129	-4.6578233	-0.9917024	732.29	FANCI	FA complementation group I
60487	3.65e-05	3.20e-06	0.1368	-4.6572528	-0.6369303	326.13	TRMT11	tRNA methyltransferase 11 homolog
643008	3.66e-05	3.21e-06	0.3222	4.6568743	1.5006642	223.5	SMIM5	small integral membrane protein 5
50807	3.66e-05	3.22e-06	0.2022	-4.6565048	-0.9416177	714.49	ASAP1	ArfGAP with SH3 domain, ankyrin repeat and PH domain 1
3899	3.70e-05	3.25e-06	0.3211	4.6544973	1.4946287	113.85	AFF3	ALF transcription elongation factor 3
993	3.72e-05	3.27e-06	0.2544	-4.653205	-1.1838613	266.78	CDC25A	cell division cycle 25A
10875	3.73e-05	3.28e-06	0.2578	4.652501	1.1995398	1754.74	FGL2	fibrinogen like 2
771	3.74e-05	3.29e-06	0.3068	4.6518407	1.4270151	7835.25	CA12	carbonic anhydrase 12
7421	3.74e-05	3.29e-06	0.1857	4.6516399	0.8636323	4147.58	VDR	vitamin D receptor
116461	3.74e-05	3.30e-06	0.1367	-4.6510804	-0.6356697	369.46	TSEN15	tRNA splicing endonuclease subunit 15
23151	3.74e-05	3.30e-06	0.153	4.6511433	0.7116708	2633.61	GRAMD4	GRAM domain containing 4
8565	3.75e-05	3.30e-06	0.1488	-4.6509312	-0.6919295	1528.11	YARS1	tyrosyl-tRNA synthetase 1
26770	3.76e-05	3.32e-06	0.2382	-4.650036	-1.1075926	15.48	SNORD79	small nucleolar RNA, C/D box 79
439965	3.76e-05	3.32e-06	0.1456	-4.6500572	-0.677127	230.41	SHLD2P3	shieldin complex subunit 2 pseudogene 3
10075	3.76e-05	3.33e-06	0.0961	-4.6495864	-0.4470507	5680.18	HUWE1	HECT, UBA and WWE domain containing E3 ubiquitin protein ligase 1
150684	3.78e-05	3.34e-06	0.0727	-4.6486051	-0.3381663	675.29	COMMD1	copper metabolism domain containing 1
25825	3.80e-05	3.36e-06	0.2603	-4.6474942	-1.2097508	2121.21	BACE2	beta-secretase 2
1521	3.80e-05	3.37e-06	0.3215	4.6471425	1.4938703	103.58	CTSW	cathepsin W
3192	3.82e-05	3.38e-06	0.0972	-4.6459706	-0.4515052	9029.98	HNRNPU	heterogeneous nuclear ribonucleoprotein U
100506299	3.82e-05	3.38e-06	0.2199	4.6459738	1.0214288	36.8	ID2-AS1	ID2 antisense RNA 1
83943	3.82e-05	3.39e-06	0.1874	-4.6459208	-0.8705331	184.95	IMMP2L	inner mitochondrial membrane peptidase subunit 2
84067	3.83e-05	3.40e-06	0.1073	4.6450776	0.4984924	2190.25	FHIP1B	FHF complex subunit HOOK interacting protein 1B
4891	3.83e-05	3.40e-06	0.1839	-4.6451699	-0.8540528	1320.68	SLC11A2	solute carrier family 11 member 2
6632	3.83e-05	3.40e-06	0.1397	-4.6450542	-0.6487894	884.06	SNRPD1	small nuclear ribonucleoprotein D1 polypeptide
85301	3.83e-05	3.40e-06	0.2971	-4.6448119	-1.3797427	756.01	COL27A1	collagen type XXVII alpha 1 chain
83547	3.83e-05	3.41e-06	0.2435	4.6446915	1.1311072	639.1	RILP	Rab interacting lysosomal protein
649179	3.83e-05	3.41e-06	0.3999	4.6445494	1.8575564	19.61	PRAMENP	PRAME N-terminal like, pseudogene
401492	3.85e-05	3.43e-06	0.5273	-4.6434498	-2.448695	20.84	LINC01235	long intergenic non-protein coding RNA 1235
5719	3.86e-05	3.44e-06	0.0915	-4.6426838	-0.4249956	2212.95	PSMD13	proteasome 26S subunit, non-ATPase 13
51678	3.88e-05	3.46e-06	0.2939	-4.6415067	-1.3640711	131.99	PALS2	protein associated with LIN7 2, MAGUK p55 family member
11004	3.89e-05	3.48e-06	0.2665	-4.6403026	-1.2365361	419.44	KIF2C	kinesin family member 2C
8570	3.89e-05	3.48e-06	0.1277	-4.640299	-0.592524	5775.94	KHSRP	KH-type splicing regulatory protein
6753	3.89e-05	3.48e-06	0.2916	4.6404893	1.3533349	22.81	SSTR3	somatostatin receptor 3
1269	3.91e-05	3.49e-06	0.3748	4.6395994	1.7390411	23.14	CNR2	cannabinoid receptor 2
10694	3.91e-05	3.49e-06	0.1647	-4.6393983	-0.7640313	3232.92	CCT8	chaperonin containing TCP1 subunit 8
84954	3.91e-05	3.50e-06	0.1634	4.6391854	0.7580887	947.47	MPND	MPN domain containing
101927155	3.91e-05	3.50e-06	0.2338	-4.6387656	-1.0846132	56.06	LMO7-AS1	LMO7 antisense RNA 1
221960	3.93e-05	3.52e-06	0.1254	-4.6376876	-0.5817314	791.61	CCZ1B	CCZ1 homolog B, vacuolar protein trafficking and biogenesis associated
51649	3.94e-05	3.54e-06	0.1446	-4.6369068	-0.6703315	744.88	MRPS23	mitochondrial ribosomal protein S23
6967	3.98e-05	3.57e-06	0.3408	4.6349981	1.5794006	20.71	TRGC2	T cell receptor gamma constant 2
79023	4.01e-05	3.60e-06	0.1363	-4.6330316	-0.6315891	389.12	NUP37	nucleoporin 37
563	4.02e-05	3.61e-06	0.4633	-4.6326839	-2.1462651	604.1	AZGP1	alpha-2-glycoprotein 1, zinc-binding
677805	4.02e-05	3.61e-06	0.2533	-4.6325006	-1.1732244	14.98	SNORA18	small nucleolar RNA, H/ACA box 18
55166	4.07e-05	3.66e-06	0.1693	-4.6295602	-0.7839554	107.69	CENPQ	centromere protein Q
84138	4.07e-05	3.67e-06	0.1023	-4.6294787	-0.4734066	639.61	SLC7A6OS	solute carrier family 7 member 6 opposite strand
100887750	4.09e-05	3.68e-06	0.1752	-4.6286246	-0.811134	194.16	MRPS31P5	mitochondrial ribosomal protein S31 pseudogene 5
1734	4.09e-05	3.68e-06	0.3643	-4.6286418	-1.6862778	156.76	DIO2	iodothyronine deiodinase 2
100125556	4.10e-05	3.69e-06	0.1985	-4.6279639	-0.9187967	43.3	FAM86JP	family with sequence similarity 86, member A pseudogene
338094	4.10e-05	3.70e-06	0.2074	4.627788	0.9598929	256.46	FAM151A	family with sequence similarity 151 member A
10537	4.11e-05	3.71e-06	0.4269	-4.6272608	-1.9752728	1259.88	UBD	ubiquitin D
2950	4.12e-05	3.72e-06	0.1857	-4.6264788	-0.8590162	4656.14	GSTP1	glutathione S-transferase pi 1
102723722	4.13e-05	3.74e-06	0.2116	4.6256034	0.9789397	59.08	LOC102723722	uncharacterized LOC102723722
8647	4.14e-05	3.74e-06	0.5801	4.6253599	2.6832192	130.42	ABCB11	ATP binding cassette subfamily B member 11
5125	4.14e-05	3.75e-06	0.2765	4.6250002	1.2788917	1286.24	PCSK5	proprotein convertase subtilisin/kexin type 5
11126	4.16e-05	3.77e-06	0.3946	4.6237683	1.8245793	38.16	CD160	CD160 molecule
1776	4.18e-05	3.78e-06	0.3826	4.62288	1.7689335	314.62	DNASE1L3	deoxyribonuclease 1 like 3
5955	4.22e-05	3.82e-06	0.1033	-4.6208657	-0.4771939	978.48	RCN2	reticulocalbin 2
10413	4.22e-05	3.82e-06	0.1526	-4.6207371	-0.7052524	2340.92	YAP1	Yes1 associated transcriptional regulator
100873975	4.24e-05	3.85e-06	0.3023	4.6191712	1.3965288	13.11	CNTN4-AS1	CNTN4 antisense RNA 1
23509	4.24e-05	3.85e-06	0.1899	-4.61921	-0.8770276	2652.54	POFUT1	protein O-fucosyltransferase 1
5718	4.29e-05	3.89e-06	0.0959	-4.6169109	-0.4429056	861.88	PSMD12	proteasome 26S subunit, non-ATPase 12
101928058	4.30e-05	3.91e-06	0.2786	4.616123	1.28624	33.97	KBTBD11-AS1	KBTBD11 antisense RNA 1
10926	4.31e-05	3.92e-06	0.2203	-4.615607	-1.0169544	252.22	DBF4	DBF4 zinc finger
101928405	4.34e-05	3.95e-06	0.5062	4.6142569	2.3359202	51.55	LINC02023	long intergenic non-protein coding RNA 2023
121457	4.37e-05	3.97e-06	0.1618	-4.6127402	-0.7461211	181.06	IKBIP	IKBKB interacting protein
64946	4.38e-05	3.99e-06	0.2189	-4.6119138	-1.0095491	121.53	CENPH	centromere protein H
100505839	4.38e-05	3.99e-06	0.4793	-4.612019	-2.2104999	40.44	SH3PXD2A-AS1	SH3PXD2A antisense RNA 1
4734	4.39e-05	4.01e-06	0.2095	-4.6110228	-0.9658975	326.59	NEDD4	NEDD4 E3 ubiquitin protein ligase
116113	4.41e-05	4.03e-06	0.1759	-4.6099246	-0.810995	2276.65	FOXP4	forkhead box P4
84303	4.42e-05	4.04e-06	0.1779	-4.6094231	-0.8202232	208.71	CHCHD6	coiled-coil-helix-coiled-coil-helix domain containing 6
7422	4.42e-05	4.04e-06	0.2364	-4.6094497	-1.0895509	3590.92	VEGFA	vascular endothelial growth factor A
25907	4.42e-05	4.04e-06	0.2983	-4.6092097	-1.3748985	103.09	TMEM158	transmembrane protein 158
9791	4.42e-05	4.05e-06	0.1419	-4.6089619	-0.653833	1961.47	PTDSS1	phosphatidylserine synthase 1
84278	4.42e-05	4.05e-06	0.1406	-4.6088396	-0.6481584	122.41	MFSD14CP	major facilitator superfamily domain containing 14C, pseudogene
89890	4.43e-05	4.05e-06	0.1638	-4.6086014	-0.7549942	290.41	KBTBD6	kelch repeat and BTB domain containing 6
840	4.43e-05	4.06e-06	0.2112	4.6083352	0.9734628	3293.12	CASP7	caspase 7
9183	4.43e-05	4.06e-06	0.1137	-4.6081332	-0.5239527	376.54	ZW10	zw10 kinetochore protein
4837	4.44e-05	4.07e-06	0.3594	-4.6077222	-1.6560221	540.21	NNMT	nicotinamide N-methyltransferase
100616668	4.44e-05	4.07e-06	0.151	-4.6078085	-0.6959754	117.08	TPTE2P5	TPTE2 pseudogene 5
107984690	4.45e-05	4.08e-06	0.3059	-4.6071123	-1.409148	25.82	LOC107984690	uncharacterized LOC107984690
58477	4.45e-05	4.09e-06	0.1325	-4.6066439	-0.6103743	1321.19	SRPRB	SRP receptor subunit beta
133121	4.47e-05	4.11e-06	0.4191	4.6056692	1.930247	39.52	ENPP6	ectonucleotide pyrophosphatase/phosphodiesterase 6
84000	4.47e-05	4.11e-06	0.5098	-4.605639	-2.3478952	105	TMPRSS13	transmembrane serine protease 13
2681	4.47e-05	4.11e-06	0.2847	4.6054886	1.3110445	169.14	GGTA1	glycoprotein alpha-galactosyltransferase 1 (inactive)
105375430	4.47e-05	4.12e-06	0.2825	-4.6052188	-1.3010293	14.69	SLC12A9-AS1	SLC12A9 antisense RNA 1
8504	4.52e-05	4.17e-06	0.0987	-4.602639	-0.4540795	219.99	PEX3	peroxisomal biogenesis factor 3
83959	4.52e-05	4.17e-06	0.4889	-4.6026522	-2.2502195	125.65	SLC4A11	solute carrier family 4 member 11
57823	4.55e-05	4.20e-06	0.3079	4.6013648	1.4167128	885.79	SLAMF7	SLAM family member 7
1459	4.59e-05	4.24e-06	0.1406	-4.5991971	-0.6468034	540.53	CSNK2A2	casein kinase 2 alpha 2
28949	4.60e-05	4.24e-06	0.3392	4.5990494	1.5600676	2301.24	IGKJ2	immunoglobulin kappa joining 2
51319	4.60e-05	4.25e-06	0.1233	-4.5988983	-0.5671651	410.88	RSRC1	arginine and serine rich coiled-coil 1
10446	4.61e-05	4.26e-06	0.4316	4.598033	1.9845492	742.52	LRRN2	leucine rich repeat neuronal 2
203562	4.62e-05	4.28e-06	0.3317	4.5974375	1.5247851	12.85	TMEM31	transmembrane protein 31
9122	4.64e-05	4.30e-06	0.2385	-4.5962952	-1.0962092	86.52	SLC16A4	solute carrier family 16 member 4
23287	4.64e-05	4.30e-06	0.1655	-4.5963188	-0.760508	344.37	AGTPBP1	ATP/GTP binding carboxypeptidase 1
84131	4.68e-05	4.33e-06	0.1466	-4.5947347	-0.6733988	345.25	CEP78	centrosomal protein 78
9609	4.68e-05	4.34e-06	0.2852	-4.5945264	-1.3105467	118.88	RAB36	RAB36, member RAS oncogene family
3642	4.71e-05	4.37e-06	0.4464	4.5929116	2.0504338	90.99	INSM1	INSM transcriptional repressor 1
133522	4.71e-05	4.37e-06	0.1693	4.5927748	0.7777676	811	PPARGC1B	PPARG coactivator 1 beta
54996	4.72e-05	4.38e-06	0.1624	4.5924558	0.7457636	479.76	MTARC2	mitochondrial amidoxime reducing component 2
55651	4.72e-05	4.39e-06	0.1296	-4.5919489	-0.5952784	1055.87	NHP2	NHP2 ribonucleoprotein
58490	4.73e-05	4.40e-06	0.1383	-4.5915593	-0.6350868	998.02	RPRD1B	regulation of nuclear pre-mRNA domain containing 1B
3855	4.75e-05	4.42e-06	0.459	-4.5906447	-2.107268	47.97	KRT7	keratin 7
3301	4.76e-05	4.43e-06	0.1475	-4.5901645	-0.6771645	4193.56	DNAJA1	DnaJ heat shock protein family (Hsp40) member A1
112268463	4.77e-05	4.44e-06	0.4018	-4.5894261	-1.8441683	43.06	LOC112268463
6120	4.79e-05	4.46e-06	0.124	-4.5885589	-0.5688789	922.86	RPE	ribulose-5-phosphate-3-epimerase
644019	4.80e-05	4.48e-06	0.1478	-4.5879576	-0.6780809	304.33	ZNG1F	Zn regulated GTPase metalloprotein activator 1F
83606	4.81e-05	4.49e-06	0.1009	4.5872679	0.4630741	3024.29	GUCD1	guanylyl cyclase domain containing 1
124	4.82e-05	4.50e-06	0.3792	4.5868534	1.739291	101.58	ADH1A	alcohol dehydrogenase 1A (class I), alpha polypeptide
84881	4.83e-05	4.51e-06	0.134	-4.5861589	-0.6143802	514.47	RPUSD4	RNA pseudouridine synthase D4
3662	4.85e-05	4.53e-06	0.3659	4.5852357	1.6777147	564.44	IRF4	interferon regulatory factor 4
2909	4.85e-05	4.54e-06	0.1154	4.5850961	0.5292315	3178.52	ARHGAP35	Rho GTPase activating protein 35
23639	4.87e-05	4.55e-06	0.2925	-4.584333	-1.3408567	135.1	DNAAF11	dynein axonemal assembly factor 11
401541	4.87e-05	4.56e-06	0.1358	-4.584158	-0.6223937	154.1	CENPP	centromere protein P
28969	4.87e-05	4.56e-06	0.1858	-4.5839874	-0.851871	1984.36	BZW2	basic leucine zipper and W2 domains 2
28776	4.88e-05	4.57e-06	0.3994	4.5835944	1.8307587	701.37	IGLV7-43	immunoglobulin lambda variable 7-43
81848	4.92e-05	4.62e-06	0.1434	-4.5815232	-0.656856	918.72	SPRY4	sprouty RTK signaling antagonist 4
55243	4.94e-05	4.64e-06	0.2649	-4.5803201	-1.2134618	1087.08	KIRREL1	kirre like nephrin family adhesion molecule 1
101928353	4.94e-05	4.64e-06	0.5627	-4.5803588	-2.577273	44.58	LINC01610	long intergenic non-protein coding RNA 1610
27286	4.94e-05	4.64e-06	0.2844	-4.5802395	-1.3025176	378.05	SRPX2	sushi repeat containing protein X-linked 2
762	4.96e-05	4.66e-06	0.4753	4.5796218	2.1766403	4382.89	CA4	carbonic anhydrase 4
5631	4.96e-05	4.67e-06	0.1406	-4.5791144	-0.644011	620.12	PRPS1	phosphoribosyl pyrophosphate synthetase 1
80772	4.97e-05	4.68e-06	0.167	4.5787957	0.764798	1166.49	CPTP	ceramide-1-phosphate transfer protein
201725	4.97e-05	4.68e-06	0.1362	-4.5788209	-0.6237323	137.99	C4orf46	chromosome 4 open reading frame 46
151648	4.98e-05	4.70e-06	0.2656	-4.577918	-1.2159464	83.67	SGO1	shugoshin 1
1152	4.98e-05	4.70e-06	0.3584	4.577856	1.6406182	23463.88	CKB	creatine kinase B
5450	4.99e-05	4.71e-06	0.3218	4.5774959	1.4731911	741.96	POU2AF1	POU class 2 homeobox associating factor 1
152518	4.99e-05	4.71e-06	0.1669	-4.5772956	-0.7637522	252.68	NFXL1	nuclear transcription factor, X-box binding like 1
7372	5.02e-05	4.74e-06	0.1189	-4.5757893	-0.5438847	747.07	UMPS	uridine monophosphate synthetase
93624	5.02e-05	4.75e-06	0.114	4.5757083	0.5215841	1032.5	TADA2B	transcriptional adaptor 2B
56943	5.02e-05	4.75e-06	0.0984	-4.5756784	-0.4502316	1248.25	ENY2	ENY2 transcription and export complex 2 subunit
9075	5.04e-05	4.77e-06	0.7818	-4.5748651	-3.5767188	644.98	CLDN2	claudin 2
84520	5.05e-05	4.77e-06	0.1106	4.5744403	0.506133	292.6	GON7	GON7 subunit of KEOPS complex
138162	5.06e-05	4.79e-06	0.3232	-4.5736792	-1.4780491	16.55	PIERCE1	piercer of microtubule wall 1
106144529	5.07e-05	4.81e-06	0.1701	-4.5731215	-0.7777176	24.13	GRPEL2-AS1	GRPEL2 antisense RNA 1
79137	5.09e-05	4.83e-06	0.0972	4.572192	0.4444531	2987.43	RETREG2	reticulophagy regulator family member 2
23279	5.10e-05	4.83e-06	0.1507	-4.5719269	-0.6889914	1153.5	NUP160	nucleoporin 160
84803	5.11e-05	4.85e-06	0.3252	4.571213	1.4866582	546.21	GPAT3	glycerol-3-phosphate acyltransferase 3
1802	5.11e-05	4.85e-06	0.1365	-4.5710117	-0.6237534	717.54	DPH2	diphthamide biosynthesis 2
284889	5.11e-05	4.86e-06	0.1881	-4.5709523	-0.8596016	1821.08	MIF-AS1	MIF antisense RNA 1
2307	5.12e-05	4.86e-06	0.3313	-4.5705754	-1.5141767	28.33	FOXS1	forkhead box S1
2549	5.13e-05	4.87e-06	0.1564	4.5701043	0.7148878	982.16	GAB1	GRB2 associated binding protein 1
55565	5.13e-05	4.88e-06	0.1582	4.5699783	0.7227451	184.1	ZNF821	zinc finger protein 821
80174	5.13e-05	4.88e-06	0.123	-4.5697154	-0.5622992	179.33	DBF4B	DBF4 zinc finger B
6279	5.13e-05	4.89e-06	0.3881	-4.5694847	-1.7733197	95.73	S100A8	S100 calcium binding protein A8
27042	5.15e-05	4.91e-06	0.1325	-4.5686724	-0.6052618	564.02	UTP25	UTP25 small subunit processome component
54541	5.15e-05	4.91e-06	0.2998	-4.5685936	-1.3697873	1618.36	DDIT4	DNA damage inducible transcript 4
664709	5.15e-05	4.91e-06	0.1381	-4.5684585	-0.6308408	1040.05	HNRNPA1P10	heterogeneous nuclear ribonucleoprotein A1 pseudogene 10
84777	5.15e-05	4.92e-06	0.2912	-4.5681321	-1.3304129	43.87	DLGAP1-AS2	DLGAP1 antisense RNA 2
260293	5.15e-05	4.92e-06	0.3771	-4.568003	-1.7223799	71.4	CYP4X1	cytochrome P450 family 4 subfamily X member 1
5967	5.15e-05	4.93e-06	0.6158	-4.5678595	-2.8127433	264.33	REG1A	regenerating family member 1 alpha
5887	5.16e-05	4.94e-06	0.1053	-4.5674866	-0.4807442	4413.21	RAD23B	RAD23 homolog B, nucleotide excision repair protein
55308	5.16e-05	4.94e-06	0.103	-4.5674177	-0.4703481	947.62	DDX19A	DEAD-box helicase 19A
1271	5.16e-05	4.94e-06	0.5266	4.5671177	2.4050118	196.94	CNTFR	ciliary neurotrophic factor receptor
1513	5.19e-05	4.97e-06	0.2104	-4.5660898	-0.9608175	1494.54	CTSK	cathepsin K
26797	5.21e-05	4.99e-06	0.2579	-4.5650426	-1.1772624	12.82	SNORD52	small nucleolar RNA, C/D box 52
6948	5.23e-05	5.01e-06	0.2373	4.5642302	1.0831643	887.93	TCN2	transcobalamin 2
3538	5.25e-05	5.04e-06	0.3459	4.5631881	1.5782914	18033.9	IGLC2	immunoglobulin lambda constant 2
84650	5.26e-05	5.05e-06	0.1844	-4.5625382	-0.8415422	457.34	EBPL	EBP like
169981	5.26e-05	5.05e-06	0.1872	-4.5625297	-0.8542231	296.01	SPIN3	spindlin family member 3
3512	5.26e-05	5.06e-06	0.443	4.5622667	2.0210682	69166.97	JCHAIN	joining chain of multimeric IgA and IgM
57511	5.26e-05	5.06e-06	0.1228	-4.5621422	-0.560145	781.84	COG6	component of oligomeric golgi complex 6
23076	5.26e-05	5.06e-06	0.1215	-4.562253	-0.5543899	909.09	RRP1B	ribosomal RNA processing 1B
107986126	5.30e-05	5.10e-06	0.2175	-4.5605906	-0.9919022	167.54	LOC107986126	uncharacterized LOC107986126
55813	5.31e-05	5.11e-06	0.0888	-4.5600565	-0.4047873	803.62	UTP6	UTP6 small subunit processome component
6387	5.37e-05	5.17e-06	0.3023	4.5577345	1.3779953	1523.51	CXCL12	C-X-C motif chemokine ligand 12
924	5.37e-05	5.17e-06	0.2776	4.5576115	1.2652008	236.26	CD7	CD7 molecule
26973	5.37e-05	5.18e-06	0.1547	-4.5573349	-0.7050305	552.21	CHORDC1	cysteine and histidine rich domain containing 1
55929	5.39e-05	5.21e-06	0.0998	4.5562676	0.4548528	619.98	DMAP1	DNA methyltransferase 1 associated protein 1
440993	5.39e-05	5.21e-06	0.1631	4.5560401	0.7431377	141.8	MIR570HG	MIR570 host gene
3791	5.39e-05	5.21e-06	0.2099	-4.5560729	-0.9563554	544.51	KDR	kinase insert domain receptor
157769	5.39e-05	5.21e-06	0.1408	-4.5560234	-0.6412784	1293.96	FAM91A1	family with sequence similarity 91 member A1
65258	5.39e-05	5.21e-06	0.1413	4.5560964	0.6439664	658.76	MPPE1	metallophosphoesterase 1
128344	5.42e-05	5.25e-06	0.4468	-4.5546018	-2.0349494	20.55	PIFO	primary cilia formation
105378187	5.42e-05	5.25e-06	0.3235	4.554451	1.4735519	27.31	LOC105378187
1763	5.44e-05	5.28e-06	0.2509	-4.5535319	-1.1426005	128.39	DNA2	DNA replication helicase/nuclease 2
29080	5.44e-05	5.28e-06	0.107	-4.553487	-0.4873397	302.81	CCDC59	coiled-coil domain containing 59
105376567	5.45e-05	5.29e-06	0.5296	4.5529641	2.4110554	299.33	LOC105376567	uncharacterized LOC105376567
94241	5.49e-05	5.33e-06	0.1723	4.5514591	0.7841392	817.8	TP53INP1	tumor protein p53 inducible nuclear protein 1
643327	5.52e-05	5.37e-06	0.2232	4.5499474	1.0156879	86.97	LOC643327	uncharacterized LOC643327
4282	5.52e-05	5.36e-06	0.191	-4.5500396	-0.8689446	1799.98	MIF	macrophage migration inhibitory factor
24137	5.52e-05	5.37e-06	0.2878	-4.5499357	-1.3093573	460.95	KIF4A	kinesin family member 4A
84706	5.54e-05	5.39e-06	0.265	-4.5491792	-1.2054604	908.58	GPT2	glutamic--pyruvic transaminase 2
105377275	5.58e-05	5.43e-06	0.3531	-4.5472775	-1.6057527	14.95	LOC105377275	uncharacterized LOC105377275
4796	5.58e-05	5.44e-06	0.1808	-4.5472156	-0.8222982	504.62	TONSL	tonsoku like, DNA repair protein
57538	5.58e-05	5.43e-06	0.3656	-4.5474657	-1.6624873	176.61	ALPK3	alpha kinase 3
57526	5.58e-05	5.43e-06	0.2972	4.5473841	1.3513011	107.39	PCDH19	protocadherin 19
5268	5.59e-05	5.45e-06	0.5541	-4.5465199	-2.5192236	517.92	SERPINB5	serpin family B member 5
7447	5.61e-05	5.47e-06	0.3627	-4.5458313	-1.6488941	176.46	VSNL1	visinin like 1
11224	5.61e-05	5.48e-06	0.1544	-4.5455354	-0.701924	6729.59	RPL35	ribosomal protein L35
3040	5.61e-05	5.48e-06	0.4161	4.5453867	1.8911332	187.27	HBA2	hemoglobin subunit alpha 2
3004	5.61e-05	5.48e-06	0.282	4.5454928	1.2817144	52.41	GZMM	granzyme M
54680	5.61e-05	5.49e-06	0.1162	-4.5452205	-0.5283594	560.8	ZNHIT6	zinc finger HIT-type containing 6
90139	5.62e-05	5.50e-06	0.3223	-4.5449205	-1.4649265	482.58	TSPAN18	tetraspanin 18
85441	5.63e-05	5.51e-06	0.1748	-4.5444531	-0.7941584	1863.7	HELZ2	helicase with zinc finger 2
6157	5.63e-05	5.51e-06	0.0962	-4.544215	-0.4371443	12944.17	RPL27A	ribosomal protein L27a
105373077	5.63e-05	5.52e-06	0.2542	4.5441098	1.1552878	20.94	LOC105373077	uncharacterized LOC105373077
94121	5.64e-05	5.53e-06	0.1474	4.5435041	0.6698118	558.45	SYTL4	synaptotagmin like 4
57405	5.66e-05	5.55e-06	0.2675	-4.5426838	-1.2150655	166.2	SPC25	SPC25 component of NDC80 kinetochore complex
1030	5.66e-05	5.56e-06	0.371	4.5425971	1.6854969	2742.88	CDKN2B	cyclin dependent kinase inhibitor 2B
63922	5.68e-05	5.57e-06	0.2177	-4.5419055	-0.9889083	527.05	CHTF18	chromosome transmission fidelity factor 18
4846	5.69e-05	5.60e-06	0.2985	-4.5409822	-1.3556847	364.94	NOS3	nitric oxide synthase 3
4522	5.69e-05	5.60e-06	0.1725	-4.5411308	-0.7833115	1626.83	MTHFD1	methylenetetrahydrofolate dehydrogenase, cyclohydrolase and formyltetrahydrofolate synthetase 1
105372709	5.69e-05	5.60e-06	0.2837	-4.5410881	-1.2881571	42.85	LOC105372709	uncharacterized LOC105372709
100132911	5.69e-05	5.60e-06	0.1612	-4.5408742	-0.7320075	30.69	DPH3P1	diphthamide biosynthesis 3 pseudogene 1
10426	5.70e-05	5.62e-06	0.1388	-4.5401481	-0.6302147	755.95	TUBGCP3	tubulin gamma complex associated protein 3
63929	5.70e-05	5.62e-06	0.1236	-4.5402252	-0.5609694	262.61	XPNPEP3	X-prolyl aminopeptidase 3
23271	5.71e-05	5.63e-06	0.1704	-4.5397047	-0.7736956	485.76	CAMSAP2	calmodulin regulated spectrin associated protein family member 2
114884	5.71e-05	5.64e-06	0.1234	-4.5395579	-0.5603573	474.42	OSBPL10	oxysterol binding protein like 10
23649	5.71e-05	5.64e-06	0.1618	-4.539529	-0.7343733	363.67	POLA2	DNA polymerase alpha 2, accessory subunit
57655	5.72e-05	5.65e-06	0.2162	-4.539083	-0.9811778	1231.75	GRAMD1A	GRAM domain containing 1A
53	5.73e-05	5.66e-06	0.1002	4.538556	0.4546659	897.82	ACP2	acid phosphatase 2, lysosomal
55833	5.74e-05	5.68e-06	0.1442	-4.5381476	-0.654414	1115.82	UBAP2	ubiquitin associated protein 2
10225	5.74e-05	5.68e-06	0.2602	4.5379069	1.1808417	195.55	CD96	CD96 molecule
1029	5.75e-05	5.69e-06	0.3359	-4.5377259	-1.5244077	54.98	CDKN2A	cyclin dependent kinase inhibitor 2A
4173	5.78e-05	5.72e-06	0.2236	-4.5363898	-1.014255	1802.49	MCM4	minichromosome maintenance complex component 4
6844	5.79e-05	5.73e-06	0.1747	4.5359484	0.7923937	1110.82	VAMP2	vesicle associated membrane protein 2
84824	5.84e-05	5.79e-06	0.3976	4.5338282	1.8027993	81.85	FCRLA	Fc receptor like A
10797	5.84e-05	5.80e-06	0.2261	-4.5336986	-1.0251848	1192.26	MTHFD2	methylenetetrahydrofolate dehydrogenase (NADP+ dependent) 2, methenyltetrahydrofolate cyclohydrolase
54857	5.86e-05	5.81e-06	0.4077	4.5330868	1.8480666	218.37	GDPD2	glycerophosphodiester phosphodiesterase domain containing 2
28763	5.88e-05	5.84e-06	0.4149	4.5321392	1.8802912	18.72	IGLVI-70	immunoglobulin lambda variable (I)-70 (pseudogene)
3494	5.88e-05	5.84e-06	0.4907	4.5320169	2.2238161	104057.3	IGHA2	immunoglobulin heavy constant alpha 2 (A2m marker)
83874	5.91e-05	5.88e-06	0.1444	4.5307509	0.6543766	748.08	TBC1D10A	TBC1 domain family member 10A
643236	5.91e-05	5.88e-06	0.4611	4.530614	2.0892814	405.95	TMEM72	transmembrane protein 72
92579	5.93e-05	5.90e-06	0.126	-4.5298286	-0.570718	865.38	G6PC3	glucose-6-phosphatase catalytic subunit 3
399473	5.95e-05	5.92e-06	0.2941	-4.5291971	-1.3319884	25.42	SPRED3	sprouty related EVH1 domain containing 3
55341	5.95e-05	5.93e-06	0.0812	-4.5289356	-0.3676783	1130.6	LSG1	large 60S subunit nuclear export GTPase 1
3039	5.96e-05	5.94e-06	0.416	4.5284564	1.8840441	180.1	HBA1	hemoglobin subunit alpha 1
51523	5.96e-05	5.95e-06	0.145	-4.5280995	-0.656436	1257.07	CXXC5	CXXC finger protein 5
107986696	5.96e-05	5.95e-06	0.1397	-4.5280585	-0.6327824	99.22	LOC107986696
10137	5.96e-05	5.95e-06	0.1004	-4.5282568	-0.4544712	1891.52	RBM12	RNA binding motif protein 12
3321	5.98e-05	5.98e-06	0.1314	4.5272234	0.5949397	1206.25	IGSF3	immunoglobulin superfamily member 3
84294	5.99e-05	5.98e-06	0.1395	-4.5269836	-0.6315887	403.74	UTP23	UTP23 small subunit processome component
84981	6.03e-05	6.03e-06	0.238	4.5252268	1.0768851	721.16	MIR22HG	MIR22 host gene
63967	6.04e-05	6.04e-06	0.2562	-4.5250659	-1.1591216	191.93	CLSPN	claspin
170487	6.05e-05	6.05e-06	0.2637	-4.5246163	-1.1932843	112.61	ACTL10	actin like 10
8525	6.08e-05	6.09e-06	0.1298	-4.5232259	-0.587259	1754.68	DGKZ	diacylglycerol kinase zeta
375704	6.11e-05	6.12e-06	0.3752	4.5220599	1.6966997	35.29	ENHO	energy homeostasis associated
8801	6.13e-05	6.14e-06	0.1866	4.5214028	0.8437449	5522.58	SUCLG2	succinate-CoA ligase GDP-forming subunit beta
112267857	6.15e-05	6.16e-06	0.2544	4.5206939	1.1498752	83.71	LOC112267857	replaced by ID 83699
4337	6.16e-05	6.18e-06	0.2407	4.5201968	1.0881652	459.75	MOCS1	molybdenum cofactor synthesis 1
100652739	6.17e-05	6.19e-06	0.1788	-4.5196518	-0.808311	83.78	RAET1E-AS1	RAET1E antisense RNA 1
1556	6.17e-05	6.19e-06	0.2948	4.5197022	1.332268	59.48	CYP2B7P	cytochrome P450 family 2 subfamily B member 7, pseudogene
23382	6.17e-05	6.20e-06	0.3162	4.5194027	1.4289495	7072.18	AHCYL2	adenosylhomocysteinase like 2
29105	6.17e-05	6.20e-06	0.1117	-4.5194247	-0.5049013	514.7	CFAP20	cilia and flagella associated protein 20
80117	6.22e-05	6.26e-06	0.3083	4.5173448	1.3927938	398.02	ARL14	ADP ribosylation factor like GTPase 14
55905	6.22e-05	6.26e-06	0.1227	-4.5173253	-0.5542745	2546.17	RNF114	ring finger protein 114
54887	6.23e-05	6.28e-06	0.1146	-4.5168511	-0.517806	526.35	BLTP3A	bridge-like lipid transfer protein family member 3A
9325	6.23e-05	6.28e-06	0.0879	4.5168076	0.3971753	674.98	TRIP4	thyroid hormone receptor interactor 4
2193	6.26e-05	6.31e-06	0.1619	-4.5156475	-0.7310859	1985.51	FARSA	phenylalanyl-tRNA synthetase subunit alpha
414152	6.30e-05	6.36e-06	0.2957	4.5141261	1.334606	15.69	C10orf105	chromosome 10 open reading frame 105
28914	6.31e-05	6.37e-06	0.3597	4.5136682	1.6237023	4044.35	IGKV3-11	immunoglobulin kappa variable 3-11
7916	6.34e-05	6.40e-06	0.1102	-4.5127323	-0.4974462	6113.98	PRRC2A	proline rich coiled-coil 2A
55793	6.36e-05	6.42e-06	0.1277	4.512028	0.5760159	799.72	MINDY1	MINDY lysine 48 deubiquitinase 1
55227	6.36e-05	6.44e-06	0.1545	4.5115049	0.6972092	1406.67	LRRC1	leucine rich repeat containing 1
9296	6.36e-05	6.44e-06	0.1643	-4.5114886	-0.7412334	1527.94	ATP6V1F	ATPase H+ transporting V1 subunit F
7247	6.37e-05	6.44e-06	0.0991	-4.5112556	-0.4472892	1718.72	TSN	translin
255738	6.38e-05	6.46e-06	0.4339	-4.5107715	-1.9571909	576.37	PCSK9	proprotein convertase subtilisin/kexin type 9
89866	6.38e-05	6.46e-06	0.2478	-4.5105828	-1.117674	230.28	SEC16B	SEC16 homolog B, endoplasmic reticulum export factor
58472	6.38e-05	6.46e-06	0.2118	4.510841	0.9553461	4997.25	SQOR	sulfide quinone oxidoreductase
9493	6.38e-05	6.47e-06	0.2663	-4.5105646	-1.2011043	299.37	KIF23	kinesin family member 23
53827	6.38e-05	6.48e-06	0.288	-4.510159	-1.2988864	1124.06	FXYD5	FXYD domain containing ion transport regulator 5
79913	6.39e-05	6.48e-06	0.1337	-4.5100335	-0.6028997	264.21	ACTR5	actin related protein 5
51719	6.40e-05	6.50e-06	0.1132	4.5094654	0.5105344	2675.24	CAB39	calcium binding protein 39
3181	6.42e-05	6.52e-06	0.0942	-4.5087904	-0.424717	19558.7	HNRNPA2B1	heterogeneous nuclear ribonucleoprotein A2/B1
92609	6.42e-05	6.53e-06	0.1077	-4.5084278	-0.4854247	981.64	TIMM50	translocase of inner mitochondrial membrane 50
90025	6.43e-05	6.54e-06	0.1682	-4.5079793	-0.7580277	65.2	UBE3D	ubiquitin protein ligase E3D
441430	6.45e-05	6.57e-06	0.3603	4.5072618	1.6239823	13.19	ANKRD20A2P	ankyrin repeat domain 20 family member A2, pseudogene
916	6.45e-05	6.57e-06	0.2366	4.5072046	1.066498	337.53	CD3E	CD3 epsilon subunit of T-cell receptor complex
10127	6.47e-05	6.59e-06	0.0946	-4.5064025	-0.4261311	891.41	ZNF263	zinc finger protein 263
3068	6.51e-05	6.64e-06	0.1499	-4.5049699	-0.6752651	7391.92	HDGF	heparin binding growth factor
23028	6.51e-05	6.64e-06	0.1097	-4.5047715	-0.4940862	1787.3	KDM1A	lysine demethylase 1A
554282	6.58e-05	6.71e-06	0.2597	-4.5026364	-1.1691716	47.16	FAM72C	family with sequence similarity 72 member C
51246	6.58e-05	6.72e-06	0.13	-4.5023252	-0.5853442	2788.51	SHISA5	shisa family member 5
4092	6.62e-05	6.76e-06	0.193	4.5009596	0.8687838	1132.22	SMAD7	SMAD family member 7
7837	6.68e-05	6.83e-06	0.2791	-4.4988844	-1.2555742	2023.4	PXDN	peroxidasin
105369890	6.68e-05	6.83e-06	0.3943	4.4987712	1.773799	31.03	LOC105369890	uncharacterized LOC105369890
285758	6.69e-05	6.85e-06	0.2743	4.4981468	1.2338051	61.06	MROCKI	MARCKS cis regulating lncRNA promoter of cytokines and inflammation
284217	6.69e-05	6.85e-06	0.3503	4.4982529	1.5758625	380.19	LAMA1	laminin subunit alpha 1
9525	6.69e-05	6.85e-06	0.1313	4.4981754	0.5905344	2202.85	VPS4B	vacuolar protein sorting 4 homolog B
8027	6.74e-05	6.90e-06	0.1232	-4.4966414	-0.5538126	448.17	STAM	signal transducing adaptor molecule
85450	6.75e-05	6.92e-06	0.1943	-4.496008	-0.8735391	430.76	ITPRIP	inositol 1,4,5-trisphosphate receptor interacting protein
100533179	6.76e-05	6.93e-06	0.1036	-4.4958652	-0.4659886	378.56	UBE2F-SCLY	UBE2F-SCLY readthrough (NMD candidate)
54511	6.76e-05	6.94e-06	0.3303	4.4956532	1.4847327	11.92	HMGCLL1	3-hydroxymethyl-3-methylglutaryl-CoA lyase like 1
2956	6.76e-05	6.94e-06	0.1297	-4.4953977	-0.5831002	929.97	MSH6	mutS homolog 6
6839	6.76e-05	6.95e-06	0.1779	-4.4952377	-0.7998458	256.42	SUV39H1	SUV39H1 histone lysine methyltransferase
100128511	6.77e-05	6.96e-06	0.301	-4.4948866	-1.3530525	18.52	NEBL-AS1	NEBL antisense RNA 1
57217	6.82e-05	7.02e-06	0.1201	4.4930577	0.5394086	1346.54	TTC7A	tetratricopeptide repeat domain 7A
102724153	6.82e-05	7.02e-06	0.3436	4.4931288	1.5437469	129.13	FLVCR2-AS1	FLVCR2 antisense RNA 1
11140	6.82e-05	7.02e-06	0.1092	-4.4929733	-0.4905269	4540.39	CDC37	cell division cycle 37, HSP90 cochaperone
1902	6.83e-05	7.03e-06	0.1999	4.4926453	0.8982705	526.61	LPAR1	lysophosphatidic acid receptor 1
10605	6.83e-05	7.04e-06	0.1077	-4.4924311	-0.4840004	1522.48	PAIP1	poly(A) binding protein interacting protein 1
10212	6.84e-05	7.05e-06	0.1501	-4.4921851	-0.6742322	1586.04	DDX39A	DExD-box helicase 39A
8110	6.87e-05	7.08e-06	0.3052	4.4912177	1.370623	149.3	DPF3	double PHD fingers 3
51569	6.87e-05	7.09e-06	0.1195	-4.4910331	-0.5366466	1913.63	UFM1	ubiquitin fold modifier 1
382	6.87e-05	7.09e-06	0.105	4.4909307	0.4713312	4448.91	ARF6	ADP ribosylation factor 6
701	6.87e-05	7.10e-06	0.2811	-4.4907955	-1.2622384	399.77	BUB1B	BUB1 mitotic checkpoint serine/threonine kinase B
102724023	6.87e-05	7.10e-06	0.1175	4.490737	0.5278268	1388.58	LOC102724023	glutamine amidotransferase class 1 domain containing 3B
56672	6.91e-05	7.14e-06	0.1119	-4.48939	-0.5021978	332.27	AKIP1	A-kinase interacting protein 1
152206	6.91e-05	7.15e-06	0.2817	4.4892169	1.2644778	39.34	CCDC13	coiled-coil domain containing 13
28832	6.93e-05	7.18e-06	0.328	4.4883956	1.4721327	1946.36	IGLJ2	immunoglobulin lambda joining 2
285972	6.95e-05	7.20e-06	0.2927	4.4877308	1.3135794	59.28	LINC00996	long intergenic non-protein coding RNA 996
57508	6.95e-05	7.20e-06	0.1124	-4.4877671	-0.5043384	323.05	INTS2	integrator complex subunit 2
54584	6.96e-05	7.22e-06	0.1753	-4.4871297	-0.7864077	115.64	GNB1L	G protein subunit beta 1 like
23171	6.99e-05	7.25e-06	0.1821	4.4862139	0.8169147	2079.91	GPD1L	glycerol-3-phosphate dehydrogenase 1 like
285172	7.02e-05	7.29e-06	0.1302	4.4851438	0.5841254	702.65	HYCC2	hyccin PI4KA lipid kinase complex subunit 2
55120	7.07e-05	7.35e-06	0.0878	-4.4832885	-0.3938094	290.26	FANCL	FA complementation group L
10202	7.07e-05	7.35e-06	0.4624	-4.4832203	-2.0729073	18.78	DHRS2	dehydrogenase/reductase 2
220	7.07e-05	7.35e-06	0.2439	-4.4833736	-1.0934105	427.54	ALDH1A3	aldehyde dehydrogenase 1 family member A3
28831	7.07e-05	7.35e-06	0.3663	4.4832334	1.642152	343.92	IGLJ3	immunoglobulin lambda joining 3
8372	7.08e-05	7.36e-06	0.1923	-4.4829215	-0.8619754	82	HYAL3	hyaluronidase 3
51204	7.11e-05	7.40e-06	0.0953	4.4818216	0.4272864	544.9	TACO1	translational activator of cytochrome c oxidase I
55153	7.13e-05	7.42e-06	0.1003	-4.4811406	-0.4492598	858.02	SDAD1	SDA1 domain containing 1
10592	7.16e-05	7.46e-06	0.1919	-4.4801986	-0.8599181	793.11	SMC2	structural maintenance of chromosomes 2
482	7.18e-05	7.48e-06	0.3135	4.479513	1.4044151	50.65	ATP1B2	ATPase Na+/K+ transporting subunit beta 2
137209	7.21e-05	7.52e-06	0.2335	-4.4784893	-1.0459362	67.97	ZNF572	zinc finger protein 572
930	7.23e-05	7.55e-06	0.343	4.4775955	1.5356441	106.55	CD19	CD19 molecule
3579	7.25e-05	7.57e-06	0.3836	-4.4768963	-1.7171537	40.79	CXCR2	C-X-C motif chemokine receptor 2
221908	7.31e-05	7.63e-06	0.1336	-4.4752307	-0.5979123	204.19	PPP1R35	protein phosphatase 1 regulatory subunit 35
91947	7.31e-05	7.64e-06	0.2075	4.4750058	0.9287354	1191.97	ARRDC4	arrestin domain containing 4
10628	7.31e-05	7.65e-06	0.2076	4.4748906	0.9289386	17373.66	TXNIP	thioredoxin interacting protein
2786	7.36e-05	7.70e-06	0.4369	-4.4734227	-1.9544323	335.36	GNG4	G protein subunit gamma 4
8897	7.36e-05	7.71e-06	0.0901	4.4730864	0.402833	1414.64	MTMR3	myotubularin related protein 3
102723344	7.40e-05	7.75e-06	0.3779	4.4718513	1.6900501	88.84	LINC02568	long intergenic non-protein coding RNA 2568
105378569	7.41e-05	7.77e-06	0.3321	4.4714442	1.4849745	33.44	LOC105378569	uncharacterized LOC105378569
84705	7.43e-05	7.79e-06	0.1139	-4.4708173	-0.509323	399.96	GTPBP3	GTP binding protein 3, mitochondrial
140700	7.45e-05	7.82e-06	0.1718	-4.4701356	-0.767875	215.28	SAMD10	sterile alpha motif domain containing 10
149986	7.53e-05	7.90e-06	0.1408	-4.4679019	-0.6289152	1360.51	LSM14B	LSM family member 14B
64792	7.53e-05	7.91e-06	0.1923	-4.4676885	-0.8592451	249.24	IFT22	intraflagellar transport 22
51499	7.53e-05	7.91e-06	0.0807	-4.4675412	-0.3607372	415.95	TRIAP1	TP53 regulated inhibitor of apoptosis 1
9904	7.55e-05	7.94e-06	0.09	-4.4668391	-0.4021076	703.82	RBM19	RNA binding motif protein 19
81873	7.58e-05	7.97e-06	0.1138	-4.4659622	-0.5081035	1055.65	ARPC5L	actin related protein 2/3 complex subunit 5 like
3251	7.58e-05	7.97e-06	0.1825	-4.4660674	-0.8151131	527.63	HPRT1	hypoxanthine phosphoribosyltransferase 1
64921	7.58e-05	7.98e-06	0.2014	4.4657444	0.8995293	730.35	CASD1	CAS1 domain containing 1
270	7.59e-05	8.00e-06	0.4968	4.46519	2.2181441	82.61	AMPD1	adenosine monophosphate deaminase 1
200765	7.59e-05	8.00e-06	0.1918	-4.4652644	-0.8564481	89.89	TIGD1	tigger transposable element derived 1
642475	7.59e-05	7.99e-06	0.3573	-4.4653666	-1.5953367	393.83	MROH6	maestro heat like repeat family member 6
84262	7.61e-05	8.03e-06	0.1507	-4.4643987	-0.6729305	434.03	PSMG3	proteasome assembly chaperone 3
79656	7.63e-05	8.05e-06	0.3381	4.4639161	1.5093291	30.89	BEND5	BEN domain containing 5
100507421	7.64e-05	8.06e-06	0.4212	-4.4634704	-1.8801223	111.39	TMEM178B	transmembrane protein 178B
1469	7.66e-05	8.10e-06	0.8226	-4.4626541	-3.6711771	358.11	CST1	cystatin SN
7164	7.69e-05	8.13e-06	0.2732	-4.461786	-1.2191097	365	TPD52L1	TPD52 like 1
10138	7.72e-05	8.16e-06	0.0925	-4.460824	-0.4127585	193.53	YAF2	YY1 associated factor 2
51067	7.72e-05	8.17e-06	0.0976	-4.4606634	-0.4353329	484.99	YARS2	tyrosyl-tRNA synthetase 2
[truncated: 16,895 more rows]
