# Supplementary material for: Identification of key claudin genes associated with survival prognosis and diagnosis in colon cancer through integrated bioinformatic analysis
Source: Front Genet. 2023 Sep 19;14:1221815. doi: 10.3389/fgene.2023.1221815 (PMC10550083; doi:10.3389/fgene.2023.1221815)
Supplement: Supplementary file 10 [file DataSheet2.ZIP › Zip S5/GSE50760/NORMAL vs TUMOUR/GSE50760_NORMAL_TUMOUR.xlsx]

## Sheet: GSE50760.top.table
GeneID	padj	pvalue	lfcSE	stat	log2FoldChange	baseMean	Symbol	Description
1301	1.97e-23	2.08e-27	0.4971	-10.8461	-5.39121	513.19	COL11A1	collagen type XI alpha 1 chain
3624	1.97e-23	1.75e-27	0.4561	-10.8622	-4.95419	447.8	INHBA	inhibin subunit beta A
1300	6.06e-23	9.63e-27	0.5684	-10.7052	-6.08511	205.19	COL10A1	collagen type X alpha 1 chain
8038	1.68e-22	3.56e-26	0.3898	-10.5833	-4.12562	309.15	ADAM12	ADAM metallopeptidase domain 12
2118	7.98e-21	2.11e-24	0.414	-10.1939	-4.22058	806.77	ETV4	ETS variant transcription factor 4
115908	2.04e-19	6.47e-23	0.4002	-9.85587	-3.94424	363.84	CTHRC1	collagen triple helix repeat containing 1
9076	2.56e-19	9.48e-23	0.4184	-9.81737	-4.10782	645.8	CLDN1	claudin 1
2191	9.62e-19	4.07e-22	0.4092	-9.66928	-3.95677	196.41	FAP	fibroblast activation protein alpha
6493	3.23e-18	1.54e-21	0.5046	-9.5322	-4.80989	111.32	SIM2	SIM bHLH transcription factor 2
4312	1.73e-17	9.15e-21	0.5457	-9.34547	-5.10027	866.91	MMP1	matrix metallopeptidase 1
57214	1.98e-17	1.15e-20	0.406	-9.32114	-3.7843	909.17	CEMIP	cell migration inducing hyaluronidase 1
81792	2.71e-17	1.72e-20	0.3599	-9.27835	-3.3389	326.49	ADAMTS12	ADAM metallopeptidase with thrombospondin type 1 motif 12
100288077	1.22e-16	8.4e-20	0.527	-9.10787	-4.79943	219.17	WTAPP1	Wilms tumor 1 associated protein pseudogene 1
266675	1.37e-16	1.01e-19	0.4844	9.08765	4.40183	1850.55	BEST4	bestrophin 4
56938	1.5e-15	1.19e-18	0.2197	-8.81558	-1.93707	244.44	BMAL2	basic helix-loop-helix ARNT like 2
347741	2.28e-15	1.93e-18	0.5717	8.76103	5.00857	37.47	OTOP3	otopetrin 3
3872	3.39e-15	3.05e-18	0.6133	-8.70958	-5.34188	204.64	KRT17	keratin 17
94234	4.5e-15	4.29e-18	0.5294	-8.67081	-4.59023	345.65	FOXQ1	forkhead box Q1
4973	1.86e-14	1.97e-17	0.4451	-8.49566	-3.78182	43.8	OLR1	oxidized low density lipoprotein receptor 1
51330	1.86e-14	1.87e-17	0.3053	-8.50149	-2.59539	625.13	TNFRSF12A	TNF receptor superfamily member 12A
100507056	4.36e-14	4.85e-17	0.4788	-8.39027	-4.01689	124.43	CCAT1	colon cancer associated transcript 1
766	5.45e-14	6.34e-17	0.4658	8.35872	3.89321	1630.17	CA7	carbonic anhydrase 7
6689	9.04e-14	1.1e-16	0.4157	8.29348	3.44756	1367.73	SPIB	Spi-B transcription factor
55083	1.23e-13	1.68e-16	0.3874	-8.2431	-3.19328	145.17	KIF26B	kinesin family member 26B
57520	1.23e-13	1.58e-16	0.2085	-8.25054	-1.71995	110.91	HECW2	HECT, C2 and WW domain containing E3 ubiquitin protein ligase 2
25902	1.23e-13	1.69e-16	0.2542	-8.24226	-2.09486	470.9	MTHFD1L	methylenetetrahydrofolate dehydrogenase (NADP+ dependent) 1 like
9509	2.59e-13	3.69e-16	0.3182	-8.14816	-2.59305	709.18	ADAMTS2	ADAM metallopeptidase with thrombospondin type 1 motif 2
6533	3.15e-13	4.67e-16	0.2726	-8.11988	-2.21311	872.85	SLC6A6	solute carrier family 6 member 6
100170841	3.67e-13	5.63e-16	0.3575	-8.09716	-2.89446	142.75	EPOP	elongin BC and polycomb repressive complex 2 associated protein
366	6.38e-13	1.01e-15	0.3965	-8.02534	-3.18196	79.18	AQP9	aquaporin 9
6556	7.49e-13	1.23e-15	0.3421	-8.00157	-2.73727	104.97	SLC11A1	solute carrier family 11 member 1
3730	1.1e-12	1.86e-15	0.3433	-7.95056	-2.72908	119.38	ANOS1	anosmin 1
7004	1.13e-12	1.98e-15	0.2363	-7.94265	-1.87669	280.56	TEAD4	TEA domain transcription factor 4
105379189	1.23e-12	2.22e-15	0.2826	-7.92855	-2.24057	155.37	LOC105379189	uncharacterized LOC105379189
7804	1.23e-12	2.29e-15	0.2868	-7.9247	-2.27247	203.18	LRP8	LDL receptor related protein 8
3576	1.6e-12	3.05e-15	0.4286	-7.88868	-3.3813	548.43	CXCL8	C-X-C motif chemokine ligand 8
28231	1.9e-12	3.73e-15	0.3385	-7.86369	-2.6619	788.79	SLCO4A1	solute carrier organic anion transporter family member 4A1
23366	2.05e-12	4.12e-15	0.2334	-7.85127	-1.83281	114.69	MATCAP2	microtubule associated tyrosine carboxypeptidase 2
5954	2.07e-12	4.28e-15	0.1617	-7.84637	-1.26907	3314.71	RCN1	reticulocalbin 1
100127888	2.25e-12	4.76e-15	0.3254	-7.83308	-2.54865	132.33	SLCO4A1-AS1	SLCO4A1 antisense RNA 1
10630	3.05e-12	6.62e-15	0.2848	-7.79149	-2.21891	375.36	PDPN	podoplanin
4316	4.55e-12	1.04e-14	0.7198	-7.73481	-5.56739	466.3	MMP7	matrix metallopeptidase 7
1277	4.55e-12	1.04e-14	0.3965	-7.73481	-3.06697	40162.5	COL1A1	collagen type I alpha 1 chain
84962	4.91e-12	1.14e-14	0.2925	-7.72226	-2.25897	298.7	AJUBA	ajuba LIM protein
6424	5.78e-12	1.41e-14	0.5212	-7.69574	-4.0107	495.04	SFRP4	secreted frizzled related protein 4
29923	5.78e-12	1.39e-14	0.2797	-7.69732	-2.15294	378.59	HILPDA	hypoxia inducible lipid droplet associated
7171	6.58e-12	1.64e-14	0.1336	-7.67642	-1.02528	11858.2	TPM4	tropomyosin 4
8614	7.26e-12	1.84e-14	0.4387	-7.66106	-3.36116	295.23	STC2	stanniocalcin 2
54210	7.72e-12	2e-14	0.4356	-7.65043	-3.33262	85.52	TREM1	triggering receptor expressed on myeloid cells 1
4314	8.13e-12	2.15e-14	0.6621	-7.64118	-5.05892	413.82	MMP3	matrix metallopeptidase 3
11082	8.86e-12	2.41e-14	0.5603	-7.62657	-4.27336	103.77	ESM1	endothelial cell specific molecule 1
56061	8.86e-12	2.44e-14	0.0987	-7.62507	-0.752793	1033.98	UBFD1	ubiquitin family domain containing 1
56902	9.1e-12	2.55e-14	0.1453	-7.61916	-1.10711	460.55	PNO1	partner of NOB1 homolog
768	9.72e-12	2.78e-14	0.5624	-7.60827	-4.27916	230.83	CA9	carbonic anhydrase 9
8840	1.06e-11	3.13e-14	0.3854	-7.5929	-2.92617	153.43	CCN4	cellular communication network factor 4
92736	1.06e-11	3.14e-14	0.6046	7.59224	4.59041	820.18	OTOP2	otopetrin 2
1295	1.18e-11	3.57e-14	0.3684	-7.57589	-2.7911	587.56	COL8A1	collagen type VIII alpha 1 chain
6781	1.28e-11	3.94e-14	0.3458	-7.56307	-2.61518	168.85	STC1	stanniocalcin 1
4320	1.44e-11	4.48e-14	0.4385	-7.5462	-3.3091	1244.63	MMP11	matrix metallopeptidase 11
1825	1.46e-11	4.64e-14	0.5452	-7.54154	-4.1117	127.1	DSC3	desmocollin 3
25975	1.69e-11	5.46e-14	0.5037	-7.52045	-3.78795	90.33	EGFL6	EGF like domain multiple 6
1001	1.76e-11	5.78e-14	0.5356	-7.51306	-4.02422	723.1	CDH3	cadherin 3
7045	1.92e-11	6.49e-14	0.2816	-7.49772	-2.11129	5436.4	TGFBI	transforming growth factor beta induced
84627	1.92e-11	6.51e-14	0.3127	-7.49731	-2.34453	187.25	ZNF469	zinc finger protein 469
143458	2.51e-11	8.64e-14	0.2277	-7.46026	-1.69901	166.45	LDLRAD3	low density lipoprotein receptor class A domain containing 3
80758	2.79e-11	9.74e-14	0.2584	-7.44438	-1.92391	120.35	PRR7	proline rich 7, synaptic
54443	3.09e-11	1.1e-13	0.3091	-7.42882	-2.29639	629.07	ANLN	anillin, actin binding protein
9358	3.12e-11	1.12e-13	0.3606	-7.42542	-2.67754	114.47	ITGBL1	integrin subunit beta like 1
9603	3.73e-11	1.36e-13	0.3117	-7.39998	-2.30642	1160.34	NFE2L3	NFE2 like bZIP transcription factor 3
23213	4.01e-11	1.49e-13	0.3467	-7.38846	-2.56126	3393.43	SULF1	sulfatase 1
387758	4.01e-11	1.51e-13	0.2811	-7.38655	-2.07666	182.76	FIBIN	fin bud initiation factor homolog
4188	4.14e-11	1.58e-13	0.3742	-7.38053	-2.76176	167.81	MDFI	MyoD family inhibitor
57181	4.26e-11	1.65e-13	0.187	-7.37468	-1.37936	457.66	SLC39A10	solute carrier family 39 member 10
92659	4.67e-11	1.83e-13	0.292	-7.36072	-2.14903	39.94	MILIP	MYC inducible lncRNA inactivating p53
9456	5.23e-11	2.08e-13	0.272	-7.34369	-1.99779	95.22	HOMER1	homer scaffold protein 1
1290	6.37e-11	2.56e-13	0.274	-7.31556	-2.00447	3746.79	COL5A2	collagen type V alpha 2 chain
80852	6.69e-11	2.73e-13	0.248	-7.30718	-1.81244	542.64	GRIP2	glutamate receptor interacting protein 2
6741	7.34e-11	3.03e-13	0.1173	-7.29304	-0.855296	2130.43	SSB	small RNA binding exonuclease protection factor La
8633	7.51e-11	3.14e-13	0.2294	7.2883	1.67166	245.59	UNC5C	unc-5 netrin receptor C
23250	7.8e-11	3.3e-13	0.2471	-7.28138	-1.79945	1317.18	ATP11A	ATPase phospholipid transporting 11A
23305	8.45e-11	3.63e-13	0.4769	-7.26859	-3.46643	244.17	ACSL6	acyl-CoA synthetase long chain family member 6
283120	8.45e-11	3.67e-13	0.4725	-7.26738	-3.43349	636.21	H19	H19 imprinted maternally expressed transcript
29070	8.46e-11	3.72e-13	0.218	-7.26551	-1.58401	160.04	CCDC113	coiled-coil domain containing 113
8328	1.05e-10	4.71e-13	0.2729	7.23346	1.97407	22.06	GFI1B	growth factor independent 1B transcriptional repressor
102724852	1.05e-10	4.74e-13	0.4741	-7.23251	-3.42905	594.74	LOC102724852	replaced by ID 100033819
11174	1.2e-10	5.52e-13	0.2791	-7.21194	-2.01304	41.41	ADAMTS6	ADAM metallopeptidase with thrombospondin type 1 motif 6
100506115	1.2e-10	5.49e-13	0.2871	-7.21248	-2.0707	51.11	PELATON	plaque enriched lncRNA in atherosclerotic and inflammatory bowel macrophage regulation
285973	1.51e-10	7.02e-13	0.3137	-7.17901	-2.25223	97.54	ATG9B	autophagy related 9B
283487	1.55e-10	7.31e-13	0.3536	-7.17358	-2.53629	72.79	PRECSIT	p53 regulated carcinoma associated Stat3 activating long intergenic non-protein coding transcript
57510	1.56e-10	7.41e-13	0.1627	-7.17161	-1.16657	1001.12	XPO5	exportin 5
414236	1.58e-10	7.6e-13	0.266	-7.16814	-1.90707	170.59	C10orf55	chromosome 10 putative open reading frame 55
79075	1.64e-10	8e-13	0.2694	-7.16117	-1.92935	126.16	DSCC1	DNA replication and sister chromatid cohesion 1
5328	1.65e-10	8.13e-13	0.2714	-7.15893	-1.94305	733.5	PLAU	plasminogen activator, urokinase
4237	1.9e-10	9.44e-13	0.3354	-7.13842	-2.39422	254.51	MFAP2	microfibril associated protein 2
3651	1.91e-10	9.61e-13	0.5408	-7.13597	-3.85886	244.62	PDX1	pancreatic and duodenal homeobox 1
54716	2.1e-10	1.08e-12	0.5625	-7.11972	-4.00495	254.04	SLC6A20	solute carrier family 6 member 20
57670	2.1e-10	1.09e-12	0.2655	-7.11893	-1.89043	301.1	KIAA1549	KIAA1549
2523	2.1e-10	1.09e-12	0.3005	-7.11892	-2.13957	82.91	FUT1	fucosyltransferase 1 (H blood group)
10669	2.17e-10	1.14e-12	0.3219	-7.11262	-2.28939	252.22	CGREF1	cell growth regulator with EF-hand domain 1
79084	2.17e-10	1.15e-12	0.1584	-7.11117	-1.12663	868.04	WDR77	WD repeat domain 77
6282	2.3e-10	1.24e-12	0.2271	-7.10041	-1.61232	3154.9	S100A11	S100 calcium binding protein A11
9429	2.3e-10	1.24e-12	0.3751	7.10039	2.66359	498.37	ABCG2	ATP binding cassette subfamily G member 2 (Junior blood group)
253982	2.33e-10	1.27e-12	0.2426	-7.09747	-1.72217	134.68	ASPHD1	aspartate beta-hydroxylase domain containing 1
8140	2.35e-10	1.29e-12	0.3424	-7.0952	-2.42966	1526.89	SLC7A5	solute carrier family 7 member 5
633	2.35e-10	1.31e-12	0.3956	-7.09376	-2.80641	2493.33	BGN	biglycan
1434	2.39e-10	1.34e-12	0.197	-7.09008	-1.39656	1707.26	CSE1L	chromosome segregation 1 like
6696	2.5e-10	1.42e-12	0.5182	-7.08243	-3.66978	1827.66	SPP1	secreted phosphoprotein 1
57460	2.5e-10	1.44e-12	0.2463	-7.07976	-1.74398	550.65	PPM1H	protein phosphatase, Mg2+/Mn2+ dependent 1H
84916	2.5e-10	1.44e-12	0.1508	-7.08	-1.06792	777.87	UTP4	UTP4 small subunit processome component
225689	2.59e-10	1.51e-12	0.3972	-7.07358	-2.80955	161.13	MAPK15	mitogen-activated protein kinase 15
790	2.62e-10	1.54e-12	0.1453	-7.07089	-1.02763	1325.87	CAD	carbamoyl-phosphate synthetase 2, aspartate transcarbamylase, and dihydroorotase
283212	3.03e-10	1.8e-12	0.3633	-7.04952	-2.56139	35.79	KLHL35	kelch like family member 35
5366	3.11e-10	1.86e-12	0.2206	-7.04468	-1.55386	138.03	PMAIP1	phorbol-12-myristate-13-acetate-induced protein 1
92092	3.25e-10	1.96e-12	0.2003	-7.03722	-1.40937	250.74	ZC3HAV1L	zinc finger CCCH-type containing, antiviral 1 like
23035	3.77e-10	2.3e-12	0.2457	7.01517	1.72357	1574.14	PHLPP2	PH domain and leucine rich repeat protein phosphatase 2
6641	4.23e-10	2.6e-12	0.2333	-6.99793	-1.63241	789.29	SNTB1	syntrophin beta 1
120071	4.5e-10	2.79e-12	0.4587	-6.98807	-3.20549	280.24	LARGE2	LARGE xylosyl- and glucuronyltransferase 2
2214	4.88e-10	3.05e-12	0.2985	-6.97561	-2.08234	622.25	FCGR3A	Fc gamma receptor IIIa
11178	5.64e-10	3.55e-12	0.3307	-6.95385	-2.29937	112.14	LZTS1	leucine zipper tumor suppressor 1
8767	6e-10	3.81e-12	0.1962	-6.94398	-1.36269	272.71	RIPK2	receptor interacting serine/threonine kinase 2
84955	6.44e-10	4.13e-12	0.1945	-6.93282	-1.34842	440.79	NUDCD1	NudC domain containing 1
2906	6.52e-10	4.21e-12	0.4868	-6.92988	-3.37372	249.64	GRIN2D	glutamate ionotropic receptor NMDA type subunit 2D
340706	7.28e-10	4.75e-12	0.4079	-6.91276	-2.82002	510.71	VWA2	von Willebrand factor A domain containing 2
57477	7.28e-10	4.78e-12	0.2467	-6.91201	-1.70542	462.8	SHROOM4	shroom family member 4
22822	7.43e-10	4.91e-12	0.3016	-6.90806	-2.08337	1303.94	PHLDA1	pleckstrin homology like domain family A member 1
705	7.9e-10	5.27e-12	0.1913	-6.89808	-1.3199	393.53	BYSL	bystin like
125058	7.96e-10	5.35e-12	0.1704	-6.89588	-1.17513	1387.36	TBC1D16	TBC1 domain family member 16
56164	8.3e-10	5.62e-12	0.4713	-6.88889	-3.24665	45.25	STK31	serine/threonine kinase 31
2149	9.42e-10	6.44e-12	0.1781	-6.86965	-1.22353	827.06	F2R	coagulation factor II thrombin receptor
7038	9.42e-10	6.48e-12	0.4884	-6.86861	-3.35454	84.28	TG	thyroglobulin
503638	9.55e-10	6.67e-12	0.5745	-6.86458	-3.94361	90.86	DUXAP9	double homeobox A pseudogene 9
55257	9.55e-10	6.67e-12	0.1682	-6.86448	-1.15449	626.44	MRGBP	MRG domain binding protein
908	9.65e-10	6.79e-12	0.165	-6.86202	-1.13194	4314.09	CCT6A	chaperonin containing TCP1 subunit 6A
105375728	1.01e-09	7.14e-12	0.2741	-6.85486	-1.87889	31.85	LOC105375728	uncharacterized LOC105375728
80727	1.03e-09	7.34e-12	0.204	-6.85091	-1.39775	2959.66	TTYH3	tweety family member 3
5745	1.04e-09	7.49e-12	0.249	6.84801	1.70539	36.44	PTH1R	parathyroid hormone 1 receptor
8556	1.05e-09	7.59e-12	0.193	6.84611	1.32148	360.88	CDC14A	cell division cycle 14A
100128338	1.1e-09	8.01e-12	0.3263	-6.83829	-2.23113	273.48	FAM83H-AS1	replaced by ID 642574
1019	1.13e-09	8.3e-12	0.1434	-6.83323	-0.979716	1530.87	CDK4	cyclin dependent kinase 4
260429	1.21e-09	8.94e-12	0.5181	-6.82267	-3.53507	56.6	PRSS33	serine protease 33
8502	1.35e-09	1.01e-11	0.0952	-6.80518	-0.647783	1817.8	PKP4	plakophilin 4
105376806	1.36e-09	1.04e-11	0.3516	-6.8009	-2.39143	43.62	LOC105376806	uncharacterized LOC105376806
4233	1.36e-09	1.04e-11	0.2042	-6.80104	-1.38883	1750.88	MET	MET proto-oncogene, receptor tyrosine kinase
285	1.36e-09	1.03e-11	0.2842	-6.80193	-1.9329	168.82	ANGPT2	angiopoietin 2
63875	1.45e-09	1.11e-11	0.1391	-6.79127	-0.944595	923.95	MRPL17	mitochondrial ribosomal protein L17
57167	1.5e-09	1.16e-11	0.4806	-6.78536	-3.26131	56.96	SALL4	spalt like transcription factor 4
389658	1.51e-09	1.18e-11	0.4567	-6.78304	-3.09815	29.51	ALKAL1	ALK and LTK ligand 1
5008	1.53e-09	1.2e-11	0.4141	-6.78039	-2.80793	85.93	OSM	oncostatin M
23650	1.54e-09	1.21e-11	0.5104	-6.77852	-3.45994	670.37	TRIM29	tripartite motif containing 29
55726	1.57e-09	1.25e-11	0.1521	-6.77429	-1.03063	452.47	INTS13	integrator complex subunit 13
9569	1.62e-09	1.3e-11	0.2592	-6.76903	-1.75429	737.11	GTF2IRD1	GTF2I repeat domain containing 1
441951	1.71e-09	1.37e-11	0.1868	-6.76071	-1.26297	1498.08	ZFAS1	ZNFX1 antisense RNA 1
54997	1.77e-09	1.43e-11	0.4041	-6.75461	-2.72959	260.77	TESC	tescalcin
54972	1.8e-09	1.47e-11	0.2786	-6.75075	-1.88067	699.45	TMEM132A	transmembrane protein 132A
144406	1.8e-09	1.48e-11	0.3121	-6.75001	-2.1069	31.68	CFAP251	cilia and flagella associated protein 251
1909	1.89e-09	1.56e-11	0.3049	-6.74237	-2.05543	286.29	EDNRA	endothelin receptor type A
51645	1.91e-09	1.6e-11	0.1608	-6.73872	-1.08378	387.53	PPIL1	peptidylprolyl isomerase like 1
57464	1.91e-09	1.61e-11	0.3756	-6.73772	-2.53069	83.2	STRIP2	striatin interacting protein 2
9128	1.91e-09	1.6e-11	0.1239	-6.73812	-0.834914	847.42	PRPF4	pre-mRNA processing factor 4
92312	1.91e-09	1.64e-11	0.3939	-6.7349	-2.65303	289.96	MEX3A	mex-3 RNA binding family member A
5317	1.91e-09	1.64e-11	0.4537	-6.73523	-3.05573	72.79	PKP1	plakophilin 1
55757	1.91e-09	1.63e-11	0.1694	-6.73544	-1.14075	424.38	UGGT2	UDP-glucose glycoprotein glucosyltransferase 2
5420	1.99e-09	1.71e-11	0.1751	-6.72852	-1.17787	1490.82	PODXL	podocalyxin like
81544	2.13e-09	1.85e-11	0.3077	-6.7176	-2.0669	322.36	GDPD5	glycerophosphodiester phosphodiesterase domain containing 5
79872	2.18e-09	1.9e-11	0.1537	6.71313	1.03177	1575.07	CBLL1	Cbl proto-oncogene like 1
64106	2.18e-09	1.91e-11	0.3977	-6.71247	-2.66961	34.66	NPFFR1	neuropeptide FF receptor 1
9588	2.21e-09	1.95e-11	0.1482	6.70961	0.994645	4914.65	PRDX6	peroxiredoxin 6
221527	2.25e-09	2e-11	0.2026	-6.70568	-1.35886	197.74	ZBTB12	zinc finger and BTB domain containing 12
2618	2.3e-09	2.05e-11	0.1344	-6.70218	-0.901073	1478.39	GART	phosphoribosylglycinamide formyltransferase, phosphoribosylglycinamide synthetase, phosphoribosylaminoimidazole synthetase
100188953	2.35e-09	2.11e-11	0.2925	6.69802	1.9592	13.81	LINC00092	long intergenic non-protein coding RNA 92
1017	2.5e-09	2.26e-11	0.1406	-6.68826	-0.940297	621.84	CDK2	cyclin dependent kinase 2
1051	2.57e-09	2.34e-11	0.1921	-6.68299	-1.2835	564.46	CEBPB	CCAAT enhancer binding protein beta
100507002	2.58e-09	2.36e-11	0.1913	6.68158	1.27796	46.11	LOC100507002	uncharacterized LOC100507002
24147	2.59e-09	2.39e-11	0.3678	-6.68005	-2.45702	73.58	FJX1	four-jointed box kinase 1
60681	2.96e-09	2.74e-11	0.2884	-6.66003	-1.92075	1587.65	FKBP10	FKBP prolyl isomerase 10
1278	3.3e-09	3.07e-11	0.3241	-6.64313	-2.15302	28427	COL1A2	collagen type I alpha 2 chain
79628	3.33e-09	3.12e-11	0.3671	-6.6407	-2.43798	116.47	SH3TC2	SH3 domain and tetratricopeptide repeats 2
26747	3.6e-09	3.39e-11	0.1964	-6.62851	-1.30199	224.94	NUFIP1	nuclear FMR1 interacting protein 1
84141	3.62e-09	3.43e-11	0.3668	-6.62697	-2.43087	68.81	EVA1A	eva-1 homolog A, regulator of programmed cell death
285958	3.69e-09	3.51e-11	0.2053	-6.62338	-1.35992	314.35	SNHG15	small nucleolar RNA host gene 15
5723	3.71e-09	3.56e-11	0.1905	-6.62149	-1.26154	326.59	PSPH	phosphoserine phosphatase
375061	3.72e-09	3.58e-11	0.2151	-6.62046	-1.42422	102.52	FAM89A	family with sequence similarity 89 member A
5983	3.86e-09	3.74e-11	0.2661	-6.61415	-1.75974	459.56	RFC3	replication factor C subunit 3
1056	4.08e-09	3.98e-11	0.5713	-6.60489	-3.77321	353.14	CEL	carboxyl ester lipase
27253	4.28e-09	4.19e-11	0.2564	-6.59718	-1.69131	176.63	PCDH17	protocadherin 17
1615	4.47e-09	4.43e-11	0.1454	-6.58903	-0.958131	1365.4	DARS1	aspartyl-tRNA synthetase 1
10196	4.47e-09	4.42e-11	0.1731	-6.58914	-1.14026	403.32	PRMT3	protein arginine methyltransferase 3
23322	4.92e-09	4.9e-11	0.1904	-6.574	-1.25161	145.82	RPGRIP1L	RPGRIP1 like
101927746	4.93e-09	4.96e-11	0.4298	-6.5722	-2.82443	56.7	EMSLR	E2F1 mRNA stabilizing lncRNA
5655	4.93e-09	4.95e-11	0.6061	-6.5725	-3.98348	330.83	KLK10	kallikrein related peptidase 10
4234	5.27e-09	5.33e-11	0.1535	-6.56151	-1.00693	313.47	METTL1	methyltransferase 1, tRNA methylguanosine
159371	5.29e-09	5.37e-11	0.1913	6.56021	1.25522	390.57	SLC35G1	solute carrier family 35 member G1
84259	6.15e-09	6.29e-11	0.1515	-6.5368	-0.990496	490.4	DCUN1D5	defective in cullin neddylation 1 domain containing 5
4148	6.31e-09	6.48e-11	0.377	-6.53233	-2.4629	22.84	MATN3	matrilin 3
54106	6.82e-09	7.04e-11	0.2188	6.51981	1.4266	35.11	TLR9	toll like receptor 9
206358	6.89e-09	7.16e-11	0.2207	6.51735	1.43813	1882.12	SLC36A1	solute carrier family 36 member 1
3376	6.89e-09	7.18e-11	0.1714	-6.51684	-1.11729	2203.72	IARS1	isoleucyl-tRNA synthetase 1
1894	7.3e-09	7.65e-11	0.2412	-6.50728	-1.56937	949.83	ECT2	epithelial cell transforming 2
25885	7.38e-09	7.82e-11	0.1326	-6.50408	-0.862563	1455.71	POLR1A	RNA polymerase I subunit A
6817	7.38e-09	7.79e-11	0.2432	6.50457	1.58192	1592.6	SULT1A1	sulfotransferase family 1A member 1
11156	7.84e-09	8.39e-11	0.3487	-6.49352	-2.26446	1001.52	PTP4A3	protein tyrosine phosphatase 4A3
3772	7.84e-09	8.38e-11	0.4943	-6.49354	-3.20991	26.94	KCNJ15	potassium inwardly rectifying channel subfamily J member 15
4487	8.03e-09	8.62e-11	0.4289	-6.48931	-2.78331	42.31	MSX1	msh homeobox 1
9015	8.04e-09	8.68e-11	0.1286	-6.48832	-0.834151	122.41	TAF1A	TATA-box binding protein associated factor, RNA polymerase I subunit A
8187	8.19e-09	8.89e-11	0.2531	-6.48472	-1.64148	145.81	ZNF239	zinc finger protein 239
283420	8.25e-09	8.99e-11	0.2829	6.48301	1.8339	15.87	CLEC9A	C-type lectin domain containing 9A
2617	8.37e-09	9.17e-11	0.1688	-6.4801	-1.09391	2068.27	GARS1	glycyl-tRNA synthetase 1
100507156	8.59e-09	9.5e-11	0.2951	-6.47471	-1.91069	45.54	LOC100507156	uncharacterized LOC100507156
56265	8.59e-09	9.49e-11	0.3851	-6.47483	-2.49326	347.05	CPXM1	carboxypeptidase X, M14 family member 1
54517	9.02e-09	1.01e-10	0.2342	-6.4649	-1.51382	381.67	PUS7	pseudouridine synthase 7
3371	9.02e-09	1.02e-10	0.4228	-6.46445	-2.73308	3404.76	TNC	tenascin C
11260	9.02e-09	1.01e-10	0.1535	-6.46544	-0.9924	1405.2	XPOT	exportin for tRNA
55625	9.02e-09	1e-10	0.0802	6.46633	0.518664	2244.74	ZDHHC7	zinc finger DHHC-type palmitoyltransferase 7
6401	9.21e-09	1.04e-10	0.4975	-6.46061	-3.21435	90.5	SELE	selectin E
27132	9.41e-09	1.07e-10	0.5649	-6.45657	-3.64706	328.55	CPNE7	copine 7
25788	9.41e-09	1.08e-10	0.2456	-6.45584	-1.58569	134.28	RAD54B	RAD54 homolog B
124222	9.45e-09	1.09e-10	0.2401	-6.45451	-1.54988	571.3	PAQR4	progestin and adipoQ receptor family member 4
23384	1.01e-08	1.16e-10	0.1377	6.44408	0.887419	1441.19	SPECC1L	sperm antigen with calponin homology and coiled-coil domains 1 like
1951	1.01e-08	1.17e-10	0.2964	-6.44308	-1.90957	349.69	CELSR3	cadherin EGF LAG seven-pass G-type receptor 3
55689	1.05e-08	1.22e-10	0.1148	-6.43674	-0.739043	1018.2	YEATS2	YEATS domain containing 2
25879	1.06e-08	1.24e-10	0.1914	-6.43451	-1.23133	892.58	DCAF13	DDB1 and CUL4 associated factor 13
6273	1.1e-08	1.3e-10	0.5268	-6.42751	-3.38584	61.75	S100A2	S100 calcium binding protein A2
9319	1.13e-08	1.33e-10	0.3086	-6.42318	-1.98194	242.29	TRIP13	thyroid hormone receptor interactor 13
440145	1.15e-08	1.36e-10	0.2152	-6.42005	-1.38162	434.69	MZT1	mitotic spindle organizing protein 1
57761	1.16e-08	1.38e-10	0.3788	-6.41821	-2.43131	558.54	TRIB3	tribbles pseudokinase 3
1462	1.16e-08	1.39e-10	0.2176	-6.4168	-1.39629	1525.27	VCAN	versican
10672	1.16e-08	1.39e-10	0.1082	6.41741	0.694099	2081.07	GNA13	G protein subunit alpha 13
11335	1.18e-08	1.42e-10	0.1814	-6.41367	-1.16329	3325.47	CBX3	chromobox 3
101927096	1.22e-08	1.48e-10	0.3251	-6.40741	-2.0831	1012.72	CLMAT3	colorectal liver metastasis associated transcript 3
3352	1.29e-08	1.57e-10	0.5868	-6.39794	-3.75422	61.64	HTR1D	5-hydroxytryptamine receptor 1D
346389	1.3e-08	1.59e-10	0.3477	-6.39632	-2.22414	890.93	MACC1	MET transcriptional regulator MACC1
29968	1.31e-08	1.6e-10	0.3154	-6.39526	-2.01725	364.8	PSAT1	phosphoserine aminotransferase 1
338645	1.31e-08	1.61e-10	0.3434	6.39446	2.19575	50.72	LUZP2	leucine zipper protein 2
23333	1.32e-08	1.64e-10	0.158	-6.3919	-1.00967	661.28	DPY19L1	dpy-19 like C-mannosyltransferase 1
595	1.38e-08	1.72e-10	0.1844	-6.38485	-1.17719	2773.96	CCND1	cyclin D1
6615	1.4e-08	1.75e-10	0.3258	-6.38175	-2.07942	71.8	SNAI1	snail family transcriptional repressor 1
55226	1.4e-08	1.76e-10	0.1634	-6.38098	-1.04251	1514.27	NAT10	N-acetyltransferase 10
4070	1.42e-08	1.79e-10	0.4484	-6.37831	-2.8599	178.21	TACSTD2	tumor associated calcium signal transducer 2
4830	1.42e-08	1.79e-10	0.1963	-6.37812	-1.25218	762.54	NME1	NME/NM23 nucleoside diphosphate kinase 1
55239	1.44e-08	1.83e-10	0.1085	-6.37475	-0.691522	622.64	OGFOD1	2-oxoglutarate and iron dependent oxygenase domain containing 1
9462	1.44e-08	1.84e-10	0.1194	-6.37391	-0.760786	729.52	RASAL2	RAS protein activator like 2
4175	1.44e-08	1.86e-10	0.1657	-6.37271	-1.05598	968.92	MCM6	minichromosome maintenance complex component 6
290	1.44e-08	1.85e-10	0.4942	6.37309	3.14935	10624	ANPEP	alanyl aminopeptidase, membrane
91272	1.5e-08	1.95e-10	0.0937	-6.36547	-0.596211	714.63	BOD1	biorientation of chromosomes in cell division 1
283208	1.5e-08	1.94e-10	0.4342	-6.36604	-2.76396	55	P4HA3	prolyl 4-hydroxylase subunit alpha 3
56954	1.51e-08	1.98e-10	0.1035	-6.363	-0.658845	611.93	NIT2	nitrilase family member 2
3714	1.51e-08	1.98e-10	0.2297	-6.36327	-1.46173	694.33	JAG2	jagged canonical Notch ligand 2
7165	1.61e-08	2.12e-10	0.1241	-6.35247	-0.788257	2826.33	TPD52L2	TPD52 like 2
4323	1.71e-08	2.26e-10	0.2245	-6.34253	-1.42369	6628.71	MMP14	matrix metallopeptidase 14
29128	1.71e-08	2.25e-10	0.2775	-6.34291	-1.76036	514.04	UHRF1	ubiquitin like with PHD and ring finger domains 1
10799	1.72e-08	2.29e-10	0.2083	-6.34073	-1.32058	86.53	RPP40	ribonuclease P/MRP subunit p40
57699	1.73e-08	2.31e-10	0.1979	6.33929	1.25464	384.95	CPNE5	copine 5
107984567	1.75e-08	2.34e-10	0.3194	-6.33719	-2.02402	63.04	LOC107984567	LINE-1 retrotransposable element ORF2 protein-like
387914	1.78e-08	2.39e-10	0.3883	-6.33394	-2.45959	38.05	SHISA2	shisa family member 2
5433	1.79e-08	2.42e-10	0.0964	-6.33216	-0.610502	777.08	POLR2D	RNA polymerase II subunit D
23160	1.82e-08	2.47e-10	0.1652	-6.32907	-1.04559	1119.36	WDR43	WD repeat domain 43
65243	1.82e-08	2.49e-10	0.1923	-6.32756	-1.2168	82.37	ZFP69B	ZFP69 zinc finger protein B
84319	1.82e-08	2.48e-10	0.202	-6.32794	-1.27809	224.71	CMSS1	cms1 ribosomal small subunit homolog
1009	1.88e-08	2.58e-10	0.2255	-6.3224	-1.42588	1018.28	CDH11	cadherin 11
54801	1.98e-08	2.72e-10	0.1551	-6.31387	-0.97907	414	HAUS6	HAUS augmin like complex subunit 6
430	2.01e-08	2.78e-10	0.4237	-6.31057	-2.67374	1135.68	ASCL2	achaete-scute family bHLH transcription factor 2
1736	2.01e-08	2.79e-10	0.184	-6.31006	-1.16117	2188.27	DKC1	dyskerin pseudouridine synthase 1
7516	2.05e-08	2.85e-10	0.3086	-6.30685	-1.9464	98.19	XRCC2	X-ray repair cross complementing 2
9136	2.07e-08	2.89e-10	0.1541	-6.30466	-0.97165	614.03	RRP9	ribosomal RNA processing 9, U3 small nucleolar RNA binding protein
5346	2.08e-08	2.92e-10	0.4438	6.30291	2.79754	78.84	PLIN1	perilipin 1
23223	2.08e-08	2.93e-10	0.1917	-6.30226	-1.20834	844.46	RRP12	ribosomal RNA processing 12 homolog
84733	2.14e-08	3.02e-10	0.375	-6.29775	-2.36161	136.25	CBX2	chromobox 2
10953	2.25e-08	3.19e-10	0.2374	-6.28903	-1.49288	997.08	TOMM34	translocase of outer mitochondrial membrane 34
65249	2.25e-08	3.21e-10	0.1851	-6.28827	-1.1638	292.6	ZSWIM4	zinc finger SWIM-type containing 4
65983	2.3e-08	3.29e-10	0.1645	6.28431	1.03402	787.77	GRAMD2B	GRAM domain containing 2B
8553	2.36e-08	3.38e-10	0.2075	-6.28036	-1.30289	3075.7	BHLHE40	basic helix-loop-helix family member e40
2050	2.36e-08	3.4e-10	0.1656	-6.27919	-1.04006	2622	EPHB4	EPH receptor B4
101730217	2.54e-08	3.67e-10	0.1465	6.26731	0.918253	700.48	SPECC1L-ADORA2A	SPECC1L-ADORA2A readthrough (NMD candidate)
84649	2.61e-08	3.78e-10	0.3119	-6.2629	-1.95347	356.51	DGAT2	diacylglycerol O-acyltransferase 2
23450	2.62e-08	3.81e-10	0.1486	-6.26174	-0.930784	3269.08	SF3B3	splicing factor 3b subunit 3
81034	2.64e-08	3.88e-10	0.157	-6.25896	-0.982935	543.98	SLC25A32	solute carrier family 25 member 32
47	2.64e-08	3.86e-10	0.1095	-6.2595	-0.685556	3989.06	ACLY	ATP citrate lyase
6949	2.66e-08	3.91e-10	0.1541	-6.25747	-0.964562	1257.57	TCOF1	treacle ribosome biogenesis factor 1
114822	2.67e-08	3.95e-10	0.3023	-6.25612	-1.89103	521.76	RHPN1	rhophilin Rho GTPase binding protein 1
337876	2.71e-08	4.01e-10	0.2655	-6.25358	-1.66041	58.98	CHSY3	chondroitin sulfate synthase 3
101927668	2.76e-08	4.1e-10	0.3236	-6.25021	-2.02265	17.94	LOC101927668	uncharacterized LOC101927668
100129461	2.87e-08	4.29e-10	0.1911	-6.24327	-1.1931	48.86	LYRM4-AS1	LYRM4 antisense RNA 1
3990	2.88e-08	4.31e-10	0.369	6.24237	2.30351	38.2	LIPC	lipase C, hepatic type
145864	2.89e-08	4.35e-10	0.2548	-6.24096	-1.59017	218.05	HAPLN3	hyaluronan and proteoglycan link protein 3
7058	2.91e-08	4.38e-10	0.4571	-6.23974	-2.85205	1809.85	THBS2	thrombospondin 2
3326	2.93e-08	4.46e-10	0.2079	-6.23709	-1.29695	23552.7	HSP90AB1	heat shock protein 90 alpha family class B member 1
283316	2.93e-08	4.44e-10	0.3276	6.23759	2.04353	1219.08	CD163L1	CD163 molecule like 1
22801	2.99e-08	4.56e-10	0.2978	-6.23361	-1.85607	417.31	ITGA11	integrin subunit alpha 11
1846	2.99e-08	4.58e-10	0.3329	-6.23286	-2.07495	271.23	DUSP4	dual specificity phosphatase 4
84128	3e-08	4.61e-10	0.1276	-6.23196	-0.79493	796.07	WDR75	WD repeat domain 75
5471	3.17e-08	4.89e-10	0.2127	-6.22271	-1.32344	339.58	PPAT	phosphoribosyl pyrophosphate amidotransferase
23594	3.26e-08	5.04e-10	0.2813	-6.21793	-1.74936	138.61	ORC6	origin recognition complex subunit 6
7866	3.38e-08	5.24e-10	0.1466	-6.21181	-0.910453	1146.47	IFRD2	interferon related developmental regulator 2
6092	3.38e-08	5.25e-10	0.3366	-6.21135	-2.09051	98.64	ROBO2	roundabout guidance receptor 2
54881	3.41e-08	5.33e-10	0.1638	-6.2091	-1.01693	391.93	TEX10	testis expressed 10
220441	3.46e-08	5.41e-10	0.2803	6.20664	1.73978	624.84	RNF152	ring finger protein 152
6678	3.64e-08	5.76e-10	0.3264	-6.19688	-2.02296	17687.4	SPARC	secreted protein acidic and cysteine rich
160897	3.64e-08	5.74e-10	0.1608	-6.19745	-0.996828	297.94	GPR180	G protein-coupled receptor 180
145741	3.64e-08	5.76e-10	0.4613	-6.19694	-2.85869	116.5	C2CD4A	C2 calcium dependent domain containing 4A
84182	3.73e-08	5.92e-10	0.1829	-6.19256	-1.13253	89.99	MINDY4	MINDY lysine 48 deubiquitinase 4
29028	3.88e-08	6.18e-10	0.2495	-6.18581	-1.54345	682.62	ATAD2	ATPase family AAA domain containing 2
100526783	4.21e-08	6.76e-10	0.1279	6.17172	0.789421	1260.38	ARPIN-AP3S2	ARPIN-AP3S2 readthrough
55670	4.21e-08	6.75e-10	0.2135	6.17188	1.31774	3815.3	PEX26	peroxisomal biogenesis factor 26
9521	4.31e-08	6.94e-10	0.1679	-6.16754	-1.03526	158.04	EEF1E1	eukaryotic translation elongation factor 1 epsilon 1
341676	4.36e-08	7.04e-10	0.24	-6.1653	-1.47974	40.83	NEK5	NIMA related kinase 5
10213	4.38e-08	7.1e-10	0.1372	-6.16391	-0.845388	1240.65	PSMD14	proteasome 26S subunit, non-ATPase 14
1303	4.45e-08	7.23e-10	0.3282	-6.16093	-2.02178	3226.26	COL12A1	collagen type XII alpha 1 chain
51692	4.76e-08	7.76e-10	0.1202	-6.14977	-0.739488	636.72	CPSF3	cleavage and polyadenylation specific factor 3
100132406	4.76e-08	7.79e-10	0.1298	6.14919	0.798389	755.03	NBPF10	NBPF member 10
79989	4.85e-08	7.96e-10	0.2248	-6.14564	-1.38139	114.8	TTC26	tetratricopeptide repeat domain 26
101927125	4.96e-08	8.18e-10	0.563	-6.14132	-3.45727	53.05	ELFN1-AS1	ELFN1 antisense RNA 1
137392	4.96e-08	8.17e-10	0.1736	-6.14161	-1.06596	181.93	CIBAR1	CBY1 interacting BAR domain containing 1
51602	4.96e-08	8.21e-10	0.1634	-6.14076	-1.0033	1294.02	NOP58	NOP58 ribonucleoprotein
51497	4.97e-08	8.25e-10	0.1899	-6.14001	-1.16619	2055.73	NELFCD	negative elongation factor complex member C/D
3603	5.1e-08	8.5e-10	0.1869	6.13524	1.14651	649.55	IL16	interleukin 16
6584	5.12e-08	8.56e-10	0.2096	6.13409	1.28551	1076.97	SLC22A5	solute carrier family 22 member 5
1871	5.15e-08	8.64e-10	0.1586	-6.13268	-0.972911	472.17	E2F3	E2F transcription factor 3
10420	5.19e-08	8.74e-10	0.1766	6.13089	1.08295	346.73	TESK2	testis associated actin remodelling kinase 2
3426	5.21e-08	8.8e-10	0.3202	-6.12978	-1.96259	353.2	CFI	complement factor I
29789	5.39e-08	9.13e-10	0.1379	-6.12388	-0.844668	1666.27	OLA1	Obg like ATPase 1
84306	5.44e-08	9.25e-10	0.1766	-6.12191	-1.0809	147.99	PDCD2L	programmed cell death 2 like
4017	5.56e-08	9.47e-10	0.3133	-6.11806	-1.9168	1147.45	LOXL2	lysyl oxidase like 2
29953	5.56e-08	9.5e-10	0.2767	6.11753	1.69277	84.12	TRHDE	thyrotropin releasing hormone degrading enzyme
101928766	5.66e-08	9.73e-10	0.3793	-6.11373	-2.31877	22.24	LINC01979	long intergenic non-protein coding RNA 1979
8894	5.66e-08	9.71e-10	0.1672	-6.11415	-1.02237	2612.62	EIF2S2	eukaryotic translation initiation factor 2 subunit beta
1281	5.67e-08	9.78e-10	0.3332	-6.11298	-2.03663	39491.8	COL3A1	collagen type III alpha 1 chain
26586	5.72e-08	9.9e-10	0.2516	-6.11106	-1.5375	673.12	CKAP2	cytoskeleton associated protein 2
990	5.8e-08	1.01e-09	0.2611	-6.10841	-1.59498	466.23	CDC6	cell division cycle 6
575	5.84e-08	1.02e-09	0.225	6.10684	1.37418	44.95	ADGRB1	adhesion G protein-coupled receptor B1
8480	6e-08	1.05e-09	0.1781	-6.10199	-1.08658	727.47	RAE1	ribonucleic acid export 1
3141	6.03e-08	1.06e-09	0.1052	-6.10066	-0.641608	535.46	HLCS	holocarboxylase synthetase
306	6.06e-08	1.06e-09	0.2231	-6.09945	-1.36073	992.63	ANXA3	annexin A3
79085	6.17e-08	1.09e-09	0.1579	6.09613	0.962782	3239.13	SLC25A23	solute carrier family 25 member 23
8692	6.35e-08	1.12e-09	0.1424	-6.09105	-0.86712	1039.59	HYAL2	hyaluronidase 2
221191	6.42e-08	1.14e-09	0.2571	-6.08859	-1.56556	16.88	PRSS54	serine protease 54
140838	6.47e-08	1.15e-09	0.2277	-6.08709	-1.38592	168.65	NANP	N-acetylneuraminic acid phosphatase
8507	6.54e-08	1.17e-09	0.2082	-6.08481	-1.26693	1985.13	ENC1	ectodermal-neural cortex 1
1869	6.55e-08	1.17e-09	0.2366	-6.08396	-1.43943	399.33	E2F1	E2F transcription factor 1
645367	6.63e-08	1.19e-09	0.3698	6.08163	2.24909	23.31	GGT8P	gamma-glutamyltransferase 8 pseudogene
54793	6.69e-08	1.2e-09	0.1428	6.07963	0.868404	1085.46	KCTD9	potassium channel tetramerization domain containing 9
11171	6.71e-08	1.21e-09	0.1201	-6.07869	-0.729829	1887.69	STRAP	serine/threonine kinase receptor associated protein
3764	6.71e-08	1.21e-09	0.2667	-6.07828	-1.62129	70.44	KCNJ8	potassium inwardly rectifying channel subfamily J member 8
285590	6.94e-08	1.26e-09	0.1972	-6.07248	-1.1972	965.9	SH3PXD2B	SH3 and PX domains 2B
58476	7.03e-08	1.28e-09	0.2346	6.06991	1.42397	3121.22	TP53INP2	tumor protein p53 inducible nuclear protein 2
4172	7.11e-08	1.3e-09	0.1667	-6.06772	-1.01152	2347.45	MCM3	minichromosome maintenance complex component 3
112268294	7.18e-08	1.31e-09	0.1778	6.06557	1.07823	22.83	LOC112268294	replaced by ID 102723722
84888	7.33e-08	1.35e-09	0.1683	6.06187	1.02036	2142.04	SPPL2A	signal peptide peptidase like 2A
65263	7.34e-08	1.35e-09	0.1918	-6.06106	-1.1625	313.65	PYCR3	pyrroline-5-carboxylate reductase 3
6712	7.41e-08	1.37e-09	0.3212	-6.05911	-1.94613	491.96	SPTBN2	spectrin beta, non-erythrocytic 2
5464	7.44e-08	1.38e-09	0.181	-6.05804	-1.09643	3337.06	PPA1	inorganic pyrophosphatase 1
57478	7.5e-08	1.39e-09	0.1261	-6.05627	-0.763469	320.81	USP31	ubiquitin specific peptidase 31
191	7.6e-08	1.42e-09	0.2096	-6.05357	-1.26885	4785.44	AHCY	adenosylhomocysteinase
7474	7.72e-08	1.44e-09	0.2454	-6.05068	-1.48488	404.58	WNT5A	Wnt family member 5A
84264	7.86e-08	1.47e-09	0.2959	-6.04729	-1.78938	151.08	HAGHL	hydroxyacylglutathione hydrolase like
151176	7.93e-08	1.49e-09	0.4182	-6.04507	-2.52794	18.36	ERFE	erythroferrone
10464	7.93e-08	1.49e-09	0.128	-6.04544	-0.773586	411.66	PIBF1	progesterone immunomodulatory binding factor 1
7130	7.98e-08	1.52e-09	0.3552	-6.04215	-2.14589	52.25	TNFAIP6	TNF alpha induced protein 6
7123	7.98e-08	1.51e-09	0.3569	6.04311	2.15703	799.88	CLEC3B	C-type lectin domain family 3 member B
114112	7.98e-08	1.52e-09	0.1574	-6.04211	-0.951113	139.02	TXNRD3	thioredoxin reductase 3
116225	7.98e-08	1.52e-09	0.1635	-6.04268	-0.988257	407.33	ZMYND19	zinc finger MYND-type containing 19
100129029	8.03e-08	1.53e-09	0.1012	-6.04077	-0.611402	85.64	PKP4-AS1	PKP4 antisense RNA 1
7076	8.13e-08	1.56e-09	0.2967	-6.03831	-1.79153	2332.64	TIMP1	TIMP metallopeptidase inhibitor 1
22974	8.18e-08	1.57e-09	0.3201	-6.03682	-1.93232	1499.76	TPX2	TPX2 microtubule nucleation factor
23560	8.2e-08	1.58e-09	0.1639	-6.03607	-0.989342	1173.91	GTPBP4	GTP binding protein 4
10267	8.3e-08	1.6e-09	0.4643	-6.03362	-2.80143	219.92	RAMP1	receptor activity modifying protein 1
79017	8.34e-08	1.62e-09	0.2016	-6.03232	-1.21585	1191.25	GGCT	gamma-glutamylcyclotransferase
55922	8.36e-08	1.62e-09	0.1807	-6.03161	-1.08993	346.94	NKRF	NFKB repressing factor
55248	8.42e-08	1.65e-09	0.1998	-6.02933	-1.20439	151.3	PACC1	proton activated chloride channel 1
1160	8.42e-08	1.64e-09	0.459	-6.02985	-2.76792	189.89	CKMT2	creatine kinase, mitochondrial 2
4609	8.42e-08	1.65e-09	0.2964	-6.0291	-1.78727	3588.82	MYC	MYC proto-oncogene, bHLH transcription factor
105373582	8.43e-08	1.66e-09	0.403	-6.02839	-2.42935	66.08	LOC105373582	uncharacterized LOC105373582
105373791	8.52e-08	1.68e-09	0.3471	-6.02637	-2.09155	909.6	LOC105373791	uncharacterized LOC105373791
27340	8.62e-08	1.7e-09	0.1505	-6.02405	-0.906804	529	UTP20	UTP20 small subunit processome component
10963	8.69e-08	1.72e-09	0.1362	-6.02233	-0.820529	3284.47	STIP1	stress induced phosphoprotein 1
26228	8.84e-08	1.75e-09	0.2939	6.01903	1.76909	39.66	STAP1	signal transducing adaptor family member 1
87	9.31e-08	1.85e-09	0.2019	-6.01028	-1.21358	5644.22	ACTN1	actinin alpha 1
9643	9.42e-08	1.88e-09	0.1151	-6.00794	-0.691475	3521.43	MORF4L2	mortality factor 4 like 2
1294	9.51e-08	1.9e-09	0.3064	-6.00584	-1.84025	793.78	COL7A1	collagen type VII alpha 1 chain
55646	9.52e-08	1.91e-09	0.1796	-6.00488	-1.07871	351.89	LYAR	Ly1 antibody reactive
813	9.52e-08	1.92e-09	0.1942	-6.00461	-1.16585	2936.8	CALU	calumenin
6921	9.52e-08	1.92e-09	0.1162	-6.00454	-0.697865	632.67	ELOC	elongin C
105369592	9.56e-08	1.93e-09	0.3766	-6.00342	-2.26108	17.42	IQSEC3-AS1	IQSEC3 antisense RNA 1
51072	9.56e-08	1.94e-09	0.0907	-6.00292	-0.54468	516.36	MEMO1	mediator of cell motility 1
9141	9.62e-08	1.95e-09	0.142	-6.00157	-0.851996	887.98	PDCD5	programmed cell death 5
55003	9.66e-08	1.97e-09	0.1484	-6.00037	-0.890668	371.26	PAK1IP1	PAK1 interacting protein 1
2907	9.76e-08	1.99e-09	0.1901	-5.99837	-1.1405	2070.53	GRINA	glutamate ionotropic receptor NMDA type subunit associated protein 1
23140	9.82e-08	2.01e-09	0.1752	5.99694	1.05051	3830.27	ZZEF1	zinc finger ZZ-type and EF-hand domain containing 1
79007	1.01e-07	2.08e-09	0.3043	-5.99159	-1.82306	187.91	DBNDD1	dysbindin domain containing 1
861	1.02e-07	2.11e-09	0.1908	-5.98925	-1.1427	1078.33	RUNX1	RUNX family transcription factor 1
387597	1.04e-07	2.15e-09	0.2864	-5.98583	-1.71412	36.28	ILDR2	immunoglobulin like domain containing receptor 2
6004	1.07e-07	2.21e-09	0.2914	-5.98145	-1.74277	212.96	RGS16	regulator of G protein signaling 16
56652	1.09e-07	2.26e-09	0.1855	-5.97825	-1.10917	551.53	TWNK	twinkle mtDNA helicase
4839	1.09e-07	2.27e-09	0.1691	-5.97715	-1.01078	999.99	NOP2	NOP2 nucleolar protein
5151	1.09e-07	2.28e-09	0.1634	5.97632	0.976794	1721.72	PDE8A	phosphodiesterase 8A
5462	1.11e-07	2.31e-09	0.4219	-5.97409	-2.52028	33.25	POU5F1B	POU class 5 homeobox 1B
29081	1.11e-07	2.34e-09	0.1113	-5.97255	-0.664723	556.74	METTL5	methyltransferase 5, N6-adenosine
871	1.13e-07	2.37e-09	0.2149	-5.97013	-1.28282	3738.63	SERPINH1	serpin family H member 1
10529	1.13e-07	2.39e-09	0.299	-5.96889	-1.78465	1038.29	NEBL	nebulette
6599	1.14e-07	2.4e-09	0.1393	-5.96793	-0.831607	3266.89	SMARCC1	SWI/SNF related, matrix associated, actin dependent regulator of chromatin subfamily c member 1
105378828	1.14e-07	2.41e-09	0.5169	5.9675	3.08482	981.58	CLCA4-AS1	CLCA4 antisense RNA 1
101929357	1.14e-07	2.42e-09	0.2149	-5.96659	-1.282	64.36	HP09053	uncharacterized LOC101929357
25994	1.16e-07	2.47e-09	0.1895	5.96333	1.12982	5637.48	HIGD1A	HIG1 hypoxia inducible domain family member 1A
1565	1.16e-07	2.47e-09	0.1662	5.96374	0.991351	132.08	CYP2D6	cytochrome P450 family 2 subfamily D member 6
6742	1.18e-07	2.52e-09	0.1279	-5.96032	-0.762564	1332.14	SSBP1	single stranded DNA binding protein 1
2517	1.2e-07	2.57e-09	0.2069	5.95706	1.23271	3649.89	FUCA1	alpha-L-fucosidase 1
9188	1.2e-07	2.58e-09	0.2224	-5.9562	-1.32485	2632.17	DDX21	DExD-box helicase 21
9767	1.21e-07	2.6e-09	0.2035	-5.95518	-1.21171	351.06	JADE3	jade family PHD finger 3
10813	1.22e-07	2.63e-09	0.1806	-5.95321	-1.07541	669.61	UTP14A	UTP14A small subunit processome component
5396	1.25e-07	2.71e-09	0.2974	-5.94832	-1.76911	262.15	PRRX1	paired related homeobox 1
23511	1.28e-07	2.79e-09	0.1336	-5.94363	-0.794203	1100.39	NUP188	nucleoporin 188
10471	1.29e-07	2.8e-09	0.1178	-5.9429	-0.699988	787.42	PFDN6	prefoldin subunit 6
6581	1.3e-07	2.84e-09	0.3963	-5.94051	-2.3544	319.3	SLC22A3	solute carrier family 22 member 3
102724146	1.31e-07	2.85e-09	0.1222	-5.93979	-0.725553	254.99	LOC102724146	uncharacterized LOC102724146
151195	1.32e-07	2.89e-09	0.1425	5.93787	0.846075	595.05	CCNYL1	cyclin Y like 1
6659	1.33e-07	2.94e-09	0.224	-5.93509	-1.32919	3270.94	SOX4	SRY-box transcription factor 4
8662	1.33e-07	2.94e-09	0.1842	-5.93491	-1.09298	4614.07	EIF3B	eukaryotic translation initiation factor 3 subunit B
79728	1.33e-07	2.94e-09	0.1441	-5.93501	-0.855355	318.63	PALB2	partner and localizer of BRCA2
221416	1.35e-07	2.99e-09	0.5992	-5.93238	-3.55465	456.38	LINC03040	long intergenic non-protein coding RNA 3040
100188893	1.37e-07	3.04e-09	0.1233	-5.9295	-0.731143	1569.76	TOMM6	translocase of outer mitochondrial membrane 6
83787	1.38e-07	3.06e-09	0.1437	-5.92844	-0.851808	662.24	ARMC10	armadillo repeat containing 10
2992	1.39e-07	3.09e-09	0.1334	-5.92655	-0.790678	577.85	GYG1	glycogenin 1
4063	1.39e-07	3.11e-09	0.3027	5.92575	1.79349	98.62	LY9	lymphocyte antigen 9
2357	1.39e-07	3.1e-09	0.3364	-5.92604	-1.99368	101.71	FPR1	formyl peptide receptor 1
55388	1.39e-07	3.12e-09	0.3134	-5.92504	-1.85676	162.13	MCM10	minichromosome maintenance 10 replication initiation factor
1662	1.39e-07	3.13e-09	0.1584	-5.92446	-0.938266	553.68	DDX10	DEAD-box helicase 10
392617	1.42e-07	3.2e-09	0.3175	-5.92119	-1.8798	59.49	ELFN1	extracellular leucine rich repeat and fibronectin type III domain containing 1
55824	1.42e-07	3.21e-09	0.1937	5.92024	1.14685	1464.9	PAG1	phosphoprotein membrane anchor with glycosphingolipid microdomains 1
6541	1.42e-07	3.22e-09	0.2251	-5.91985	-1.33281	2472.98	SLC7A1	solute carrier family 7 member 1
147409	1.42e-07	3.22e-09	0.3207	-5.92022	-1.89845	16.19	DSG4	desmoglein 4
865	1.42e-07	3.23e-09	0.1647	-5.91931	-0.974983	835.1	CBFB	core-binding factor subunit beta
3673	1.43e-07	3.28e-09	0.2499	-5.91703	-1.47869	1435.57	ITGA2	integrin subunit alpha 2
144097	1.43e-07	3.28e-09	0.2247	-5.91702	-1.32932	363.35	SPINDOC	spindlin interactor and repressor of chromatin binding
65083	1.45e-07	3.33e-09	0.1715	-5.91444	-1.01442	1262.29	NOL6	nucleolar protein 6
675	1.46e-07	3.34e-09	0.28	-5.91373	-1.65583	187.45	BRCA2	BRCA2 DNA repair associated
348995	1.48e-07	3.41e-09	0.1217	-5.91061	-0.719454	537.96	NUP43	nucleoporin 43
10239	1.5e-07	3.46e-09	0.1417	5.90836	0.837385	948.64	AP3S2	adaptor related protein complex 3 subunit sigma 2
221830	1.5e-07	3.47e-09	0.1549	-5.90787	-0.915176	459.66	POLR1F	RNA polymerase I subunit F
10924	1.5e-07	3.49e-09	0.2832	5.90688	1.67306	1947.74	SMPDL3A	sphingomyelin phosphodiesterase acid like 3A
10940	1.51e-07	3.51e-09	0.217	-5.90571	-1.2818	223.2	POP1	POP1 homolog, ribonuclease P/MRP subunit
54583	1.52e-07	3.54e-09	0.0987	5.90429	0.582692	1679.68	EGLN1	egl-9 family hypoxia inducible factor 1
10410	1.55e-07	3.62e-09	0.2644	-5.90078	-1.56045	4983.37	IFITM3	interferon induced transmembrane protein 3
9388	1.57e-07	3.68e-09	0.2005	-5.89782	-1.18245	472.75	LIPG	lipase G, endothelial type
53834	1.58e-07	3.7e-09	0.1965	-5.89714	-1.15898	856.7	FGFRL1	fibroblast growth factor receptor like 1
27085	1.59e-07	3.75e-09	0.243	-5.89504	-1.43255	110.37	MTBP	MDM2 binding protein
54908	1.63e-07	3.84e-09	0.1774	-5.8908	-1.04531	242.49	SPDL1	spindle apparatus coiled-coil protein 1
8862	1.63e-07	3.85e-09	0.4369	-5.89034	-2.57337	128.23	APLN	apelin
4601	1.66e-07	3.92e-09	0.1752	5.88769	1.03161	1555.38	MXI1	MAX interactor 1, dimerization protein
2767	1.66e-07	3.93e-09	0.163	5.88701	0.959407	7329.01	GNA11	G protein subunit alpha 11
84365	1.68e-07	4.01e-09	0.1482	-5.88393	-0.872084	510.29	NIFK	nucleolar protein interacting with the FHA domain of MKI67
51228	1.68e-07	4.01e-09	0.1713	5.88378	1.00786	1627.4	GLTP	glycolipid transfer protein
5054	1.7e-07	4.05e-09	0.5158	-5.88198	-3.03375	766.02	SERPINE1	serpin family E member 1
9837	1.71e-07	4.09e-09	0.2971	-5.88048	-1.7471	349.31	GINS1	GINS complex subunit 1
115584	1.72e-07	4.12e-09	0.4758	5.8792	2.79706	21.21	SLC5A11	solute carrier family 5 member 11
5593	1.72e-07	4.14e-09	0.3732	5.87866	2.1939	160.36	PRKG2	protein kinase cGMP-dependent 2
401097	1.73e-07	4.16e-09	0.3273	-5.87775	-1.92362	80.85	C3orf80	chromosome 3 open reading frame 80
6003	1.76e-07	4.25e-09	0.3297	5.8741	1.93647	32.85	RGS13	regulator of G protein signaling 13
6633	1.77e-07	4.28e-09	0.0999	-5.87301	-0.586438	2284.08	SNRPD2	small nuclear ribonucleoprotein D2 polypeptide
11340	1.78e-07	4.31e-09	0.1547	-5.87183	-0.908262	483.66	EXOSC8	exosome component 8
23212	1.81e-07	4.41e-09	0.2057	-5.86803	-1.20709	676.64	RRS1	ribosome biogenesis regulator 1 homolog
23246	1.81e-07	4.4e-09	0.2018	-5.86826	-1.1845	1317.97	BOP1	BOP1 ribosomal biogenesis factor
10539	1.82e-07	4.45e-09	0.1148	-5.8667	-0.673476	848.09	GLRX3	glutaredoxin 3
27161	1.83e-07	4.48e-09	0.1588	-5.8656	-0.931733	1312.68	AGO2	argonaute RISC catalytic component 2
1282	1.84e-07	4.52e-09	0.3636	-5.86402	-2.13237	8505.17	COL4A1	collagen type IV alpha 1 chain
55299	1.85e-07	4.54e-09	0.1879	-5.86335	-1.10177	595.8	BRIX1	biogenesis of ribosomes BRX1
54805	1.91e-07	4.7e-09	0.1296	5.85758	0.75923	1486.96	CNNM2	cyclin and CBS domain divalent metal cation transport mediator 2
9221	1.91e-07	4.72e-09	0.1722	-5.85673	-1.00872	2526.06	NOLC1	nucleolar and coiled-body phosphoprotein 1
1876	1.91e-07	4.73e-09	0.123	-5.85629	-0.720528	242.44	E2F6	E2F transcription factor 6
57180	1.91e-07	4.74e-09	0.1784	-5.85595	-1.04456	211.3	ACTR3B	actin related protein 3B
55199	1.93e-07	4.8e-09	0.1142	-5.85393	-0.66867	116.21	FAM86C1P	family with sequence similarity 86 member C1, pseudogene
55759	2.01e-07	4.99e-09	0.153	-5.84748	-0.894412	699.79	WDR12	WD repeat domain 12
166968	2.02e-07	5.04e-09	0.2163	5.84579	1.26431	1590.16	MIER3	MIER family member 3
100500837	2.02e-07	5.05e-09	0.3417	-5.84538	-1.99758	768.48	MIR3606	microRNA 3606
9933	2.03e-07	5.09e-09	0.1653	-5.84419	-0.96625	863.74	PUM3	pumilio RNA binding family member 3
2963	2.05e-07	5.15e-09	0.1916	-5.84241	-1.11932	710.87	GTF2F2	general transcription factor IIF subunit 2
60436	2.11e-07	5.31e-09	0.2636	-5.837	-1.53858	487.99	TGIF2	TGFB induced factor homeobox 2
4071	2.13e-07	5.38e-09	0.2151	-5.83503	-1.25483	1617.25	TM4SF1	transmembrane 4 L six family member 1
127602	2.14e-07	5.41e-09	0.1989	-5.83414	-1.16038	75.26	DNAH14	dynein axonemal heavy chain 14
4488	2.14e-07	5.42e-09	0.5859	-5.8336	-3.41794	71.91	MSX2	msh homeobox 2
56937	2.15e-07	5.46e-09	0.301	-5.83242	-1.75536	2462.16	PMEPA1	prostate transmembrane protein, androgen induced 1
8618	2.2e-07	5.61e-09	0.2976	-5.82798	-1.73447	243.46	CADPS	calcium dependent secretion activator
8607	2.2e-07	5.64e-09	0.1427	-5.82718	-0.831646	1352.04	RUVBL1	RuvB like AAA ATPase 1
51068	2.2e-07	5.66e-09	0.1186	-5.82658	-0.690927	888.79	NMD3	NMD3 ribosome export adaptor
3569	2.2e-07	5.65e-09	0.5321	-5.82685	-3.10023	53.56	IL6	interleukin 6
54606	2.2e-07	5.65e-09	0.1413	-5.82682	-0.823559	1262.19	DDX56	DEAD-box helicase 56
10808	2.2e-07	5.65e-09	0.2541	-5.8267	-1.48071	3227.32	HSPH1	heat shock protein family H (Hsp110) member 1
105416157	2.2e-07	5.62e-09	0.2665	-5.82761	-1.55281	85.14	NKILA	NF-kappaB interacting lncRNA
86	2.24e-07	5.78e-09	0.1283	-5.82298	-0.747158	1565.87	ACTL6A	actin like 6A
5591	2.24e-07	5.78e-09	0.2037	-5.82294	-1.18596	3615.5	PRKDC	protein kinase, DNA-activated, catalytic subunit
27000	2.29e-07	5.93e-09	0.1583	-5.8186	-0.921344	686.5	DNAJC2	DnaJ heat shock protein family (Hsp40) member C2
8061	2.33e-07	6.04e-09	0.5314	-5.81563	-3.09045	113.62	FOSL1	FOS like 1, AP-1 transcription factor subunit
8877	2.35e-07	6.1e-09	0.3014	-5.8139	-1.7524	198.71	SPHK1	sphingosine kinase 1
10527	2.36e-07	6.15e-09	0.1503	-5.81256	-0.873628	3305.12	IPO7	importin 7
1111	2.37e-07	6.18e-09	0.192	-5.81187	-1.11613	372.1	CHEK1	checkpoint kinase 1
8884	2.37e-07	6.21e-09	0.2266	-5.81104	-1.31679	1407.79	SLC5A6	solute carrier family 5 member 6
54915	2.37e-07	6.21e-09	0.1428	-5.81106	-0.83004	1461.44	YTHDF1	YTH N6-methyladenosine RNA binding protein 1
2185	2.4e-07	6.3e-09	0.1562	5.80864	0.907409	2472.04	PTK2B	protein tyrosine kinase 2 beta
6418	2.43e-07	6.39e-09	0.146	-5.80634	-0.847557	6408.66	SET	SET nuclear proto-oncogene
124976	2.44e-07	6.43e-09	0.2311	-5.80519	-1.3416	542.8	SPNS2	SPNS lysolipid transporter 2, sphingosine-1-phosphate
130827	2.59e-07	6.84e-09	0.1284	-5.79482	-0.744166	152.59	TMEM182	transmembrane protein 182
23228	2.59e-07	6.85e-09	0.2569	5.79456	1.48879	544.15	PLCL2	phospholipase C like 2
10807	2.59e-07	6.86e-09	0.1376	-5.7942	-0.797238	737.85	ENTR1	endosome associated trafficking regulator 1
10643	2.66e-07	7.06e-09	0.6097	-5.78949	-3.52969	58.76	IGF2BP3	insulin like growth factor 2 mRNA binding protein 3
51043	2.66e-07	7.1e-09	0.1545	5.78859	0.894185	4199.26	ZBTB7B	zinc finger and BTB domain containing 7B
10575	2.66e-07	7.08e-09	0.1398	-5.78907	-0.809279	2350.25	CCT4	chaperonin containing TCP1 subunit 4
11072	2.66e-07	7.11e-09	0.2837	-5.78841	-1.64195	120.59	DUSP14	dual specificity phosphatase 14
79657	2.67e-07	7.16e-09	0.1066	-5.7872	-0.617166	520.77	RPAP3	RNA polymerase II associated protein 3
11251	2.7e-07	7.25e-09	0.2436	5.78504	1.40915	158.83	PTGDR2	prostaglandin D2 receptor 2
80324	2.72e-07	7.31e-09	0.1408	-5.78364	-0.814256	583.93	PUS1	pseudouridine synthase 1
9898	2.74e-07	7.37e-09	0.1165	-5.78216	-0.673798	2843.04	UBAP2L	ubiquitin associated protein 2 like
2904	2.74e-07	7.4e-09	0.3702	-5.78162	-2.14057	84.34	GRIN2B	glutamate ionotropic receptor NMDA type subunit 2B
55110	2.75e-07	7.44e-09	0.1381	-5.78067	-0.798479	275.98	MAGOHB	mago homolog B, exon junction complex subunit
101927423	2.78e-07	7.52e-09	0.2108	-5.77888	-1.21818	14.02	PANO1	proapoptotic nucleolar protein 1
105375751	2.79e-07	7.57e-09	0.2116	-5.77785	-1.22259	58.5	LOC105375751	uncharacterized LOC105375751
107986852	2.8e-07	7.62e-09	0.3032	-5.7767	-1.75131	24.9	LOC107986852	uncharacterized LOC107986852
3553	2.81e-07	7.65e-09	0.4325	-5.77595	-2.49806	374.68	IL1B	interleukin 1 beta
1057	2.84e-07	7.76e-09	0.4975	-5.77368	-2.87216	141.91	CELP	carboxyl ester lipase pseudogene
2209	2.85e-07	7.79e-09	0.2957	-5.7729	-1.70706	53.23	FCGR1A	Fc gamma receptor Ia
5901	2.86e-07	7.85e-09	0.1422	-5.77166	-0.820507	5080.71	RAN	RAN, member RAS oncogene family
9816	2.87e-07	7.87e-09	0.188	-5.77114	-1.08508	300.56	URB2	URB2 ribosome biogenesis homolog
105369724	2.87e-07	7.91e-09	0.4509	5.77047	2.6021	53.46	LOC105369724	uncharacterized LOC105369724
222643	2.92e-07	8.06e-09	0.3323	-5.76729	-1.91646	305.34	UNC5CL	unc-5 family C-terminal like
25884	2.93e-07	8.11e-09	0.6139	-5.76622	-3.53986	228.11	CHRDL2	chordin like 2
7203	2.98e-07	8.24e-09	0.1625	-5.76347	-0.936602	4827.61	CCT3	chaperonin containing TCP1 subunit 3
54431	2.98e-07	8.27e-09	0.1472	-5.76292	-0.848155	2192.22	DNAJC10	DnaJ heat shock protein family (Hsp40) member C10
100505865	2.98e-07	8.29e-09	0.2444	-5.76254	-1.40856	55.24	LINC00920	long intergenic non-protein coding RNA 920
9875	2.98e-07	8.28e-09	0.1715	-5.76271	-0.988236	846.97	URB1	URB1 ribosome biogenesis homolog
79080	2.99e-07	8.33e-09	0.1973	-5.76167	-1.13655	540.07	CCDC86	coiled-coil domain containing 86
84690	3.02e-07	8.45e-09	0.372	5.7592	2.14214	15.23	SPATA22	spermatogenesis associated 22
1289	3.03e-07	8.48e-09	0.3043	-5.75858	-1.75246	4781.14	COL5A1	collagen type V alpha 1 chain
5361	3.04e-07	8.53e-09	0.1794	-5.75765	-1.03293	1420.77	PLXNA1	plexin A1
7188	3.08e-07	8.66e-09	0.164	-5.75507	-0.944003	659.09	TRAF5	TNF receptor associated factor 5
6637	3.1e-07	8.75e-09	0.1282	-5.75335	-0.737574	897.61	SNRPG	small nuclear ribonucleoprotein polypeptide G
144455	3.1e-07	8.75e-09	0.3038	-5.75335	-1.74812	87	E2F7	E2F transcription factor 7
4691	3.11e-07	8.81e-09	0.1336	-5.75216	-0.76858	15388.6	NCL	nucleolin
84918	3.11e-07	8.8e-09	0.1655	-5.75237	-0.951944	1085.84	LRP11	LDL receptor related protein 11
220042	3.11e-07	8.83e-09	0.286	-5.75172	-1.645	78.11	DDIAS	DNA damage induced apoptosis suppressor
101060226	3.12e-07	8.86e-09	0.1287	5.75116	0.740446	732.86	NBPF19	NBPF member 19
54534	3.12e-07	8.88e-09	0.1376	-5.75085	-0.791562	565.15	MRPL50	mitochondrial ribosomal protein L50
51184	3.12e-07	8.91e-09	0.1126	-5.7502	-0.647447	323.61	GPN3	GPN-loop GTPase 3
2971	3.14e-07	8.98e-09	0.2914	-5.74891	-1.67495	1901.3	GTF3A	general transcription factor IIIA
200916	3.16e-07	9.03e-09	0.31	-5.74793	-1.78202	539.67	RPL22L1	ribosomal protein L22 like 1
79762	3.22e-07	9.27e-09	0.2645	5.74358	1.51918	2460.61	C1orf115	chromosome 1 open reading frame 115
5423	3.22e-07	9.24e-09	0.1365	-5.74418	-0.784034	229.64	POLB	DNA polymerase beta
2788	3.22e-07	9.26e-09	0.3043	5.74375	1.74789	285.79	GNG7	G protein subunit gamma 7
8833	3.31e-07	9.54e-09	0.1407	-5.73878	-0.807438	1160.9	GMPS	guanine monophosphate synthase
9518	3.34e-07	9.65e-09	0.3522	-5.73679	-2.02074	2144.46	GDF15	growth differentiation factor 15
3030	3.37e-07	9.77e-09	0.0833	5.73465	0.477622	6190.28	HADHA	hydroxyacyl-CoA dehydrogenase trifunctional multienzyme complex subunit alpha
23495	3.37e-07	9.77e-09	0.4081	5.73474	2.34042	137.21	TNFRSF13B	TNF receptor superfamily member 13B
100526837	3.38e-07	9.83e-09	0.1072	-5.73372	-0.614908	254.03	EEF1E1-BLOC1S5	EEF1E1-BLOC1S5 readthrough (NMD candidate)
55198	3.38e-07	9.83e-09	0.2023	5.73359	1.15968	2782.01	APPL2	adaptor protein, phosphotyrosine interacting with PH domain and leucine zipper 2
23016	3.39e-07	9.89e-09	0.1087	-5.73255	-0.623101	614.27	EXOSC7	exosome component 7
90407	3.4e-07	9.96e-09	0.1365	-5.73133	-0.782345	521.18	TMEM41A	transmembrane protein 41A
4869	3.4e-07	9.96e-09	0.1675	-5.73143	-0.960206	10679	NPM1	nucleophosmin 1
55038	3.4e-07	9.97e-09	0.1712	-5.73129	-0.981219	345.64	CDCA4	cell division cycle associated 4
5021	3.41e-07	1e-08	0.3256	-5.73069	-1.86608	20.44	OXTR	oxytocin receptor
23082	3.41e-07	1e-08	0.1399	-5.7302	-0.801754	1121.09	PPRC1	PPARG related coactivator 1
25940	3.41e-07	1.01e-08	0.1045	-5.72984	-0.598714	1078.9	FAM98A	family with sequence similarity 98 member A
57332	3.51e-07	1.04e-08	0.166	-5.72482	-0.950124	196.19	CBX8	chromobox 8
288	3.61e-07	1.07e-08	0.2058	5.71957	1.17702	1266.65	ANK3	ankyrin 3
29798	3.63e-07	1.08e-08	0.2644	-5.71832	-1.512	83.94	C2orf27A	chromosome 2 open reading frame 27A
5683	3.71e-07	1.1e-08	0.1271	-5.71417	-0.726282	2084.26	PSMA2	proteasome 20S subunit alpha 2
64849	3.71e-07	1.1e-08	0.5175	-5.71441	-2.95719	88.44	SLC13A3	solute carrier family 13 member 3
51434	3.83e-07	1.14e-08	0.0947	-5.70815	-0.540837	774.68	ANAPC7	anaphase promoting complex subunit 7
64080	3.84e-07	1.15e-08	0.1507	5.70757	0.860029	114.95	RBKS	ribokinase
5820	3.85e-07	1.15e-08	0.2771	-5.70662	-1.58157	108.54	PVT1	Pvt1 oncogene
100507582	3.86e-07	1.16e-08	0.2047	-5.7062	-1.16821	154.11	BHLHE40-AS1	BHLHE40 antisense RNA 1
84069	3.88e-07	1.16e-08	0.3439	-5.70477	-1.96165	62.45	PLEKHN1	pleckstrin homology domain containing N1
9669	3.96e-07	1.2e-08	0.1222	-5.70032	-0.696668	2265.05	EIF5B	eukaryotic translation initiation factor 5B
8882	3.96e-07	1.19e-08	0.1227	-5.70087	-0.699738	933.58	ZPR1	ZPR1 zinc finger
1594	3.96e-07	1.19e-08	0.236	-5.70054	-1.34535	49.9	CYP27B1	cytochrome P450 family 27 subfamily B member 1
55722	4.03e-07	1.22e-08	0.2142	-5.69709	-1.2201	237.5	CEP72	centrosomal protein 72
9306	4.04e-07	1.22e-08	0.1493	5.69667	0.850319	1056.54	SOCS6	suppressor of cytokine signaling 6
7407	4.06e-07	1.23e-08	0.1802	-5.69523	-1.02608	2363.64	VARS1	valyl-tRNA synthetase 1
5425	4.07e-07	1.24e-08	0.1784	-5.6945	-1.01601	1969.33	POLD2	DNA polymerase delta 2, accessory subunit
105373335	4.07e-07	1.24e-08	0.2055	-5.69422	-1.17043	58.88	LOC105373335	uncharacterized LOC105373335
9966	4.07e-07	1.24e-08	0.2323	-5.69375	-1.32294	238.25	TNFSF15	TNF superfamily member 15
6319	4.07e-07	1.24e-08	0.3289	-5.69358	-1.8727	4734.79	SCD	stearoyl-CoA desaturase
1164	4.08e-07	1.25e-08	0.2573	-5.69287	-1.4649	876.54	CKS2	CDC28 protein kinase regulatory subunit 2
493869	4.23e-07	1.3e-08	0.2456	-5.68624	-1.39637	287.85	GPX8	glutathione peroxidase 8 (putative)
79465	4.23e-07	1.3e-08	0.2742	-5.68632	-1.55901	58.82	ULBP3	UL16 binding protein 3
29995	4.28e-07	1.32e-08	0.2128	-5.68363	-1.20945	267.13	LMCD1	LIM and cysteine rich domains 1
55858	4.28e-07	1.32e-08	0.1211	-5.68343	-0.688228	1437.86	TMEM165	transmembrane protein 165
27044	4.28e-07	1.32e-08	0.1537	-5.68337	-0.873493	5137.89	SND1	staphylococcal nuclease and tudor domain containing 1
100506023	4.38e-07	1.35e-08	0.2112	5.67909	1.19949	30.68	LOC100506023	uncharacterized LOC100506023
57608	4.4e-07	1.36e-08	0.2726	-5.67823	-1.54808	430.04	JCAD	junctional cadherin 5 associated
4053	4.43e-07	1.37e-08	0.2024	-5.67679	-1.14886	846.24	LTBP2	latent transforming growth factor beta binding protein 2
23198	4.46e-07	1.38e-08	0.1047	-5.6753	-0.594481	1356.14	PSME4	proteasome activator subunit 4
9818	4.48e-07	1.39e-08	0.1738	-5.67401	-0.985954	943.75	NUP58	nucleoporin 58
57122	4.49e-07	1.4e-08	0.1193	-5.67352	-0.676933	710.61	NUP107	nucleoporin 107
221150	4.56e-07	1.42e-08	0.3495	-5.67056	-1.98165	264.48	SKA3	spindle and kinetochore associated complex subunit 3
7023	4.62e-07	1.45e-08	0.2121	-5.66789	-1.20236	434.81	TFAP4	transcription factor AP-4
140699	4.67e-07	1.46e-08	0.1327	-5.66588	-0.752132	609.6	MROH8	maestro heat like repeat family member 8
138065	4.72e-07	1.48e-08	0.3906	-5.66362	-2.21227	58	RNF183	ring finger protein 183
79710	4.74e-07	1.49e-08	0.1592	-5.66272	-0.901415	450.8	MORC4	MORC family CW-type zinc finger 4
23329	4.74e-07	1.49e-08	0.189	-5.66229	-1.07035	217.28	TBC1D30	TBC1 domain family member 30
2920	4.83e-07	1.53e-08	0.3849	-5.65845	-2.1778	284.86	CXCL2	C-X-C motif chemokine ligand 2
79101	4.83e-07	1.53e-08	0.1453	-5.65851	-0.822365	704.85	TAF1D	TATA-box binding protein associated factor, RNA polymerase I subunit D
7982	4.92e-07	1.56e-08	0.1239	-5.65503	-0.700898	243.6	ST7	suppression of tumorigenicity 7
79596	4.95e-07	1.57e-08	0.1728	-5.65372	-0.97724	282.45	OBI1	ORC ubiquitin ligase 1
79134	4.98e-07	1.58e-08	0.1262	-5.65234	-0.713383	793.85	TMEM185B	transmembrane protein 185B
55131	4.99e-07	1.59e-08	0.1542	-5.65197	-0.871411	647.32	RBM28	RNA binding motif protein 28
11065	5e-07	1.59e-08	0.3273	-5.65133	-1.84979	722.17	UBE2C	ubiquitin conjugating enzyme E2 C
1820	5.03e-07	1.6e-08	0.308	-5.65006	-1.74038	794.87	ARID3A	AT-rich interaction domain 3A
9654	5.03e-07	1.61e-08	0.1204	-5.64969	-0.679954	473.35	TTLL4	tubulin tyrosine ligase like 4
102724660	5.04e-07	1.61e-08	0.2824	-5.64907	-1.5952	42.96	HILPDA-AS1	HILPDA antisense RNA 1
57708	5.05e-07	1.62e-08	0.1486	5.64782	0.839336	1392.56	MIER1	MIER1 transcriptional regulator
10606	5.05e-07	1.62e-08	0.199	-5.64812	-1.12426	2234.22	PAICS	phosphoribosylaminoimidazole carboxylase and phosphoribosylaminoimidazolesuccinocarboxamide synthase
9533	5.05e-07	1.62e-08	0.1593	-5.64804	-0.899627	665.11	POLR1C	RNA polymerase I and III subunit C
157638	5.18e-07	1.67e-08	0.1689	-5.64299	-0.952819	1245.49	LRATD2	LRAT domain containing 2
27338	5.18e-07	1.67e-08	0.2251	-5.64282	-1.27025	742.9	UBE2S	ubiquitin conjugating enzyme E2 S
1265	5.46e-07	1.76e-08	0.1995	-5.63365	-1.12394	2525.78	CNN2	calponin 2
100996348	5.49e-07	1.78e-08	0.3008	5.63193	1.69401	32.67	CA3-AS1	CA3 antisense RNA 1
38	5.49e-07	1.78e-08	0.171	5.63222	0.96335	2478.25	ACAT1	acetyl-CoA acetyltransferase 1
6227	5.5e-07	1.79e-08	0.1691	-5.63128	-0.952031	7104.95	RPS21	ribosomal protein S21
6799	5.74e-07	1.87e-08	0.3569	5.62387	2.00742	374.98	SULT1A2	sulfotransferase family 1A member 2
220323	5.81e-07	1.89e-08	0.1425	5.62144	0.801172	2280.85	OAF	out at first homolog
636	5.87e-07	1.92e-08	0.2061	-5.61935	-1.15838	217.78	BICD1	BICD cargo adaptor 1
90423	5.96e-07	1.95e-08	0.1817	-5.6163	-1.02025	59.02	ATP6V1E2	ATPase H+ transporting V1 subunit E2
51059	5.97e-07	1.96e-08	0.4499	5.61573	2.5263	45.78	FAM135B	family with sequence similarity 135 member B
3146	6.1e-07	2e-08	0.1317	-5.61173	-0.738865	9123.93	HMGB1	high mobility group box 1
8535	6.1e-07	2.01e-08	0.1369	-5.61155	-0.768071	650.16	CBX4	chromobox 4
25832	6.21e-07	2.05e-08	0.1206	5.60807	0.67649	819.21	NBPF14	NBPF member 14
553103	6.23e-07	2.05e-08	0.1803	5.6075	1.01107	107.75	MIR3936HG	MIR3936 host gene
55744	6.27e-07	2.07e-08	0.1	-5.6061	-0.560808	795.27	COA1	cytochrome c oxidase assembly factor 1
401265	6.27e-07	2.08e-08	0.2858	-5.60538	-1.60202	33.14	KLHL31	kelch like family member 31
144501	6.27e-07	2.08e-08	0.7353	-5.60536	-4.12159	301.98	KRT80	keratin 80
101928243	6.28e-07	2.08e-08	0.154	-5.60489	-0.863166	233.63	DARS1-AS1	DARS1 antisense RNA 1
1635	6.44e-07	2.14e-08	0.1021	-5.60034	-0.571905	1401.28	DCTD	dCMP deaminase
51001	6.46e-07	2.15e-08	0.146	-5.59934	-0.81735	225.11	MTERF3	mitochondrial transcription termination factor 3
29841	6.5e-07	2.17e-08	0.3078	-5.5981	-1.72317	77.98	GRHL1	grainyhead like transcription factor 1
83732	6.59e-07	2.2e-08	0.1426	-5.59548	-0.797895	520.96	RIOK1	RIO kinase 1
80131	6.61e-07	2.21e-08	0.339	-5.59473	-1.89635	128.63	LRRC8E	leucine rich repeat containing 8 VRAC subunit E
4593	6.81e-07	2.28e-08	0.3649	5.58927	2.03943	61.99	MUSK	muscle associated receptor tyrosine kinase
91283	6.87e-07	2.31e-08	0.1507	-5.58738	-0.841829	178.59	MSANTD3	Myb/SANT DNA binding domain containing 3
128239	6.9e-07	2.32e-08	0.3069	-5.58628	-1.7146	852.27	IQGAP3	IQ motif containing GTPase activating protein 3
8780	6.94e-07	2.34e-08	0.174	5.58498	0.971843	2866.88	RIOK3	RIO kinase 3
6652	6.97e-07	2.35e-08	0.2175	-5.58397	-1.21472	1277.68	SORD	sorbitol dehydrogenase
140462	7.11e-07	2.4e-08	0.258	-5.58034	-1.43999	91.4	ASB9	ankyrin repeat and SOCS box containing 9
255812	7.18e-07	2.43e-08	0.0942	5.57831	0.525253	799.28	SDHAP1	SDHA pseudogene 1
3843	7.27e-07	2.47e-08	0.1851	-5.57551	-1.03176	3003.43	IPO5	importin 5
79711	7.27e-07	2.46e-08	0.1758	-5.57578	-0.980374	935.7	IPO4	importin 4
7086	7.34e-07	2.5e-08	0.1822	-5.57345	-1.01551	5098.81	TKT	transketolase
56648	7.34e-07	2.5e-08	0.2425	-5.57331	-1.35127	115.88	EIF5A2	eukaryotic translation initiation factor 5A2
9025	7.34e-07	2.51e-08	0.1112	-5.57278	-0.619715	439.84	RNF8	ring finger protein 8
7347	7.34e-07	2.51e-08	0.1919	-5.5729	-1.06929	532.29	UCHL3	ubiquitin C-terminal hydrolase L3
8800	7.44e-07	2.54e-08	0.1744	5.57018	0.971578	456.87	PEX11A	peroxisomal biogenesis factor 11 alpha
11261	7.46e-07	2.55e-08	0.1595	5.56949	0.888403	5362.92	CHP1	calcineurin like EF-hand protein 1
57572	7.46e-07	2.56e-08	0.12	-5.56927	-0.668482	1769.67	DOCK6	dedicator of cytokinesis 6
101927559	7.7e-07	2.64e-08	0.1898	-5.5635	-1.05602	224.33	CEBPB-AS1	CEBPB antisense RNA 1
9340	7.81e-07	2.69e-08	0.3396	5.56078	1.88831	169.15	GLP2R	glucagon like peptide 2 receptor
285855	8.01e-07	2.76e-08	0.1262	-5.5558	-0.701162	2622.15	RPL7L1	ribosomal protein L7 like 1
347734	8.01e-07	2.76e-08	0.1162	-5.55579	-0.645427	1517.52	SLC35B2	solute carrier family 35 member B2
93081	8.01e-07	2.77e-08	0.2099	-5.55557	-1.1661	90.42	TEX30	testis expressed 30
8549	8.02e-07	2.78e-08	0.4087	-5.5549	-2.27056	560.32	LGR5	leucine rich repeat containing G protein-coupled receptor 5
10849	8.05e-07	2.79e-08	0.1786	-5.55406	-0.991917	254.11	POLR1G	RNA polymerase I subunit G
5987	8.06e-07	2.8e-08	0.1015	-5.55326	-0.563759	1416.36	TRIM27	tripartite motif containing 27
10732	8.06e-07	2.8e-08	0.1609	-5.55335	-0.893338	303.05	TCFL5	transcription factor like 5
1477	8.1e-07	2.82e-08	0.1142	-5.55213	-0.633809	619.7	CSTF1	cleavage stimulation factor subunit 1
3732	8.17e-07	2.85e-08	0.1682	-5.55037	-0.933331	1461.55	CD82	CD82 molecule
5558	8.18e-07	2.86e-08	0.1554	-5.55	-0.862407	253.39	PRIM2	DNA primase subunit 2
10112	8.29e-07	2.9e-08	0.2645	-5.54726	-1.46747	296.6	KIF20A	kinesin family member 20A
90874	8.38e-07	2.94e-08	0.1757	-5.54515	-0.974557	191.33	ZNF697	zinc finger protein 697
471	8.44e-07	2.96e-08	0.1624	-5.5436	-0.900269	1602.91	ATIC	5-aminoimidazole-4-carboxamide ribonucleotide formyltransferase/IMP cyclohydrolase
53345	8.46e-07	2.97e-08	0.3112	5.54308	1.72521	79.22	TM6SF2	transmembrane 6 superfamily member 2
5440	8.46e-07	2.98e-08	0.1131	-5.54267	-0.626889	880.85	POLR2K	RNA polymerase II, I and III subunit K
27346	8.47e-07	2.98e-08	0.2479	-5.54237	-1.37385	734.91	TMEM97	transmembrane protein 97
10480	8.56e-07	3.03e-08	0.1141	-5.53997	-0.631958	2307.03	EIF3M	eukaryotic translation initiation factor 3 subunit M
9688	8.56e-07	3.03e-08	0.1423	-5.53993	-0.788362	775.51	NUP93	nucleoporin 93
5701	8.63e-07	3.06e-08	0.1163	-5.53824	-0.644052	1796.73	PSMC2	proteasome 26S subunit, ATPase 2
4957	8.64e-07	3.06e-08	0.1561	-5.53779	-0.864511	998.44	ODF2	outer dense fiber of sperm tails 2
6997	8.74e-07	3.11e-08	0.392	-5.53538	-2.16991	190.4	TDGF1	teratocarcinoma-derived growth factor 1
8519	8.74e-07	3.11e-08	0.2796	-5.53528	-1.54751	3742.02	IFITM1	interferon induced transmembrane protein 1
4802	8.74e-07	3.12e-08	0.0676	5.53482	0.37403	922.69	NFYC	nuclear transcription factor Y subunit gamma
3838	8.74e-07	3.12e-08	0.2182	-5.5347	-1.20794	1469.69	KPNA2	karyopherin subunit alpha 2
10322	8.74e-07	3.12e-08	0.1241	-5.53433	-0.686739	525.5	SMYD5	SMYD family member 5
541471	8.81e-07	3.16e-08	0.2138	-5.53253	-1.18288	213.47	MIR4435-2HG	MIR4435-2 host gene
26579	8.81e-07	3.16e-08	0.4243	-5.53254	-2.34756	220.56	MYEOV	myeloma overexpressed
91298	9.01e-07	3.24e-08	0.1094	-5.52808	-0.60468	256.11	C12orf29	chromosome 12 open reading frame 29
79850	9.01e-07	3.24e-08	0.181	-5.52802	-1.00033	423.63	TLCD3A	TLC domain containing 3A
55319	9.02e-07	3.25e-08	0.1192	-5.5276	-0.658871	383.44	TMA16	translation machinery associated 16 homolog
3329	9.06e-07	3.27e-08	0.2139	-5.52657	-1.1819	9939.21	HSPD1	heat shock protein family D (Hsp60) member 1
85457	9.11e-07	3.29e-08	0.139	5.52543	0.767856	1077.07	CIPC	CLOCK interacting pacemaker
55238	9.15e-07	3.31e-08	0.12	-5.52425	-0.662834	385.13	SLC38A7	solute carrier family 38 member 7
10874	9.34e-07	3.38e-08	0.4197	-5.52042	-2.31674	44.21	NMU	neuromedin U
10863	9.51e-07	3.45e-08	0.2593	5.51704	1.43051	468.47	ADAM28	ADAM metallopeptidase domain 28
23518	9.51e-07	3.45e-08	0.1153	-5.5167	-0.636082	649.04	R3HDM1	R3H domain containing 1
81570	9.53e-07	3.47e-08	0.1513	-5.51607	-0.83448	389.01	CLPB	caseinolytic mitochondrial matrix peptidase chaperone subunit B
79070	9.54e-07	3.47e-08	0.2199	-5.51576	-1.21297	93.21	POGLUT2	protein O-glucosyltransferase 2
9088	9.63e-07	3.52e-08	0.3027	-5.51353	-1.66878	362.62	PKMYT1	protein kinase, membrane associated tyrosine/threonine 1
646851	9.63e-07	3.51e-08	0.2544	-5.51366	-1.40255	30.94	FAM227A	family with sequence similarity 227 member A
10650	9.66e-07	3.53e-08	0.1951	-5.5127	-1.07578	49.19	PRELID3A	PRELI domain containing 3A
222487	9.69e-07	3.55e-08	0.1922	-5.51194	-1.05958	398.29	ADGRG3	adhesion G protein-coupled receptor G3
58480	9.77e-07	3.58e-08	0.174	5.51025	0.95881	1364.47	RHOU	ras homolog family member U
124093	9.81e-07	3.6e-08	0.3284	-5.50925	-1.80943	75.91	CCDC78	coiled-coil domain containing 78
2358	9.89e-07	3.64e-08	0.5348	-5.50765	-2.94554	27.71	FPR2	formyl peptide receptor 2
7675	9.93e-07	3.66e-08	0.1501	-5.50655	-0.826803	446.68	ZNF121	zinc finger protein 121
10171	9.97e-07	3.68e-08	0.1393	-5.50571	-0.767101	242.67	RCL1	RNA terminal phosphate cyclase like 1
101929780	1e-06	3.69e-08	0.0982	5.50493	0.540851	188.53	NBPF25P	NBPF member 25, pseudogene
2069	1e-06	3.71e-08	0.4082	-5.50396	-2.24694	438.64	EREG	epiregulin
63979	1.01e-06	3.76e-08	0.2092	-5.50184	-1.15074	324.83	FIGNL1	fidgetin like 1
3614	1.02e-06	3.77e-08	0.215	-5.50126	-1.183	1286.42	IMPDH1	inosine monophosphate dehydrogenase 1
80018	1.02e-06	3.77e-08	0.1364	-5.50117	-0.750204	420.21	NAA25	N-alpha-acetyltransferase 25, NatB auxiliary subunit
100302132	1.02e-06	3.79e-08	0.2744	-5.50037	-1.50931	14.31	MIR1182	microRNA 1182
24140	1.03e-06	3.83e-08	0.1378	-5.49844	-0.75741	554.32	FTSJ1	FtsJ RNA 2'-O-methyltransferase 1
2739	1.04e-06	3.88e-08	0.1413	-5.49604	-0.7765	1617.07	GLO1	glyoxalase I
31	1.04e-06	3.89e-08	0.1688	-5.49595	-0.927533	1407.12	ACACA	acetyl-CoA carboxylase alpha
10576	1.07e-06	4e-08	0.1409	-5.49098	-0.773633	3398.42	CCT2	chaperonin containing TCP1 subunit 2
28987	1.07e-06	4e-08	0.1476	-5.49092	-0.810543	1306.11	NOB1	NIN1 (RPN12) binding protein 1 homolog
111	1.07e-06	4.01e-08	0.334	5.49036	1.83359	477.81	ADCY5	adenylate cyclase 5
88455	1.07e-06	4.02e-08	0.1173	5.49016	0.643766	1464.42	ANKRD13A	ankyrin repeat domain 13A
55661	1.08e-06	4.05e-08	0.1646	-5.48876	-0.903185	2016.96	DDX27	DEAD-box helicase 27
2620	1.08e-06	4.06e-08	0.3972	-5.4882	-2.17996	43.45	GAS2	growth arrest specific 2
203286	1.08e-06	4.08e-08	0.1546	-5.4873	-0.848598	806.14	ANKS6	ankyrin repeat and sterile alpha motif domain containing 6
7750	1.08e-06	4.1e-08	0.1198	-5.4863	-0.657047	1626.96	ZMYM2	zinc finger MYM-type containing 2
2653	1.08e-06	4.1e-08	0.1562	-5.48629	-0.856827	283.59	GCSH	glycine cleavage system protein H
27	1.1e-06	4.15e-08	0.1182	-5.48427	-0.648082	612.73	ABL2	ABL proto-oncogene 2, non-receptor tyrosine kinase
114908	1.1e-06	4.17e-08	0.1046	-5.48339	-0.573687	5892.47	TMEM123	transmembrane protein 123
105377806	1.11e-06	4.21e-08	0.3147	-5.48195	-1.72495	24.25	LOC105377806
25929	1.11e-06	4.22e-08	0.1467	-5.48122	-0.804253	429.66	GEMIN5	gem nuclear organelle associated protein 5
8904	1.13e-06	4.3e-08	0.2028	-5.47791	-1.11084	2759.16	CPNE1	copine 1
4841	1.14e-06	4.35e-08	0.1271	-5.47619	-0.696245	7037.99	NONO	non-POU domain containing octamer binding
150468	1.15e-06	4.41e-08	0.2724	-5.47356	-1.49124	181.14	CKAP2L	cytoskeleton associated protein 2 like
85477	1.18e-06	4.5e-08	0.2859	5.47002	1.56415	1389.11	SCIN	scinderin
404217	1.18e-06	4.52e-08	0.4563	-5.46917	-2.49547	44.47	CTXN1	cortexin 1
110806303	1.19e-06	4.55e-08	0.3	5.46796	1.64046	11.86	SLC25A34-AS1	SLC25A34 and TMEM82 antisense RNA 1
163882	1.19e-06	4.59e-08	0.0915	5.46645	0.500136	780.57	CNST	consortin, connexin sorting protein
51360	1.21e-06	4.64e-08	0.1521	-5.46459	-0.830911	382.6	MBTPS2	membrane bound transcription factor peptidase, site 2
25896	1.21e-06	4.66e-08	0.1268	-5.46396	-0.692577	419.04	INTS7	integrator complex subunit 7
26577	1.21e-06	4.65e-08	0.4623	5.4642	2.52622	93.13	PCOLCE2	procollagen C-endopeptidase enhancer 2
50854	1.21e-06	4.69e-08	0.1551	-5.4625	-0.846992	1627.07	SNHG32	small nucleolar RNA host gene 32
7036	1.21e-06	4.7e-08	0.3316	-5.46244	-1.81151	64.01	TFR2	transferrin receptor 2
4605	1.21e-06	4.69e-08	0.3705	-5.46283	-2.02384	1062.56	MYBL2	MYB proto-oncogene like 2
64782	1.21e-06	4.71e-08	0.1706	-5.46198	-0.93183	552.63	AEN	apoptosis enhancing nuclease
105369370	1.23e-06	4.78e-08	0.5061	-5.45941	-2.76296	60.69	LOC105369370	uncharacterized LOC105369370
3556	1.23e-06	4.78e-08	0.1797	-5.45914	-0.980864	149.26	IL1RAP	interleukin 1 receptor accessory protein
115416	1.23e-06	4.81e-08	0.1359	-5.4583	-0.741762	363.49	MALSU1	mitochondrial assembly of ribosomal large subunit 1
4826	1.23e-06	4.81e-08	0.2979	-5.45834	-1.62583	66.76	NNAT	neuronatin
2187	1.24e-06	4.85e-08	0.2576	-5.4567	-1.40572	36.48	FANCB	FA complementation group B
768211	1.24e-06	4.87e-08	0.1808	5.4561	0.986444	612.31	RELL1	RELT like 1
10785	1.24e-06	4.87e-08	0.2054	-5.45614	-1.12078	356.21	WDR4	WD repeat domain 4
10004	1.24e-06	4.87e-08	0.3251	5.45582	1.77385	469.03	NAALADL1	N-acetylated alpha-linked acidic dipeptidase like 1
11252	1.26e-06	4.93e-08	0.1322	5.45383	0.721202	3890.73	PACSIN2	protein kinase C and casein kinase substrate in neurons 2
2194	1.27e-06	4.98e-08	0.1896	-5.45211	-1.03394	3655.57	FASN	fatty acid synthase
8886	1.27e-06	5e-08	0.1254	-5.45127	-0.683465	2041.51	DDX18	DEAD-box helicase 18
3070	1.27e-06	5.02e-08	0.2371	-5.45059	-1.29234	251.8	HELLS	helicase, lymphoid specific
946	1.29e-06	5.08e-08	0.2499	5.44848	1.36179	77.32	SIGLEC6	sialic acid binding Ig like lectin 6
284749	1.29e-06	5.08e-08	0.3771	5.44843	2.05479	15.86	LINC00494	long intergenic non-protein coding RNA 494
30	1.29e-06	5.11e-08	0.1248	5.44736	0.679978	2248.12	ACAA1	acetyl-CoA acyltransferase 1
84320	1.29e-06	5.13e-08	0.1056	-5.44678	-0.575078	535.88	ACBD6	acyl-CoA binding domain containing 6
100132273	1.3e-06	5.18e-08	0.1857	5.44502	1.0109	113.26	NDUFA6-DT	NDUFA6 divergent transcript
116442	1.31e-06	5.2e-08	0.2404	5.44442	1.30907	26.68	RAB39B	RAB39B, member RAS oncogene family
63892	1.31e-06	5.22e-08	0.0844	-5.44382	-0.459215	553.77	THADA	THADA armadillo repeat containing
105378604	1.31e-06	5.23e-08	0.3366	-5.44348	-1.83212	171.11	LOC105378604	uncharacterized LOC105378604
23483	1.32e-06	5.28e-08	0.1764	-5.44148	-0.959663	359.42	TGDS	TDP-glucose 4,6-dehydratase
81575	1.34e-06	5.36e-08	0.3708	-5.4388	-2.01659	506.24	APOLD1	apolipoprotein L domain containing 1
629	1.34e-06	5.38e-08	0.298	-5.43834	-1.62072	2509.91	CFB	complement factor B
54919	1.35e-06	5.42e-08	0.1534	-5.4371	-0.834176	933.56	DNAAF5	dynein axonemal assembly factor 5
1576	1.35e-06	5.43e-08	0.4014	5.43663	2.1822	112.06	CYP3A4	cytochrome P450 family 3 subfamily A member 4
6374	1.36e-06	5.47e-08	0.5824	-5.43524	-3.16555	113.1	CXCL5	C-X-C motif chemokine ligand 5
994	1.37e-06	5.51e-08	0.2689	-5.43404	-1.46118	1554.52	CDC25B	cell division cycle 25B
51535	1.38e-06	5.57e-08	0.0718	-5.43208	-0.390024	871.64	PPHLN1	periphilin 1
51633	1.38e-06	5.58e-08	0.1983	-5.43162	-1.07712	353.28	OTUD6B	OTU deubiquitinase 6B
10131	1.39e-06	5.6e-08	0.1706	-5.43122	-0.926711	2686.46	TRAP1	TNF receptor associated protein 1
388796	1.39e-06	5.61e-08	0.2491	-5.43083	-1.35256	404.47	SNHG17	small nucleolar RNA host gene 17
50674	1.41e-06	5.71e-08	0.4236	5.42769	2.29919	14.14	NEUROG3	neurogenin 3
286053	1.41e-06	5.73e-08	0.1095	-5.42714	-0.594462	318.37	NSMCE2	NSE2 (MMS21) homolog, SMC5-SMC6 complex SUMO ligase
28903	1.44e-06	5.84e-08	0.3443	5.42361	1.8674	276.89	IGKV1D-12	immunoglobulin kappa variable 1D-12
271	1.44e-06	5.86e-08	0.1336	-5.42297	-0.724286	1108.82	AMPD2	adenosine monophosphate deaminase 2
6392	1.45e-06	5.9e-08	0.1074	5.42183	0.582408	3276.4	SDHD	succinate dehydrogenase complex subunit D
1244	1.46e-06	5.94e-08	0.4473	-5.42066	-2.42464	74.9	ABCC2	ATP binding cassette subfamily C member 2
22880	1.46e-06	5.93e-08	0.1189	-5.42081	-0.644606	1045.21	MORC2	MORC family CW-type zinc finger 2
10535	1.46e-06	5.98e-08	0.2259	-5.41934	-1.22404	403.66	RNASEH2A	ribonuclease H2 subunit A
55672	1.47e-06	6.01e-08	0.2203	5.41842	1.19341	1407.99	NBPF1	NBPF member 1
54107	1.48e-06	6.05e-08	0.1224	-5.41734	-0.663216	1496.19	POLE3	DNA polymerase epsilon 3, accessory subunit
81624	1.48e-06	6.06e-08	0.3214	-5.4171	-1.74126	214.5	DIAPH3	diaphanous related formin 3
102724250	1.48e-06	6.09e-08	0.2288	5.41622	1.23921	1202.48	LOC102724250	neuroblastoma breakpoint family member 1-like
10349	1.49e-06	6.11e-08	0.2929	5.41541	1.58599	88.58	ABCA10	ATP binding cassette subfamily A member 10
91608	1.5e-06	6.19e-08	0.5103	-5.41309	-2.76206	46.64	RASL10B	RAS like family 10 member B
389643	1.51e-06	6.22e-08	0.3097	5.4123	1.67596	86.53	NUGGC	nuclear GTPase, germinal center associated
5933	1.52e-06	6.27e-08	0.2275	-5.41094	-1.23114	308	RBL1	RB transcriptional corepressor like 1
11091	1.53e-06	6.3e-08	0.1314	-5.40995	-0.710617	1287.95	WDR5	WD repeat domain 5
9834	1.53e-06	6.34e-08	0.3416	5.40891	1.84785	241.23	FAM30A	family with sequence similarity 30 member A
54865	1.53e-06	6.36e-08	0.1375	-5.40839	-0.743405	904.78	GPATCH4	G-patch domain containing 4 (gene/pseudogene)
26354	1.54e-06	6.4e-08	0.1554	-5.40725	-0.840482	1688.44	GNL3	G protein nucleolar 3
83998	1.55e-06	6.44e-08	0.5702	-5.40603	-3.08227	2960.66	REG4	regenerating family member 4
4854	1.55e-06	6.46e-08	0.2633	-5.40553	-1.42337	1588.91	NOTCH3	notch receptor 3
6788	1.56e-06	6.5e-08	0.1667	-5.40455	-0.901058	275.92	STK3	serine/threonine kinase 3
51054	1.57e-06	6.53e-08	0.2588	-5.40364	-1.39829	63.11	PLEKHA8P1	pleckstrin homology domain containing A8 pseudogene 1
2215	1.57e-06	6.57e-08	0.3764	-5.40254	-2.03377	156.84	FCGR3B	Fc gamma receptor IIIb
9156	1.57e-06	6.56e-08	0.2988	-5.40269	-1.61409	141.79	EXO1	exonuclease 1
102465834	1.58e-06	6.6e-08	0.2986	5.40171	1.61296	47.97	MIR7844	microRNA 7844
9125	1.61e-06	6.74e-08	0.09	-5.398	-0.485904	890.88	CNOT9	CCR4-NOT transcription complex subunit 9
105378286	1.62e-06	6.81e-08	0.1813	5.396	0.978273	43.18	LOC105378286	uncharacterized LOC105378286
134266	1.63e-06	6.86e-08	0.1288	-5.39484	-0.694664	274.86	GRPEL2	GrpE like 2, mitochondrial
200162	1.64e-06	6.91e-08	0.1888	-5.39344	-1.01828	38.91	SPAG17	sperm associated antigen 17
79183	1.64e-06	6.93e-08	0.1256	-5.39311	-0.67729	376.64	TTPAL	alpha tocopherol transfer protein like
2151	1.65e-06	6.95e-08	0.3931	-5.39241	-2.11982	110.59	F2RL2	coagulation factor II thrombin receptor like 2
64327	1.66e-06	7.01e-08	0.1355	-5.39089	-0.730621	921.28	LMBR1	limb development membrane protein 1
4534	1.66e-06	7.04e-08	0.1692	5.39015	0.91179	992.16	MTM1	myotubularin 1
81572	1.69e-06	7.16e-08	0.18	-5.38722	-0.969432	483.35	PDRG1	p53 and DNA damage regulated 1
5159	1.72e-06	7.27e-08	0.2454	-5.38434	-1.3211	2144.25	PDGFRB	platelet derived growth factor receptor beta
6631	1.73e-06	7.35e-08	0.1176	-5.38247	-0.633086	1070.76	SNRPC	small nuclear ribonucleoprotein polypeptide C
5478	1.73e-06	7.36e-08	0.1486	-5.38216	-0.799875	15480	PPIA	peptidylprolyl isomerase A
81855	1.74e-06	7.39e-08	0.1842	-5.38151	-0.991536	921.38	SFXN3	sideroflexin 3
51561	1.75e-06	7.45e-08	0.3896	-5.3799	-2.09592	28.39	IL23A	interleukin 23 subunit alpha
55854	1.76e-06	7.5e-08	0.1186	-5.37885	-0.638091	1911	ZC3H15	zinc finger CCCH-type containing 15
84971	1.76e-06	7.5e-08	0.1292	5.37865	0.694925	789.85	ATG4D	autophagy related 4D cysteine peptidase
131578	1.76e-06	7.55e-08	0.3721	-5.37751	-2.0008	75.48	LRRC15	leucine rich repeat containing 15
85007	1.76e-06	7.55e-08	0.1155	5.37757	0.621027	2747.36	PHYKPL	5-phosphohydroxy-L-lysine phospho-lyase
5036	1.8e-06	7.71e-08	0.1383	-5.37383	-0.743095	3712.66	PA2G4	proliferation-associated 2G4
284723	1.8e-06	7.75e-08	0.3239	5.37275	1.7401	163.59	SLC25A34	solute carrier family 25 member 34
2053	1.8e-06	7.75e-08	0.2089	5.37295	1.12216	2053.79	EPHX2	epoxide hydrolase 2
79819	1.82e-06	7.84e-08	0.2841	5.37071	1.52585	238.24	DNAI4	dynein axonemal intermediate chain 4
1479	1.83e-06	7.9e-08	0.1113	-5.36944	-0.597697	550.99	CSTF3	cleavage stimulation factor subunit 3
10626	1.83e-06	7.89e-08	0.1793	-5.36953	-0.962552	767.03	TRIM16	tripartite motif containing 16
1602	1.84e-06	7.93e-08	0.3336	-5.36869	-1.79122	469.07	DACH1	dachshund family transcription factor 1
27292	1.87e-06	8.09e-08	0.105	-5.36502	-0.563147	465.47	DIMT1	DIM1 rRNA methyltransferase and ribosome maturation factor
10052	1.87e-06	8.11e-08	0.3343	-5.36466	-1.79356	151.93	GJC1	gap junction protein gamma 1
1786	1.88e-06	8.15e-08	0.1669	-5.36387	-0.894992	1867.92	DNMT1	DNA methyltransferase 1
9675	1.89e-06	8.22e-08	0.1772	-5.36234	-0.950238	638.35	TTI1	TELO2 interacting protein 1
221143	1.9e-06	8.24e-08	0.1887	-5.3619	-1.01159	118.66	EEF1AKMT1	EEF1A lysine methyltransferase 1
391059	1.94e-06	8.47e-08	0.1926	5.3569	1.03171	281.31	FRRS1	ferric chelate reductase 1
3336	1.94e-06	8.47e-08	0.1836	-5.35687	-0.983409	2008.61	HSPE1	heat shock protein family E (Hsp10) member 1
55839	1.95e-06	8.49e-08	0.171	-5.35632	-0.915847	426.14	CENPN	centromere protein N
27165	1.96e-06	8.54e-08	0.2161	-5.35537	-1.15715	41.02	GLS2	glutaminase 2
3656	1.97e-06	8.59e-08	0.2153	-5.3542	-1.15293	193.89	IRAK2	interleukin 1 receptor associated kinase 2
90161	1.98e-06	8.65e-08	0.4883	-5.35297	-2.61395	98.37	HS6ST2	heparan sulfate 6-O-sulfotransferase 2
286133	1.99e-06	8.71e-08	0.4439	5.35172	2.37575	1436	SCARA5	scavenger receptor class A member 5
692201	2.01e-06	8.83e-08	0.3538	-5.3493	-1.89279	94.44	SNORD86	small nucleolar RNA, C/D box 86
79980	2.02e-06	8.86e-08	0.1981	-5.34861	-1.05929	367.35	DSN1	DSN1 component of MIS12 kinetochore complex
5688	2.02e-06	8.9e-08	0.1742	-5.34788	-0.931713	3862.22	PSMA7	proteasome 20S subunit alpha 7
64328	2.05e-06	9.01e-08	0.1748	-5.34568	-0.934673	745.48	XPO4	exportin 4
105372857	2.05e-06	9.06e-08	0.2877	5.34471	1.53757	18.47	LOC105372857	uncharacterized LOC105372857
10885	2.07e-06	9.12e-08	0.1743	-5.34351	-0.931223	858.02	WDR3	WD repeat domain 3
29107	2.1e-06	9.28e-08	0.2249	-5.34022	-1.20125	263.62	NXT1	nuclear transport factor 2 like export factor 1
54855	2.13e-06	9.43e-08	0.2798	5.3374	1.49331	1783.34	TENT5C	terminal nucleotidyltransferase 5C
92482	2.13e-06	9.45e-08	0.1214	5.33697	0.647831	481.64	BBIP1	BBSome interacting protein 1
651746	2.18e-06	9.65e-08	0.213	5.33318	1.13613	132.31	ANKRD33B	ankyrin repeat domain 33B
10444	2.22e-06	9.85e-08	0.1283	5.32947	0.683541	1737	ZER1	zyg-11 related cell cycle regulator
4232	2.24e-06	9.95e-08	0.1917	-5.32764	-1.02156	1091.16	MEST	mesoderm specific transcript
10417	2.24e-06	9.98e-08	0.3119	-5.32716	-1.66163	1296.94	SPON2	spondin 2
9218	2.24e-06	9.98e-08	0.1311	5.3271	0.698385	2962.31	VAPA	VAMP associated protein A
28965	2.27e-06	1.01e-07	0.4088	5.3246	2.17673	22.21	SLC27A6	solute carrier family 27 member 6
84890	2.27e-06	1.01e-07	0.0912	-5.32424	-0.48546	539.04	ADO	2-aminoethanethiol dioxygenase
64318	2.27e-06	1.01e-07	0.1656	-5.32437	-0.881722	292.44	NOC3L	NOC3 like DNA replication regulator
137075	2.27e-06	1.02e-07	0.3211	5.32351	1.70955	1798.51	CLDN23	claudin 23
57458	2.27e-06	1.02e-07	0.2721	5.32328	1.44863	1416.6	TMCC3	transmembrane and coiled-coil domain family 3
641638	2.28e-06	1.02e-07	0.2001	-5.32288	-1.06487	477.91	SNHG6	small nucleolar RNA host gene 6
342527	2.3e-06	1.03e-07	0.4724	-5.32074	-2.51356	40.67	SMTNL2	smoothelin like 2
57465	2.34e-06	1.05e-07	0.1299	-5.3175	-0.690809	309.6	TBC1D24	TBC1 domain family member 24
5831	2.34e-06	1.05e-07	0.2441	-5.31755	-1.29797	1515.98	PYCR1	pyrroline-5-carboxylate reductase 1
100033819	2.34e-06	1.06e-07	0.5435	-5.31683	-2.88974	49.92	MIR675	microRNA 675
782	2.34e-06	1.06e-07	0.1744	5.31669	0.927287	265.96	CACNB1	calcium voltage-gated channel auxiliary subunit beta 1
9507	2.35e-06	1.06e-07	0.4505	-5.31581	-2.39472	344.32	ADAMTS4	ADAM metallopeptidase with thrombospondin type 1 motif 4
57822	2.35e-06	1.07e-07	0.4551	-5.31519	-2.41871	33.07	GRHL3	grainyhead like transcription factor 3
10492	2.36e-06	1.07e-07	0.1361	-5.31481	-0.723582	3435.67	SYNCRIP	synaptotagmin binding cytoplasmic RNA interacting protein
7335	2.36e-06	1.07e-07	0.1256	-5.31465	-0.66761	1367.94	UBE2V1	ubiquitin conjugating enzyme E2 V1
6469	2.36e-06	1.07e-07	0.2976	-5.31406	-1.58156	368.47	SHH	sonic hedgehog signaling molecule
4586	2.36e-06	1.07e-07	0.5162	-5.31416	-2.74295	64.05	MUC5AC	mucin 5AC, oligomeric mucus/gel-forming
4076	2.36e-06	1.07e-07	0.1241	-5.31371	-0.659637	4981	CAPRIN1	cell cycle associated protein 1
51126	2.38e-06	1.09e-07	0.155	-5.31161	-0.823338	971.7	NAA20	N-alpha-acetyltransferase 20, NatB catalytic subunit
79154	2.42e-06	1.1e-07	0.2934	5.30894	1.55752	2392.21	DHRS11	dehydrogenase/reductase 11
28974	2.42e-06	1.1e-07	0.1192	-5.30857	-0.632565	926.79	C19orf53	chromosome 19 open reading frame 53
55353	2.47e-06	1.13e-07	0.2406	-5.30474	-1.27647	1725.76	LAPTM4B	lysosomal protein transmembrane 4 beta
23052	2.47e-06	1.13e-07	0.2049	5.30455	1.08692	2707.09	ENDOD1	endonuclease domain containing 1
54346	2.5e-06	1.14e-07	0.5368	-5.30211	-2.84623	39.8	UNC93A	unc-93 homolog A
1503	2.5e-06	1.15e-07	0.2509	-5.30177	-1.3303	571.9	CTPS1	CTP synthase 1
80209	2.5e-06	1.15e-07	0.188	-5.30115	-0.996673	1878.83	PROSER1	proline and serine rich 1
79723	2.51e-06	1.16e-07	0.1851	-5.30029	-0.981121	188.62	SUV39H2	SUV39H2 histone lysine methyltransferase
545	2.52e-06	1.16e-07	0.1416	-5.29952	-0.75024	622.95	ATR	ATR serine/threonine kinase
27163	2.53e-06	1.17e-07	0.2622	5.29881	1.38928	1927.78	NAAA	N-acylethanolamine acid amidase
3570	2.53e-06	1.17e-07	0.2657	5.29805	1.40781	946.79	IL6R	interleukin 6 receptor
7520	2.53e-06	1.17e-07	0.0811	-5.29771	-0.42943	5263.38	XRCC5	X-ray repair cross complementing 5
79783	2.53e-06	1.17e-07	0.2675	5.2982	1.41742	116.64	SUGCT	succinyl-CoA:glutarate-CoA transferase
51230	2.53e-06	1.17e-07	0.1351	-5.29779	-0.715995	1033.76	PHF20	PHD finger protein 20
139886	2.53e-06	1.17e-07	0.1757	-5.29783	-0.930826	271.42	SPIN4	spindlin family member 4
90853	2.53e-06	1.18e-07	0.3332	-5.2969	-1.76502	33.31	SPOCD1	SPOC domain containing 1
80008	2.53e-06	1.18e-07	0.2565	5.29675	1.35854	49.07	TMEM156	transmembrane protein 156
160365	2.53e-06	1.18e-07	0.2813	5.29732	1.49021	27.46	CLECL1P	C-type lectin like 1, pseudogene
84823	2.53e-06	1.18e-07	0.1924	-5.29703	-1.01911	3285.23	LMNB2	lamin B2
84154	2.55e-06	1.19e-07	0.1785	-5.29516	-0.94497	449.38	RPF2	ribosome production factor 2 homolog
1981	2.55e-06	1.19e-07	0.0864	-5.29495	-0.457537	9538.14	EIF4G1	eukaryotic translation initiation factor 4 gamma 1
51096	2.55e-06	1.19e-07	0.1109	-5.29448	-0.58695	765.59	UTP18	UTP18 small subunit processome component
6518	2.58e-06	1.21e-07	0.2175	5.29253	1.15136	140.82	SLC2A5	solute carrier family 2 member 5
169714	2.58e-06	1.21e-07	0.1785	-5.29205	-0.944661	530.49	QSOX2	quiescin sulfhydryl oxidase 2
10007	2.59e-06	1.21e-07	0.1462	-5.29141	-0.773744	743.59	GNPDA1	glucosamine-6-phosphate deaminase 1
11328	2.59e-06	1.22e-07	0.1258	-5.29078	-0.665466	3803.11	FKBP9	FKBP prolyl isomerase 9
5494	2.63e-06	1.23e-07	0.1126	5.28825	0.595511	1704.89	PPM1A	protein phosphatase, Mg2+/Mn2+ dependent 1A
131096	2.65e-06	1.25e-07	0.3022	-5.28654	-1.59779	60.33	KCNH8	potassium voltage-gated channel subfamily H member 8
94031	2.66e-06	1.25e-07	0.3275	-5.28565	-1.73083	655.06	HTRA3	HtrA serine peptidase 3
59341	2.66e-06	1.26e-07	0.3289	-5.28522	-1.73821	41.5	TRPV4	transient receptor potential cation channel subfamily V member 4
7070	2.68e-06	1.26e-07	0.3447	-5.28401	-1.82123	2081.05	THY1	Thy-1 cell surface antigen
51085	2.69e-06	1.27e-07	0.3508	-5.28267	-1.85293	459.7	MLXIPL	MLX interacting protein like
51566	2.7e-06	1.28e-07	0.11	-5.28187	-0.581177	1412.93	ARMCX3	armadillo repeat containing X-linked 3
7360	2.72e-06	1.29e-07	0.2134	5.28046	1.12663	5524.3	UGP2	UDP-glucose pyrophosphorylase 2
25888	2.72e-06	1.29e-07	0.1336	-5.28019	-0.705469	211.57	ZNF473	zinc finger protein 473
100526825	2.74e-06	1.3e-07	0.173	-5.279	-0.913426	113.93	INMT-MINDY4	INMT-MINDY4 readthrough (NMD candidate)
4507	2.75e-06	1.31e-07	0.15	-5.27793	-0.791564	597.47	MTAP	methylthioadenosine phosphorylase
64794	2.77e-06	1.32e-07	0.1594	-5.27646	-0.840902	352.57	DDX31	DEAD-box helicase 31
115	2.77e-06	1.32e-07	0.149	5.27635	0.786152	1185.78	ADCY9	adenylate cyclase 9
81502	2.79e-06	1.33e-07	0.168	-5.27452	-0.885898	2385.01	HM13	histocompatibility minor 13
79612	2.8e-06	1.34e-07	0.1499	-5.27363	-0.790625	262.23	NAA16	N-alpha-acetyltransferase 16, NatA auxiliary subunit
57554	2.81e-06	1.34e-07	0.3298	5.27271	1.73874	16.95	LRRC7	leucine rich repeat containing 7
983	2.82e-06	1.35e-07	0.2947	-5.27231	-1.5535	546.71	CDK1	cyclin dependent kinase 1
284958	2.83e-06	1.36e-07	0.2485	-5.2705	-1.30951	19.31	NT5DC4	5'-nucleotidase domain containing 4
360132	2.83e-06	1.36e-07	0.1399	-5.2704	-0.737286	141.26	FKBP9P1	FKBP prolyl isomerase 9 pseudogene 1
939	2.83e-06	1.36e-07	0.1329	5.27032	0.700377	332.31	CD27	CD27 molecule
55269	2.83e-06	1.36e-07	0.1031	-5.27051	-0.543603	1224.75	PSPC1	paraspeckle component 1
102725509	2.83e-06	1.36e-07	0.229	-5.27048	-1.20684	34.37	LINC01232	long intergenic non-protein coding RNA 1232
7020	2.84e-06	1.37e-07	0.4322	-5.26907	-2.2774	49.61	TFAP2A	transcription factor AP-2 alpha
6966	2.84e-06	1.37e-07	0.2951	5.26917	1.55486	13.19	TRGC1	T cell receptor gamma constant 1
730268	2.85e-06	1.38e-07	0.1142	-5.26855	-0.601855	131.02	ANAPC1P4	ANAPC1 pseudogene 4
7752	2.85e-06	1.38e-07	0.1381	-5.26855	-0.727664	181.75	ZNF200	zinc finger protein 200
87178	2.85e-06	1.38e-07	0.1536	-5.2679	-0.809218	707.85	PNPT1	polyribonucleotide nucleotidyltransferase 1
84792	2.88e-06	1.4e-07	0.1225	-5.26589	-0.645178	351.28	FAM220A	family with sequence similarity 220 member A
51495	3.05e-06	1.48e-07	0.1747	-5.25496	-0.917991	1854.08	HACD3	3-hydroxyacyl-CoA dehydratase 3
137970	3.09e-06	1.5e-07	0.4455	5.25255	2.34007	16.73	UNC5D	unc-5 netrin receptor D
100616113	3.09e-06	1.5e-07	0.2234	5.25251	1.17356	179.45	MIR4680	microRNA 4680
113130	3.11e-06	1.51e-07	0.2871	-5.25092	-1.50767	489.23	CDCA5	cell division cycle associated 5
5754	3.17e-06	1.54e-07	0.2726	-5.24735	-1.43019	1377.66	PTK7	protein tyrosine kinase 7 (inactive)
6713	3.17e-06	1.54e-07	0.3088	-5.24736	-1.62038	1120.66	SQLE	squalene epoxidase
9656	3.2e-06	1.56e-07	0.128	-5.24542	-0.67117	831.88	MDC1	mediator of DNA damage checkpoint 1
2155	3.2e-06	1.56e-07	0.4705	-5.24478	-2.4676	24.67	F7	coagulation factor VII
1968	3.21e-06	1.57e-07	0.1365	-5.24425	-0.715733	4377.96	EIF2S3	eukaryotic translation initiation factor 2 subunit gamma
9793	3.22e-06	1.58e-07	0.1721	-5.24341	-0.90224	2231.94	CKAP5	cytoskeleton associated protein 5
11222	3.23e-06	1.58e-07	0.1286	-5.24288	-0.674088	1644.83	MRPL3	mitochondrial ribosomal protein L3
157777	3.25e-06	1.59e-07	0.195	-5.24156	-1.02202	242.5	MCMDC2	minichromosome maintenance domain containing 2
8323	3.26e-06	1.6e-07	0.126	-5.24079	-0.660563	512.76	FZD6	frizzled class receptor 6
55654	3.28e-06	1.62e-07	0.1054	5.23845	0.552033	3156.09	TMEM127	transmembrane protein 127
6344	3.28e-06	1.62e-07	0.2812	5.23825	1.473	15.09	SCTR	secretin receptor
8987	3.28e-06	1.62e-07	0.18	5.23838	0.942792	842.85	STBD1	starch binding domain 1
162514	3.28e-06	1.62e-07	0.398	5.2382	2.08465	197.59	TRPV3	transient receptor potential cation channel subfamily V member 3
973	3.28e-06	1.62e-07	0.3257	5.23866	1.70648	683.8	CD79A	CD79a molecule
10166	3.3e-06	1.63e-07	0.192	-5.23684	-1.00547	477.17	SLC25A15	solute carrier family 25 member 15
8445	3.33e-06	1.65e-07	0.136	5.23507	0.712162	2746.35	DYRK2	dual specificity tyrosine phosphorylation regulated kinase 2
1004	3.34e-06	1.65e-07	0.2615	-5.23465	-1.36879	104.27	CDH6	cadherin 6
2919	3.34e-06	1.66e-07	0.4465	-5.23427	-2.33694	889.75	CXCL1	C-X-C motif chemokine ligand 1
153443	3.35e-06	1.66e-07	0.1299	-5.23354	-0.680073	282.24	SRFBP1	serum response factor binding protein 1
100528031	3.35e-06	1.66e-07	0.206	5.23355	1.07831	2547.51	FKBP1A-SDCBP2	FKBP1A-SDCBP2 readthrough (NMD candidate)
126321	3.36e-06	1.67e-07	0.1822	-5.23264	-0.953437	833.08	MFSD12	major facilitator superfamily domain containing 12
10560	3.36e-06	1.67e-07	0.1622	-5.23225	-0.848832	275.02	SLC19A2	solute carrier family 19 member 2
1875	3.37e-06	1.68e-07	0.2192	-5.23177	-1.14676	205.13	E2F5	E2F transcription factor 5
8744	3.38e-06	1.69e-07	0.4033	-5.23075	-2.10941	44.2	TNFSF9	TNF superfamily member 9
1836	3.44e-06	1.72e-07	0.4549	5.22737	2.37769	26660.6	SLC26A2	solute carrier family 26 member 2
64754	3.48e-06	1.74e-07	0.1259	-5.22489	-0.657689	221.11	SMYD3	SET and MYND domain containing 3
10208	3.51e-06	1.76e-07	0.1211	-5.22327	-0.632402	437.21	USPL1	ubiquitin specific peptidase like 1
5782	3.52e-06	1.77e-07	0.1317	-5.22236	-0.687654	1537.53	PTPN12	protein tyrosine phosphatase non-receptor type 12
25911	3.53e-06	1.77e-07	0.1628	-5.22185	-0.849866	288.16	DPCD	deleted in primary ciliary dyskinesia homolog (mouse)
9678	3.53e-06	1.77e-07	0.1632	-5.2216	-0.852285	1147.77	PHF14	PHD finger protein 14
5422	3.56e-06	1.79e-07	0.1768	-5.21983	-0.923106	502.62	POLA1	DNA polymerase alpha 1, catalytic subunit
339751	3.57e-06	1.8e-07	0.3165	-5.21933	-1.65181	89.94	MAP3K20-AS1	MAP3K20 antisense RNA 1
132001	3.57e-06	1.8e-07	0.1323	-5.21918	-0.69075	173.65	TAMM41	TAM41 mitochondrial translocator assembly and maintenance homolog
5203	3.57e-06	1.8e-07	0.2499	-5.21891	-1.30433	330.43	PFDN4	prefoldin subunit 4
22984	3.59e-06	1.81e-07	0.1499	-5.21759	-0.782242	1430.54	PDCD11	programmed cell death 11
647033	3.6e-06	1.82e-07	0.1756	-5.21688	-0.916005	59.95	PA2G4P4	proliferation-associated 2G4 pseudogene 4
1660	3.61e-06	1.83e-07	0.0955	-5.21616	-0.498254	3462.8	DHX9	DExH-box helicase 9
8843	3.64e-06	1.84e-07	0.5231	-5.21468	-2.72756	47.92	HCAR3	hydroxycarboxylic acid receptor 3
4046	3.64e-06	1.85e-07	0.1819	5.21424	0.948215	1300.15	LSP1	lymphocyte specific protein 1
79954	3.67e-06	1.87e-07	0.1069	-5.21203	-0.557186	603.79	NOL10	nucleolar protein 10
103344718	3.67e-06	1.86e-07	0.537	-5.21238	-2.79897	117.86	HOTS
80178	3.67e-06	1.87e-07	0.2758	-5.21219	-1.43777	82.15	TEDC2	tubulin epsilon and delta complex 2
10574	3.72e-06	1.89e-07	0.137	-5.20942	-0.71383	5578.67	CCT7	chaperonin containing TCP1 subunit 7
8813	3.72e-06	1.89e-07	0.1656	-5.20957	-0.862515	926.07	DPM1	dolichyl-phosphate mannosyltransferase subunit 1, catalytic
25894	3.73e-06	1.9e-07	0.2284	-5.20864	-1.18957	564.67	PLEKHG4	pleckstrin homology and RhoGEF domain containing G4
10549	3.73e-06	1.91e-07	0.1561	-5.20798	-0.812802	1246.33	PRDX4	peroxiredoxin 4
4569	3.73e-06	1.91e-07	0.4272	-5.20809	-2.22504	1440.82	TRNM	tRNA-Met
401505	3.74e-06	1.92e-07	0.1496	-5.20738	-0.779048	852.28	TOMM5	translocase of outer mitochondrial membrane 5
51514	3.77e-06	1.93e-07	0.2529	-5.20573	-1.31641	265.43	DTL	denticleless E3 ubiquitin protein ligase homolog
101929918	3.78e-06	1.94e-07	0.1394	-5.20518	-0.72543	196.23	LOC101929918	uncharacterized LOC101929918
23642	3.84e-06	1.97e-07	0.1644	-5.20177	-0.855055	594.42	SNHG1	small nucleolar RNA host gene 1
26574	3.84e-06	1.98e-07	0.1131	-5.20163	-0.588169	1352.48	AATF	apoptosis antagonizing transcription factor
60496	3.86e-06	1.99e-07	0.1118	-5.20073	-0.581219	441.43	AASDHPPT	aminoadipate-semialdehyde dehydrogenase-phosphopantetheinyl transferase
9401	3.87e-06	1.99e-07	0.2608	-5.20001	-1.35591	680.05	RECQL4	RecQ like helicase 4
6352	3.87e-06	1.99e-07	0.2798	5.20006	1.45491	800.9	CCL5	C-C motif chemokine ligand 5
22849	3.87e-06	2e-07	0.1175	5.19955	0.610913	304.13	CPEB3	cytoplasmic polyadenylation element binding protein 3
84951	3.91e-06	2.02e-07	0.4562	-5.19762	-2.37135	715.23	TNS4	tensin 4
7442	3.92e-06	2.03e-07	0.1323	5.19699	0.687536	220.29	TRPV1	transient receptor potential cation channel subfamily V member 1
150726	3.97e-06	2.05e-07	0.2236	-5.19434	-1.16152	313.35	FBXO41	F-box protein 41
57002	4e-06	2.07e-07	0.2422	-5.19255	-1.25754	401.33	YAE1	YAE1 maturation factor of ABCE1
100529241	4.01e-06	2.08e-07	0.1501	-5.19212	-0.779439	2271.19	HSPE1-MOB4	HSPE1-MOB4 readthrough
55033	4.04e-06	2.1e-07	0.1672	-5.19053	-0.867924	291.38	FKBP14	FKBP prolyl isomerase 14
5368	4.04e-06	2.1e-07	0.3248	5.19019	1.68595	41.99	PNOC	prepronociceptin
130612	4.08e-06	2.12e-07	0.2202	-5.18838	-1.14239	114.34	TMEM198	transmembrane protein 198
105375434	4.11e-06	2.14e-07	0.4245	-5.18651	-2.20189	26.2	LOC105375434	uncharacterized LOC105375434
51582	4.11e-06	2.14e-07	0.1363	-5.18669	-0.7069	3431.05	AZIN1	antizyme inhibitor 1
788	4.15e-06	2.17e-07	0.1534	5.18439	0.795304	880.56	SLC25A20	solute carrier family 25 member 20
27290	4.17e-06	2.18e-07	0.6307	-5.18354	-3.2695	1317.33	SPINK4	serine peptidase inhibitor Kazal type 4
22916	4.18e-06	2.19e-07	0.1039	-5.18254	-0.538595	2118.97	NCBP2	nuclear cap binding protein subunit 2
79883	4.18e-06	2.19e-07	0.2952	-5.18272	-1.52974	123.11	PODNL1	podocan like 1
387522	4.19e-06	2.19e-07	0.1254	-5.18202	-0.650003	1598.61	PEDS1-UBE2V1	PEDS1-UBE2V1 readthrough
3992	4.21e-06	2.21e-07	0.2898	-5.18071	-1.50156	292.79	FADS1	fatty acid desaturase 1
54892	4.24e-06	2.23e-07	0.2376	-5.1792	-1.23038	643.72	NCAPG2	non-SMC condensin II complex subunit G2
10280	4.24e-06	2.23e-07	0.1951	-5.17903	-1.01046	1676.88	SIGMAR1	sigma non-opioid intracellular receptor 1
101060264	4.3e-06	2.26e-07	0.3117	-5.17652	-1.61365	26.69	FOXP4-AS1	FOXP4 antisense RNA 1
79586	4.3e-06	2.27e-07	0.2353	-5.17609	-1.21789	2249.9	CHPF	chondroitin polymerizing factor
3159	4.3e-06	2.26e-07	0.2606	-5.17621	-1.34915	5346.32	HMGA1	high mobility group AT-hook 1
286207	4.3e-06	2.27e-07	0.2409	-5.1757	-1.24673	169.21	CFAP157	cilia and flagella associated protein 157
9928	4.31e-06	2.28e-07	0.2951	-5.17478	-1.5273	160.66	KIF14	kinesin family member 14
375567	4.31e-06	2.28e-07	0.3197	5.17502	1.65441	18.1	VWC2	von Willebrand factor C domain containing 2
23404	4.31e-06	2.28e-07	0.1516	-5.17495	-0.784597	534.82	EXOSC2	exosome component 2
80221	4.33e-06	2.29e-07	0.2449	5.17388	1.2669	1613.23	ACSF2	acyl-CoA synthetase family member 2
2100	4.34e-06	2.3e-07	0.2606	5.17334	1.3481	38.52	ESR2	estrogen receptor 2
56915	4.34e-06	2.3e-07	0.1736	-5.17304	-0.897794	454.2	EXOSC5	exosome component 5
85409	4.36e-06	2.32e-07	0.4675	-5.17203	-2.41773	192.09	NKD2	NKD inhibitor of WNT signaling pathway 2
22894	4.41e-06	2.35e-07	0.1585	-5.16946	-0.819599	1255.99	DIS3	DIS3 homolog, exosome endoribonuclease and 3'-5' exoribonuclease
7980	4.43e-06	2.36e-07	0.4073	-5.16848	-2.10536	81.69	TFPI2	tissue factor pathway inhibitor 2
79709	4.43e-06	2.36e-07	0.1319	-5.16828	-0.681563	2538.41	COLGALT1	collagen beta(1-O)galactosyltransferase 1
56950	4.53e-06	2.42e-07	0.1111	-5.16414	-0.573622	607.94	SMYD2	SET and MYND domain containing 2
5326	4.57e-06	2.44e-07	0.2258	-5.16229	-1.16548	1309.83	PLAGL2	PLAG1 like zinc finger 2
29089	4.58e-06	2.45e-07	0.254	-5.16173	-1.3113	236.98	UBE2T	ubiquitin conjugating enzyme E2 T
23165	4.6e-06	2.46e-07	0.1737	-5.1607	-0.896623	1337.53	NUP205	nucleoporin 205
51236	4.6e-06	2.46e-07	0.1684	-5.16036	-0.868799	560.27	HGH1	HGH1 homolog
116447	4.61e-06	2.47e-07	0.2527	-5.15998	-1.30396	1103	TOP1MT	DNA topoisomerase I mitochondrial
23302	4.61e-06	2.48e-07	0.3444	5.15952	1.77711	807.7	WSCD1	WSC domain containing 1
9277	4.65e-06	2.5e-07	0.113	-5.15766	-0.582686	1118.36	WDR46	WD repeat domain 46
5228	4.66e-06	2.51e-07	0.2798	-5.15732	-1.44284	147.54	PGF	placental growth factor
100533107	4.68e-06	2.52e-07	0.3711	-5.15622	-1.91367	1021.47	RTEL1-TNFRSF6B	RTEL1-TNFRSF6B readthrough (NMD candidate)
64983	4.72e-06	2.54e-07	0.0997	-5.15469	-0.513876	902.03	MRPL32	mitochondrial ribosomal protein L32
445571	4.72e-06	2.54e-07	0.1316	-5.1544	-0.678208	322.88	ZNG1C	Zn regulated GTPase metalloprotein activator 1C
6749	4.72e-06	2.55e-07	0.1215	-5.1541	-0.626423	3659.29	SSRP1	structure specific recognition protein 1
57647	4.73e-06	2.55e-07	0.1118	-5.15369	-0.576288	814.35	DHX37	DEAH-box helicase 37
29980	4.73e-06	2.56e-07	0.1595	-5.15324	-0.822007	192.43	DONSON	DNA replication fork stabilization factor DONSON
200558	4.76e-06	2.57e-07	0.218	-5.15219	-1.12318	61.35	APLF	aprataxin and PNKP like factor
28989	4.8e-06	2.6e-07	0.162	-5.15038	-0.834197	569.42	NTMT1	N-terminal Xaa-Pro-Lys N-methyltransferase 1
95681	4.8e-06	2.6e-07	0.1774	-5.15009	-0.913551	197.82	CEP41	centrosomal protein 41
9343	4.8e-06	2.61e-07	0.0951	-5.14981	-0.48953	2121.28	EFTUD2	elongation factor Tu GTP binding domain containing 2
1731	4.91e-06	2.67e-07	0.2112	5.1455	1.08676	311.83	SEPTIN1	septin 1
51373	4.93e-06	2.68e-07	0.1461	-5.14468	-0.751693	396.79	MRPS17	mitochondrial ribosomal protein S17
105372397	4.93e-06	2.68e-07	0.2505	5.1445	1.28873	37.38	MAP4K1-AS1	MAP4K1 antisense RNA 1
26012	4.94e-06	2.69e-07	0.1964	-5.14368	-1.01032	1832.98	NSMF	NMDA receptor synaptonuclear signaling and neuronal migration factor
387264	4.95e-06	2.7e-07	0.3259	-5.14307	-1.67598	26.86	KRTAP5-1	keratin associated protein 5-1
7027	5.01e-06	2.74e-07	0.1594	-5.14062	-0.819461	2224.73	TFDP1	transcription factor Dp-1
4085	5.05e-06	2.76e-07	0.2769	-5.13923	-1.42284	572.45	MAD2L1	mitotic arrest deficient 2 like 1
55609	5.12e-06	2.8e-07	0.1849	-5.13625	-0.949525	79.9	ZNF280C	zinc finger protein 280C
23528	5.13e-06	2.81e-07	0.1086	-5.13585	-0.557932	355.48	ZNF281	zinc finger protein 281
8516	5.17e-06	2.84e-07	0.2204	5.13405	1.13135	319.9	ITGA8	integrin subunit alpha 8
107984832	5.17e-06	2.84e-07	0.3438	-5.13402	-1.76528	19.85	LOC107984832
51388	5.2e-06	2.85e-07	0.1252	-5.13279	-0.642497	748.17	NIP7	nucleolar pre-rRNA processing protein NIP7
101180901	5.21e-06	2.87e-07	0.1175	-5.13203	-0.603212	98.25	IPO11-LRRC70	IPO11-LRRC70 readthrough
116092	5.21e-06	2.87e-07	0.1869	-5.13207	-0.959337	951.99	DNTTIP1	deoxynucleotidyltransferase terminal interacting protein 1
10528	5.22e-06	2.88e-07	0.1913	-5.13124	-0.981361	2067.05	NOP56	NOP56 ribonucleoprotein
286827	5.23e-06	2.88e-07	0.1685	-5.131	-0.864338	131.04	TRIM59	tripartite motif containing 59
647979	5.26e-06	2.9e-07	0.1343	-5.1297	-0.688903	10351.2	NORAD	non-coding RNA activated by DNA damage
1018	5.26e-06	2.91e-07	0.1853	5.1295	0.950671	136.8	CDK3	cyclin dependent kinase 3
57553	5.29e-06	2.92e-07	0.1224	5.1283	0.627723	2583.6	MICAL3	microtubule associated monooxygenase, calponin and LIM domain containing 3
9833	5.3e-06	2.93e-07	0.2859	-5.12765	-1.46609	369.14	MELK	maternal embryonic leucine zipper kinase
776	5.31e-06	2.94e-07	0.2137	-5.12705	-1.09558	358.76	CACNA1D	calcium voltage-gated channel subunit alpha1 D
28948	5.31e-06	2.95e-07	0.3394	5.12666	1.73983	1026.75	IGKJ3	immunoglobulin kappa joining 3
114793	5.31e-06	2.95e-07	0.1506	-5.12658	-0.772067	818.9	FMNL2	formin like 2
127534	5.36e-06	2.98e-07	0.5117	-5.12467	-2.62243	50.73	GJB4	gap junction protein beta 4
57495	5.38e-06	3e-07	0.3868	5.12356	1.98189	19.23	NWD2	NACHT and WD repeat domain containing 2
101929314	5.38e-06	3e-07	0.1498	-5.12372	-0.767748	58.4	LOC101929314	uncharacterized LOC101929314
51504	5.41e-06	3.01e-07	0.1215	-5.12265	-0.622516	1537.3	TRMT112	tRNA methyltransferase activator subunit 11-2
348013	5.43e-06	3.03e-07	0.2845	-5.12156	-1.45696	158.01	TMEM255B	transmembrane protein 255B
83879	5.43e-06	3.03e-07	0.2916	-5.1213	-1.49342	1884.41	CDCA7	cell division cycle associated 7
650	5.43e-06	3.04e-07	0.2422	5.12113	1.24034	1040.02	BMP2	bone morphogenetic protein 2
146206	5.43e-06	3.04e-07	0.2127	5.12094	1.08916	176.3	CARMIL2	capping protein regulator and myosin 1 linker 2
8208	5.45e-06	3.05e-07	0.226	-5.12017	-1.15716	185.91	CHAF1B	chromatin assembly factor 1 subunit B
5358	5.49e-06	3.08e-07	0.2478	-5.11851	-1.26822	1807.51	PLS3	plastin 3
498	5.5e-06	3.09e-07	0.1415	5.11797	0.724303	10517.2	ATP5F1A	ATP synthase F1 subunit alpha
83417	5.51e-06	3.09e-07	0.507	5.1176	2.59454	17.51	FCRL4	Fc receptor like 4
7102	5.51e-06	3.09e-07	0.2628	5.11777	1.34472	1611.65	TSPAN7	tetraspanin 7
10050	5.52e-06	3.11e-07	0.4337	5.11649	2.21901	930.72	SLC17A4	solute carrier family 17 member 4
105375061	5.52e-06	3.11e-07	0.2231	5.1166	1.14142	14.65	LOC105375061	uncharacterized LOC105375061
9057	5.52e-06	3.11e-07	0.1437	-5.11662	-0.735511	1010.72	SLC7A6	solute carrier family 7 member 6
5333	5.52e-06	3.12e-07	0.2466	5.11627	1.26161	1136.78	PLCD1	phospholipase C delta 1
23505	5.56e-06	3.14e-07	0.1125	5.11493	0.575225	2153.9	TMEM131	transmembrane protein 131
10947	5.57e-06	3.15e-07	0.1128	-5.1143	-0.576658	306.77	AP3M2	adaptor related protein complex 3 subunit mu 2
2651	5.6e-06	3.17e-07	0.3814	5.11318	1.95008	265.31	GCNT2	glucosaminyl (N-acetyl) transferase 2 (I blood group)
27250	5.62e-06	3.19e-07	0.2267	5.11213	1.15888	8293.67	PDCD4	programmed cell death 4
960	5.63e-06	3.19e-07	0.2208	-5.11177	-1.12852	3923.93	CD44	CD44 molecule (Indian blood group)
5050	5.63e-06	3.19e-07	0.2135	-5.11173	-1.09131	308.71	PAFAH1B3	platelet activating factor acetylhydrolase 1b catalytic subunit 3
78988	5.64e-06	3.21e-07	0.1316	-5.11083	-0.672564	720.35	MRPL57	mitochondrial ribosomal protein L57
122416	5.64e-06	3.21e-07	0.1813	5.11077	0.926444	2159.94	ANKRD9	ankyrin repeat domain 9
91748	5.66e-06	3.22e-07	0.1374	5.11006	0.701999	1609.05	MIDEAS	mitotic deacetylase associated SANT domain protein
101927393	5.68e-06	3.23e-07	0.1389	5.10934	0.709569	384.53	LOC101927393	uncharacterized LOC101927393
3696	5.71e-06	3.25e-07	0.2431	-5.10821	-1.24201	400.31	ITGB8	integrin subunit beta 8
171586	5.73e-06	3.27e-07	0.2114	5.10717	1.07963	1404.07	ABHD3	abhydrolase domain containing 3, phospholipase
100130705	5.75e-06	3.29e-07	0.2853	-5.10627	-1.45689	77.87	ATP6V1FNB	ATP6V1F neighbor
54663	5.82e-06	3.33e-07	0.14	-5.10383	-0.714758	674.5	WDR74	WD repeat domain 74
672	5.82e-06	3.33e-07	0.2246	-5.1039	-1.14627	407.08	BRCA1	BRCA1 DNA repair associated
11075	5.82e-06	3.33e-07	0.4101	5.10361	2.09278	349.73	STMN2	stathmin 2
11237	5.83e-06	3.34e-07	0.1792	-5.10312	-0.914434	242.16	RNF24	ring finger protein 24
23657	5.85e-06	3.36e-07	0.3701	-5.10219	-1.88845	162.46	SLC7A11	solute carrier family 7 member 11
5827	5.86e-06	3.37e-07	0.2244	5.10171	1.14472	643.95	PXMP2	peroxisomal membrane protein 2
6185	5.87e-06	3.37e-07	0.1624	-5.10131	-0.828639	5805.34	RPN2	ribophorin II
89958	5.88e-06	3.38e-07	0.3084	-5.10078	-1.5731	1172.95	SAPCD2	suppressor APC domain containing 2
105373244	5.9e-06	3.4e-07	0.2933	5.10003	1.49568	20.21	LOC105373244	uncharacterized LOC105373244
55159	5.91e-06	3.4e-07	0.1705	-5.09957	-0.869391	849.7	RFWD3	ring finger and WD repeat domain 3
23413	5.95e-06	3.43e-07	0.343	-5.098	-1.7484	510.59	NCS1	neuronal calcium sensor 1
56893	5.96e-06	3.45e-07	0.1168	-5.0972	-0.59552	1454.01	UBQLN4	ubiquilin 4
105371692	5.96e-06	3.44e-07	0.2415	5.09746	1.23124	39.32	LOC105371692	uncharacterized LOC105371692
389206	5.96e-06	3.44e-07	0.3355	5.09732	1.71012	18.17	BEND4	BEN domain containing 4
84899	5.97e-06	3.46e-07	0.1804	-5.09662	-0.919434	737.89	TMTC4	transmembrane O-mannosyltransferase targeting cadherins 4
51010	5.99e-06	3.47e-07	0.1469	-5.09601	-0.748444	362.78	EXOSC3	exosome component 3
1258	5.99e-06	3.47e-07	0.4396	5.09574	2.24032	18.87	CNGB1	cyclic nucleotide gated channel subunit beta 1
4436	6.01e-06	3.49e-07	0.122	-5.09483	-0.621646	698.8	MSH2	mutS homolog 2
5984	6.02e-06	3.5e-07	0.183	-5.09432	-0.932173	282	RFC4	replication factor C subunit 4
83930	6.03e-06	3.51e-07	0.0877	-5.09388	-0.446944	637.04	STARD3NL	STARD3 N-terminal like
100631383	6.09e-06	3.55e-07	0.1853	5.09172	0.943345	716.18	FAM47E-STBD1	FAM47E-STBD1 readthrough
23541	6.16e-06	3.59e-07	0.3023	-5.08962	-1.53848	106.39	SEC14L2	SEC14 like lipid binding 2
2921	6.18e-06	3.61e-07	0.4213	-5.0886	-2.14373	508.19	CXCL3	C-X-C motif chemokine ligand 3
102723775	6.22e-06	3.63e-07	0.2905	-5.08735	-1.47808	73.79	LINC01315	long intergenic non-protein coding RNA 1315
124045	6.23e-06	3.64e-07	0.1729	-5.08681	-0.879646	155.67	SPATA33	spermatogenesis associated 33
6624	6.24e-06	3.65e-07	0.3251	-5.08611	-1.65337	851.98	FSCN1	fascin actin-bundling protein 1
26156	6.24e-06	3.65e-07	0.1597	-5.08613	-0.812184	2792.35	RSL1D1	ribosomal L1 domain containing 1
51540	6.27e-06	3.68e-07	0.1553	-5.08499	-0.789693	173.57	SCLY	selenocysteine lyase
84798	6.29e-06	3.69e-07	0.1962	-5.08443	-0.997781	916.91	C19orf48	multidrug resistance-related protein
10758	6.32e-06	3.71e-07	0.1152	5.08306	0.585633	1285.99	TRAF3IP2	TRAF3 interacting protein 2
126382	6.32e-06	3.71e-07	0.1511	-5.08302	-0.768058	398.64	NR2C2AP	nuclear receptor 2C2 associated protein
55127	6.36e-06	3.74e-07	0.1364	-5.08179	-0.693256	1015.23	HEATR1	HEAT repeat containing 1
10393	6.36e-06	3.74e-07	0.1232	-5.08148	-0.625942	217.41	ANAPC10	anaphase promoting complex subunit 10
64072	6.36e-06	3.74e-07	0.2319	5.08165	1.17845	85.26	CDH23	cadherin related 23
112267876	6.36e-06	3.75e-07	0.5484	-5.08132	-2.78666	48.28	LOC112267876
284346	6.43e-06	3.8e-07	0.2787	5.07896	1.41539	156.69	ZNF575	zinc finger protein 575
6723	6.45e-06	3.81e-07	0.1816	-5.07798	-0.922226	605.97	SRM	spermidine synthase
51026	6.45e-06	3.82e-07	0.1145	-5.07776	-0.581274	613.8	GOLT1B	golgi transport 1B
7050	6.45e-06	3.81e-07	0.1237	-5.07806	-0.628342	1087.82	TGIF1	TGFB induced factor homeobox 1
30000	6.45e-06	3.82e-07	0.1339	-5.07774	-0.67986	1979.83	TNPO2	transportin 2
55006	6.48e-06	3.84e-07	0.0732	-5.07663	-0.371403	257.66	TRMT61B	tRNA methyltransferase 61B
55213	6.48e-06	3.84e-07	0.1621	-5.0766	-0.823031	470.83	RCBTB1	RCC1 and BTB domain containing protein 1
51371	6.5e-06	3.86e-07	0.1677	-5.0758	-0.851143	2131.58	POMP	proteasome maturation protein
10311	6.51e-06	3.87e-07	0.0726	5.07539	0.36841	1319.12	VPS26C	VPS26 endosomal protein sorting factor C
220107	6.54e-06	3.89e-07	0.2706	-5.07432	-1.37332	18.15	DLEU7	deleted in lymphocytic leukemia 7
3839	6.54e-06	3.89e-07	0.1378	-5.07415	-0.69937	1150.07	KPNA3	karyopherin subunit alpha 3
10495	6.57e-06	3.92e-07	0.1532	-5.07292	-0.777071	357	ENOX2	ecto-NOX disulfide-thiol exchanger 2
8659	6.6e-06	3.95e-07	0.2455	-5.07152	-1.24507	450.78	ALDH4A1	aldehyde dehydrogenase 4 family member A1
55355	6.6e-06	3.95e-07	0.2792	-5.07135	-1.41584	333.79	HJURP	Holliday junction recognition protein
51194	6.6e-06	3.95e-07	0.1088	-5.07133	-0.551619	311.37	IPO11	importin 11
6009	6.6e-06	3.95e-07	0.1713	-5.0712	-0.868691	1150.01	RHEB	Ras homolog, mTORC1 binding
85455	6.6e-06	3.94e-07	0.2905	5.07172	1.4731	568.02	DISP2	dispatched RND transporter family member 2
51202	6.63e-06	3.97e-07	0.1075	-5.0702	-0.544874	888.36	DDX47	DEAD-box helicase 47
57650	6.72e-06	4.03e-07	0.2374	-5.06761	-1.20293	178.53	CIP2A	cellular inhibitor of PP2A
3609	6.72e-06	4.03e-07	0.1239	-5.06742	-0.627976	6273.7	ILF3	interleukin enhancer binding factor 3
631	6.73e-06	4.04e-07	0.3254	-5.06695	-1.64857	39.33	BFSP1	beaded filament structural protein 1
253714	6.73e-06	4.05e-07	0.1925	-5.06659	-0.975548	154.87	MMS22L	MMS22 like, DNA repair protein
3257	6.73e-06	4.05e-07	0.1112	5.06667	0.563205	1904.35	HPS1	HPS1 biogenesis of lysosomal organelles complex 3 subunit 1
54821	6.83e-06	4.11e-07	0.3101	-5.0637	-1.57041	92.25	ERCC6L	ERCC excision repair 6 like, spindle assembly checkpoint helicase
55165	6.84e-06	4.13e-07	0.292	-5.06299	-1.4782	396.8	CEP55	centrosomal protein 55
8451	6.84e-06	4.13e-07	0.1384	-5.06278	-0.700672	2242.01	CUL4A	cullin 4A
51	6.84e-06	4.13e-07	0.1831	5.06272	0.927183	2864.57	ACOX1	acyl-CoA oxidase 1
117178	6.85e-06	4.14e-07	0.1529	-5.06235	-0.773951	423.49	SSX2IP	SSX family member 2 interacting protein
6389	6.85e-06	4.14e-07	0.132	5.0622	0.668142	6653.16	SDHA	succinate dehydrogenase complex flavoprotein subunit A
6547	6.85e-06	4.14e-07	0.3198	5.06223	1.61914	15.38	SLC8A3	solute carrier family 8 member A3
6446	6.93e-06	4.2e-07	0.2488	5.05968	1.25872	1428.24	SGK1	serum/glucocorticoid regulated kinase 1
51176	6.93e-06	4.2e-07	0.3647	-5.05947	-1.84508	206.74	LEF1	lymphoid enhancer binding factor 1
84133	6.94e-06	4.21e-07	0.2065	-5.05913	-1.04467	610.66	ZNRF3	zinc and ring finger 3
84296	6.99e-06	4.25e-07	0.2561	-5.05762	-1.29505	148.14	GINS4	GINS complex subunit 4
29960	7.02e-06	4.27e-07	0.115	-5.05634	-0.581568	595.93	MRM2	mitochondrial rRNA methyltransferase 2
84186	7.02e-06	4.28e-07	0.1238	-5.05623	-0.625842	484.53	ZCCHC7	zinc finger CCHC-type containing 7
116443	7.02e-06	4.27e-07	0.2939	5.05649	1.48609	48.15	GRIN3A	glutamate ionotropic receptor NMDA type subunit 3A
388077	7.04e-06	4.29e-07	0.346	5.05558	1.7493	73.82	IGHV1OR15-1	immunoglobulin heavy variable 1/OR15-1 (non-functional)
64858	7.08e-06	4.32e-07	0.1283	-5.05418	-0.64839	282.51	DCLRE1B	DNA cross-link repair 1B
124961	7.1e-06	4.34e-07	0.1518	5.05349	0.767173	289.4	ZFP3	ZFP3 zinc finger protein
317649	7.15e-06	4.37e-07	0.2138	5.05196	1.0802	856.87	EIF4E3	eukaryotic translation initiation factor 4E family member 3
3608	7.18e-06	4.39e-07	0.1139	-5.0511	-0.575522	3380.4	ILF2	interleukin enhancer binding factor 2
6635	7.19e-06	4.4e-07	0.1425	-5.05074	-0.719701	1123.11	SNRPE	small nuclear ribonucleoprotein polypeptide E
641518	7.19e-06	4.41e-07	0.3942	-5.0502	-1.99055	20.16	LEF1-AS1	LEF1 antisense RNA 1
101448202	7.19e-06	4.41e-07	0.341	-5.05044	-1.72199	84.2	LOC101448202	uncharacterized LOC101448202
2321	7.19e-06	4.41e-07	0.1889	-5.05017	-0.954218	652.73	FLT1	fms related receptor tyrosine kinase 1
8568	7.31e-06	4.49e-07	0.1739	-5.04684	-0.877869	718.62	RRP1	ribosomal RNA processing 1
10133	7.31e-06	4.5e-07	0.1086	5.04656	0.548007	3485.26	OPTN	optineurin
51196	7.35e-06	4.52e-07	0.2514	5.0455	1.26841	1751.56	PLCE1	phospholipase C epsilon 1
23166	7.36e-06	4.54e-07	0.1966	5.04485	0.99162	3040.31	STAB1	stabilin 1
64781	7.36e-06	4.54e-07	0.1283	5.04488	0.647254	1734.22	CERK	ceramide kinase
22795	7.38e-06	4.55e-07	0.2504	-5.0442	-1.26289	621.34	NID2	nidogen 2
3685	7.39e-06	4.56e-07	0.12	-5.04375	-0.605089	2121.85	ITGAV	integrin subunit alpha V
55225	7.4e-06	4.58e-07	0.1803	5.04331	0.909333	1489.6	RAVER2	ribonucleoprotein, PTB binding 2
51110	7.4e-06	4.57e-07	0.2116	-5.04346	-1.0674	368.22	LACTB2	lactamase beta 2
83461	7.49e-06	4.64e-07	0.2463	-5.04083	-1.24154	250.54	CDCA3	cell division cycle associated 3
80022	7.52e-06	4.66e-07	0.1955	5.03977	0.985396	6493.77	MYO15B	myosin XVB
51132	7.53e-06	4.67e-07	0.1423	-5.03925	-0.717086	967.76	RLIM	ring finger protein, LIM domain interacting
35	7.55e-06	4.69e-07	0.2559	5.03863	1.28927	2678.07	ACADS	acyl-CoA dehydrogenase short chain
78995	7.57e-06	4.7e-07	0.2393	-5.03807	-1.20568	68.23	HROB	homologous recombination factor with OB-fold
7291	7.62e-06	4.74e-07	0.3445	-5.03636	-1.73503	38.22	TWIST1	twist family bHLH transcription factor 1
161725	7.62e-06	4.74e-07	0.2265	5.03648	1.14086	122.21	OTUD7A	OTU deubiquitinase 7A
10635	7.63e-06	4.75e-07	0.2419	-5.03596	-1.21824	201.29	RAD51AP1	RAD51 associated protein 1
3695	7.63e-06	4.76e-07	0.2392	5.03588	1.20443	431.9	ITGB7	integrin subunit beta 7
167838	7.69e-06	4.81e-07	0.1941	5.03392	0.977026	35.31	TXLNB	taxilin beta
10244	7.69e-06	4.81e-07	0.126	-5.03367	-0.634061	601.56	RABEPK	Rab9 effector protein with kelch motifs
90381	7.69e-06	4.81e-07	0.2578	-5.03385	-1.29758	142.34	TICRR	TOPBP1 interacting checkpoint and replication regulator
2521	7.69e-06	4.81e-07	0.1247	-5.03366	-0.627792	6150.89	FUS	FUS RNA binding protein
79752	7.73e-06	4.84e-07	0.151	-5.03252	-0.759728	651.4	ZFAND1	zinc finger AN1-type containing 1
57587	7.74e-06	4.85e-07	0.1645	-5.03225	-0.827728	674.99	CFAP97	cilia and flagella associated protein 97
4817	7.78e-06	4.88e-07	0.0806	5.03105	0.405352	911.64	NIT1	nitrilase 1
7473	7.79e-06	4.89e-07	0.3008	-5.03066	-1.51305	54.65	WNT3	Wnt family member 3
79801	7.8e-06	4.9e-07	0.286	-5.03027	-1.43851	194	SHCBP1	SHC binding and spindle associated 1
284338	7.83e-06	4.92e-07	0.2131	-5.02936	-1.07191	147.3	PRR19	proline rich 19
10920	7.86e-06	4.95e-07	0.1078	-5.02835	-0.541899	606.99	COPS8	COP9 signalosome subunit 8
105374114	7.92e-06	4.99e-07	0.1326	-5.02673	-0.666458	344.93	LOC105374114	uncharacterized LOC105374114
114784	7.93e-06	5e-07	0.3817	-5.02626	-1.91854	35.91	CSMD2	CUB and Sushi multiple domains 2
51400	7.96e-06	5.02e-07	0.1036	-5.02538	-0.520475	980.43	PPME1	protein phosphatase methylesterase 1
9881	8.16e-06	5.15e-07	0.2281	5.02063	1.14526	2037.93	TRANK1	tetratricopeptide repeat and ankyrin repeat containing 1
34	8.16e-06	5.16e-07	0.1578	5.0203	0.792142	1499.11	ACADM	acyl-CoA dehydrogenase medium chain
100287098	8.18e-06	5.18e-07	0.1607	-5.01962	-0.806483	61.44	TONSL-AS1	TONSL antisense RNA 1
10449	8.18e-06	5.18e-07	0.2067	5.01951	1.03737	4127.39	ACAA2	acetyl-CoA acyltransferase 2
10969	8.22e-06	5.21e-07	0.1204	-5.01851	-0.604298	1157.72	EBNA1BP2	EBNA1 binding protein 2
9314	8.22e-06	5.21e-07	0.3292	5.01844	1.6522	5493.26	KLF4	KLF transcription factor 4
54751	8.31e-06	5.27e-07	0.1277	5.01603	0.640548	3353.13	FBLIM1	filamin binding LIM protein 1
51567	8.31e-06	5.28e-07	0.2404	5.01585	1.20606	5998.7	TDP2	tyrosyl-DNA phosphodiesterase 2
8602	8.35e-06	5.31e-07	0.1502	-5.0147	-0.753165	1133.63	NOP14	NOP14 nucleolar protein
338811	8.35e-06	5.31e-07	0.2032	5.01461	1.01921	26.07	TAFA2	TAFA chemokine like family member 2
79621	8.35e-06	5.31e-07	0.1594	-5.01486	-0.799209	519.38	RNASEH2B	ribonuclease H2 subunit B
51332	8.37e-06	5.34e-07	0.2958	-5.01383	-1.48287	190.46	SPTBN5	spectrin beta, non-erythrocytic 5
60495	8.4e-06	5.36e-07	0.3297	5.01297	1.65285	74.67	HPSE2	heparanase 2 (inactive)
80344	8.42e-06	5.38e-07	0.0977	5.01241	0.489709	3129.85	DCAF11	DDB1 and CUL4 associated factor 11
404281	8.47e-06	5.41e-07	0.1728	-5.01113	-0.865706	40.09	YY2	YY2 transcription factor
127262	8.55e-06	5.47e-07	0.1151	5.00912	0.576744	2215.87	TPRG1L	tumor protein p63 regulated 1 like
84172	8.56e-06	5.48e-07	0.1796	-5.00877	-0.899332	724.07	POLR1B	RNA polymerase I subunit B
7358	8.58e-06	5.5e-07	0.2113	5.00816	1.05798	3114.08	UGDH	UDP-glucose 6-dehydrogenase
1376	8.61e-06	5.52e-07	0.1832	5.00733	0.917126	1320.7	CPT2	carnitine palmitoyltransferase 2
5436	8.62e-06	5.53e-07	0.0828	-5.00689	-0.414463	780.36	POLR2G	RNA polymerase II subunit G
5790	8.62e-06	5.53e-07	0.2301	5.00686	1.15215	228.44	PTPRCAP	protein tyrosine phosphatase receptor type C associated protein
8407	8.64e-06	5.55e-07	0.1447	-5.00627	-0.724279	9461.21	TAGLN2	transgelin 2
6790	8.68e-06	5.58e-07	0.2787	-5.00514	-1.39471	629.86	AURKA	aurora kinase A
28940	8.68e-06	5.59e-07	0.3552	5.00493	1.77758	1474.97	IGKV1-12	immunoglobulin kappa variable 1-12
9704	8.78e-06	5.66e-07	0.137	-5.00245	-0.685307	571.99	DHX34	DExH-box helicase 34
4573	8.78e-06	5.66e-07	0.3912	-5.00248	-1.95688	1009.85	TRNR	tRNA-Arg
6059	8.81e-06	5.68e-07	0.1841	-5.00173	-0.920708	1223.66	ABCE1	ATP binding cassette subfamily E member 1
645784	8.86e-06	5.73e-07	0.3758	5.00027	1.87902	150.95	ANKRD36BP2	ankyrin repeat domain 36B pseudogene 2
6430	8.86e-06	5.72e-07	0.1348	5.00032	0.673871	5127.44	SRSF5	serine and arginine rich splicing factor 5
10783	8.91e-06	5.77e-07	0.137	-4.99877	-0.684679	1215.84	NEK6	NIMA related kinase 6
246213	8.91e-06	5.78e-07	0.5199	4.99842	2.59864	25.3	SLC17A8	solute carrier family 17 member 8
9921	8.91e-06	5.78e-07	0.0601	4.99855	0.300187	3646.96	RNF10	ring finger protein 10
2841	8.91e-06	5.77e-07	0.2524	4.99889	1.26153	27.68	GPR18	G protein-coupled receptor 18
10204	8.91e-06	5.78e-07	0.158	-4.99852	-0.789919	1173.95	NUTF2	nuclear transport factor 2
100507246	8.95e-06	5.81e-07	0.1489	-4.99739	-0.744035	897.6	SNHG16	small nucleolar RNA host gene 16
22803	8.99e-06	5.84e-07	0.1888	-4.99629	-0.943503	2202.7	XRN2	5'-3' exoribonuclease 2
29127	9e-06	5.86e-07	0.2194	-4.99588	-1.09599	896.89	RACGAP1	Rac GTPase activating protein 1
100533111	9.01e-06	5.87e-07	0.2328	-4.99538	-1.16268	22.52	ZNF670-ZNF695	ZNF670-ZNF695 readthrough (NMD candidate)
6372	9.01e-06	5.87e-07	0.4214	-4.99551	-2.10512	30.97	CXCL6	C-X-C motif chemokine ligand 6
64063	9.03e-06	5.89e-07	0.5067	-4.9948	-2.5311	267.38	PRSS22	serine protease 22
79651	9.06e-06	5.91e-07	0.1747	-4.99407	-0.872671	573.56	RHBDF2	rhomboid 5 homolog 2
6868	9.12e-06	5.96e-07	0.0969	-4.99266	-0.484001	475.17	ADAM17	ADAM metallopeptidase domain 17
5734	9.13e-06	5.97e-07	0.2058	4.99219	1.02738	1321	PTGER4	prostaglandin E receptor 4
27299	9.25e-06	6.05e-07	0.4397	4.98954	2.19385	4783.01	ADAMDEC1	ADAM like decysin 1
1238	9.27e-06	6.07e-07	0.2677	4.98899	1.33534	63.36	ACKR2	atypical chemokine receptor 2
1994	9.35e-06	6.12e-07	0.1094	-4.98724	-0.545413	1371.75	ELAVL1	ELAV like RNA binding protein 1
10309	9.39e-06	6.16e-07	0.4162	-4.98623	-2.07544	77.79	CCNO	cyclin O
56999	9.39e-06	6.16e-07	0.2894	-4.98607	-1.44277	367.3	ADAMTS9	ADAM metallopeptidase with thrombospondin type 1 motif 9
84946	9.42e-06	6.18e-07	0.1407	-4.98538	-0.701593	722.06	LTV1	LTV1 ribosome biogenesis factor
6662	9.44e-06	6.2e-07	0.2546	-4.98473	-1.26892	2390.63	SOX9	SRY-box transcription factor 9
6322	9.44e-06	6.21e-07	0.2224	-4.98446	-1.10863	515.79	SCML1	Scm polycomb group protein like 1
100302138	9.46e-06	6.23e-07	0.1558	-4.98397	-0.776743	132.48	MIR1292	microRNA 1292
23143	9.6e-06	6.33e-07	0.1723	-4.98101	-0.858153	805.67	LRCH1	leucine rich repeats and calponin homology domain containing 1
121441	9.61e-06	6.34e-07	0.1031	-4.98059	-0.513439	360.94	NEDD1	NEDD1 gamma-tubulin ring complex targeting factor
56127	9.64e-06	6.36e-07	0.4242	-4.97993	-2.11245	52.92	PCDHB9	protocadherin beta 9
51283	9.66e-06	6.38e-07	0.075	-4.97934	-0.373588	1459.97	BFAR	bifunctional apoptosis regulator
1717	9.77e-06	6.46e-07	0.2481	-4.977	-1.23459	1187.65	DHCR7	7-dehydrocholesterol reductase
144983	9.78e-06	6.47e-07	0.1228	-4.9766	-0.611048	481.14	HNRNPA1L2	heterogeneous nuclear ribonucleoprotein A1 like 2
197335	9.81e-06	6.5e-07	0.1765	-4.97581	-0.878466	819.93	WDR90	WD repeat domain 90
5336	9.81e-06	6.5e-07	0.2222	4.97582	1.10541	577.91	PLCG2	phospholipase C gamma 2
1610	9.93e-06	6.59e-07	0.553	4.97321	2.75027	48.48	DAO	D-amino acid oxidase
23658	9.94e-06	6.6e-07	0.1533	-4.97269	-0.762092	578.05	LSM5	LSM5 homolog, U6 small nuclear RNA and mRNA degradation associated
1207	9.94e-06	6.6e-07	0.1088	-4.97284	-0.54105	1535.61	CLNS1A	chloride nucleotide-sensitive channel 1A
29880	1e-05	6.68e-07	0.1371	-4.9704	-0.681585	845.8	ALG5	ALG5 dolichyl-phosphate beta-glucosyltransferase
105372995	1e-05	6.68e-07	0.2795	4.97049	1.38943	13.54	LOC105372995	uncharacterized LOC105372995
79053	1.01e-05	6.7e-07	0.1174	-4.96993	-0.583445	442.89	ALG8	ALG8 alpha-1,3-glucosyltransferase
83540	1.01e-05	6.74e-07	0.3144	-4.96876	-1.56207	181.33	NUF2	NUF2 component of NDC80 kinetochore complex
55282	1.01e-05	6.74e-07	0.4329	-4.96862	-2.15104	36.19	LRRC36	leucine rich repeat containing 36
80765	1.01e-05	6.75e-07	0.145	4.96833	0.720285	370.68	STARD5	StAR related lipid transfer domain containing 5
3625	1.02e-05	6.81e-07	0.3712	-4.96681	-1.84392	110.98	INHBB	inhibin subunit beta B
4171	1.02e-05	6.8e-07	0.2152	-4.96691	-1.06867	1044.33	MCM2	minichromosome maintenance complex component 2
25800	1.02e-05	6.81e-07	0.1348	-4.96681	-0.669729	640.82	SLC39A6	solute carrier family 39 member 6
64175	1.02e-05	6.84e-07	0.1956	-4.96577	-0.971097	497.2	P3H1	prolyl 3-hydroxylase 1
23335	1.03e-05	6.88e-07	0.1315	4.96473	0.652753	466.88	WDR7	WD repeat domain 7
9448	1.03e-05	6.89e-07	0.1523	-4.96435	-0.756185	2110.37	MAP4K4	mitogen-activated protein kinase kinase kinase kinase 4
640	1.03e-05	6.9e-07	0.3867	4.96428	1.91987	81.73	BLK	BLK proto-oncogene, Src family tyrosine kinase
79949	1.03e-05	6.92e-07	0.3322	-4.96373	-1.64912	366.85	PLEKHS1	pleckstrin homology domain containing S1
9940	1.03e-05	6.94e-07	0.1278	4.96312	0.634269	284.84	DLEC1	DLEC1 cilia and flagella associated protein
2110	1.04e-05	6.97e-07	0.1875	4.96226	0.930366	995.6	ETFDH	electron transfer flavoprotein dehydrogenase
6563	1.04e-05	6.98e-07	0.2357	4.96187	1.16942	50.54	SLC14A1	solute carrier family 14 member 1 (Kidd blood group)
140862	1.04e-05	7.01e-07	0.4597	-4.96097	-2.2805	32.96	ISM1	isthmin 1
55093	1.04e-05	7.02e-07	0.1484	-4.96077	-0.736035	154.92	NTAQ1	N-terminal glutamine amidase 1
84173	1.05e-05	7.08e-07	0.1305	4.95915	0.647026	784.75	ELMOD3	ELMO domain containing 3
129401	1.05e-05	7.07e-07	0.1387	-4.95937	-0.687888	284.7	NUP35	nucleoporin 35
196743	1.05e-05	7.08e-07	0.1102	4.95919	0.546457	161.32	PAOX	polyamine oxidase
195828	1.06e-05	7.18e-07	0.2357	-4.95636	-1.16841	210.41	ZNF367	zinc finger protein 367
3588	1.07e-05	7.26e-07	0.1445	4.95426	0.715808	1656.55	IL10RB	interleukin 10 receptor subunit beta
11146	1.09e-05	7.38e-07	0.1228	-4.95121	-0.60799	107.56	GLMN	glomulin, FKBP associated protein
10054	1.09e-05	7.38e-07	0.128	-4.95103	-0.633625	1658.2	UBA2	ubiquitin like modifier activating enzyme 2
51715	1.09e-05	7.42e-07	0.1758	-4.94997	-0.870426	280.74	RAB23	RAB23, member RAS oncogene family
100289511	1.09e-05	7.42e-07	0.1452	4.94997	0.718602	746.32	LOC100289511	uncharacterized LOC100289511
4176	1.1e-05	7.47e-07	0.1998	-4.94877	-0.988758	3828.3	MCM7	minichromosome maintenance complex component 7
8425	1.1e-05	7.51e-07	0.2059	4.94767	1.01896	6852.14	LTBP4	latent transforming growth factor beta binding protein 4
154661	1.11e-05	7.57e-07	0.2829	4.94604	1.39931	114.08	RUNDC3B	RUN domain containing 3B
3248	1.11e-05	7.59e-07	0.3686	4.94574	1.82322	2681.65	HPGD	15-hydroxyprostaglandin dehydrogenase
5810	1.13e-05	7.68e-07	0.1323	-4.94336	-0.653981	376.43	RAD1	RAD1 checkpoint DNA exonuclease
23229	1.15e-05	7.85e-07	0.0975	4.93915	0.481483	809.28	ARHGEF9	Cdc42 guanine nucleotide exchange factor 9
146754	1.15e-05	7.88e-07	0.3411	-4.93826	-1.68446	34.58	DNAH2	dynein axonemal heavy chain 2
26508	1.16e-05	7.9e-07	0.259	-4.93782	-1.27895	263.28	HEYL	hes related family bHLH transcription factor with YRPW motif like
100996702	1.16e-05	7.9e-07	0.3921	-4.9377	-1.93611	21.13	LINC01356	long intergenic non-protein coding RNA 1356
375444	1.16e-05	7.97e-07	0.2358	-4.93612	-1.16417	49.5	C5orf34	chromosome 5 open reading frame 34
84749	1.18e-05	8.06e-07	0.1191	4.934	0.587585	537.26	USP30	ubiquitin specific peptidase 30
4363	1.19e-05	8.15e-07	0.1934	-4.93174	-0.953885	1537.25	ABCC1	ATP binding cassette subfamily C member 1
64682	1.19e-05	8.17e-07	0.1713	-4.93128	-0.844676	1102.01	ANAPC1	anaphase promoting complex subunit 1
25878	1.19e-05	8.16e-07	0.2172	-4.93138	-1.071	1689.21	MXRA5	matrix remodeling associated 5
2237	1.2e-05	8.23e-07	0.202	-4.92983	-0.995738	715.29	FEN1	flap structure-specific endonuclease 1
686	1.2e-05	8.25e-07	0.1208	4.92941	0.595397	792.42	BTD	biotinidase
106635540	1.22e-05	8.42e-07	0.2162	-4.92542	-1.06506	299.38	SNORA105B	small nucleolar RNA, H/ACA box 105B
51082	1.22e-05	8.43e-07	0.2754	-4.92505	-1.35621	2238.46	POLR1D	RNA polymerase I and III subunit D
728833	1.23e-05	8.45e-07	0.2696	-4.92457	-1.32781	64.19	FAM72D	family with sequence similarity 72 member D
10199	1.24e-05	8.52e-07	0.1054	-4.92298	-0.518795	749.2	MPHOSPH10	M-phase phosphoprotein 10
4336	1.25e-05	8.62e-07	0.3941	4.92073	1.93934	14.56	MOBP	myelin associated oligodendrocyte basic protein
51106	1.25e-05	8.61e-07	0.1017	-4.92091	-0.500485	259.87	TFB1M	transcription factor B1, mitochondrial
2108	1.25e-05	8.62e-07	0.1218	4.92079	0.599596	3344.59	ETFA	electron transfer flavoprotein subunit alpha
100652758	1.25e-05	8.67e-07	0.1139	-4.91962	-0.560437	184.77	LOC100652758	uncharacterized LOC100652758
775	1.25e-05	8.68e-07	0.3625	-4.91939	-1.78324	419.06	CACNA1C	calcium voltage-gated channel subunit alpha1 C
642658	1.26e-05	8.76e-07	0.198	-4.91767	-0.973496	224.01	SCX	scleraxis bHLH transcription factor
64785	1.27e-05	8.78e-07	0.1991	-4.91712	-0.978802	165.47	GINS3	GINS complex subunit 3
22948	1.29e-05	8.94e-07	0.1747	-4.91362	-0.858464	5196.45	CCT5	chaperonin containing TCP1 subunit 5
100874222	1.29e-05	8.94e-07	0.2003	-4.91363	-0.984413	84.99	OBI1-AS1	OBI1 antisense RNA 1
23582	1.29e-05	8.93e-07	0.1461	4.91388	0.717993	1184.44	CCNDBP1	cyclin D1 binding protein 1
54475	1.29e-05	8.96e-07	0.1696	-4.91324	-0.833377	444.87	NLE1	notchless homolog 1
105379695	1.29e-05	8.98e-07	0.2866	-4.91269	-1.40802	457.06	IER3-AS1	IER3 antisense RNA 1
150472	1.3e-05	9.04e-07	0.0869	-4.91138	-0.426569	543.73	ZNG1B	Zn regulated GTPase metalloprotein activator 1B
8817	1.3e-05	9.08e-07	0.4181	-4.91054	-2.05314	18.92	FGF18	fibroblast growth factor 18
5145	1.31e-05	9.13e-07	0.464	4.90956	2.27811	168.85	PDE6A	phosphodiesterase 6A
92745	1.32e-05	9.25e-07	0.3261	-4.90698	-1.6003	831.28	SLC38A5	solute carrier family 38 member 5
104266957	1.33e-05	9.28e-07	0.3063	4.90622	1.50282	25.33	KBTBD11-OT1	KBTBD11 overlapping transcript 1
8794	1.34e-05	9.37e-07	0.2551	-4.90446	-1.25127	39.05	TNFRSF10C	TNF receptor superfamily member 10c
51302	1.35e-05	9.41e-07	0.185	-4.90351	-0.907282	166.75	CYP39A1	cytochrome P450 family 39 subfamily A member 1
23474	1.35e-05	9.44e-07	0.2578	4.90294	1.26415	4295.63	ETHE1	ETHE1 persulfide dioxygenase
9550	1.35e-05	9.47e-07	0.1017	-4.9023	-0.498732	2042.49	ATP6V1G1	ATPase H+ transporting V1 subunit G1
128153	1.35e-05	9.49e-07	0.2324	-4.90194	-1.13902	16.03	SPATA17	spermatogenesis associated 17
100874001	1.36e-05	9.53e-07	0.1213	-4.90109	-0.594425	148.13	NCBP2-AS1	NCBP2 antisense RNA 1
83480	1.36e-05	9.53e-07	0.0979	-4.90106	-0.479994	209.51	PUS3	pseudouridine synthase 3
27287	1.36e-05	9.56e-07	0.4414	-4.90047	-2.16314	28.58	VENTX	VENT homeobox
140738	1.36e-05	9.61e-07	0.3096	4.89954	1.51702	1155.01	TMEM37	transmembrane protein 37
29843	1.36e-05	9.6e-07	0.1058	-4.89959	-0.518439	364.58	SENP1	SUMO specific peptidase 1
375616	1.37e-05	9.66e-07	0.2761	-4.89854	-1.35225	67.26	KCP	kielin cysteine rich BMP regulator
5682	1.37e-05	9.65e-07	0.1085	-4.89858	-0.531389	2027.59	PSMA1	proteasome 20S subunit alpha 1
102724760	1.39e-05	9.78e-07	0.3507	4.89603	1.7172	60.91	LOC102724760	immunoglobulin heavy variable 1/OR15-1 pseudogene
5905	1.39e-05	9.79e-07	0.1422	-4.89589	-0.696435	2136.9	RANGAP1	Ran GTPase activating protein 1
729533	1.39e-05	9.81e-07	0.2414	-4.89538	-1.18171	65.35	FAM72A	family with sequence similarity 72 member A
57128	1.4e-05	9.86e-07	0.1474	-4.89431	-0.72148	375.33	LYRM4	LYR motif containing 4
100874028	1.41e-05	9.99e-07	0.2769	-4.89179	-1.35442	29.8	SGO1-AS1	SGO1 antisense RNA 1
55210	1.42e-05	1e-06	0.1622	-4.89089	-0.793475	804.54	ATAD3A	ATPase family AAA domain containing 3A
89857	1.42e-05	1e-06	0.2594	4.89101	1.26896	401.98	KLHL6	kelch like family member 6
598	1.43e-05	1.01e-06	0.1495	-4.88923	-0.73071	2311.53	BCL2L1	BCL2 like 1
9446	1.44e-05	1.02e-06	0.0818	-4.88735	-0.399965	1325.82	GSTO1	glutathione S-transferase omega 1
220988	1.45e-05	1.03e-06	0.1037	-4.88595	-0.506499	7858.16	HNRNPA3	heterogeneous nuclear ribonucleoprotein A3
387103	1.45e-05	1.03e-06	0.2705	-4.88515	-1.32119	259.06	CENPW	centromere protein W
8667	1.45e-05	1.03e-06	0.1419	-4.885	-0.693001	4182.66	EIF3H	eukaryotic translation initiation factor 3 subunit H
2356	1.45e-05	1.03e-06	0.1375	-4.88541	-0.671611	1130.41	FPGS	folylpolyglutamate synthase
7329	1.45e-05	1.03e-06	0.1268	-4.88555	-0.619367	1977.6	UBE2I	ubiquitin conjugating enzyme E2 I
9620	1.45e-05	1.03e-06	0.3191	-4.88498	-1.55899	609.81	CELSR1	cadherin EGF LAG seven-pass G-type receptor 1
58516	1.45e-05	1.04e-06	0.2003	-4.88454	-0.978586	2079.13	SINHCAF	SIN3-HDAC complex associated factor
107987174	1.46e-05	1.04e-06	0.3078	4.88378	1.50321	39.67	LOC107987174
596	1.46e-05	1.04e-06	0.239	4.88331	1.1671	596.07	BCL2	BCL2 apoptosis regulator
64062	1.47e-05	1.05e-06	0.1398	-4.8816	-0.682611	1197.26	RBM26	RNA binding motif protein 26
9926	1.47e-05	1.05e-06	0.1543	-4.88111	-0.753357	1439.37	LPGAT1	lysophosphatidylglycerol acyltransferase 1
3066	1.48e-05	1.06e-06	0.1379	-4.8797	-0.673003	2113.62	HDAC2	histone deacetylase 2
7532	1.49e-05	1.07e-06	0.1232	-4.87817	-0.600847	4466.37	YWHAG	tyrosine 3-monooxygenase/tryptophan 5-monooxygenase activation protein gamma
55105	1.5e-05	1.08e-06	0.1021	-4.87664	-0.498026	358.92	GPATCH2	G-patch domain containing 2
96764	1.51e-05	1.08e-06	0.164	-4.87579	-0.799638	617.61	TGS1	trimethylguanosine synthase 1
282997	1.51e-05	1.08e-06	0.252	4.87568	1.22855	65.95	PDCD4-AS1	PDCD4 antisense RNA 1
65998	1.51e-05	1.08e-06	0.2318	-4.87561	-1.13037	703.3	ZFTA	zinc finger translocation associated
1181	1.51e-05	1.09e-06	0.1804	4.87503	0.87958	1475.86	CLCN2	chloride voltage-gated channel 2
5016	1.52e-05	1.09e-06	0.2157	-4.87432	-1.05156	72.11	OVGP1	oviductal glycoprotein 1
10155	1.52e-05	1.1e-06	0.1175	-4.87322	-0.572468	4661.53	TRIM28	tripartite motif containing 28
11184	1.53e-05	1.11e-06	0.2415	4.87185	1.17631	235.81	MAP4K1	mitogen-activated protein kinase kinase kinase kinase 1
3032	1.53e-05	1.11e-06	0.1205	4.87161	0.586827	2877.31	HADHB	hydroxyacyl-CoA dehydrogenase trifunctional multienzyme complex subunit beta
347240	1.54e-05	1.11e-06	0.1802	-4.87057	-0.877906	226.36	KIF24	kinesin family member 24
248	1.54e-05	1.11e-06	0.467	4.8703	2.27452	417.16	ALPI	alkaline phosphatase, intestinal
51471	1.55e-05	1.12e-06	0.3723	4.86963	1.81316	20.64	NAT8B	N-acetyltransferase 8B (putative, gene/pseudogene)
136853	1.55e-05	1.12e-06	0.2728	-4.86914	-1.32828	26.57	SSC4D	scavenger receptor cysteine rich family member with 4 domains
283152	1.55e-05	1.13e-06	0.2137	4.8682	1.04053	91.21	CCDC153	coiled-coil domain containing 153
85379	1.55e-05	1.13e-06	0.1411	4.86818	0.687124	2193.53	KIAA1671	KIAA1671
256714	1.55e-05	1.12e-06	0.5228	-4.86843	-2.5453	266.97	MAP7D2	MAP7 domain containing 2
57447	1.56e-05	1.13e-06	0.1594	4.86697	0.775788	3058.62	NDRG2	NDRG family member 2
22919	1.56e-05	1.13e-06	0.1659	-4.8667	-0.807264	3276.99	MAPRE1	microtubule associated protein RP/EB family member 1
6472	1.58e-05	1.15e-06	0.2139	-4.86489	-1.04044	2274.42	SHMT2	serine hydroxymethyltransferase 2
5202	1.58e-05	1.15e-06	0.16	-4.86473	-0.77813	815.21	PFDN2	prefoldin subunit 2
26031	1.58e-05	1.15e-06	0.2105	-4.8638	-1.02401	530.29	OSBPL3	oxysterol binding protein like 3
5152	1.58e-05	1.15e-06	0.3126	4.8639	1.52049	1208.07	PDE9A	phosphodiesterase 9A
7008	1.58e-05	1.16e-06	0.2052	4.86319	0.997685	885.18	TEF	TEF transcription factor, PAR bZIP family member
90529	1.59e-05	1.16e-06	0.1607	4.86248	0.781157	303.4	STPG1	sperm tail PG-rich repeat containing 1
10973	1.59e-05	1.16e-06	0.1609	-4.86207	-0.782296	950.57	ASCC3	activating signal cointegrator 1 complex subunit 3
4084	1.59e-05	1.17e-06	0.2508	4.86145	1.21919	2942.46	MXD1	MAX dimerization protein 1
144577	1.59e-05	1.17e-06	0.1466	-4.86146	-0.712903	159.61	KICS2	KICSTOR subunit 2
54498	1.59e-05	1.17e-06	0.3234	-4.8613	-1.57202	311.28	SMOX	spermine oxidase
22802	1.6e-05	1.17e-06	0.644	4.86054	3.13004	11625.8	CLCA4	chloride channel accessory 4
1163	1.6e-05	1.17e-06	0.1949	-4.85983	-0.947106	686.53	CKS1B	CDC28 protein kinase regulatory subunit 1B
3006	1.6e-05	1.17e-06	0.2179	4.8599	1.05886	498.79	H1-2	H1.2 linker histone, cluster member
81930	1.6e-05	1.17e-06	0.2587	-4.85986	-1.25701	117.9	KIF18A	kinesin family member 18A
1374	1.6e-05	1.18e-06	0.159	4.85973	0.77288	5853.32	CPT1A	carnitine palmitoyltransferase 1A
8914	1.62e-05	1.19e-06	0.1852	-4.85678	-0.899406	752.19	TIMELESS	timeless circadian regulator
3363	1.63e-05	1.2e-06	0.2989	4.85618	1.45171	30.47	HTR7	5-hydroxytryptamine receptor 7
100506776	1.63e-05	1.2e-06	0.2878	4.85553	1.39744	45.87	TRG-AS1	T cell receptor gamma locus antisense RNA 1
100526694	1.63e-05	1.2e-06	0.1701	-4.8555	-0.82597	91.48	MSANTD3-TMEFF1	MSANTD3-TMEFF1 readthrough
6368	1.63e-05	1.2e-06	0.3625	4.85553	1.7601	26.25	CCL23	C-C motif chemokine ligand 23
51605	1.63e-05	1.21e-06	0.1927	-4.85478	-0.935277	518.41	TRMT6	tRNA methyltransferase 6 non-catalytic subunit
6750	1.66e-05	1.23e-06	0.5466	4.85141	2.6516	174.28	SST	somatostatin
4351	1.67e-05	1.23e-06	0.1358	4.85045	0.65865	1283.07	MPI	mannose phosphate isomerase
6280	1.68e-05	1.24e-06	0.4049	-4.84901	-1.96352	345.48	S100A9	S100 calcium binding protein A9
50486	1.7e-05	1.25e-06	0.2703	-4.847	-1.31034	262.83	G0S2	G0/G1 switch 2
57732	1.7e-05	1.26e-06	0.2061	4.84662	0.998973	626.33	ZFYVE28	zinc finger FYVE-type containing 28
9453	1.7e-05	1.26e-06	0.0725	-4.8464	-0.351329	633.92	GGPS1	geranylgeranyl diphosphate synthase 1
80323	1.7e-05	1.26e-06	0.2996	4.84619	1.45195	753.07	CCDC68	coiled-coil domain containing 68
2346	1.7e-05	1.26e-06	0.2999	-4.84536	-1.45314	65.7	FOLH1	folate hydrolase 1
114902	1.71e-05	1.27e-06	0.282	-4.84424	-1.3662	293.67	C1QTNF5	C1q and TNF related 5
83552	1.71e-05	1.27e-06	0.282	-4.84424	-1.3662	293.67	MFRP	membrane frizzled-related protein
2828	1.73e-05	1.29e-06	0.3293	-4.84167	-1.59453	91.9	GPR4	G protein-coupled receptor 4
51142	1.75e-05	1.3e-06	0.1405	-4.83991	-0.680151	5670.01	CHCHD2	coiled-coil-helix-coiled-coil-helix domain containing 2
4828	1.75e-05	1.3e-06	0.2693	-4.83965	-1.30353	54.26	NMB	neuromedin B
8669	1.77e-05	1.32e-06	0.1087	-4.83663	-0.525701	1412.94	EIF3J	eukaryotic translation initiation factor 3 subunit J
11015	1.77e-05	1.32e-06	0.2472	-4.83662	-1.1956	541.56	KDELR3	KDEL endoplasmic reticulum protein retention receptor 3
80155	1.78e-05	1.33e-06	0.1648	-4.83578	-0.796774	919.45	NAA15	N-alpha-acetyltransferase 15, NatA auxiliary subunit
154807	1.78e-05	1.33e-06	0.1155	-4.8353	-0.558468	1238.35	VKORC1L1	vitamin K epoxide reductase complex subunit 1 like 1
147700	1.79e-05	1.34e-06	0.1739	-4.8343	-0.840767	43.47	KLC3	kinesin light chain 3
92675	1.79e-05	1.34e-06	0.1892	-4.83434	-0.914478	594.37	DTD1	D-aminoacyl-tRNA deacylase 1
91687	1.79e-05	1.34e-06	0.162	-4.83396	-0.78312	101.35	CENPL	centromere protein L
338442	1.8e-05	1.34e-06	0.4951	-4.83308	-2.39281	49.35	HCAR2	hydroxycarboxylic acid receptor 2
91942	1.8e-05	1.35e-06	0.1413	-4.83276	-0.68282	365.35	NDUFAF2	NADH:ubiquinone oxidoreductase complex assembly factor 2
3820	1.8e-05	1.35e-06	0.3061	4.83271	1.47946	93.31	KLRB1	killer cell lectin like receptor B1
79368	1.8e-05	1.35e-06	0.3616	4.83248	1.74723	66.26	FCRL2	Fc receptor like 2
57539	1.81e-05	1.36e-06	0.1854	-4.83103	-0.895482	219.33	WDR35	WD repeat domain 35
9209	1.82e-05	1.36e-06	0.1126	4.83022	0.543776	1649.38	LRRFIP2	LRR binding FLII interacting protein 2
83862	1.83e-05	1.37e-06	0.1242	4.82893	0.599685	1101.4	TMEM120A	transmembrane protein 120A
101929272	1.85e-05	1.39e-06	0.2735	4.82669	1.32031	39.88	DTNB-AS1	DTNB antisense RNA 1
3218	1.85e-05	1.39e-06	0.4057	-4.82621	-1.95807	329.08	HOXB8	homeobox B8
9929	1.85e-05	1.39e-06	0.1127	4.82616	0.544145	2990.45	JOSD1	Josephin domain containing 1
84135	1.85e-05	1.4e-06	0.1316	-4.82549	-0.634984	275.46	UTP15	UTP15 small subunit processome component
27143	1.85e-05	1.4e-06	0.2937	-4.82556	-1.41723	531.08	PALD1	phosphatase domain containing paladin 1
114971	1.85e-05	1.4e-06	0.0714	-4.82505	-0.344677	701.23	PTPMT1	protein tyrosine phosphatase mitochondrial 1
51337	1.87e-05	1.42e-06	0.2105	-4.82277	-1.01504	994.7	THEM6	thioesterase superfamily member 6
899	1.87e-05	1.42e-06	0.251	-4.8227	-1.21058	343.12	CCNF	cyclin F
105371874	1.87e-05	1.42e-06	0.4096	4.82245	1.97527	18.27	LOC105371874	uncharacterized LOC105371874
26151	1.89e-05	1.43e-06	0.1059	-4.82064	-0.510568	796.09	NAT9	N-acetyltransferase 9 (putative)
26986	1.9e-05	1.44e-06	0.1665	-4.81926	-0.802509	27480.3	PABPC1	poly(A) binding protein cytoplasmic 1
9260	1.92e-05	1.45e-06	0.3321	-4.81766	-1.60004	1150.02	PDLIM7	PDZ and LIM domain 7
6428	1.92e-05	1.45e-06	0.0829	-4.81756	-0.399615	5636.74	SRSF3	serine and arginine rich splicing factor 3
51728	1.92e-05	1.46e-06	0.1597	-4.81704	-0.769514	393.53	POLR3K	RNA polymerase III subunit K
221504	1.92e-05	1.46e-06	0.1396	-4.81683	-0.672613	262.72	ZBTB9	zinc finger and BTB domain containing 9
6522	1.92e-05	1.46e-06	0.1623	-4.81672	-0.781803	2663.1	SLC4A2	solute carrier family 4 member 2
51763	1.93e-05	1.47e-06	0.1207	4.81516	0.581398	846.38	INPP5K	inositol polyphosphate-5-phosphatase K
51114	1.94e-05	1.48e-06	0.2142	-4.81413	-1.031	2093.47	ZDHHC9	zinc finger DHHC-type palmitoyltransferase 9
10330	1.95e-05	1.48e-06	0.1106	-4.81356	-0.532291	1202.28	CNPY2	canopy FGF signaling regulator 2
2210	1.95e-05	1.49e-06	0.3292	-4.81295	-1.58441	15.29	FCGR1BP	Fc gamma receptor Ib, pseudogene
132228	1.95e-05	1.49e-06	0.1665	-4.81262	-0.801478	71.01	LSMEM2	leucine rich single-pass membrane protein 2
222658	1.96e-05	1.5e-06	0.1487	-4.81115	-0.715641	1530.62	KCTD20	potassium channel tetramerization domain containing 20
53831	1.96e-05	1.5e-06	0.4331	-4.81127	-2.08378	17.64	GPR84	G protein-coupled receptor 84
107986178	1.98e-05	1.51e-06	0.2934	4.80992	1.41133	13.24	LOC107986178	uncharacterized LOC107986178
3178	1.99e-05	1.52e-06	0.1199	-4.80853	-0.5766	19633.9	HNRNPA1	heterogeneous nuclear ribonucleoprotein A1
105378520	1.99e-05	1.53e-06	0.449	4.80786	2.15894	34.1	LOC105378520	uncharacterized LOC105378520
100302401	2.01e-05	1.54e-06	0.1919	-4.80585	-0.922406	20.6	RASAL2-AS1	RASAL2 antisense RNA 1
220002	2.01e-05	1.54e-06	0.1098	4.80568	0.527843	1043.86	CYB561A3	cytochrome b561 family member A3
51290	2.03e-05	1.56e-06	0.0866	-4.8037	-0.416125	761.54	ERGIC2	ERGIC and golgi 2
3276	2.03e-05	1.56e-06	0.1361	-4.80368	-0.653855	2451.02	PRMT1	protein arginine methyltransferase 1
92815	2.04e-05	1.56e-06	0.235	-4.80279	-1.12877	129.62	H2AC25	H2A clustered histone 25
2037	2.04e-05	1.57e-06	0.1871	-4.80273	-0.898616	4276.67	EPB41L2	erythrocyte membrane protein band 4.1 like 2
6256	2.04e-05	1.57e-06	0.1208	4.80249	0.580375	3104.09	RXRA	retinoid X receptor alpha
9631	2.04e-05	1.57e-06	0.1775	-4.80211	-0.85242	599.77	NUP155	nucleoporin 155
408	2.05e-05	1.58e-06	0.1178	4.8014	0.565693	2078.91	ARRB1	arrestin beta 1
57132	2.06e-05	1.59e-06	0.1246	4.80007	0.598243	2457.34	CHMP1B	charged multivesicular body protein 1B
6373	2.06e-05	1.59e-06	0.4821	-4.79982	-2.31376	65.01	CXCL11	C-X-C motif chemokine ligand 11
4673	2.08e-05	1.6e-06	0.1588	-4.79792	-0.761773	3776	NAP1L1	nucleosome assembly protein 1 like 1
112858	2.08e-05	1.6e-06	0.1738	-4.79775	-0.833727	503.99	TP53RK	TP53 regulating kinase
84524	2.08e-05	1.61e-06	0.1112	-4.79739	-0.533431	237.02	ZC3H8	zinc finger CCCH-type containing 8
100874113	2.08e-05	1.61e-06	0.1398	-4.79739	-0.670768	38.78	YEATS2-AS1	YEATS2 antisense RNA 1
388228	2.08e-05	1.61e-06	0.3342	-4.79701	-1.60311	115.66	SBK1	SH3 domain binding kinase 1
9725	2.09e-05	1.62e-06	0.1579	-4.7962	-0.757306	4010.66	TMEM63A	transmembrane protein 63A
28452	2.1e-05	1.63e-06	0.3303	4.79512	1.58371	4374.91	IGHV3-7	immunoglobulin heavy variable 3-7
10944	2.12e-05	1.64e-06	0.1001	-4.79277	-0.479918	3364.36	C11orf58	chromosome 11 open reading frame 58
4015	2.12e-05	1.65e-06	0.3046	-4.79242	-1.45955	377.09	LOX	lysyl oxidase
1499	2.13e-05	1.65e-06	0.1039	-4.79155	-0.497606	9608.38	CTNNB1	catenin beta 1
64417	2.13e-05	1.65e-06	0.107	-4.79157	-0.512506	240.03	TMEM267	transmembrane protein 267
5817	2.13e-05	1.65e-06	0.1428	-4.79157	-0.68418	1463.65	PVR	PVR cell adhesion molecule
203068	2.13e-05	1.66e-06	0.178	-4.79127	-0.852892	9164.19	TUBB	tubulin beta class I
7625	2.16e-05	1.68e-06	0.1481	-4.78864	-0.709248	296.76	ZNF74	zinc finger protein 74
10228	2.17e-05	1.69e-06	0.087	-4.78759	-0.416311	865.9	STX6	syntaxin 6
8828	2.17e-05	1.69e-06	0.3104	-4.7875	-1.48589	808.41	NRP2	neuropilin 2
8624	2.17e-05	1.69e-06	0.1953	-4.78712	-0.934848	634.12	PSMG1	proteasome assembly chaperone 1
6201	2.17e-05	1.7e-06	0.1237	-4.78643	-0.591847	8804.83	RPS7	ribosomal protein S7
51654	2.17e-05	1.7e-06	0.1634	-4.78644	-0.782021	551.72	CDK5RAP1	CDK5 regulatory subunit associated protein 1
23394	2.17e-05	1.7e-06	0.137	-4.78617	-0.655873	2157.56	ADNP	activity dependent neuroprotector homeobox
580	2.18e-05	1.7e-06	0.1438	-4.7859	-0.688228	201.16	BARD1	BRCA1 associated RING domain 1
2874	2.19e-05	1.72e-06	0.1084	4.78403	0.518751	1082.32	GPS2	G protein pathway suppressor 2
1512	2.2e-05	1.72e-06	0.1917	-4.78386	-0.91725	1462.59	CTSH	cathepsin H
10197	2.2e-05	1.72e-06	0.0988	-4.78374	-0.472584	2423.64	PSME3	proteasome activator subunit 3
90861	2.2e-05	1.72e-06	0.1264	-4.78357	-0.604647	2307.81	JPT2	Jupiter microtubule associated homolog 2
100861412	2.2e-05	1.72e-06	0.2321	-4.78335	-1.11025	30.06	FSBP	fibrinogen silencer binding protein
6636	2.22e-05	1.75e-06	0.1458	-4.78087	-0.696902	763.17	SNRPF	small nuclear ribonucleoprotein polypeptide F
192111	2.22e-05	1.75e-06	0.1281	-4.78069	-0.612206	1009.99	PGAM5	PGAM family member 5, mitochondrial serine/threonine protein phosphatase
79805	2.23e-05	1.75e-06	0.3268	-4.78002	-1.56191	39.76	VASH2	vasohibin 2
9267	2.23e-05	1.75e-06	0.1077	4.78007	0.514909	1518.31	CYTH1	cytohesin 1
962	2.23e-05	1.75e-06	0.2305	4.77988	1.10196	398.78	CD48	CD48 molecule
8771	2.23e-05	1.76e-06	0.455	-4.7797	-2.1748	189.56	TNFRSF6B	TNF receptor superfamily member 6b
10085	2.24e-05	1.77e-06	0.2367	4.77854	1.13109	1405.56	EDIL3	EGF like repeats and discoidin domains 3
8872	2.24e-05	1.77e-06	0.1256	-4.7781	-0.599955	1345.21	CDC123	cell division cycle 123
9762	2.25e-05	1.78e-06	0.3392	-4.77731	-1.62057	860.12	LZTS3	leucine zipper tumor suppressor family member 3
1978	2.25e-05	1.78e-06	0.1851	-4.77687	-0.88437	591.36	EIF4EBP1	eukaryotic translation initiation factor 4E binding protein 1
374393	2.25e-05	1.78e-06	0.2701	-4.77697	-1.29015	298.07	FAM111B	FAM111 trypsin like peptidase B
338707	2.26e-05	1.79e-06	0.4196	-4.77585	-2.00407	203.64	B4GALNT4	beta-1,4-N-acetyl-galactosaminyltransferase 4
26504	2.27e-05	1.8e-06	0.2176	4.77522	1.03921	4043.45	CNNM4	cyclin and CBS domain divalent metal cation transport mediator 4
106478956	2.27e-05	1.8e-06	0.1376	-4.77493	-0.657228	73.29	MDC1-AS1	MDC1 antisense RNA 1
4033	2.27e-05	1.8e-06	0.3225	4.77491	1.53971	262.29	IRAG2	inositol 1,4,5-triphosphate receptor associated 2
55114	2.27e-05	1.8e-06	0.0806	4.77456	0.384691	1499.89	ARHGAP17	Rho GTPase activating protein 17
140564	2.27e-05	1.8e-06	0.1816	4.7742	0.866785	142.07	APOBEC3D	apolipoprotein B mRNA editing enzyme catalytic subunit 3D
253832	2.29e-05	1.82e-06	0.1362	-4.77236	-0.649764	2640.78	ZDHHC20	zinc finger DHHC-type palmitoyltransferase 20
5902	2.29e-05	1.82e-06	0.1593	-4.77212	-0.759979	1516.81	RANBP1	RAN binding protein 1
2491	2.3e-05	1.83e-06	0.2853	-4.77121	-1.36106	136.64	CENPI	centromere protein I
10146	2.3e-05	1.83e-06	0.1071	-4.77086	-0.510982	3005.7	G3BP1	G3BP stress granule assembly factor 1
113026	2.31e-05	1.84e-06	0.2567	4.77048	1.22448	4299.63	PLCD3	phospholipase C delta 3
51631	2.34e-05	1.86e-06	0.0768	-4.76756	-0.366313	1052.89	LUC7L2	LUC7 like 2, pre-mRNA splicing factor
9099	2.34e-05	1.87e-06	0.3848	4.76752	1.83443	261.17	USP2	ubiquitin specific peptidase 2
55425	2.37e-05	1.89e-06	0.156	-4.76495	-0.743344	630.59	GPALPP1	GPALPP motifs containing 1
55795	2.37e-05	1.89e-06	0.1401	-4.76484	-0.667351	841.8	PCID2	PCI domain containing 2
100129484	2.37e-05	1.89e-06	0.2379	-4.76464	-1.13356	65.9	LINC02983	long intergenic non-protein coding RNA 2983
60481	2.37e-05	1.9e-06	0.2633	-4.76405	-1.25425	883.63	ELOVL5	ELOVL fatty acid elongase 5
2125	2.38e-05	1.9e-06	0.2385	-4.76329	-1.13594	1715.81	EVPL	envoplakin
284403	2.39e-05	1.92e-06	0.2598	-4.76219	-1.23698	163.32	WDR62	WD repeat domain 62
2717	2.39e-05	1.91e-06	0.1634	-4.76223	-0.778004	349.4	GLA	galactosidase alpha
79705	2.39e-05	1.92e-06	0.1043	4.762	0.496813	1431.66	LRRK1	leucine rich repeat kinase 1
308	2.39e-05	1.92e-06	0.1528	-4.76153	-0.727484	3204.49	ANXA5	annexin A5
92370	2.4e-05	1.92e-06	0.1255	-4.76124	-0.597328	277.98	PXYLP1	2-phosphoxylose phosphatase 1
1108	2.4e-05	1.93e-06	0.0802	-4.76109	-0.382018	5330.93	CHD4	chromodomain helicase DNA binding protein 4
641467	2.4e-05	1.93e-06	0.1225	-4.76047	-0.583139	126.36	TSC22D1-AS1	TSC22D1 antisense RNA 1
948	2.4e-05	1.93e-06	0.2705	4.76015	1.28765	487.1	CD36	CD36 molecule
130589	2.4e-05	1.94e-06	0.1405	4.76	0.668693	1508.97	GALM	galactose mutarotase
10370	2.41e-05	1.94e-06	0.2142	4.75923	1.01926	1786.07	CITED2	Cbp/p300 interacting transactivator with Glu/Asp rich carboxy-terminal domain 2
7913	2.42e-05	1.96e-06	0.1641	-4.7578	-0.780779	3591.11	DEK	DEK proto-oncogene
113115	2.42e-05	1.96e-06	0.2895	-4.75782	-1.37761	88.25	MTFR2	mitochondrial fission regulator 2
91147	2.42e-05	1.96e-06	0.1921	-4.75781	-0.914107	105.99	TMEM67	transmembrane protein 67
51154	2.44e-05	1.97e-06	0.1314	-4.75621	-0.624854	682.01	MRTO4	MRT4 homolog, ribosome maturation factor
8520	2.44e-05	1.97e-06	0.0833	-4.75601	-0.396152	826.94	HAT1	histone acetyltransferase 1
2743	2.44e-05	1.97e-06	0.3945	-4.75612	-1.87642	15.14	GLRB	glycine receptor beta
83637	2.44e-05	1.98e-06	0.1618	-4.75581	-0.76938	2932.47	ZMIZ2	zinc finger MIZ-type containing 2
64065	2.45e-05	1.98e-06	0.1847	-4.75519	-0.878317	4726.25	PERP	p53 apoptosis effector related to PMP22
56683	2.45e-05	1.99e-06	0.1024	-4.75488	-0.487074	700.44	CFAP298	cilia and flagella associated protein 298
6241	2.46e-05	2e-06	0.3092	-4.75363	-1.46969	1222.81	RRM2	ribonucleotide reductase regulatory subunit M2
83877	2.47e-05	2.01e-06	0.0757	-4.75274	-0.359644	915.03	TM2D2	TM2 domain containing 2
9854	2.47e-05	2.01e-06	0.1405	4.75252	0.667515	1003.11	C2CD2L	C2CD2 like
105373428	2.48e-05	2.02e-06	0.2495	-4.75099	-1.1852	16.76	LOC105373428	uncharacterized LOC105373428
2838	2.48e-05	2.02e-06	0.4701	4.75167	2.23394	716.35	GPR15	G protein-coupled receptor 15
8870	2.48e-05	2.02e-06	0.288	-4.75147	-1.36864	2621.61	IER3	immediate early response 3
26147	2.48e-05	2.02e-06	0.2115	-4.75148	-1.00475	639.16	PHF19	PHD finger protein 19
220972	2.48e-05	2.02e-06	0.1695	4.75119	0.80514	1327.59	MARCHF8	membrane associated ring-CH-type finger 8
25996	2.48e-05	2.02e-06	0.1452	-4.75128	-0.689855	1098.26	REXO2	RNA exonuclease 2
79680	2.48e-05	2.02e-06	0.1308	-4.75099	-0.621638	501	RTL10	retrotransposon Gag like 10
407975	2.49e-05	2.04e-06	0.357	-4.74987	-1.69558	58.48	MIR17HG	miR-17-92a-1 cluster host gene
5747	2.52e-05	2.06e-06	0.1079	-4.74785	-0.512388	2263.58	PTK2	protein tyrosine kinase 2
55035	2.52e-05	2.06e-06	0.1739	-4.74773	-0.825811	876.48	NOL8	nucleolar protein 8
29889	2.52e-05	2.06e-06	0.1109	-4.74751	-0.526305	1123.97	GNL2	G protein nucleolar 2
64434	2.52e-05	2.06e-06	0.1383	-4.74705	-0.656547	623.98	NOM1	nucleolar protein with MIF4G domain 1
157922	2.52e-05	2.06e-06	0.1466	-4.74704	-0.695849	708.81	CAMSAP1	calmodulin regulated spectrin associated protein 1
55622	2.52e-05	2.07e-06	0.1062	-4.74679	-0.50409	392.19	TTC27	tetratricopeptide repeat domain 27
79943	2.53e-05	2.07e-06	0.1479	-4.74606	-0.702159	328.46	ZNF696	zinc finger protein 696
6786	2.54e-05	2.08e-06	0.1267	4.74514	0.601205	2005.05	STIM1	stromal interaction molecule 1
445347	2.54e-05	2.09e-06	0.3152	4.74483	1.49579	50.41	TARP	TCR gamma alternate reading frame protein
9532	2.55e-05	2.09e-06	0.329	-4.74443	-1.56096	283.38	BAG2	BAG cochaperone 2
105371084	2.55e-05	2.1e-06	0.1469	-4.74388	-0.697052	262.27	RSL1D1-DT	RSL1D1 divergent transcript
58478	2.56e-05	2.11e-06	0.1563	-4.74304	-0.741187	963.96	ENOPH1	enolase-phosphatase 1
149111	2.56e-05	2.11e-06	0.2532	-4.74282	-1.20092	40.16	CNIH3	cornichon family AMPA receptor auxiliary protein 3
11047	2.56e-05	2.11e-06	0.1779	-4.74264	-0.843532	2343.96	ADRM1	ADRM1 26S proteasome ubiquitin receptor
54929	2.56e-05	2.11e-06	0.1624	-4.74249	-0.770266	531	TMEM161A	transmembrane protein 161A
8260	2.58e-05	2.13e-06	0.1638	-4.7407	-0.776336	798.89	NAA10	N-alpha-acetyltransferase 10, NatA catalytic subunit
10060	2.59e-05	2.13e-06	0.2413	-4.74026	-1.14375	74.23	ABCC9	ATP binding cassette subfamily C member 9
9262	2.59e-05	2.14e-06	0.1767	4.7401	0.837783	1096.12	STK17B	serine/threonine kinase 17b
25840	2.62e-05	2.16e-06	0.2815	4.73765	1.3337	2737.31	METTL7A	methyltransferase like 7A
7782	2.62e-05	2.17e-06	0.1818	4.73694	0.861192	319.77	SLC30A4	solute carrier family 30 member 4
23139	2.66e-05	2.2e-06	0.1514	4.73396	0.716758	3187.85	MAST2	microtubule associated serine/threonine kinase 2
51622	2.66e-05	2.2e-06	0.1096	-4.73407	-0.518682	731.11	CCZ1	CCZ1 homolog, vacuolar protein trafficking and biogenesis associated
55532	2.67e-05	2.21e-06	0.5816	4.73293	2.7528	369.66	SLC30A10	solute carrier family 30 member 10
27334	2.67e-05	2.22e-06	0.2576	4.7326	1.21915	100.27	P2RY10	P2Y receptor family member 10
110091775	2.68e-05	2.22e-06	0.1079	-4.73185	-0.510677	469.94	CFAP298-TCP10L	CFAP298-TCP10L readthrough
1293	2.7e-05	2.24e-06	0.3402	-4.73011	-1.60897	10196.4	COL6A3	collagen type VI alpha 3 chain
55705	2.71e-05	2.25e-06	0.1057	-4.72937	-0.499997	1215.09	IPO9	importin 9
255308	2.71e-05	2.25e-06	0.1444	-4.72939	-0.683128	128.16	EIF2S3B	eukaryotic translation initiation factor 2 subunit gamma B
3738	2.71e-05	2.26e-06	0.3217	4.72908	1.52134	271.73	KCNA3	potassium voltage-gated channel subfamily A member 3
100128054	2.71e-05	2.26e-06	0.2707	4.72891	1.28009	43.8	PLCE1-AS1	PLCE1 antisense RNA 1
55732	2.72e-05	2.26e-06	0.1407	-4.72825	-0.665164	234.14	C1orf112	chromosome 1 open reading frame 112
102723766	2.72e-05	2.27e-06	0.3541	4.72815	1.67427	82.97	LINC02362	long intergenic non-protein coding RNA 2362
389792	2.73e-05	2.27e-06	0.2441	-4.72735	-1.154	318.58	IER5L	immediate early response 5 like
3984	2.77e-05	2.31e-06	0.1428	-4.72416	-0.67438	861.21	LIMK1	LIM domain kinase 1
100506127	2.78e-05	2.32e-06	0.1875	-4.72296	-0.885537	132.25	GVQW3	GVQW motif containing 3
374	2.79e-05	2.33e-06	0.3921	-4.72281	-1.85168	1113.43	AREG	amphiregulin
23367	2.79e-05	2.33e-06	0.1067	-4.72255	-0.503715	4954.46	LARP1	La ribonucleoprotein 1, translational regulator
5003	2.82e-05	2.36e-06	0.2398	4.71995	1.13189	622.78	SLC22A18AS	SLC22A18 antisense RNA
25984	2.83e-05	2.37e-06	0.8	-4.71904	-3.7751	373.56	KRT23	keratin 23
653381	2.85e-05	2.39e-06	0.2491	-4.71749	-1.17506	275.08	SORD2P	sorbitol dehydrogenase 2, pseudogene
3033	2.86e-05	2.39e-06	0.1508	4.71707	0.711431	2831.78	HADH	hydroxyacyl-CoA dehydrogenase
286190	2.86e-05	2.4e-06	0.2212	-4.71658	-1.04353	163.55	LACTB2-AS1	LACTB2 antisense RNA 1
101928387	2.86e-05	2.4e-06	0.2378	4.71657	1.1214	20.22	LOC101928387	uncharacterized LOC101928387
103021294	2.86e-05	2.4e-06	0.146	-4.71642	-0.688658	799.49	ABALON	apoptotic BCL2L1-antisense long non-coding RNA
339778	2.87e-05	2.41e-06	0.4346	-4.71577	-2.04957	38.91	FAM166C	family with sequence similarity 166 member C
50	2.87e-05	2.41e-06	0.1425	4.71573	0.671837	4611.25	ACO2	aconitase 2
100506542	2.87e-05	2.41e-06	0.2961	4.71545	1.39612	72.98	LINC01082	long intergenic non-protein coding RNA 1082
55601	2.87e-05	2.42e-06	0.214	4.71487	1.00884	1361.89	DDX60	DExD/H-box helicase 60
64699	2.89e-05	2.43e-06	0.3396	-4.71364	-1.60063	123.89	TMPRSS3	transmembrane serine protease 3
80183	2.9e-05	2.44e-06	0.3226	-4.71272	-1.52047	1319.39	RUBCNL	rubicon like autophagy enhancer
80381	2.91e-05	2.45e-06	0.1608	-4.71196	-0.757622	1463.17	CD276	CD276 molecule
11215	2.93e-05	2.48e-06	0.1557	-4.71015	-0.733165	1572.45	AKAP11	A-kinase anchoring protein 11
3646	2.94e-05	2.49e-06	0.1541	-4.70924	-0.725721	5918.73	EIF3E	eukaryotic translation initiation factor 3 subunit E
3539	2.94e-05	2.49e-06	0.3357	4.70916	1.58083	10198.5	IGLC3	immunoglobulin lambda constant 3 (Kern-Oz+ marker)
6573	2.94e-05	2.49e-06	0.2024	-4.70901	-0.953067	704.47	SLC19A1	solute carrier family 19 member 1
389791	2.95e-05	2.49e-06	0.3197	-4.70865	-1.50552	19.2	PTGES2-AS1	PTGES2 antisense RNA 1 (head to head)
653	2.96e-05	2.5e-06	0.3744	4.70789	1.76273	206.83	BMP5	bone morphogenetic protein 5
4855	2.97e-05	2.51e-06	0.2416	-4.70718	-1.1372	344.08	NOTCH4	notch receptor 4
25913	2.97e-05	2.52e-06	0.1556	-4.70679	-0.732304	327.95	POT1	protection of telomeres 1
9820	2.98e-05	2.52e-06	0.1198	-4.70625	-0.563749	1018.87	CUL7	cullin 7
79161	2.99e-05	2.53e-06	0.1542	-4.7054	-0.725355	378.77	TMEM243	transmembrane protein 243
28950	2.99e-05	2.54e-06	0.3246	4.70513	1.52723	2551.87	IGKJ1	immunoglobulin kappa joining 1
90355	2.99e-05	2.54e-06	0.1923	4.70467	0.904706	941.14	MACIR	macrophage immunometabolism regulator
6780	3.01e-05	2.56e-06	0.1252	-4.70324	-0.588856	3708.59	STAU1	staufen double-stranded RNA binding protein 1
283897	3.01e-05	2.56e-06	0.2982	4.70297	1.40228	124.15	C16orf54	chromosome 16 open reading frame 54
55640	3.01e-05	2.57e-06	0.2368	4.70285	1.11371	332.24	FLVCR2	FLVCR heme transporter 2
22903	3.02e-05	2.57e-06	0.17	4.70222	0.79944	1358.79	BTBD3	BTB domain containing 3
54552	3.03e-05	2.58e-06	0.1398	-4.70154	-0.657403	728.64	GNL3L	G protein nucleolar 3 like
6873	3.03e-05	2.59e-06	0.1495	-4.70119	-0.703054	732.3	TAF2	TATA-box binding protein associated factor 2
161176	3.05e-05	2.6e-06	0.1828	4.70019	0.859002	295.86	SYNE3	spectrin repeat containing nuclear envelope family member 3
80781	3.05e-05	2.6e-06	0.2894	-4.6998	-1.35992	3972.86	COL18A1	collagen type XVIII alpha 1 chain
151507	3.07e-05	2.63e-06	0.1913	-4.69815	-0.898577	100.12	MSL3P1	MSL complex subunit 3 pseudogene 1
11099	3.09e-05	2.64e-06	0.1983	4.69718	0.931461	885.81	PTPN21	protein tyrosine phosphatase non-receptor type 21
51430	3.09e-05	2.65e-06	0.0986	-4.69661	-0.463296	853.14	SUCO	SUN domain containing ossification factor
654364	3.1e-05	2.65e-06	0.136	-4.69592	-0.638459	4346.34	NME1-NME2	NME1-NME2 readthrough
3490	3.11e-05	2.66e-06	0.2529	-4.69527	-1.18723	4612.22	IGFBP7	insulin like growth factor binding protein 7
57819	3.11e-05	2.66e-06	0.1433	-4.69521	-0.672841	498.44	LSM2	LSM2 homolog, U6 small nuclear RNA and mRNA degradation associated
27181	3.12e-05	2.68e-06	0.2991	4.69423	1.4039	67.75	SIGLEC8	sialic acid binding Ig like lectin 8
245972	3.13e-05	2.69e-06	0.3835	4.69353	1.80008	73.86	ATP6V0D2	ATPase H+ transporting V0 subunit d2
1024	3.13e-05	2.69e-06	0.2796	-4.69353	-1.31227	902.73	CDK8	cyclin dependent kinase 8
2124	3.13e-05	2.69e-06	0.2385	4.6934	1.11951	478.79	EVI2B	ecotropic viral integration site 2B
3683	3.15e-05	2.7e-06	0.2345	4.69214	1.10019	621.29	ITGAL	integrin subunit alpha L
220992	3.15e-05	2.71e-06	0.2176	-4.69181	-1.02077	99.33	ZNF485	zinc finger protein 485
16	3.17e-05	2.72e-06	0.1365	-4.6906	-0.640428	2961.67	AARS1	alanyl-tRNA synthetase 1
63027	3.19e-05	2.75e-06	0.2237	4.68885	1.04905	2846.44	SLC22A23	solute carrier family 22 member 23
54474	3.21e-05	2.77e-06	0.3729	4.68754	1.74788	19695.5	KRT20	keratin 20
26164	3.21e-05	2.77e-06	0.1394	-4.68736	-0.653243	966.61	MTG2	mitochondrial ribosome associated GTPase 2
105377483	3.22e-05	2.78e-06	0.6152	4.68677	2.88321	43.4	LOC105377483	uncharacterized LOC105377483
96597	3.23e-05	2.79e-06	0.4291	4.68605	2.01072	35.61	TBC1D27P	TBC1 domain family member 27, pseudogene
115817	3.25e-05	2.8e-06	0.1357	4.6847	0.635768	735.32	DHRS1	dehydrogenase/reductase 1
2182	3.25e-05	2.81e-06	0.176	-4.6846	-0.824365	857.51	ACSL4	acyl-CoA synthetase long chain family member 4
66005	3.26e-05	2.82e-06	0.0852	-4.68343	-0.39909	1405.53	CHID1	chitinase domain containing 1
7263	3.27e-05	2.83e-06	0.2462	4.683	1.15312	4151.9	TST	thiosulfate sulfurtransferase
100505938	3.32e-05	2.87e-06	0.338	-4.67979	-1.58168	20.33	ICA1-AS1	ICA1 antisense RNA 1
84057	3.33e-05	2.89e-06	0.2876	-4.67881	-1.34563	56.6	MND1	meiotic nuclear divisions 1
7851	3.33e-05	2.89e-06	0.2841	4.6786	1.3294	3593.71	MALL	mal, T cell differentiation protein like
121642	3.34e-05	2.89e-06	0.1429	-4.67818	-0.668656	209.88	ALKBH2	alkB homolog 2, alpha-ketoglutarate dependent dioxygenase
9289	3.38e-05	2.94e-06	0.2096	-4.67526	-0.980165	2756.02	ADGRG1	adhesion G protein-coupled receptor G1
10846	3.4e-05	2.96e-06	0.2857	-4.67385	-1.33517	52.21	PDE10A	phosphodiesterase 10A
6583	3.42e-05	2.98e-06	0.2075	4.67249	0.969466	113.82	SLC22A4	solute carrier family 22 member 4
3735	3.46e-05	3.01e-06	0.1298	-4.67027	-0.606073	2991.51	KARS1	lysyl-tRNA synthetase 1
113802	3.48e-05	3.03e-06	0.1937	-4.6689	-0.904259	311.11	HENMT1	HEN methyltransferase 1
6597	3.49e-05	3.04e-06	0.1294	-4.66813	-0.603964	3716.42	SMARCA4	SWI/SNF related, matrix associated, actin dependent regulator of chromatin, subfamily a, member 4
3799	3.52e-05	3.07e-06	0.1373	-4.66624	-0.640451	5742.23	KIF5B	kinesin family member 5B
7060	3.54e-05	3.09e-06	0.5355	-4.66494	-2.49826	215.7	THBS4	thrombospondin 4
101928745	3.56e-05	3.11e-06	0.3129	-4.66353	-1.45933	140.49	LL21NC02-21A1.1	uncharacterized LL21NC02-21A1.1
6461	3.57e-05	3.12e-06	0.1181	-4.66299	-0.550659	743.6	SHB	SH2 domain containing adaptor protein B
9772	3.58e-05	3.13e-06	0.1212	4.6621	0.565105	2730.37	TMEM94	transmembrane protein 94
388585	3.62e-05	3.16e-06	0.3501	4.65997	1.63154	11.07	HES5	hes family bHLH transcription factor 5
4928	3.63e-05	3.17e-06	0.1108	-4.65926	-0.51626	2061.79	NUP98	nucleoporin 98 and 96 precursor
10195	3.64e-05	3.19e-06	0.1567	-4.65841	-0.729814	809.65	ALG3	ALG3 alpha-1,3- mannosyltransferase
115004	3.64e-05	3.19e-06	0.2002	-4.65805	-0.93238	143.88	CGAS	cyclic GMP-AMP synthase
4577	3.64e-05	3.19e-06	0.3189	-4.65805	-1.4856	1203.05	TRNV	tRNA-Val
55215	3.65e-05	3.2e-06	0.2129	-4.65782	-0.991702	732.29	FANCI	FA complementation group I
60487	3.65e-05	3.2e-06	0.1368	-4.65725	-0.63693	326.13	TRMT11	tRNA methyltransferase 11 homolog
643008	3.66e-05	3.21e-06	0.3222	4.65687	1.50066	223.5	SMIM5	small integral membrane protein 5
50807	3.66e-05	3.22e-06	0.2022	-4.6565	-0.941618	714.49	ASAP1	ArfGAP with SH3 domain, ankyrin repeat and PH domain 1
3899	3.7e-05	3.25e-06	0.3211	4.6545	1.49463	113.85	AFF3	ALF transcription elongation factor 3
993	3.72e-05	3.27e-06	0.2544	-4.6532	-1.18386	266.78	CDC25A	cell division cycle 25A
10875	3.73e-05	3.28e-06	0.2578	4.6525	1.19954	1754.74	FGL2	fibrinogen like 2
771	3.74e-05	3.29e-06	0.3068	4.65184	1.42702	7835.25	CA12	carbonic anhydrase 12
7421	3.74e-05	3.29e-06	0.1857	4.65164	0.863632	4147.58	VDR	vitamin D receptor
116461	3.74e-05	3.3e-06	0.1367	-4.65108	-0.63567	369.46	TSEN15	tRNA splicing endonuclease subunit 15
23151	3.74e-05	3.3e-06	0.153	4.65114	0.711671	2633.61	GRAMD4	GRAM domain containing 4
8565	3.75e-05	3.3e-06	0.1488	-4.65093	-0.691929	1528.11	YARS1	tyrosyl-tRNA synthetase 1
26770	3.76e-05	3.32e-06	0.2382	-4.65004	-1.10759	15.48	SNORD79	small nucleolar RNA, C/D box 79
439965	3.76e-05	3.32e-06	0.1456	-4.65006	-0.677127	230.41	SHLD2P3	shieldin complex subunit 2 pseudogene 3
10075	3.76e-05	3.33e-06	0.0961	-4.64959	-0.447051	5680.18	HUWE1	HECT, UBA and WWE domain containing E3 ubiquitin protein ligase 1
150684	3.78e-05	3.34e-06	0.0727	-4.64861	-0.338166	675.29	COMMD1	copper metabolism domain containing 1
25825	3.8e-05	3.36e-06	0.2603	-4.64749	-1.20975	2121.21	BACE2	beta-secretase 2
1521	3.8e-05	3.37e-06	0.3215	4.64714	1.49387	103.58	CTSW	cathepsin W
3192	3.82e-05	3.38e-06	0.0972	-4.64597	-0.451505	9029.98	HNRNPU	heterogeneous nuclear ribonucleoprotein U
100506299	3.82e-05	3.38e-06	0.2199	4.64597	1.02143	36.8	ID2-AS1	ID2 antisense RNA 1
83943	3.82e-05	3.39e-06	0.1874	-4.64592	-0.870533	184.95	IMMP2L	inner mitochondrial membrane peptidase subunit 2
84067	3.83e-05	3.4e-06	0.1073	4.64508	0.498492	2190.25	FHIP1B	FHF complex subunit HOOK interacting protein 1B
4891	3.83e-05	3.4e-06	0.1839	-4.64517	-0.854053	1320.68	SLC11A2	solute carrier family 11 member 2
6632	3.83e-05	3.4e-06	0.1397	-4.64505	-0.648789	884.06	SNRPD1	small nuclear ribonucleoprotein D1 polypeptide
85301	3.83e-05	3.4e-06	0.2971	-4.64481	-1.37974	756.01	COL27A1	collagen type XXVII alpha 1 chain
83547	3.83e-05	3.41e-06	0.2435	4.64469	1.13111	639.1	RILP	Rab interacting lysosomal protein
649179	3.83e-05	3.41e-06	0.3999	4.64455	1.85756	19.61	PRAMENP	PRAME N-terminal like, pseudogene
401492	3.85e-05	3.43e-06	0.5273	-4.64345	-2.44869	20.84	LINC01235	long intergenic non-protein coding RNA 1235
5719	3.86e-05	3.44e-06	0.0915	-4.64268	-0.424996	2212.95	PSMD13	proteasome 26S subunit, non-ATPase 13
51678	3.88e-05	3.46e-06	0.2939	-4.64151	-1.36407	131.99	PALS2	protein associated with LIN7 2, MAGUK p55 family member
11004	3.89e-05	3.48e-06	0.2665	-4.6403	-1.23654	419.44	KIF2C	kinesin family member 2C
8570	3.89e-05	3.48e-06	0.1277	-4.6403	-0.592524	5775.94	KHSRP	KH-type splicing regulatory protein
6753	3.89e-05	3.48e-06	0.2916	4.64049	1.35333	22.81	SSTR3	somatostatin receptor 3
1269	3.91e-05	3.49e-06	0.3748	4.6396	1.73904	23.14	CNR2	cannabinoid receptor 2
10694	3.91e-05	3.49e-06	0.1647	-4.6394	-0.764031	3232.92	CCT8	chaperonin containing TCP1 subunit 8
84954	3.91e-05	3.5e-06	0.1634	4.63919	0.758089	947.47	MPND	MPN domain containing
101927155	3.91e-05	3.5e-06	0.2338	-4.63877	-1.08461	56.06	LMO7-AS1	LMO7 antisense RNA 1
221960	3.93e-05	3.52e-06	0.1254	-4.63769	-0.581731	791.61	CCZ1B	CCZ1 homolog B, vacuolar protein trafficking and biogenesis associated
51649	3.94e-05	3.54e-06	0.1446	-4.63691	-0.670331	744.88	MRPS23	mitochondrial ribosomal protein S23
6967	3.98e-05	3.57e-06	0.3408	4.635	1.5794	20.71	TRGC2	T cell receptor gamma constant 2
79023	4.01e-05	3.6e-06	0.1363	-4.63303	-0.631589	389.12	NUP37	nucleoporin 37
563	4.02e-05	3.61e-06	0.4633	-4.63268	-2.14627	604.1	AZGP1	alpha-2-glycoprotein 1, zinc-binding
677805	4.02e-05	3.61e-06	0.2533	-4.6325	-1.17322	14.98	SNORA18	small nucleolar RNA, H/ACA box 18
55166	4.07e-05	3.66e-06	0.1693	-4.62956	-0.783955	107.69	CENPQ	centromere protein Q
84138	4.07e-05	3.67e-06	0.1023	-4.62948	-0.473407	639.61	SLC7A6OS	solute carrier family 7 member 6 opposite strand
100887750	4.09e-05	3.68e-06	0.1752	-4.62862	-0.811134	194.16	MRPS31P5	mitochondrial ribosomal protein S31 pseudogene 5
1734	4.09e-05	3.68e-06	0.3643	-4.62864	-1.68628	156.76	DIO2	iodothyronine deiodinase 2
100125556	4.1e-05	3.69e-06	0.1985	-4.62796	-0.918797	43.3	FAM86JP	family with sequence similarity 86, member A pseudogene
338094	4.1e-05	3.7e-06	0.2074	4.62779	0.959893	256.46	FAM151A	family with sequence similarity 151 member A
10537	4.11e-05	3.71e-06	0.4269	-4.62726	-1.97527	1259.88	UBD	ubiquitin D
2950	4.12e-05	3.72e-06	0.1857	-4.62648	-0.859016	4656.14	GSTP1	glutathione S-transferase pi 1
102723722	4.13e-05	3.74e-06	0.2116	4.6256	0.97894	59.08	LOC102723722	uncharacterized LOC102723722
8647	4.14e-05	3.74e-06	0.5801	4.62536	2.68322	130.42	ABCB11	ATP binding cassette subfamily B member 11
5125	4.14e-05	3.75e-06	0.2765	4.625	1.27889	1286.24	PCSK5	proprotein convertase subtilisin/kexin type 5
11126	4.16e-05	3.77e-06	0.3946	4.62377	1.82458	38.16	CD160	CD160 molecule
1776	4.18e-05	3.78e-06	0.3826	4.62288	1.76893	314.62	DNASE1L3	deoxyribonuclease 1 like 3
5955	4.22e-05	3.82e-06	0.1033	-4.62087	-0.477194	978.48	RCN2	reticulocalbin 2
10413	4.22e-05	3.82e-06	0.1526	-4.62074	-0.705252	2340.92	YAP1	Yes1 associated transcriptional regulator
100873975	4.24e-05	3.85e-06	0.3023	4.61917	1.39653	13.11	CNTN4-AS1	CNTN4 antisense RNA 1
23509	4.24e-05	3.85e-06	0.1899	-4.61921	-0.877028	2652.54	POFUT1	protein O-fucosyltransferase 1
5718	4.29e-05	3.89e-06	0.0959	-4.61691	-0.442906	861.88	PSMD12	proteasome 26S subunit, non-ATPase 12
101928058	4.3e-05	3.91e-06	0.2786	4.61612	1.28624	33.97	KBTBD11-AS1	KBTBD11 antisense RNA 1
10926	4.31e-05	3.92e-06	0.2203	-4.61561	-1.01695	252.22	DBF4	DBF4 zinc finger
101928405	4.34e-05	3.95e-06	0.5062	4.61426	2.33592	51.55	LINC02023	long intergenic non-protein coding RNA 2023
121457	4.37e-05	3.97e-06	0.1618	-4.61274	-0.746121	181.06	IKBIP	IKBKB interacting protein
64946	4.38e-05	3.99e-06	0.2189	-4.61191	-1.00955	121.53	CENPH	centromere protein H
100505839	4.38e-05	3.99e-06	0.4793	-4.61202	-2.2105	40.44	SH3PXD2A-AS1	SH3PXD2A antisense RNA 1
4734	4.39e-05	4.01e-06	0.2095	-4.61102	-0.965897	326.59	NEDD4	NEDD4 E3 ubiquitin protein ligase
116113	4.41e-05	4.03e-06	0.1759	-4.60992	-0.810995	2276.65	FOXP4	forkhead box P4
84303	4.42e-05	4.04e-06	0.1779	-4.60942	-0.820223	208.71	CHCHD6	coiled-coil-helix-coiled-coil-helix domain containing 6
7422	4.42e-05	4.04e-06	0.2364	-4.60945	-1.08955	3590.92	VEGFA	vascular endothelial growth factor A
25907	4.42e-05	4.04e-06	0.2983	-4.60921	-1.3749	103.09	TMEM158	transmembrane protein 158
9791	4.42e-05	4.05e-06	0.1419	-4.60896	-0.653833	1961.47	PTDSS1	phosphatidylserine synthase 1
84278	4.42e-05	4.05e-06	0.1406	-4.60884	-0.648158	122.41	MFSD14CP	major facilitator superfamily domain containing 14C, pseudogene
89890	4.43e-05	4.05e-06	0.1638	-4.6086	-0.754994	290.41	KBTBD6	kelch repeat and BTB domain containing 6
840	4.43e-05	4.06e-06	0.2112	4.60834	0.973463	3293.12	CASP7	caspase 7
9183	4.43e-05	4.06e-06	0.1137	-4.60813	-0.523953	376.54	ZW10	zw10 kinetochore protein
4837	4.44e-05	4.07e-06	0.3594	-4.60772	-1.65602	540.21	NNMT	nicotinamide N-methyltransferase
100616668	4.44e-05	4.07e-06	0.151	-4.60781	-0.695975	117.08	TPTE2P5	TPTE2 pseudogene 5
107984690	4.45e-05	4.08e-06	0.3059	-4.60711	-1.40915	25.82	LOC107984690	uncharacterized LOC107984690
58477	4.45e-05	4.09e-06	0.1325	-4.60664	-0.610374	1321.19	SRPRB	SRP receptor subunit beta
133121	4.47e-05	4.11e-06	0.4191	4.60567	1.93025	39.52	ENPP6	ectonucleotide pyrophosphatase/phosphodiesterase 6
84000	4.47e-05	4.11e-06	0.5098	-4.60564	-2.3479	105	TMPRSS13	transmembrane serine protease 13
2681	4.47e-05	4.11e-06	0.2847	4.60549	1.31104	169.14	GGTA1	glycoprotein alpha-galactosyltransferase 1 (inactive)
105375430	4.47e-05	4.12e-06	0.2825	-4.60522	-1.30103	14.69	SLC12A9-AS1	SLC12A9 antisense RNA 1
8504	4.52e-05	4.17e-06	0.0987	-4.60264	-0.45408	219.99	PEX3	peroxisomal biogenesis factor 3
83959	4.52e-05	4.17e-06	0.4889	-4.60265	-2.25022	125.65	SLC4A11	solute carrier family 4 member 11
57823	4.55e-05	4.2e-06	0.3079	4.60136	1.41671	885.79	SLAMF7	SLAM family member 7
1459	4.59e-05	4.24e-06	0.1406	-4.5992	-0.646803	540.53	CSNK2A2	casein kinase 2 alpha 2
28949	4.6e-05	4.24e-06	0.3392	4.59905	1.56007	2301.24	IGKJ2	immunoglobulin kappa joining 2
51319	4.6e-05	4.25e-06	0.1233	-4.5989	-0.567165	410.88	RSRC1	arginine and serine rich coiled-coil 1
10446	4.61e-05	4.26e-06	0.4316	4.59803	1.98455	742.52	LRRN2	leucine rich repeat neuronal 2
203562	4.62e-05	4.28e-06	0.3317	4.59744	1.52479	12.85	TMEM31	transmembrane protein 31
9122	4.64e-05	4.3e-06	0.2385	-4.5963	-1.09621	86.52	SLC16A4	solute carrier family 16 member 4
23287	4.64e-05	4.3e-06	0.1655	-4.59632	-0.760508	344.37	AGTPBP1	ATP/GTP binding carboxypeptidase 1
84131	4.68e-05	4.33e-06	0.1466	-4.59473	-0.673399	345.25	CEP78	centrosomal protein 78
9609	4.68e-05	4.34e-06	0.2852	-4.59453	-1.31055	118.88	RAB36	RAB36, member RAS oncogene family
3642	4.71e-05	4.37e-06	0.4464	4.59291	2.05043	90.99	INSM1	INSM transcriptional repressor 1
133522	4.71e-05	4.37e-06	0.1693	4.59277	0.777768	811	PPARGC1B	PPARG coactivator 1 beta
54996	4.72e-05	4.38e-06	0.1624	4.59246	0.745764	479.76	MTARC2	mitochondrial amidoxime reducing component 2
55651	4.72e-05	4.39e-06	0.1296	-4.59195	-0.595278	1055.87	NHP2	NHP2 ribonucleoprotein
58490	4.73e-05	4.4e-06	0.1383	-4.59156	-0.635087	998.02	RPRD1B	regulation of nuclear pre-mRNA domain containing 1B
3855	4.75e-05	4.42e-06	0.459	-4.59064	-2.10727	47.97	KRT7	keratin 7
3301	4.76e-05	4.43e-06	0.1475	-4.59016	-0.677164	4193.56	DNAJA1	DnaJ heat shock protein family (Hsp40) member A1
112268463	4.77e-05	4.44e-06	0.4018	-4.58943	-1.84417	43.06	LOC112268463
6120	4.79e-05	4.46e-06	0.124	-4.58856	-0.568879	922.86	RPE	ribulose-5-phosphate-3-epimerase
644019	4.8e-05	4.48e-06	0.1478	-4.58796	-0.678081	304.33	ZNG1F	Zn regulated GTPase metalloprotein activator 1F
83606	4.81e-05	4.49e-06	0.1009	4.58727	0.463074	3024.29	GUCD1	guanylyl cyclase domain containing 1
124	4.82e-05	4.5e-06	0.3792	4.58685	1.73929	101.58	ADH1A	alcohol dehydrogenase 1A (class I), alpha polypeptide
84881	4.83e-05	4.51e-06	0.134	-4.58616	-0.61438	514.47	RPUSD4	RNA pseudouridine synthase D4
3662	4.85e-05	4.53e-06	0.3659	4.58524	1.67771	564.44	IRF4	interferon regulatory factor 4
2909	4.85e-05	4.54e-06	0.1154	4.5851	0.529231	3178.52	ARHGAP35	Rho GTPase activating protein 35
23639	4.87e-05	4.55e-06	0.2925	-4.58433	-1.34086	135.1	DNAAF11	dynein axonemal assembly factor 11
401541	4.87e-05	4.56e-06	0.1358	-4.58416	-0.622394	154.1	CENPP	centromere protein P
28969	4.87e-05	4.56e-06	0.1858	-4.58399	-0.851871	1984.36	BZW2	basic leucine zipper and W2 domains 2
28776	4.88e-05	4.57e-06	0.3994	4.58359	1.83076	701.37	IGLV7-43	immunoglobulin lambda variable 7-43
81848	4.92e-05	4.62e-06	0.1434	-4.58152	-0.656856	918.72	SPRY4	sprouty RTK signaling antagonist 4
55243	4.94e-05	4.64e-06	0.2649	-4.58032	-1.21346	1087.08	KIRREL1	kirre like nephrin family adhesion molecule 1
101928353	4.94e-05	4.64e-06	0.5627	-4.58036	-2.57727	44.58	LINC01610	long intergenic non-protein coding RNA 1610
27286	4.94e-05	4.64e-06	0.2844	-4.58024	-1.30252	378.05	SRPX2	sushi repeat containing protein X-linked 2
762	4.96e-05	4.66e-06	0.4753	4.57962	2.17664	4382.89	CA4	carbonic anhydrase 4
5631	4.96e-05	4.67e-06	0.1406	-4.57911	-0.644011	620.12	PRPS1	phosphoribosyl pyrophosphate synthetase 1
80772	4.97e-05	4.68e-06	0.167	4.5788	0.764798	1166.49	CPTP	ceramide-1-phosphate transfer protein
201725	4.97e-05	4.68e-06	0.1362	-4.57882	-0.623732	137.99	C4orf46	chromosome 4 open reading frame 46
151648	4.98e-05	4.7e-06	0.2656	-4.57792	-1.21595	83.67	SGO1	shugoshin 1
1152	4.98e-05	4.7e-06	0.3584	4.57786	1.64062	23463.9	CKB	creatine kinase B
5450	4.99e-05	4.71e-06	0.3218	4.5775	1.47319	741.96	POU2AF1	POU class 2 homeobox associating factor 1
152518	4.99e-05	4.71e-06	0.1669	-4.5773	-0.763752	252.68	NFXL1	nuclear transcription factor, X-box binding like 1
7372	5.02e-05	4.74e-06	0.1189	-4.57579	-0.543885	747.07	UMPS	uridine monophosphate synthetase
93624	5.02e-05	4.75e-06	0.114	4.57571	0.521584	1032.5	TADA2B	transcriptional adaptor 2B
56943	5.02e-05	4.75e-06	0.0984	-4.57568	-0.450232	1248.25	ENY2	ENY2 transcription and export complex 2 subunit
9075	5.04e-05	4.77e-06	0.7818	-4.57487	-3.57672	644.98	CLDN2	claudin 2
84520	5.05e-05	4.77e-06	0.1106	4.57444	0.506133	292.6	GON7	GON7 subunit of KEOPS complex
138162	5.06e-05	4.79e-06	0.3232	-4.57368	-1.47805	16.55	PIERCE1	piercer of microtubule wall 1
106144529	5.07e-05	4.81e-06	0.1701	-4.57312	-0.777718	24.13	GRPEL2-AS1	GRPEL2 antisense RNA 1
79137	5.09e-05	4.83e-06	0.0972	4.57219	0.444453	2987.43	RETREG2	reticulophagy regulator family member 2
23279	5.1e-05	4.83e-06	0.1507	-4.57193	-0.688991	1153.5	NUP160	nucleoporin 160
84803	5.11e-05	4.85e-06	0.3252	4.57121	1.48666	546.21	GPAT3	glycerol-3-phosphate acyltransferase 3
1802	5.11e-05	4.85e-06	0.1365	-4.57101	-0.623753	717.54	DPH2	diphthamide biosynthesis 2
284889	5.11e-05	4.86e-06	0.1881	-4.57095	-0.859602	1821.08	MIF-AS1	MIF antisense RNA 1
2307	5.12e-05	4.86e-06	0.3313	-4.57058	-1.51418	28.33	FOXS1	forkhead box S1
2549	5.13e-05	4.87e-06	0.1564	4.5701	0.714888	982.16	GAB1	GRB2 associated binding protein 1
55565	5.13e-05	4.88e-06	0.1582	4.56998	0.722745	184.1	ZNF821	zinc finger protein 821
80174	5.13e-05	4.88e-06	0.123	-4.56972	-0.562299	179.33	DBF4B	DBF4 zinc finger B
6279	5.13e-05	4.89e-06	0.3881	-4.56948	-1.77332	95.73	S100A8	S100 calcium binding protein A8
27042	5.15e-05	4.91e-06	0.1325	-4.56867	-0.605262	564.02	UTP25	UTP25 small subunit processome component
54541	5.15e-05	4.91e-06	0.2998	-4.56859	-1.36979	1618.36	DDIT4	DNA damage inducible transcript 4
664709	5.15e-05	4.91e-06	0.1381	-4.56846	-0.630841	1040.05	HNRNPA1P10	heterogeneous nuclear ribonucleoprotein A1 pseudogene 10
84777	5.15e-05	4.92e-06	0.2912	-4.56813	-1.33041	43.87	DLGAP1-AS2	DLGAP1 antisense RNA 2
260293	5.15e-05	4.92e-06	0.3771	-4.568	-1.72238	71.4	CYP4X1	cytochrome P450 family 4 subfamily X member 1
5967	5.15e-05	4.93e-06	0.6158	-4.56786	-2.81274	264.33	REG1A	regenerating family member 1 alpha
5887	5.16e-05	4.94e-06	0.1053	-4.56749	-0.480744	4413.21	RAD23B	RAD23 homolog B, nucleotide excision repair protein
55308	5.16e-05	4.94e-06	0.103	-4.56742	-0.470348	947.62	DDX19A	DEAD-box helicase 19A
1271	5.16e-05	4.94e-06	0.5266	4.56712	2.40501	196.94	CNTFR	ciliary neurotrophic factor receptor
1513	5.19e-05	4.97e-06	0.2104	-4.56609	-0.960817	1494.54	CTSK	cathepsin K
26797	5.21e-05	4.99e-06	0.2579	-4.56504	-1.17726	12.82	SNORD52	small nucleolar RNA, C/D box 52
6948	5.23e-05	5.01e-06	0.2373	4.56423	1.08316	887.93	TCN2	transcobalamin 2
3538	5.25e-05	5.04e-06	0.3459	4.56319	1.57829	18033.9	IGLC2	immunoglobulin lambda constant 2
84650	5.26e-05	5.05e-06	0.1844	-4.56254	-0.841542	457.34	EBPL	EBP like
169981	5.26e-05	5.05e-06	0.1872	-4.56253	-0.854223	296.01	SPIN3	spindlin family member 3
3512	5.26e-05	5.06e-06	0.443	4.56227	2.02107	69167	JCHAIN	joining chain of multimeric IgA and IgM
57511	5.26e-05	5.06e-06	0.1228	-4.56214	-0.560145	781.84	COG6	component of oligomeric golgi complex 6
23076	5.26e-05	5.06e-06	0.1215	-4.56225	-0.55439	909.09	RRP1B	ribosomal RNA processing 1B
107986126	5.3e-05	5.1e-06	0.2175	-4.56059	-0.991902	167.54	LOC107986126	uncharacterized LOC107986126
55813	5.31e-05	5.11e-06	0.0888	-4.56006	-0.404787	803.62	UTP6	UTP6 small subunit processome component
6387	5.37e-05	5.17e-06	0.3023	4.55773	1.378	1523.51	CXCL12	C-X-C motif chemokine ligand 12
924	5.37e-05	5.17e-06	0.2776	4.55761	1.2652	236.26	CD7	CD7 molecule
26973	5.37e-05	5.18e-06	0.1547	-4.55733	-0.705031	552.21	CHORDC1	cysteine and histidine rich domain containing 1
55929	5.39e-05	5.21e-06	0.0998	4.55627	0.454853	619.98	DMAP1	DNA methyltransferase 1 associated protein 1
440993	5.39e-05	5.21e-06	0.1631	4.55604	0.743138	141.8	MIR570HG	MIR570 host gene
3791	5.39e-05	5.21e-06	0.2099	-4.55607	-0.956355	544.51	KDR	kinase insert domain receptor
157769	5.39e-05	5.21e-06	0.1408	-4.55602	-0.641278	1293.96	FAM91A1	family with sequence similarity 91 member A1
65258	5.39e-05	5.21e-06	0.1413	4.5561	0.643966	658.76	MPPE1	metallophosphoesterase 1
128344	5.42e-05	5.25e-06	0.4468	-4.5546	-2.03495	20.55	PIFO	primary cilia formation
105378187	5.42e-05	5.25e-06	0.3235	4.55445	1.47355	27.31	LOC105378187
1763	5.44e-05	5.28e-06	0.2509	-4.55353	-1.1426	128.39	DNA2	DNA replication helicase/nuclease 2
29080	5.44e-05	5.28e-06	0.107	-4.55349	-0.48734	302.81	CCDC59	coiled-coil domain containing 59
105376567	5.45e-05	5.29e-06	0.5296	4.55296	2.41106	299.33	LOC105376567	uncharacterized LOC105376567
94241	5.49e-05	5.33e-06	0.1723	4.55146	0.784139	817.8	TP53INP1	tumor protein p53 inducible nuclear protein 1
643327	5.52e-05	5.37e-06	0.2232	4.54995	1.01569	86.97	LOC643327	uncharacterized LOC643327
4282	5.52e-05	5.36e-06	0.191	-4.55004	-0.868945	1799.98	MIF	macrophage migration inhibitory factor
24137	5.52e-05	5.37e-06	0.2878	-4.54994	-1.30936	460.95	KIF4A	kinesin family member 4A
84706	5.54e-05	5.39e-06	0.265	-4.54918	-1.20546	908.58	GPT2	glutamic--pyruvic transaminase 2
105377275	5.58e-05	5.43e-06	0.3531	-4.54728	-1.60575	14.95	LOC105377275	uncharacterized LOC105377275
4796	5.58e-05	5.44e-06	0.1808	-4.54722	-0.822298	504.62	TONSL	tonsoku like, DNA repair protein
57538	5.58e-05	5.43e-06	0.3656	-4.54747	-1.66249	176.61	ALPK3	alpha kinase 3
57526	5.58e-05	5.43e-06	0.2972	4.54738	1.3513	107.39	PCDH19	protocadherin 19
5268	5.59e-05	5.45e-06	0.5541	-4.54652	-2.51922	517.92	SERPINB5	serpin family B member 5
7447	5.61e-05	5.47e-06	0.3627	-4.54583	-1.64889	176.46	VSNL1	visinin like 1
11224	5.61e-05	5.48e-06	0.1544	-4.54554	-0.701924	6729.59	RPL35	ribosomal protein L35
3040	5.61e-05	5.48e-06	0.4161	4.54539	1.89113	187.27	HBA2	hemoglobin subunit alpha 2
3004	5.61e-05	5.48e-06	0.282	4.54549	1.28171	52.41	GZMM	granzyme M
54680	5.61e-05	5.49e-06	0.1162	-4.54522	-0.528359	560.8	ZNHIT6	zinc finger HIT-type containing 6
90139	5.62e-05	5.5e-06	0.3223	-4.54492	-1.46493	482.58	TSPAN18	tetraspanin 18
85441	5.63e-05	5.51e-06	0.1748	-4.54445	-0.794158	1863.7	HELZ2	helicase with zinc finger 2
6157	5.63e-05	5.51e-06	0.0962	-4.54422	-0.437144	12944.2	RPL27A	ribosomal protein L27a
105373077	5.63e-05	5.52e-06	0.2542	4.54411	1.15529	20.94	LOC105373077	uncharacterized LOC105373077
94121	5.64e-05	5.53e-06	0.1474	4.5435	0.669812	558.45	SYTL4	synaptotagmin like 4
57405	5.66e-05	5.55e-06	0.2675	-4.54268	-1.21507	166.2	SPC25	SPC25 component of NDC80 kinetochore complex
1030	5.66e-05	5.56e-06	0.371	4.5426	1.6855	2742.88	CDKN2B	cyclin dependent kinase inhibitor 2B
63922	5.68e-05	5.57e-06	0.2177	-4.54191	-0.988908	527.05	CHTF18	chromosome transmission fidelity factor 18
4846	5.69e-05	5.6e-06	0.2985	-4.54098	-1.35568	364.94	NOS3	nitric oxide synthase 3
4522	5.69e-05	5.6e-06	0.1725	-4.54113	-0.783312	1626.83	MTHFD1	methylenetetrahydrofolate dehydrogenase, cyclohydrolase and formyltetrahydrofolate synthetase 1
105372709	5.69e-05	5.6e-06	0.2837	-4.54109	-1.28816	42.85	LOC105372709	uncharacterized LOC105372709
100132911	5.69e-05	5.6e-06	0.1612	-4.54087	-0.732008	30.69	DPH3P1	diphthamide biosynthesis 3 pseudogene 1
10426	5.7e-05	5.62e-06	0.1388	-4.54015	-0.630215	755.95	TUBGCP3	tubulin gamma complex associated protein 3
63929	5.7e-05	5.62e-06	0.1236	-4.54023	-0.560969	262.61	XPNPEP3	X-prolyl aminopeptidase 3
23271	5.71e-05	5.63e-06	0.1704	-4.5397	-0.773696	485.76	CAMSAP2	calmodulin regulated spectrin associated protein family member 2
114884	5.71e-05	5.64e-06	0.1234	-4.53956	-0.560357	474.42	OSBPL10	oxysterol binding protein like 10
23649	5.71e-05	5.64e-06	0.1618	-4.53953	-0.734373	363.67	POLA2	DNA polymerase alpha 2, accessory subunit
57655	5.72e-05	5.65e-06	0.2162	-4.53908	-0.981178	1231.75	GRAMD1A	GRAM domain containing 1A
53	5.73e-05	5.66e-06	0.1002	4.53856	0.454666	897.82	ACP2	acid phosphatase 2, lysosomal
55833	5.74e-05	5.68e-06	0.1442	-4.53815	-0.654414	1115.82	UBAP2	ubiquitin associated protein 2
10225	5.74e-05	5.68e-06	0.2602	4.53791	1.18084	195.55	CD96	CD96 molecule
1029	5.75e-05	5.69e-06	0.3359	-4.53773	-1.52441	54.98	CDKN2A	cyclin dependent kinase inhibitor 2A
4173	5.78e-05	5.72e-06	0.2236	-4.53639	-1.01425	1802.49	MCM4	minichromosome maintenance complex component 4
6844	5.79e-05	5.73e-06	0.1747	4.53595	0.792394	1110.82	VAMP2	vesicle associated membrane protein 2
84824	5.84e-05	5.79e-06	0.3976	4.53383	1.8028	81.85	FCRLA	Fc receptor like A
10797	5.84e-05	5.8e-06	0.2261	-4.5337	-1.02518	1192.26	MTHFD2	methylenetetrahydrofolate dehydrogenase (NADP+ dependent) 2, methenyltetrahydrofolate cyclohydrolase
54857	5.86e-05	5.81e-06	0.4077	4.53309	1.84807	218.37	GDPD2	glycerophosphodiester phosphodiesterase domain containing 2
28763	5.88e-05	5.84e-06	0.4149	4.53214	1.88029	18.72	IGLVI-70	immunoglobulin lambda variable (I)-70 (pseudogene)
3494	5.88e-05	5.84e-06	0.4907	4.53202	2.22382	104057	IGHA2	immunoglobulin heavy constant alpha 2 (A2m marker)
83874	5.91e-05	5.88e-06	0.1444	4.53075	0.654377	748.08	TBC1D10A	TBC1 domain family member 10A
643236	5.91e-05	5.88e-06	0.4611	4.53061	2.08928	405.95	TMEM72	transmembrane protein 72
92579	5.93e-05	5.9e-06	0.126	-4.52983	-0.570718	865.38	G6PC3	glucose-6-phosphatase catalytic subunit 3
399473	5.95e-05	5.92e-06	0.2941	-4.5292	-1.33199	25.42	SPRED3	sprouty related EVH1 domain containing 3
55341	5.95e-05	5.93e-06	0.0812	-4.52894	-0.367678	1130.6	LSG1	large 60S subunit nuclear export GTPase 1
3039	5.96e-05	5.94e-06	0.416	4.52846	1.88404	180.1	HBA1	hemoglobin subunit alpha 1
51523	5.96e-05	5.95e-06	0.145	-4.5281	-0.656436	1257.07	CXXC5	CXXC finger protein 5
107986696	5.96e-05	5.95e-06	0.1397	-4.52806	-0.632782	99.22	LOC107986696
10137	5.96e-05	5.95e-06	0.1004	-4.52826	-0.454471	1891.52	RBM12	RNA binding motif protein 12
3321	5.98e-05	5.98e-06	0.1314	4.52722	0.59494	1206.25	IGSF3	immunoglobulin superfamily member 3
84294	5.99e-05	5.98e-06	0.1395	-4.52698	-0.631589	403.74	UTP23	UTP23 small subunit processome component
84981	6.03e-05	6.03e-06	0.238	4.52523	1.07689	721.16	MIR22HG	MIR22 host gene
63967	6.04e-05	6.04e-06	0.2562	-4.52507	-1.15912	191.93	CLSPN	claspin
170487	6.05e-05	6.05e-06	0.2637	-4.52462	-1.19328	112.61	ACTL10	actin like 10
8525	6.08e-05	6.09e-06	0.1298	-4.52323	-0.587259	1754.68	DGKZ	diacylglycerol kinase zeta
375704	6.11e-05	6.12e-06	0.3752	4.52206	1.6967	35.29	ENHO	energy homeostasis associated
8801	6.13e-05	6.14e-06	0.1866	4.5214	0.843745	5522.58	SUCLG2	succinate-CoA ligase GDP-forming subunit beta
112267857	6.15e-05	6.16e-06	0.2544	4.52069	1.14988	83.71	LOC112267857	replaced by ID 83699
4337	6.16e-05	6.18e-06	0.2407	4.5202	1.08817	459.75	MOCS1	molybdenum cofactor synthesis 1
100652739	6.17e-05	6.19e-06	0.1788	-4.51965	-0.808311	83.78	RAET1E-AS1	RAET1E antisense RNA 1
1556	6.17e-05	6.19e-06	0.2948	4.5197	1.33227	59.48	CYP2B7P	cytochrome P450 family 2 subfamily B member 7, pseudogene
23382	6.17e-05	6.2e-06	0.3162	4.5194	1.42895	7072.18	AHCYL2	adenosylhomocysteinase like 2
29105	6.17e-05	6.2e-06	0.1117	-4.51942	-0.504901	514.7	CFAP20	cilia and flagella associated protein 20
80117	6.22e-05	6.26e-06	0.3083	4.51734	1.39279	398.02	ARL14	ADP ribosylation factor like GTPase 14
55905	6.22e-05	6.26e-06	0.1227	-4.51733	-0.554275	2546.17	RNF114	ring finger protein 114
54887	6.23e-05	6.28e-06	0.1146	-4.51685	-0.517806	526.35	BLTP3A	bridge-like lipid transfer protein family member 3A
9325	6.23e-05	6.28e-06	0.0879	4.51681	0.397175	674.98	TRIP4	thyroid hormone receptor interactor 4
2193	6.26e-05	6.31e-06	0.1619	-4.51565	-0.731086	1985.51	FARSA	phenylalanyl-tRNA synthetase subunit alpha
414152	6.3e-05	6.36e-06	0.2957	4.51413	1.33461	15.69	C10orf105	chromosome 10 open reading frame 105
28914	6.31e-05	6.37e-06	0.3597	4.51367	1.6237	4044.35	IGKV3-11	immunoglobulin kappa variable 3-11
7916	6.34e-05	6.4e-06	0.1102	-4.51273	-0.497446	6113.98	PRRC2A	proline rich coiled-coil 2A
55793	6.36e-05	6.42e-06	0.1277	4.51203	0.576016	799.72	MINDY1	MINDY lysine 48 deubiquitinase 1
55227	6.36e-05	6.44e-06	0.1545	4.5115	0.697209	1406.67	LRRC1	leucine rich repeat containing 1
9296	6.36e-05	6.44e-06	0.1643	-4.51149	-0.741233	1527.94	ATP6V1F	ATPase H+ transporting V1 subunit F
7247	6.37e-05	6.44e-06	0.0991	-4.51126	-0.447289	1718.72	TSN	translin
255738	6.38e-05	6.46e-06	0.4339	-4.51077	-1.95719	576.37	PCSK9	proprotein convertase subtilisin/kexin type 9
89866	6.38e-05	6.46e-06	0.2478	-4.51058	-1.11767	230.28	SEC16B	SEC16 homolog B, endoplasmic reticulum export factor
58472	6.38e-05	6.46e-06	0.2118	4.51084	0.955346	4997.25	SQOR	sulfide quinone oxidoreductase
9493	6.38e-05	6.47e-06	0.2663	-4.51056	-1.2011	299.37	KIF23	kinesin family member 23
53827	6.38e-05	6.48e-06	0.288	-4.51016	-1.29889	1124.06	FXYD5	FXYD domain containing ion transport regulator 5
79913	6.39e-05	6.48e-06	0.1337	-4.51003	-0.6029	264.21	ACTR5	actin related protein 5
51719	6.4e-05	6.5e-06	0.1132	4.50947	0.510534	2675.24	CAB39	calcium binding protein 39
3181	6.42e-05	6.52e-06	0.0942	-4.50879	-0.424717	19558.7	HNRNPA2B1	heterogeneous nuclear ribonucleoprotein A2/B1
92609	6.42e-05	6.53e-06	0.1077	-4.50843	-0.485425	981.64	TIMM50	translocase of inner mitochondrial membrane 50
90025	6.43e-05	6.54e-06	0.1682	-4.50798	-0.758028	65.2	UBE3D	ubiquitin protein ligase E3D
441430	6.45e-05	6.57e-06	0.3603	4.50726	1.62398	13.19	ANKRD20A2P	ankyrin repeat domain 20 family member A2, pseudogene
916	6.45e-05	6.57e-06	0.2366	4.5072	1.0665	337.53	CD3E	CD3 epsilon subunit of T-cell receptor complex
10127	6.47e-05	6.59e-06	0.0946	-4.5064	-0.426131	891.41	ZNF263	zinc finger protein 263
3068	6.51e-05	6.64e-06	0.1499	-4.50497	-0.675265	7391.92	HDGF	heparin binding growth factor
23028	6.51e-05	6.64e-06	0.1097	-4.50477	-0.494086	1787.3	KDM1A	lysine demethylase 1A
554282	6.58e-05	6.71e-06	0.2597	-4.50264	-1.16917	47.16	FAM72C	family with sequence similarity 72 member C
51246	6.58e-05	6.72e-06	0.13	-4.50233	-0.585344	2788.51	SHISA5	shisa family member 5
4092	6.62e-05	6.76e-06	0.193	4.50096	0.868784	1132.22	SMAD7	SMAD family member 7
7837	6.68e-05	6.83e-06	0.2791	-4.49888	-1.25557	2023.4	PXDN	peroxidasin
105369890	6.68e-05	6.83e-06	0.3943	4.49877	1.7738	31.03	LOC105369890	uncharacterized LOC105369890
285758	6.69e-05	6.85e-06	0.2743	4.49815	1.23381	61.06	MROCKI	MARCKS cis regulating lncRNA promoter of cytokines and inflammation
284217	6.69e-05	6.85e-06	0.3503	4.49825	1.57586	380.19	LAMA1	laminin subunit alpha 1
9525	6.69e-05	6.85e-06	0.1313	4.49818	0.590534	2202.85	VPS4B	vacuolar protein sorting 4 homolog B
8027	6.74e-05	6.9e-06	0.1232	-4.49664	-0.553813	448.17	STAM	signal transducing adaptor molecule
85450	6.75e-05	6.92e-06	0.1943	-4.49601	-0.873539	430.76	ITPRIP	inositol 1,4,5-trisphosphate receptor interacting protein
100533179	6.76e-05	6.93e-06	0.1036	-4.49587	-0.465989	378.56	UBE2F-SCLY	UBE2F-SCLY readthrough (NMD candidate)
54511	6.76e-05	6.94e-06	0.3303	4.49565	1.48473	11.92	HMGCLL1	3-hydroxymethyl-3-methylglutaryl-CoA lyase like 1
2956	6.76e-05	6.94e-06	0.1297	-4.4954	-0.5831	929.97	MSH6	mutS homolog 6
6839	6.76e-05	6.95e-06	0.1779	-4.49524	-0.799846	256.42	SUV39H1	SUV39H1 histone lysine methyltransferase
100128511	6.77e-05	6.96e-06	0.301	-4.49489	-1.35305	18.52	NEBL-AS1	NEBL antisense RNA 1
57217	6.82e-05	7.02e-06	0.1201	4.49306	0.539409	1346.54	TTC7A	tetratricopeptide repeat domain 7A
102724153	6.82e-05	7.02e-06	0.3436	4.49313	1.54375	129.13	FLVCR2-AS1	FLVCR2 antisense RNA 1
11140	6.82e-05	7.02e-06	0.1092	-4.49297	-0.490527	4540.39	CDC37	cell division cycle 37, HSP90 cochaperone
1902	6.83e-05	7.03e-06	0.1999	4.49265	0.89827	526.61	LPAR1	lysophosphatidic acid receptor 1
10605	6.83e-05	7.04e-06	0.1077	-4.49243	-0.484	1522.48	PAIP1	poly(A) binding protein interacting protein 1
10212	6.84e-05	7.05e-06	0.1501	-4.49219	-0.674232	1586.04	DDX39A	DExD-box helicase 39A
8110	6.87e-05	7.08e-06	0.3052	4.49122	1.37062	149.3	DPF3	double PHD fingers 3
51569	6.87e-05	7.09e-06	0.1195	-4.49103	-0.536647	1913.63	UFM1	ubiquitin fold modifier 1
382	6.87e-05	7.09e-06	0.105	4.49093	0.471331	4448.91	ARF6	ADP ribosylation factor 6
701	6.87e-05	7.1e-06	0.2811	-4.4908	-1.26224	399.77	BUB1B	BUB1 mitotic checkpoint serine/threonine kinase B
102724023	6.87e-05	7.1e-06	0.1175	4.49074	0.527827	1388.58	LOC102724023	glutamine amidotransferase class 1 domain containing 3B
56672	6.91e-05	7.14e-06	0.1119	-4.48939	-0.502198	332.27	AKIP1	A-kinase interacting protein 1
152206	6.91e-05	7.15e-06	0.2817	4.48922	1.26448	39.34	CCDC13	coiled-coil domain containing 13
28832	6.93e-05	7.18e-06	0.328	4.4884	1.47213	1946.36	IGLJ2	immunoglobulin lambda joining 2
285972	6.95e-05	7.2e-06	0.2927	4.48773	1.31358	59.28	LINC00996	long intergenic non-protein coding RNA 996
57508	6.95e-05	7.2e-06	0.1124	-4.48777	-0.504338	323.05	INTS2	integrator complex subunit 2
54584	6.96e-05	7.22e-06	0.1753	-4.48713	-0.786408	115.64	GNB1L	G protein subunit beta 1 like
23171	6.99e-05	7.25e-06	0.1821	4.48621	0.816915	2079.91	GPD1L	glycerol-3-phosphate dehydrogenase 1 like
285172	7.02e-05	7.29e-06	0.1302	4.48514	0.584125	702.65	HYCC2	hyccin PI4KA lipid kinase complex subunit 2
55120	7.07e-05	7.35e-06	0.0878	-4.48329	-0.393809	290.26	FANCL	FA complementation group L
10202	7.07e-05	7.35e-06	0.4624	-4.48322	-2.07291	18.78	DHRS2	dehydrogenase/reductase 2
220	7.07e-05	7.35e-06	0.2439	-4.48337	-1.09341	427.54	ALDH1A3	aldehyde dehydrogenase 1 family member A3
28831	7.07e-05	7.35e-06	0.3663	4.48323	1.64215	343.92	IGLJ3	immunoglobulin lambda joining 3
8372	7.08e-05	7.36e-06	0.1923	-4.48292	-0.861975	82	HYAL3	hyaluronidase 3
51204	7.11e-05	7.4e-06	0.0953	4.48182	0.427286	544.9	TACO1	translational activator of cytochrome c oxidase I
55153	7.13e-05	7.42e-06	0.1003	-4.48114	-0.44926	858.02	SDAD1	SDA1 domain containing 1
10592	7.16e-05	7.46e-06	0.1919	-4.4802	-0.859918	793.11	SMC2	structural maintenance of chromosomes 2
482	7.18e-05	7.48e-06	0.3135	4.47951	1.40442	50.65	ATP1B2	ATPase Na+/K+ transporting subunit beta 2
137209	7.21e-05	7.52e-06	0.2335	-4.47849	-1.04594	67.97	ZNF572	zinc finger protein 572
930	7.23e-05	7.55e-06	0.343	4.4776	1.53564	106.55	CD19	CD19 molecule
3579	7.25e-05	7.57e-06	0.3836	-4.4769	-1.71715	40.79	CXCR2	C-X-C motif chemokine receptor 2
221908	7.31e-05	7.63e-06	0.1336	-4.47523	-0.597912	204.19	PPP1R35	protein phosphatase 1 regulatory subunit 35
91947	7.31e-05	7.64e-06	0.2075	4.47501	0.928735	1191.97	ARRDC4	arrestin domain containing 4
10628	7.31e-05	7.65e-06	0.2076	4.47489	0.928939	17373.7	TXNIP	thioredoxin interacting protein
2786	7.36e-05	7.7e-06	0.4369	-4.47342	-1.95443	335.36	GNG4	G protein subunit gamma 4
8897	7.36e-05	7.71e-06	0.0901	4.47309	0.402833	1414.64	MTMR3	myotubularin related protein 3
102723344	7.4e-05	7.75e-06	0.3779	4.47185	1.69005	88.84	LINC02568	long intergenic non-protein coding RNA 2568
105378569	7.41e-05	7.77e-06	0.3321	4.47144	1.48497	33.44	LOC105378569	uncharacterized LOC105378569
84705	7.43e-05	7.79e-06	0.1139	-4.47082	-0.509323	399.96	GTPBP3	GTP binding protein 3, mitochondrial
140700	7.45e-05	7.82e-06	0.1718	-4.47014	-0.767875	215.28	SAMD10	sterile alpha motif domain containing 10
149986	7.53e-05	7.9e-06	0.1408	-4.4679	-0.628915	1360.51	LSM14B	LSM family member 14B
64792	7.53e-05	7.91e-06	0.1923	-4.46769	-0.859245	249.24	IFT22	intraflagellar transport 22
51499	7.53e-05	7.91e-06	0.0807	-4.46754	-0.360737	415.95	TRIAP1	TP53 regulated inhibitor of apoptosis 1
9904	7.55e-05	7.94e-06	0.09	-4.46684	-0.402108	703.82	RBM19	RNA binding motif protein 19
81873	7.58e-05	7.97e-06	0.1138	-4.46596	-0.508104	1055.65	ARPC5L	actin related protein 2/3 complex subunit 5 like
3251	7.58e-05	7.97e-06	0.1825	-4.46607	-0.815113	527.63	HPRT1	hypoxanthine phosphoribosyltransferase 1
64921	7.58e-05	7.98e-06	0.2014	4.46574	0.899529	730.35	CASD1	CAS1 domain containing 1
270	7.59e-05	8e-06	0.4968	4.46519	2.21814	82.61	AMPD1	adenosine monophosphate deaminase 1
200765	7.59e-05	8e-06	0.1918	-4.46526	-0.856448	89.89	TIGD1	tigger transposable element derived 1
642475	7.59e-05	7.99e-06	0.3573	-4.46537	-1.59534	393.83	MROH6	maestro heat like repeat family member 6
84262	7.61e-05	8.03e-06	0.1507	-4.4644	-0.67293	434.03	PSMG3	proteasome assembly chaperone 3
79656	7.63e-05	8.05e-06	0.3381	4.46392	1.50933	30.89	BEND5	BEN domain containing 5
100507421	7.64e-05	8.06e-06	0.4212	-4.46347	-1.88012	111.39	TMEM178B	transmembrane protein 178B
1469	7.66e-05	8.1e-06	0.8226	-4.46265	-3.67118	358.11	CST1	cystatin SN
7164	7.69e-05	8.13e-06	0.2732	-4.46179	-1.21911	365	TPD52L1	TPD52 like 1
10138	7.72e-05	8.16e-06	0.0925	-4.46082	-0.412758	193.53	YAF2	YY1 associated factor 2
51067	7.72e-05	8.17e-06	0.0976	-4.46066	-0.435333	484.99	YARS2	tyrosyl-tRNA synthetase 2
[truncated: 16,895 more rows]

## Sheet: Sheet1
Symbol	pvalue	log2FoldChange
INHBA	1.75e-27	-4.95419
COL11A1	2.08e-27	-5.39121
COL10A1	9.63e-27	-6.08511
ADAM12	3.56e-26	-4.12562
ETV4	2.11e-24	-4.22058
CTHRC1	6.47e-23	-3.94424
CLDN1	9.48e-23	-4.10782
FAP	4.07e-22	-3.95677
SIM2	1.54e-21	-4.80989
MMP1	9.15e-21	-5.10027
CEMIP	1.15e-20	-3.7843
ADAMTS12	1.72e-20	-3.3389
WTAPP1	8.4e-20	-4.79943
BEST4	1.01e-19	4.40183
BMAL2	1.19e-18	-1.93707
OTOP3	1.93e-18	5.00857
KRT17	3.05e-18	-5.34188
FOXQ1	4.29e-18	-4.59023
TNFRSF12A	1.87e-17	-2.59539
OLR1	1.97e-17	-3.78182
CCAT1	4.85e-17	-4.01689
CA7	6.34e-17	3.89321
SPIB	1.1e-16	3.44756
HECW2	1.58e-16	-1.71995
KIF26B	1.68e-16	-3.19328
MTHFD1L	1.69e-16	-2.09486
ADAMTS2	3.69e-16	-2.59305
SLC6A6	4.67e-16	-2.21311
EPOP	5.63e-16	-2.89446
AQP9	1.01e-15	-3.18196
SLC11A1	1.23e-15	-2.73727
ANOS1	1.86e-15	-2.72908
TEAD4	1.98e-15	-1.87669
LOC105379189	2.22e-15	-2.24057
LRP8	2.29e-15	-2.27247
CXCL8	3.05e-15	-3.3813
SLCO4A1	3.73e-15	-2.6619
MATCAP2	4.12e-15	-1.83281
RCN1	4.28e-15	-1.26907
SLCO4A1-AS1	4.76e-15	-2.54865
PDPN	6.62e-15	-2.21891
MMP7	1.04e-14	-5.56739
COL1A1	1.04e-14	-3.06697
AJUBA	1.14e-14	-2.25897
HILPDA	1.39e-14	-2.15294
SFRP4	1.41e-14	-4.0107
TPM4	1.64e-14	-1.02528
STC2	1.84e-14	-3.36116
TREM1	2e-14	-3.33262
MMP3	2.15e-14	-5.05892
ESM1	2.41e-14	-4.27336
UBFD1	2.44e-14	-0.752793
PNO1	2.55e-14	-1.10711
CA9	2.78e-14	-4.27916
CCN4	3.13e-14	-2.92617
OTOP2	3.14e-14	4.59041
COL8A1	3.57e-14	-2.7911
STC1	3.94e-14	-2.61518
MMP11	4.48e-14	-3.3091
DSC3	4.64e-14	-4.1117
EGFL6	5.46e-14	-3.78795
CDH3	5.78e-14	-4.02422
TGFBI	6.49e-14	-2.11129
ZNF469	6.51e-14	-2.34453
LDLRAD3	8.64e-14	-1.69901
PRR7	9.74e-14	-1.92391
ANLN	1.1e-13	-2.29639
ITGBL1	1.12e-13	-2.67754
NFE2L3	1.36e-13	-2.30642
SULF1	1.49e-13	-2.56126
FIBIN	1.51e-13	-2.07666
MDFI	1.58e-13	-2.76176
SLC39A10	1.65e-13	-1.37936
MILIP	1.83e-13	-2.14903
HOMER1	2.08e-13	-1.99779
COL5A2	2.56e-13	-2.00447
GRIP2	2.73e-13	-1.81244
SSB	3.03e-13	-0.855296
UNC5C	3.14e-13	1.67166
ATP11A	3.3e-13	-1.79945
ACSL6	3.63e-13	-3.46643
H19	3.67e-13	-3.43349
CCDC113	3.72e-13	-1.58401
GFI1B	4.71e-13	1.97407
LOC102724852	4.74e-13	-3.42905
PELATON	5.49e-13	-2.0707
ADAMTS6	5.52e-13	-2.01304
ATG9B	7.02e-13	-2.25223
PRECSIT	7.31e-13	-2.53629
XPO5	7.41e-13	-1.16657
C10orf55	7.6e-13	-1.90707
DSCC1	8e-13	-1.92935
PLAU	8.13e-13	-1.94305
MFAP2	9.44e-13	-2.39422
PDX1	9.61e-13	-3.85886
SLC6A20	1.08e-12	-4.00495
KIAA1549	1.09e-12	-1.89043
FUT1	1.09e-12	-2.13957
CGREF1	1.14e-12	-2.28939
WDR77	1.15e-12	-1.12663
S100A11	1.24e-12	-1.61232
ABCG2	1.24e-12	2.66359
ASPHD1	1.27e-12	-1.72217
SLC7A5	1.29e-12	-2.42966
BGN	1.31e-12	-2.80641
CSE1L	1.34e-12	-1.39656
SPP1	1.42e-12	-3.66978
PPM1H	1.44e-12	-1.74398
UTP4	1.44e-12	-1.06792
MAPK15	1.51e-12	-2.80955
CAD	1.54e-12	-1.02763
KLHL35	1.8e-12	-2.56139
PMAIP1	1.86e-12	-1.55386
ZC3HAV1L	1.96e-12	-1.40937
PHLPP2	2.3e-12	1.72357
SNTB1	2.6e-12	-1.63241
LARGE2	2.79e-12	-3.20549
FCGR3A	3.05e-12	-2.08234
LZTS1	3.55e-12	-2.29937
RIPK2	3.81e-12	-1.36269
NUDCD1	4.13e-12	-1.34842
GRIN2D	4.21e-12	-3.37372
VWA2	4.75e-12	-2.82002
SHROOM4	4.78e-12	-1.70542
PHLDA1	4.91e-12	-2.08337
BYSL	5.27e-12	-1.3199
TBC1D16	5.35e-12	-1.17513
STK31	5.62e-12	-3.24665
F2R	6.44e-12	-1.22353
TG	6.48e-12	-3.35454
DUXAP9	6.67e-12	-3.94361
MRGBP	6.67e-12	-1.15449
CCT6A	6.79e-12	-1.13194
LOC105375728	7.14e-12	-1.87889
TTYH3	7.34e-12	-1.39775
PTH1R	7.49e-12	1.70539
CDC14A	7.59e-12	1.32148
FAM83H-AS1	8.01e-12	-2.23113
CDK4	8.3e-12	-0.979716
PRSS33	8.94e-12	-3.53507
PKP4	1.01e-11	-0.647783
ANGPT2	1.03e-11	-1.9329
LOC105376806	1.04e-11	-2.39143
MET	1.04e-11	-1.38883
MRPL17	1.11e-11	-0.944595
SALL4	1.16e-11	-3.26131
ALKAL1	1.18e-11	-3.09815
OSM	1.2e-11	-2.80793
TRIM29	1.21e-11	-3.45994
INTS13	1.25e-11	-1.03063
GTF2IRD1	1.3e-11	-1.75429
ZFAS1	1.37e-11	-1.26297
TESC	1.43e-11	-2.72959
TMEM132A	1.47e-11	-1.88067
CFAP251	1.48e-11	-2.1069
EDNRA	1.56e-11	-2.05543
PPIL1	1.6e-11	-1.08378
PRPF4	1.6e-11	-0.834914
STRIP2	1.61e-11	-2.53069
UGGT2	1.63e-11	-1.14075
MEX3A	1.64e-11	-2.65303
PKP1	1.64e-11	-3.05573
PODXL	1.71e-11	-1.17787
GDPD5	1.85e-11	-2.0669
CBLL1	1.9e-11	1.03177
NPFFR1	1.91e-11	-2.66961
PRDX6	1.95e-11	0.994645
ZBTB12	2e-11	-1.35886
GART	2.05e-11	-0.901073
LINC00092	2.11e-11	1.9592
CDK2	2.26e-11	-0.940297
CEBPB	2.34e-11	-1.2835
LOC100507002	2.36e-11	1.27796
FJX1	2.39e-11	-2.45702
FKBP10	2.74e-11	-1.92075
COL1A2	3.07e-11	-2.15302
SH3TC2	3.12e-11	-2.43798
NUFIP1	3.39e-11	-1.30199
EVA1A	3.43e-11	-2.43087
SNHG15	3.51e-11	-1.35992
PSPH	3.56e-11	-1.26154
FAM89A	3.58e-11	-1.42422
RFC3	3.74e-11	-1.75974
CEL	3.98e-11	-3.77321
PCDH17	4.19e-11	-1.69131
PRMT3	4.42e-11	-1.14026
DARS1	4.43e-11	-0.958131
RPGRIP1L	4.9e-11	-1.25161
KLK10	4.95e-11	-3.98348
EMSLR	4.96e-11	-2.82443
METTL1	5.33e-11	-1.00693
SLC35G1	5.37e-11	1.25522
DCUN1D5	6.29e-11	-0.990496
MATN3	6.48e-11	-2.4629
TLR9	7.04e-11	1.4266
SLC36A1	7.16e-11	1.43813
IARS1	7.18e-11	-1.11729
ECT2	7.65e-11	-1.56937
SULT1A1	7.79e-11	1.58192
POLR1A	7.82e-11	-0.862563
KCNJ15	8.38e-11	-3.20991
PTP4A3	8.39e-11	-2.26446
MSX1	8.62e-11	-2.78331
TAF1A	8.68e-11	-0.834151
ZNF239	8.89e-11	-1.64148
CLEC9A	8.99e-11	1.8339
GARS1	9.17e-11	-1.09391
CPXM1	9.49e-11	-2.49326
LOC100507156	9.5e-11	-1.91069
ZDHHC7	1e-10	0.518664
PUS7	1.01e-10	-1.51382
XPOT	1.01e-10	-0.9924
TNC	1.02e-10	-2.73308
SELE	1.04e-10	-3.21435
CPNE7	1.07e-10	-3.64706
RAD54B	1.08e-10	-1.58569
PAQR4	1.09e-10	-1.54988
SPECC1L	1.16e-10	0.887419
CELSR3	1.17e-10	-1.90957
YEATS2	1.22e-10	-0.739043
DCAF13	1.24e-10	-1.23133
S100A2	1.3e-10	-3.38584
TRIP13	1.33e-10	-1.98194
MZT1	1.36e-10	-1.38162
TRIB3	1.38e-10	-2.43131
VCAN	1.39e-10	-1.39629
GNA13	1.39e-10	0.694099
CBX3	1.42e-10	-1.16329
CLMAT3	1.48e-10	-2.0831
HTR1D	1.57e-10	-3.75422
MACC1	1.59e-10	-2.22414
PSAT1	1.6e-10	-2.01725
LUZP2	1.61e-10	2.19575
DPY19L1	1.64e-10	-1.00967
CCND1	1.72e-10	-1.17719
SNAI1	1.75e-10	-2.07942
NAT10	1.76e-10	-1.04251
TACSTD2	1.79e-10	-2.8599
NME1	1.79e-10	-1.25218
OGFOD1	1.83e-10	-0.691522
RASAL2	1.84e-10	-0.760786
ANPEP	1.85e-10	3.14935
MCM6	1.86e-10	-1.05598
P4HA3	1.94e-10	-2.76396
BOD1	1.95e-10	-0.596211
NIT2	1.98e-10	-0.658845
JAG2	1.98e-10	-1.46173
TPD52L2	2.12e-10	-0.788257
UHRF1	2.25e-10	-1.76036
MMP14	2.26e-10	-1.42369
RPP40	2.29e-10	-1.32058
CPNE5	2.31e-10	1.25464
LOC107984567	2.34e-10	-2.02402
SHISA2	2.39e-10	-2.45959
POLR2D	2.42e-10	-0.610502
WDR43	2.47e-10	-1.04559
CMSS1	2.48e-10	-1.27809
ZFP69B	2.49e-10	-1.2168
CDH11	2.58e-10	-1.42588
HAUS6	2.72e-10	-0.97907
ASCL2	2.78e-10	-2.67374
DKC1	2.79e-10	-1.16117
XRCC2	2.85e-10	-1.9464
RRP9	2.89e-10	-0.97165
PLIN1	2.92e-10	2.79754
RRP12	2.93e-10	-1.20834
CBX2	3.02e-10	-2.36161
TOMM34	3.19e-10	-1.49288
ZSWIM4	3.21e-10	-1.1638
GRAMD2B	3.29e-10	1.03402
BHLHE40	3.38e-10	-1.30289
EPHB4	3.4e-10	-1.04006
SPECC1L-ADORA2A	3.67e-10	0.918253
DGAT2	3.78e-10	-1.95347
SF3B3	3.81e-10	-0.930784
ACLY	3.86e-10	-0.685556
SLC25A32	3.88e-10	-0.982935
TCOF1	3.91e-10	-0.964562
RHPN1	3.95e-10	-1.89103
CHSY3	4.01e-10	-1.66041
LOC101927668	4.1e-10	-2.02265
LYRM4-AS1	4.29e-10	-1.1931
LIPC	4.31e-10	2.30351
HAPLN3	4.35e-10	-1.59017
THBS2	4.38e-10	-2.85205
CD163L1	4.44e-10	2.04353
HSP90AB1	4.46e-10	-1.29695
ITGA11	4.56e-10	-1.85607
DUSP4	4.58e-10	-2.07495
WDR75	4.61e-10	-0.79493
PPAT	4.89e-10	-1.32344
ORC6	5.04e-10	-1.74936
IFRD2	5.24e-10	-0.910453
ROBO2	5.25e-10	-2.09051
TEX10	5.33e-10	-1.01693
RNF152	5.41e-10	1.73978
GPR180	5.74e-10	-0.996828
SPARC	5.76e-10	-2.02296
C2CD4A	5.76e-10	-2.85869
MINDY4	5.92e-10	-1.13253
ATAD2	6.18e-10	-1.54345
PEX26	6.75e-10	1.31774
ARPIN-AP3S2	6.76e-10	0.789421
EEF1E1	6.94e-10	-1.03526
NEK5	7.04e-10	-1.47974
PSMD14	7.1e-10	-0.845388
COL12A1	7.23e-10	-2.02178
CPSF3	7.76e-10	-0.739488
NBPF10	7.79e-10	0.798389
TTC26	7.96e-10	-1.38139
CIBAR1	8.17e-10	-1.06596
ELFN1-AS1	8.18e-10	-3.45727
NOP58	8.21e-10	-1.0033
NELFCD	8.25e-10	-1.16619
IL16	8.5e-10	1.14651
SLC22A5	8.56e-10	1.28551
E2F3	8.64e-10	-0.972911
TESK2	8.74e-10	1.08295
CFI	8.8e-10	-1.96259
OLA1	9.13e-10	-0.844668
PDCD2L	9.25e-10	-1.0809
LOXL2	9.47e-10	-1.9168
TRHDE	9.5e-10	1.69277
EIF2S2	9.71e-10	-1.02237
LINC01979	9.73e-10	-2.31877
COL3A1	9.78e-10	-2.03663
CKAP2	9.9e-10	-1.5375
CDC6	1.01e-09	-1.59498
ADGRB1	1.02e-09	1.37418
RAE1	1.05e-09	-1.08658
HLCS	1.06e-09	-0.641608
ANXA3	1.06e-09	-1.36073
SLC25A23	1.09e-09	0.962782
HYAL2	1.12e-09	-0.86712
PRSS54	1.14e-09	-1.56556
NANP	1.15e-09	-1.38592
ENC1	1.17e-09	-1.26693
E2F1	1.17e-09	-1.43943
GGT8P	1.19e-09	2.24909
KCTD9	1.2e-09	0.868404
STRAP	1.21e-09	-0.729829
KCNJ8	1.21e-09	-1.62129
SH3PXD2B	1.26e-09	-1.1972
TP53INP2	1.28e-09	1.42397
MCM3	1.3e-09	-1.01152
LOC112268294	1.31e-09	1.07823
SPPL2A	1.35e-09	1.02036
PYCR3	1.35e-09	-1.1625
SPTBN2	1.37e-09	-1.94613
PPA1	1.38e-09	-1.09643
USP31	1.39e-09	-0.763469
AHCY	1.42e-09	-1.26885
WNT5A	1.44e-09	-1.48488
HAGHL	1.47e-09	-1.78938
ERFE	1.49e-09	-2.52794
PIBF1	1.49e-09	-0.773586
CLEC3B	1.51e-09	2.15703
TNFAIP6	1.52e-09	-2.14589
TXNRD3	1.52e-09	-0.951113
ZMYND19	1.52e-09	-0.988257
PKP4-AS1	1.53e-09	-0.611402
TIMP1	1.56e-09	-1.79153
TPX2	1.57e-09	-1.93232
GTPBP4	1.58e-09	-0.989342
RAMP1	1.6e-09	-2.80143
GGCT	1.62e-09	-1.21585
NKRF	1.62e-09	-1.08993
CKMT2	1.64e-09	-2.76792
PACC1	1.65e-09	-1.20439
MYC	1.65e-09	-1.78727
LOC105373582	1.66e-09	-2.42935
LOC105373791	1.68e-09	-2.09155
UTP20	1.7e-09	-0.906804
STIP1	1.72e-09	-0.820529
STAP1	1.75e-09	1.76909
ACTN1	1.85e-09	-1.21358
MORF4L2	1.88e-09	-0.691475
COL7A1	1.9e-09	-1.84025
LYAR	1.91e-09	-1.07871
CALU	1.92e-09	-1.16585
ELOC	1.92e-09	-0.697865
IQSEC3-AS1	1.93e-09	-2.26108
MEMO1	1.94e-09	-0.54468
PDCD5	1.95e-09	-0.851996
PAK1IP1	1.97e-09	-0.890668
GRINA	1.99e-09	-1.1405
ZZEF1	2.01e-09	1.05051
DBNDD1	2.08e-09	-1.82306
RUNX1	2.11e-09	-1.1427
ILDR2	2.15e-09	-1.71412
RGS16	2.21e-09	-1.74277
TWNK	2.26e-09	-1.10917
NOP2	2.27e-09	-1.01078
PDE8A	2.28e-09	0.976794
POU5F1B	2.31e-09	-2.52028
METTL5	2.34e-09	-0.664723
SERPINH1	2.37e-09	-1.28282
NEBL	2.39e-09	-1.78465
SMARCC1	2.4e-09	-0.831607
CLCA4-AS1	2.41e-09	3.08482
HP09053	2.42e-09	-1.282
HIGD1A	2.47e-09	1.12982
CYP2D6	2.47e-09	0.991351
SSBP1	2.52e-09	-0.762564
FUCA1	2.57e-09	1.23271
DDX21	2.58e-09	-1.32485
JADE3	2.6e-09	-1.21171
UTP14A	2.63e-09	-1.07541
PRRX1	2.71e-09	-1.76911
NUP188	2.79e-09	-0.794203
PFDN6	2.8e-09	-0.699988
SLC22A3	2.84e-09	-2.3544
LOC102724146	2.85e-09	-0.725553
CCNYL1	2.89e-09	0.846075
SOX4	2.94e-09	-1.32919
EIF3B	2.94e-09	-1.09298
PALB2	2.94e-09	-0.855355
LINC03040	2.99e-09	-3.55465
TOMM6	3.04e-09	-0.731143
ARMC10	3.06e-09	-0.851808
GYG1	3.09e-09	-0.790678
FPR1	3.1e-09	-1.99368
LY9	3.11e-09	1.79349
MCM10	3.12e-09	-1.85676
DDX10	3.13e-09	-0.938266
ELFN1	3.2e-09	-1.8798
PAG1	3.21e-09	1.14685
SLC7A1	3.22e-09	-1.33281
DSG4	3.22e-09	-1.89845
CBFB	3.23e-09	-0.974983
ITGA2	3.28e-09	-1.47869
SPINDOC	3.28e-09	-1.32932
NOL6	3.33e-09	-1.01442
BRCA2	3.34e-09	-1.65583
NUP43	3.41e-09	-0.719454
AP3S2	3.46e-09	0.837385
POLR1F	3.47e-09	-0.915176
SMPDL3A	3.49e-09	1.67306
POP1	3.51e-09	-1.2818
EGLN1	3.54e-09	0.582692
IFITM3	3.62e-09	-1.56045
LIPG	3.68e-09	-1.18245
FGFRL1	3.7e-09	-1.15898
MTBP	3.75e-09	-1.43255
SPDL1	3.84e-09	-1.04531
APLN	3.85e-09	-2.57337
MXI1	3.92e-09	1.03161
GNA11	3.93e-09	0.959407
NIFK	4.01e-09	-0.872084
GLTP	4.01e-09	1.00786
SERPINE1	4.05e-09	-3.03375
GINS1	4.09e-09	-1.7471
SLC5A11	4.12e-09	2.79706
PRKG2	4.14e-09	2.1939
C3orf80	4.16e-09	-1.92362
RGS13	4.25e-09	1.93647
SNRPD2	4.28e-09	-0.586438
EXOSC8	4.31e-09	-0.908262
BOP1	4.4e-09	-1.1845
RRS1	4.41e-09	-1.20709
GLRX3	4.45e-09	-0.673476
AGO2	4.48e-09	-0.931733
COL4A1	4.52e-09	-2.13237
BRIX1	4.54e-09	-1.10177
CNNM2	4.7e-09	0.75923
NOLC1	4.72e-09	-1.00872
E2F6	4.73e-09	-0.720528
ACTR3B	4.74e-09	-1.04456
FAM86C1P	4.8e-09	-0.66867
WDR12	4.99e-09	-0.894412
MIER3	5.04e-09	1.26431
MIR3606	5.05e-09	-1.99758
PUM3	5.09e-09	-0.96625
GTF2F2	5.15e-09	-1.11932
TGIF2	5.31e-09	-1.53858
TM4SF1	5.38e-09	-1.25483
DNAH14	5.41e-09	-1.16038
MSX2	5.42e-09	-3.41794
PMEPA1	5.46e-09	-1.75536
CADPS	5.61e-09	-1.73447
NKILA	5.62e-09	-1.55281
RUVBL1	5.64e-09	-0.831646
IL6	5.65e-09	-3.10023
DDX56	5.65e-09	-0.823559
HSPH1	5.65e-09	-1.48071
NMD3	5.66e-09	-0.690927
ACTL6A	5.78e-09	-0.747158
PRKDC	5.78e-09	-1.18596
DNAJC2	5.93e-09	-0.921344
FOSL1	6.04e-09	-3.09045
SPHK1	6.1e-09	-1.7524
IPO7	6.15e-09	-0.873628
CHEK1	6.18e-09	-1.11613
SLC5A6	6.21e-09	-1.31679
YTHDF1	6.21e-09	-0.83004
PTK2B	6.3e-09	0.907409
SET	6.39e-09	-0.847557
SPNS2	6.43e-09	-1.3416
TMEM182	6.84e-09	-0.744166
PLCL2	6.85e-09	1.48879
ENTR1	6.86e-09	-0.797238
IGF2BP3	7.06e-09	-3.52969
CCT4	7.08e-09	-0.809279
ZBTB7B	7.1e-09	0.894185
DUSP14	7.11e-09	-1.64195
RPAP3	7.16e-09	-0.617166
PTGDR2	7.25e-09	1.40915
PUS1	7.31e-09	-0.814256
UBAP2L	7.37e-09	-0.673798
GRIN2B	7.4e-09	-2.14057
MAGOHB	7.44e-09	-0.798479
PANO1	7.52e-09	-1.21818
LOC105375751	7.57e-09	-1.22259
LOC107986852	7.62e-09	-1.75131
IL1B	7.65e-09	-2.49806
CELP	7.76e-09	-2.87216
FCGR1A	7.79e-09	-1.70706
RAN	7.85e-09	-0.820507
URB2	7.87e-09	-1.08508
LOC105369724	7.91e-09	2.6021
UNC5CL	8.06e-09	-1.91646
CHRDL2	8.11e-09	-3.53986
CCT3	8.24e-09	-0.936602
DNAJC10	8.27e-09	-0.848155
URB1	8.28e-09	-0.988236
LINC00920	8.29e-09	-1.40856
CCDC86	8.33e-09	-1.13655
SPATA22	8.45e-09	2.14214
COL5A1	8.48e-09	-1.75246
PLXNA1	8.53e-09	-1.03293
TRAF5	8.66e-09	-0.944003
SNRPG	8.75e-09	-0.737574
E2F7	8.75e-09	-1.74812
LRP11	8.8e-09	-0.951944
NCL	8.81e-09	-0.76858
DDIAS	8.83e-09	-1.645
NBPF19	8.86e-09	0.740446
MRPL50	8.88e-09	-0.791562
GPN3	8.91e-09	-0.647447
GTF3A	8.98e-09	-1.67495
RPL22L1	9.03e-09	-1.78202
POLB	9.24e-09	-0.784034
GNG7	9.26e-09	1.74789
C1orf115	9.27e-09	1.51918
GMPS	9.54e-09	-0.807438
GDF15	9.65e-09	-2.02074
HADHA	9.77e-09	0.477622
TNFRSF13B	9.77e-09	2.34042
EEF1E1-BLOC1S5	9.83e-09	-0.614908
APPL2	9.83e-09	1.15968
EXOSC7	9.89e-09	-0.623101
TMEM41A	9.96e-09	-0.782345
NPM1	9.96e-09	-0.960206
CDCA4	9.97e-09	-0.981219
OXTR	1e-08	-1.86608
PPRC1	1e-08	-0.801754
FAM98A	1.01e-08	-0.598714
CBX8	1.04e-08	-0.950124
ANK3	1.07e-08	1.17702
C2orf27A	1.08e-08	-1.512
PSMA2	1.1e-08	-0.726282
SLC13A3	1.1e-08	-2.95719
ANAPC7	1.14e-08	-0.540837
RBKS	1.15e-08	0.860029
PVT1	1.15e-08	-1.58157
BHLHE40-AS1	1.16e-08	-1.16821
PLEKHN1	1.16e-08	-1.96165
ZPR1	1.19e-08	-0.699738
CYP27B1	1.19e-08	-1.34535
EIF5B	1.2e-08	-0.696668
CEP72	1.22e-08	-1.2201
SOCS6	1.22e-08	0.850319
VARS1	1.23e-08	-1.02608
POLD2	1.24e-08	-1.01601
LOC105373335	1.24e-08	-1.17043
TNFSF15	1.24e-08	-1.32294
SCD	1.24e-08	-1.8727
CKS2	1.25e-08	-1.4649
GPX8	1.3e-08	-1.39637
ULBP3	1.3e-08	-1.55901
LMCD1	1.32e-08	-1.20945
TMEM165	1.32e-08	-0.688228
SND1	1.32e-08	-0.873493
LOC100506023	1.35e-08	1.19949
JCAD	1.36e-08	-1.54808
LTBP2	1.37e-08	-1.14886
PSME4	1.38e-08	-0.594481
NUP58	1.39e-08	-0.985954
NUP107	1.4e-08	-0.676933
SKA3	1.42e-08	-1.98165
TFAP4	1.45e-08	-1.20236
MROH8	1.46e-08	-0.752132
RNF183	1.48e-08	-2.21227
MORC4	1.49e-08	-0.901415
TBC1D30	1.49e-08	-1.07035
CXCL2	1.53e-08	-2.1778
TAF1D	1.53e-08	-0.822365
ST7	1.56e-08	-0.700898
OBI1	1.57e-08	-0.97724
TMEM185B	1.58e-08	-0.713383
RBM28	1.59e-08	-0.871411
UBE2C	1.59e-08	-1.84979
ARID3A	1.6e-08	-1.74038
TTLL4	1.61e-08	-0.679954
HILPDA-AS1	1.61e-08	-1.5952
MIER1	1.62e-08	0.839336
PAICS	1.62e-08	-1.12426
POLR1C	1.62e-08	-0.899627
LRATD2	1.67e-08	-0.952819
UBE2S	1.67e-08	-1.27025
CNN2	1.76e-08	-1.12394
CA3-AS1	1.78e-08	1.69401
ACAT1	1.78e-08	0.96335
RPS21	1.79e-08	-0.952031
SULT1A2	1.87e-08	2.00742
OAF	1.89e-08	0.801172
BICD1	1.92e-08	-1.15838
ATP6V1E2	1.95e-08	-1.02025
FAM135B	1.96e-08	2.5263
HMGB1	2e-08	-0.738865
CBX4	2.01e-08	-0.768071
NBPF14	2.05e-08	0.67649
MIR3936HG	2.05e-08	1.01107
COA1	2.07e-08	-0.560808
KLHL31	2.08e-08	-1.60202
KRT80	2.08e-08	-4.12159
DARS1-AS1	2.08e-08	-0.863166
DCTD	2.14e-08	-0.571905
MTERF3	2.15e-08	-0.81735
GRHL1	2.17e-08	-1.72317
RIOK1	2.2e-08	-0.797895
LRRC8E	2.21e-08	-1.89635
MUSK	2.28e-08	2.03943
MSANTD3	2.31e-08	-0.841829
IQGAP3	2.32e-08	-1.7146
RIOK3	2.34e-08	0.971843
SORD	2.35e-08	-1.21472
ASB9	2.4e-08	-1.43999
SDHAP1	2.43e-08	0.525253
IPO4	2.46e-08	-0.980374
IPO5	2.47e-08	-1.03176
TKT	2.5e-08	-1.01551
EIF5A2	2.5e-08	-1.35127
RNF8	2.51e-08	-0.619715
UCHL3	2.51e-08	-1.06929
PEX11A	2.54e-08	0.971578
CHP1	2.55e-08	0.888403
DOCK6	2.56e-08	-0.668482
CEBPB-AS1	2.64e-08	-1.05602
GLP2R	2.69e-08	1.88831
RPL7L1	2.76e-08	-0.701162
SLC35B2	2.76e-08	-0.645427
TEX30	2.77e-08	-1.1661
LGR5	2.78e-08	-2.27056
POLR1G	2.79e-08	-0.991917
TRIM27	2.8e-08	-0.563759
TCFL5	2.8e-08	-0.893338
CSTF1	2.82e-08	-0.633809
CD82	2.85e-08	-0.933331
PRIM2	2.86e-08	-0.862407
KIF20A	2.9e-08	-1.46747
ZNF697	2.94e-08	-0.974557
ATIC	2.96e-08	-0.900269
TM6SF2	2.97e-08	1.72521
POLR2K	2.98e-08	-0.626889
TMEM97	2.98e-08	-1.37385
EIF3M	3.03e-08	-0.631958
NUP93	3.03e-08	-0.788362
PSMC2	3.06e-08	-0.644052
ODF2	3.06e-08	-0.864511
TDGF1	3.11e-08	-2.16991
IFITM1	3.11e-08	-1.54751
NFYC	3.12e-08	0.37403
KPNA2	3.12e-08	-1.20794
SMYD5	3.12e-08	-0.686739
MIR4435-2HG	3.16e-08	-1.18288
MYEOV	3.16e-08	-2.34756
C12orf29	3.24e-08	-0.60468
TLCD3A	3.24e-08	-1.00033
TMA16	3.25e-08	-0.658871
HSPD1	3.27e-08	-1.1819
CIPC	3.29e-08	0.767856
SLC38A7	3.31e-08	-0.662834
NMU	3.38e-08	-2.31674
ADAM28	3.45e-08	1.43051
R3HDM1	3.45e-08	-0.636082
CLPB	3.47e-08	-0.83448
POGLUT2	3.47e-08	-1.21297
FAM227A	3.51e-08	-1.40255
PKMYT1	3.52e-08	-1.66878
PRELID3A	3.53e-08	-1.07578
ADGRG3	3.55e-08	-1.05958
RHOU	3.58e-08	0.95881
CCDC78	3.6e-08	-1.80943
FPR2	3.64e-08	-2.94554
ZNF121	3.66e-08	-0.826803
RCL1	3.68e-08	-0.767101
NBPF25P	3.69e-08	0.540851
EREG	3.71e-08	-2.24694
FIGNL1	3.76e-08	-1.15074
IMPDH1	3.77e-08	-1.183
NAA25	3.77e-08	-0.750204
MIR1182	3.79e-08	-1.50931
FTSJ1	3.83e-08	-0.75741
GLO1	3.88e-08	-0.7765
ACACA	3.89e-08	-0.927533
CCT2	4e-08	-0.773633
NOB1	4e-08	-0.810543
ADCY5	4.01e-08	1.83359
ANKRD13A	4.02e-08	0.643766
DDX27	4.05e-08	-0.903185
GAS2	4.06e-08	-2.17996
ANKS6	4.08e-08	-0.848598
ZMYM2	4.1e-08	-0.657047
GCSH	4.1e-08	-0.856827
ABL2	4.15e-08	-0.648082
TMEM123	4.17e-08	-0.573687
LOC105377806	4.21e-08	-1.72495
GEMIN5	4.22e-08	-0.804253
CPNE1	4.3e-08	-1.11084
NONO	4.35e-08	-0.696245
CKAP2L	4.41e-08	-1.49124
SCIN	4.5e-08	1.56415
CTXN1	4.52e-08	-2.49547
SLC25A34-AS1	4.55e-08	1.64046
CNST	4.59e-08	0.500136
MBTPS2	4.64e-08	-0.830911
PCOLCE2	4.65e-08	2.52622
INTS7	4.66e-08	-0.692577
SNHG32	4.69e-08	-0.846992
MYBL2	4.69e-08	-2.02384
TFR2	4.7e-08	-1.81151
AEN	4.71e-08	-0.93183
LOC105369370	4.78e-08	-2.76296
IL1RAP	4.78e-08	-0.980864
MALSU1	4.81e-08	-0.741762
NNAT	4.81e-08	-1.62583
FANCB	4.85e-08	-1.40572
RELL1	4.87e-08	0.986444
WDR4	4.87e-08	-1.12078
NAALADL1	4.87e-08	1.77385
PACSIN2	4.93e-08	0.721202
FASN	4.98e-08	-1.03394
DDX18	5e-08	-0.683465
HELLS	5.02e-08	-1.29234
SIGLEC6	5.08e-08	1.36179
LINC00494	5.08e-08	2.05479
ACAA1	5.11e-08	0.679978
ACBD6	5.13e-08	-0.575078
NDUFA6-DT	5.18e-08	1.0109
RAB39B	5.2e-08	1.30907
THADA	5.22e-08	-0.459215
LOC105378604	5.23e-08	-1.83212
TGDS	5.28e-08	-0.959663
APOLD1	5.36e-08	-2.01659
CFB	5.38e-08	-1.62072
DNAAF5	5.42e-08	-0.834176
CYP3A4	5.43e-08	2.1822
CXCL5	5.47e-08	-3.16555
CDC25B	5.51e-08	-1.46118
PPHLN1	5.57e-08	-0.390024
OTUD6B	5.58e-08	-1.07712
TRAP1	5.6e-08	-0.926711
SNHG17	5.61e-08	-1.35256
NEUROG3	5.71e-08	2.29919
NSMCE2	5.73e-08	-0.594462
IGKV1D-12	5.84e-08	1.8674
AMPD2	5.86e-08	-0.724286
SDHD	5.9e-08	0.582408
MORC2	5.93e-08	-0.644606
ABCC2	5.94e-08	-2.42464
RNASEH2A	5.98e-08	-1.22404
NBPF1	6.01e-08	1.19341
POLE3	6.05e-08	-0.663216
DIAPH3	6.06e-08	-1.74126
LOC102724250	6.09e-08	1.23921
ABCA10	6.11e-08	1.58599
RASL10B	6.19e-08	-2.76206
NUGGC	6.22e-08	1.67596
RBL1	6.27e-08	-1.23114
WDR5	6.3e-08	-0.710617
FAM30A	6.34e-08	1.84785
GPATCH4	6.36e-08	-0.743405
GNL3	6.4e-08	-0.840482
REG4	6.44e-08	-3.08227
NOTCH3	6.46e-08	-1.42337
STK3	6.5e-08	-0.901058
PLEKHA8P1	6.53e-08	-1.39829
EXO1	6.56e-08	-1.61409
FCGR3B	6.57e-08	-2.03377
MIR7844	6.6e-08	1.61296
CNOT9	6.74e-08	-0.485904
LOC105378286	6.81e-08	0.978273
GRPEL2	6.86e-08	-0.694664
SPAG17	6.91e-08	-1.01828
TTPAL	6.93e-08	-0.67729
F2RL2	6.95e-08	-2.11982
LMBR1	7.01e-08	-0.730621
MTM1	7.04e-08	0.91179
PDRG1	7.16e-08	-0.969432
PDGFRB	7.27e-08	-1.3211
SNRPC	7.35e-08	-0.633086
PPIA	7.36e-08	-0.799875
SFXN3	7.39e-08	-0.991536
IL23A	7.45e-08	-2.09592
ZC3H15	7.5e-08	-0.638091
ATG4D	7.5e-08	0.694925
LRRC15	7.55e-08	-2.0008
PHYKPL	7.55e-08	0.621027
PA2G4	7.71e-08	-0.743095
SLC25A34	7.75e-08	1.7401
EPHX2	7.75e-08	1.12216
DNAI4	7.84e-08	1.52585
TRIM16	7.89e-08	-0.962552
CSTF3	7.9e-08	-0.597697
DACH1	7.93e-08	-1.79122
DIMT1	8.09e-08	-0.563147
GJC1	8.11e-08	-1.79356
DNMT1	8.15e-08	-0.894992
TTI1	8.22e-08	-0.950238
EEF1AKMT1	8.24e-08	-1.01159
FRRS1	8.47e-08	1.03171
HSPE1	8.47e-08	-0.983409
CENPN	8.49e-08	-0.915847
GLS2	8.54e-08	-1.15715
IRAK2	8.59e-08	-1.15293
HS6ST2	8.65e-08	-2.61395
SCARA5	8.71e-08	2.37575
SNORD86	8.83e-08	-1.89279
DSN1	8.86e-08	-1.05929
PSMA7	8.9e-08	-0.931713
XPO4	9.01e-08	-0.934673
LOC105372857	9.06e-08	1.53757
WDR3	9.12e-08	-0.931223
NXT1	9.28e-08	-1.20125
TENT5C	9.43e-08	1.49331
BBIP1	9.45e-08	0.647831
ANKRD33B	9.65e-08	1.13613
ZER1	9.85e-08	0.683541
MEST	9.95e-08	-1.02156
SPON2	9.98e-08	-1.66163
VAPA	9.98e-08	0.698385
SLC27A6	1.01e-07	2.17673
ADO	1.01e-07	-0.48546
NOC3L	1.01e-07	-0.881722
CLDN23	1.02e-07	1.70955
TMCC3	1.02e-07	1.44863
SNHG6	1.02e-07	-1.06487
SMTNL2	1.03e-07	-2.51356
TBC1D24	1.05e-07	-0.690809
PYCR1	1.05e-07	-1.29797
MIR675	1.06e-07	-2.88974
CACNB1	1.06e-07	0.927287
ADAMTS4	1.06e-07	-2.39472
GRHL3	1.07e-07	-2.41871
SYNCRIP	1.07e-07	-0.723582
UBE2V1	1.07e-07	-0.66761
SHH	1.07e-07	-1.58156
MUC5AC	1.07e-07	-2.74295
CAPRIN1	1.07e-07	-0.659637
NAA20	1.09e-07	-0.823338
DHRS11	1.1e-07	1.55752
C19orf53	1.1e-07	-0.632565
LAPTM4B	1.13e-07	-1.27647
ENDOD1	1.13e-07	1.08692
UNC93A	1.14e-07	-2.84623
CTPS1	1.15e-07	-1.3303
PROSER1	1.15e-07	-0.996673
SUV39H2	1.16e-07	-0.981121
ATR	1.16e-07	-0.75024
NAAA	1.17e-07	1.38928
IL6R	1.17e-07	1.40781
XRCC5	1.17e-07	-0.42943
SUGCT	1.17e-07	1.41742
PHF20	1.17e-07	-0.715995
SPIN4	1.17e-07	-0.930826
SPOCD1	1.18e-07	-1.76502
TMEM156	1.18e-07	1.35854
CLECL1P	1.18e-07	1.49021
LMNB2	1.18e-07	-1.01911
RPF2	1.19e-07	-0.94497
EIF4G1	1.19e-07	-0.457537
UTP18	1.19e-07	-0.58695
SLC2A5	1.21e-07	1.15136
QSOX2	1.21e-07	-0.944661
GNPDA1	1.21e-07	-0.773744
FKBP9	1.22e-07	-0.665466
PPM1A	1.23e-07	0.595511
KCNH8	1.25e-07	-1.59779
HTRA3	1.25e-07	-1.73083
TRPV4	1.26e-07	-1.73821
THY1	1.26e-07	-1.82123
MLXIPL	1.27e-07	-1.85293
ARMCX3	1.28e-07	-0.581177
UGP2	1.29e-07	1.12663
ZNF473	1.29e-07	-0.705469
INMT-MINDY4	1.3e-07	-0.913426
MTAP	1.31e-07	-0.791564
DDX31	1.32e-07	-0.840902
ADCY9	1.32e-07	0.786152
HM13	1.33e-07	-0.885898
NAA16	1.34e-07	-0.790625
LRRC7	1.34e-07	1.73874
CDK1	1.35e-07	-1.5535
NT5DC4	1.36e-07	-1.30951
FKBP9P1	1.36e-07	-0.737286
CD27	1.36e-07	0.700377
PSPC1	1.36e-07	-0.543603
LINC01232	1.36e-07	-1.20684
TFAP2A	1.37e-07	-2.2774
TRGC1	1.37e-07	1.55486
ANAPC1P4	1.38e-07	-0.601855
ZNF200	1.38e-07	-0.727664
PNPT1	1.38e-07	-0.809218
FAM220A	1.4e-07	-0.645178
HACD3	1.48e-07	-0.917991
UNC5D	1.5e-07	2.34007
MIR4680	1.5e-07	1.17356
CDCA5	1.51e-07	-1.50767
PTK7	1.54e-07	-1.43019
SQLE	1.54e-07	-1.62038
MDC1	1.56e-07	-0.67117
F7	1.56e-07	-2.4676
EIF2S3	1.57e-07	-0.715733
CKAP5	1.58e-07	-0.90224
MRPL3	1.58e-07	-0.674088
MCMDC2	1.59e-07	-1.02202
FZD6	1.6e-07	-0.660563
TMEM127	1.62e-07	0.552033
SCTR	1.62e-07	1.473
STBD1	1.62e-07	0.942792
TRPV3	1.62e-07	2.08465
CD79A	1.62e-07	1.70648
SLC25A15	1.63e-07	-1.00547
DYRK2	1.65e-07	0.712162
CDH6	1.65e-07	-1.36879
CXCL1	1.66e-07	-2.33694
SRFBP1	1.66e-07	-0.680073
FKBP1A-SDCBP2	1.66e-07	1.07831
MFSD12	1.67e-07	-0.953437
SLC19A2	1.67e-07	-0.848832
E2F5	1.68e-07	-1.14676
TNFSF9	1.69e-07	-2.10941
SLC26A2	1.72e-07	2.37769
SMYD3	1.74e-07	-0.657689
USPL1	1.76e-07	-0.632402
PTPN12	1.77e-07	-0.687654
DPCD	1.77e-07	-0.849866
PHF14	1.77e-07	-0.852285
POLA1	1.79e-07	-0.923106
MAP3K20-AS1	1.8e-07	-1.65181
TAMM41	1.8e-07	-0.69075
PFDN4	1.8e-07	-1.30433
PDCD11	1.81e-07	-0.782242
PA2G4P4	1.82e-07	-0.916005
DHX9	1.83e-07	-0.498254
HCAR3	1.84e-07	-2.72756
LSP1	1.85e-07	0.948215
HOTS	1.86e-07	-2.79897
NOL10	1.87e-07	-0.557186
TEDC2	1.87e-07	-1.43777
CCT7	1.89e-07	-0.71383
DPM1	1.89e-07	-0.862515
PLEKHG4	1.9e-07	-1.18957
PRDX4	1.91e-07	-0.812802
TRNM	1.91e-07	-2.22504
TOMM5	1.92e-07	-0.779048
DTL	1.93e-07	-1.31641
LOC101929918	1.94e-07	-0.72543
SNHG1	1.97e-07	-0.855055
AATF	1.98e-07	-0.588169
AASDHPPT	1.99e-07	-0.581219
RECQL4	1.99e-07	-1.35591
CCL5	1.99e-07	1.45491
CPEB3	2e-07	0.610913
TNS4	2.02e-07	-2.37135
TRPV1	2.03e-07	0.687536
FBXO41	2.05e-07	-1.16152
YAE1	2.07e-07	-1.25754
HSPE1-MOB4	2.08e-07	-0.779439
FKBP14	2.1e-07	-0.867924
PNOC	2.1e-07	1.68595
TMEM198	2.12e-07	-1.14239
LOC105375434	2.14e-07	-2.20189
AZIN1	2.14e-07	-0.7069
SLC25A20	2.17e-07	0.795304
SPINK4	2.18e-07	-3.2695
NCBP2	2.19e-07	-0.538595
PODNL1	2.19e-07	-1.52974
PEDS1-UBE2V1	2.19e-07	-0.650003
FADS1	2.21e-07	-1.50156
NCAPG2	2.23e-07	-1.23038
SIGMAR1	2.23e-07	-1.01046
FOXP4-AS1	2.26e-07	-1.61365
HMGA1	2.26e-07	-1.34915
CHPF	2.27e-07	-1.21789
CFAP157	2.27e-07	-1.24673
KIF14	2.28e-07	-1.5273
VWC2	2.28e-07	1.65441
EXOSC2	2.28e-07	-0.784597
ACSF2	2.29e-07	1.2669
ESR2	2.3e-07	1.3481
EXOSC5	2.3e-07	-0.897794
NKD2	2.32e-07	-2.41773
DIS3	2.35e-07	-0.819599
TFPI2	2.36e-07	-2.10536
COLGALT1	2.36e-07	-0.681563
SMYD2	2.42e-07	-0.573622
PLAGL2	2.44e-07	-1.16548
UBE2T	2.45e-07	-1.3113
NUP205	2.46e-07	-0.896623
HGH1	2.46e-07	-0.868799
TOP1MT	2.47e-07	-1.30396
WSCD1	2.48e-07	1.77711
WDR46	2.5e-07	-0.582686
PGF	2.51e-07	-1.44284
RTEL1-TNFRSF6B	2.52e-07	-1.91367
MRPL32	2.54e-07	-0.513876
ZNG1C	2.54e-07	-0.678208
SSRP1	2.55e-07	-0.626423
DHX37	2.55e-07	-0.576288
DONSON	2.56e-07	-0.822007
APLF	2.57e-07	-1.12318
NTMT1	2.6e-07	-0.834197
CEP41	2.6e-07	-0.913551
EFTUD2	2.61e-07	-0.48953
SEPTIN1	2.67e-07	1.08676
MRPS17	2.68e-07	-0.751693
MAP4K1-AS1	2.68e-07	1.28873
NSMF	2.69e-07	-1.01032
KRTAP5-1	2.7e-07	-1.67598
TFDP1	2.74e-07	-0.819461
MAD2L1	2.76e-07	-1.42284
ZNF280C	2.8e-07	-0.949525
ZNF281	2.81e-07	-0.557932
ITGA8	2.84e-07	1.13135
LOC107984832	2.84e-07	-1.76528
NIP7	2.85e-07	-0.642497
IPO11-LRRC70	2.87e-07	-0.603212
DNTTIP1	2.87e-07	-0.959337
NOP56	2.88e-07	-0.981361
TRIM59	2.88e-07	-0.864338
NORAD	2.9e-07	-0.688903
CDK3	2.91e-07	0.950671
MICAL3	2.92e-07	0.627723
MELK	2.93e-07	-1.46609
CACNA1D	2.94e-07	-1.09558
IGKJ3	2.95e-07	1.73983
FMNL2	2.95e-07	-0.772067
GJB4	2.98e-07	-2.62243
NWD2	3e-07	1.98189
LOC101929314	3e-07	-0.767748
TRMT112	3.01e-07	-0.622516
TMEM255B	3.03e-07	-1.45696
CDCA7	3.03e-07	-1.49342
BMP2	3.04e-07	1.24034
CARMIL2	3.04e-07	1.08916
CHAF1B	3.05e-07	-1.15716
PLS3	3.08e-07	-1.26822
ATP5F1A	3.09e-07	0.724303
FCRL4	3.09e-07	2.59454
TSPAN7	3.09e-07	1.34472
SLC17A4	3.11e-07	2.21901
LOC105375061	3.11e-07	1.14142
SLC7A6	3.11e-07	-0.735511
PLCD1	3.12e-07	1.26161
TMEM131	3.14e-07	0.575225
AP3M2	3.15e-07	-0.576658
GCNT2	3.17e-07	1.95008
PDCD4	3.19e-07	1.15888
CD44	3.19e-07	-1.12852
PAFAH1B3	3.19e-07	-1.09131
MRPL57	3.21e-07	-0.672564
ANKRD9	3.21e-07	0.926444
MIDEAS	3.22e-07	0.701999
LOC101927393	3.23e-07	0.709569
ITGB8	3.25e-07	-1.24201
ABHD3	3.27e-07	1.07963
ATP6V1FNB	3.29e-07	-1.45689
WDR74	3.33e-07	-0.714758
BRCA1	3.33e-07	-1.14627
STMN2	3.33e-07	2.09278
RNF24	3.34e-07	-0.914434
SLC7A11	3.36e-07	-1.88845
PXMP2	3.37e-07	1.14472
RPN2	3.37e-07	-0.828639
SAPCD2	3.38e-07	-1.5731
LOC105373244	3.4e-07	1.49568
RFWD3	3.4e-07	-0.869391
NCS1	3.43e-07	-1.7484
LOC105371692	3.44e-07	1.23124
BEND4	3.44e-07	1.71012
UBQLN4	3.45e-07	-0.59552
TMTC4	3.46e-07	-0.919434
EXOSC3	3.47e-07	-0.748444
CNGB1	3.47e-07	2.24032
MSH2	3.49e-07	-0.621646
RFC4	3.5e-07	-0.932173
STARD3NL	3.51e-07	-0.446944
FAM47E-STBD1	3.55e-07	0.943345
SEC14L2	3.59e-07	-1.53848
CXCL3	3.61e-07	-2.14373
LINC01315	3.63e-07	-1.47808
SPATA33	3.64e-07	-0.879646
FSCN1	3.65e-07	-1.65337
RSL1D1	3.65e-07	-0.812184
SCLY	3.68e-07	-0.789693
C19orf48	3.69e-07	-0.997781
TRAF3IP2	3.71e-07	0.585633
NR2C2AP	3.71e-07	-0.768058
HEATR1	3.74e-07	-0.693256
ANAPC10	3.74e-07	-0.625942
CDH23	3.74e-07	1.17845
LOC112267876	3.75e-07	-2.78666
ZNF575	3.8e-07	1.41539
SRM	3.81e-07	-0.922226
TGIF1	3.81e-07	-0.628342
GOLT1B	3.82e-07	-0.581274
TNPO2	3.82e-07	-0.67986
TRMT61B	3.84e-07	-0.371403
RCBTB1	3.84e-07	-0.823031
POMP	3.86e-07	-0.851143
VPS26C	3.87e-07	0.36841
DLEU7	3.89e-07	-1.37332
KPNA3	3.89e-07	-0.69937
ENOX2	3.92e-07	-0.777071
DISP2	3.94e-07	1.4731
ALDH4A1	3.95e-07	-1.24507
HJURP	3.95e-07	-1.41584
IPO11	3.95e-07	-0.551619
RHEB	3.95e-07	-0.868691
DDX47	3.97e-07	-0.544874
CIP2A	4.03e-07	-1.20293
ILF3	4.03e-07	-0.627976
BFSP1	4.04e-07	-1.64857
MMS22L	4.05e-07	-0.975548
HPS1	4.05e-07	0.563205
ERCC6L	4.11e-07	-1.57041
CEP55	4.13e-07	-1.4782
CUL4A	4.13e-07	-0.700672
ACOX1	4.13e-07	0.927183
SSX2IP	4.14e-07	-0.773951
SDHA	4.14e-07	0.668142
SLC8A3	4.14e-07	1.61914
SGK1	4.2e-07	1.25872
LEF1	4.2e-07	-1.84508
ZNRF3	4.21e-07	-1.04467
GINS4	4.25e-07	-1.29505
MRM2	4.27e-07	-0.581568
GRIN3A	4.27e-07	1.48609
ZCCHC7	4.28e-07	-0.625842
IGHV1OR15-1	4.29e-07	1.7493
DCLRE1B	4.32e-07	-0.64839
ZFP3	4.34e-07	0.767173
EIF4E3	4.37e-07	1.0802
ILF2	4.39e-07	-0.575522
SNRPE	4.4e-07	-0.719701
LEF1-AS1	4.41e-07	-1.99055
LOC101448202	4.41e-07	-1.72199
FLT1	4.41e-07	-0.954218
RRP1	4.49e-07	-0.877869
OPTN	4.5e-07	0.548007
PLCE1	4.52e-07	1.26841
STAB1	4.54e-07	0.99162
CERK	4.54e-07	0.647254
NID2	4.55e-07	-1.26289
ITGAV	4.56e-07	-0.605089
LACTB2	4.57e-07	-1.0674
RAVER2	4.58e-07	0.909333
CDCA3	4.64e-07	-1.24154
MYO15B	4.66e-07	0.985396
RLIM	4.67e-07	-0.717086
ACADS	4.69e-07	1.28927
HROB	4.7e-07	-1.20568
TWIST1	4.74e-07	-1.73503
OTUD7A	4.74e-07	1.14086
RAD51AP1	4.75e-07	-1.21824
ITGB7	4.76e-07	1.20443
TXLNB	4.81e-07	0.977026
RABEPK	4.81e-07	-0.634061
TICRR	4.81e-07	-1.29758
FUS	4.81e-07	-0.627792
ZFAND1	4.84e-07	-0.759728
CFAP97	4.85e-07	-0.827728
NIT1	4.88e-07	0.405352
WNT3	4.89e-07	-1.51305
SHCBP1	4.9e-07	-1.43851
PRR19	4.92e-07	-1.07191
COPS8	4.95e-07	-0.541899
LOC105374114	4.99e-07	-0.666458
CSMD2	5e-07	-1.91854
PPME1	5.02e-07	-0.520475
TRANK1	5.15e-07	1.14526
ACADM	5.16e-07	0.792142
TONSL-AS1	5.18e-07	-0.806483
ACAA2	5.18e-07	1.03737
EBNA1BP2	5.21e-07	-0.604298
KLF4	5.21e-07	1.6522
FBLIM1	5.27e-07	0.640548
TDP2	5.28e-07	1.20606
NOP14	5.31e-07	-0.753165
TAFA2	5.31e-07	1.01921
RNASEH2B	5.31e-07	-0.799209
SPTBN5	5.34e-07	-1.48287
HPSE2	5.36e-07	1.65285
DCAF11	5.38e-07	0.489709
YY2	5.41e-07	-0.865706
TPRG1L	5.47e-07	0.576744
POLR1B	5.48e-07	-0.899332
UGDH	5.5e-07	1.05798
CPT2	5.52e-07	0.917126
POLR2G	5.53e-07	-0.414463
PTPRCAP	5.53e-07	1.15215
TAGLN2	5.55e-07	-0.724279
AURKA	5.58e-07	-1.39471
IGKV1-12	5.59e-07	1.77758
DHX34	5.66e-07	-0.685307
TRNR	5.66e-07	-1.95688
ABCE1	5.68e-07	-0.920708
SRSF5	5.72e-07	0.673871
ANKRD36BP2	5.73e-07	1.87902
NEK6	5.77e-07	-0.684679
GPR18	5.77e-07	1.26153
SLC17A8	5.78e-07	2.59864
RNF10	5.78e-07	0.300187
NUTF2	5.78e-07	-0.789919
SNHG16	5.81e-07	-0.744035
XRN2	5.84e-07	-0.943503
RACGAP1	5.86e-07	-1.09599
ZNF670-ZNF695	5.87e-07	-1.16268
CXCL6	5.87e-07	-2.10512
PRSS22	5.89e-07	-2.5311
RHBDF2	5.91e-07	-0.872671
ADAM17	5.96e-07	-0.484001
PTGER4	5.97e-07	1.02738
ADAMDEC1	6.05e-07	2.19385
ACKR2	6.07e-07	1.33534
ELAVL1	6.12e-07	-0.545413
CCNO	6.16e-07	-2.07544
ADAMTS9	6.16e-07	-1.44277
LTV1	6.18e-07	-0.701593
SOX9	6.2e-07	-1.26892
SCML1	6.21e-07	-1.10863
MIR1292	6.23e-07	-0.776743
LRCH1	6.33e-07	-0.858153
NEDD1	6.34e-07	-0.513439
PCDHB9	6.36e-07	-2.11245
BFAR	6.38e-07	-0.373588
DHCR7	6.46e-07	-1.23459
HNRNPA1L2	6.47e-07	-0.611048
WDR90	6.5e-07	-0.878466
PLCG2	6.5e-07	1.10541
DAO	6.59e-07	2.75027
LSM5	6.6e-07	-0.762092
CLNS1A	6.6e-07	-0.54105
ALG5	6.68e-07	-0.681585
LOC105372995	6.68e-07	1.38943
ALG8	6.7e-07	-0.583445
NUF2	6.74e-07	-1.56207
LRRC36	6.74e-07	-2.15104
STARD5	6.75e-07	0.720285
MCM2	6.8e-07	-1.06867
INHBB	6.81e-07	-1.84392
SLC39A6	6.81e-07	-0.669729
P3H1	6.84e-07	-0.971097
WDR7	6.88e-07	0.652753
MAP4K4	6.89e-07	-0.756185
BLK	6.9e-07	1.91987
PLEKHS1	6.92e-07	-1.64912
DLEC1	6.94e-07	0.634269
ETFDH	6.97e-07	0.930366
SLC14A1	6.98e-07	1.16942
ISM1	7.01e-07	-2.2805
NTAQ1	7.02e-07	-0.736035
NUP35	7.07e-07	-0.687888
ELMOD3	7.08e-07	0.647026
PAOX	7.08e-07	0.546457
ZNF367	7.18e-07	-1.16841
IL10RB	7.26e-07	0.715808
GLMN	7.38e-07	-0.60799
UBA2	7.38e-07	-0.633625
RAB23	7.42e-07	-0.870426
LOC100289511	7.42e-07	0.718602
MCM7	7.47e-07	-0.988758
LTBP4	7.51e-07	1.01896
RUNDC3B	7.57e-07	1.39931
HPGD	7.59e-07	1.82322
RAD1	7.68e-07	-0.653981
ARHGEF9	7.85e-07	0.481483
DNAH2	7.88e-07	-1.68446
HEYL	7.9e-07	-1.27895
LINC01356	7.9e-07	-1.93611
C5orf34	7.97e-07	-1.16417
USP30	8.06e-07	0.587585
ABCC1	8.15e-07	-0.953885
MXRA5	8.16e-07	-1.071
ANAPC1	8.17e-07	-0.844676
FEN1	8.23e-07	-0.995738
BTD	8.25e-07	0.595397
SNORA105B	8.42e-07	-1.06506
POLR1D	8.43e-07	-1.35621
FAM72D	8.45e-07	-1.32781
MPHOSPH10	8.52e-07	-0.518795
TFB1M	8.61e-07	-0.500485
MOBP	8.62e-07	1.93934
ETFA	8.62e-07	0.599596
LOC100652758	8.67e-07	-0.560437
CACNA1C	8.68e-07	-1.78324
SCX	8.76e-07	-0.973496
GINS3	8.78e-07	-0.978802
CCNDBP1	8.93e-07	0.717993
CCT5	8.94e-07	-0.858464
OBI1-AS1	8.94e-07	-0.984413
NLE1	8.96e-07	-0.833377
IER3-AS1	8.98e-07	-1.40802
ZNG1B	9.04e-07	-0.426569
FGF18	9.08e-07	-2.05314
PDE6A	9.13e-07	2.27811
SLC38A5	9.25e-07	-1.6003
KBTBD11-OT1	9.28e-07	1.50282
TNFRSF10C	9.37e-07	-1.25127
CYP39A1	9.41e-07	-0.907282
ETHE1	9.44e-07	1.26415
ATP6V1G1	9.47e-07	-0.498732
SPATA17	9.49e-07	-1.13902
NCBP2-AS1	9.53e-07	-0.594425
PUS3	9.53e-07	-0.479994
VENTX	9.56e-07	-2.16314
SENP1	9.6e-07	-0.518439
TMEM37	9.61e-07	1.51702
PSMA1	9.65e-07	-0.531389
KCP	9.66e-07	-1.35225
LOC102724760	9.78e-07	1.7172
RANGAP1	9.79e-07	-0.696435
FAM72A	9.81e-07	-1.18171
LYRM4	9.86e-07	-0.72148
SGO1-AS1	9.99e-07	-1.35442
ATAD3A	1e-06	-0.793475
KLHL6	1e-06	1.26896
BCL2L1	1.01e-06	-0.73071
GSTO1	1.02e-06	-0.399965
HNRNPA3	1.03e-06	-0.506499
CENPW	1.03e-06	-1.32119
EIF3H	1.03e-06	-0.693001
FPGS	1.03e-06	-0.671611
UBE2I	1.03e-06	-0.619367
CELSR1	1.03e-06	-1.55899
SINHCAF	1.04e-06	-0.978586
LOC107987174	1.04e-06	1.50321
BCL2	1.04e-06	1.1671
RBM26	1.05e-06	-0.682611
LPGAT1	1.05e-06	-0.753357
HDAC2	1.06e-06	-0.673003
YWHAG	1.07e-06	-0.600847
GPATCH2	1.08e-06	-0.498026
TGS1	1.08e-06	-0.799638
PDCD4-AS1	1.08e-06	1.22855
ZFTA	1.08e-06	-1.13037
CLCN2	1.09e-06	0.87958
OVGP1	1.09e-06	-1.05156
TRIM28	1.1e-06	-0.572468
MAP4K1	1.11e-06	1.17631
HADHB	1.11e-06	0.586827
KIF24	1.11e-06	-0.877906
ALPI	1.11e-06	2.27452
NAT8B	1.12e-06	1.81316
SSC4D	1.12e-06	-1.32828
MAP7D2	1.12e-06	-2.5453
CCDC153	1.13e-06	1.04053
KIAA1671	1.13e-06	0.687124
NDRG2	1.13e-06	0.775788
MAPRE1	1.13e-06	-0.807264
SHMT2	1.15e-06	-1.04044
PFDN2	1.15e-06	-0.77813
OSBPL3	1.15e-06	-1.02401
PDE9A	1.15e-06	1.52049
TEF	1.16e-06	0.997685
STPG1	1.16e-06	0.781157
ASCC3	1.16e-06	-0.782296
MXD1	1.17e-06	1.21919
KICS2	1.17e-06	-0.712903
SMOX	1.17e-06	-1.57202
CLCA4	1.17e-06	3.13004
CKS1B	1.17e-06	-0.947106
H1-2	1.17e-06	1.05886
KIF18A	1.17e-06	-1.25701
CPT1A	1.18e-06	0.77288
TIMELESS	1.19e-06	-0.899406
HTR7	1.2e-06	1.45171
TRG-AS1	1.2e-06	1.39744
MSANTD3-TMEFF1	1.2e-06	-0.82597
CCL23	1.2e-06	1.7601
TRMT6	1.21e-06	-0.935277
SST	1.23e-06	2.6516
MPI	1.23e-06	0.65865
S100A9	1.24e-06	-1.96352
G0S2	1.25e-06	-1.31034
ZFYVE28	1.26e-06	0.998973
GGPS1	1.26e-06	-0.351329
CCDC68	1.26e-06	1.45195
FOLH1	1.26e-06	-1.45314
C1QTNF5	1.27e-06	-1.3662
MFRP	1.27e-06	-1.3662
GPR4	1.29e-06	-1.59453
CHCHD2	1.3e-06	-0.680151
NMB	1.3e-06	-1.30353
EIF3J	1.32e-06	-0.525701
KDELR3	1.32e-06	-1.1956
NAA15	1.33e-06	-0.796774
VKORC1L1	1.33e-06	-0.558468
KLC3	1.34e-06	-0.840767
DTD1	1.34e-06	-0.914478
CENPL	1.34e-06	-0.78312
HCAR2	1.34e-06	-2.39281
NDUFAF2	1.35e-06	-0.68282
KLRB1	1.35e-06	1.47946
FCRL2	1.35e-06	1.74723
WDR35	1.36e-06	-0.895482
LRRFIP2	1.36e-06	0.543776
TMEM120A	1.37e-06	0.599685
DTNB-AS1	1.39e-06	1.32031
HOXB8	1.39e-06	-1.95807
JOSD1	1.39e-06	0.544145
UTP15	1.4e-06	-0.634984
PALD1	1.4e-06	-1.41723
PTPMT1	1.4e-06	-0.344677
THEM6	1.42e-06	-1.01504
CCNF	1.42e-06	-1.21058
LOC105371874	1.42e-06	1.97527
NAT9	1.43e-06	-0.510568
PABPC1	1.44e-06	-0.802509
PDLIM7	1.45e-06	-1.60004
SRSF3	1.45e-06	-0.399615
POLR3K	1.46e-06	-0.769514
ZBTB9	1.46e-06	-0.672613
SLC4A2	1.46e-06	-0.781803
INPP5K	1.47e-06	0.581398
ZDHHC9	1.48e-06	-1.031
CNPY2	1.48e-06	-0.532291
FCGR1BP	1.49e-06	-1.58441
LSMEM2	1.49e-06	-0.801478
KCTD20	1.5e-06	-0.715641
GPR84	1.5e-06	-2.08378
LOC107986178	1.51e-06	1.41133
HNRNPA1	1.52e-06	-0.5766
LOC105378520	1.53e-06	2.15894
RASAL2-AS1	1.54e-06	-0.922406
CYB561A3	1.54e-06	0.527843
ERGIC2	1.56e-06	-0.416125
PRMT1	1.56e-06	-0.653855
H2AC25	1.56e-06	-1.12877
EPB41L2	1.57e-06	-0.898616
RXRA	1.57e-06	0.580375
NUP155	1.57e-06	-0.85242
ARRB1	1.58e-06	0.565693
CHMP1B	1.59e-06	0.598243
CXCL11	1.59e-06	-2.31376
NAP1L1	1.6e-06	-0.761773
TP53RK	1.6e-06	-0.833727
ZC3H8	1.61e-06	-0.533431
YEATS2-AS1	1.61e-06	-0.670768
SBK1	1.61e-06	-1.60311
TMEM63A	1.62e-06	-0.757306
IGHV3-7	1.63e-06	1.58371
C11orf58	1.64e-06	-0.479918
LOX	1.65e-06	-1.45955
CTNNB1	1.65e-06	-0.497606
TMEM267	1.65e-06	-0.512506
PVR	1.65e-06	-0.68418
TUBB	1.66e-06	-0.852892
ZNF74	1.68e-06	-0.709248
STX6	1.69e-06	-0.416311
NRP2	1.69e-06	-1.48589
PSMG1	1.69e-06	-0.934848
RPS7	1.7e-06	-0.591847
CDK5RAP1	1.7e-06	-0.782021
ADNP	1.7e-06	-0.655873
BARD1	1.7e-06	-0.688228
GPS2	1.72e-06	0.518751
CTSH	1.72e-06	-0.91725
PSME3	1.72e-06	-0.472584
JPT2	1.72e-06	-0.604647
FSBP	1.72e-06	-1.11025
SNRPF	1.75e-06	-0.696902
PGAM5	1.75e-06	-0.612206
VASH2	1.75e-06	-1.56191
CYTH1	1.75e-06	0.514909
CD48	1.75e-06	1.10196
TNFRSF6B	1.76e-06	-2.1748
EDIL3	1.77e-06	1.13109
CDC123	1.77e-06	-0.599955
LZTS3	1.78e-06	-1.62057
EIF4EBP1	1.78e-06	-0.88437
FAM111B	1.78e-06	-1.29015
B4GALNT4	1.79e-06	-2.00407
CNNM4	1.8e-06	1.03921
MDC1-AS1	1.8e-06	-0.657228
IRAG2	1.8e-06	1.53971
ARHGAP17	1.8e-06	0.384691
APOBEC3D	1.8e-06	0.866785
ZDHHC20	1.82e-06	-0.649764
RANBP1	1.82e-06	-0.759979
CENPI	1.83e-06	-1.36106
G3BP1	1.83e-06	-0.510982
PLCD3	1.84e-06	1.22448
LUC7L2	1.86e-06	-0.366313
USP2	1.87e-06	1.83443
GPALPP1	1.89e-06	-0.743344
PCID2	1.89e-06	-0.667351
LINC02983	1.89e-06	-1.13356
ELOVL5	1.9e-06	-1.25425
EVPL	1.9e-06	-1.13594
GLA	1.91e-06	-0.778004
WDR62	1.92e-06	-1.23698
LRRK1	1.92e-06	0.496813
ANXA5	1.92e-06	-0.727484
PXYLP1	1.92e-06	-0.597328
CHD4	1.93e-06	-0.382018
TSC22D1-AS1	1.93e-06	-0.583139
CD36	1.93e-06	1.28765
GALM	1.94e-06	0.668693
CITED2	1.94e-06	1.01926
DEK	1.96e-06	-0.780779
MTFR2	1.96e-06	-1.37761
TMEM67	1.96e-06	-0.914107
MRTO4	1.97e-06	-0.624854
HAT1	1.97e-06	-0.396152
GLRB	1.97e-06	-1.87642
ZMIZ2	1.98e-06	-0.76938
PERP	1.98e-06	-0.878317
CFAP298	1.99e-06	-0.487074
RRM2	2e-06	-1.46969
TM2D2	2.01e-06	-0.359644
C2CD2L	2.01e-06	0.667515
LOC105373428	2.02e-06	-1.1852
GPR15	2.02e-06	2.23394
IER3	2.02e-06	-1.36864
PHF19	2.02e-06	-1.00475
MARCHF8	2.02e-06	0.80514
REXO2	2.02e-06	-0.689855
RTL10	2.02e-06	-0.621638
MIR17HG	2.04e-06	-1.69558
PTK2	2.06e-06	-0.512388
NOL8	2.06e-06	-0.825811
GNL2	2.06e-06	-0.526305
NOM1	2.06e-06	-0.656547
CAMSAP1	2.06e-06	-0.695849
TTC27	2.07e-06	-0.50409
ZNF696	2.07e-06	-0.702159
STIM1	2.08e-06	0.601205
TARP	2.09e-06	1.49579
BAG2	2.09e-06	-1.56096
RSL1D1-DT	2.1e-06	-0.697052
ENOPH1	2.11e-06	-0.741187
CNIH3	2.11e-06	-1.20092
ADRM1	2.11e-06	-0.843532
TMEM161A	2.11e-06	-0.770266
NAA10	2.13e-06	-0.776336
ABCC9	2.13e-06	-1.14375
STK17B	2.14e-06	0.837783
METTL7A	2.16e-06	1.3337
SLC30A4	2.17e-06	0.861192
MAST2	2.2e-06	0.716758
CCZ1	2.2e-06	-0.518682
SLC30A10	2.21e-06	2.7528
P2RY10	2.22e-06	1.21915
CFAP298-TCP10L	2.22e-06	-0.510677
COL6A3	2.24e-06	-1.60897
IPO9	2.25e-06	-0.499997
EIF2S3B	2.25e-06	-0.683128
KCNA3	2.26e-06	1.52134
PLCE1-AS1	2.26e-06	1.28009
C1orf112	2.26e-06	-0.665164
LINC02362	2.27e-06	1.67427
IER5L	2.27e-06	-1.154
LIMK1	2.31e-06	-0.67438
GVQW3	2.32e-06	-0.885537
AREG	2.33e-06	-1.85168
LARP1	2.33e-06	-0.503715
SLC22A18AS	2.36e-06	1.13189
KRT23	2.37e-06	-3.7751
SORD2P	2.39e-06	-1.17506
HADH	2.39e-06	0.711431
LACTB2-AS1	2.4e-06	-1.04353
LOC101928387	2.4e-06	1.1214
ABALON	2.4e-06	-0.688658
FAM166C	2.41e-06	-2.04957
ACO2	2.41e-06	0.671837
LINC01082	2.41e-06	1.39612
DDX60	2.42e-06	1.00884
TMPRSS3	2.43e-06	-1.60063
RUBCNL	2.44e-06	-1.52047
CD276	2.45e-06	-0.757622
AKAP11	2.48e-06	-0.733165
EIF3E	2.49e-06	-0.725721
IGLC3	2.49e-06	1.58083
SLC19A1	2.49e-06	-0.953067
PTGES2-AS1	2.49e-06	-1.50552
BMP5	2.5e-06	1.76273
NOTCH4	2.51e-06	-1.1372
POT1	2.52e-06	-0.732304
CUL7	2.52e-06	-0.563749
TMEM243	2.53e-06	-0.725355
IGKJ1	2.54e-06	1.52723
MACIR	2.54e-06	0.904706
STAU1	2.56e-06	-0.588856
C16orf54	2.56e-06	1.40228
FLVCR2	2.57e-06	1.11371
BTBD3	2.57e-06	0.79944
GNL3L	2.58e-06	-0.657403
TAF2	2.59e-06	-0.703054
SYNE3	2.6e-06	0.859002
COL18A1	2.6e-06	-1.35992
MSL3P1	2.63e-06	-0.898577
PTPN21	2.64e-06	0.931461
SUCO	2.65e-06	-0.463296
NME1-NME2	2.65e-06	-0.638459
IGFBP7	2.66e-06	-1.18723
LSM2	2.66e-06	-0.672841
SIGLEC8	2.68e-06	1.4039
ATP6V0D2	2.69e-06	1.80008
CDK8	2.69e-06	-1.31227
EVI2B	2.69e-06	1.11951
ITGAL	2.7e-06	1.10019
ZNF485	2.71e-06	-1.02077
AARS1	2.72e-06	-0.640428
SLC22A23	2.75e-06	1.04905
KRT20	2.77e-06	1.74788
MTG2	2.77e-06	-0.653243
LOC105377483	2.78e-06	2.88321
TBC1D27P	2.79e-06	2.01072
DHRS1	2.8e-06	0.635768
ACSL4	2.81e-06	-0.824365
CHID1	2.82e-06	-0.39909
TST	2.83e-06	1.15312
ICA1-AS1	2.87e-06	-1.58168
MND1	2.89e-06	-1.34563
MALL	2.89e-06	1.3294
ALKBH2	2.89e-06	-0.668656
ADGRG1	2.94e-06	-0.980165
PDE10A	2.96e-06	-1.33517
SLC22A4	2.98e-06	0.969466
KARS1	3.01e-06	-0.606073
HENMT1	3.03e-06	-0.904259
SMARCA4	3.04e-06	-0.603964
KIF5B	3.07e-06	-0.640451
THBS4	3.09e-06	-2.49826
LL21NC02-21A1.1	3.11e-06	-1.45933
SHB	3.12e-06	-0.550659
TMEM94	3.13e-06	0.565105
HES5	3.16e-06	1.63154
NUP98	3.17e-06	-0.51626
ALG3	3.19e-06	-0.729814
CGAS	3.19e-06	-0.93238
TRNV	3.19e-06	-1.4856
FANCI	3.2e-06	-0.991702
TRMT11	3.2e-06	-0.63693
SMIM5	3.21e-06	1.50066
ASAP1	3.22e-06	-0.941618
AFF3	3.25e-06	1.49463
CDC25A	3.27e-06	-1.18386
FGL2	3.28e-06	1.19954
CA12	3.29e-06	1.42702
VDR	3.29e-06	0.863632
TSEN15	3.3e-06	-0.63567
GRAMD4	3.3e-06	0.711671
YARS1	3.3e-06	-0.691929
SNORD79	3.32e-06	-1.10759
SHLD2P3	3.32e-06	-0.677127
HUWE1	3.33e-06	-0.447051
COMMD1	3.34e-06	-0.338166
BACE2	3.36e-06	-1.20975
CTSW	3.37e-06	1.49387
HNRNPU	3.38e-06	-0.451505
ID2-AS1	3.38e-06	1.02143
IMMP2L	3.39e-06	-0.870533
FHIP1B	3.4e-06	0.498492
SLC11A2	3.4e-06	-0.854053
SNRPD1	3.4e-06	-0.648789
COL27A1	3.4e-06	-1.37974
RILP	3.41e-06	1.13111
PRAMENP	3.41e-06	1.85756
LINC01235	3.43e-06	-2.44869
PSMD13	3.44e-06	-0.424996
PALS2	3.46e-06	-1.36407
KIF2C	3.48e-06	-1.23654
KHSRP	3.48e-06	-0.592524
SSTR3	3.48e-06	1.35333
CNR2	3.49e-06	1.73904
CCT8	3.49e-06	-0.764031
MPND	3.5e-06	0.758089
LMO7-AS1	3.5e-06	-1.08461
CCZ1B	3.52e-06	-0.581731
MRPS23	3.54e-06	-0.670331
TRGC2	3.57e-06	1.5794
NUP37	3.6e-06	-0.631589
AZGP1	3.61e-06	-2.14627
SNORA18	3.61e-06	-1.17322
CENPQ	3.66e-06	-0.783955
SLC7A6OS	3.67e-06	-0.473407
MRPS31P5	3.68e-06	-0.811134
DIO2	3.68e-06	-1.68628
FAM86JP	3.69e-06	-0.918797
FAM151A	3.7e-06	0.959893
UBD	3.71e-06	-1.97527
GSTP1	3.72e-06	-0.859016
LOC102723722	3.74e-06	0.97894
ABCB11	3.74e-06	2.68322
PCSK5	3.75e-06	1.27889
CD160	3.77e-06	1.82458
DNASE1L3	3.78e-06	1.76893
RCN2	3.82e-06	-0.477194
YAP1	3.82e-06	-0.705252
CNTN4-AS1	3.85e-06	1.39653
POFUT1	3.85e-06	-0.877028
PSMD12	3.89e-06	-0.442906
KBTBD11-AS1	3.91e-06	1.28624
DBF4	3.92e-06	-1.01695
LINC02023	3.95e-06	2.33592
IKBIP	3.97e-06	-0.746121
CENPH	3.99e-06	-1.00955
SH3PXD2A-AS1	3.99e-06	-2.2105
NEDD4	4.01e-06	-0.965897
FOXP4	4.03e-06	-0.810995
CHCHD6	4.04e-06	-0.820223
VEGFA	4.04e-06	-1.08955
TMEM158	4.04e-06	-1.3749
PTDSS1	4.05e-06	-0.653833
MFSD14CP	4.05e-06	-0.648158
KBTBD6	4.05e-06	-0.754994
CASP7	4.06e-06	0.973463
ZW10	4.06e-06	-0.523953
NNMT	4.07e-06	-1.65602
TPTE2P5	4.07e-06	-0.695975
LOC107984690	4.08e-06	-1.40915
SRPRB	4.09e-06	-0.610374
ENPP6	4.11e-06	1.93025
TMPRSS13	4.11e-06	-2.3479
GGTA1	4.11e-06	1.31104
SLC12A9-AS1	4.12e-06	-1.30103
PEX3	4.17e-06	-0.45408
SLC4A11	4.17e-06	-2.25022
SLAMF7	4.2e-06	1.41671
CSNK2A2	4.24e-06	-0.646803
IGKJ2	4.24e-06	1.56007
RSRC1	4.25e-06	-0.567165
LRRN2	4.26e-06	1.98455
TMEM31	4.28e-06	1.52479
SLC16A4	4.3e-06	-1.09621
AGTPBP1	4.3e-06	-0.760508
CEP78	4.33e-06	-0.673399
RAB36	4.34e-06	-1.31055
INSM1	4.37e-06	2.05043
PPARGC1B	4.37e-06	0.777768
MTARC2	4.38e-06	0.745764
NHP2	4.39e-06	-0.595278
RPRD1B	4.4e-06	-0.635087
KRT7	4.42e-06	-2.10727
DNAJA1	4.43e-06	-0.677164
LOC112268463	4.44e-06	-1.84417
RPE	4.46e-06	-0.568879
ZNG1F	4.48e-06	-0.678081
GUCD1	4.49e-06	0.463074
ADH1A	4.5e-06	1.73929
RPUSD4	4.51e-06	-0.61438
IRF4	4.53e-06	1.67771
ARHGAP35	4.54e-06	0.529231
DNAAF11	4.55e-06	-1.34086
CENPP	4.56e-06	-0.622394
BZW2	4.56e-06	-0.851871
IGLV7-43	4.57e-06	1.83076
SPRY4	4.62e-06	-0.656856
KIRREL1	4.64e-06	-1.21346
LINC01610	4.64e-06	-2.57727
SRPX2	4.64e-06	-1.30252
CA4	4.66e-06	2.17664
PRPS1	4.67e-06	-0.644011
CPTP	4.68e-06	0.764798
C4orf46	4.68e-06	-0.623732
SGO1	4.7e-06	-1.21595
CKB	4.7e-06	1.64062
POU2AF1	4.71e-06	1.47319
NFXL1	4.71e-06	-0.763752
UMPS	4.74e-06	-0.543885
TADA2B	4.75e-06	0.521584
ENY2	4.75e-06	-0.450232
CLDN2	4.77e-06	-3.57672
GON7	4.77e-06	0.506133
PIERCE1	4.79e-06	-1.47805
GRPEL2-AS1	4.81e-06	-0.777718
RETREG2	4.83e-06	0.444453
NUP160	4.83e-06	-0.688991
GPAT3	4.85e-06	1.48666
DPH2	4.85e-06	-0.623753
MIF-AS1	4.86e-06	-0.859602
FOXS1	4.86e-06	-1.51418
GAB1	4.87e-06	0.714888
ZNF821	4.88e-06	0.722745
DBF4B	4.88e-06	-0.562299
S100A8	4.89e-06	-1.77332
UTP25	4.91e-06	-0.605262
DDIT4	4.91e-06	-1.36979
HNRNPA1P10	4.91e-06	-0.630841
DLGAP1-AS2	4.92e-06	-1.33041
CYP4X1	4.92e-06	-1.72238
REG1A	4.93e-06	-2.81274
RAD23B	4.94e-06	-0.480744
DDX19A	4.94e-06	-0.470348
CNTFR	4.94e-06	2.40501
CTSK	4.97e-06	-0.960817
SNORD52	4.99e-06	-1.17726
TCN2	5.01e-06	1.08316
IGLC2	5.04e-06	1.57829
EBPL	5.05e-06	-0.841542
SPIN3	5.05e-06	-0.854223
JCHAIN	5.06e-06	2.02107
COG6	5.06e-06	-0.560145
RRP1B	5.06e-06	-0.55439
LOC107986126	5.1e-06	-0.991902
UTP6	5.11e-06	-0.404787
CXCL12	5.17e-06	1.378
CD7	5.17e-06	1.2652
CHORDC1	5.18e-06	-0.705031
DMAP1	5.21e-06	0.454853
MIR570HG	5.21e-06	0.743138
KDR	5.21e-06	-0.956355
FAM91A1	5.21e-06	-0.641278
MPPE1	5.21e-06	0.643966
PIFO	5.25e-06	-2.03495
LOC105378187	5.25e-06	1.47355
DNA2	5.28e-06	-1.1426
CCDC59	5.28e-06	-0.48734
LOC105376567	5.29e-06	2.41106
TP53INP1	5.33e-06	0.784139
MIF	5.36e-06	-0.868945
LOC643327	5.37e-06	1.01569
KIF4A	5.37e-06	-1.30936
GPT2	5.39e-06	-1.20546
LOC105377275	5.43e-06	-1.60575
ALPK3	5.43e-06	-1.66249
PCDH19	5.43e-06	1.3513
TONSL	5.44e-06	-0.822298
SERPINB5	5.45e-06	-2.51922
VSNL1	5.47e-06	-1.64889
RPL35	5.48e-06	-0.701924
HBA2	5.48e-06	1.89113
GZMM	5.48e-06	1.28171
ZNHIT6	5.49e-06	-0.528359
TSPAN18	5.5e-06	-1.46493
HELZ2	5.51e-06	-0.794158
RPL27A	5.51e-06	-0.437144
LOC105373077	5.52e-06	1.15529
SYTL4	5.53e-06	0.669812
SPC25	5.55e-06	-1.21507
CDKN2B	5.56e-06	1.6855
CHTF18	5.57e-06	-0.988908
NOS3	5.6e-06	-1.35568
MTHFD1	5.6e-06	-0.783312
LOC105372709	5.6e-06	-1.28816
DPH3P1	5.6e-06	-0.732008
TUBGCP3	5.62e-06	-0.630215
XPNPEP3	5.62e-06	-0.560969
CAMSAP2	5.63e-06	-0.773696
OSBPL10	5.64e-06	-0.560357
POLA2	5.64e-06	-0.734373
GRAMD1A	5.65e-06	-0.981178
ACP2	5.66e-06	0.454666
UBAP2	5.68e-06	-0.654414
CD96	5.68e-06	1.18084
CDKN2A	5.69e-06	-1.52441
MCM4	5.72e-06	-1.01425
VAMP2	5.73e-06	0.792394
FCRLA	5.79e-06	1.8028
MTHFD2	5.8e-06	-1.02518
GDPD2	5.81e-06	1.84807
IGLVI-70	5.84e-06	1.88029
IGHA2	5.84e-06	2.22382
TBC1D10A	5.88e-06	0.654377
TMEM72	5.88e-06	2.08928
G6PC3	5.9e-06	-0.570718
SPRED3	5.92e-06	-1.33199
LSG1	5.93e-06	-0.367678
HBA1	5.94e-06	1.88404
CXXC5	5.95e-06	-0.656436
LOC107986696	5.95e-06	-0.632782
RBM12	5.95e-06	-0.454471
IGSF3	5.98e-06	0.59494
UTP23	5.98e-06	-0.631589
MIR22HG	6.03e-06	1.07689
CLSPN	6.04e-06	-1.15912
ACTL10	6.05e-06	-1.19328
DGKZ	6.09e-06	-0.587259
ENHO	6.12e-06	1.6967
SUCLG2	6.14e-06	0.843745
LOC112267857	6.16e-06	1.14988
MOCS1	6.18e-06	1.08817
RAET1E-AS1	6.19e-06	-0.808311
CYP2B7P	6.19e-06	1.33227
AHCYL2	6.2e-06	1.42895
CFAP20	6.2e-06	-0.504901
ARL14	6.26e-06	1.39279
RNF114	6.26e-06	-0.554275
BLTP3A	6.28e-06	-0.517806
TRIP4	6.28e-06	0.397175
FARSA	6.31e-06	-0.731086
C10orf105	6.36e-06	1.33461
IGKV3-11	6.37e-06	1.6237
PRRC2A	6.4e-06	-0.497446
MINDY1	6.42e-06	0.576016
LRRC1	6.44e-06	0.697209
ATP6V1F	6.44e-06	-0.741233
TSN	6.44e-06	-0.447289
PCSK9	6.46e-06	-1.95719
SEC16B	6.46e-06	-1.11767
SQOR	6.46e-06	0.955346
KIF23	6.47e-06	-1.2011
FXYD5	6.48e-06	-1.29889
ACTR5	6.48e-06	-0.6029
CAB39	6.5e-06	0.510534
HNRNPA2B1	6.52e-06	-0.424717
TIMM50	6.53e-06	-0.485425
UBE3D	6.54e-06	-0.758028
ANKRD20A2P	6.57e-06	1.62398
CD3E	6.57e-06	1.0665
ZNF263	6.59e-06	-0.426131
HDGF	6.64e-06	-0.675265
KDM1A	6.64e-06	-0.494086
FAM72C	6.71e-06	-1.16917
SHISA5	6.72e-06	-0.585344
SMAD7	6.76e-06	0.868784
PXDN	6.83e-06	-1.25557
LOC105369890	6.83e-06	1.7738
MROCKI	6.85e-06	1.23381
LAMA1	6.85e-06	1.57586
VPS4B	6.85e-06	0.590534
STAM	6.9e-06	-0.553813
ITPRIP	6.92e-06	-0.873539
UBE2F-SCLY	6.93e-06	-0.465989
HMGCLL1	6.94e-06	1.48473
MSH6	6.94e-06	-0.5831
SUV39H1	6.95e-06	-0.799846
NEBL-AS1	6.96e-06	-1.35305
TTC7A	7.02e-06	0.539409
FLVCR2-AS1	7.02e-06	1.54375
CDC37	7.02e-06	-0.490527
LPAR1	7.03e-06	0.89827
PAIP1	7.04e-06	-0.484
DDX39A	7.05e-06	-0.674232
DPF3	7.08e-06	1.37062
UFM1	7.09e-06	-0.536647
ARF6	7.09e-06	0.471331
BUB1B	7.1e-06	-1.26224
LOC102724023	7.1e-06	0.527827
AKIP1	7.14e-06	-0.502198
CCDC13	7.15e-06	1.26448
IGLJ2	7.18e-06	1.47213
LINC00996	7.2e-06	1.31358
INTS2	7.2e-06	-0.504338
GNB1L	7.22e-06	-0.786408
GPD1L	7.25e-06	0.816915
HYCC2	7.29e-06	0.584125
FANCL	7.35e-06	-0.393809
DHRS2	7.35e-06	-2.07291
ALDH1A3	7.35e-06	-1.09341
IGLJ3	7.35e-06	1.64215
HYAL3	7.36e-06	-0.861975
TACO1	7.4e-06	0.427286
SDAD1	7.42e-06	-0.44926
SMC2	7.46e-06	-0.859918
ATP1B2	7.48e-06	1.40442
ZNF572	7.52e-06	-1.04594
CD19	7.55e-06	1.53564
CXCR2	7.57e-06	-1.71715
PPP1R35	7.63e-06	-0.597912
ARRDC4	7.64e-06	0.928735
TXNIP	7.65e-06	0.928939
GNG4	7.7e-06	-1.95443
MTMR3	7.71e-06	0.402833
LINC02568	7.75e-06	1.69005
LOC105378569	7.77e-06	1.48497
GTPBP3	7.79e-06	-0.509323
SAMD10	7.82e-06	-0.767875
LSM14B	7.9e-06	-0.628915
IFT22	7.91e-06	-0.859245
TRIAP1	7.91e-06	-0.360737
RBM19	7.94e-06	-0.402108
ARPC5L	7.97e-06	-0.508104
HPRT1	7.97e-06	-0.815113
CASD1	7.98e-06	0.899529
MROH6	7.99e-06	-1.59534
AMPD1	8e-06	2.21814
TIGD1	8e-06	-0.856448
PSMG3	8.03e-06	-0.67293
BEND5	8.05e-06	1.50933
TMEM178B	8.06e-06	-1.88012
CST1	8.1e-06	-3.67118
TPD52L1	8.13e-06	-1.21911
YAF2	8.16e-06	-0.412758
YARS2	8.17e-06	-0.435333
[truncated: 16,895 more rows]

## Sheet: PVALUE SIGNIFICANT
Symbol	pvalue	log2FoldChange
INHBA	1.75e-27	-4.95419
COL11A1	2.08e-27	-5.39121
COL10A1	9.63e-27	-6.08511
ADAM12	3.56e-26	-4.12562
ETV4	2.11e-24	-4.22058
CTHRC1	6.47e-23	-3.94424
CLDN1	9.48e-23	-4.10782
FAP	4.07e-22	-3.95677
SIM2	1.54e-21	-4.80989
MMP1	9.15e-21	-5.10027
CEMIP	1.15e-20	-3.7843
ADAMTS12	1.72e-20	-3.3389
WTAPP1	8.4e-20	-4.79943
BEST4	1.01e-19	4.40183
BMAL2	1.19e-18	-1.93707
OTOP3	1.93e-18	5.00857
KRT17	3.05e-18	-5.34188
FOXQ1	4.29e-18	-4.59023
TNFRSF12A	1.87e-17	-2.59539
OLR1	1.97e-17	-3.78182
CCAT1	4.85e-17	-4.01689
CA7	6.34e-17	3.89321
SPIB	1.1e-16	3.44756
HECW2	1.58e-16	-1.71995
KIF26B	1.68e-16	-3.19328
MTHFD1L	1.69e-16	-2.09486
ADAMTS2	3.69e-16	-2.59305
SLC6A6	4.67e-16	-2.21311
EPOP	5.63e-16	-2.89446
AQP9	1.01e-15	-3.18196
SLC11A1	1.23e-15	-2.73727
ANOS1	1.86e-15	-2.72908
TEAD4	1.98e-15	-1.87669
LOC105379189	2.22e-15	-2.24057
LRP8	2.29e-15	-2.27247
CXCL8	3.05e-15	-3.3813
SLCO4A1	3.73e-15	-2.6619
MATCAP2	4.12e-15	-1.83281
RCN1	4.28e-15	-1.26907
SLCO4A1-AS1	4.76e-15	-2.54865
PDPN	6.62e-15	-2.21891
MMP7	1.04e-14	-5.56739
COL1A1	1.04e-14	-3.06697
AJUBA	1.14e-14	-2.25897
HILPDA	1.39e-14	-2.15294
SFRP4	1.41e-14	-4.0107
TPM4	1.64e-14	-1.02528
STC2	1.84e-14	-3.36116
TREM1	2e-14	-3.33262
MMP3	2.15e-14	-5.05892
ESM1	2.41e-14	-4.27336
UBFD1	2.44e-14	-0.752793
PNO1	2.55e-14	-1.10711
CA9	2.78e-14	-4.27916
CCN4	3.13e-14	-2.92617
OTOP2	3.14e-14	4.59041
COL8A1	3.57e-14	-2.7911
STC1	3.94e-14	-2.61518
MMP11	4.48e-14	-3.3091
DSC3	4.64e-14	-4.1117
EGFL6	5.46e-14	-3.78795
CDH3	5.78e-14	-4.02422
TGFBI	6.49e-14	-2.11129
ZNF469	6.51e-14	-2.34453
LDLRAD3	8.64e-14	-1.69901
PRR7	9.74e-14	-1.92391
ANLN	1.1e-13	-2.29639
ITGBL1	1.12e-13	-2.67754
NFE2L3	1.36e-13	-2.30642
SULF1	1.49e-13	-2.56126
FIBIN	1.51e-13	-2.07666
MDFI	1.58e-13	-2.76176
SLC39A10	1.65e-13	-1.37936
MILIP	1.83e-13	-2.14903
HOMER1	2.08e-13	-1.99779
COL5A2	2.56e-13	-2.00447
GRIP2	2.73e-13	-1.81244
SSB	3.03e-13	-0.855296
UNC5C	3.14e-13	1.67166
ATP11A	3.3e-13	-1.79945
ACSL6	3.63e-13	-3.46643
H19	3.67e-13	-3.43349
CCDC113	3.72e-13	-1.58401
GFI1B	4.71e-13	1.97407
LOC102724852	4.74e-13	-3.42905
PELATON	5.49e-13	-2.0707
ADAMTS6	5.52e-13	-2.01304
ATG9B	7.02e-13	-2.25223
PRECSIT	7.31e-13	-2.53629
XPO5	7.41e-13	-1.16657
C10orf55	7.6e-13	-1.90707
DSCC1	8e-13	-1.92935
PLAU	8.13e-13	-1.94305
MFAP2	9.44e-13	-2.39422
PDX1	9.61e-13	-3.85886
SLC6A20	1.08e-12	-4.00495
KIAA1549	1.09e-12	-1.89043
FUT1	1.09e-12	-2.13957
CGREF1	1.14e-12	-2.28939
WDR77	1.15e-12	-1.12663
S100A11	1.24e-12	-1.61232
ABCG2	1.24e-12	2.66359
ASPHD1	1.27e-12	-1.72217
SLC7A5	1.29e-12	-2.42966
BGN	1.31e-12	-2.80641
CSE1L	1.34e-12	-1.39656
SPP1	1.42e-12	-3.66978
PPM1H	1.44e-12	-1.74398
UTP4	1.44e-12	-1.06792
MAPK15	1.51e-12	-2.80955
CAD	1.54e-12	-1.02763
KLHL35	1.8e-12	-2.56139
PMAIP1	1.86e-12	-1.55386
ZC3HAV1L	1.96e-12	-1.40937
PHLPP2	2.3e-12	1.72357
SNTB1	2.6e-12	-1.63241
LARGE2	2.79e-12	-3.20549
FCGR3A	3.05e-12	-2.08234
LZTS1	3.55e-12	-2.29937
RIPK2	3.81e-12	-1.36269
NUDCD1	4.13e-12	-1.34842
GRIN2D	4.21e-12	-3.37372
VWA2	4.75e-12	-2.82002
SHROOM4	4.78e-12	-1.70542
PHLDA1	4.91e-12	-2.08337
BYSL	5.27e-12	-1.3199
TBC1D16	5.35e-12	-1.17513
STK31	5.62e-12	-3.24665
F2R	6.44e-12	-1.22353
TG	6.48e-12	-3.35454
DUXAP9	6.67e-12	-3.94361
MRGBP	6.67e-12	-1.15449
CCT6A	6.79e-12	-1.13194
LOC105375728	7.14e-12	-1.87889
TTYH3	7.34e-12	-1.39775
PTH1R	7.49e-12	1.70539
CDC14A	7.59e-12	1.32148
FAM83H-AS1	8.01e-12	-2.23113
CDK4	8.3e-12	-0.979716
PRSS33	8.94e-12	-3.53507
PKP4	1.01e-11	-0.647783
ANGPT2	1.03e-11	-1.9329
LOC105376806	1.04e-11	-2.39143
MET	1.04e-11	-1.38883
MRPL17	1.11e-11	-0.944595
SALL4	1.16e-11	-3.26131
ALKAL1	1.18e-11	-3.09815
OSM	1.2e-11	-2.80793
TRIM29	1.21e-11	-3.45994
INTS13	1.25e-11	-1.03063
GTF2IRD1	1.3e-11	-1.75429
ZFAS1	1.37e-11	-1.26297
TESC	1.43e-11	-2.72959
TMEM132A	1.47e-11	-1.88067
CFAP251	1.48e-11	-2.1069
EDNRA	1.56e-11	-2.05543
PPIL1	1.6e-11	-1.08378
PRPF4	1.6e-11	-0.834914
STRIP2	1.61e-11	-2.53069
UGGT2	1.63e-11	-1.14075
MEX3A	1.64e-11	-2.65303
PKP1	1.64e-11	-3.05573
PODXL	1.71e-11	-1.17787
GDPD5	1.85e-11	-2.0669
CBLL1	1.9e-11	1.03177
NPFFR1	1.91e-11	-2.66961
PRDX6	1.95e-11	0.994645
ZBTB12	2e-11	-1.35886
GART	2.05e-11	-0.901073
LINC00092	2.11e-11	1.9592
CDK2	2.26e-11	-0.940297
CEBPB	2.34e-11	-1.2835
LOC100507002	2.36e-11	1.27796
FJX1	2.39e-11	-2.45702
FKBP10	2.74e-11	-1.92075
COL1A2	3.07e-11	-2.15302
SH3TC2	3.12e-11	-2.43798
NUFIP1	3.39e-11	-1.30199
EVA1A	3.43e-11	-2.43087
SNHG15	3.51e-11	-1.35992
PSPH	3.56e-11	-1.26154
FAM89A	3.58e-11	-1.42422
RFC3	3.74e-11	-1.75974
CEL	3.98e-11	-3.77321
PCDH17	4.19e-11	-1.69131
PRMT3	4.42e-11	-1.14026
DARS1	4.43e-11	-0.958131
RPGRIP1L	4.9e-11	-1.25161
KLK10	4.95e-11	-3.98348
EMSLR	4.96e-11	-2.82443
METTL1	5.33e-11	-1.00693
SLC35G1	5.37e-11	1.25522
DCUN1D5	6.29e-11	-0.990496
MATN3	6.48e-11	-2.4629
TLR9	7.04e-11	1.4266
SLC36A1	7.16e-11	1.43813
IARS1	7.18e-11	-1.11729
ECT2	7.65e-11	-1.56937
SULT1A1	7.79e-11	1.58192
POLR1A	7.82e-11	-0.862563
KCNJ15	8.38e-11	-3.20991
PTP4A3	8.39e-11	-2.26446
MSX1	8.62e-11	-2.78331
TAF1A	8.68e-11	-0.834151
ZNF239	8.89e-11	-1.64148
CLEC9A	8.99e-11	1.8339
GARS1	9.17e-11	-1.09391
CPXM1	9.49e-11	-2.49326
LOC100507156	9.5e-11	-1.91069
ZDHHC7	1e-10	0.518664
PUS7	1.01e-10	-1.51382
XPOT	1.01e-10	-0.9924
TNC	1.02e-10	-2.73308
SELE	1.04e-10	-3.21435
CPNE7	1.07e-10	-3.64706
RAD54B	1.08e-10	-1.58569
PAQR4	1.09e-10	-1.54988
SPECC1L	1.16e-10	0.887419
CELSR3	1.17e-10	-1.90957
YEATS2	1.22e-10	-0.739043
DCAF13	1.24e-10	-1.23133
S100A2	1.3e-10	-3.38584
TRIP13	1.33e-10	-1.98194
MZT1	1.36e-10	-1.38162
TRIB3	1.38e-10	-2.43131
VCAN	1.39e-10	-1.39629
GNA13	1.39e-10	0.694099
CBX3	1.42e-10	-1.16329
CLMAT3	1.48e-10	-2.0831
HTR1D	1.57e-10	-3.75422
MACC1	1.59e-10	-2.22414
PSAT1	1.6e-10	-2.01725
LUZP2	1.61e-10	2.19575
DPY19L1	1.64e-10	-1.00967
CCND1	1.72e-10	-1.17719
SNAI1	1.75e-10	-2.07942
NAT10	1.76e-10	-1.04251
TACSTD2	1.79e-10	-2.8599
NME1	1.79e-10	-1.25218
OGFOD1	1.83e-10	-0.691522
RASAL2	1.84e-10	-0.760786
ANPEP	1.85e-10	3.14935
MCM6	1.86e-10	-1.05598
P4HA3	1.94e-10	-2.76396
BOD1	1.95e-10	-0.596211
NIT2	1.98e-10	-0.658845
JAG2	1.98e-10	-1.46173
TPD52L2	2.12e-10	-0.788257
UHRF1	2.25e-10	-1.76036
MMP14	2.26e-10	-1.42369
RPP40	2.29e-10	-1.32058
CPNE5	2.31e-10	1.25464
LOC107984567	2.34e-10	-2.02402
SHISA2	2.39e-10	-2.45959
POLR2D	2.42e-10	-0.610502
WDR43	2.47e-10	-1.04559
CMSS1	2.48e-10	-1.27809
ZFP69B	2.49e-10	-1.2168
CDH11	2.58e-10	-1.42588
HAUS6	2.72e-10	-0.97907
ASCL2	2.78e-10	-2.67374
DKC1	2.79e-10	-1.16117
XRCC2	2.85e-10	-1.9464
RRP9	2.89e-10	-0.97165
PLIN1	2.92e-10	2.79754
RRP12	2.93e-10	-1.20834
CBX2	3.02e-10	-2.36161
TOMM34	3.19e-10	-1.49288
ZSWIM4	3.21e-10	-1.1638
GRAMD2B	3.29e-10	1.03402
BHLHE40	3.38e-10	-1.30289
EPHB4	3.4e-10	-1.04006
SPECC1L-ADORA2A	3.67e-10	0.918253
DGAT2	3.78e-10	-1.95347
SF3B3	3.81e-10	-0.930784
ACLY	3.86e-10	-0.685556
SLC25A32	3.88e-10	-0.982935
TCOF1	3.91e-10	-0.964562
RHPN1	3.95e-10	-1.89103
CHSY3	4.01e-10	-1.66041
LOC101927668	4.1e-10	-2.02265
LYRM4-AS1	4.29e-10	-1.1931
LIPC	4.31e-10	2.30351
HAPLN3	4.35e-10	-1.59017
THBS2	4.38e-10	-2.85205
CD163L1	4.44e-10	2.04353
HSP90AB1	4.46e-10	-1.29695
ITGA11	4.56e-10	-1.85607
DUSP4	4.58e-10	-2.07495
WDR75	4.61e-10	-0.79493
PPAT	4.89e-10	-1.32344
ORC6	5.04e-10	-1.74936
IFRD2	5.24e-10	-0.910453
ROBO2	5.25e-10	-2.09051
TEX10	5.33e-10	-1.01693
RNF152	5.41e-10	1.73978
GPR180	5.74e-10	-0.996828
SPARC	5.76e-10	-2.02296
C2CD4A	5.76e-10	-2.85869
MINDY4	5.92e-10	-1.13253
ATAD2	6.18e-10	-1.54345
PEX26	6.75e-10	1.31774
ARPIN-AP3S2	6.76e-10	0.789421
EEF1E1	6.94e-10	-1.03526
NEK5	7.04e-10	-1.47974
PSMD14	7.1e-10	-0.845388
COL12A1	7.23e-10	-2.02178
CPSF3	7.76e-10	-0.739488
NBPF10	7.79e-10	0.798389
TTC26	7.96e-10	-1.38139
CIBAR1	8.17e-10	-1.06596
ELFN1-AS1	8.18e-10	-3.45727
NOP58	8.21e-10	-1.0033
NELFCD	8.25e-10	-1.16619
IL16	8.5e-10	1.14651
SLC22A5	8.56e-10	1.28551
E2F3	8.64e-10	-0.972911
TESK2	8.74e-10	1.08295
CFI	8.8e-10	-1.96259
OLA1	9.13e-10	-0.844668
PDCD2L	9.25e-10	-1.0809
LOXL2	9.47e-10	-1.9168
TRHDE	9.5e-10	1.69277
EIF2S2	9.71e-10	-1.02237
LINC01979	9.73e-10	-2.31877
COL3A1	9.78e-10	-2.03663
CKAP2	9.9e-10	-1.5375
CDC6	1.01e-09	-1.59498
ADGRB1	1.02e-09	1.37418
RAE1	1.05e-09	-1.08658
HLCS	1.06e-09	-0.641608
ANXA3	1.06e-09	-1.36073
SLC25A23	1.09e-09	0.962782
HYAL2	1.12e-09	-0.86712
PRSS54	1.14e-09	-1.56556
NANP	1.15e-09	-1.38592
ENC1	1.17e-09	-1.26693
E2F1	1.17e-09	-1.43943
GGT8P	1.19e-09	2.24909
KCTD9	1.2e-09	0.868404
STRAP	1.21e-09	-0.729829
KCNJ8	1.21e-09	-1.62129
SH3PXD2B	1.26e-09	-1.1972
TP53INP2	1.28e-09	1.42397
MCM3	1.3e-09	-1.01152
LOC112268294	1.31e-09	1.07823
SPPL2A	1.35e-09	1.02036
PYCR3	1.35e-09	-1.1625
SPTBN2	1.37e-09	-1.94613
PPA1	1.38e-09	-1.09643
USP31	1.39e-09	-0.763469
AHCY	1.42e-09	-1.26885
WNT5A	1.44e-09	-1.48488
HAGHL	1.47e-09	-1.78938
ERFE	1.49e-09	-2.52794
PIBF1	1.49e-09	-0.773586
CLEC3B	1.51e-09	2.15703
TNFAIP6	1.52e-09	-2.14589
TXNRD3	1.52e-09	-0.951113
ZMYND19	1.52e-09	-0.988257
PKP4-AS1	1.53e-09	-0.611402
TIMP1	1.56e-09	-1.79153
TPX2	1.57e-09	-1.93232
GTPBP4	1.58e-09	-0.989342
RAMP1	1.6e-09	-2.80143
GGCT	1.62e-09	-1.21585
NKRF	1.62e-09	-1.08993
CKMT2	1.64e-09	-2.76792
PACC1	1.65e-09	-1.20439
MYC	1.65e-09	-1.78727
LOC105373582	1.66e-09	-2.42935
LOC105373791	1.68e-09	-2.09155
UTP20	1.7e-09	-0.906804
STIP1	1.72e-09	-0.820529
STAP1	1.75e-09	1.76909
ACTN1	1.85e-09	-1.21358
MORF4L2	1.88e-09	-0.691475
COL7A1	1.9e-09	-1.84025
LYAR	1.91e-09	-1.07871
CALU	1.92e-09	-1.16585
ELOC	1.92e-09	-0.697865
IQSEC3-AS1	1.93e-09	-2.26108
MEMO1	1.94e-09	-0.54468
PDCD5	1.95e-09	-0.851996
PAK1IP1	1.97e-09	-0.890668
GRINA	1.99e-09	-1.1405
ZZEF1	2.01e-09	1.05051
DBNDD1	2.08e-09	-1.82306
RUNX1	2.11e-09	-1.1427
ILDR2	2.15e-09	-1.71412
RGS16	2.21e-09	-1.74277
TWNK	2.26e-09	-1.10917
NOP2	2.27e-09	-1.01078
PDE8A	2.28e-09	0.976794
POU5F1B	2.31e-09	-2.52028
METTL5	2.34e-09	-0.664723
SERPINH1	2.37e-09	-1.28282
NEBL	2.39e-09	-1.78465
SMARCC1	2.4e-09	-0.831607
CLCA4-AS1	2.41e-09	3.08482
HP09053	2.42e-09	-1.282
HIGD1A	2.47e-09	1.12982
CYP2D6	2.47e-09	0.991351
SSBP1	2.52e-09	-0.762564
FUCA1	2.57e-09	1.23271
DDX21	2.58e-09	-1.32485
JADE3	2.6e-09	-1.21171
UTP14A	2.63e-09	-1.07541
PRRX1	2.71e-09	-1.76911
NUP188	2.79e-09	-0.794203
PFDN6	2.8e-09	-0.699988
SLC22A3	2.84e-09	-2.3544
LOC102724146	2.85e-09	-0.725553
CCNYL1	2.89e-09	0.846075
SOX4	2.94e-09	-1.32919
EIF3B	2.94e-09	-1.09298
PALB2	2.94e-09	-0.855355
LINC03040	2.99e-09	-3.55465
TOMM6	3.04e-09	-0.731143
ARMC10	3.06e-09	-0.851808
GYG1	3.09e-09	-0.790678
FPR1	3.1e-09	-1.99368
LY9	3.11e-09	1.79349
MCM10	3.12e-09	-1.85676
DDX10	3.13e-09	-0.938266
ELFN1	3.2e-09	-1.8798
PAG1	3.21e-09	1.14685
SLC7A1	3.22e-09	-1.33281
DSG4	3.22e-09	-1.89845
CBFB	3.23e-09	-0.974983
ITGA2	3.28e-09	-1.47869
SPINDOC	3.28e-09	-1.32932
NOL6	3.33e-09	-1.01442
BRCA2	3.34e-09	-1.65583
NUP43	3.41e-09	-0.719454
AP3S2	3.46e-09	0.837385
POLR1F	3.47e-09	-0.915176
SMPDL3A	3.49e-09	1.67306
POP1	3.51e-09	-1.2818
EGLN1	3.54e-09	0.582692
IFITM3	3.62e-09	-1.56045
LIPG	3.68e-09	-1.18245
FGFRL1	3.7e-09	-1.15898
MTBP	3.75e-09	-1.43255
SPDL1	3.84e-09	-1.04531
APLN	3.85e-09	-2.57337
MXI1	3.92e-09	1.03161
GNA11	3.93e-09	0.959407
NIFK	4.01e-09	-0.872084
GLTP	4.01e-09	1.00786
SERPINE1	4.05e-09	-3.03375
GINS1	4.09e-09	-1.7471
SLC5A11	4.12e-09	2.79706
PRKG2	4.14e-09	2.1939
C3orf80	4.16e-09	-1.92362
RGS13	4.25e-09	1.93647
SNRPD2	4.28e-09	-0.586438
EXOSC8	4.31e-09	-0.908262
BOP1	4.4e-09	-1.1845
RRS1	4.41e-09	-1.20709
GLRX3	4.45e-09	-0.673476
AGO2	4.48e-09	-0.931733
COL4A1	4.52e-09	-2.13237
BRIX1	4.54e-09	-1.10177
CNNM2	4.7e-09	0.75923
NOLC1	4.72e-09	-1.00872
E2F6	4.73e-09	-0.720528
ACTR3B	4.74e-09	-1.04456
FAM86C1P	4.8e-09	-0.66867
WDR12	4.99e-09	-0.894412
MIER3	5.04e-09	1.26431
MIR3606	5.05e-09	-1.99758
PUM3	5.09e-09	-0.96625
GTF2F2	5.15e-09	-1.11932
TGIF2	5.31e-09	-1.53858
TM4SF1	5.38e-09	-1.25483
DNAH14	5.41e-09	-1.16038
MSX2	5.42e-09	-3.41794
PMEPA1	5.46e-09	-1.75536
CADPS	5.61e-09	-1.73447
NKILA	5.62e-09	-1.55281
RUVBL1	5.64e-09	-0.831646
IL6	5.65e-09	-3.10023
DDX56	5.65e-09	-0.823559
HSPH1	5.65e-09	-1.48071
NMD3	5.66e-09	-0.690927
ACTL6A	5.78e-09	-0.747158
PRKDC	5.78e-09	-1.18596
DNAJC2	5.93e-09	-0.921344
FOSL1	6.04e-09	-3.09045
SPHK1	6.1e-09	-1.7524
IPO7	6.15e-09	-0.873628
CHEK1	6.18e-09	-1.11613
SLC5A6	6.21e-09	-1.31679
YTHDF1	6.21e-09	-0.83004
PTK2B	6.3e-09	0.907409
SET	6.39e-09	-0.847557
SPNS2	6.43e-09	-1.3416
TMEM182	6.84e-09	-0.744166
PLCL2	6.85e-09	1.48879
ENTR1	6.86e-09	-0.797238
IGF2BP3	7.06e-09	-3.52969
CCT4	7.08e-09	-0.809279
ZBTB7B	7.1e-09	0.894185
DUSP14	7.11e-09	-1.64195
RPAP3	7.16e-09	-0.617166
PTGDR2	7.25e-09	1.40915
PUS1	7.31e-09	-0.814256
UBAP2L	7.37e-09	-0.673798
GRIN2B	7.4e-09	-2.14057
MAGOHB	7.44e-09	-0.798479
PANO1	7.52e-09	-1.21818
LOC105375751	7.57e-09	-1.22259
LOC107986852	7.62e-09	-1.75131
IL1B	7.65e-09	-2.49806
CELP	7.76e-09	-2.87216
FCGR1A	7.79e-09	-1.70706
RAN	7.85e-09	-0.820507
URB2	7.87e-09	-1.08508
LOC105369724	7.91e-09	2.6021
UNC5CL	8.06e-09	-1.91646
CHRDL2	8.11e-09	-3.53986
CCT3	8.24e-09	-0.936602
DNAJC10	8.27e-09	-0.848155
URB1	8.28e-09	-0.988236
LINC00920	8.29e-09	-1.40856
CCDC86	8.33e-09	-1.13655
SPATA22	8.45e-09	2.14214
COL5A1	8.48e-09	-1.75246
PLXNA1	8.53e-09	-1.03293
TRAF5	8.66e-09	-0.944003
SNRPG	8.75e-09	-0.737574
E2F7	8.75e-09	-1.74812
LRP11	8.8e-09	-0.951944
NCL	8.81e-09	-0.76858
DDIAS	8.83e-09	-1.645
NBPF19	8.86e-09	0.740446
MRPL50	8.88e-09	-0.791562
GPN3	8.91e-09	-0.647447
GTF3A	8.98e-09	-1.67495
RPL22L1	9.03e-09	-1.78202
POLB	9.24e-09	-0.784034
GNG7	9.26e-09	1.74789
C1orf115	9.27e-09	1.51918
GMPS	9.54e-09	-0.807438
GDF15	9.65e-09	-2.02074
HADHA	9.77e-09	0.477622
TNFRSF13B	9.77e-09	2.34042
EEF1E1-BLOC1S5	9.83e-09	-0.614908
APPL2	9.83e-09	1.15968
EXOSC7	9.89e-09	-0.623101
TMEM41A	9.96e-09	-0.782345
NPM1	9.96e-09	-0.960206
CDCA4	9.97e-09	-0.981219
OXTR	1e-08	-1.86608
PPRC1	1e-08	-0.801754
FAM98A	1.01e-08	-0.598714
CBX8	1.04e-08	-0.950124
ANK3	1.07e-08	1.17702
C2orf27A	1.08e-08	-1.512
PSMA2	1.1e-08	-0.726282
SLC13A3	1.1e-08	-2.95719
ANAPC7	1.14e-08	-0.540837
RBKS	1.15e-08	0.860029
PVT1	1.15e-08	-1.58157
BHLHE40-AS1	1.16e-08	-1.16821
PLEKHN1	1.16e-08	-1.96165
ZPR1	1.19e-08	-0.699738
CYP27B1	1.19e-08	-1.34535
EIF5B	1.2e-08	-0.696668
CEP72	1.22e-08	-1.2201
SOCS6	1.22e-08	0.850319
VARS1	1.23e-08	-1.02608
POLD2	1.24e-08	-1.01601
LOC105373335	1.24e-08	-1.17043
TNFSF15	1.24e-08	-1.32294
SCD	1.24e-08	-1.8727
CKS2	1.25e-08	-1.4649
GPX8	1.3e-08	-1.39637
ULBP3	1.3e-08	-1.55901
LMCD1	1.32e-08	-1.20945
TMEM165	1.32e-08	-0.688228
SND1	1.32e-08	-0.873493
LOC100506023	1.35e-08	1.19949
JCAD	1.36e-08	-1.54808
LTBP2	1.37e-08	-1.14886
PSME4	1.38e-08	-0.594481
NUP58	1.39e-08	-0.985954
NUP107	1.4e-08	-0.676933
SKA3	1.42e-08	-1.98165
TFAP4	1.45e-08	-1.20236
MROH8	1.46e-08	-0.752132
RNF183	1.48e-08	-2.21227
MORC4	1.49e-08	-0.901415
TBC1D30	1.49e-08	-1.07035
CXCL2	1.53e-08	-2.1778
TAF1D	1.53e-08	-0.822365
ST7	1.56e-08	-0.700898
OBI1	1.57e-08	-0.97724
TMEM185B	1.58e-08	-0.713383
RBM28	1.59e-08	-0.871411
UBE2C	1.59e-08	-1.84979
ARID3A	1.6e-08	-1.74038
TTLL4	1.61e-08	-0.679954
HILPDA-AS1	1.61e-08	-1.5952
MIER1	1.62e-08	0.839336
PAICS	1.62e-08	-1.12426
POLR1C	1.62e-08	-0.899627
LRATD2	1.67e-08	-0.952819
UBE2S	1.67e-08	-1.27025
CNN2	1.76e-08	-1.12394
CA3-AS1	1.78e-08	1.69401
ACAT1	1.78e-08	0.96335
RPS21	1.79e-08	-0.952031
SULT1A2	1.87e-08	2.00742
OAF	1.89e-08	0.801172
BICD1	1.92e-08	-1.15838
ATP6V1E2	1.95e-08	-1.02025
FAM135B	1.96e-08	2.5263
HMGB1	2e-08	-0.738865
CBX4	2.01e-08	-0.768071
NBPF14	2.05e-08	0.67649
MIR3936HG	2.05e-08	1.01107
COA1	2.07e-08	-0.560808
KLHL31	2.08e-08	-1.60202
KRT80	2.08e-08	-4.12159
DARS1-AS1	2.08e-08	-0.863166
DCTD	2.14e-08	-0.571905
MTERF3	2.15e-08	-0.81735
GRHL1	2.17e-08	-1.72317
RIOK1	2.2e-08	-0.797895
LRRC8E	2.21e-08	-1.89635
MUSK	2.28e-08	2.03943
MSANTD3	2.31e-08	-0.841829
IQGAP3	2.32e-08	-1.7146
RIOK3	2.34e-08	0.971843
SORD	2.35e-08	-1.21472
ASB9	2.4e-08	-1.43999
SDHAP1	2.43e-08	0.525253
IPO4	2.46e-08	-0.980374
IPO5	2.47e-08	-1.03176
TKT	2.5e-08	-1.01551
EIF5A2	2.5e-08	-1.35127
RNF8	2.51e-08	-0.619715
UCHL3	2.51e-08	-1.06929
PEX11A	2.54e-08	0.971578
CHP1	2.55e-08	0.888403
DOCK6	2.56e-08	-0.668482
CEBPB-AS1	2.64e-08	-1.05602
GLP2R	2.69e-08	1.88831
RPL7L1	2.76e-08	-0.701162
SLC35B2	2.76e-08	-0.645427
TEX30	2.77e-08	-1.1661
LGR5	2.78e-08	-2.27056
POLR1G	2.79e-08	-0.991917
TRIM27	2.8e-08	-0.563759
TCFL5	2.8e-08	-0.893338
CSTF1	2.82e-08	-0.633809
CD82	2.85e-08	-0.933331
PRIM2	2.86e-08	-0.862407
KIF20A	2.9e-08	-1.46747
ZNF697	2.94e-08	-0.974557
ATIC	2.96e-08	-0.900269
TM6SF2	2.97e-08	1.72521
POLR2K	2.98e-08	-0.626889
TMEM97	2.98e-08	-1.37385
EIF3M	3.03e-08	-0.631958
NUP93	3.03e-08	-0.788362
PSMC2	3.06e-08	-0.644052
ODF2	3.06e-08	-0.864511
TDGF1	3.11e-08	-2.16991
IFITM1	3.11e-08	-1.54751
NFYC	3.12e-08	0.37403
KPNA2	3.12e-08	-1.20794
SMYD5	3.12e-08	-0.686739
MIR4435-2HG	3.16e-08	-1.18288
MYEOV	3.16e-08	-2.34756
C12orf29	3.24e-08	-0.60468
TLCD3A	3.24e-08	-1.00033
TMA16	3.25e-08	-0.658871
HSPD1	3.27e-08	-1.1819
CIPC	3.29e-08	0.767856
SLC38A7	3.31e-08	-0.662834
NMU	3.38e-08	-2.31674
ADAM28	3.45e-08	1.43051
R3HDM1	3.45e-08	-0.636082
CLPB	3.47e-08	-0.83448
POGLUT2	3.47e-08	-1.21297
FAM227A	3.51e-08	-1.40255
PKMYT1	3.52e-08	-1.66878
PRELID3A	3.53e-08	-1.07578
ADGRG3	3.55e-08	-1.05958
RHOU	3.58e-08	0.95881
CCDC78	3.6e-08	-1.80943
FPR2	3.64e-08	-2.94554
ZNF121	3.66e-08	-0.826803
RCL1	3.68e-08	-0.767101
NBPF25P	3.69e-08	0.540851
EREG	3.71e-08	-2.24694
FIGNL1	3.76e-08	-1.15074
IMPDH1	3.77e-08	-1.183
NAA25	3.77e-08	-0.750204
MIR1182	3.79e-08	-1.50931
FTSJ1	3.83e-08	-0.75741
GLO1	3.88e-08	-0.7765
ACACA	3.89e-08	-0.927533
CCT2	4e-08	-0.773633
NOB1	4e-08	-0.810543
ADCY5	4.01e-08	1.83359
ANKRD13A	4.02e-08	0.643766
DDX27	4.05e-08	-0.903185
GAS2	4.06e-08	-2.17996
ANKS6	4.08e-08	-0.848598
ZMYM2	4.1e-08	-0.657047
GCSH	4.1e-08	-0.856827
ABL2	4.15e-08	-0.648082
TMEM123	4.17e-08	-0.573687
LOC105377806	4.21e-08	-1.72495
GEMIN5	4.22e-08	-0.804253
CPNE1	4.3e-08	-1.11084
NONO	4.35e-08	-0.696245
CKAP2L	4.41e-08	-1.49124
SCIN	4.5e-08	1.56415
CTXN1	4.52e-08	-2.49547
SLC25A34-AS1	4.55e-08	1.64046
CNST	4.59e-08	0.500136
MBTPS2	4.64e-08	-0.830911
PCOLCE2	4.65e-08	2.52622
INTS7	4.66e-08	-0.692577
SNHG32	4.69e-08	-0.846992
MYBL2	4.69e-08	-2.02384
TFR2	4.7e-08	-1.81151
AEN	4.71e-08	-0.93183
LOC105369370	4.78e-08	-2.76296
IL1RAP	4.78e-08	-0.980864
MALSU1	4.81e-08	-0.741762
NNAT	4.81e-08	-1.62583
FANCB	4.85e-08	-1.40572
RELL1	4.87e-08	0.986444
WDR4	4.87e-08	-1.12078
NAALADL1	4.87e-08	1.77385
PACSIN2	4.93e-08	0.721202
FASN	4.98e-08	-1.03394
DDX18	5e-08	-0.683465
HELLS	5.02e-08	-1.29234
SIGLEC6	5.08e-08	1.36179
LINC00494	5.08e-08	2.05479
ACAA1	5.11e-08	0.679978
ACBD6	5.13e-08	-0.575078
NDUFA6-DT	5.18e-08	1.0109
RAB39B	5.2e-08	1.30907
THADA	5.22e-08	-0.459215
LOC105378604	5.23e-08	-1.83212
TGDS	5.28e-08	-0.959663
APOLD1	5.36e-08	-2.01659
CFB	5.38e-08	-1.62072
DNAAF5	5.42e-08	-0.834176
CYP3A4	5.43e-08	2.1822
CXCL5	5.47e-08	-3.16555
CDC25B	5.51e-08	-1.46118
PPHLN1	5.57e-08	-0.390024
OTUD6B	5.58e-08	-1.07712
TRAP1	5.6e-08	-0.926711
SNHG17	5.61e-08	-1.35256
NEUROG3	5.71e-08	2.29919
NSMCE2	5.73e-08	-0.594462
IGKV1D-12	5.84e-08	1.8674
AMPD2	5.86e-08	-0.724286
SDHD	5.9e-08	0.582408
MORC2	5.93e-08	-0.644606
ABCC2	5.94e-08	-2.42464
RNASEH2A	5.98e-08	-1.22404
NBPF1	6.01e-08	1.19341
POLE3	6.05e-08	-0.663216
DIAPH3	6.06e-08	-1.74126
LOC102724250	6.09e-08	1.23921
ABCA10	6.11e-08	1.58599
RASL10B	6.19e-08	-2.76206
NUGGC	6.22e-08	1.67596
RBL1	6.27e-08	-1.23114
WDR5	6.3e-08	-0.710617
FAM30A	6.34e-08	1.84785
GPATCH4	6.36e-08	-0.743405
GNL3	6.4e-08	-0.840482
REG4	6.44e-08	-3.08227
NOTCH3	6.46e-08	-1.42337
STK3	6.5e-08	-0.901058
PLEKHA8P1	6.53e-08	-1.39829
EXO1	6.56e-08	-1.61409
FCGR3B	6.57e-08	-2.03377
MIR7844	6.6e-08	1.61296
CNOT9	6.74e-08	-0.485904
LOC105378286	6.81e-08	0.978273
GRPEL2	6.86e-08	-0.694664
SPAG17	6.91e-08	-1.01828
TTPAL	6.93e-08	-0.67729
F2RL2	6.95e-08	-2.11982
LMBR1	7.01e-08	-0.730621
MTM1	7.04e-08	0.91179
PDRG1	7.16e-08	-0.969432
PDGFRB	7.27e-08	-1.3211
SNRPC	7.35e-08	-0.633086
PPIA	7.36e-08	-0.799875
SFXN3	7.39e-08	-0.991536
IL23A	7.45e-08	-2.09592
ZC3H15	7.5e-08	-0.638091
ATG4D	7.5e-08	0.694925
LRRC15	7.55e-08	-2.0008
PHYKPL	7.55e-08	0.621027
PA2G4	7.71e-08	-0.743095
SLC25A34	7.75e-08	1.7401
EPHX2	7.75e-08	1.12216
DNAI4	7.84e-08	1.52585
TRIM16	7.89e-08	-0.962552
CSTF3	7.9e-08	-0.597697
DACH1	7.93e-08	-1.79122
DIMT1	8.09e-08	-0.563147
GJC1	8.11e-08	-1.79356
DNMT1	8.15e-08	-0.894992
TTI1	8.22e-08	-0.950238
EEF1AKMT1	8.24e-08	-1.01159
FRRS1	8.47e-08	1.03171
HSPE1	8.47e-08	-0.983409
CENPN	8.49e-08	-0.915847
GLS2	8.54e-08	-1.15715
IRAK2	8.59e-08	-1.15293
HS6ST2	8.65e-08	-2.61395
SCARA5	8.71e-08	2.37575
SNORD86	8.83e-08	-1.89279
DSN1	8.86e-08	-1.05929
PSMA7	8.9e-08	-0.931713
XPO4	9.01e-08	-0.934673
LOC105372857	9.06e-08	1.53757
WDR3	9.12e-08	-0.931223
NXT1	9.28e-08	-1.20125
TENT5C	9.43e-08	1.49331
BBIP1	9.45e-08	0.647831
ANKRD33B	9.65e-08	1.13613
ZER1	9.85e-08	0.683541
MEST	9.95e-08	-1.02156
SPON2	9.98e-08	-1.66163
VAPA	9.98e-08	0.698385
SLC27A6	1.01e-07	2.17673
ADO	1.01e-07	-0.48546
NOC3L	1.01e-07	-0.881722
CLDN23	1.02e-07	1.70955
TMCC3	1.02e-07	1.44863
SNHG6	1.02e-07	-1.06487
SMTNL2	1.03e-07	-2.51356
TBC1D24	1.05e-07	-0.690809
PYCR1	1.05e-07	-1.29797
MIR675	1.06e-07	-2.88974
CACNB1	1.06e-07	0.927287
ADAMTS4	1.06e-07	-2.39472
GRHL3	1.07e-07	-2.41871
SYNCRIP	1.07e-07	-0.723582
UBE2V1	1.07e-07	-0.66761
SHH	1.07e-07	-1.58156
MUC5AC	1.07e-07	-2.74295
CAPRIN1	1.07e-07	-0.659637
NAA20	1.09e-07	-0.823338
DHRS11	1.1e-07	1.55752
C19orf53	1.1e-07	-0.632565
LAPTM4B	1.13e-07	-1.27647
ENDOD1	1.13e-07	1.08692
UNC93A	1.14e-07	-2.84623
CTPS1	1.15e-07	-1.3303
PROSER1	1.15e-07	-0.996673
SUV39H2	1.16e-07	-0.981121
ATR	1.16e-07	-0.75024
NAAA	1.17e-07	1.38928
IL6R	1.17e-07	1.40781
XRCC5	1.17e-07	-0.42943
SUGCT	1.17e-07	1.41742
PHF20	1.17e-07	-0.715995
SPIN4	1.17e-07	-0.930826
SPOCD1	1.18e-07	-1.76502
TMEM156	1.18e-07	1.35854
CLECL1P	1.18e-07	1.49021
LMNB2	1.18e-07	-1.01911
RPF2	1.19e-07	-0.94497
EIF4G1	1.19e-07	-0.457537
UTP18	1.19e-07	-0.58695
SLC2A5	1.21e-07	1.15136
QSOX2	1.21e-07	-0.944661
GNPDA1	1.21e-07	-0.773744
FKBP9	1.22e-07	-0.665466
PPM1A	1.23e-07	0.595511
KCNH8	1.25e-07	-1.59779
HTRA3	1.25e-07	-1.73083
TRPV4	1.26e-07	-1.73821
THY1	1.26e-07	-1.82123
MLXIPL	1.27e-07	-1.85293
ARMCX3	1.28e-07	-0.581177
UGP2	1.29e-07	1.12663
ZNF473	1.29e-07	-0.705469
INMT-MINDY4	1.3e-07	-0.913426
MTAP	1.31e-07	-0.791564
DDX31	1.32e-07	-0.840902
ADCY9	1.32e-07	0.786152
HM13	1.33e-07	-0.885898
NAA16	1.34e-07	-0.790625
LRRC7	1.34e-07	1.73874
CDK1	1.35e-07	-1.5535
NT5DC4	1.36e-07	-1.30951
FKBP9P1	1.36e-07	-0.737286
CD27	1.36e-07	0.700377
PSPC1	1.36e-07	-0.543603
LINC01232	1.36e-07	-1.20684
TFAP2A	1.37e-07	-2.2774
TRGC1	1.37e-07	1.55486
ANAPC1P4	1.38e-07	-0.601855
ZNF200	1.38e-07	-0.727664
PNPT1	1.38e-07	-0.809218
FAM220A	1.4e-07	-0.645178
HACD3	1.48e-07	-0.917991
UNC5D	1.5e-07	2.34007
MIR4680	1.5e-07	1.17356
CDCA5	1.51e-07	-1.50767
PTK7	1.54e-07	-1.43019
SQLE	1.54e-07	-1.62038
MDC1	1.56e-07	-0.67117
F7	1.56e-07	-2.4676
EIF2S3	1.57e-07	-0.715733
CKAP5	1.58e-07	-0.90224
MRPL3	1.58e-07	-0.674088
MCMDC2	1.59e-07	-1.02202
FZD6	1.6e-07	-0.660563
TMEM127	1.62e-07	0.552033
SCTR	1.62e-07	1.473
STBD1	1.62e-07	0.942792
TRPV3	1.62e-07	2.08465
CD79A	1.62e-07	1.70648
SLC25A15	1.63e-07	-1.00547
DYRK2	1.65e-07	0.712162
CDH6	1.65e-07	-1.36879
CXCL1	1.66e-07	-2.33694
SRFBP1	1.66e-07	-0.680073
FKBP1A-SDCBP2	1.66e-07	1.07831
MFSD12	1.67e-07	-0.953437
SLC19A2	1.67e-07	-0.848832
E2F5	1.68e-07	-1.14676
TNFSF9	1.69e-07	-2.10941
SLC26A2	1.72e-07	2.37769
SMYD3	1.74e-07	-0.657689
USPL1	1.76e-07	-0.632402
PTPN12	1.77e-07	-0.687654
DPCD	1.77e-07	-0.849866
PHF14	1.77e-07	-0.852285
POLA1	1.79e-07	-0.923106
MAP3K20-AS1	1.8e-07	-1.65181
TAMM41	1.8e-07	-0.69075
PFDN4	1.8e-07	-1.30433
PDCD11	1.81e-07	-0.782242
PA2G4P4	1.82e-07	-0.916005
DHX9	1.83e-07	-0.498254
HCAR3	1.84e-07	-2.72756
LSP1	1.85e-07	0.948215
HOTS	1.86e-07	-2.79897
NOL10	1.87e-07	-0.557186
TEDC2	1.87e-07	-1.43777
CCT7	1.89e-07	-0.71383
DPM1	1.89e-07	-0.862515
PLEKHG4	1.9e-07	-1.18957
PRDX4	1.91e-07	-0.812802
TRNM	1.91e-07	-2.22504
TOMM5	1.92e-07	-0.779048
DTL	1.93e-07	-1.31641
LOC101929918	1.94e-07	-0.72543
SNHG1	1.97e-07	-0.855055
AATF	1.98e-07	-0.588169
AASDHPPT	1.99e-07	-0.581219
RECQL4	1.99e-07	-1.35591
CCL5	1.99e-07	1.45491
CPEB3	2e-07	0.610913
TNS4	2.02e-07	-2.37135
TRPV1	2.03e-07	0.687536
FBXO41	2.05e-07	-1.16152
YAE1	2.07e-07	-1.25754
HSPE1-MOB4	2.08e-07	-0.779439
FKBP14	2.1e-07	-0.867924
PNOC	2.1e-07	1.68595
TMEM198	2.12e-07	-1.14239
LOC105375434	2.14e-07	-2.20189
AZIN1	2.14e-07	-0.7069
SLC25A20	2.17e-07	0.795304
SPINK4	2.18e-07	-3.2695
NCBP2	2.19e-07	-0.538595
PODNL1	2.19e-07	-1.52974
PEDS1-UBE2V1	2.19e-07	-0.650003
FADS1	2.21e-07	-1.50156
NCAPG2	2.23e-07	-1.23038
SIGMAR1	2.23e-07	-1.01046
FOXP4-AS1	2.26e-07	-1.61365
HMGA1	2.26e-07	-1.34915
CHPF	2.27e-07	-1.21789
CFAP157	2.27e-07	-1.24673
KIF14	2.28e-07	-1.5273
VWC2	2.28e-07	1.65441
EXOSC2	2.28e-07	-0.784597
ACSF2	2.29e-07	1.2669
ESR2	2.3e-07	1.3481
EXOSC5	2.3e-07	-0.897794
NKD2	2.32e-07	-2.41773
DIS3	2.35e-07	-0.819599
TFPI2	2.36e-07	-2.10536
COLGALT1	2.36e-07	-0.681563
SMYD2	2.42e-07	-0.573622
PLAGL2	2.44e-07	-1.16548
UBE2T	2.45e-07	-1.3113
NUP205	2.46e-07	-0.896623
HGH1	2.46e-07	-0.868799
TOP1MT	2.47e-07	-1.30396
WSCD1	2.48e-07	1.77711
WDR46	2.5e-07	-0.582686
PGF	2.51e-07	-1.44284
RTEL1-TNFRSF6B	2.52e-07	-1.91367
MRPL32	2.54e-07	-0.513876
ZNG1C	2.54e-07	-0.678208
SSRP1	2.55e-07	-0.626423
DHX37	2.55e-07	-0.576288
DONSON	2.56e-07	-0.822007
APLF	2.57e-07	-1.12318
NTMT1	2.6e-07	-0.834197
CEP41	2.6e-07	-0.913551
EFTUD2	2.61e-07	-0.48953
SEPTIN1	2.67e-07	1.08676
MRPS17	2.68e-07	-0.751693
MAP4K1-AS1	2.68e-07	1.28873
NSMF	2.69e-07	-1.01032
KRTAP5-1	2.7e-07	-1.67598
TFDP1	2.74e-07	-0.819461
MAD2L1	2.76e-07	-1.42284
ZNF280C	2.8e-07	-0.949525
ZNF281	2.81e-07	-0.557932
ITGA8	2.84e-07	1.13135
LOC107984832	2.84e-07	-1.76528
NIP7	2.85e-07	-0.642497
IPO11-LRRC70	2.87e-07	-0.603212
DNTTIP1	2.87e-07	-0.959337
NOP56	2.88e-07	-0.981361
TRIM59	2.88e-07	-0.864338
NORAD	2.9e-07	-0.688903
CDK3	2.91e-07	0.950671
MICAL3	2.92e-07	0.627723
MELK	2.93e-07	-1.46609
CACNA1D	2.94e-07	-1.09558
IGKJ3	2.95e-07	1.73983
FMNL2	2.95e-07	-0.772067
GJB4	2.98e-07	-2.62243
NWD2	3e-07	1.98189
LOC101929314	3e-07	-0.767748
TRMT112	3.01e-07	-0.622516
TMEM255B	3.03e-07	-1.45696
CDCA7	3.03e-07	-1.49342
BMP2	3.04e-07	1.24034
CARMIL2	3.04e-07	1.08916
CHAF1B	3.05e-07	-1.15716
PLS3	3.08e-07	-1.26822
ATP5F1A	3.09e-07	0.724303
FCRL4	3.09e-07	2.59454
TSPAN7	3.09e-07	1.34472
SLC17A4	3.11e-07	2.21901
LOC105375061	3.11e-07	1.14142
SLC7A6	3.11e-07	-0.735511
PLCD1	3.12e-07	1.26161
TMEM131	3.14e-07	0.575225
AP3M2	3.15e-07	-0.576658
GCNT2	3.17e-07	1.95008
PDCD4	3.19e-07	1.15888
CD44	3.19e-07	-1.12852
PAFAH1B3	3.19e-07	-1.09131
MRPL57	3.21e-07	-0.672564
ANKRD9	3.21e-07	0.926444
MIDEAS	3.22e-07	0.701999
LOC101927393	3.23e-07	0.709569
ITGB8	3.25e-07	-1.24201
ABHD3	3.27e-07	1.07963
ATP6V1FNB	3.29e-07	-1.45689
WDR74	3.33e-07	-0.714758
BRCA1	3.33e-07	-1.14627
STMN2	3.33e-07	2.09278
RNF24	3.34e-07	-0.914434
SLC7A11	3.36e-07	-1.88845
PXMP2	3.37e-07	1.14472
RPN2	3.37e-07	-0.828639
SAPCD2	3.38e-07	-1.5731
LOC105373244	3.4e-07	1.49568
RFWD3	3.4e-07	-0.869391
NCS1	3.43e-07	-1.7484
LOC105371692	3.44e-07	1.23124
BEND4	3.44e-07	1.71012
UBQLN4	3.45e-07	-0.59552
TMTC4	3.46e-07	-0.919434
EXOSC3	3.47e-07	-0.748444
CNGB1	3.47e-07	2.24032
MSH2	3.49e-07	-0.621646
RFC4	3.5e-07	-0.932173
STARD3NL	3.51e-07	-0.446944
FAM47E-STBD1	3.55e-07	0.943345
SEC14L2	3.59e-07	-1.53848
CXCL3	3.61e-07	-2.14373
LINC01315	3.63e-07	-1.47808
SPATA33	3.64e-07	-0.879646
FSCN1	3.65e-07	-1.65337
RSL1D1	3.65e-07	-0.812184
SCLY	3.68e-07	-0.789693
C19orf48	3.69e-07	-0.997781
TRAF3IP2	3.71e-07	0.585633
NR2C2AP	3.71e-07	-0.768058
HEATR1	3.74e-07	-0.693256
ANAPC10	3.74e-07	-0.625942
CDH23	3.74e-07	1.17845
LOC112267876	3.75e-07	-2.78666
ZNF575	3.8e-07	1.41539
SRM	3.81e-07	-0.922226
TGIF1	3.81e-07	-0.628342
GOLT1B	3.82e-07	-0.581274
TNPO2	3.82e-07	-0.67986
TRMT61B	3.84e-07	-0.371403
RCBTB1	3.84e-07	-0.823031
POMP	3.86e-07	-0.851143
VPS26C	3.87e-07	0.36841
DLEU7	3.89e-07	-1.37332
KPNA3	3.89e-07	-0.69937
ENOX2	3.92e-07	-0.777071
DISP2	3.94e-07	1.4731
ALDH4A1	3.95e-07	-1.24507
HJURP	3.95e-07	-1.41584
IPO11	3.95e-07	-0.551619
RHEB	3.95e-07	-0.868691
DDX47	3.97e-07	-0.544874
CIP2A	4.03e-07	-1.20293
ILF3	4.03e-07	-0.627976
BFSP1	4.04e-07	-1.64857
MMS22L	4.05e-07	-0.975548
HPS1	4.05e-07	0.563205
ERCC6L	4.11e-07	-1.57041
CEP55	4.13e-07	-1.4782
CUL4A	4.13e-07	-0.700672
ACOX1	4.13e-07	0.927183
SSX2IP	4.14e-07	-0.773951
SDHA	4.14e-07	0.668142
SLC8A3	4.14e-07	1.61914
SGK1	4.2e-07	1.25872
LEF1	4.2e-07	-1.84508
ZNRF3	4.21e-07	-1.04467
GINS4	4.25e-07	-1.29505
MRM2	4.27e-07	-0.581568
GRIN3A	4.27e-07	1.48609
ZCCHC7	4.28e-07	-0.625842
IGHV1OR15-1	4.29e-07	1.7493
DCLRE1B	4.32e-07	-0.64839
ZFP3	4.34e-07	0.767173
EIF4E3	4.37e-07	1.0802
ILF2	4.39e-07	-0.575522
SNRPE	4.4e-07	-0.719701
LEF1-AS1	4.41e-07	-1.99055
LOC101448202	4.41e-07	-1.72199
FLT1	4.41e-07	-0.954218
RRP1	4.49e-07	-0.877869
OPTN	4.5e-07	0.548007
PLCE1	4.52e-07	1.26841
STAB1	4.54e-07	0.99162
CERK	4.54e-07	0.647254
NID2	4.55e-07	-1.26289
ITGAV	4.56e-07	-0.605089
LACTB2	4.57e-07	-1.0674
RAVER2	4.58e-07	0.909333
CDCA3	4.64e-07	-1.24154
MYO15B	4.66e-07	0.985396
RLIM	4.67e-07	-0.717086
ACADS	4.69e-07	1.28927
HROB	4.7e-07	-1.20568
TWIST1	4.74e-07	-1.73503
OTUD7A	4.74e-07	1.14086
RAD51AP1	4.75e-07	-1.21824
ITGB7	4.76e-07	1.20443
TXLNB	4.81e-07	0.977026
RABEPK	4.81e-07	-0.634061
TICRR	4.81e-07	-1.29758
FUS	4.81e-07	-0.627792
ZFAND1	4.84e-07	-0.759728
CFAP97	4.85e-07	-0.827728
NIT1	4.88e-07	0.405352
WNT3	4.89e-07	-1.51305
SHCBP1	4.9e-07	-1.43851
PRR19	4.92e-07	-1.07191
COPS8	4.95e-07	-0.541899
LOC105374114	4.99e-07	-0.666458
CSMD2	5e-07	-1.91854
PPME1	5.02e-07	-0.520475
TRANK1	5.15e-07	1.14526
ACADM	5.16e-07	0.792142
TONSL-AS1	5.18e-07	-0.806483
ACAA2	5.18e-07	1.03737
EBNA1BP2	5.21e-07	-0.604298
KLF4	5.21e-07	1.6522
FBLIM1	5.27e-07	0.640548
TDP2	5.28e-07	1.20606
NOP14	5.31e-07	-0.753165
TAFA2	5.31e-07	1.01921
RNASEH2B	5.31e-07	-0.799209
SPTBN5	5.34e-07	-1.48287
HPSE2	5.36e-07	1.65285
DCAF11	5.38e-07	0.489709
YY2	5.41e-07	-0.865706
TPRG1L	5.47e-07	0.576744
POLR1B	5.48e-07	-0.899332
UGDH	5.5e-07	1.05798
CPT2	5.52e-07	0.917126
POLR2G	5.53e-07	-0.414463
PTPRCAP	5.53e-07	1.15215
TAGLN2	5.55e-07	-0.724279
AURKA	5.58e-07	-1.39471
IGKV1-12	5.59e-07	1.77758
DHX34	5.66e-07	-0.685307
TRNR	5.66e-07	-1.95688
ABCE1	5.68e-07	-0.920708
SRSF5	5.72e-07	0.673871
ANKRD36BP2	5.73e-07	1.87902
NEK6	5.77e-07	-0.684679
GPR18	5.77e-07	1.26153
SLC17A8	5.78e-07	2.59864
RNF10	5.78e-07	0.300187
NUTF2	5.78e-07	-0.789919
SNHG16	5.81e-07	-0.744035
XRN2	5.84e-07	-0.943503
RACGAP1	5.86e-07	-1.09599
ZNF670-ZNF695	5.87e-07	-1.16268
CXCL6	5.87e-07	-2.10512
PRSS22	5.89e-07	-2.5311
RHBDF2	5.91e-07	-0.872671
ADAM17	5.96e-07	-0.484001
PTGER4	5.97e-07	1.02738
ADAMDEC1	6.05e-07	2.19385
ACKR2	6.07e-07	1.33534
ELAVL1	6.12e-07	-0.545413
CCNO	6.16e-07	-2.07544
ADAMTS9	6.16e-07	-1.44277
LTV1	6.18e-07	-0.701593
SOX9	6.2e-07	-1.26892
SCML1	6.21e-07	-1.10863
MIR1292	6.23e-07	-0.776743
LRCH1	6.33e-07	-0.858153
NEDD1	6.34e-07	-0.513439
PCDHB9	6.36e-07	-2.11245
BFAR	6.38e-07	-0.373588
DHCR7	6.46e-07	-1.23459
HNRNPA1L2	6.47e-07	-0.611048
WDR90	6.5e-07	-0.878466
PLCG2	6.5e-07	1.10541
DAO	6.59e-07	2.75027
LSM5	6.6e-07	-0.762092
CLNS1A	6.6e-07	-0.54105
ALG5	6.68e-07	-0.681585
LOC105372995	6.68e-07	1.38943
ALG8	6.7e-07	-0.583445
NUF2	6.74e-07	-1.56207
LRRC36	6.74e-07	-2.15104
STARD5	6.75e-07	0.720285
MCM2	6.8e-07	-1.06867
INHBB	6.81e-07	-1.84392
SLC39A6	6.81e-07	-0.669729
P3H1	6.84e-07	-0.971097
WDR7	6.88e-07	0.652753
MAP4K4	6.89e-07	-0.756185
BLK	6.9e-07	1.91987
PLEKHS1	6.92e-07	-1.64912
DLEC1	6.94e-07	0.634269
ETFDH	6.97e-07	0.930366
SLC14A1	6.98e-07	1.16942
ISM1	7.01e-07	-2.2805
NTAQ1	7.02e-07	-0.736035
NUP35	7.07e-07	-0.687888
ELMOD3	7.08e-07	0.647026
PAOX	7.08e-07	0.546457
ZNF367	7.18e-07	-1.16841
IL10RB	7.26e-07	0.715808
GLMN	7.38e-07	-0.60799
UBA2	7.38e-07	-0.633625
RAB23	7.42e-07	-0.870426
LOC100289511	7.42e-07	0.718602
MCM7	7.47e-07	-0.988758
LTBP4	7.51e-07	1.01896
RUNDC3B	7.57e-07	1.39931
HPGD	7.59e-07	1.82322
RAD1	7.68e-07	-0.653981
ARHGEF9	7.85e-07	0.481483
DNAH2	7.88e-07	-1.68446
HEYL	7.9e-07	-1.27895
LINC01356	7.9e-07	-1.93611
C5orf34	7.97e-07	-1.16417
USP30	8.06e-07	0.587585
ABCC1	8.15e-07	-0.953885
MXRA5	8.16e-07	-1.071
ANAPC1	8.17e-07	-0.844676
FEN1	8.23e-07	-0.995738
BTD	8.25e-07	0.595397
SNORA105B	8.42e-07	-1.06506
POLR1D	8.43e-07	-1.35621
FAM72D	8.45e-07	-1.32781
MPHOSPH10	8.52e-07	-0.518795
TFB1M	8.61e-07	-0.500485
MOBP	8.62e-07	1.93934
ETFA	8.62e-07	0.599596
LOC100652758	8.67e-07	-0.560437
CACNA1C	8.68e-07	-1.78324
SCX	8.76e-07	-0.973496
GINS3	8.78e-07	-0.978802
CCNDBP1	8.93e-07	0.717993
CCT5	8.94e-07	-0.858464
OBI1-AS1	8.94e-07	-0.984413
NLE1	8.96e-07	-0.833377
IER3-AS1	8.98e-07	-1.40802
ZNG1B	9.04e-07	-0.426569
FGF18	9.08e-07	-2.05314
PDE6A	9.13e-07	2.27811
SLC38A5	9.25e-07	-1.6003
KBTBD11-OT1	9.28e-07	1.50282
TNFRSF10C	9.37e-07	-1.25127
CYP39A1	9.41e-07	-0.907282
ETHE1	9.44e-07	1.26415
ATP6V1G1	9.47e-07	-0.498732
SPATA17	9.49e-07	-1.13902
NCBP2-AS1	9.53e-07	-0.594425
PUS3	9.53e-07	-0.479994
VENTX	9.56e-07	-2.16314
SENP1	9.6e-07	-0.518439
TMEM37	9.61e-07	1.51702
PSMA1	9.65e-07	-0.531389
KCP	9.66e-07	-1.35225
LOC102724760	9.78e-07	1.7172
RANGAP1	9.79e-07	-0.696435
FAM72A	9.81e-07	-1.18171
LYRM4	9.86e-07	-0.72148
SGO1-AS1	9.99e-07	-1.35442
ATAD3A	1e-06	-0.793475
KLHL6	1e-06	1.26896
BCL2L1	1.01e-06	-0.73071
GSTO1	1.02e-06	-0.399965
HNRNPA3	1.03e-06	-0.506499
CENPW	1.03e-06	-1.32119
EIF3H	1.03e-06	-0.693001
FPGS	1.03e-06	-0.671611
UBE2I	1.03e-06	-0.619367
CELSR1	1.03e-06	-1.55899
SINHCAF	1.04e-06	-0.978586
LOC107987174	1.04e-06	1.50321
BCL2	1.04e-06	1.1671
RBM26	1.05e-06	-0.682611
LPGAT1	1.05e-06	-0.753357
HDAC2	1.06e-06	-0.673003
YWHAG	1.07e-06	-0.600847
GPATCH2	1.08e-06	-0.498026
TGS1	1.08e-06	-0.799638
PDCD4-AS1	1.08e-06	1.22855
ZFTA	1.08e-06	-1.13037
CLCN2	1.09e-06	0.87958
OVGP1	1.09e-06	-1.05156
TRIM28	1.1e-06	-0.572468
MAP4K1	1.11e-06	1.17631
HADHB	1.11e-06	0.586827
KIF24	1.11e-06	-0.877906
ALPI	1.11e-06	2.27452
NAT8B	1.12e-06	1.81316
SSC4D	1.12e-06	-1.32828
MAP7D2	1.12e-06	-2.5453
CCDC153	1.13e-06	1.04053
KIAA1671	1.13e-06	0.687124
NDRG2	1.13e-06	0.775788
MAPRE1	1.13e-06	-0.807264
SHMT2	1.15e-06	-1.04044
PFDN2	1.15e-06	-0.77813
OSBPL3	1.15e-06	-1.02401
PDE9A	1.15e-06	1.52049
TEF	1.16e-06	0.997685
STPG1	1.16e-06	0.781157
ASCC3	1.16e-06	-0.782296
MXD1	1.17e-06	1.21919
KICS2	1.17e-06	-0.712903
SMOX	1.17e-06	-1.57202
CLCA4	1.17e-06	3.13004
CKS1B	1.17e-06	-0.947106
H1-2	1.17e-06	1.05886
KIF18A	1.17e-06	-1.25701
CPT1A	1.18e-06	0.77288
TIMELESS	1.19e-06	-0.899406
HTR7	1.2e-06	1.45171
TRG-AS1	1.2e-06	1.39744
MSANTD3-TMEFF1	1.2e-06	-0.82597
CCL23	1.2e-06	1.7601
TRMT6	1.21e-06	-0.935277
SST	1.23e-06	2.6516
MPI	1.23e-06	0.65865
S100A9	1.24e-06	-1.96352
G0S2	1.25e-06	-1.31034
ZFYVE28	1.26e-06	0.998973
GGPS1	1.26e-06	-0.351329
CCDC68	1.26e-06	1.45195
FOLH1	1.26e-06	-1.45314
C1QTNF5	1.27e-06	-1.3662
MFRP	1.27e-06	-1.3662
GPR4	1.29e-06	-1.59453
CHCHD2	1.3e-06	-0.680151
NMB	1.3e-06	-1.30353
EIF3J	1.32e-06	-0.525701
KDELR3	1.32e-06	-1.1956
NAA15	1.33e-06	-0.796774
VKORC1L1	1.33e-06	-0.558468
KLC3	1.34e-06	-0.840767
DTD1	1.34e-06	-0.914478
CENPL	1.34e-06	-0.78312
HCAR2	1.34e-06	-2.39281
NDUFAF2	1.35e-06	-0.68282
KLRB1	1.35e-06	1.47946
FCRL2	1.35e-06	1.74723
WDR35	1.36e-06	-0.895482
LRRFIP2	1.36e-06	0.543776
TMEM120A	1.37e-06	0.599685
DTNB-AS1	1.39e-06	1.32031
HOXB8	1.39e-06	-1.95807
JOSD1	1.39e-06	0.544145
UTP15	1.4e-06	-0.634984
PALD1	1.4e-06	-1.41723
PTPMT1	1.4e-06	-0.344677
THEM6	1.42e-06	-1.01504
CCNF	1.42e-06	-1.21058
LOC105371874	1.42e-06	1.97527
NAT9	1.43e-06	-0.510568
PABPC1	1.44e-06	-0.802509
PDLIM7	1.45e-06	-1.60004
SRSF3	1.45e-06	-0.399615
POLR3K	1.46e-06	-0.769514
ZBTB9	1.46e-06	-0.672613
SLC4A2	1.46e-06	-0.781803
INPP5K	1.47e-06	0.581398
ZDHHC9	1.48e-06	-1.031
CNPY2	1.48e-06	-0.532291
FCGR1BP	1.49e-06	-1.58441
LSMEM2	1.49e-06	-0.801478
KCTD20	1.5e-06	-0.715641
GPR84	1.5e-06	-2.08378
LOC107986178	1.51e-06	1.41133
HNRNPA1	1.52e-06	-0.5766
LOC105378520	1.53e-06	2.15894
RASAL2-AS1	1.54e-06	-0.922406
CYB561A3	1.54e-06	0.527843
ERGIC2	1.56e-06	-0.416125
PRMT1	1.56e-06	-0.653855
H2AC25	1.56e-06	-1.12877
EPB41L2	1.57e-06	-0.898616
RXRA	1.57e-06	0.580375
NUP155	1.57e-06	-0.85242
ARRB1	1.58e-06	0.565693
CHMP1B	1.59e-06	0.598243
CXCL11	1.59e-06	-2.31376
NAP1L1	1.6e-06	-0.761773
TP53RK	1.6e-06	-0.833727
ZC3H8	1.61e-06	-0.533431
YEATS2-AS1	1.61e-06	-0.670768
SBK1	1.61e-06	-1.60311
TMEM63A	1.62e-06	-0.757306
IGHV3-7	1.63e-06	1.58371
C11orf58	1.64e-06	-0.479918
LOX	1.65e-06	-1.45955
CTNNB1	1.65e-06	-0.497606
TMEM267	1.65e-06	-0.512506
PVR	1.65e-06	-0.68418
TUBB	1.66e-06	-0.852892
ZNF74	1.68e-06	-0.709248
STX6	1.69e-06	-0.416311
NRP2	1.69e-06	-1.48589
PSMG1	1.69e-06	-0.934848
RPS7	1.7e-06	-0.591847
CDK5RAP1	1.7e-06	-0.782021
ADNP	1.7e-06	-0.655873
BARD1	1.7e-06	-0.688228
GPS2	1.72e-06	0.518751
CTSH	1.72e-06	-0.91725
PSME3	1.72e-06	-0.472584
JPT2	1.72e-06	-0.604647
FSBP	1.72e-06	-1.11025
SNRPF	1.75e-06	-0.696902
PGAM5	1.75e-06	-0.612206
VASH2	1.75e-06	-1.56191
CYTH1	1.75e-06	0.514909
CD48	1.75e-06	1.10196
TNFRSF6B	1.76e-06	-2.1748
EDIL3	1.77e-06	1.13109
CDC123	1.77e-06	-0.599955
LZTS3	1.78e-06	-1.62057
EIF4EBP1	1.78e-06	-0.88437
FAM111B	1.78e-06	-1.29015
B4GALNT4	1.79e-06	-2.00407
CNNM4	1.8e-06	1.03921
MDC1-AS1	1.8e-06	-0.657228
IRAG2	1.8e-06	1.53971
ARHGAP17	1.8e-06	0.384691
APOBEC3D	1.8e-06	0.866785
ZDHHC20	1.82e-06	-0.649764
RANBP1	1.82e-06	-0.759979
CENPI	1.83e-06	-1.36106
G3BP1	1.83e-06	-0.510982
PLCD3	1.84e-06	1.22448
LUC7L2	1.86e-06	-0.366313
USP2	1.87e-06	1.83443
GPALPP1	1.89e-06	-0.743344
PCID2	1.89e-06	-0.667351
LINC02983	1.89e-06	-1.13356
ELOVL5	1.9e-06	-1.25425
EVPL	1.9e-06	-1.13594
GLA	1.91e-06	-0.778004
WDR62	1.92e-06	-1.23698
LRRK1	1.92e-06	0.496813
ANXA5	1.92e-06	-0.727484
PXYLP1	1.92e-06	-0.597328
CHD4	1.93e-06	-0.382018
TSC22D1-AS1	1.93e-06	-0.583139
CD36	1.93e-06	1.28765
GALM	1.94e-06	0.668693
CITED2	1.94e-06	1.01926
DEK	1.96e-06	-0.780779
MTFR2	1.96e-06	-1.37761
TMEM67	1.96e-06	-0.914107
MRTO4	1.97e-06	-0.624854
HAT1	1.97e-06	-0.396152
GLRB	1.97e-06	-1.87642
ZMIZ2	1.98e-06	-0.76938
PERP	1.98e-06	-0.878317
CFAP298	1.99e-06	-0.487074
RRM2	2e-06	-1.46969
TM2D2	2.01e-06	-0.359644
C2CD2L	2.01e-06	0.667515
LOC105373428	2.02e-06	-1.1852
GPR15	2.02e-06	2.23394
IER3	2.02e-06	-1.36864
PHF19	2.02e-06	-1.00475
MARCHF8	2.02e-06	0.80514
REXO2	2.02e-06	-0.689855
RTL10	2.02e-06	-0.621638
MIR17HG	2.04e-06	-1.69558
PTK2	2.06e-06	-0.512388
NOL8	2.06e-06	-0.825811
GNL2	2.06e-06	-0.526305
NOM1	2.06e-06	-0.656547
CAMSAP1	2.06e-06	-0.695849
TTC27	2.07e-06	-0.50409
ZNF696	2.07e-06	-0.702159
STIM1	2.08e-06	0.601205
TARP	2.09e-06	1.49579
BAG2	2.09e-06	-1.56096
RSL1D1-DT	2.1e-06	-0.697052
ENOPH1	2.11e-06	-0.741187
CNIH3	2.11e-06	-1.20092
ADRM1	2.11e-06	-0.843532
TMEM161A	2.11e-06	-0.770266
NAA10	2.13e-06	-0.776336
ABCC9	2.13e-06	-1.14375
STK17B	2.14e-06	0.837783
METTL7A	2.16e-06	1.3337
SLC30A4	2.17e-06	0.861192
MAST2	2.2e-06	0.716758
CCZ1	2.2e-06	-0.518682
SLC30A10	2.21e-06	2.7528
P2RY10	2.22e-06	1.21915
CFAP298-TCP10L	2.22e-06	-0.510677
COL6A3	2.24e-06	-1.60897
IPO9	2.25e-06	-0.499997
EIF2S3B	2.25e-06	-0.683128
KCNA3	2.26e-06	1.52134
PLCE1-AS1	2.26e-06	1.28009
C1orf112	2.26e-06	-0.665164
LINC02362	2.27e-06	1.67427
IER5L	2.27e-06	-1.154
LIMK1	2.31e-06	-0.67438
GVQW3	2.32e-06	-0.885537
AREG	2.33e-06	-1.85168
LARP1	2.33e-06	-0.503715
SLC22A18AS	2.36e-06	1.13189
KRT23	2.37e-06	-3.7751
SORD2P	2.39e-06	-1.17506
HADH	2.39e-06	0.711431
LACTB2-AS1	2.4e-06	-1.04353
LOC101928387	2.4e-06	1.1214
ABALON	2.4e-06	-0.688658
FAM166C	2.41e-06	-2.04957
ACO2	2.41e-06	0.671837
LINC01082	2.41e-06	1.39612
DDX60	2.42e-06	1.00884
TMPRSS3	2.43e-06	-1.60063
RUBCNL	2.44e-06	-1.52047
CD276	2.45e-06	-0.757622
AKAP11	2.48e-06	-0.733165
EIF3E	2.49e-06	-0.725721
IGLC3	2.49e-06	1.58083
SLC19A1	2.49e-06	-0.953067
PTGES2-AS1	2.49e-06	-1.50552
BMP5	2.5e-06	1.76273
NOTCH4	2.51e-06	-1.1372
POT1	2.52e-06	-0.732304
CUL7	2.52e-06	-0.563749
TMEM243	2.53e-06	-0.725355
IGKJ1	2.54e-06	1.52723
MACIR	2.54e-06	0.904706
STAU1	2.56e-06	-0.588856
C16orf54	2.56e-06	1.40228
FLVCR2	2.57e-06	1.11371
BTBD3	2.57e-06	0.79944
GNL3L	2.58e-06	-0.657403
TAF2	2.59e-06	-0.703054
SYNE3	2.6e-06	0.859002
COL18A1	2.6e-06	-1.35992
MSL3P1	2.63e-06	-0.898577
PTPN21	2.64e-06	0.931461
SUCO	2.65e-06	-0.463296
NME1-NME2	2.65e-06	-0.638459
IGFBP7	2.66e-06	-1.18723
LSM2	2.66e-06	-0.672841
SIGLEC8	2.68e-06	1.4039
ATP6V0D2	2.69e-06	1.80008
CDK8	2.69e-06	-1.31227
EVI2B	2.69e-06	1.11951
ITGAL	2.7e-06	1.10019
ZNF485	2.71e-06	-1.02077
AARS1	2.72e-06	-0.640428
SLC22A23	2.75e-06	1.04905
KRT20	2.77e-06	1.74788
MTG2	2.77e-06	-0.653243
LOC105377483	2.78e-06	2.88321
TBC1D27P	2.79e-06	2.01072
DHRS1	2.8e-06	0.635768
ACSL4	2.81e-06	-0.824365
CHID1	2.82e-06	-0.39909
TST	2.83e-06	1.15312
ICA1-AS1	2.87e-06	-1.58168
MND1	2.89e-06	-1.34563
MALL	2.89e-06	1.3294
ALKBH2	2.89e-06	-0.668656
ADGRG1	2.94e-06	-0.980165
PDE10A	2.96e-06	-1.33517
SLC22A4	2.98e-06	0.969466
KARS1	3.01e-06	-0.606073
HENMT1	3.03e-06	-0.904259
SMARCA4	3.04e-06	-0.603964
KIF5B	3.07e-06	-0.640451
THBS4	3.09e-06	-2.49826
LL21NC02-21A1.1	3.11e-06	-1.45933
SHB	3.12e-06	-0.550659
TMEM94	3.13e-06	0.565105
HES5	3.16e-06	1.63154
NUP98	3.17e-06	-0.51626
ALG3	3.19e-06	-0.729814
CGAS	3.19e-06	-0.93238
TRNV	3.19e-06	-1.4856
FANCI	3.2e-06	-0.991702
TRMT11	3.2e-06	-0.63693
SMIM5	3.21e-06	1.50066
ASAP1	3.22e-06	-0.941618
AFF3	3.25e-06	1.49463
CDC25A	3.27e-06	-1.18386
FGL2	3.28e-06	1.19954
CA12	3.29e-06	1.42702
VDR	3.29e-06	0.863632
TSEN15	3.3e-06	-0.63567
GRAMD4	3.3e-06	0.711671
YARS1	3.3e-06	-0.691929
SNORD79	3.32e-06	-1.10759
SHLD2P3	3.32e-06	-0.677127
HUWE1	3.33e-06	-0.447051
COMMD1	3.34e-06	-0.338166
BACE2	3.36e-06	-1.20975
CTSW	3.37e-06	1.49387
HNRNPU	3.38e-06	-0.451505
ID2-AS1	3.38e-06	1.02143
IMMP2L	3.39e-06	-0.870533
FHIP1B	3.4e-06	0.498492
SLC11A2	3.4e-06	-0.854053
SNRPD1	3.4e-06	-0.648789
COL27A1	3.4e-06	-1.37974
RILP	3.41e-06	1.13111
PRAMENP	3.41e-06	1.85756
LINC01235	3.43e-06	-2.44869
PSMD13	3.44e-06	-0.424996
PALS2	3.46e-06	-1.36407
KIF2C	3.48e-06	-1.23654
KHSRP	3.48e-06	-0.592524
SSTR3	3.48e-06	1.35333
CNR2	3.49e-06	1.73904
CCT8	3.49e-06	-0.764031
MPND	3.5e-06	0.758089
LMO7-AS1	3.5e-06	-1.08461
CCZ1B	3.52e-06	-0.581731
MRPS23	3.54e-06	-0.670331
TRGC2	3.57e-06	1.5794
NUP37	3.6e-06	-0.631589
AZGP1	3.61e-06	-2.14627
SNORA18	3.61e-06	-1.17322
CENPQ	3.66e-06	-0.783955
SLC7A6OS	3.67e-06	-0.473407
MRPS31P5	3.68e-06	-0.811134
DIO2	3.68e-06	-1.68628
FAM86JP	3.69e-06	-0.918797
FAM151A	3.7e-06	0.959893
UBD	3.71e-06	-1.97527
GSTP1	3.72e-06	-0.859016
LOC102723722	3.74e-06	0.97894
ABCB11	3.74e-06	2.68322
PCSK5	3.75e-06	1.27889
CD160	3.77e-06	1.82458
DNASE1L3	3.78e-06	1.76893
RCN2	3.82e-06	-0.477194
YAP1	3.82e-06	-0.705252
CNTN4-AS1	3.85e-06	1.39653
POFUT1	3.85e-06	-0.877028
PSMD12	3.89e-06	-0.442906
KBTBD11-AS1	3.91e-06	1.28624
DBF4	3.92e-06	-1.01695
LINC02023	3.95e-06	2.33592
IKBIP	3.97e-06	-0.746121
CENPH	3.99e-06	-1.00955
SH3PXD2A-AS1	3.99e-06	-2.2105
NEDD4	4.01e-06	-0.965897
FOXP4	4.03e-06	-0.810995
CHCHD6	4.04e-06	-0.820223
VEGFA	4.04e-06	-1.08955
TMEM158	4.04e-06	-1.3749
PTDSS1	4.05e-06	-0.653833
MFSD14CP	4.05e-06	-0.648158
KBTBD6	4.05e-06	-0.754994
CASP7	4.06e-06	0.973463
ZW10	4.06e-06	-0.523953
NNMT	4.07e-06	-1.65602
TPTE2P5	4.07e-06	-0.695975
LOC107984690	4.08e-06	-1.40915
SRPRB	4.09e-06	-0.610374
ENPP6	4.11e-06	1.93025
TMPRSS13	4.11e-06	-2.3479
GGTA1	4.11e-06	1.31104
SLC12A9-AS1	4.12e-06	-1.30103
PEX3	4.17e-06	-0.45408
SLC4A11	4.17e-06	-2.25022
SLAMF7	4.2e-06	1.41671
CSNK2A2	4.24e-06	-0.646803
IGKJ2	4.24e-06	1.56007
RSRC1	4.25e-06	-0.567165
LRRN2	4.26e-06	1.98455
TMEM31	4.28e-06	1.52479
SLC16A4	4.3e-06	-1.09621
AGTPBP1	4.3e-06	-0.760508
CEP78	4.33e-06	-0.673399
RAB36	4.34e-06	-1.31055
INSM1	4.37e-06	2.05043
PPARGC1B	4.37e-06	0.777768
MTARC2	4.38e-06	0.745764
NHP2	4.39e-06	-0.595278
RPRD1B	4.4e-06	-0.635087
KRT7	4.42e-06	-2.10727
DNAJA1	4.43e-06	-0.677164
LOC112268463	4.44e-06	-1.84417
RPE	4.46e-06	-0.568879
ZNG1F	4.48e-06	-0.678081
GUCD1	4.49e-06	0.463074
ADH1A	4.5e-06	1.73929
RPUSD4	4.51e-06	-0.61438
IRF4	4.53e-06	1.67771
ARHGAP35	4.54e-06	0.529231
DNAAF11	4.55e-06	-1.34086
CENPP	4.56e-06	-0.622394
BZW2	4.56e-06	-0.851871
IGLV7-43	4.57e-06	1.83076
SPRY4	4.62e-06	-0.656856
KIRREL1	4.64e-06	-1.21346
LINC01610	4.64e-06	-2.57727
SRPX2	4.64e-06	-1.30252
CA4	4.66e-06	2.17664
PRPS1	4.67e-06	-0.644011
CPTP	4.68e-06	0.764798
C4orf46	4.68e-06	-0.623732
SGO1	4.7e-06	-1.21595
CKB	4.7e-06	1.64062
POU2AF1	4.71e-06	1.47319
NFXL1	4.71e-06	-0.763752
UMPS	4.74e-06	-0.543885
TADA2B	4.75e-06	0.521584
ENY2	4.75e-06	-0.450232
CLDN2	4.77e-06	-3.57672
GON7	4.77e-06	0.506133
PIERCE1	4.79e-06	-1.47805
GRPEL2-AS1	4.81e-06	-0.777718
RETREG2	4.83e-06	0.444453
NUP160	4.83e-06	-0.688991
GPAT3	4.85e-06	1.48666
DPH2	4.85e-06	-0.623753
MIF-AS1	4.86e-06	-0.859602
FOXS1	4.86e-06	-1.51418
GAB1	4.87e-06	0.714888
ZNF821	4.88e-06	0.722745
DBF4B	4.88e-06	-0.562299
S100A8	4.89e-06	-1.77332
UTP25	4.91e-06	-0.605262
DDIT4	4.91e-06	-1.36979
HNRNPA1P10	4.91e-06	-0.630841
DLGAP1-AS2	4.92e-06	-1.33041
CYP4X1	4.92e-06	-1.72238
REG1A	4.93e-06	-2.81274
RAD23B	4.94e-06	-0.480744
DDX19A	4.94e-06	-0.470348
CNTFR	4.94e-06	2.40501
CTSK	4.97e-06	-0.960817
SNORD52	4.99e-06	-1.17726
TCN2	5.01e-06	1.08316
IGLC2	5.04e-06	1.57829
EBPL	5.05e-06	-0.841542
SPIN3	5.05e-06	-0.854223
JCHAIN	5.06e-06	2.02107
COG6	5.06e-06	-0.560145
RRP1B	5.06e-06	-0.55439
LOC107986126	5.1e-06	-0.991902
UTP6	5.11e-06	-0.404787
CXCL12	5.17e-06	1.378
CD7	5.17e-06	1.2652
CHORDC1	5.18e-06	-0.705031
DMAP1	5.21e-06	0.454853
MIR570HG	5.21e-06	0.743138
KDR	5.21e-06	-0.956355
FAM91A1	5.21e-06	-0.641278
MPPE1	5.21e-06	0.643966
PIFO	5.25e-06	-2.03495
LOC105378187	5.25e-06	1.47355
DNA2	5.28e-06	-1.1426
CCDC59	5.28e-06	-0.48734
LOC105376567	5.29e-06	2.41106
TP53INP1	5.33e-06	0.784139
MIF	5.36e-06	-0.868945
LOC643327	5.37e-06	1.01569
KIF4A	5.37e-06	-1.30936
GPT2	5.39e-06	-1.20546
LOC105377275	5.43e-06	-1.60575
ALPK3	5.43e-06	-1.66249
PCDH19	5.43e-06	1.3513
TONSL	5.44e-06	-0.822298
SERPINB5	5.45e-06	-2.51922
VSNL1	5.47e-06	-1.64889
RPL35	5.48e-06	-0.701924
HBA2	5.48e-06	1.89113
GZMM	5.48e-06	1.28171
ZNHIT6	5.49e-06	-0.528359
TSPAN18	5.5e-06	-1.46493
HELZ2	5.51e-06	-0.794158
RPL27A	5.51e-06	-0.437144
LOC105373077	5.52e-06	1.15529
SYTL4	5.53e-06	0.669812
SPC25	5.55e-06	-1.21507
CDKN2B	5.56e-06	1.6855
CHTF18	5.57e-06	-0.988908
NOS3	5.6e-06	-1.35568
MTHFD1	5.6e-06	-0.783312
LOC105372709	5.6e-06	-1.28816
DPH3P1	5.6e-06	-0.732008
TUBGCP3	5.62e-06	-0.630215
XPNPEP3	5.62e-06	-0.560969
CAMSAP2	5.63e-06	-0.773696
OSBPL10	5.64e-06	-0.560357
POLA2	5.64e-06	-0.734373
GRAMD1A	5.65e-06	-0.981178
ACP2	5.66e-06	0.454666
UBAP2	5.68e-06	-0.654414
CD96	5.68e-06	1.18084
CDKN2A	5.69e-06	-1.52441
MCM4	5.72e-06	-1.01425
VAMP2	5.73e-06	0.792394
FCRLA	5.79e-06	1.8028
MTHFD2	5.8e-06	-1.02518
GDPD2	5.81e-06	1.84807
IGLVI-70	5.84e-06	1.88029
IGHA2	5.84e-06	2.22382
TBC1D10A	5.88e-06	0.654377
TMEM72	5.88e-06	2.08928
G6PC3	5.9e-06	-0.570718
SPRED3	5.92e-06	-1.33199
LSG1	5.93e-06	-0.367678
HBA1	5.94e-06	1.88404
CXXC5	5.95e-06	-0.656436
LOC107986696	5.95e-06	-0.632782
RBM12	5.95e-06	-0.454471
IGSF3	5.98e-06	0.59494
UTP23	5.98e-06	-0.631589
MIR22HG	6.03e-06	1.07689
CLSPN	6.04e-06	-1.15912
ACTL10	6.05e-06	-1.19328
DGKZ	6.09e-06	-0.587259
ENHO	6.12e-06	1.6967
SUCLG2	6.14e-06	0.843745
LOC112267857	6.16e-06	1.14988
MOCS1	6.18e-06	1.08817
RAET1E-AS1	6.19e-06	-0.808311
CYP2B7P	6.19e-06	1.33227
AHCYL2	6.2e-06	1.42895
CFAP20	6.2e-06	-0.504901
ARL14	6.26e-06	1.39279
RNF114	6.26e-06	-0.554275
BLTP3A	6.28e-06	-0.517806
TRIP4	6.28e-06	0.397175
FARSA	6.31e-06	-0.731086
C10orf105	6.36e-06	1.33461
IGKV3-11	6.37e-06	1.6237
PRRC2A	6.4e-06	-0.497446
MINDY1	6.42e-06	0.576016
LRRC1	6.44e-06	0.697209
ATP6V1F	6.44e-06	-0.741233
TSN	6.44e-06	-0.447289
PCSK9	6.46e-06	-1.95719
SEC16B	6.46e-06	-1.11767
SQOR	6.46e-06	0.955346
KIF23	6.47e-06	-1.2011
FXYD5	6.48e-06	-1.29889
ACTR5	6.48e-06	-0.6029
CAB39	6.5e-06	0.510534
HNRNPA2B1	6.52e-06	-0.424717
TIMM50	6.53e-06	-0.485425
UBE3D	6.54e-06	-0.758028
ANKRD20A2P	6.57e-06	1.62398
CD3E	6.57e-06	1.0665
ZNF263	6.59e-06	-0.426131
HDGF	6.64e-06	-0.675265
KDM1A	6.64e-06	-0.494086
FAM72C	6.71e-06	-1.16917
SHISA5	6.72e-06	-0.585344
SMAD7	6.76e-06	0.868784
PXDN	6.83e-06	-1.25557
LOC105369890	6.83e-06	1.7738
MROCKI	6.85e-06	1.23381
LAMA1	6.85e-06	1.57586
VPS4B	6.85e-06	0.590534
STAM	6.9e-06	-0.553813
ITPRIP	6.92e-06	-0.873539
UBE2F-SCLY	6.93e-06	-0.465989
HMGCLL1	6.94e-06	1.48473
MSH6	6.94e-06	-0.5831
SUV39H1	6.95e-06	-0.799846
NEBL-AS1	6.96e-06	-1.35305
TTC7A	7.02e-06	0.539409
FLVCR2-AS1	7.02e-06	1.54375
CDC37	7.02e-06	-0.490527
LPAR1	7.03e-06	0.89827
PAIP1	7.04e-06	-0.484
DDX39A	7.05e-06	-0.674232
DPF3	7.08e-06	1.37062
UFM1	7.09e-06	-0.536647
ARF6	7.09e-06	0.471331
BUB1B	7.1e-06	-1.26224
LOC102724023	7.1e-06	0.527827
AKIP1	7.14e-06	-0.502198
CCDC13	7.15e-06	1.26448
IGLJ2	7.18e-06	1.47213
LINC00996	7.2e-06	1.31358
INTS2	7.2e-06	-0.504338
GNB1L	7.22e-06	-0.786408
GPD1L	7.25e-06	0.816915
HYCC2	7.29e-06	0.584125
FANCL	7.35e-06	-0.393809
DHRS2	7.35e-06	-2.07291
ALDH1A3	7.35e-06	-1.09341
IGLJ3	7.35e-06	1.64215
HYAL3	7.36e-06	-0.861975
TACO1	7.4e-06	0.427286
SDAD1	7.42e-06	-0.44926
SMC2	7.46e-06	-0.859918
ATP1B2	7.48e-06	1.40442
ZNF572	7.52e-06	-1.04594
CD19	7.55e-06	1.53564
CXCR2	7.57e-06	-1.71715
PPP1R35	7.63e-06	-0.597912
ARRDC4	7.64e-06	0.928735
TXNIP	7.65e-06	0.928939
GNG4	7.7e-06	-1.95443
MTMR3	7.71e-06	0.402833
LINC02568	7.75e-06	1.69005
LOC105378569	7.77e-06	1.48497
GTPBP3	7.79e-06	-0.509323
SAMD10	7.82e-06	-0.767875
LSM14B	7.9e-06	-0.628915
IFT22	7.91e-06	-0.859245
TRIAP1	7.91e-06	-0.360737
RBM19	7.94e-06	-0.402108
ARPC5L	7.97e-06	-0.508104
HPRT1	7.97e-06	-0.815113
CASD1	7.98e-06	0.899529
MROH6	7.99e-06	-1.59534
AMPD1	8e-06	2.21814
TIGD1	8e-06	-0.856448
PSMG3	8.03e-06	-0.67293
BEND5	8.05e-06	1.50933
TMEM178B	8.06e-06	-1.88012
CST1	8.1e-06	-3.67118
TPD52L1	8.13e-06	-1.21911
YAF2	8.16e-06	-0.412758
YARS2	8.17e-06	-0.435333
[truncated: 7,715 more rows]

## Sheet: DOWNREGULATEDSIGNIFICANT GENES
Symbol	pvalue	log2FoldChange
OTOP3	1.93e-18	5.00857
OTOP2	3.14e-14	4.59041
BEST4	1.01e-19	4.40183
CA7	6.34e-17	3.89321
SPIB	1.1e-16	3.44756
ANPEP	1.85e-10	3.14935
CLCA4	1.17e-06	3.13004
CLCA4-AS1	2.41e-09	3.08482
LOC105377483	2.78e-06	2.88321
HSD3B2	1.87e-05	2.87399
KRT24	0.000106	2.84682
ADIPOQ	0.000201	2.79771
PLIN1	2.92e-10	2.79754
SLC5A11	4.12e-09	2.79706
AQP8	1.91e-05	2.7663
SLC30A10	2.21e-06	2.7528
DAO	6.59e-07	2.75027
GUCA2B	4.22e-05	2.68936
ABCB11	3.74e-06	2.68322
ABCG2	1.24e-12	2.66359
SST	1.23e-06	2.6516
MEP1B	5.67e-05	2.61656
LOC105369724	7.91e-09	2.6021
SLC17A8	5.78e-07	2.59864
FCRL4	3.09e-07	2.59454
IGLV2-33	2.27e-05	2.59333
IGHV3-35	0.000335	2.52873
FAM135B	1.96e-08	2.5263
PCOLCE2	4.65e-08	2.52622
CA1	0.000182	2.49854
TMIGD1	0.000191	2.46943
IGKV2-18	6.47e-05	2.44516
IGLV8-61	0.000438	2.41287
LOC105376567	5.29e-06	2.41106
CNTFR	4.94e-06	2.40501
SLC26A2	1.72e-07	2.37769
SCARA5	8.71e-08	2.37575
GBA3	0.000133	2.35684
TNFRSF13B	9.77e-09	2.34042
UNC5D	1.5e-07	2.34007
LINC02023	3.95e-06	2.33592
LIPC	4.31e-10	2.30351
NEUROG3	5.71e-08	2.29919
LINC00955	0.000315	2.29431
SH2D6	2.63e-05	2.28077
PDE6A	9.13e-07	2.27811
ALPI	1.11e-06	2.27452
LINC00974	9.99e-06	2.26559
SPINK2	9.6e-05	2.26042
LOC105376993	8.96e-05	2.25411
GGT8P	1.19e-09	2.24909
SLC26A3	2.77e-05	2.2455
SLITRK3	1.64e-05	2.2407
CNGB1	3.47e-07	2.24032
GPR15	2.02e-06	2.23394
IGHA2	5.84e-06	2.22382
GCG	0.000968	2.21916
SLC17A4	3.11e-07	2.21901
AMPD1	8e-06	2.21814
LUZP2	1.61e-10	2.19575
PRKG2	4.14e-09	2.1939
ADAMDEC1	6.05e-07	2.19385
LOC105378625	3.86e-05	2.18508
CYP3A4	5.43e-08	2.1822
MS4A12	0.000706	2.17851
SLC27A6	1.01e-07	2.17673
CA4	4.66e-06	2.17664
CR2	8.33e-06	2.1645
LOC105378520	1.53e-06	2.15894
CLEC3B	1.51e-09	2.15703
IGKV1D-43	8.73e-06	2.1557
LGI1	6.51e-05	2.15221
SPATA22	8.45e-09	2.14214
C11orf86	4.94e-05	2.12391
IGHV3-16	0.000595	2.12334
INSL5	0.0134	2.117
IGLV5-37	0.000191	2.10458
GLDN	0.000451	2.10171
GUCA2A	0.000202	2.10086
IGLC4	0.00274	2.09704
VSTM2A	0.000209	2.095
STMN2	3.33e-07	2.09278
LOC105374528	8.03e-05	2.09206
CWH43	4.36e-05	2.09161
TMEM72	5.88e-06	2.08928
CA2	2.58e-05	2.08721
TRPV3	1.62e-07	2.08465
LINC02000	9.79e-06	2.08152
ASTN1	4.01e-05	2.0803
SH2D7	0.000116	2.0789
MYOC	0.0157	2.07056
SCNN1G	0.00452	2.05794
LINC00494	5.08e-08	2.05479
AKR1B15	0.00039	2.05311
P2RY4	3.93e-05	2.05169
RSPO2	6.1e-05	2.05074
INSM1	4.37e-06	2.05043
KRTAP13-2	0.0026	2.04771
CD163L1	4.44e-10	2.04353
LOC105374527	0.00045	2.04052
MUSK	2.28e-08	2.03943
LOC105369504	0.00011	2.03811
PYY	0.00293	2.034
SLC4A4	5.27e-05	2.02595
JCHAIN	5.06e-06	2.02107
PLAAT2	1.79e-05	2.01129
TBC1D27P	2.79e-06	2.01072
SULT1A2	1.87e-08	2.00742
ABCA8	1.31e-05	1.99929
TRPM6	1.24e-05	1.98847
LINC01645	0.000119	1.98811
LRRN2	4.26e-06	1.98455

## Sheet: UPREGULATED SIGNIFICANT GENES
Symbol	pvalue	log2FoldChange
COL10A1	9.63e-27	-6.08511
MMP7	1.04e-14	-5.56739
COL11A1	2.08e-27	-5.39121
KRT17	3.05e-18	-5.34188
MMP1	9.15e-21	-5.10027
MMP3	2.15e-14	-5.05892
INHBA	1.75e-27	-4.95419
SIM2	1.54e-21	-4.80989
WTAPP1	8.4e-20	-4.79943
FOXQ1	4.29e-18	-4.59023
CA9	2.78e-14	-4.27916
ESM1	2.41e-14	-4.27336
ETV4	2.11e-24	-4.22058
ADAM12	3.56e-26	-4.12562
KRT80	2.08e-08	-4.12159
DSC3	4.64e-14	-4.1117
CLDN1	9.48e-23	-4.10782
CDH3	5.78e-14	-4.02422
CCAT1	4.85e-17	-4.01689
SFRP4	1.41e-14	-4.0107
SLC6A20	1.08e-12	-4.00495
KLK10	4.95e-11	-3.98348
FAP	4.07e-22	-3.95677
CTHRC1	6.47e-23	-3.94424
DUXAP9	6.67e-12	-3.94361
PDX1	9.61e-13	-3.85886
EGFL6	5.46e-14	-3.78795
CEMIP	1.15e-20	-3.7843
OLR1	1.97e-17	-3.78182
KRT23	2.37e-06	-3.7751
CEL	3.98e-11	-3.77321
HTR1D	1.57e-10	-3.75422
CST1	8.1e-06	-3.67118
SPP1	1.42e-12	-3.66978
CPNE7	1.07e-10	-3.64706
CLDN2	4.77e-06	-3.57672
LINC03040	2.99e-09	-3.55465
CHRDL2	8.11e-09	-3.53986
PRSS33	8.94e-12	-3.53507
IGF2BP3	7.06e-09	-3.52969
ACSL6	3.63e-13	-3.46643
TRIM29	1.21e-11	-3.45994
ELFN1-AS1	8.18e-10	-3.45727
H19	3.67e-13	-3.43349
LOC102724852	4.74e-13	-3.42905
MSX2	5.42e-09	-3.41794
S100A2	1.3e-10	-3.38584
CXCL8	3.05e-15	-3.3813
GRIN2D	4.21e-12	-3.37372
STC2	1.84e-14	-3.36116
TG	6.48e-12	-3.35454
ADAMTS12	1.72e-20	-3.3389
TREM1	2e-14	-3.33262
MMP11	4.48e-14	-3.3091
SPINK4	2.18e-07	-3.2695
SALL4	1.16e-11	-3.26131
STK31	5.62e-12	-3.24665
SELE	1.04e-10	-3.21435
KCNJ15	8.38e-11	-3.20991
LARGE2	2.79e-12	-3.20549
KIF26B	1.68e-16	-3.19328
AQP9	1.01e-15	-3.18196
CXCL5	5.47e-08	-3.16555
IL6	5.65e-09	-3.10023
ALKAL1	1.18e-11	-3.09815
FOSL1	6.04e-09	-3.09045
REG4	6.44e-08	-3.08227
COL1A1	1.04e-14	-3.06697
PKP1	1.64e-11	-3.05573
SERPINE1	4.05e-09	-3.03375
SLC13A3	1.1e-08	-2.95719
DPEP1	0.000264	-2.9518
FPR2	3.64e-08	-2.94554
CCN4	3.13e-14	-2.92617
EPOP	5.63e-16	-2.89446
MIR675	1.06e-07	-2.88974
CELP	7.76e-09	-2.87216
TACSTD2	1.79e-10	-2.8599
C2CD4A	5.76e-10	-2.85869
THBS2	4.38e-10	-2.85205
UNC93A	1.14e-07	-2.84623
EMSLR	4.96e-11	-2.82443
VWA2	4.75e-12	-2.82002
REG1A	4.93e-06	-2.81274
MAPK15	1.51e-12	-2.80955
OSM	1.2e-11	-2.80793
BGN	1.31e-12	-2.80641
RAMP1	1.6e-09	-2.80143
HOTS	1.86e-07	-2.79897
COL8A1	3.57e-14	-2.7911
LOC112267876	3.75e-07	-2.78666
MSX1	8.62e-11	-2.78331
CKMT2	1.64e-09	-2.76792
P4HA3	1.94e-10	-2.76396
LOC105369370	4.78e-08	-2.76296
RASL10B	6.19e-08	-2.76206
MDFI	1.58e-13	-2.76176
MUC5AC	1.07e-07	-2.74295
SLC11A1	1.23e-15	-2.73727
TNC	1.02e-10	-2.73308
TESC	1.43e-11	-2.72959
ANOS1	1.86e-15	-2.72908
HCAR3	1.84e-07	-2.72756
LOC105370672	8.94e-06	-2.68671
ITGBL1	1.12e-13	-2.67754
ASCL2	2.78e-10	-2.67374
NPFFR1	1.91e-11	-2.66961
SLCO4A1	3.73e-15	-2.6619
MEX3A	1.64e-11	-2.65303
GJB4	2.98e-07	-2.62243
STC1	3.94e-14	-2.61518
HS6ST2	8.65e-08	-2.61395
TNFRSF12A	1.87e-17	-2.59539
ADAMTS2	3.69e-16	-2.59305
LINC01610	4.64e-06	-2.57727
APLN	3.85e-09	-2.57337
KLHL35	1.8e-12	-2.56139
SULF1	1.49e-13	-2.56126
SSTR5	1.79e-05	-2.56004
SLCO4A1-AS1	4.76e-15	-2.54865
MAP7D2	1.12e-06	-2.5453
PRECSIT	7.31e-13	-2.53629
PRSS22	5.89e-07	-2.5311
STRIP2	1.61e-11	-2.53069
ERFE	1.49e-09	-2.52794
POU5F1B	2.31e-09	-2.52028
SERPINB5	5.45e-06	-2.51922
SMTNL2	1.03e-07	-2.51356
THBS4	3.09e-06	-2.49826
IL1B	7.65e-09	-2.49806
CTXN1	4.52e-08	-2.49547
CPXM1	9.49e-11	-2.49326
F7	1.56e-07	-2.4676
MATN3	6.48e-11	-2.4629
SHISA2	2.39e-10	-2.45959
IRX2	0.000346	-2.45765
FJX1	2.39e-11	-2.45702
LINC01235	3.43e-06	-2.44869
SH3TC2	3.12e-11	-2.43798
TRIB3	1.38e-10	-2.43131
EVA1A	3.43e-11	-2.43087
SLC7A5	1.29e-12	-2.42966
LOC105373582	1.66e-09	-2.42935
ALPG	0.000206	-2.42629
OCA2	1.38e-05	-2.42536
ABCC2	5.94e-08	-2.42464
GRHL3	1.07e-07	-2.41871
NKD2	2.32e-07	-2.41773
ADAMTS4	1.06e-07	-2.39472
MFAP2	9.44e-13	-2.39422
HCAR2	1.34e-06	-2.39281
LOC105376806	1.04e-11	-2.39143
TNS4	2.02e-07	-2.37135
CBX2	3.02e-10	-2.36161
SERPINA10	2.86e-05	-2.35797
SLC22A3	2.84e-09	-2.3544
TMPRSS13	4.11e-06	-2.3479
MYEOV	3.16e-08	-2.34756
ZNF469	6.51e-14	-2.34453
CXCL1	1.66e-07	-2.33694
LINC01979	9.73e-10	-2.31877
NMU	3.38e-08	-2.31674
CXCL11	1.59e-06	-2.31376
NFE2L3	1.36e-13	-2.30642
LZTS1	3.55e-12	-2.29937
ANLN	1.1e-13	-2.29639
CGREF1	1.14e-12	-2.28939
ISM1	7.01e-07	-2.2805
TFAP2A	1.37e-07	-2.2774
LRP8	2.29e-15	-2.27247
LGR5	2.78e-08	-2.27056
PTP4A3	8.39e-11	-2.26446
IQSEC3-AS1	1.93e-09	-2.26108
AJUBA	1.14e-14	-2.25897
ATG9B	7.02e-13	-2.25223
SLC4A11	4.17e-06	-2.25022
EREG	3.71e-08	-2.24694
LOC105379189	2.22e-15	-2.24057
UCA1	0.000146	-2.23725
FAM83H-AS1	8.01e-12	-2.23113
CYP2W1	2.76e-05	-2.22808
TRNM	1.91e-07	-2.22504
MACC1	1.59e-10	-2.22414
PDPN	6.62e-15	-2.21891
SLC6A6	4.67e-16	-2.21311
RNF183	1.48e-08	-2.21227
SH3PXD2A-AS1	3.99e-06	-2.2105
LOC105375434	2.14e-07	-2.20189
GAS2	4.06e-08	-2.17996
CXCL2	1.53e-08	-2.1778
TNFRSF6B	1.76e-06	-2.1748
TDGF1	3.11e-08	-2.16991
VENTX	9.56e-07	-2.16314
SP5	2.92e-05	-2.15316
COL1A2	3.07e-11	-2.15302
HILPDA	1.39e-14	-2.15294
LRRC36	6.74e-07	-2.15104
MILIP	1.83e-13	-2.14903
AZGP1	3.61e-06	-2.14627
TNFAIP6	1.52e-09	-2.14589
CXCL3	3.61e-07	-2.14373
GRIN2B	7.4e-09	-2.14057
FUT1	1.09e-12	-2.13957
COL4A1	4.52e-09	-2.13237
F2RL2	6.95e-08	-2.11982
PCDHB9	6.36e-07	-2.11245
TGFBI	6.49e-14	-2.11129
TNFSF9	1.69e-07	-2.10941
ACAN	0.000149	-2.1094
KRT7	4.42e-06	-2.10727
CFAP251	1.48e-11	-2.1069
TFPI2	2.36e-07	-2.10536
CXCL6	5.87e-07	-2.10512
LOC100132154	9.18e-05	-2.10098
IL23A	7.45e-08	-2.09592
MTHFD1L	1.69e-16	-2.09486
PRR36	0.000165	-2.09467
LOC105373791	1.68e-09	-2.09155
ROBO2	5.25e-10	-2.09051
GPR84	1.5e-06	-2.08378
PHLDA1	4.91e-12	-2.08337
CLMAT3	1.48e-10	-2.0831
FCGR3A	3.05e-12	-2.08234
SNAI1	1.75e-10	-2.07942
FIBIN	1.51e-13	-2.07666
CCNO	6.16e-07	-2.07544
DUSP4	4.58e-10	-2.07495
DHRS2	7.35e-06	-2.07291
PELATON	5.49e-13	-2.0707
DUOXA2	0.00271	-2.06692
GDPD5	1.85e-11	-2.0669
NKD1	7.78e-05	-2.05829
EDNRA	1.56e-11	-2.05543
LOC105376689	1.64e-05	-2.05335
FGF18	9.08e-07	-2.05314
FAM166C	2.41e-06	-2.04957
EPHB1	0.000597	-2.04298
COL3A1	9.78e-10	-2.03663
PIFO	5.25e-06	-2.03495
FCGR3B	6.57e-08	-2.03377
LOC112268270	2.42e-05	-2.03189
WDR72	0.000121	-2.03029
LOC107984567	2.34e-10	-2.02402
MYBL2	4.69e-08	-2.02384
SPARC	5.76e-10	-2.02296
LOC101927668	4.1e-10	-2.02265
COL12A1	7.23e-10	-2.02178
GDF15	9.65e-09	-2.02074
PSAT1	1.6e-10	-2.01725
APOLD1	5.36e-08	-2.01659
ADAMTS6	5.52e-13	-2.01304
FREM2	3.52e-05	-2.01218
COL5A2	2.56e-13	-2.00447
B4GALNT4	1.79e-06	-2.00407
LRRC15	7.55e-08	-2.0008
HOMER1	2.08e-13	-1.99779
MIR3606	5.05e-09	-1.99758
FPR1	3.1e-09	-1.99368
LEF1-AS1	4.41e-07	-1.99055
BMP7	2.97e-05	-1.99005
LOC101928357	1.46e-05	-1.98611
