# Supplementary material for: Identification of key claudin genes associated with survival prognosis and diagnosis in colon cancer through integrated bioinformatic analysis
Source: Front Genet. 2023 Sep 19;14:1221815. doi: 10.3389/fgene.2023.1221815 (PMC10550083; doi:10.3389/fgene.2023.1221815)
Supplement: Supplementary file 10 [file DataSheet2.ZIP › Zip S5/GSE50760/RAW/GSE50760_count.xlsx]

## Sheet: GSE50760_count
	normal colon AMC_10-2	normal colon AMC_12-2	normal colon AMC_13-2	normal colon AMC_17-2	normal colon AMC_18-2	normal colon AMC_19-2	normal colon AMC_2-2	normal colon AMC_20-2	normal colon AMC_21-2	normal colon AMC_22-2	normal colon AMC_23-2	normal colon AMC_24-2	normal colon AMC_3-2	normal colon AMC_5-2	normal colon AMC_6-2	normal colon AMC_7-2	normal colon AMC_8-2	normal colon AMC_9-2	primary colorectal cancer AMC_10-1	primary colorectal cancer AMC_12-1	primary colorectal cancer AMC_13-1	primary colorectal cancer AMC_17-1	primary colorectal cancer AMC_18-1	primary colorectal cancer AMC_19-1	primary colorectal cancer AMC_2-1	primary colorectal cancer AMC_20-1	primary colorectal cancer AMC_21-1	primary colorectal cancer AMC_22-1	primary colorectal cancer AMC_23-1	primary colorectal cancer AMC_24-1	primary colorectal cancer AMC_3-1	primary colorectal cancer AMC_5-1	primary colorectal cancer AMC_6-1	primary colorectal cancer AMC_7-1	primary colorectal cancer AMC_8-1	primary colorectal cancer AMC_9-1
A1BG	79	109	55	30	69	79	136	68	65	68	102	134	34	121	98	69	84	100	100	92	115	33	54	122	45	30	51	28	48	68	67	90	54	76	54	86
A1CF	1195	1217	856	256	872	634	2163	1162	1455	1341	1863	1067	724	1366	1041	1226	1312	1787	759	619	855	667	454	1575	5061	342	824	755	625	674	2863	900	973	1229	1368	15
A2M	7817	14507	8422	7719	5701	10762	13634	12090	8603	10051	12036	13293	3648	23234	12997	9071	11240	11610	13801	10874	9160	7894	2771	16576	7142	3371	8554	9538	13975	5129	8071	15269	6408	3808	9359	52470
A2ML1	3	4	2	5	2	3	9	0	2	5	3	4	2	6	4	1	4	0	6	4	1	2	2	5	7	3	6	3	2	6	0	6	8	6	5	3
A2MP1	29	23	7	4	10	3	19	18	8	11	13	8	5	30	20	18	10	16	7	13	6	5	5	18	11	5	6	18	14	7	16	12	9	4	14	43
A3GALT2	0	0	0	1	0	1	0	2	0	1	0	0	0	0	1	0	0	0	0	1	1	0	0	1	0	0	0	0	0	2	1	0	1	0	0	1
A4GALT	197	186	89	450	177	175	126	188	89	130	168	258	63	388	161	124	143	156	290	312	345	177	132	190	69	226	114	149	253	77	91	237	279	87	125	1040
A4GNT	0	0	0	0	0	1	1	0	0	0	1	0	1	3	1	0	0	0	2	3	0	0	0	0	0	0	0	0	0	1	0	0	0	0	0	0
AAAS	999	795	440	837	900	628	776	867	578	529	727	888	340	975	751	582	822	1128	1122	982	894	488	838	950	1779	1289	900	717	1016	833	830	663	884	1065	976	1287
AACS	1337	1138	673	361	1257	1076	1353	1214	1361	794	1523	1810	580	1460	1206	810	1275	1523	1665	964	1254	682	842	1956	1106	1751	1510	1571	1105	878	1307	903	718	1571	1434	350
AACSP1	0	5	1	0	1	0	4	1	0	0	1	1	4	7	4	3	1	2	0	2	2	1	1	1	5	1	2	0	3	5	2	4	4	1	6	2
AADAC	14	16	9	2	8	14	14	0	9	14	0	25	5	18	5	15	2	7	23	47	19	7	15	23	204	5	22	3	1	7	25	7	16	9	9	8
AADACL2	0	4	4	13	4	0	13	5	2	18	5	4	0	76	0	9	0	0	2	0	0	2	0	0	0	0	0	0	2	0	0	44	0	0	0	0
AADACL3	0	0	0	0	0	0	0	0	1	0	0	0	0	0	0	1	0	0	0	0	1	0	0	0	1	0	2	0	0	1	0	2	0	0	0	0
AADACL4	1	1	1	1	0	0	5	0	0	0	1	0	0	3	0	0	1	1	0	0	0	0	0	0	0	0	0	0	0	0	0	0	0	0	0	0
AADACP1	73	22	34	5	21	21	56	42	27	41	35	21	33	44	19	39	37	39	83	144	68	23	35	42	66	27	116	2	8	35	42	49	24	59	97	2
AADAT	117	82	35	103	67	72	117	93	88	67	83	131	56	140	107	50	68	131	196	118	67	70	116	137	564	201	119	183	335	145	111	87	185	128	104	130
AAED1	82	139	53	122	86	73	137	136	74	99	104	106	35	173	91	73	101	107	187	252	129	82	120	101	207	121	82	164	126	107	210	115	183	95	90	388
AAGAB	1272	1015	694	524	1216	759	1934	1193	1478	864	1560	1812	829	2074	1578	1120	1259	1821	1911	970	1078	878	837	2200	1721	1559	2054	1416	1356	1283	1814	1318	1423	1372	1368	666
AAK1	745	994	549	490	880	672	1173	887	840	684	1070	612	426	1342	1002	1001	923	1279	928	1038	1126	655	493	1364	533	381	687	402	838	459	704	921	680	927	499	911
AAMDC	375	328	267	247	518	192	425	319	247	266	396	257	192	474	332	339	322	324	399	318	421	218	459	564	155	200	163	226	316	165	297	284	256	264	296	391
AAMP	4072	3383	2466	1754	5174	2981	3794	4055	2782	2546	4545	3474	1806	4798	3898	2728	3734	3866	4620	3469	3776	2596	3960	5673	6342	5167	3910	2642	3299	3312	4839	3149	4917	5010	3770	2072
AANAT	4	5	2	0	2	1	2	4	1	3	2	3	0	4	0	2	4	8	2	3	3	0	4	0	1	5	8	5	2	3	3	5	3	6	4	3
AAR2	677	691	439	791	1129	609	746	880	532	509	872	773	343	920	696	574	675	724	908	1540	1127	647	1245	1088	3281	831	1056	1088	1085	1052	1335	685	1537	1863	702	834
AARD	9	12	6	113	5	13	6	14	10	6	11	15	5	12	16	15	15	15	18	8	10	37	5	22	15	4	9	3	12	4	8	8	12	4	8	27
AARS	2180	2488	1308	2464	2833	2134	2249	2546	1619	1597	2376	4069	1006	3275	2290	1675	2242	2538	4252	4045	3533	1658	4236	3093	7480	5673	2941	4211	3910	4624	3404	2106	5069	6573	2584	3451
AARS2	607	488	286	253	549	518	718	602	481	449	655	577	311	796	718	472	534	674	782	665	641	334	543	752	816	935	674	448	1227	584	1022	556	1153	653	634	391
AARSD1	631	514	334	427	562	351	534	534	392	331	532	585	222	782	499	382	509	569	697	722	809	295	491	575	872	994	512	506	945	752	477	502	599	718	650	549
AARSP1	0	0	0	0	0	0	0	0	0	0	0	0	0	0	0	0	0	0	0	0	0	0	0	0	0	0	0	0	0	0	0	0	0	0	0	0
AASDH	221	216	125	96	192	143	342	209	187	189	234	197	116	304	235	214	236	280	269	202	196	135	152	315	395	281	213	256	241	215	358	220	222	307	279	248
AASDHPPT	406	353	243	272	392	323	673	397	316	323	516	349	241	587	496	355	393	458	699	647	414	312	456	634	1487	814	505	680	579	722	1035	408	1125	684	380	515
AASS	110	82	60	85	25	91	155	114	86	83	116	83	48	231	139	85	111	147	125	64	49	59	45	147	124	68	136	70	115	50	151	167	231	173	115	381
AATF	1230	1106	646	652	1598	830	1336	1328	812	884	1176	1022	570	1776	1284	898	1218	1384	1874	1832	1534	794	1684	1446	4070	2356	2018	1436	1900	1640	3412	1076	2484	2018	1040	1074
AATK	1206	376	371	385	525	329	975	178	340	186	631	1089	94	272	403	325	72	968	995	557	878	528	152	880	175	1766	211	152	401	1249	1008	184	337	787	98	217
AATK-AS1	0	1	0	0	0	0	0	0	0	0	0	0	0	1	0	0	0	2	0	0	0	0	0	0	0	0	1	0	0	0	0	0	0	0	1	0
AB019438.66	0	0	0	0	0	0	0	0	0	0	0	0	0	0	0	0	0	0	0	0	0	0	0	0	0	0	0	0	0	0	0	0	0	0	0	0
AB019441.29	4	6	4	2	4	4	8	4	2	6	4	8	4	8	8	4	2	8	6	4	6	0	4	0	10	12	2	4	4	8	6	6	4	8	6	4
ABAT	1052	1721	1229	384	789	877	998	1241	1151	1199	1343	577	550	1672	1367	1097	1241	1716	821	953	799	634	719	1497	17448	414	1116	1949	550	555	2782	1167	2124	1001	536	316
ABBA01000934.1	0	0	0	0	0	0	0	0	0	0	0	0	0	0	0	0	0	0	0	0	0	0	0	0	0	0	0	0	0	0	0	0	0	0	0	0
ABC12-47043100G14.2	0	0	0	0	0	0	0	0	0	0	0	0	0	0	0	0	0	0	0	0	0	0	0	0	0	0	0	0	0	0	0	0	0	0	0	0
ABC12-47964100C23.1	0	1	2	0	0	0	0	0	0	0	6	0	0	0	0	0	0	0	0	0	0	0	0	0	4	0	0	1	0	0	0	0	0	0	0	7
ABC13-47488600E17.1	26	30	28	10	26	36	36	48	16	22	26	14	14	34	22	12	20	16	42	26	12	20	8	32	6	12	8	4	6	8	16	12	8	12	20	8
ABC13-47656900H15.1	0	1	0	0	1	2	0	0	0	0	4	0	0	0	0	0	3	0	1	3	0	1	2	0	1	0	0	1	3	0	1	1	0	0	2	0
ABC13-48559800H2.1	2	4	2	7	14	1	3	4	5	1	5	5	1	4	5	4	5	7	7	7	9	3	3	2	4	4	9	9	8	0	14	6	2	5	2	5
ABC13-48559800H2.2	0	0	0	0	0	0	0	0	0	0	0	0	0	0	0	0	0	0	0	0	0	0	0	0	0	0	0	0	0	0	0	0	0	0	0	0
ABC14-864958H18.2	9	13	2	9	16	6	8	4	11	3	1	5	2	11	9	3	4	9	13	12	17	11	29	2	25	8	12	8	6	13	18	8	6	9	4	5
ABC7-42391500H16.4	0	0	0	0	0	0	0	0	0	0	0	0	0	2	0	2	0	0	0	2	2	0	0	0	0	2	0	2	0	0	2	2	2	0	0	0
ABC7-42404400C24.1	23	30	26	24	16	9	27	29	28	29	44	8	1	23	33	0	30	79	38	24	21	32	4	41	33	8	2	16	27	37	6	19	24	7	19	123
ABC7-42418200C9.1	0	3	1	1	1	1	1	3	3	5	0	3	0	1	4	2	5	3	2	3	6	2	0	3	5	6	1	1	3	1	2	1	2	2	4	0
ABC7-481722F1.1	0	0	0	0	0	0	0	0	0	0	0	0	0	0	0	0	0	0	0	0	0	0	0	0	0	0	0	0	0	0	0	0	0	4	0	0
ABC8-43014700C16.1	0	0	0	0	0	0	0	0	0	0	0	0	0	0	0	0	0	0	0	0	0	0	0	0	0	0	0	0	0	0	0	0	0	0	0	0
ABC9-43961700F1.1	0	0	0	0	0	0	0	0	0	0	0	0	0	0	0	0	0	0	0	0	0	0	0	0	0	0	0	0	0	0	0	0	0	0	0	0
ABCA1	1011	1725	1268	947	853	1390	1595	1538	932	1319	1614	256	636	2568	1987	1072	1610	1411	837	866	736	792	482	2317	1011	595	436	1050	1452	542	1028	1676	1105	1327	556	2656
ABCA10	197	151	90	54	124	98	366	110	119	128	156	91	77	192	200	149	142	243	77	18	88	79	11	134	63	17	29	29	66	41	35	128	37	43	87	68
ABCA11P	63	56	31	43	38	47	61	58	58	46	68	34	35	80	68	30	47	73	104	44	50	33	34	82	152	65	114	66	122	39	181	60	116	166	67	46
ABCA12	3	2	0	5	11	5	5	0	4	1	1	35	2	1	8	0	3	10	82	2	2	6	1	24	27	20	5	0	50	38	5	0	64	147	3	3
ABCA13	21	15	4	6	9	40	41	38	7	19	28	9	13	25	6	19	15	10	116	19	19	25	7	33	83	63	300	4	12	17	16	14	156	45	30	1
ABCA17P	4	3	5	5	1	7	5	3	1	3	6	2	4	3	9	4	2	4	144	5	10	4	4	7	18	3	50	1	7	1	2	2	7	5	2	8
ABCA2	4119	2658	2022	1403	3061	3032	2087	2830	2236	1637	3220	1826	1006	2242	2646	1566	2568	3383	4011	3700	2965	1393	3172	3017	2977	2853	1760	1247	2306	1401	2754	1427	1993	2822	2526	1451
ABCA3	264	193	170	853	138	285	318	221	162	134	288	293	93	264	215	172	146	274	1850	207	204	290	37	360	141	171	112	47	202	76	117	205	63	27	202	964
ABCA4	11	5	7	10	3	8	5	1	11	4	10	5	6	15	9	4	1	12	14	8	17	9	4	10	6	3	5	4	19	2	5	9	9	0	5	105
ABCA5	1339	1163	1039	327	989	744	2743	1075	936	1103	1546	726	756	1959	1661	1396	1324	1549	690	195	1067	773	239	2127	640	253	343	140	636	328	414	1331	338	724	1053	219
ABCA6	135	209	65	146	37	110	365	176	134	118	231	71	100	344	221	173	126	195	76	52	49	73	12	103	59	26	21	44	107	39	57	238	28	28	73	232
ABCA7	615	993	587	207	1605	617	467	691	546	529	647	855	247	660	769	623	900	739	1392	521	895	397	908	663	323	744	900	265	477	1009	320	432	823	1113	558	428
ABCA8	1072	1687	465	709	414	1175	2422	1281	991	1095	1936	461	648	1930	1979	1108	823	1670	351	90	126	364	12	864	96	20	27	66	446	70	122	1342	71	28	388	1209
ABCA9	117	85	68	236	61	116	291	110	93	105	186	56	74	284	149	128	121	197	47	41	66	80	15	116	71	11	31	43	91	29	35	187	35	46	74	244
ABCB1	2362	3668	1722	691	4623	1587	5788	2026	1889	2263	3982	793	2164	4736	2809	4516	2749	3420	860	272	1610	2293	474	3616	7499	502	448	473	1378	162	4413	3054	3175	579	401	313
ABCB10	518	679	417	280	494	422	911	628	521	554	832	581	314	829	699	548	692	672	611	525	446	362	469	899	1586	798	654	747	760	607	534	587	771	1048	563	409
ABCB10P1	0	0	0	0	0	3	0	0	0	0	0	0	0	0	3	0	0	0	0	0	0	0	0	0	0	0	0	0	0	0	0	0	0	0	0	0
ABCB10P3	1	0	0	0	1	0	0	0	1	0	0	0	0	2	0	0	0	0	0	0	0	0	0	0	0	0	0	0	1	0	1	0	0	0	0	0
ABCB10P4	0	0	0	0	0	0	0	0	0	0	0	0	0	0	0	0	0	0	0	0	0	0	0	0	0	0	0	0	0	0	0	0	0	0	0	0
ABCB11	36	435	64	3	161	36	50	564	81	199	27	28	29	326	84	155	81	48	31	2	31	13	2	43	5	2	6	1	9	9	3	216	3	28	16	2
ABCB4	55	55	20	24	41	54	75	44	49	51	58	31	24	64	53	44	27	71	83	48	18	23	42	46	64	24	100	12	55	34	39	46	39	25	15	58
ABCB5	28	19	21	25	17	24	18	19	19	22	20	13	12	76	13	16	11	19	8	10	27	21	3	7	4	0	4	8	21	4	13	61	7	6	5	43
ABCB6	227	240	214	273	692	216	214	297	206	166	228	600	110	308	194	218	222	243	380	793	272	239	479	287	750	618	299	409	341	459	833	223	504	806	228	430
ABCB7	509	469	274	289	427	339	790	576	415	476	601	466	287	710	616	447	515	584	569	632	395	262	431	665	1043	640	401	492	386	560	1329	470	846	656	438	484
ABCB8	613	744	359	466	1156	534	581	816	574	424	644	1158	262	718	574	510	590	766	971	915	793	441	761	931	1054	1191	839	703	775	641	736	501	1050	1024	691	574
ABCB9	194	247	138	118	198	142	156	201	131	167	202	168	73	185	166	158	197	202	330	124	214	97	97	199	314	129	124	181	182	189	80	125	89	245	128	106
ABCC1	918	1142	601	1252	1622	936	906	1234	821	1060	845	885	460	1279	847	777	1493	1123	2408	2323	1308	974	2074	1137	6157	1728	2486	3464	2189	1763	3472	833	4240	2331	722	2014
ABCC10	764	741	521	387	1052	624	541	743	429	471	702	703	299	913	610	541	739	679	1061	1160	1059	439	975	824	1153	802	884	876	1414	913	1542	610	1875	1325	765	644
ABCC11	5	13	9	3	10	4	5	11	8	10	8	6	2	19	7	10	4	3	17	5	19	5	12	2	14	7	19	8	4	7	10	15	15	17	9	3
ABCC12	0	0	0	0	0	0	0	0	0	0	0	0	0	0	0	0	0	0	0	1	0	0	0	0	0	0	0	0	0	0	0	0	0	0	0	0
ABCC13	91	104	124	29	149	93	280	92	136	80	182	163	162	214	128	172	145	256	33	4	118	84	14	204	36	4	25	9	66	20	48	148	14	25	27	1
ABCC2	39	28	21	9	28	14	47	19	14	14	22	19	17	20	31	26	24	29	25	42	18	11	19	21	801	58	82	568	117	47	8	20	447	248	29	27
ABCC3	8887	7125	6168	1070	5258	5046	6375	7632	4666	4926	6590	5494	2669	10500	7099	5764	6453	7224	10686	3525	6893	2450	2545	7679	2203	2161	4926	845	4094	3053	5056	6659	3535	5438	6428	267
ABCC4	807	640	215	288	387	391	962	865	699	418	858	564	570	1241	542	607	437	861	669	311	355	219	355	519	2398	258	787	1282	743	852	1348	856	461	1117	1292	502
ABCC5	1345	1273	796	763	1982	829	1165	1212	758	950	909	1676	444	1569	1142	1053	1145	1289	1314	1126	874	529	1461	1015	2147	320	961	561	1492	752	1806	982	1368	2789	985	1547
ABCC6	538	539	402	99	492	274	542	403	338	351	530	397	201	422	358	425	447	510	336	258	522	265	251	529	1150	132	600	240	356	105	256	308	372	529	549	32
ABCC6P1	243	146	87	26	125	108	354	97	73	120	169	171	76	225	80	149	170	195	152	36	102	83	90	247	852	48	105	82	131	47	41	152	41	176	284	6
ABCC6P2	68	42	44	12	35	18	61	38	54	28	69	35	24	67	40	26	46	55	42	6	54	27	24	63	232	2	90	31	34	10	15	22	19	49	56	3
ABCC8	36	16	11	68	13	29	14	35	32	11	41	70	15	35	44	16	15	53	10	3	9	14	8	31	14	1	4	0	16	0	15	16	5	2	57	13
ABCC9	127	107	63	479	79	80	192	122	102	76	141	146	53	199	161	93	124	172	176	383	160	215	113	181	254	156	231	320	349	122	279	142	181	152	166	2379
ABCD1	513	542	375	787	727	462	383	583	341	313	649	466	168	560	456	290	542	556	656	885	615	440	558	718	681	191	220	555	565	289	530	332	490	488	325	612
ABCD1P2	0	0	0	0	0	1	0	0	0	0	0	0	0	0	0	0	0	0	0	0	0	0	0	0	0	0	0	0	0	0	0	0	0	0	0	0
ABCD1P3	0	0	0	0	0	0	0	0	0	0	0	0	0	1	1	0	0	0	0	0	0	0	0	0	0	0	0	0	0	0	0	0	0	0	0	0
ABCD1P4	0	0	0	0	0	0	0	0	0	0	2	0	0	0	0	0	0	1	0	0	0	0	0	0	0	0	0	0	0	0	0	0	0	0	0	0
ABCD1P5	0	0	0	0	1	0	0	0	0	0	0	0	0	0	0	0	0	0	0	0	0	0	0	0	0	0	0	0	0	0	0	0	0	0	0	0
ABCD2	34	56	23	38	17	31	88	56	44	53	46	16	22	55	65	43	85	50	38	15	12	16	0	65	12	12	12	19	28	61	15	33	22	8	22	43
ABCD3	2030	2795	1755	787	1617	1451	4490	2978	2514	2540	3298	2762	1741	3720	2735	2390	2449	2719	2158	1341	1675	1459	740	3485	3041	2007	1210	1306	1954	1709	1834	2373	1292	2914	2255	808
ABCD4	1054	1234	781	515	1106	803	1247	1095	823	779	1230	1048	576	1578	1220	845	1190	1313	1240	717	1179	626	542	1604	1015	682	871	522	968	723	958	1061	819	768	1003	1163
ABCE1	1035	787	377	382	675	653	1599	924	759	742	1105	1010	583	1926	1319	713	985	1082	1612	1745	724	688	833	1371	4899	3227	1005	1308	2276	2531	3136	1296	3770	3381	1223	898
ABCF1	2121	2123	1321	1403	2549	1580	2223	2631	1552	1368	2164	2089	956	2703	2187	1683	2225	2601	3430	2732	2370	1535	2347	2575	3714	2354	2429	1879	3963	2319	4302	1742	4774	3239	2329	1816
ABCF2	1107	1089	693	771	1480	763	1451	1416	871	839	1322	1147	758	1615	1226	1218	1057	1231	1591	1392	1155	795	1151	1434	3419	1611	1817	1650	1358	1659	1734	1046	3042	2097	851	1034
ABCF2P1	0	0	0	0	0	1	0	0	0	2	0	0	0	0	0	0	0	0	0	0	1	0	0	1	0	0	0	0	0	1	0	0	0	0	0	0
ABCF2P2	0	0	0	0	0	0	0	0	0	0	0	0	0	0	0	0	0	0	0	0	0	0	0	0	0	0	0	0	0	0	1	0	0	0	0	0
ABCF3	1647	1409	966	700	1922	1148	1440	1541	1102	972	1551	1405	630	1867	1623	1144	1430	1683	1887	1680	1441	956	1522	1970	2275	1745	1410	997	2071	1332	1902	1069	1875	2206	1495	922
ABCG1	1254	1672	1815	316	2141	1200	1499	1091	1345	1131	2136	815	541	2412	1766	1043	1363	1365	1171	1098	1692	954	1296	2841	978	279	800	763	1303	1252	309	1510	706	2413	875	622
ABCG2	433	1279	668	196	503	572	1110	947	1718	436	1445	574	719	476	844	1156	463	985	63	47	121	289	11	768	56	23	57	38	262	27	294	328	111	49	68	90
ABCG4	9	5	7	31	6	2	6	2	8	8	8	21	3	9	3	5	8	5	15	7	11	7	4	6	2	2	3	5	8	6	5	6	4	7	1	31
ABCG5	9	14	16	3	5	1	12	9	5	6	9	14	4	34	5	1	2	4	40	2	25	0	5	10	5	56	20	0	3	10	47	15	14	12	17	0
ABCG8	11	8	28	0	4	2	11	10	5	15	5	21	7	43	2	3	5	2	44	3	26	4	0	4	3	51	9	1	2	3	55	26	5	4	33	3
ABHD1	21	15	9	11	7	10	23	27	15	12	17	11	4	23	22	15	14	18	17	24	12	7	12	21	33	13	35	17	15	11	17	10	24	10	13	20
ABHD10	569	504	343	297	406	460	796	559	523	440	766	642	354	640	577	512	519	676	731	543	458	301	350	914	1146	937	738	431	526	623	521	465	491	890	704	310
ABHD11	1529	1776	1090	294	1778	1056	1075	1485	929	882	1515	1492	518	1691	1425	833	1237	1440	1458	1418	1709	823	1403	2016	2541	3136	3321	786	1109	1134	1609	1034	3115	1978	1295	150
ABHD12	1457	2000	1258	666	2936	1072	1543	1513	1119	1219	1679	1397	622	1965	1459	1290	1662	1834	1786	2611	2570	1066	3734	1875	5928	1309	763	3078	1736	1731	2204	1262	2417	4365	1018	862
ABHD12B	143	23	44	14	377	20	24	91	11	8	25	10	6	45	117	94	69	25	228	30	230	35	293	42	41	598	33	12	20	24	27	22	620	374	55	21
ABHD13	454	540	295	192	529	347	821	509	428	513	603	434	263	731	608	439	580	510	488	693	420	321	611	773	797	761	427	479	518	655	652	445	1401	937	424	438
ABHD14A	161	147	94	156	112	142	165	142	127	98	174	160	64	192	185	95	182	171	212	225	105	114	102	277	209	181	88	91	152	127	171	124	141	82	205	168
ABHD14A-ACY1	117	96	35	20	110	31	92	49	63	50	66	78	28	89	43	50	77	82	124	77	89	36	28	53	169	93	49	64	94	96	114	41	136	93	72	21
ABHD14B	2600	2022	1819	997	2617	1667	2106	2659	1773	1515	2731	2269	1041	2614	2157	1565	1967	2259	2123	2876	2417	1308	1747	3496	2177	3508	1205	1098	1322	2065	1618	1609	1105	2775	2520	862
ABHD15	667	912	685	256	704	638	729	903	596	508	829	769	357	734	724	586	773	769	711	477	782	417	344	1040	986	560	256	646	732	374	633	478	265	349	614	310
ABHD16A	1453	1356	967	940	2183	1134	1401	1471	1072	977	1666	1420	665	1618	1486	1089	1463	1691	1812	2210	1926	1092	1835	2196	2269	2046	1580	1107	2189	1239	3179	999	2080	1812	1390	1025
ABHD16B	47	117	71	44	189	78	45	153	66	71	95	103	30	130	86	59	92	80	94	247	239	63	158	100	383	121	269	94	129	108	158	55	283	101	100	39
ABHD17A	2472	2690	1933	1577	2978	1957	1462	2083	1556	1396	2516	2397	716	2344	1797	1348	2249	2217	2614	2576	3508	1457	2092	3127	1313	2102	1676	1480	2256	1678	1857	1298	2930	2175	1817	2069
ABHD17AP1	1	2	2	0	4	2	1	2	0	0	1	2	1	2	2	2	1	3	0	1	2	1	2	4	1	1	2	1	1	1	1	2	1	2	1	0
ABHD17AP3	1	2	0	0	0	1	0	0	0	1	0	1	0	1	0	0	0	0	2	1	0	1	0	1	0	0	2	1	1	1	2	0	0	1	0	0
ABHD17AP4	1	1	1	0	4	1	1	0	0	0	0	1	0	1	0	0	0	1	0	0	0	0	0	3	0	0	0	0	1	0	1	0	0	0	0	0
ABHD17AP5	0	7	0	1	0	0	1	4	1	0	5	1	1	1	2	3	0	3	0	3	2	0	1	3	0	2	0	1	1	0	2	1	0	0	1	2
ABHD17AP6	0	0	1	9	0	1	2	0	2	1	2	0	1	2	0	2	0	1	7	2	1	6	0	2	0	1	0	0	2	0	0	1	0	1	0	2
ABHD17AP7	0	0	0	0	0	0	0	0	0	0	0	0	0	0	0	0	0	0	0	0	0	0	0	0	0	0	0	0	0	0	0	0	0	0	0	0
ABHD17AP8	0	0	0	0	0	0	0	0	0	0	0	0	0	0	0	0	0	0	0	0	0	0	0	0	0	0	0	0	0	0	2	0	0	0	0	0
ABHD17AP9	0	1	0	0	0	0	0	0	0	0	0	0	0	0	0	0	0	0	0	0	0	0	0	0	1	0	0	0	0	0	0	0	0	0	0	0
ABHD17B	371	593	241	135	490	281	644	545	396	628	570	398	242	548	466	372	623	535	426	459	319	284	309	650	837	393	450	414	365	314	809	326	418	471	422	203
ABHD17C	1946	3131	1763	538	2564	1651	3498	2785	2285	2259	3272	2913	1372	3862	2324	2238	2440	3050	2224	1349	2366	1512	1304	3528	2323	3021	1975	1433	1929	1998	1943	2580	1712	1557	1934	128
ABHD18	251	284	197	89	220	174	517	336	333	228	447	276	201	439	415	329	371	391	248	203	210	141	117	373	499	373	187	138	340	279	351	319	399	532	366	197
ABHD2	2560	2831	2025	1169	2374	2190	3817	3385	2373	2407	2850	3782	1495	6323	3217	2459	3072	3708	9659	6827	3173	1941	2369	4479	3276	7391	7078	2540	3442	6936	6990	4153	8637	6197	3220	2768
ABHD3	1771	2209	1215	385	1796	1261	2574	2041	1971	1625	2833	1719	949	3440	2636	1765	2589	2511	1369	402	1380	1006	343	2985	688	943	491	793	1109	501	979	2012	658	1107	1238	281
ABHD4	713	813	782	678	792	523	704	710	591	629	1012	510	345	1005	738	715	682	884	883	638	756	494	576	745	879	359	560	371	677	348	563	648	836	406	470	1055
ABHD5	271	679	452	168	446	243	458	569	349	553	481	336	257	1011	370	558	547	463	409	268	286	182	184	504	332	350	150	232	321	238	290	637	205	398	339	414
ABHD6	391	444	274	269	385	324	481	533	454	323	478	531	239	774	459	426	406	542	579	421	289	249	178	632	300	311	171	278	330	285	263	480	228	751	301	308
ABHD8	128	169	114	355	148	147	120	149	107	87	199	160	46	165	152	101	142	144	154	203	160	154	119	221	127	67	148	96	161	77	136	103	95	90	114	330
ABI1	2072	2396	1504	954	2203	1487	3162	2339	1860	2019	3016	1589	1229	3100	2241	2215	2545	2699	3299	1869	1743	1376	3103	3567	3468	2401	3902	1917	2565	2017	3922	1917	1906	3338	2129	1428
ABI2	585	485	226	949	383	377	820	535	447	374	559	426	273	875	732	403	530	702	980	856	527	488	456	722	1285	619	1076	643	842	702	895	565	1051	882	507	1329
ABI3	320	586	336	132	445	359	272	454	280	384	454	191	112	449	404	332	639	443	580	378	297	202	145	446	224	190	218	336	366	251	171	272	372	233	232	458
ABI3BP	1175	977	454	1545	497	1300	1463	1160	788	735	1137	782	561	1913	1228	731	633	1435	517	160	325	767	126	1037	355	269	125	302	464	186	265	1239	92	75	343	1652
ABL1	3765	3732	2630	5263	3471	3359	3788	5059	2690	3084	4420	2925	1556	4411	3313	2750	3724	3781	3800	5704	3334	3107	3573	4478	4866	3072	2597	3266	4453	2681	8216	2955	3488	3273	3389	5643
ABL2	525	516	270	300	429	404	798	521	400	336	656	497	234	874	572	375	488	630	765	764	508	382	734	881	2054	643	741	753	1057	695	1027	502	1279	584	653	1156
ABLIM1	3987	3486	2471	1199	3647	3101	7181	4106	3548	3681	5064	3765	2430	6276	4133	3772	4423	5015	6182	3379	2873	2234	3112	6612	5264	4464	1005	1957	4224	5846	8369	4199	4919	8756	5530	2126
ABLIM2	380	286	188	154	578	257	321	297	342	192	403	298	193	294	283	361	233	416	689	1030	295	265	525	473	373	449	196	335	250	480	1112	176	1332	2372	285	254
ABLIM3	234	259	127	482	147	239	322	361	180	169	278	296	102	567	295	251	184	262	2495	362	268	230	195	306	168	221	131	110	222	99	104	337	245	131	195	1398
ABO	5349	6361	2041	966	4439	1971	8270	8762	4248	2903	7552	3958	1584	3988	5552	2453	8380	8741	2588	3684	1957	2526	2470	3392	4568	3364	4130	597	3465	2807	4099	2198	3304	2219	7545	330
ABR	8829	7611	5680	2907	5694	5894	6494	8112	4838	4973	6700	5172	2965	7792	6466	5463	8094	7673	5842	3870	5772	3870	3150	8211	8795	6696	2953	2770	6215	2921	6166	5199	5406	4152	6992	2821
ABRA	3	1	2	1	0	0	0	4	1	2	3	5	0	4	4	1	2	0	3	3	5	4	1	0	0	7	0	1	2	1	1	2	2	0	2	7
ABRACL	1028	1448	966	352	1955	733	1815	1304	1097	1112	1889	1495	866	2017	1149	1463	1496	1655	1658	850	1410	901	1689	2017	2497	1225	1916	962	1459	983	1717	1262	1911	2298	836	334
ABT1	655	805	471	391	1100	672	858	836	591	581	946	783	293	971	801	585	717	891	770	1244	991	542	1155	1263	1477	1032	1039	835	1333	833	1208	630	1631	1000	704	505
ABT1P1	0	0	0	0	0	0	0	0	0	0	0	0	0	0	0	0	0	0	0	0	2	0	0	0	0	0	0	0	3	0	0	0	0	0	0	0
ABTB1	1373	1234	923	1360	1557	994	1045	1079	775	702	1262	488	529	1144	1241	981	1229	1218	2041	819	1295	827	1367	1086	866	1359	675	304	860	676	1365	654	852	685	945	1545
ABTB2	644	578	240	276	785	637	652	451	636	365	1553	606	228	1046	634	567	528	1133	1318	709	673	621	368	1173	400	262	300	448	959	217	770	686	793	950	298	167
AC000041.10	0	4	0	0	1	0	1	1	0	0	0	0	1	0	0	0	0	0	0	1	0	0	0	1	0	0	0	0	0	0	0	1	0	0	0	0
AC000041.8	0	0	0	0	0	0	9	0	0	0	0	0	0	12	14	4	5	20	22	0	0	0	0	0	17	0	0	0	4	0	14	14	1	14	4	9
AC000077.2	0	0	0	0	0	0	0	0	0	0	0	0	0	0	0	0	0	0	0	0	0	0	0	0	0	0	0	1	0	1	0	0	0	0	0	0
AC000078.5	5	3	1	2	0	4	4	3	1	3	5	1	2	5	6	4	1	10	2	5	3	2	3	3	3	4	12	1	3	7	6	3	2	6	8	5
AC000081.2	1	0	0	0	0	0	0	0	0	1	0	0	0	0	0	0	0	0	0	0	0	0	0	0	0	0	0	0	0	0	0	1	0	0	0	0
AC000089.3	8	8	4	0	5	2	3	4	2	1	5	1	2	5	4	8	4	4	2	4	0	3	3	6	6	6	8	4	2	5	11	5	9	7	2	2
AC000095.12	1	0	0	0	3	1	0	2	0	1	4	1	0	1	1	0	2	1	1	3	3	0	1	1	0	0	0	0	1	3	0	0	0	2	1	0
AC000095.9	0	0	0	1	1	0	1	0	0	1	0	0	0	1	4	0	2	0	5	1	1	2	2	1	1	0	3	0	2	0	2	0	1	0	0	1
AC000111.4	0	0	0	0	1	0	1	1	0	0	1	1	0	3	1	0	0	0	0	1	1	0	0	1	0	0	2	1	0	1	0	0	1	5	3	0
AC000111.5	0	0	0	0	0	0	0	0	0	0	0	0	0	0	0	0	0	1	1	0	0	0	0	0	0	0	1	0	0	0	0	0	1	0	1	0
AC000362.1	0	0	0	0	0	0	0	0	0	0	0	0	0	0	0	0	0	0	0	0	0	0	0	0	0	0	0	0	0	0	0	0	0	0	0	0
AC000367.1	12	7	3	1	3	8	9	4	1	4	3	4	4	18	13	7	7	5	4	12	7	5	6	3	20	6	11	8	7	1	9	8	14	8	9	8
AC000374.1	0	0	0	0	0	0	0	0	0	0	0	0	0	0	0	0	0	0	0	0	0	0	0	0	0	0	0	0	0	0	0	0	0	0	0	0
AC002056.3	2	0	0	0	0	0	0	2	0	0	0	0	0	2	0	0	0	0	0	0	0	0	0	2	2	2	0	2	0	0	0	0	2	0	0	0
AC002069.5	3	2	2	0	4	1	6	0	2	1	3	2	1	1	1	2	4	2	3	0	2	3	1	0	1	0	1	0	1	0	0	1	2	0	8	0
AC002069.6	0	0	0	0	0	0	0	0	0	0	0	0	0	0	0	0	0	0	0	0	0	0	0	0	0	0	0	0	0	0	0	0	0	0	0	0
AC002075.3	0	0	0	0	0	0	1	0	0	0	0	0	0	0	0	0	0	0	0	0	0	0	0	0	0	0	0	0	0	0	0	0	0	0	0	0
AC002075.4	3	3	2	0	2	1	5	0	1	0	4	0	0	3	1	0	2	2	8	3	0	0	3	4	4	4	0	0	3	1	9	2	2	2	0	1
AC002127.2	0	0	0	0	0	0	0	0	0	0	0	0	0	0	0	0	1	0	0	0	0	0	0	0	0	0	0	0	0	0	0	0	0	0	0	0
AC002310.10	0	0	0	0	1	0	0	0	0	0	1	0	0	0	0	0	0	0	0	0	1	0	1	0	1	0	0	0	0	0	0	0	0	1	0	0
AC002310.11	58	0	18	32	21	0	25	39	48	23	91	0	31	33	0	55	30	37	26	16	0	0	0	32	101	0	21	19	21	0	34	96	35	0	33	12
AC002310.13	4	5	0	11	0	1	5	5	1	9	17	0	1	3	10	3	4	6	8	1	2	0	1	11	7	5	1	14	2	0	18	0	6	0	1	6
AC002310.17	1	3	1	0	0	2	3	0	1	1	2	4	0	8	1	1	1	4	4	5	3	1	1	6	4	2	2	1	1	1	7	1	3	3	2	0
AC002314.4	0	0	0	0	0	0	0	0	0	0	0	0	0	0	0	0	0	0	0	0	0	0	0	0	0	0	0	0	0	0	0	0	0	0	0	0
AC002366.3	0	0	0	0	0	1	0	0	0	0	0	0	0	0	0	0	0	0	0	0	0	0	0	0	0	0	0	1	0	0	0	0	0	0	0	0
AC002398.9	0	4	3	0	0	0	0	4	0	10	3	9	0	0	0	0	8	18	14	9	0	3	32	0	0	10	0	0	0	0	0	0	0	0	12	1
AC002400.1	0	0	0	0	0	1	2	0	0	0	1	0	1	1	2	0	0	1	0	0	0	0	1	0	0	0	3	0	0	1	0	0	0	0	0	0
AC002429.4	0	0	0	0	0	0	0	0	0	0	0	0	0	0	0	0	0	0	0	0	0	0	0	0	0	0	0	0	0	0	0	0	0	0	0	0
AC002429.5	7	3	1	3	4	2	1	1	6	4	5	5	2	8	7	0	5	7	3	5	6	2	0	7	10	3	1	1	4	3	7	8	3	4	9	4
AC002486.2	0	0	0	0	0	0	0	0	0	0	0	0	0	0	0	0	0	2	0	0	0	0	0	1	0	0	0	0	0	0	0	0	1	1	0	0
AC002486.3	0	0	0	0	0	1	0	0	0	0	0	0	0	0	0	0	0	0	0	0	0	0	0	0	0	0	0	0	0	0	0	0	0	0	0	0
AC002519.6	0	0	0	0	0	0	2	0	1	0	0	0	1	2	0	0	0	1	0	0	1	0	2	0	0	1	0	0	0	0	1	0	0	1	0	0
AC002523.1	0	0	0	0	0	0	0	0	0	0	0	0	0	0	0	0	0	0	0	0	0	0	0	0	0	0	0	0	0	0	0	0	0	0	0	0
AC002542.2	0	0	0	0	0	0	0	0	0	0	0	0	0	0	0	0	0	0	0	0	0	0	0	0	0	0	0	0	0	0	0	0	0	0	0	0
AC002543.2	0	0	0	0	0	0	1	0	0	0	0	1	0	4	1	0	0	1	0	0	0	0	0	0	0	0	0	0	0	0	1	0	1	0	0	0
AC002553.4	0	0	0	0	0	0	0	0	0	0	0	0	0	1	0	0	0	0	0	0	0	0	0	0	0	0	0	0	0	0	0	0	0	0	0	0
AC002984.2	0	1	1	0	1	0	0	0	0	0	2	3	1	2	0	1	0	0	0	2	0	0	0	0	0	0	0	0	0	0	0	1	0	1	1	4
AC002985.3	8	6	2	3	6	8	2	8	2	1	5	7	4	3	5	3	9	2	1	5	4	1	1	1	9	0	3	3	5	3	4	5	3	3	4	2
AC003002.4	0	1	0	0	0	0	1	0	0	1	0	1	0	0	0	1	5	1	0	0	1	0	0	0	0	0	0	3	3	0	0	0	1	0	0	0
AC003002.6	6	1	1	12	0	4	1	0	2	3	3	2	3	3	6	1	0	3	15	3	1	4	4	6	6	1	3	1	7	4	13	0	8	2	2	16
AC003005.4	6	8	0	0	0	8	2	3	0	0	0	0	0	8	0	6	2	0	5	7	0	0	0	20	0	2	0	9	5	7	0	0	0	0	0	0
AC003006.7	4	2	0	0	0	0	1	0	0	0	2	0	5	0	0	3	0	0	12	0	4	0	0	0	7	0	2	2	3	0	18	0	8	1	0	0
AC003045.1	0	0	0	0	0	0	0	0	0	0	0	0	0	0	0	0	0	0	0	0	0	0	0	0	0	0	0	0	0	0	1	0	0	0	0	0
AC003080.4	3	2	1	1	3	0	0	0	0	0	1	0	0	1	0	1	0	2	1	1	1	0	0	1	0	5	0	1	0	0	5	1	0	1	1	1
AC003682.17	2	0	0	1	0	1	1	2	2	0	2	0	0	2	0	0	3	0	6	2	0	1	1	0	0	0	0	0	2	1	0	4	0	2	1	2
AC003958.1	0	0	0	0	0	0	0	0	0	0	0	0	0	0	0	0	0	0	0	0	0	0	1	0	6	0	0	0	0	0	0	0	5	1	0	0
AC003958.6	0	0	0	0	0	0	0	0	0	0	0	0	0	0	0	0	0	0	0	0	0	0	0	0	0	0	0	0	0	0	0	0	0	0	0	0
AC003973.1	0	1	0	1	0	0	0	0	0	0	0	0	0	0	0	1	0	0	1	0	0	0	1	2	0	0	0	0	1	0	0	0	0	0	0	0
AC003989.3	0	0	0	0	0	0	0	0	0	0	0	0	0	0	0	1	0	0	0	0	0	0	0	0	0	0	0	0	0	1	0	0	0	0	0	0
AC003989.4	0	0	0	0	0	0	0	0	0	0	0	0	0	0	2	0	0	0	0	0	0	0	0	0	0	0	0	1	0	0	1	0	0	0	0	0
AC004004.2	0	0	0	0	0	0	0	0	0	0	0	0	0	0	0	0	0	0	0	0	0	0	0	0	0	0	0	0	0	0	0	0	0	0	0	0
AC004006.2	0	0	0	0	0	0	0	0	0	0	0	0	0	0	0	0	0	0	0	0	0	0	0	0	0	0	0	0	0	0	0	0	0	0	0	0
AC004019.10	1	0	0	0	0	0	1	0	0	0	1	0	0	1	1	0	0	2	0	1	0	0	3	0	0	0	0	0	0	0	0	0	0	0	0	0
AC004022.7	0	0	0	0	0	0	0	0	0	0	0	0	0	0	0	0	0	0	0	0	0	0	0	0	0	0	0	0	0	0	0	0	0	0	0	0
AC004022.8	2	0	0	0	0	0	0	0	0	0	0	0	0	0	0	1	1	0	0	0	0	0	0	0	0	0	0	0	0	0	0	0	0	0	1	0
AC004057.1	682	465	200	98	218	212	0	78	24	0	372	281	0	0	0	374	906	818	1037	561	511	0	143	573	0	168	171	211	280	0	33	0	0	849	665	286
AC004062.2	0	0	0	0	0	0	0	0	0	0	0	0	0	0	0	0	0	0	0	0	0	0	0	0	0	0	0	0	0	0	0	0	0	0	0	0
AC004066.2	2	0	0	0	4	0	1	0	1	1	3	1	0	0	1	0	0	0	0	0	0	0	0	0	1	0	0	0	1	0	1	1	1	0	0	0
AC004069.1	0	0	0	0	0	0	0	0	0	0	0	0	0	0	0	0	0	0	0	0	0	0	0	0	1	0	0	0	0	0	1	0	0	0	0	0
AC004074.4	0	0	0	0	0	0	0	0	0	0	0	0	0	0	0	0	0	0	0	0	0	0	0	0	0	0	0	0	0	0	0	0	0	0	0	0
AC004076.7	4	7	3	5	0	0	6	3	0	2	6	2	0	8	9	1	6	5	5	8	5	3	2	3	7	0	10	0	7	2	6	3	5	12	0	4
AC004076.9	2	2	0	0	0	6	5	1	0	1	0	4	1	5	5	4	7	2	3	2	0	0	1	3	4	0	2	2	2	2	16	8	1	0	0	5
AC004129.7	0	0	0	0	0	0	0	0	0	0	0	0	0	0	0	0	0	0	0	0	0	0	0	0	0	0	0	0	0	0	0	0	0	0	0	0
AC004129.9	0	0	2	2	2	0	3	1	0	1	1	3	4	2	1	0	1	4	1	0	2	2	0	6	4	0	0	1	0	0	7	2	4	2	1	1
AC004158.1	0	0	0	1	0	0	0	0	0	0	2	0	0	2	2	0	2	0	3	0	0	0	4	0	2	0	2	0	0	2	3	0	0	0	4	0
AC004159.1	1	1	0	0	1	0	1	0	1	1	0	0	0	0	0	0	0	0	0	0	0	0	0	1	1	0	1	0	0	0	0	0	0	0	0	1
AC004231.7	0	0	0	0	0	0	0	0	0	0	0	0	0	0	0	0	0	0	0	0	0	0	0	0	0	0	0	0	0	0	0	0	1	0	0	0
AC004381.6	96	56	30	23	95	47	101	77	48	63	83	92	51	83	100	53	78	93	145	76	106	57	77	74	248	161	132	80	52	106	176	57	110	115	89	50
AC004381.8	3	0	2	1	0	2	7	1	3	1	1	1	2	7	2	2	5	2	7	3	0	2	0	2	1	2	4	3	3	0	2	3	0	5	7	2
AC004383.3	1	1	0	0	1	1	3	0	0	0	3	1	1	1	1	2	0	2	1	3	1	3	0	0	1	1	0	3	2	0	1	0	4	5	0	0
AC004386.3	0	0	0	0	0	0	0	0	0	0	0	0	0	0	0	0	0	0	0	0	0	0	0	0	0	0	0	0	0	0	0	0	0	0	0	0
AC004386.4	4	11	6	1	5	5	6	8	4	3	4	4	2	5	7	6	8	5	4	9	3	2	8	13	15	11	2	6	4	12	13	3	11	5	3	2
AC004453.8	7	3	1	1	2	4	5	1	0	0	2	2	0	4	4	2	2	3	1	5	6	2	7	6	2	5	0	1	3	9	10	5	2	8	3	1
AC004461.4	3	0	0	1	0	0	0	0	0	0	1	0	0	0	0	0	0	1	1	0	1	0	0	1	0	0	0	1	1	2	0	0	0	1	2	0
AC004556.1	4	0	0	136	724	302	4	4	7	8	4	0	183	537	0	0	332	437	0	0	10	257	737	660	8	20	3	10	4	0	698	309	4	0	287	175
AC004692.5	0	0	0	0	0	1	1	2	1	1	0	1	0	2	3	0	1	1	1	0	0	0	1	1	2	0	0	1	2	2	3	0	2	0	1	1
AC004754.3	33	41	65	23	24	0	18	10	23	9	12	47	14	16	6	14	10	28	124	51	61	10	29	9	27	85	15	3	17	14	21	3	7	27	13	32
AC004813.1	29	17	15	8	17	11	23	20	3	14	8	9	13	27	27	28	29	33	34	20	21	12	22	26	31	10	29	10	18	18	15	12	29	28	33	24
AC004824.1	1	1	1	0	0	1	1	1	0	1	1	0	0	1	2	0	0	0	1	0	0	0	0	0	1	1	1	0	1	1	0	3	2	2	2	1
AC004824.2	1	1	1	0	0	1	1	1	0	1	1	0	0	1	2	0	0	0	1	0	0	0	0	0	1	1	1	0	1	1	0	3	2	2	2	1
AC004837.3	0	0	1	1	0	1	0	0	0	0	1	0	3	2	2	0	0	0	0	0	0	1	0	0	0	0	0	0	0	1	0	1	0	1	0	0
AC004840.8	0	0	0	0	1	0	0	1	0	0	0	0	0	1	1	0	1	0	0	2	1	0	0	1	1	1	0	0	1	0	0	0	1	0	1	0
AC004854.5	0	0	0	0	0	0	0	0	0	0	0	0	0	0	0	0	0	0	1	1	0	0	0	0	0	1	2	1	0	0	1	0	0	0	0	1
AC004866.1	0	0	0	0	0	0	0	0	0	0	0	0	0	0	0	0	0	0	0	0	0	0	0	0	0	0	0	0	0	0	0	0	0	0	0	0
AC004866.3	0	0	0	0	0	0	0	0	0	0	0	0	0	0	0	0	0	0	0	0	0	0	0	0	0	0	0	0	0	0	0	0	0	0	0	0
AC004870.5	1	0	1	0	0	1	0	0	1	0	0	1	0	0	0	0	1	1	0	0	0	0	0	0	0	0	0	0	0	1	0	0	0	0	0	0
AC004893.10	0	0	1	0	1	1	2	2	0	3	4	0	2	4	2	1	1	3	1	1	0	1	0	2	1	0	2	0	0	1	0	4	1	0	0	1
AC004899.3	0	0	0	0	0	0	0	0	0	0	0	0	0	0	0	0	0	0	0	0	0	0	0	0	0	0	0	0	0	0	0	0	0	0	0	0
AC004911.2	0	0	0	0	0	1	1	0	0	0	0	0	0	0	0	0	0	0	0	0	0	0	0	0	0	0	0	0	0	0	0	0	0	0	0	1
AC004920.2	0	0	0	0	0	0	1	1	0	0	2	0	0	1	0	2	0	0	0	0	0	1	0	0	0	1	3	0	2	2	0	0	2	1	0	0
AC004938.5	1	0	0	0	1	1	0	0	0	1	0	0	0	1	0	0	1	0	1	0	5	1	0	0	0	2	1	0	1	1	6	0	0	2	2	0
AC004941.5	0	0	0	0	0	0	0	0	0	0	0	0	0	0	0	0	0	0	1	0	0	0	0	0	0	2	0	0	0	0	1	0	0	0	0	1
AC004945.1	0	0	0	1	0	0	0	0	0	0	0	0	0	1	0	0	0	0	0	0	0	0	0	0	0	0	0	0	0	1	0	0	0	0	0	0
AC004951.5	17	14	7	17	31	19	12	20	9	8	19	17	7	14	22	14	15	24	18	18	35	8	6	26	24	6	12	5	1	6	18	23	14	15	17	21
AC004953.1	1	2	1	0	2	1	0	1	0	2	0	0	1	1	3	1	0	0	0	1	2	0	2	4	2	1	1	0	1	0	0	0	0	0	1	1
AC004967.7	36	61	23	34	37	33	63	45	26	32	57	62	15	88	47	29	47	55	59	96	53	33	51	79	184	71	69	87	75	56	91	61	109	58	48	40
AC004980.10	6	2	0	0	2	0	4	0	2	0	0	2	0	2	4	2	2	0	0	4	0	2	2	2	2	2	2	2	4	0	4	0	14	8	0	2
AC004980.7	102	88	72	36	72	56	130	96	60	60	96	68	44	125	114	84	64	104	112	95	109	26	80	152	299	78	172	82	88	93	142	74	296	110	62	76
AC004980.8	0	1	0	0	0	0	0	0	0	0	1	0	1	1	1	0	1	0	1	0	2	0	1	0	1	0	2	0	0	1	0	0	2	0	0	0
AC004980.9	0	3	2	0	1	0	0	0	3	0	6	0	0	2	5	0	2	0	0	0	3	1	0	2	3	0	1	0	0	0	0	0	2	3	0	0
AC004985.12	33	24	8	13	33	9	28	19	19	17	27	21	10	23	29	19	25	29	44	36	27	17	33	22	59	17	27	7	15	10	48	16	27	30	20	29
AC004987.10	0	1	0	0	0	0	0	1	0	0	0	0	0	0	0	0	0	0	0	1	0	1	0	0	0	0	0	2	0	0	0	0	0	0	0	0
AC004987.9	0	0	0	0	0	0	0	1	1	0	0	1	1	0	1	4	0	0	0	1	0	0	0	0	0	0	1	0	1	0	0	2	0	0	0	0
AC005008.3	0	0	0	0	0	0	0	0	0	0	0	0	0	0	0	0	0	0	0	0	0	0	0	0	0	0	0	0	0	0	0	0	0	0	0	0
AC005014.5	3	2	0	1	0	2	1	2	0	0	2	1	0	3	2	3	1	1	1	2	2	0	0	0	4	2	0	0	0	0	2	1	1	5	1	0
AC005017.2	0	1	0	0	0	0	1	0	0	0	0	0	0	2	1	0	0	1	2	1	0	1	0	1	2	1	1	0	1	2	3	3	2	2	1	1
AC005019.2	0	0	1	0	0	1	1	2	0	1	0	0	2	4	3	2	1	1	0	0	0	0	0	1	1	3	1	0	1	0	2	1	1	2	2	0
AC005033.6	0	1	0	0	0	0	0	1	0	0	0	0	0	0	0	0	0	2	0	0	0	0	0	0	0	0	0	0	0	0	0	0	0	0	0	0
AC005034.2	0	0	0	0	0	0	0	0	0	0	0	0	0	0	0	0	0	0	0	1	0	0	0	0	0	0	0	0	0	0	0	0	0	0	0	0
AC005040.3	0	0	0	0	0	0	0	0	0	0	0	0	0	0	0	0	0	0	0	0	0	0	0	0	0	0	0	0	0	0	0	0	0	0	0	0
AC005041.11	1	2	1	0	0	2	4	5	3	6	1	2	1	1	2	5	4	5	1	5	2	0	2	15	0	0	3	0	4	4	4	5	0	3	6	0
AC005042.1	0	0	0	0	0	0	0	0	0	0	0	0	0	0	0	0	0	0	0	0	0	0	0	0	0	0	0	0	0	0	0	0	0	0	0	0
AC005042.2	0	0	0	1	0	1	2	2	2	0	1	0	0	0	3	0	0	2	2	2	1	0	0	0	2	0	0	1	1	3	2	3	1	0	1	3
AC005042.3	0	0	0	0	0	0	0	0	0	0	0	0	0	0	0	0	0	0	0	0	0	0	0	0	0	0	0	0	0	0	0	0	0	0	0	0
AC005077.14	82	61	65	20	99	131	52	87	102	60	96	146	37	60	66	60	40	110	263	24	140	65	49	178	150	53	116	23	70	36	37	50	36	36	155	12
AC005077.5	0	0	0	0	0	0	0	0	0	0	0	0	0	0	0	0	0	0	0	0	0	0	0	0	0	0	0	0	0	0	0	0	1	1	0	0
AC005077.7	0	1	0	0	0	0	1	1	0	1	0	0	0	0	0	0	1	1	1	0	0	0	0	0	1	0	1	0	0	1	2	0	0	0	2	1
AC005077.8	0	0	0	2	2	0	0	0	0	0	0	0	0	0	0	0	0	0	0	0	0	0	1	0	0	0	2	0	0	0	1	0	0	0	0	0
AC005086.1	1	0	1	0	0	1	1	2	0	0	2	0	0	2	1	0	0	0	2	0	3	2	2	3	3	0	1	0	1	0	3	1	2	3	0	1
AC005086.2	2	1	1	0	1	0	0	0	1	0	1	1	0	2	0	0	0	0	0	0	2	1	0	1	0	1	0	0	1	0	0	0	1	1	0	1
AC005086.3	6	8	3	1	6	4	4	3	1	2	4	1	1	4	6	2	2	2	6	2	9	3	3	5	4	1	5	2	0	3	3	4	7	6	8	5
AC005094.2	0	0	0	0	1	0	0	0	2	0	1	0	1	2	3	1	1	1	1	1	1	0	1	0	1	0	1	1	2	0	1	0	0	0	0	2
AC005102.1	0	0	0	0	0	0	1	2	0	0	0	1	0	0	0	0	0	1	1	0	0	0	1	0	0	0	7	0	2	1	0	1	3	1	0	1
AC005105.2	0	0	0	0	0	0	0	0	0	0	0	0	0	0	0	0	0	0	0	0	0	0	0	0	0	0	0	0	0	0	0	0	0	0	0	0
AC005154.7	61	20	17	27	25	20	31	25	18	25	28	25	10	43	47	24	33	50	21	22	22	8	35	46	31	11	22	4	17	14	14	17	24	20	53	33
AC005154.8	2	1	0	1	4	2	7	2	2	5	1	2	0	5	4	1	3	3	2	4	0	2	2	5	4	2	4	2	3	3	1	2	2	6	3	3
AC005176.1	0	0	0	0	0	0	0	0	0	0	0	0	0	0	0	0	0	0	0	0	0	0	0	0	0	0	0	0	0	0	0	0	0	0	0	0
AC005176.2	5	3	3	1	3	2	5	1	3	1	1	0	1	10	1	2	1	2	5	1	2	1	2	3	4	1	4	1	4	3	4	4	5	2	4	2
AC005176.3	0	0	0	0	0	0	0	0	0	0	0	0	0	0	0	0	0	0	0	0	0	0	0	0	0	0	0	0	0	0	0	0	0	0	0	0
AC005178.1	0	0	0	0	0	0	0	0	0	0	0	0	0	0	1	0	0	0	0	0	0	0	0	0	0	0	0	0	0	0	0	0	0	0	0	0
AC005189.6	0	0	0	0	0	0	0	0	0	0	0	0	0	0	0	0	0	0	0	0	0	0	0	0	0	0	0	0	0	0	0	0	0	0	0	0
AC005229.5	0	0	0	1	0	0	0	0	1	0	0	0	0	0	0	0	0	0	0	0	0	0	1	0	2	0	0	1	1	0	1	0	0	1	0	0
AC005229.7	0	0	0	0	0	0	0	0	0	0	0	0	0	0	0	0	0	0	0	0	0	0	0	0	0	0	0	0	0	1	0	0	0	0	0	0
AC005237.2	0	0	0	0	0	0	0	0	0	0	0	0	0	0	0	0	0	0	0	0	0	0	1	0	0	0	0	0	0	2	0	0	0	0	1	0
AC005251.3	1	1	0	0	1	5	3	4	0	1	3	3	2	0	2	1	4	2	1	4	1	2	1	0	2	3	1	0	4	1	6	2	3	3	2	2
AC005255.3	0	0	0	0	0	0	0	0	0	0	0	0	1	1	0	0	0	0	0	0	0	0	0	0	0	0	0	0	1	0	0	0	0	1	1	0
AC005255.5	0	0	0	0	0	0	0	0	0	0	0	0	0	0	0	0	0	0	0	0	0	0	0	0	0	0	0	0	0	0	0	0	0	0	0	0
AC005255.6	0	0	0	0	0	0	0	0	0	0	0	0	0	0	0	0	0	0	0	0	0	0	0	0	0	0	0	0	0	0	0	0	0	0	0	0
AC005262.4	0	1	0	0	0	1	0	0	0	0	0	1	1	0	2	0	0	2	1	0	2	0	0	0	4	3	2	0	0	0	2	1	1	1	1	0
AC005281.1	12	8	6	1	3	2	8	3	5	0	6	1	1	14	8	4	1	2	6	5	13	2	9	12	3	0	15	1	13	6	9	9	12	0	1	0
AC005300.5	1	0	0	1	0	0	0	0	0	0	0	0	1	1	2	1	0	0	0	0	1	0	0	1	0	1	0	0	0	1	1	1	1	0	0	0
AC005307.3	0	0	0	0	0	0	0	0	1	0	0	0	0	0	0	0	3	0	0	0	0	0	0	0	0	0	1	0	0	0	0	0	0	0	2	0
AC005336.4	28	0	10	3	2	27	1	17	16	30	45	12	8	30	15	0	21	54	46	7	11	16	4	59	4	21	22	11	36	18	36	21	21	22	31	0
AC005336.5	0	0	0	1	0	0	0	0	0	0	0	0	0	0	0	0	0	1	0	0	0	0	1	0	0	0	0	1	1	0	0	1	0	0	0	1
AC005351.1	1	0	0	0	0	0	0	0	0	0	0	0	0	2	0	0	0	0	1	0	0	0	0	2	1	0	0	0	0	0	0	0	0	0	0	0
AC005357.1	0	0	0	0	0	0	0	0	0	0	0	0	0	0	0	0	0	0	0	0	0	0	0	0	0	0	0	0	0	0	0	0	0	0	0	0
AC005363.9	0	1	0	0	0	0	0	1	0	0	0	2	3	4	4	0	0	0	0	0	0	0	0	0	0	0	0	0	0	0	0	0	0	0	0	0
AC005477.1	0	1	0	0	0	0	0	0	0	0	0	0	0	0	0	0	0	0	0	1	0	0	0	1	1	0	0	1	0	0	0	1	0	0	1	0
AC005480.1	6	2	2	1	3	3	6	6	2	5	4	4	4	4	3	3	8	4	3	7	4	0	4	7	5	3	3	3	6	4	8	10	2	10	4	1
AC005488.11	1	2	0	0	0	1	1	1	0	0	2	0	0	2	2	1	2	1	0	2	1	0	1	1	1	1	1	0	0	0	1	0	1	0	0	2
AC005517.3	7	9	3	4	10	6	16	8	6	7	9	6	3	19	28	3	7	15	8	7	4	6	5	14	11	6	16	4	3	4	2	11	11	8	17	4
AC005522.6	0	0	0	0	0	0	2	0	0	2	0	0	0	0	0	0	1	0	1	3	1	0	0	0	3	1	1	1	0	0	0	0	0	0	0	0
AC005534.6	0	0	2	2	1	0	0	0	0	0	3	1	1	0	1	0	0	0	0	0	0	1	1	2	3	2	5	2	2	0	3	0	8	2	0	0
AC005539.2	0	0	0	0	0	0	0	0	0	0	0	0	0	0	0	0	0	0	0	0	0	0	0	0	0	1	0	0	0	0	0	0	0	1	0	0
AC005559.3	0	0	0	0	0	0	0	0	0	0	0	0	0	0	0	0	0	0	0	0	0	0	0	0	0	0	0	0	0	0	0	0	0	0	0	0
AC005588.2	0	0	0	0	0	0	0	0	0	0	1	0	0	0	0	0	0	0	0	0	0	1	0	0	0	0	0	0	0	0	0	2	0	0	0	0
AC005609.2	0	0	0	0	0	0	0	0	0	0	0	0	0	0	0	0	0	0	0	0	0	0	0	0	0	0	0	0	0	0	0	0	0	0	0	0
AC005626.3	0	0	0	0	0	0	2	0	2	2	0	0	0	2	2	4	0	2	0	0	0	0	0	0	0	0	0	0	0	0	0	2	0	0	0	0
AC005682.6	3	7	3	16	1	1	10	8	2	10	8	3	3	8	8	3	3	7	5	3	2	4	1	3	3	12	0	1	3	2	12	4	13	0	1	28
AC005722.4	0	0	0	1	0	0	0	0	0	0	0	0	0	0	0	0	0	0	0	0	0	0	0	0	0	0	0	0	0	0	0	0	0	0	0	0
AC005730.2	0	0	0	0	0	0	0	0	0	0	0	0	0	0	0	0	0	0	0	0	0	0	0	0	0	0	0	0	0	0	0	0	0	0	0	0
AC005740.3	0	0	0	0	0	1	1	0	0	0	0	0	0	1	1	0	0	0	1	0	1	0	2	0	1	0	0	0	0	0	1	0	1	0	1	1
AC005740.4	0	0	0	0	0	0	0	0	0	0	0	0	0	0	1	0	1	0	0	0	0	0	0	0	0	0	1	0	0	0	0	0	0	0	0	0
AC005741.2	0	0	0	0	0	0	0	0	0	0	0	0	0	0	0	0	0	0	0	0	0	0	0	0	0	0	0	0	0	0	0	0	0	0	0	0
AC005752.10	3	4	0	1	1	1	2	1	2	1	4	5	3	7	5	1	0	4	2	1	4	0	2	1	5	3	4	0	0	1	1	6	5	4	1	6
AC005758.1	0	1	0	1	1	1	0	0	0	0	1	0	1	0	0	1	0	0	0	1	1	0	0	1	0	0	0	0	1	0	0	3	1	0	0	0
AC005776.1	0	0	0	0	0	0	1	0	0	1	1	1	0	1	1	0	1	1	0	1	2	0	1	1	1	2	0	0	0	3	1	0	2	2	1	0
AC005777.3	0	0	0	0	0	0	0	0	0	0	0	0	0	0	0	0	0	0	0	0	0	0	0	0	0	0	0	0	0	0	0	0	0	0	0	0
AC005779.2	1	1	2	1	4	1	1	0	0	0	2	0	0	0	1	2	0	3	0	0	1	0	1	2	2	3	1	3	1	0	3	0	2	1	1	1
AC005786.3	0	0	0	0	0	0	1	0	0	0	0	0	0	0	0	0	0	0	2	2	0	0	0	0	0	0	0	0	0	0	0	0	2	0	0	0
AC005794.1	0	0	0	0	0	0	0	0	0	0	0	0	0	0	0	0	0	0	0	0	0	0	0	0	0	0	0	0	0	0	0	0	0	0	0	0
AC005795.1	4	2	4	0	0	2	8	4	4	2	0	2	0	2	4	0	4	4	2	4	2	2	0	4	4	6	4	2	4	2	8	2	4	0	2	2
AC005822.1	2	1	0	0	2	1	2	1	1	1	1	1	0	4	2	2	1	0	4	2	1	1	1	5	9	1	1	3	3	4	3	0	4	4	1	2
AC005838.2	0	0	0	0	0	0	0	0	0	0	0	0	0	0	0	0	0	0	0	1	0	0	0	0	0	0	1	2	0	0	0	0	0	0	0	0
AC005943.2	282	49	0	0	6	77	268	73	109	75	56	11	92	329	317	222	300	375	493	82	7	0	0	180	215	95	104	48	38	3	192	247	430	402	249	279
AC006011.4	0	3	1	0	22	8	0	0	0	0	16	14	0	0	0	4	4	0	0	14	8	2	1	0	0	6	6	0	0	0	0	0	0	0	2	0
AC006014.7	4	4	0	2	1	5	2	4	4	2	5	2	2	2	1	1	5	1	4	2	0	1	2	2	2	6	3	7	5	0	6	0	1	4	5	0
AC006014.8	16	9	8	3	13	12	12	10	6	7	7	3	5	15	17	6	12	10	11	5	12	4	6	11	10	5	10	4	6	3	21	3	14	7	13	8
AC006022.4	0	0	0	0	0	0	0	0	0	0	0	0	0	0	0	0	0	0	0	0	0	0	0	0	0	0	0	1	0	0	0	0	0	0	0	0
AC006026.1	1	1	0	0	0	0	0	0	0	0	0	0	0	1	1	1	2	0	0	0	0	0	0	0	0	0	0	0	0	0	0	0	0	1	0	1
AC006026.12	0	0	0	0	0	0	0	0	0	0	0	0	0	0	0	0	0	0	0	0	0	0	0	0	0	0	0	0	0	0	0	0	0	0	0	0
AC006026.9	0	0	0	0	0	0	1	0	0	0	0	0	0	0	0	0	0	0	0	0	0	0	0	0	0	3	1	0	0	1	0	0	1	0	0	0
AC006028.11	0	0	0	0	1	0	0	0	0	0	0	0	0	0	0	0	0	0	0	0	0	0	0	1	0	0	0	0	0	0	0	0	0	0	0	0
AC006033.22	0	1	2	0	2	2	2	0	2	0	3	1	0	0	1	0	0	1	1	0	0	0	0	2	0	0	28	0	0	0	0	0	2	0	0	0
AC006042.8	3	6	2	0	1	0	4	7	4	3	2	3	1	11	3	6	9	9	2	0	0	1	0	2	2	0	3	7	1	7	1	2	6	4	6	1
AC006070.12	0	0	0	0	0	0	0	0	0	0	0	0	0	1	0	0	0	0	0	1	0	1	0	0	0	0	0	0	1	0	0	0	0	0	1	0
AC006077.4	0	0	0	0	1	0	1	0	0	0	0	0	0	0	2	1	0	0	0	1	0	0	0	0	0	0	0	0	0	0	1	0	0	1	0	0
AC006115.6	0	0	0	0	0	0	0	0	0	0	0	0	0	0	0	0	0	0	0	0	0	0	0	0	0	0	0	0	0	0	0	0	0	0	0	0
AC006116.13	0	0	0	0	1	0	0	0	1	0	0	0	0	1	1	1	1	0	1	0	0	0	2	0	0	0	1	0	1	0	0	0	0	1	1	0
AC006116.14	0	1	0	0	0	0	0	0	0	0	0	0	0	0	0	0	0	0	0	0	1	1	0	0	0	0	0	0	0	0	0	0	0	0	0	0
AC006116.20	2	7	5	5	5	3	8	7	3	2	2	9	1	9	11	2	5	8	8	6	7	3	4	14	8	4	4	4	4	5	5	6	5	3	4	7
AC006116.22	3	1	1	2	1	0	2	1	3	0	2	0	1	1	3	3	1	5	4	2	2	1	0	4	1	1	1	0	5	1	1	5	0	1	0	3
AC006116.27	0	0	0	13	0	0	3	1	6	0	13	1	0	0	0	10	0	2	0	13	0	0	0	1	12	7	0	0	13	0	27	6	0	1	0	10
AC006130.4	0	0	0	0	0	0	0	0	0	0	0	0	0	1	1	0	0	0	0	1	0	0	1	0	0	0	0	0	0	0	0	0	0	0	0	0
AC006133.3	0	0	0	0	0	0	0	0	0	0	0	0	0	0	0	0	0	0	0	0	0	0	0	0	0	0	0	0	0	0	0	0	0	0	0	0
AC006133.7	0	0	0	0	0	0	0	0	0	0	0	0	0	0	0	0	0	0	0	0	0	0	0	0	0	0	0	0	0	0	0	0	0	0	0	0
AC006153.3	0	0	1	0	0	0	0	0	1	0	1	1	0	0	1	0	0	0	0	0	1	0	0	0	0	0	0	0	0	0	0	0	1	0	0	0
AC006160.8	0	0	0	0	0	0	0	0	0	0	0	0	0	0	0	0	0	0	0	0	0	0	0	0	0	0	0	0	0	0	0	0	0	0	0	0
AC006195.2	0	1	0	0	0	0	1	1	0	0	0	0	0	0	0	1	0	0	0	0	0	0	0	0	0	0	0	0	1	1	0	0	0	0	0	0
AC006262.11	0	1	0	0	0	0	0	0	0	0	0	0	0	0	0	0	0	0	1	0	0	0	0	0	0	0	0	0	0	0	0	0	0	0	0	0
AC006326.3	0	0	0	0	0	0	0	0	0	0	0	0	0	0	0	0	0	0	0	0	0	0	0	0	1	0	0	0	0	0	0	0	1	0	0	0
AC006328.1	0	0	0	0	0	0	0	0	0	0	0	0	0	0	0	0	0	0	0	0	0	0	0	0	0	0	0	0	0	0	0	0	0	0	0	0
AC006328.9	0	0	0	0	0	0	0	0	0	0	0	0	0	0	0	0	0	1	0	0	0	0	0	1	0	0	0	0	0	0	0	0	0	0	0	0
AC006335.10	0	0	0	0	0	0	0	0	0	0	0	0	0	0	0	0	0	0	0	0	0	0	0	0	0	0	0	0	0	0	0	0	0	0	0	0
AC006335.11	0	0	0	0	0	1	1	2	0	0	0	0	0	0	0	0	2	0	0	0	1	0	0	1	0	2	0	2	0	0	0	2	1	0	0	0
AC006335.2	0	0	0	0	0	0	0	0	0	0	0	0	0	0	0	0	0	0	0	0	0	0	0	0	0	0	0	0	0	0	0	0	0	0	0	0
AC006335.6	0	0	0	0	0	0	0	0	0	0	0	0	0	0	0	0	0	0	0	0	0	0	0	0	0	0	0	0	0	0	0	0	0	0	0	0
AC006355.3	0	0	0	0	0	0	0	0	0	0	0	0	0	0	0	1	0	0	0	0	0	0	0	0	2	0	1	1	0	1	0	0	1	0	0	0
AC006366.3	0	0	0	0	0	0	0	0	0	0	0	0	0	0	0	0	0	0	0	0	0	0	0	0	0	0	0	0	0	0	0	0	0	0	0	0
AC006386.1	4	2	1	2	3	1	1	2	1	1	3	3	3	6	1	2	4	7	4	3	2	1	1	7	9	4	2	1	2	3	6	3	3	4	3	3
AC006390.4	0	0	0	0	0	0	0	0	0	0	0	0	0	0	0	0	0	0	0	0	0	0	0	0	0	0	0	0	0	0	0	0	0	0	0	0
AC006427.2	0	0	0	0	0	0	0	0	0	0	0	0	0	0	0	0	0	0	0	0	0	0	0	0	0	0	0	0	0	0	0	0	0	0	0	0
AC006445.1	0	0	0	0	0	0	0	0	0	0	0	0	0	0	0	0	0	0	0	0	0	0	0	0	0	0	0	0	0	0	0	0	0	0	0	0
AC006445.6	0	1	0	0	0	0	1	1	0	2	2	4	0	1	1	0	0	0	1	0	1	0	0	2	0	3	1	0	0	2	1	1	0	0	1	2
AC006445.7	1	1	0	0	0	2	2	1	0	1	0	0	0	4	1	0	0	3	0	2	2	0	1	2	1	2	0	0	1	2	1	1	6	2	3	1
AC006449.1	24	11	13	18	16	15	17	21	11	10	15	24	3	22	22	14	15	23	42	31	26	16	12	26	44	23	50	18	43	10	36	24	29	31	31	46
AC006449.2	24	11	13	18	16	15	17	21	11	10	15	24	3	22	22	14	15	23	42	31	26	16	12	26	44	23	50	18	43	10	36	24	29	31	31	46
AC006461.2	1	0	0	0	0	0	0	0	0	0	0	0	0	0	0	0	0	1	1	0	0	0	0	0	1	0	0	0	0	0	1	0	0	0	0	0
AC006466.5	0	0	0	0	0	0	0	0	0	0	0	0	0	0	0	0	0	0	0	0	0	0	0	2	0	0	0	0	0	0	0	0	0	0	0	0
AC006483.5	0	0	0	0	0	1	1	0	1	0	0	1	0	0	0	0	0	1	1	1	2	0	1	0	1	1	0	0	1	1	0	0	1	1	1	0
AC006486.9	40	38	19	0	8	45	89	37	26	25	30	8	39	76	52	125	102	123	115	35	11	10	0	38	164	85	19	18	59	64	140	25	78	135	60	94
AC006499.1	0	0	0	0	0	0	0	0	0	0	0	0	0	0	0	0	0	0	0	0	0	0	0	0	0	0	0	0	0	0	0	0	0	0	0	0
AC006499.2	0	0	0	0	0	0	0	0	0	0	0	0	0	0	0	0	0	0	0	0	0	0	0	0	0	0	0	0	0	0	0	0	0	0	0	0
AC006499.3	0	0	0	0	0	0	0	0	0	0	0	0	0	0	0	0	0	0	0	0	0	0	0	0	0	0	0	0	0	0	0	0	0	0	0	0
AC006499.4	0	0	0	0	0	0	0	0	0	0	0	0	0	0	0	0	0	0	0	0	0	0	0	0	0	0	0	0	0	0	0	0	0	0	0	0
AC006499.5	0	0	0	0	0	0	0	0	0	0	0	0	0	0	0	0	0	0	0	0	1	0	0	0	0	0	0	0	0	0	0	0	0	0	0	0
AC006499.6	0	0	0	0	0	0	0	0	0	0	0	0	0	0	0	0	0	0	0	0	0	0	0	0	0	0	0	0	0	0	0	0	0	0	0	0
AC006499.7	0	0	0	0	0	0	0	0	0	0	0	0	0	0	0	0	0	0	0	0	0	0	0	0	0	0	0	0	0	0	0	0	0	0	0	0
AC006499.9	0	0	0	0	0	0	0	0	0	0	0	0	0	0	0	0	0	0	0	0	0	0	0	0	0	0	0	0	0	0	0	0	0	0	0	0
AC006509.4	0	0	0	0	0	0	1	0	0	0	0	1	0	0	1	0	0	1	0	0	0	0	1	1	0	0	0	0	0	0	0	0	0	0	0	0
AC006509.7	18	25	18	13	24	20	23	24	29	23	32	37	7	24	28	26	15	19	19	20	30	18	31	37	18	29	49	16	36	30	21	15	23	22	15	12
AC006538.4	79	85	23	39	36	60	47	56	49	69	104	51	27	91	82	44	62	82	139	61	31	25	49	134	71	61	79	66	45	100	79	41	143	74	73	87
AC006539.2	4	0	0	1	1	1	0	1	1	3	3	0	0	4	1	1	1	0	3	1	1	1	0	2	1	4	0	2	0	0	0	1	1	1	0	1
AC006539.3	1	1	0	0	0	3	1	1	0	0	0	2	0	2	2	1	0	1	2	0	0	0	1	3	1	0	4	1	2	1	2	3	0	0	1	0
AC006539.6	0	0	0	0	0	0	0	0	0	0	0	0	0	0	0	0	0	0	0	0	0	0	0	0	0	0	0	0	0	0	0	0	1	0	0	0
AC006548.19	0	0	0	0	0	0	0	0	0	0	0	0	1	0	0	1	1	1	0	0	0	0	3	2	0	1	0	0	0	2	0	5	1	0	0	0
AC006548.26	0	0	0	0	0	0	0	0	0	0	0	0	0	0	0	0	0	0	0	0	0	0	0	0	0	0	0	0	0	0	0	0	0	0	0	0
AC006946.12	2	1	2	0	0	1	0	0	0	1	0	0	0	1	0	1	2	2	1	0	1	0	0	1	0	0	0	0	0	0	0	4	1	0	4	1
AC006960.5	0	0	1	0	1	0	0	0	0	1	0	0	0	1	1	0	0	2	1	1	0	0	0	0	1	0	0	1	0	2	1	0	2	2	0	1
AC006978.6	180	200	123	66	183	120	273	218	145	169	194	127	92	258	221	155	220	197	142	118	169	115	104	278	348	57	205	87	253	95	250	198	182	187	156	77
AC006987.4	8	10	3	1	7	4	6	7	8	4	9	5	3	13	12	6	8	7	6	1	3	4	1	8	2	1	6	5	3	6	7	8	5	3	3	8
AC006987.5	0	0	0	0	0	0	0	0	0	0	0	0	0	0	0	0	0	0	0	0	0	0	0	0	0	0	0	0	0	0	0	0	0	0	0	0
AC006987.6	0	0	1	0	2	1	1	2	1	4	1	1	0	2	1	1	3	0	1	1	1	1	2	2	0	1	6	3	0	1	1	0	0	0	1	0
AC006989.2	0	0	0	0	0	0	0	0	0	0	0	0	0	0	0	0	0	0	0	0	0	0	0	0	1	0	0	0	0	0	1	1	0	0	0	0
AC006994.1	0	0	0	0	0	0	1	0	1	0	0	1	0	0	1	0	0	0	0	0	0	0	1	1	0	0	0	0	0	1	0	0	1	1	1	0
AC006994.3	0	0	0	1	0	0	0	0	0	0	0	0	0	0	0	0	0	0	0	0	0	0	0	0	0	0	2	0	0	0	0	0	0	0	0	0
AC007000.10	2	3	0	0	1	0	2	0	1	1	2	0	0	6	3	2	0	2	0	0	3	2	0	2	0	1	3	0	0	4	2	4	3	1	3	0
AC007016.3	1	0	0	0	0	0	0	0	0	0	1	2	0	1	1	0	0	1	0	1	1	0	0	1	0	1	0	0	0	0	0	0	0	0	0	1
AC007040.11	10	13	10	14	9	3	10	3	4	3	9	8	0	7	9	4	6	9	5	6	7	2	10	8	10	4	5	3	7	11	11	9	6	4	7	5
AC007041.2	1	0	0	1	1	0	1	2	0	0	0	1	1	0	0	0	0	0	2	3	1	2	0	1	0	1	0	1	1	1	0	0	1	2	0	1
AC007064.22	0	0	0	0	0	0	0	0	0	0	0	0	0	0	0	0	0	0	0	0	0	0	0	0	0	0	0	0	0	0	0	0	0	0	0	0
AC007064.25	0	0	0	0	0	0	0	0	0	0	0	0	0	0	0	0	0	0	0	0	0	0	0	0	0	0	0	0	0	0	0	0	0	0	0	0
AC007064.29	0	0	0	0	0	0	0	0	0	0	0	0	0	0	0	0	0	0	0	0	0	0	0	0	0	0	0	0	0	0	0	0	0	0	0	0
AC007115.3	0	0	0	0	0	0	0	0	0	0	0	0	0	0	0	0	0	0	0	0	0	0	0	0	0	0	0	0	0	0	0	0	0	0	0	0
AC007136.1	0	0	0	0	0	0	0	0	0	0	0	0	0	0	0	0	0	0	0	0	0	0	0	0	0	0	0	0	0	0	0	0	0	0	0	0
AC007163.1	0	0	0	0	0	0	0	0	0	0	0	2	0	0	2	0	3	0	0	0	2	0	0	0	0	0	0	0	0	0	0	0	0	0	0	0
AC007192.4	469	166	181	216	166	482	569	508	403	374	641	206	322	401	564	426	407	559	598	540	231	271	46	464	1818	1049	579	768	395	406	1110	255	838	608	453	266
AC007204.3	0	0	0	0	0	0	0	0	0	0	0	0	0	0	0	0	0	0	0	0	0	0	0	0	0	0	0	0	0	0	0	0	0	0	0	0
AC007228.8	0	0	1	0	1	0	0	0	0	0	0	0	0	2	0	0	1	0	0	1	1	0	0	0	0	0	0	0	0	0	2	0	0	0	0	0
AC007229.3	0	1	0	0	0	0	0	0	0	1	0	0	0	1	0	1	0	1	0	0	1	0	1	0	0	0	0	2	1	0	0	0	2	0	2	0
AC007237.2	0	0	0	0	0	0	0	0	0	0	0	0	0	0	0	0	0	0	0	0	0	0	0	0	0	0	0	0	0	0	0	0	0	0	0	0
AC007238.1	1	1	0	1	1	2	2	3	3	1	3	2	1	1	2	2	1	1	2	0	2	1	0	3	5	2	4	1	3	1	1	1	2	4	2	2
AC007253.1	0	0	0	0	0	0	0	0	0	1	0	0	0	0	0	0	0	0	0	0	0	0	0	0	0	0	0	0	0	0	0	0	0	0	0	0
AC007256.5	2	0	0	0	2	0	2	5	1	1	2	2	1	4	1	2	4	0	1	3	1	0	0	0	0	3	0	1	1	0	0	2	0	3	3	1
AC007272.3	1	0	0	1	0	0	1	0	0	0	0	0	1	1	0	0	0	0	0	1	1	0	0	0	0	0	2	0	0	1	1	0	4	0	0	1
AC007274.2	0	0	0	0	0	0	0	0	0	0	0	0	0	0	0	0	0	0	0	0	0	0	0	0	0	0	0	0	0	0	0	0	0	0	0	0
AC007274.5	0	0	0	0	0	0	0	0	0	0	0	0	0	0	0	0	0	0	0	0	0	0	0	0	0	0	0	0	0	0	0	0	0	0	0	0
AC007279.2	0	0	2	0	2	4	2	0	1	1	0	1	2	3	4	4	2	1	2	2	4	0	3	4	3	2	1	0	1	2	8	3	1	6	2	0
AC007283.4	1	1	0	1	2	0	1	0	0	0	0	0	1	0	1	1	0	0	1	0	1	0	1	0	2	2	0	1	1	1	3	1	1	0	2	0
AC007312.3	0	0	0	0	0	0	0	0	0	0	0	0	0	0	0	0	0	0	0	0	0	1	0	0	0	0	0	0	0	0	0	0	0	0	0	0
AC007318.5	3	11	3	2	14	5	9	8	2	8	10	3	2	13	7	6	6	15	8	9	5	2	0	5	7	13	8	3	2	7	13	10	0	9	3	0
AC007322.1	0	0	0	0	0	0	0	1	0	0	0	0	0	0	0	0	0	0	0	0	0	0	0	1	0	0	0	0	1	0	0	0	0	0	0	0
AC007322.3	0	0	0	0	0	0	0	0	0	0	0	0	0	0	0	0	0	0	0	0	0	0	0	0	0	0	0	0	0	0	0	0	0	0	0	0
AC007322.5	0	0	0	0	0	0	0	0	0	0	0	0	0	0	0	0	0	0	0	0	0	0	0	0	0	0	0	0	0	0	0	0	0	0	0	0
AC007322.7	0	0	0	0	0	0	0	0	0	0	0	0	0	0	0	0	0	0	0	0	0	0	0	0	0	0	0	0	0	0	0	0	0	0	0	0
AC007325.1	0	0	1	0	1	3	0	0	0	0	0	0	1	0	0	0	1	0	2	0	0	2	0	0	0	0	0	3	0	1	0	2	1	0	0	0
AC007325.2	106	63	98	72	149	77	162	68	152	53	194	496	38	31	65	75	66	145	139	163	206	67	48	63	727	1768	36	15	20	370	0	29	14	100	89	40
AC007325.3	0	0	0	0	0	0	0	0	0	0	0	0	0	0	0	0	0	0	0	0	0	0	0	0	0	0	0	0	0	0	0	0	0	0	0	0
AC007325.4	8	35	7	20	62	18	50	36	21	5	41	78	9	41	20	30	17	11	66	88	57	1	63	31	40	146	31	14	0	13	2	22	18	52	3	24
AC007326.1	28	35	13	22	41	13	34	28	24	20	27	43	3	41	39	26	28	23	54	36	23	12	46	39	69	38	30	29	24	36	41	29	70	64	30	23
AC007326.12	0	0	0	0	0	0	0	0	0	0	0	0	0	0	0	0	0	0	0	0	0	0	1	0	0	0	0	0	0	0	0	0	0	0	0	0
AC007326.9	0	0	0	0	0	0	0	0	0	0	0	0	0	0	0	0	0	0	0	0	0	0	0	0	0	0	0	0	0	0	0	0	0	0	0	0
AC007327.6	0	0	0	0	0	0	0	0	0	1	1	0	0	0	0	0	0	0	0	0	1	0	0	0	0	0	0	0	0	0	0	0	0	0	0	0
AC007347.1	0	0	1	0	0	0	0	0	0	0	1	0	0	0	0	0	0	2	0	2	0	0	1	0	0	1	1	1	0	0	1	0	1	2	0	0
AC007365.4	2	1	0	2	0	0	2	0	2	2	0	3	1	4	1	0	2	0	1	5	2	0	2	0	2	1	1	1	2	1	6	4	1	1	0	2
AC007383.6	1	0	0	0	0	1	0	0	0	0	1	0	0	0	0	0	1	0	0	0	0	0	0	0	2	0	0	0	0	1	1	0	0	0	1	0
AC007386.3	1	1	0	0	0	1	2	0	1	0	2	1	0	3	2	1	1	3	1	1	1	0	0	0	6	0	0	0	1	2	2	0	2	1	1	0
AC007387.2	14	8	7	0	6	6	10	6	11	7	6	10	5	13	7	8	4	4	10	1	13	6	0	15	4	0	11	1	6	0	5	5	2	4	10	1
AC007389.1	0	0	0	0	0	0	1	1	0	1	0	0	0	0	1	0	0	2	0	0	0	1	0	1	0	1	0	0	0	0	0	1	0	2	1	0
AC007389.2	0	0	0	0	1	0	0	0	0	0	0	0	0	3	0	0	0	0	0	0	1	0	1	0	2	0	0	0	0	1	0	0	0	2	1	0
AC007390.4	1	0	0	0	0	0	0	0	0	0	0	0	0	0	0	0	0	0	0	0	0	0	0	0	0	0	0	1	0	0	0	0	1	0	0	0
AC007394.3	0	0	0	1	0	1	0	0	0	0	0	0	0	0	0	0	1	0	0	0	0	0	0	0	0	0	0	0	0	0	0	0	0	0	0	0
AC007395.4	0	1	0	0	0	0	0	0	0	0	0	0	0	2	0	1	0	0	1	0	0	0	0	1	0	0	0	0	0	0	0	0	0	0	0	1
AC007551.2	0	0	0	0	0	0	0	0	0	0	0	0	0	0	0	0	0	0	0	0	0	1	0	0	2	0	1	0	0	0	0	0	0	0	0	0
AC007557.5	0	0	0	0	0	0	0	0	0	0	0	0	0	0	0	0	0	0	0	0	0	0	0	0	0	0	0	0	0	0	0	0	0	0	0	0
AC007559.1	0	0	0	0	0	0	0	0	1	1	0	0	0	0	0	0	1	0	0	0	0	0	0	1	0	0	0	1	0	0	0	0	0	0	0	0
AC007560.1	0	1	0	0	1	0	1	1	0	0	0	0	0	0	0	0	0	1	0	1	1	0	0	0	1	1	0	0	0	0	0	0	0	0	1	0
AC007562.1	0	0	0	0	0	0	0	0	0	0	1	0	0	0	0	0	0	0	0	0	0	0	0	1	0	0	0	0	0	0	0	0	0	0	0	0
AC007563.4	0	0	0	1	0	0	0	0	0	0	0	1	0	0	0	0	1	0	1	0	0	0	0	0	0	0	1	0	1	0	0	0	0	0	0	0
AC007568.1	0	0	0	0	0	0	0	0	0	0	0	0	0	0	0	0	0	0	0	0	0	0	0	0	0	0	0	0	0	0	0	0	0	0	0	0
AC007618.3	0	1	0	0	0	0	0	0	0	0	0	0	2	0	0	1	0	0	1	0	3	0	2	1	0	0	0	0	3	0	1	0	2	1	0	0
AC007677.2	0	0	0	0	0	0	0	0	0	0	0	0	0	0	0	0	0	0	0	0	0	0	0	0	0	0	0	0	0	0	0	0	0	0	0	0
AC007679.1	0	0	0	0	0	0	0	0	0	0	0	0	0	2	0	2	0	0	2	0	4	0	2	0	0	0	0	0	2	0	4	2	2	2	2	0
AC007679.4	0	0	0	0	0	0	0	0	0	0	0	0	0	0	0	0	0	0	0	0	0	0	0	0	0	0	0	0	0	0	0	0	0	0	0	0
AC007742.3	0	0	0	0	0	0	0	0	0	0	0	0	0	0	0	0	0	0	0	0	0	0	0	0	0	0	0	0	0	0	0	0	0	0	0	0
AC007790.4	0	1	0	0	0	1	1	0	0	0	0	0	0	0	0	0	0	1	2	0	1	1	0	0	0	1	0	0	0	0	3	0	0	0	0	0
AC007875.2	34	8	9	8	14	6	31	16	15	10	19	14	14	23	31	16	22	28	22	9	34	24	7	29	17	2	10	14	8	10	10	17	6	23	34	0
AC007881.4	0	0	0	0	0	0	0	0	0	0	0	0	0	0	0	0	0	0	0	0	0	0	0	0	0	0	0	0	0	0	0	0	0	0	0	0
AC007899.3	0	0	0	1	0	0	0	0	0	0	0	0	0	1	1	0	0	0	0	1	0	0	0	0	2	0	0	0	1	0	2	0	1	0	0	0
AC007906.1	9	3	2	0	1	4	5	0	4	2	3	0	4	11	5	7	0	8	12	0	0	0	0	6	9	0	0	5	4	5	16	11	3	4	2	8
AC007908.1	0	17	0	0	0	2	0	0	0	0	3	1	0	2	2	1	4	10	1	0	0	0	0	0	0	0	2	0	0	0	0	0	0	0	0	0
AC007919.18	0	0	0	0	0	0	0	0	0	0	0	0	0	0	0	0	0	1	0	0	0	0	0	0	0	0	0	0	0	0	0	1	0	0	0	0
AC007919.19	0	0	0	0	1	0	0	0	0	0	0	0	0	0	0	0	0	0	0	0	0	0	0	0	0	0	0	1	0	1	0	0	0	0	1	0
AC007967.2	0	0	0	0	0	0	0	0	0	0	0	0	0	0	0	0	0	0	0	0	0	0	0	0	0	0	0	0	0	0	0	0	0	0	0	0
AC007967.3	0	0	0	0	0	0	0	0	0	0	0	0	0	0	0	0	0	0	0	0	0	0	0	0	0	0	0	0	0	0	0	0	0	0	0	0
AC007967.4	0	0	0	0	0	0	0	0	0	1	0	0	0	0	0	0	0	0	0	0	2	0	0	2	0	0	0	0	0	0	0	0	1	0	0	0
AC007969.4	0	0	0	0	0	0	2	2	1	0	1	0	0	3	1	0	1	0	0	1	0	1	0	1	0	2	0	0	0	0	2	0	1	0	0	0
AC007969.5	3	7	1	2	4	6	4	3	0	2	7	4	0	3	5	2	1	2	12	5	4	2	5	6	5	4	6	5	3	4	15	7	6	12	2	1
AC008065.1	1	1	0	0	1	0	0	1	0	0	0	2	0	0	0	0	1	0	0	1	1	0	1	0	0	2	0	1	0	0	0	0	2	0	0	1
AC008069.2	1	0	0	0	0	0	0	0	0	0	0	0	0	0	0	0	0	0	0	0	0	0	0	0	0	0	0	0	1	0	1	1	0	0	0	0
AC008072.1	4	4	3	0	7	3	13	6	3	7	9	8	3	6	5	2	6	8	5	4	10	4	4	10	15	9	15	8	10	6	16	12	8	13	10	5
AC008074.1	6	6	0	0	0	0	20	0	0	13	6	14	0	12	9	0	6	0	0	6	0	0	4	5	7	5	10	10	23	0	14	15	5	0	11	0
AC008074.5	1	1	0	1	0	1	1	0	0	0	1	0	0	0	1	0	0	0	0	0	2	0	1	0	3	0	0	0	0	1	0	0	1	0	2	0
AC008132.13	10	6	1	7	5	6	11	2	7	1	9	6	0	12	16	8	9	13	13	6	7	4	5	6	6	7	5	9	10	3	9	4	10	8	9	10
AC008132.14	0	0	0	0	0	0	0	0	0	0	0	0	0	0	0	0	0	0	0	0	0	0	0	1	0	0	0	0	0	0	0	0	0	0	0	0
AC008155.1	1	2	2	0	4	2	4	0	1	4	2	1	0	3	1	1	2	3	2	5	1	0	2	6	6	6	1	3	1	1	3	3	2	6	1	0
AC008155.2	1	0	0	1	0	1	0	0	0	0	1	0	0	0	0	0	0	0	1	0	0	0	0	0	0	2	0	0	0	0	0	0	0	0	0	0
AC008171.1	1	0	2	0	3	1	0	0	0	0	0	0	0	0	1	0	0	1	0	0	3	1	0	0	1	0	0	0	0	0	0	0	1	0	0	0
AC008173.1	0	0	0	0	0	0	0	0	0	0	0	0	0	0	0	0	0	0	0	0	0	0	0	0	0	0	0	0	0	0	0	0	0	0	0	0
AC008264.4	1	0	1	0	0	1	0	1	1	1	0	0	1	2	1	0	0	1	0	0	2	2	0	1	0	0	0	1	1	2	1	0	0	0	1	0
AC008265.2	0	0	0	0	0	0	0	0	0	1	0	0	0	0	0	0	0	0	0	1	0	0	0	0	2	1	0	0	2	0	0	0	0	0	0	0
AC008268.2	15	0	3	12	5	3	14	8	4	0	6	7	2	3	0	3	10	2	225	0	9	10	0	2	0	3	0	0	8	0	4	0	0	0	0	4
AC008280.1	0	0	0	0	0	0	1	0	0	0	1	1	0	0	3	0	0	0	0	0	1	0	0	0	0	0	1	0	0	0	1	0	2	0	0	0
AC008280.3	0	0	0	0	0	0	0	0	0	0	0	0	0	0	0	0	0	0	0	0	1	0	1	0	0	0	0	0	0	0	0	2	0	1	1	0
AC008427.2	0	0	0	0	0	0	0	0	0	0	2	0	0	0	0	1	0	1	0	0	0	0	0	0	2	0	1	0	0	0	1	0	0	0	0	0
AC008522.1	327	103	25	128	46	186	332	208	260	78	268	90	76	259	336	237	237	328	141	477	34	52	179	378	77	153	333	685	305	129	686	135	72	207	329	100
AC008565.1	2	0	0	1	0	1	4	1	2	1	0	1	0	2	3	3	2	2	1	0	0	0	0	0	1	0	0	3	1	0	2	0	2	1	0	4
AC008592.3	5	4	2	2	8	3	5	9	5	2	6	5	2	10	6	6	9	9	8	5	6	4	2	8	6	4	9	2	4	7	5	4	2	10	9	4
AC008622.1	0	0	0	0	0	0	0	0	0	0	0	0	0	0	0	0	0	0	0	0	0	0	0	0	0	0	0	0	0	0	0	0	0	0	0	0
AC008641.1	0	0	0	0	0	0	0	0	0	0	0	0	0	0	0	0	0	0	0	0	0	0	0	0	0	0	0	0	0	0	0	0	0	0	0	0
AC008686.1	6	6	8	3	0	2	5	2	5	1	9	4	1	7	1	3	3	3	5	1	7	4	3	3	5	3	1	0	3	6	3	2	3	4	3	4
AC008694.2	1	0	0	0	0	1	1	2	1	1	0	1	2	0	0	0	0	0	1	2	2	1	0	2	1	1	0	2	0	3	1	0	2	0	1	0
AC008694.3	0	0	0	0	0	0	0	0	0	1	0	1	0	0	1	0	0	0	0	1	0	0	0	1	0	0	1	0	0	0	1	0	0	0	1	0
AC008746.10	0	0	0	0	0	0	0	0	0	0	2	0	0	0	0	0	0	0	0	0	0	0	0	0	0	0	0	0	0	0	0	0	0	0	0	2
AC008746.5	3	4	2	2	2	1	3	1	1	2	2	3	2	6	3	1	2	6	6	0	2	1	3	8	4	3	2	2	3	5	3	3	4	4	3	2
AC008746.9	0	0	0	0	0	0	0	0	0	0	0	0	0	0	0	0	0	0	0	0	0	0	0	0	0	0	0	0	0	0	0	0	0	0	0	0
AC008753.3	2	1	1	0	2	0	0	1	1	0	1	1	1	6	1	4	0	3	2	2	0	2	0	5	4	1	2	1	0	2	3	0	1	1	0	2
AC008759.1	0	1	0	0	0	0	1	2	0	0	1	1	0	0	2	1	1	0	0	1	1	0	0	2	0	1	0	0	1	0	0	1	1	0	0	0
AC008810.1	23	30	17	14	33	19	23	15	21	17	22	14	14	44	23	13	20	34	30	39	25	13	12	20	51	11	28	24	4	11	32	17	14	15	22	30
AC008834.2	0	0	0	0	0	0	0	0	0	0	0	0	0	0	0	0	0	0	0	0	0	0	0	0	0	0	0	0	0	0	0	0	0	0	0	0
AC008850.3	0	1	0	0	0	0	0	0	0	0	0	0	0	1	0	0	0	0	0	1	1	0	0	1	1	1	0	0	1	0	0	0	1	0	0	0
AC008914.1	7	7	4	4	3	3	14	11	3	6	8	6	6	10	10	5	7	4	3	4	1	6	3	11	17	3	4	2	9	5	17	8	5	7	3	4
AC008984.5	0	0	0	0	0	0	0	0	0	0	0	0	0	0	0	0	0	0	0	0	0	0	0	0	0	0	0	0	0	0	0	0	0	0	0	0
AC008984.6	1	0	0	0	0	0	0	0	0	0	0	0	0	0	0	0	0	0	0	0	0	0	0	0	1	0	0	0	0	0	0	0	0	0	0	0
AC008984.7	0	0	0	0	0	0	0	0	0	0	0	0	0	2	0	0	0	0	0	0	0	0	0	0	0	0	0	0	0	0	0	0	0	0	0	0
AC009014.3	469	331	548	84	272	313	443	346	292	226	480	347	114	443	501	236	345	715	249	95	589	332	189	1098	166	131	168	45	228	101	145	297	153	97	349	1
AC009022.1	0	0	0	0	0	0	0	0	0	0	0	13	0	3	0	0	0	0	0	0	0	0	7	39	0	0	0	0	17	0	0	0	0	0	9	9
AC009060.1	52	32	32	20	60	31	39	28	28	28	49	41	15	52	37	58	40	58	50	55	63	23	49	55	80	37	59	43	51	23	50	34	70	82	62	25
AC009060.2	3	4	5	7	5	5	0	0	0	0	0	7	0	4	6	0	5	6	18	24	8	1	5	0	21	7	19	0	0	8	4	6	10	8	3	4
AC009065.1	24	14	62	46	33	125	0	120	13	0	125	52	0	0	0	0	0	15	30	157	193	48	108	51	6	96	20	75	79	68	0	0	0	0	21	18
AC009091.1	0	0	0	0	0	0	0	0	0	0	0	0	0	0	0	0	0	0	0	0	0	0	0	0	0	0	0	0	0	0	0	0	0	0	0	0
AC009120.3	17	4	6	4	8	10	18	10	4	3	11	8	5	33	30	9	8	7	11	6	7	5	8	22	23	4	20	3	2	15	11	12	19	27	16	10
AC009120.8	2	0	1	0	0	0	0	1	0	2	0	0	0	6	0	1	0	0	1	1	1	2	0	3	4	1	1	0	0	0	2	1	2	0	1	0
AC009121.1	0	0	0	0	0	0	0	0	0	0	0	0	0	0	0	0	0	0	0	0	0	0	0	0	0	0	0	0	0	0	0	0	0	0	0	0
AC009133.22	183	126	41	34	371	152	403	116	205	70	326	137	122	219	333	93	125	386	256	229	283	139	465	676	1436	140	625	293	264	102	698	105	518	551	78	57
AC009133.23	8	0	0	4	0	0	0	0	0	0	5	0	0	0	0	0	0	0	0	0	0	0	0	0	0	0	0	0	0	8	0	0	0	0	0	0
AC009161.1	0	0	0	0	0	0	0	0	0	0	0	0	0	0	0	0	0	0	0	0	0	0	0	0	0	0	0	0	0	0	0	0	0	0	0	0
AC009237.10	0	0	0	0	1	0	0	0	0	0	0	0	0	0	0	0	0	0	0	0	0	0	0	0	0	0	0	0	0	0	0	0	0	0	0	0
AC009237.11	3	3	3	3	2	3	10	5	2	7	9	1	4	12	6	5	3	2	3	7	0	0	2	8	20	0	22	2	3	0	27	4	5	1	13	3
AC009237.13	0	0	0	0	0	0	0	0	0	0	0	0	0	0	0	0	0	0	0	0	0	0	0	0	0	0	0	0	0	0	0	0	0	0	0	0
AC009237.14	0	0	0	0	0	0	0	0	0	0	0	0	0	0	0	0	0	0	0	0	0	0	0	0	0	0	0	0	0	0	0	0	0	0	0	0
AC009237.16	0	0	0	0	0	0	0	0	0	0	0	0	0	0	0	0	0	0	1	0	0	0	0	0	0	0	0	0	0	0	0	0	0	0	0	0
AC009237.17	0	0	0	2	0	0	0	0	0	0	0	0	0	0	0	0	0	0	0	1	0	0	0	0	0	0	0	0	0	0	0	0	1	0	0	0
AC009237.2	0	0	0	0	0	0	0	0	0	0	0	0	0	0	0	0	0	0	0	6	0	0	0	2	2	0	3	0	0	0	4	0	0	0	2	0
AC009237.4	0	0	0	0	0	0	0	0	0	0	0	0	0	0	0	0	0	0	0	0	0	0	0	0	0	0	0	0	0	0	0	0	0	0	0	0
AC009237.5	0	0	0	0	0	0	0	0	0	0	0	0	0	0	0	0	0	0	0	0	0	0	0	0	0	0	0	0	0	0	0	0	0	0	0	0
AC009237.6	0	0	0	0	0	0	0	0	0	0	0	0	0	0	0	0	0	0	0	0	0	0	0	0	0	0	0	0	0	0	0	0	0	0	0	0
AC009237.8	93	123	59	50	175	100	123	114	71	53	155	67	45	144	87	57	61	76	69	258	115	78	224	197	228	18	585	127	84	11	382	86	232	55	118	34
AC009238.6	0	0	0	0	0	0	0	0	0	0	0	0	0	0	0	0	0	0	0	0	0	0	0	0	0	0	0	0	0	0	0	0	0	0	0	0
AC009238.7	0	0	0	2	0	0	0	0	0	0	0	0	0	0	0	0	0	0	0	1	0	0	0	0	0	0	0	0	0	0	0	0	1	0	0	0
AC009238.8	0	0	0	0	0	0	0	0	0	0	0	0	0	0	0	0	0	0	0	0	0	0	0	0	0	0	1	0	0	0	0	0	0	0	0	0
AC009245.3	7	4	3	3	8	9	12	9	4	5	8	5	5	9	7	1	2	8	9	5	9	6	8	13	9	13	0	7	11	8	11	2	4	17	2	5
AC009263.2	0	0	0	0	0	0	0	0	0	0	0	0	0	0	0	0	0	0	0	0	0	0	0	0	0	0	0	1	1	0	0	0	0	0	0	0
AC009274.6	0	1	1	1	2	0	3	0	0	2	0	1	0	0	0	2	0	1	0	0	1	0	0	0	2	1	2	3	0	0	0	0	2	1	0	2
AC009286.1	4	276	2	6	2	18	13	30	20	12	6	6	3	44	35	20	47	36	1	20	6	12	0	47	0	3	0	2	3	3	2	29	1	0	8	1
AC009299.4	4	4	1	1	23	1	0	3	0	1	4	0	0	2	3	2	13	3	0	5	6	8	13	1	8	1	6	3	3	1	2	2	3	9	15	5
AC009299.5	2	0	0	0	0	0	0	0	0	0	0	0	0	0	0	0	0	0	0	2	0	0	0	0	0	0	0	0	0	0	2	0	0	0	0	0
AC009302.2	0	0	0	0	0	0	0	0	0	0	0	0	0	0	0	0	0	0	2	0	0	0	0	0	0	0	0	0	0	0	0	0	0	0	0	0
AC009303.3	0	1	0	0	0	0	1	0	2	0	0	1	0	1	0	0	1	2	0	2	0	0	0	0	0	1	0	0	1	1	2	1	2	0	0	2
AC009310.1	0	0	0	0	0	0	0	0	0	0	0	0	0	0	0	0	0	0	0	0	0	0	0	0	0	0	0	0	0	0	0	0	0	0	0	0
AC009313.2	0	0	0	0	1	0	0	0	0	0	0	0	0	0	0	0	0	0	0	0	0	0	0	0	0	0	0	0	0	0	1	0	0	0	0	0
AC009336.19	98	92	52	41	12	19	48	81	18	24	26	22	22	39	42	85	89	52	26	9	36	9	12	29	4	7	24	19	24	3	13	33	15	8	47	61
AC009362.2	0	0	1	3	1	1	4	2	1	0	6	2	0	3	4	0	1	1	2	1	2	1	1	1	2	2	0	2	1	5	5	2	4	6	7	2
AC009413.2	7	0	1	4	1	0	3	2	0	3	2	5	1	1	2	0	0	4	3	2	2	1	4	4	4	2	1	2	4	4	6	2	5	1	3	1
AC009414.1	0	0	0	0	2	0	0	0	0	0	0	0	2	0	2	2	0	2	2	2	0	0	0	2	2	2	0	0	2	2	2	0	6	0	2	0
AC009474.1	0	0	0	0	0	0	0	0	0	0	0	0	0	0	0	0	0	0	0	0	0	0	0	0	0	0	0	0	0	0	0	0	0	0	0	1
AC009474.2	0	6	1	0	2	0	4	2	2	1	4	1	0	2	3	0	2	3	2	4	4	0	2	8	5	5	0	0	2	1	3	2	1	3	2	0
AC009477.7	0	0	0	0	0	0	0	0	0	0	0	0	0	0	0	0	0	0	0	0	0	0	0	0	0	0	0	0	1	0	0	0	0	0	0	0
AC009480.4	1	0	0	0	0	0	0	0	0	0	0	0	0	0	0	0	0	1	0	0	0	0	0	0	0	0	0	0	0	0	0	0	0	0	0	0
AC009487.6	9	1	3	0	1	1	4	7	0	1	7	0	0	20	3	1	7	3	5	1	0	0	0	3	19	11	3	3	3	4	8	9	5	3	4	4
AC009491.1	0	0	0	0	0	0	1	0	0	0	0	0	0	0	0	0	0	0	0	0	0	0	0	1	1	0	0	0	0	0	0	0	0	0	0	0
AC009491.2	1	0	0	0	0	0	0	0	0	0	2	0	0	0	1	0	0	2	0	0	0	0	0	1	1	0	0	0	0	0	0	0	1	0	1	0
AC009494.3	0	0	0	0	0	0	0	0	0	0	0	0	0	0	0	0	0	0	0	0	0	0	0	0	0	0	0	0	0	0	0	0	0	0	0	0
AC009500.2	0	0	0	0	0	0	0	0	0	0	0	0	0	0	0	0	0	0	0	0	0	0	0	0	0	0	1	0	0	0	0	0	0	0	0	0
AC009502.1	0	0	0	1	0	0	0	2	0	1	1	1	0	0	1	0	0	0	2	0	0	0	0	0	1	3	4	1	0	1	0	0	1	0	0	0
AC009506.2	0	1	0	0	0	0	0	0	0	0	0	0	0	0	0	0	0	0	0	0	0	0	0	0	0	1	0	0	0	0	0	0	0	0	0	0
AC009517.2	0	0	0	0	0	0	0	0	0	0	0	0	0	1	0	0	1	0	0	0	0	0	0	0	0	0	0	0	0	0	0	0	0	0	0	0
AC009518.2	0	0	0	0	0	0	0	0	0	0	0	0	0	0	0	0	0	0	0	0	0	0	0	1	0	1	0	0	0	0	0	1	0	0	0	0
AC009518.3	0	0	0	0	0	0	0	0	0	0	0	0	0	0	0	0	0	0	0	0	0	0	0	0	0	0	0	0	0	0	0	0	0	0	0	0
AC009541.1	0	0	0	0	0	0	0	0	0	0	0	0	0	0	0	0	0	0	0	0	0	0	0	0	0	0	0	0	0	0	0	0	0	0	0	0
AC009784.4	0	0	0	0	0	0	0	0	0	0	0	0	0	0	0	0	0	0	0	0	0	0	0	0	0	0	0	0	1	0	0	0	0	0	0	0
AC009892.2	0	0	0	0	0	0	0	0	0	0	0	0	0	0	0	0	0	0	0	0	0	0	0	0	0	0	0	0	0	0	0	0	0	0	0	0
AC009892.5	0	0	0	0	0	0	0	0	0	0	0	0	0	0	0	0	0	0	0	0	0	0	0	0	0	0	0	0	0	0	0	0	0	0	0	0
AC009892.9	0	1	0	0	0	0	0	0	0	0	0	0	0	0	0	0	0	0	0	1	0	0	0	0	0	0	0	0	0	0	0	0	0	0	0	0
AC009945.4	0	1	0	1	0	0	0	0	0	0	0	0	0	0	0	0	1	1	0	1	1	0	0	1	0	0	0	0	0	0	0	0	0	0	0	0
AC009947.2	0	1	0	0	0	1	0	0	0	0	0	0	2	0	0	0	0	0	0	0	1	0	0	1	0	0	0	0	0	0	0	0	0	0	1	0
AC009947.5	0	0	0	0	0	0	0	0	0	0	0	0	0	0	0	0	0	0	0	0	0	0	0	0	1	0	0	0	1	0	0	0	1	0	0	0
AC009948.7	1	1	0	4	1	2	1	0	0	0	1	0	0	1	0	3	0	1	2	0	2	0	2	2	6	1	4	1	2	2	0	1	2	1	2	0
AC009950.1	0	6	0	0	0	13	16	8	0	0	1	0	0	0	0	35	26	21	0	0	0	0	0	0	32	30	17	0	19	32	0	0	0	0	0	22
AC009961.2	3	2	0	2	0	0	2	1	0	1	1	1	1	0	2	3	0	2	1	1	0	0	1	1	2	2	3	0	3	2	4	2	0	1	0	0
AC009961.5	0	1	1	0	2	0	0	0	0	0	0	2	1	5	0	0	0	0	0	1	2	1	1	1	0	0	1	1	0	0	0	2	1	1	1	0
AC009963.3	1	1	2	1	1	0	0	1	3	0	1	1	1	3	0	0	1	1	1	0	0	1	0	2	2	0	1	1	2	2	0	1	1	1	0	1
AC009963.4	0	0	0	0	0	0	0	0	0	0	0	0	0	0	0	0	0	0	0	0	0	0	0	0	0	0	0	0	0	0	0	0	0	0	0	0
AC009963.5	3	0	0	0	0	1	2	0	1	0	0	0	1	2	0	1	2	1	2	0	2	2	0	0	3	0	0	0	0	1	1	1	3	0	1	1
AC009963.6	1	1	0	0	0	2	0	0	0	0	0	0	2	0	0	0	0	0	0	0	0	0	0	0	0	0	1	0	1	0	1	0	0	0	0	0
AC009965.1	0	0	0	0	0	0	0	0	0	0	0	0	0	0	0	0	0	0	0	0	0	0	0	0	0	0	0	0	0	0	0	0	0	0	0	0
AC009967.3	1	4	2	2	3	2	3	1	0	6	2	3	1	2	4	1	5	3	2	1	2	1	3	0	3	0	1	1	5	4	2	2	3	2	4	4
AC009969.1	0	0	0	0	0	0	0	0	0	0	0	0	0	0	0	0	0	1	0	0	0	0	0	1	0	0	0	0	0	0	1	0	0	0	0	0
AC009977.1	0	0	1	1	0	1	1	0	0	0	0	0	0	3	0	1	0	1	1	2	1	0	0	0	0	0	0	0	0	1	0	0	2	0	0	0
AC010086.1	0	0	0	0	0	0	0	1	1	0	0	0	0	0	1	0	0	0	1	0	0	1	0	1	4	0	0	0	1	0	0	0	4	0	0	0
AC010086.5	0	1	0	0	0	0	0	0	0	1	0	0	0	0	0	0	0	0	0	0	0	0	0	0	0	0	0	0	0	0	0	0	0	0	0	0
AC010091.1	0	0	0	0	0	0	0	0	0	0	0	2	0	1	0	0	0	0	0	0	0	0	0	0	0	0	0	0	0	0	0	0	0	0	0	0
AC010095.6	0	0	0	0	0	0	0	0	0	0	0	0	0	0	0	0	0	0	0	0	0	0	0	0	0	0	0	0	0	0	0	0	0	0	0	0
AC010132.11	0	0	0	0	0	0	0	0	0	0	0	0	0	0	0	4	0	0	0	0	0	0	0	0	3	3	0	0	0	2	0	1	3	0	0	0
AC010141.1	0	0	0	0	0	0	0	0	0	0	0	0	0	0	0	0	0	0	0	0	0	0	0	0	0	0	0	0	0	0	0	0	0	0	0	0
AC010141.4	0	0	0	0	0	0	0	0	0	0	0	0	0	0	0	0	0	0	0	0	0	0	0	0	0	0	0	0	0	0	0	0	0	0	0	0
AC010141.6	0	0	0	0	0	0	0	0	0	0	0	0	0	0	0	0	0	0	0	0	0	0	0	0	0	0	0	0	0	0	0	0	0	0	0	0
AC010141.8	0	0	0	0	0	0	0	0	0	0	0	0	0	0	0	0	0	0	0	0	0	0	0	0	0	0	0	0	0	0	0	0	0	0	0	0
AC010150.1	0	0	0	0	1	0	0	1	0	1	1	0	0	1	0	0	1	0	1	1	1	0	0	0	0	0	0	1	0	0	0	0	0	0	0	0
AC010153.3	0	0	0	0	0	0	0	0	0	0	1	0	0	0	0	0	0	0	0	0	0	0	0	0	0	0	0	0	0	0	0	0	0	0	0	0
AC010154.2	0	0	0	0	0	0	0	0	0	0	0	0	0	0	0	0	0	0	0	0	0	0	0	0	0	0	0	0	0	0	0	0	0	0	0	0
AC010184.1	0	1	0	0	0	0	0	0	0	0	0	0	0	0	0	0	0	0	0	0	1	0	0	0	0	0	0	0	0	0	0	0	1	0	0	0
AC010240.2	1	5	3	3	4	4	7	8	5	0	2	5	2	1	1	3	5	5	4	8	3	1	7	7	8	10	5	1	4	5	6	2	4	4	2	6
AC010240.3	0	0	0	0	0	0	0	0	0	1	0	0	0	0	0	0	0	0	0	1	0	1	0	0	0	0	0	0	0	0	0	0	0	0	0	0
AC010287.1	2	1	1	0	7	0	1	0	0	2	1	1	1	3	0	0	2	1	1	1	2	5	1	2	1	4	3	0	3	2	3	5	3	1	5	1
AC010412.1	0	1	1	1	1	0	2	0	1	1	0	0	1	2	1	1	2	1	0	2	1	1	1	2	2	1	1	1	1	2	2	0	2	1	1	0
AC010468.1	4	8	5	5	7	7	10	6	7	6	16	9	9	7	5	9	7	8	7	4	3	4	2	13	19	7	3	6	15	14	21	10	6	9	5	6
AC010468.3	0	0	0	0	0	0	0	0	0	0	0	0	0	1	0	0	0	0	0	0	0	0	0	0	0	0	0	0	0	0	0	0	0	0	0	0
AC010492.2	0	0	0	0	0	0	0	0	0	0	0	0	0	0	0	1	0	0	0	0	0	0	0	0	0	0	0	0	0	0	0	0	0	1	0	0
AC010492.4	0	0	0	0	0	0	0	0	0	0	0	0	0	0	0	0	0	0	0	0	0	0	0	0	0	0	0	0	0	0	0	2	0	0	0	0
AC010492.5	0	0	0	0	0	0	0	0	0	0	0	0	0	0	0	0	2	0	0	0	0	0	0	0	0	0	0	0	0	0	0	0	2	0	0	0
AC010518.2	0	0	0	0	0	0	0	0	0	0	0	0	0	0	0	0	0	0	0	0	0	0	0	0	0	0	0	0	0	0	0	0	0	0	0	0
AC010518.3	0	0	0	0	0	0	0	0	0	0	0	0	0	0	0	0	0	0	0	0	0	0	0	0	0	0	0	0	0	0	0	0	0	0	0	0
AC010522.1	0	0	0	0	0	1	0	1	0	1	1	0	0	0	2	1	0	0	1	0	0	0	0	2	0	1	0	0	0	0	1	0	0	0	0	2
AC010525.5	0	0	0	0	0	0	0	0	0	0	0	0	0	0	0	0	0	0	0	0	0	0	0	0	0	0	0	0	0	0	0	0	0	0	0	0
AC010547.9	32	37	18	22	12	36	122	29	43	62	50	30	47	66	63	66	47	41	52	33	31	22	18	48	104	43	18	22	44	30	117	42	65	58	56	84
AC010642.1	3	21	13	17	13	15	23	43	14	23	27	34	16	35	28	25	16	26	44	26	17	5	18	41	59	54	39	19	128	45	39	15	74	55	25	42
AC010642.2	0	0	0	1	2	3	2	0	1	1	2	2	0	0	4	0	2	2	0	0	3	0	2	3	1	0	1	0	3	1	4	1	0	4	5	4
AC010646.3	6	6	4	0	4	3	0	2	3	0	4	7	4	5	7	2	6	2	6	0	1	2	7	8	5	4	0	4	6	0	0	0	2	2	7	2
AC010655.1	0	0	0	0	0	0	0	0	0	0	0	0	0	0	0	0	0	0	0	0	0	0	0	0	0	0	0	0	0	0	0	0	0	0	0	0
AC010677.5	1	1	0	0	1	0	3	3	0	2	0	0	1	2	0	0	0	1	0	3	1	0	1	4	2	1	3	1	7	2	3	0	1	0	2	3
AC010731.4	0	0	0	0	0	0	0	0	0	0	0	0	0	0	0	0	0	0	0	0	0	0	0	0	0	0	0	0	0	0	0	0	0	0	0	0
AC010731.6	0	0	0	0	0	0	0	0	0	0	0	0	0	0	0	0	0	0	0	0	0	0	0	0	0	0	0	0	0	0	0	0	0	0	0	0
AC010733.5	6	5	2	1	5	0	10	5	2	6	9	5	2	12	14	3	12	10	11	9	3	4	5	11	9	6	7	6	6	4	4	6	6	13	8	5
AC010740.1	0	0	0	0	0	0	0	0	0	0	0	0	0	0	0	0	0	0	0	0	0	0	0	0	0	0	0	0	0	0	0	0	0	0	0	0
AC010878.3	0	1	0	0	0	0	0	0	0	1	0	0	0	0	0	0	0	0	1	0	0	0	0	0	0	0	0	0	0	2	0	0	0	0	0	0
AC010886.2	0	2	1	1	1	1	1	1	0	0	2	6	1	4	3	4	2	1	0	2	5	0	1	2	2	0	0	1	1	0	1	1	2	0	3	2
AC010894.4	0	0	0	0	0	0	0	0	0	0	0	0	0	0	0	0	0	0	0	0	0	0	0	0	0	0	0	0	0	0	0	0	0	0	0	0
AC010900.2	1	2	3	0	0	1	5	4	3	1	0	3	1	1	0	0	0	2	4	1	3	0	0	1	1	2	3	3	3	0	0	1	1	4	2	0
AC010904.1	1	0	0	0	0	0	0	0	0	0	0	0	0	0	0	0	0	0	0	0	0	0	0	0	0	0	0	0	0	0	0	0	0	0	0	0
AC010967.1	0	0	0	0	0	0	0	0	0	0	0	0	0	0	0	0	0	0	0	0	0	0	0	0	0	0	0	0	0	0	0	0	0	0	0	0
AC010970.2	14127	17120	12946	8998	21477	14161	20487	17818	14404	12578	15219	17282	9053	35694	20491	10027	13240	15944	13099	34895	23633	34309	18524	26006	18560	16801	18883	14497	13069	16785	17434	19332	17082	19999	16476	6575
AC010975.2	0	0	0	0	0	0	0	0	0	0	0	0	0	0	0	0	0	0	0	0	0	0	0	0	0	0	0	0	0	0	0	0	0	0	0	0
AC010980.2	4	7	2	32	7	12	13	8	10	7	11	12	3	12	6	5	7	18	23	6	7	23	2	30	11	7	7	4	16	8	9	4	25	9	8	73
AC011043.1	499	363	354	294	339	755	1671	584	683	378	384	425	375	1677	325	457	365	768	446	923	865	258	208	1468	1834	1417	1333	1316	369	823	766	1195	221	1746	470	601
AC011043.2	2	2	1	1	0	2	3	1	2	3	3	2	1	2	5	2	2	2	2	8	4	2	2	4	7	3	7	3	1	3	6	3	2	9	2	0
AC011155.1	0	0	0	0	0	0	0	0	0	0	0	0	0	0	0	0	0	0	0	0	0	0	0	0	0	0	0	0	0	0	0	0	0	0	0	0
AC011225.1	0	0	0	0	0	0	0	0	0	0	0	0	0	1	0	0	0	0	0	0	0	0	0	0	0	0	0	0	0	0	0	0	0	0	0	0
AC011233.2	0	0	0	0	0	0	0	0	0	0	0	0	0	0	0	0	0	0	0	0	0	0	0	0	0	0	0	0	0	0	0	0	0	0	0	0
AC011242.5	0	0	0	0	0	1	0	0	0	0	0	0	0	0	1	0	1	0	0	0	0	0	0	0	0	0	0	1	1	0	0	0	0	0	0	0
AC011290.5	16	4	1	1	6	2	8	2	7	1	5	11	3	7	10	6	4	8	9	16	11	4	10	9	81	8	54	9	10	13	19	2	30	16	9	3
AC011295.1	0	0	1	0	0	0	0	0	0	0	0	0	0	0	0	0	0	0	0	0	0	0	0	1	0	0	0	0	0	0	0	0	0	0	0	1
AC011330.5	63	77	7	47	15	0	131	146	0	58	160	4	0	0	136	90	178	112	197	82	10	40	4	20	95	119	0	70	0	62	133	0	194	132	95	28
AC011380.1	0	0	0	0	0	0	0	0	0	0	0	0	0	0	0	0	0	0	0	0	0	0	0	0	0	0	0	0	0	0	0	0	0	0	0	0
AC011380.8	2	6	2	2	2	0	8	5	1	2	4	2	2	4	3	2	0	4	3	8	0	6	2	4	1	2	4	0	6	3	0	1	7	5	0	8
AC011406.2	0	0	0	0	0	0	0	0	0	0	0	1	0	0	0	0	0	1	0	0	0	0	0	0	0	0	1	0	0	0	0	0	0	0	0	0
AC011431.1	0	0	0	0	0	0	0	0	0	0	0	0	0	0	0	0	0	0	0	0	0	0	0	0	0	0	0	0	0	0	0	0	0	0	1	0
AC011513.3	2600	5343	2442	903	3095	4125	2478	3943	3705	3946	4493	1498	1268	5212	2817	3868	6530	6629	9332	2886	2213	2108	1141	10322	5861	1711	894	3570	4836	8505	4213	3337	5750	12592	2968	37
AC011515.2	2	0	0	0	0	0	0	0	0	0	0	0	0	0	0	0	0	0	0	0	0	0	0	0	0	0	0	0	0	0	0	0	0	0	0	0
AC011530.4	0	0	3	0	0	0	1	0	2	1	0	1	0	2	0	0	0	0	1	0	0	0	1	0	0	0	2	1	0	0	0	1	0	0	0	3
AC011742.3	2	2	0	0	0	1	1	2	0	0	1	2	2	3	2	0	1	1	1	1	1	1	0	1	1	0	0	1	0	0	4	0	2	0	0	0
AC011742.5	0	0	0	0	0	0	0	0	0	0	0	0	0	1	0	0	0	1	0	1	0	0	0	0	0	0	0	0	0	0	0	0	0	0	0	0
AC011753.6	1	0	0	0	0	0	0	0	0	0	0	0	0	0	0	0	0	0	0	0	0	0	0	1	0	0	0	0	0	0	0	0	0	0	0	0
AC011816.1	2	2	2	0	1	0	0	0	0	0	2	0	1	7	3	2	3	1	0	0	0	1	1	0	1	0	0	0	0	1	1	3	3	0	1	0
AC011841.1	2	2	1	1	0	2	3	1	2	3	3	2	1	2	5	2	2	2	2	8	4	2	2	4	7	3	7	3	1	3	6	3	2	9	2	0
AC011933.2	4	0	0	0	1	0	0	3	1	1	3	0	0	0	1	2	2	1	1	0	0	0	0	1	5	1	2	2	0	0	2	1	2	1	0	0
AC011998.2	0	0	0	0	0	0	1	0	0	0	0	0	0	0	1	0	0	0	0	0	0	0	0	0	0	0	0	0	0	0	0	0	0	0	0	0
AC011998.4	0	0	0	0	0	0	0	0	0	0	0	0	0	0	0	0	0	0	0	1	0	1	1	1	0	0	0	0	0	0	0	0	0	1	1	0
AC011999.1	1	1	0	0	0	1	0	0	0	0	1	0	0	1	1	0	0	0	0	0	0	0	0	0	0	0	0	0	0	0	0	0	0	1	0	0
AC012005.1	4	2	1	2	3	1	1	2	1	1	3	3	3	6	1	2	4	7	4	3	2	1	1	7	9	4	2	1	2	3	6	3	3	4	3	3
AC012005.2	0	0	0	0	0	0	0	0	0	0	0	0	0	0	0	0	0	0	0	0	0	0	0	0	0	0	0	0	0	0	0	0	0	0	0	0
AC012065.5	2	3	0	3	0	0	3	1	1	1	0	1	0	2	2	1	2	1	3	4	1	2	0	3	2	2	1	0	1	1	0	1	1	1	1	4
AC012066.1	2	1	0	0	1	0	0	0	0	1	0	2	0	1	1	0	0	1	1	0	0	0	1	0	0	0	0	1	0	0	0	0	0	1	0	0
AC012075.1	0	0	0	0	0	0	0	0	0	0	0	0	0	1	0	0	0	0	0	0	0	0	0	0	0	0	0	0	0	0	0	0	0	0	0	0
AC012078.2	0	0	0	0	0	0	0	0	0	0	0	0	0	0	0	0	0	0	0	0	0	0	0	0	0	0	0	0	0	0	0	0	0	0	0	0
AC012306.2	0	0	0	0	0	0	0	0	0	0	0	0	0	0	0	0	0	0	0	0	0	0	0	0	0	0	0	0	0	0	0	0	0	0	0	0
AC012314.1	3028	2337	1683	1226	2521	1753	2004	2356	1727	1525	3483	2330	1076	2700	2419	1876	2410	2571	3463	3219	2834	1655	2013	2917	3610	3767	1318	1445	2989	4258	3656	1822	3002	3162	2411	1841
AC012314.19	0	0	0	0	0	0	0	0	0	0	0	0	0	0	0	0	0	0	0	0	0	0	0	0	0	0	0	0	0	0	0	0	0	0	0	2
AC012314.2	3028	2337	1683	1226	2521	1753	2004	2356	1727	1525	3483	2330	1076	2700	2419	1876	2410	2571	3463	3219	2834	1655	2013	2917	3610	3767	1318	1445	2989	4258	3656	1822	3002	3162	2411	1841
AC012314.3	3028	2337	1683	1226	2521	1753	2004	2356	1727	1525	3483	2330	1076	2700	2419	1876	2410	2571	3463	3219	2834	1655	2013	2917	3610	3767	1318	1445	2989	4258	3656	1822	3002	3162	2411	1841
AC012314.4	3028	2337	1683	1226	2521	1753	2004	2356	1727	1525	3483	2330	1076	2700	2419	1876	2410	2571	3463	3219	2834	1655	2013	2917	3610	3767	1318	1445	2989	4258	3656	1822	3002	3162	2411	1841
AC012314.5	3028	2337	1683	1226	2521	1753	2004	2356	1727	1525	3483	2330	1076	2700	2419	1876	2410	2571	3463	3219	2834	1655	2013	2917	3610	3767	1318	1445	2989	4258	3656	1822	3002	3162	2411	1841
AC012314.6	3028	2337	1683	1226	2521	1753	2004	2356	1727	1525	3483	2330	1076	2700	2419	1876	2410	2571	3463	3219	2834	1655	2013	2917	3610	3767	1318	1445	2989	4258	3656	1822	3002	3162	2411	1841
AC012354.8	0	0	0	0	0	0	0	0	0	0	0	0	0	1	0	0	0	0	0	0	0	0	0	0	0	0	0	0	0	0	0	0	0	1	0	0
AC012358.4	16	10	6	21	16	9	9	23	8	14	19	17	3	18	15	16	17	14	14	17	19	10	17	16	19	10	21	6	10	3	16	18	25	9	11	20
AC012362.3	0	0	0	0	0	0	0	0	0	0	1	0	0	0	0	0	0	0	1	0	1	0	0	0	0	0	0	0	0	0	0	0	0	0	0	0
AC012363.1	0	0	0	0	0	0	0	0	0	0	0	0	0	0	0	0	0	0	0	0	0	0	0	0	0	0	0	0	0	0	0	0	0	0	0	0
AC012454.4	0	1	1	0	3	1	0	0	4	0	1	1	0	1	1	1	2	1	3	0	2	0	2	3	2	1	0	2	2	5	1	1	2	2	3	0
AC012493.1	1	0	0	0	0	1	0	2	0	0	0	1	1	0	0	0	0	0	0	0	0	0	0	0	0	0	0	0	0	0	0	0	0	0	0	1
AC012497.2	0	0	0	0	0	0	0	0	0	0	0	0	0	0	0	0	0	0	0	0	0	0	0	0	0	0	0	0	0	0	0	0	0	0	0	0
AC012501.3	0	2	2	2	27	0	0	0	1	1	1	0	0	2	0	1	1	0	12	59	0	12	35	0	0	1	2	46	3	51	49	1	51	8	1	2
AC012512.1	1	0	0	1	0	0	1	0	0	0	0	0	0	0	0	0	0	0	0	0	0	0	0	0	1	2	42	0	0	0	0	1	1	3	1	0
AC012513.4	2	1	0	1	0	0	1	0	0	0	0	1	0	0	0	1	0	0	0	1	0	1	2	1	1	0	0	0	1	0	1	1	1	1	1	1
AC012671.2	1	0	0	0	0	0	0	1	0	0	0	0	0	0	0	1	0	0	1	1	0	0	1	0	0	1	0	0	0	0	1	0	0	0	1	1
AC013262.1	2	1	2	0	1	0	1	1	0	0	2	2	0	2	1	0	1	1	1	2	4	2	3	0	1	1	0	1	1	0	0	0	0	1	1	0
AC013264.1	36	103	65	73	41	50	135	158	64	103	139	0	44	141	178	106	137	115	132	68	23	38	13	116	72	36	53	64	88	92	122	92	73	71	46	156
AC013267.1	1	1	0	0	0	0	0	0	0	0	0	0	0	0	0	0	0	1	0	0	0	0	0	2	0	0	0	0	0	0	4	0	0	0	0	0
AC013268.3	7	3	3	2	4	0	7	4	0	3	4	2	0	17	6	2	3	11	4	0	0	0	6	9	24	11	43	0	18	4	44	4	28	3	10	0
AC013268.4	0	0	0	0	0	0	0	0	0	0	0	0	0	0	0	0	0	0	0	0	0	0	0	0	2	0	0	0	0	0	0	0	0	0	0	0
AC013269.5	0	0	0	0	0	0	0	0	0	0	0	0	0	0	0	0	0	0	0	0	0	0	0	0	0	0	0	0	0	0	0	0	0	0	0	0
AC013286.1	0	0	0	0	0	0	0	0	0	0	0	0	0	0	0	0	0	0	0	0	0	0	0	0	0	0	0	0	0	0	0	0	0	0	0	0
AC013399.3	0	0	0	0	1	0	0	0	0	0	0	0	0	0	1	0	0	0	0	0	0	0	0	0	1	1	0	0	0	0	0	0	0	0	0	0
AC013403.13	0	0	0	0	0	0	0	0	0	0	0	0	0	0	0	0	0	0	0	0	0	0	0	0	0	0	1	0	0	0	0	0	1	0	0	0
AC013404.1	2	2	0	0	1	0	2	1	0	1	1	0	1	4	1	1	0	3	2	1	1	0	1	1	3	4	0	1	1	4	5	1	2	0	2	0
AC013410.1	2	0	0	0	0	1	0	0	0	0	0	1	0	0	0	0	0	0	0	0	0	0	0	2	1	0	2	0	0	1	2	1	1	0	0	0
AC013410.2	0	0	0	0	0	0	0	0	0	0	0	0	0	0	0	0	0	0	0	1	0	0	1	0	1	0	0	0	0	0	1	0	0	0	0	0
AC013429.4	1	1	0	0	0	0	1	0	1	0	1	0	0	0	0	0	0	1	0	1	0	1	0	0	0	1	0	0	0	0	0	0	0	1	0	0
AC013429.5	1	2	4	1	2	0	2	1	0	0	1	0	0	3	1	0	0	2	1	3	2	0	1	4	1	0	0	0	1	0	3	0	1	2	0	0
AC013439.4	3	0	2	0	3	2	1	0	0	0	2	0	0	1	3	1	2	1	2	0	1	2	1	2	5	0	0	0	0	1	1	1	5	8	0	3
AC013442.1	0	0	0	0	0	0	0	0	0	0	0	0	0	1	0	0	0	0	0	0	0	0	0	0	0	0	1	0	0	0	0	0	0	0	0	0
AC013444.1	0	0	0	0	0	0	1	0	0	1	2	0	0	0	0	1	0	0	0	0	0	0	0	0	3	1	5	0	1	1	0	0	0	1	0	0
AC013461.1	614	658	310	4038	700	598	1341	630	666	597	952	822	401	1368	581	454	482	814	1387	4194	1318	1321	1742	884	3701	2003	2790	4293	3219	3662	4974	917	3767	2008	459	6839
AC013467.1	0	0	0	0	0	0	0	0	0	0	0	0	0	0	0	0	0	0	0	0	0	0	0	0	0	0	0	0	0	0	0	0	0	0	0	0
AC013470.6	1	0	0	0	0	0	2	0	0	0	0	0	1	0	0	0	0	2	1	0	0	0	1	0	1	0	1	0	1	0	4	0	1	1	0	1
AC013470.8	0	0	2	0	0	1	1	0	1	0	0	1	0	1	0	0	0	0	0	1	1	1	0	0	0	0	0	0	0	0	0	2	1	0	1	1
AC013474.4	2	2	1	0	2	0	1	3	1	1	1	2	0	1	1	1	0	2	0	0	4	0	1	0	3	0	2	0	1	1	0	2	1	0	2	1
AC015688.3	2	6	0	0	0	9	0	3	0	5	0	2	0	0	0	3	2	3	5	0	2	2	0	6	6	0	0	0	0	5	0	0	0	7	2	0
AC015818.6	0	0	0	0	0	0	0	0	0	0	0	0	0	0	0	0	0	0	0	0	0	0	0	0	0	0	0	0	0	0	0	0	0	0	0	0
AC015849.14	0	0	0	0	0	0	0	0	0	0	2	2	2	0	2	0	0	0	0	2	0	0	0	0	0	0	0	0	0	2	0	0	0	0	0	0
AC015922.5	1	0	0	0	0	0	0	0	0	0	1	0	0	0	1	0	0	0	3	0	1	0	0	0	0	0	0	0	0	2	0	0	0	0	0	0
AC015922.7	0	0	0	0	0	1	1	0	0	0	1	0	0	0	0	1	0	0	0	0	0	0	0	0	0	0	0	0	0	0	0	2	0	0	0	1
AC015977.5	1	1	0	0	0	0	1	1	0	0	0	0	1	1	0	0	1	0	1	0	0	0	1	0	0	1	1	0	0	1	1	0	2	2	1	0
AC016142.1	2	1	1	0	1	3	3	3	1	2	0	4	0	5	1	4	2	6	4	0	1	1	2	4	2	1	4	4	4	4	4	6	2	15	2	0
AC016292.3	0	1	0	0	0	0	0	0	0	1	1	0	0	0	0	0	1	0	1	0	0	0	0	1	0	3	1	0	0	0	1	0	0	2	1	0
AC016549.1	0	0	0	0	0	0	0	0	1	0	0	0	0	0	1	0	0	0	0	0	0	0	0	0	0	0	0	0	1	0	0	1	1	2	1	0
AC016561.1	0	0	0	0	0	0	0	0	0	0	0	0	0	0	0	0	0	0	0	0	0	0	0	0	0	0	0	0	0	0	0	0	0	0	0	0
AC016577.1	1	3	3	0	2	8	4	5	0	3	5	3	2	1	2	6	3	2	1	7	3	1	6	2	5	0	4	1	4	7	5	8	8	9	2	2
AC016582.2	0	4	1	6	4	4	8	5	2	2	1	0	1	4	5	1	6	3	1	9	3	2	3	6	2	5	3	0	2	1	14	2	4	0	2	8
AC016629.7	1	0	0	2	0	1	0	0	0	1	0	0	1	3	0	0	0	2	0	5	1	1	0	1	0	1	2	1	1	1	2	1	0	0	0	0
AC016691.2	2	0	0	0	0	1	0	1	3	1	0	1	0	1	1	0	0	1	2	1	3	0	0	1	2	0	0	1	0	1	1	0	3	1	3	0
AC016694.2	1	0	0	0	0	1	0	1	0	0	0	0	0	0	0	0	0	0	0	0	0	1	0	1	0	0	0	0	0	0	0	0	0	0	0	0
AC016696.1	0	0	0	0	0	0	1	0	0	0	0	0	0	0	0	0	0	0	0	0	0	0	0	0	0	0	0	0	0	0	0	2	0	0	0	0
AC016700.4	0	0	0	0	0	0	2	0	0	0	0	0	0	0	0	0	0	0	0	0	0	0	0	0	0	1	0	0	0	0	0	0	0	1	0	1
AC016700.6	3	0	0	0	3	2	3	2	1	0	1	1	2	2	1	1	0	1	1	2	2	0	3	0	6	2	1	3	1	5	6	3	1	2	0	0
AC016708.2	0	1	0	1	3	0	1	2	2	2	1	2	1	3	1	1	0	0	4	1	4	0	4	4	0	1	1	1	1	1	3	1	0	0	1	1
AC016712.1	9	6	4	3	7	3	5	8	3	4	2	3	5	4	6	4	2	8	8	6	4	4	5	2	3	6	5	3	6	4	3	3	6	6	5	1
AC016712.2	10	3	0	0	4	1	7	1	0	1	2	0	3	7	4	3	1	5	6	11	8	2	3	4	13	3	1	2	9	6	14	5	9	7	2	4
AC016716.1	0	0	0	0	0	0	0	0	0	0	1	0	0	0	0	0	0	0	0	0	0	0	0	0	0	1	0	0	0	0	0	0	0	0	0	0
AC016717.1	0	0	0	0	0	0	0	0	0	0	1	0	0	0	0	0	0	0	0	0	0	0	0	0	0	0	1	0	0	0	0	1	0	0	0	0
AC016724.6	0	0	0	0	0	0	0	0	0	0	0	0	0	0	0	0	0	0	0	0	0	0	0	0	0	0	0	0	0	0	0	0	0	0	0	0
AC016727.3	0	2	1	0	0	1	0	1	0	0	0	0	1	0	1	0	0	2	0	0	1	1	0	0	1	2	0	0	0	0	1	2	1	0	0	0
AC016734.1	0	0	0	0	0	0	0	0	0	0	0	0	0	0	0	0	0	0	0	0	0	0	0	0	0	0	0	0	0	0	0	0	0	0	0	0
AC016734.2	2	3	1	1	2	4	2	0	2	2	5	2	2	7	8	2	0	1	1	2	2	1	2	2	4	4	5	0	0	2	0	1	4	1	0	0
AC016739.2	8	11	1	3	2	9	7	1	4	0	6	5	3	2	5	4	7	3	6	3	1	1	4	9	16	9	4	7	8	5	6	4	7	2	4	6
AC016753.1	1	3	0	0	0	0	0	1	0	0	0	0	1	0	2	2	0	0	0	0	1	0	1	1	0	0	0	0	1	0	0	0	1	0	0	1
AC016772.4	0	0	0	0	0	0	0	0	0	0	0	0	0	1	0	0	0	0	0	0	0	0	0	0	0	0	0	0	0	0	0	0	0	0	0	1
AC016831.3	0	0	0	0	0	0	0	0	0	0	0	0	0	0	0	0	0	0	0	0	0	0	0	0	0	0	0	0	0	0	0	0	1	0	0	0
AC016831.5	0	0	0	0	0	0	0	0	0	0	0	0	0	0	0	0	0	0	0	0	0	0	0	0	0	0	0	0	0	0	0	0	0	0	0	0
AC016831.6	0	0	0	0	0	0	0	0	0	0	0	2	0	0	0	0	0	0	0	0	0	1	0	0	1	0	1	1	0	0	0	0	1	0	0	0
AC016894.1	0	1	1	0	0	0	0	0	0	0	0	0	1	1	1	1	1	2	1	0	0	1	1	1	0	0	0	0	0	0	1	0	1	0	0	1
AC016907.2	0	0	0	0	0	0	0	0	0	0	0	0	0	0	0	0	0	0	0	0	0	0	0	0	0	0	0	0	0	0	0	0	0	0	0	0
AC016908.1	0	0	0	0	0	0	0	0	0	0	0	0	0	0	0	0	0	0	0	0	0	0	0	0	0	0	0	0	0	0	0	0	0	0	0	0
AC016909.2	0	0	0	0	0	0	0	0	0	0	0	0	0	0	0	0	0	0	0	0	0	0	0	0	0	0	0	0	0	0	0	0	0	0	0	0
AC016991.1	0	1	0	0	0	0	0	1	0	0	0	0	0	0	0	0	0	1	0	1	0	0	0	0	0	0	0	0	1	0	1	0	0	0	0	0
AC017019.1	0	0	0	0	0	0	0	0	0	0	0	0	0	0	0	0	0	0	0	0	0	0	0	0	0	0	0	0	0	0	0	0	0	0	0	0
AC017028.1	0	0	0	2	1	0	0	0	0	0	0	0	0	0	0	1	2	0	0	0	2	1	1	2	0	0	1	1	0	0	0	0	1	0	1	1
AC017035.2	1	1	0	0	0	0	0	2	0	1	1	0	0	0	0	2	2	1	0	1	0	0	2	0	1	1	0	0	0	0	1	0	0	0	2	0
AC017078.1	1	1	0	0	0	0	1	2	0	0	0	0	0	0	0	0	0	0	0	0	0	0	1	0	0	0	0	0	0	0	0	0	0	0	0	0
AC017079.3	2	0	0	1	0	0	1	2	0	1	1	0	0	1	0	1	0	1	1	0	0	0	0	1	0	3	0	0	0	0	0	2	0	0	0	1
AC017079.4	0	0	1	0	1	0	0	1	0	0	0	0	3	2	2	0	2	0	0	1	0	0	1	0	1	0	0	0	3	2	2	1	8	1	1	0
AC017080.1	2	0	0	0	0	0	2	1	0	0	2	0	0	2	0	1	0	0	0	0	1	0	0	2	1	2	0	0	0	0	4	0	1	0	0	1
AC017081.1	19	13	5	2	11	13	11	8	12	8	11	8	9	20	9	13	13	14	18	12	11	6	11	20	27	5	13	7	12	4	11	6	22	17	14	16
AC017081.2	0	0	0	0	0	0	0	0	0	0	0	0	0	0	0	0	2	0	0	0	0	0	0	0	0	2	0	0	0	0	0	0	0	0	0	0
AC017081.3	19	13	5	2	11	13	11	8	12	8	11	8	9	20	9	13	13	14	18	12	11	6	11	20	27	5	13	7	12	4	11	6	22	17	14	16
AC017083.2	1	0	1	1	1	0	7	0	0	0	0	0	0	2	1	0	0	0	1	3	1	1	0	0	1	0	1	1	0	0	4	1	3	0	0	0
AC017104.4	0	0	0	0	0	0	0	1	0	0	0	0	0	0	0	1	0	0	0	0	0	0	0	0	1	0	0	0	0	0	0	0	0	0	0	0
AC018442.1	0	1	3	0	2	0	0	0	0	0	0	1	0	2	0	1	1	0	0	0	1	0	2	1	0	1	0	0	0	1	1	0	0	0	0	0
AC018463.4	0	1	0	0	0	0	0	0	0	0	0	0	0	0	0	2	0	1	0	0	0	0	0	0	0	0	0	1	1	0	1	0	0	1	0	1
AC018463.5	3	0	0	0	1	0	0	1	1	1	4	1	0	3	1	0	2	1	1	2	2	1	0	2	4	2	3	2	3	2	2	0	2	0	2	2
AC018512.1	0	0	0	0	0	0	0	0	0	0	0	0	0	0	0	0	0	0	0	0	0	0	0	0	0	0	0	0	0	0	0	0	0	0	0	0
AC018634.9	0	0	0	0	0	0	0	0	0	0	0	0	0	1	0	0	0	0	0	0	0	0	0	0	0	0	0	0	0	0	0	1	0	1	0	0
AC018638.1	0	2	0	0	1	0	0	0	2	0	0	2	1	0	0	5	1	0	0	0	1	0	2	0	0	0	2	3	0	0	0	8	0	0	0	0
AC018641.7	0	0	0	0	3	0	1	2	0	1	0	0	0	2	0	1	0	0	0	7	5	0	8	0	11	2	0	5	1	0	53	0	11	0	0	1
AC018693.5	0	0	0	0	0	0	0	0	0	0	0	0	0	0	0	0	0	0	0	0	0	0	0	0	0	0	0	0	0	0	0	0	0	0	0	0
AC018696.1	0	0	0	0	0	2	2	0	0	0	0	0	0	0	0	0	0	1	1	0	0	0	2	3	1	1	0	0	2	2	0	0	1	2	1	4
AC018696.4	0	0	0	0	0	0	0	0	0	0	0	0	0	0	0	0	0	0	0	0	0	0	0	0	0	0	0	0	0	0	0	0	0	0	0	0
AC018712.2	0	0	0	0	0	1	2	0	0	0	0	0	0	0	0	0	0	0	2	0	0	0	0	1	0	0	0	0	0	1	0	0	0	0	0	0
AC018717.2	0	0	0	0	0	0	0	1	0	0	0	0	0	0	0	0	0	0	0	0	0	0	0	0	0	0	0	0	0	0	0	0	0	0	0	0
AC018735.1	0	0	0	2	0	0	1	3	1	0	1	0	0	1	0	0	0	0	0	1	0	0	0	0	1	1	0	0	1	0	0	0	0	1	0	1
AC018738.2	13	4	8	0	7	10	13	0	2	4	20	5	4	14	12	13	14	11	0	0	3	1	4	0	17	11	6	12	2	11	35	12	0	10	7	6
AC018755.16	15	7	6	8	14	9	9	13	7	5	15	13	2	15	9	11	10	7	9	7	28	3	12	16	28	2	14	10	13	6	0	10	5	14	15	7
AC018755.18	14	25	33	6	24	41	21	51	13	8	39	1	15	57	45	4	26	33	60	49	24	30	17	30	24	74	18	29	27	33	6	0	34	26	16	48
AC018804.6	5	10	8	7	12	6	36	6	5	8	20	6	0	40	18	7	19	18	18	7	17	7	14	10	42	15	18	5	14	4	10	5	30	6	13	12
AC018865.11	0	0	0	0	0	0	0	0	0	0	0	0	0	0	0	0	0	0	0	0	0	0	0	0	0	0	0	0	0	0	0	0	0	0	0	0
AC018865.5	0	0	0	0	1	0	0	0	0	0	0	1	0	1	1	0	1	0	0	1	0	0	4	0	0	0	0	0	0	1	0	0	0	0	1	0
AC018867.1	0	0	0	0	1	0	1	0	0	0	0	0	0	0	0	0	0	0	0	0	0	0	0	0	0	0	0	1	0	1	0	0	0	1	0	0
AC018880.1	0	0	0	0	0	0	0	0	0	0	0	0	0	0	0	0	0	0	0	0	0	0	0	0	0	0	0	0	0	0	0	0	0	0	0	0
AC018880.2	1	1	0	1	0	1	0	0	0	0	0	0	0	0	0	1	0	0	0	1	0	0	0	1	1	0	0	0	0	0	0	0	0	0	0	0
AC018892.3	3	2	0	0	3	0	3	2	2	0	1	3	2	3	3	0	2	0	2	0	0	1	0	4	3	0	10	4	2	0	5	3	0	1	3	0
AC018892.8	0	0	0	0	0	0	0	0	0	0	0	0	0	0	0	0	0	0	0	0	0	0	0	0	0	0	0	0	0	0	0	0	0	0	0	0
AC018892.9	1	2	1	2	0	1	1	2	1	0	2	1	0	2	1	0	1	0	2	3	0	0	0	2	0	0	0	0	0	0	0	0	0	1	0	0
AC018902.1	0	0	0	0	0	0	0	0	0	0	0	0	0	0	0	0	0	0	0	0	0	0	0	0	0	0	0	0	0	0	0	0	0	0	0	0
AC019050.1	0	1	1	0	0	0	2	1	1	0	1	1	2	3	2	0	2	4	1	3	0	1	2	2	1	0	2	1	4	1	3	3	3	0	0	1
AC019070.1	0	0	0	0	0	0	0	0	0	0	0	0	0	0	0	0	0	0	0	0	0	0	0	0	0	0	0	0	0	0	0	0	0	0	0	0
AC019080.1	0	0	1	0	0	0	0	0	0	0	0	1	0	0	0	0	0	0	0	1	1	0	0	0	0	0	1	0	0	0	1	0	0	0	0	0
AC019084.7	0	0	0	0	0	0	0	1	0	0	0	0	1	0	0	0	0	0	0	1	0	0	0	0	2	0	0	0	0	1	0	0	1	0	1	0
AC019097.7	5	6	1	0	5	5	6	1	2	4	5	5	1	3	1	4	6	3	6	8	6	2	5	6	12	6	2	4	9	3	2	7	7	7	1	0
AC019109.1	0	3	0	1	5	1	4	2	0	2	3	4	1	3	1	0	1	2	2	1	0	0	0	3	5	2	0	1	3	1	1	3	3	1	2	1
AC019129.1	0	1	0	0	1	0	0	0	0	0	1	0	0	1	1	0	0	1	0	0	0	0	0	2	1	1	0	0	0	1	2	0	2	0	0	0
AC019178.2	0	0	0	0	0	0	0	0	0	0	0	0	0	0	0	0	0	0	0	1	0	0	0	0	0	0	0	0	0	0	0	0	0	1	0	0
AC019178.3	0	0	0	0	1	0	0	0	0	0	0	0	0	0	0	0	0	0	0	0	0	0	0	0	0	0	0	0	0	0	0	0	0	0	0	0
AC019181.3	2	3	0	1	6	2	7	4	1	0	0	1	1	3	1	0	1	1	1	1	0	1	0	2	4	0	3	3	0	2	5	3	2	4	1	0
AC019185.2	0	0	0	0	0	1	0	0	0	0	0	0	0	1	0	0	0	0	0	0	0	0	0	0	0	0	0	1	0	0	3	0	0	0	0	0
AC019185.3	0	0	0	0	0	0	0	0	0	0	0	0	0	0	0	0	0	0	0	0	0	0	0	0	0	0	0	0	0	0	0	0	0	0	0	0
AC019206.1	2	0	1	0	3	0	0	1	2	4	1	0	1	4	1	0	4	0	0	0	1	1	1	0	0	0	0	2	0	0	0	3	0	0	1	0
AC020550.7	0	1	0	0	0	0	0	0	0	0	0	0	0	0	0	0	0	0	0	0	0	0	1	0	0	0	0	1	0	0	1	0	0	0	0	0
AC020915.2	0	0	0	0	0	0	0	0	0	0	0	0	0	0	1	0	0	0	0	0	0	0	0	0	0	0	2	0	0	0	0	0	0	0	0	0
AC020983.5	1	0	0	0	0	0	0	0	2	0	0	0	0	3	0	0	0	0	1	1	0	0	0	1	1	0	0	1	0	1	1	0	1	1	0	1
AC021016.7	2	4	0	2	2	3	4	1	0	0	2	0	1	3	2	0	0	2	1	1	3	0	1	3	9	6	2	4	1	2	6	4	4	1	2	2
AC021021.1	0	0	0	1	0	0	0	0	0	0	0	0	0	0	0	0	0	0	0	0	0	0	0	0	0	0	0	0	0	0	1	0	0	1	0	1
AC021106.1	5	6	1	1	1	2	6	6	3	6	6	5	3	8	13	4	2	3	6	1	0	6	2	5	19	9	15	6	5	2	16	5	12	8	4	4
AC021876.4	0	0	0	0	0	1	0	0	0	0	0	0	0	0	0	0	0	0	0	0	0	0	0	0	1	1	0	1	0	0	1	0	2	0	0	1
AC022153.1	0	0	0	0	0	1	0	0	0	0	0	0	0	0	1	0	1	1	0	1	2	0	0	0	1	0	0	0	0	0	0	0	1	0	0	0
AC022182.2	3	5	1	3	2	2	4	4	2	6	3	3	1	2	2	2	9	2	1	7	4	0	1	4	2	8	4	4	6	0	2	5	6	1	4	1
AC022210.1	0	0	0	0	0	0	0	0	0	0	0	0	0	0	0	0	0	0	0	0	0	0	0	0	0	0	0	0	0	0	0	0	0	0	0	0
AC022210.2	6	3	0	3	2	6	4	4	2	3	6	10	4	14	3	2	8	10	4	6	8	3	8	12	16	17	9	5	11	10	19	5	9	12	4	0
AC022405.1	0	1	1	1	1	0	2	0	1	1	0	0	1	2	1	1	2	1	0	2	1	1	1	2	2	1	1	1	1	2	2	0	2	1	1	0
AC022819.1	0	0	0	0	0	0	0	0	0	0	0	0	0	0	0	0	0	0	0	0	0	0	0	0	0	0	0	0	0	0	0	0	0	0	0	0
AC023128.2	0	0	0	0	0	0	0	0	0	0	0	0	0	0	0	0	0	0	0	0	0	0	0	0	0	0	0	0	0	0	0	0	0	0	0	0
AC023271.1	0	1	1	1	0	1	1	1	0	0	0	0	0	1	1	0	0	0	0	0	0	0	2	0	0	0	0	0	0	0	1	1	0	0	1	0
AC023274.4	0	0	0	0	0	0	0	0	0	0	0	0	0	0	0	0	0	0	0	0	0	0	0	0	0	0	0	0	0	0	0	0	0	0	0	0
AC023274.6	0	0	0	0	0	0	0	0	0	0	0	0	0	0	0	0	0	0	0	0	0	0	0	0	0	0	0	0	0	0	0	0	0	0	0	0
AC023283.1	0	0	0	0	0	0	0	0	0	0	0	0	0	0	0	0	0	0	0	0	0	0	0	0	0	0	0	0	0	0	0	0	0	0	0	0
AC023347.2	0	0	0	0	0	0	0	0	0	0	0	0	0	0	0	0	0	0	0	0	0	0	0	0	0	0	0	0	0	0	0	0	0	0	0	0
AC023449.2	0	0	0	0	1	1	0	1	0	0	0	0	0	1	0	0	0	0	1	1	0	0	2	1	0	1	0	1	1	0	1	2	2	1	1	0
AC023491.1	0	0	0	0	0	0	0	0	0	0	0	0	0	0	0	0	0	0	0	0	0	0	0	0	0	0	0	0	0	0	0	0	0	0	0	0
AC023491.2	0	0	0	0	0	0	0	3	1	0	0	0	0	0	0	0	0	0	0	0	0	1	0	1	1	0	0	0	1	0	0	0	0	0	0	0
AC023908.1	0	0	0	0	0	0	0	0	0	0	0	0	0	4	0	0	2	0	0	0	0	0	0	0	0	0	18	0	0	0	0	9	0	0	0	0
AC024060.1	0	0	1	0	0	0	0	0	0	1	0	0	1	0	0	0	1	0	1	0	0	0	0	0	0	0	3	0	0	0	0	0	1	0	0	0
AC024067.1	0	0	0	0	0	0	2	0	0	0	0	0	0	0	0	0	0	0	0	0	0	0	0	0	0	0	0	0	0	0	0	0	0	0	0	1
AC024082.3	0	0	0	0	0	0	0	0	0	0	0	0	0	0	0	0	0	0	0	0	0	0	0	0	0	0	0	0	0	0	0	0	0	0	0	0
AC024082.4	1	4	0	0	1	0	2	0	0	0	0	0	0	3	2	0	0	0	1	1	0	0	0	0	1	1	1	0	1	4	1	2	1	1	1	1
AC024162.2	0	0	0	0	0	0	1	0	0	0	0	0	0	0	0	0	0	0	0	0	0	1	0	0	0	0	0	0	0	0	0	0	0	0	0	0
AC024361.1	0	0	0	0	0	0	0	0	0	0	0	0	0	0	0	0	0	0	0	0	0	0	0	0	0	0	0	0	0	0	0	0	0	0	0	0
AC024560.3	864	526	304	197	459	374	735	420	449	306	480	355	300	725	736	414	567	816	507	507	361	205	417	575	619	270	406	162	578	426	501	492	575	690	626	271
AC024592.12	24	69	32	53	102	60	91	39	99	38	110	97	51	110	140	30	62	41	43	32	77	52	92	180	166	51	104	31	72	65	87	44	117	118	50	41
AC024937.2	2	1	1	0	0	1	1	0	0	1	1	0	0	1	0	1	5	0	3	2	0	0	0	1	1	1	2	1	2	0	0	0	3	2	1	1
AC024937.4	0	0	0	0	0	2	0	0	0	0	0	0	0	0	0	1	0	1	0	0	0	0	2	1	0	0	0	0	1	3	1	0	1	0	0	0
AC024937.6	10	4	3	3	6	3	19	2	3	5	6	9	0	7	15	9	10	6	8	1	7	3	5	4	30	1	14	5	5	2	8	5	8	16	6	0
AC025263.3	0	0	0	0	0	1	1	0	0	2	0	0	0	0	0	0	0	0	0	1	0	0	0	0	0	0	0	0	0	0	0	0	0	0	0	0
AC025335.1	106	81	29	58	79	64	84	87	52	44	105	57	40	109	100	72	78	101	110	60	57	59	99	140	129	159	93	50	98	38	139	46	91	118	131	95
AC025750.5	0	0	0	0	1	0	0	0	0	0	0	0	0	1	0	0	0	1	0	1	0	0	0	0	1	0	0	1	1	0	0	0	0	0	0	1
AC025750.7	0	0	0	0	1	0	0	1	0	0	0	0	0	1	0	0	1	0	0	0	0	0	0	0	1	0	0	0	0	0	1	0	3	0	0	0
AC026150.6	26	22	14	13	2	12	0	18	4	11	4	0	2	28	14	0	20	19	7	10	13	7	1	14	4	6	2	6	2	0	0	6	2	0	12	23
AC026185.1	0	0	0	0	0	0	0	0	0	0	0	0	0	0	0	0	0	0	0	1	0	0	0	0	0	0	0	0	0	0	0	0	0	0	0	0
AC026248.1	17	15	13	12	7	10	29	12	18	15	19	20	19	21	27	36	38	23	18	21	16	9	4	12	52	19	22	14	25	8	45	17	18	35	22	29
AC026271.5	0	1	0	0	1	0	1	1	0	0	1	0	0	3	0	1	0	0	1	0	0	1	0	1	1	3	1	0	4	1	1	0	1	1	0	1
AC026348.1	117	76	23	18	0	51	157	49	74	29	32	0	33	127	68	50	65	115	106	39	5	15	5	85	113	77	18	34	75	32	72	47	24	96	110	24
AC026369.1	2	1	1	0	1	1	0	2	2	0	2	1	0	0	3	3	0	3	1	2	1	0	0	1	0	1	0	0	0	1	0	5	0	0	2	1
AC026449.1	0	0	0	0	0	0	0	0	0	0	0	0	0	0	0	0	0	0	0	0	0	0	0	0	0	0	0	0	0	0	0	0	0	0	0	0
AC026954.6	0	0	0	2	0	1	0	1	0	1	0	0	1	0	0	2	0	0	0	0	0	0	0	0	1	0	0	0	0	0	0	0	0	0	0	0
AC027124.2	0	0	0	0	0	0	0	0	0	0	0	0	0	0	0	0	0	0	0	0	0	0	0	0	0	0	0	0	0	0	0	0	0	0	0	0
AC027124.3	0	0	0	0	0	0	0	0	0	0	0	0	0	0	0	0	0	0	0	0	0	0	0	0	0	0	0	0	0	0	0	0	0	0	0	0
AC027612.1	1	0	1	0	1	0	0	0	2	0	0	0	0	0	0	0	0	0	2	1	0	0	0	1	0	0	2	0	0	0	0	0	0	0	1	0
AC027612.3	0	0	0	0	0	0	0	1	0	0	0	0	0	0	0	0	0	0	0	1	0	0	0	0	0	0	0	0	0	0	0	0	0	0	0	0
AC027612.4	7	3	0	1	0	6	2	10	12	5	13	7	6	10	8	18	3	17	7	0	2	3	0	13	1	0	2	1	6	0	0	0	0	0	0	0
AC027612.6	186	150	121	154	241	154	156	136	108	158	198	190	78	341	201	106	106	132	268	352	258	151	273	281	120	264	240	158	170	154	265	210	547	185	140	114
AC027682.1	109	201	58	434	1	116	122	272	143	73	112	0	19	57	103	115	110	165	144	339	0	82	105	0	89	275	66	206	95	0	156	0	44	133	113	445
AC034198.7	0	0	0	0	0	0	0	0	0	0	0	0	0	0	0	0	0	0	0	0	0	0	0	0	0	0	0	0	0	0	0	0	0	0	0	0
AC037459.4	0	3	0	25	0	0	0	0	0	0	1	1	0	0	0	0	0	15	7	9	0	0	9	0	5	6	0	4	7	0	1	0	0	3	0	13
AC037482.2	0	0	0	0	0	0	0	0	0	0	0	0	0	0	0	0	0	0	0	0	0	0	0	0	0	0	0	0	0	0	0	0	0	0	0	0
AC053503.2	0	0	0	0	0	0	0	0	0	0	0	0	0	0	0	0	0	0	0	0	0	0	0	0	0	0	0	0	0	0	0	0	0	0	0	0
AC055733.1	0	0	0	0	0	0	0	0	0	0	0	0	0	0	0	0	0	0	0	0	0	0	0	0	0	0	0	0	0	0	0	0	0	0	0	0
AC055866.1	0	0	0	0	0	0	0	0	0	0	0	0	0	0	0	0	0	0	0	0	0	0	0	0	0	0	0	0	0	0	0	0	0	0	0	0
AC055876.1	0	0	0	0	0	0	0	0	0	0	0	0	0	0	0	0	0	0	0	0	0	2	0	0	0	0	0	0	0	0	0	0	0	0	0	0
AC060834.2	0	0	0	1	0	1	0	3	1	0	0	0	0	0	0	0	0	1	0	0	0	0	0	0	0	0	0	0	0	0	0	0	0	0	0	2
AC062016.1	0	0	0	0	0	0	0	0	0	0	0	0	0	0	0	0	0	0	0	0	0	0	0	0	0	0	0	0	0	0	0	0	0	0	0	0
AC062016.2	0	0	0	0	0	0	0	0	0	0	0	0	0	0	0	0	0	0	0	0	0	0	0	0	0	0	0	0	0	0	0	0	0	0	0	0
AC062016.3	0	0	0	0	0	0	0	0	0	0	0	0	0	0	0	0	0	0	0	0	0	0	0	0	0	0	0	0	0	0	0	0	0	0	0	0
AC062022.1	0	0	0	0	0	0	0	0	0	0	0	0	0	0	0	0	0	0	0	0	0	0	0	0	0	0	0	0	0	0	0	0	0	0	0	0
AC063956.1	0	0	0	0	0	0	0	0	0	0	0	0	0	0	0	0	0	0	0	0	0	0	0	0	0	0	0	0	0	0	0	0	0	0	0	0
AC063956.2	0	0	0	0	0	0	0	0	0	0	0	0	0	0	0	0	0	0	0	0	0	0	0	0	0	0	0	0	0	0	0	0	0	0	0	0
AC063976.1	0	0	0	0	0	0	0	0	0	0	0	0	0	0	0	0	0	0	0	0	0	0	0	0	0	0	0	0	0	0	0	0	0	0	0	0
AC063976.2	0	0	0	0	0	0	0	0	0	0	0	0	0	0	0	0	0	0	0	0	0	0	0	0	0	0	0	0	0	0	0	0	0	0	0	0
AC063976.7	12	5	6	1	0	1	10	1	2	5	5	6	3	10	15	4	7	5	4	9	3	1	2	5	9	6	3	2	10	1	5	3	12	17	4	7
AC063979.1	0	0	0	0	0	0	0	0	0	0	0	0	0	0	0	0	0	0	0	0	0	0	0	0	0	0	0	0	0	0	0	0	0	0	0	0
AC064836.3	1	1	0	0	1	1	0	0	0	1	0	4	2	1	3	0	1	1	4	3	1	1	1	1	1	1	0	2	1	1	3	0	7	1	1	0
AC064850.4	2	0	0	0	0	3	1	2	0	1	2	1	1	0	0	0	1	1	2	4	0	1	0	1	2	0	0	1	0	2	4	1	2	0	0	0
AC064853.3	0	0	0	0	0	0	0	0	0	0	0	0	0	0	0	0	1	0	0	0	0	0	0	0	0	0	0	0	0	0	0	0	0	0	0	1
AC066615.1	0	0	0	0	0	0	7	0	0	0	0	0	0	0	0	0	0	0	0	0	0	0	0	0	0	0	0	0	0	1	0	0	0	0	0	0
AC066692.3	0	0	0	0	0	0	0	0	0	0	0	0	0	1	0	0	0	0	0	0	0	0	0	0	0	0	0	0	0	0	0	0	0	0	0	0
AC067940.1	1	0	0	0	1	0	0	0	0	0	0	0	0	0	0	1	0	0	0	0	0	0	0	0	0	0	0	0	0	0	0	0	0	1	0	0
AC067945.3	0	0	1	0	0	0	1	1	1	0	0	2	0	1	0	0	2	2	0	0	1	3	2	2	0	5	1	1	1	0	1	1	0	3	0	0
AC068042.1	0	0	0	0	0	0	0	0	0	0	0	0	0	0	0	0	0	0	0	0	0	0	0	0	0	0	0	0	0	0	0	0	0	0	0	0
AC068044.1	1	0	0	0	0	0	1	0	0	0	0	0	0	0	0	0	0	0	0	0	1	0	0	0	0	0	0	0	2	1	0	0	0	0	0	0
AC068134.10	12	10	6	13	10	6	14	15	7	12	11	6	11	14	14	16	12	11	15	20	9	0	7	12	28	5	19	6	11	9	35	10	7	11	12	12
AC068135.1	0	0	0	0	0	0	0	0	0	0	0	0	0	0	0	0	0	0	0	0	0	0	0	0	0	0	0	0	0	0	0	0	0	0	0	0
AC068137.13	2	3	1	0	2	1	1	0	0	1	3	4	0	2	4	1	0	1	2	0	1	0	0	4	3	1	0	1	3	2	5	2	0	1	0	0
AC068279.3	429	201	121	46	170	137	374	159	179	102	221	225	114	259	267	130	144	287	211	348	175	94	204	260	405	124	459	166	407	188	758	147	445	214	288	19
AC068287.1	0	0	0	0	0	0	0	0	0	0	0	0	0	0	0	0	0	0	0	0	0	0	0	0	0	0	0	0	0	0	0	0	0	0	0	0
AC068491.3	0	0	0	0	0	0	0	0	0	0	0	0	0	0	0	0	0	0	0	0	0	0	0	1	1	0	0	0	0	1	0	0	0	0	0	1
AC068522.4	0	3	0	1	1	0	0	0	1	0	1	1	1	3	0	1	0	0	1	0	1	0	2	0	1	0	1	0	0	0	0	0	0	0	0	0
AC068533.7	14	64	21	12	58	37	64	15	17	57	49	27	13	81	11	12	79	42	31	34	12	10	34	71	116	3	55	38	39	60	88	55	31	59	84	10
AC068538.2	0	0	0	0	0	0	0	0	0	0	0	0	0	0	0	0	1	0	0	1	0	0	0	0	0	0	1	0	0	0	0	0	0	0	0	0
AC068657.2	1	0	0	0	1	1	0	0	0	1	0	1	0	1	0	0	1	0	0	0	0	1	0	0	0	0	0	0	0	0	0	0	1	0	1	0
AC068724.1	0	1	0	0	1	0	0	0	1	0	0	0	0	0	0	0	0	0	0	1	0	0	1	1	1	0	0	2	0	0	0	0	0	0	0	0
AC068831.11	0	0	0	2	0	0	0	0	0	0	1	0	0	0	0	0	0	0	0	0	0	0	0	0	0	1	0	0	0	0	0	0	1	0	1	0
AC068831.12	0	0	0	0	0	0	0	0	0	0	0	0	1	0	0	1	0	0	0	0	0	0	0	0	0	0	0	0	0	0	0	0	0	0	0	0
AC068831.17	1	0	0	0	0	0	0	0	0	0	1	2	0	0	2	0	0	0	0	0	0	0	0	0	1	2	0	2	0	1	0	0	0	0	0	0
AC069063.1	0	0	0	1	0	0	1	0	0	0	0	0	0	0	0	1	0	0	0	0	0	0	0	0	0	0	0	0	0	0	0	0	0	0	0	0
AC069063.2	0	0	0	0	0	0	0	0	0	0	0	0	0	1	1	0	0	1	0	0	0	0	0	0	0	0	1	0	0	0	1	0	0	0	1	0
AC069154.4	0	0	1	0	0	0	0	2	1	0	1	0	0	0	0	1	2	0	1	0	0	0	1	1	1	2	1	0	0	1	0	1	0	0	0	0
AC069157.1	0	0	0	0	0	0	0	0	0	0	0	0	0	0	0	0	0	0	0	0	0	0	0	0	0	0	0	0	0	0	0	0	0	0	0	0
AC069213.4	0	0	0	0	0	1	0	0	0	0	0	0	0	0	0	0	0	0	0	0	0	0	0	0	0	0	0	0	0	0	1	0	0	0	0	0
AC069257.6	0	0	0	0	0	2	3	1	0	0	1	1	0	1	0	0	1	2	0	5	1	0	0	1	2	0	1	0	2	1	2	0	1	0	0	0
AC069282.6	25	27	28	14	44	12	54	13	22	30	24	17	8	55	29	17	33	26	15	40	28	18	23	22	81	26	45	21	32	33	37	26	38	29	14	18
AC069368.3	63	62	34	77	5	104	35	117	53	90	72	15	25	77	67	94	111	98	126	155	30	72	8	103	73	76	60	101	172	89	83	55	81	38	52	370
AC069499.1	0	0	0	0	0	0	0	0	0	0	0	0	0	0	0	0	0	0	0	0	0	0	0	0	0	0	0	0	0	0	0	0	0	0	0	0
AC069513.1	737	394	393	56	262	1302	336	487	238	130	343	250	166	1224	480	313	665	719	557	20	426	303	51	1891	77	329	6	11	157	256	168	670	59	809	980	7
AC069542.1	0	2	0	0	2	0	0	0	0	1	0	0	0	1	1	0	0	0	1	0	1	0	0	0	0	0	0	0	0	1	0	0	0	0	0	0
AC072052.7	1	2	0	1	3	1	5	1	1	1	3	1	2	3	5	0	3	1	3	2	5	2	2	3	8	1	4	0	1	1	10	1	1	0	1	0
AC072061.2	0	0	0	0	0	0	0	0	0	0	0	0	0	0	0	0	0	0	0	0	0	0	0	0	0	0	0	0	0	0	0	0	0	0	0	0
AC073052.1	1	4	0	0	2	1	5	1	0	0	1	2	0	0	0	1	3	2	0	4	2	1	3	2	4	1	3	4	1	2	3	1	4	3	4	1
AC073055.2	1	4	1	2	1	1	1	3	2	5	5	2	1	0	3	2	1	0	0	0	0	1	0	7	2	2	4	6	5	5	1	2	1	2	2	1
AC073063.10	2	4	2	6	7	2	9	8	4	2	4	8	4	6	10	6	3	4	3	2	5	2	5	5	14	2	4	1	4	4	6	1	14	4	1	2
AC073065.3	10	13	3	3	16	9	11	10	12	1	2	9	0	16	3	6	7	14	2	6	12	5	4	10	7	2	9	11	8	6	5	10	16	7	8	8
AC073069.2	1	1	0	0	0	0	0	1	1	0	1	0	0	0	2	0	0	0	1	1	0	0	0	0	0	0	0	0	0	0	0	0	0	0	0	0
AC073072.1	0	0	0	0	0	0	1	0	0	0	0	0	0	0	2	0	0	0	0	1	0	0	0	0	2	0	0	0	0	0	0	0	2	0	1	0
AC073072.6	0	0	0	0	0	0	2	0	0	0	0	0	0	0	0	0	0	0	0	0	0	0	0	0	0	1	0	0	0	0	0	0	0	0	0	1
AC073072.7	0	5	1	1	4	0	1	1	0	1	2	3	0	0	0	0	0	2	0	1	1	1	0	1	0	2	3	0	1	1	0	0	0	2	0	0
AC073091.2	2	0	0	0	0	0	0	0	0	0	0	0	0	0	1	0	0	0	0	0	0	0	0	0	0	0	0	0	0	0	0	0	0	0	0	0
AC073109.2	0	0	0	0	0	0	0	0	1	0	1	0	0	0	0	0	0	1	0	0	1	1	0	0	0	0	0	1	0	2	1	0	0	1	0	1
AC073130.2	0	0	0	0	0	0	0	0	0	0	0	0	0	0	0	0	0	0	0	0	0	0	0	0	0	0	0	0	0	0	0	0	0	0	0	0
AC073135.2	0	0	0	0	1	0	0	0	0	0	0	0	0	0	0	0	0	1	0	0	0	0	0	0	1	0	0	0	0	0	0	0	0	0	0	0
AC073135.3	0	0	0	0	0	0	0	0	0	0	0	0	0	0	0	0	1	0	0	0	0	0	0	0	0	0	0	0	0	0	0	0	0	0	0	0
AC073135.4	0	0	0	0	0	0	0	0	0	0	0	0	0	0	1	0	0	0	0	0	0	1	0	0	0	0	1	0	0	0	0	0	0	0	0	0
AC073135.7	0	0	0	0	0	0	0	0	0	0	0	0	0	0	0	0	0	0	0	0	0	0	0	0	0	0	0	0	0	0	0	0	0	0	0	0
AC073135.8	0	0	0	0	1	0	0	0	0	0	0	0	0	0	0	0	0	0	0	0	0	0	0	0	0	0	0	1	0	0	0	0	0	0	1	0
AC073143.1	0	0	0	0	0	0	0	0	0	0	0	0	0	0	0	0	0	0	0	0	0	0	0	0	0	0	0	0	0	0	0	0	0	0	0	0
AC073150.6	0	0	0	0	1	0	0	0	0	0	1	0	0	1	0	0	0	1	2	3	0	0	0	0	3	0	0	0	0	0	1	0	1	1	0	0
AC073264.10	1	2	0	0	1	1	2	1	0	0	2	0	0	1	0	1	2	2	0	0	1	0	1	1	1	2	1	0	2	1	3	2	2	1	2	1
AC073264.6	0	0	0	0	0	0	0	0	0	0	0	0	0	0	0	0	0	0	0	0	0	0	0	0	0	0	0	0	0	0	0	0	0	0	0	0
AC073310.4	0	0	0	0	0	0	0	1	0	0	0	0	0	1	0	0	0	0	0	0	0	0	0	1	0	0	0	0	0	0	0	0	0	0	0	0
AC073325.2	0	2	0	0	0	1	1	1	2	2	1	2	3	1	4	2	3	3	1	1	4	1	1	1	2	0	2	0	3	2	1	0	1	1	1	0
AC073333.1	78	25	27	14	39	16	83	56	49	14	36	58	42	59	73	58	60	68	38	17	22	18	23	33	63	9	42	26	25	12	32	26	25	18	68	11
AC073387.2	0	0	0	0	0	0	0	0	0	0	0	0	0	0	0	0	0	0	0	0	0	0	0	0	0	0	0	0	0	0	0	0	0	0	0	0
AC073410.1	0	4	0	0	0	0	0	0	2	1	0	1	1	2	2	0	1	0	1	5	1	0	0	2	2	0	1	2	2	0	3	1	1	2	1	1
AC073415.2	4	4	1	1	4	3	7	5	4	6	2	2	1	1	1	3	3	4	3	3	1	2	6	2	6	4	1	8	10	0	9	4	2	7	1	1
AC073464.11	0	0	0	0	0	0	0	0	0	0	0	0	0	0	0	0	0	0	0	0	0	0	0	0	0	0	0	0	0	0	0	0	0	0	0	0
AC073464.4	1	1	0	0	0	0	0	0	0	0	0	0	0	1	0	0	0	0	0	0	0	0	0	0	0	0	0	0	0	0	0	0	0	0	0	0
AC073464.6	0	0	0	0	0	0	0	0	0	0	0	0	0	0	0	0	0	0	0	0	0	0	0	0	0	0	0	0	0	0	0	0	0	0	0	0
AC073464.7	4	4	6	4	5	0	1	2	3	8	1	0	1	15	11	8	10	1	2	2	7	3	1	4	0	0	0	0	0	0	1	5	0	0	9	0
AC073465.1	0	0	0	0	0	0	1	0	0	0	1	0	0	1	0	0	0	0	0	0	0	0	0	0	0	0	0	0	0	0	0	0	0	0	1	0
AC073465.2	1	0	0	0	1	1	1	0	0	0	0	0	0	0	0	0	1	1	1	0	2	0	1	1	0	0	0	0	2	0	0	0	0	0	0	0
AC073465.3	0	3	1	0	0	0	2	0	0	0	0	0	1	1	0	1	2	0	0	3	1	0	0	0	3	0	0	3	2	1	4	0	4	5	1	1
AC073476.1	0	0	0	0	1	0	0	0	0	0	0	0	0	0	0	0	1	0	0	0	0	0	0	1	1	0	0	0	0	0	0	0	0	0	0	0
AC073551.1	7	3	3	0	5	4	1	4	3	1	2	0	1	2	3	5	1	1	2	2	6	1	6	3	4	4	1	0	3	1	2	1	3	3	1	1
AC073610.5	0	0	0	0	0	0	0	0	0	0	0	2	0	1	0	0	0	0	0	0	0	0	0	0	0	1	0	0	1	0	0	0	0	1	0	0
AC073621.2	0	0	0	0	0	0	2	0	0	0	0	1	0	0	1	0	0	0	1	2	1	0	0	0	1	0	1	0	1	0	0	0	3	2	0	2
AC073657.1	1	0	2	1	2	0	3	3	0	0	2	3	0	4	1	0	0	1	3	1	0	1	0	4	5	1	2	1	1	2	1	0	2	0	1	2
AC073850.6	0	2	0	1	1	1	0	0	0	0	1	0	0	6	1	1	1	0	0	0	0	0	0	1	0	0	0	0	2	0	0	0	0	0	3	2
AC073869.2	1	0	0	0	0	2	2	1	0	0	0	0	0	1	0	0	0	1	1	0	1	0	0	0	1	0	0	0	0	0	0	0	0	0	0	0
AC073900.4	3	0	2	4	0	1	5	4	5	3	2	1	1	6	7	5	0	5	3	6	2	0	3	2	3	8	3	2	5	2	6	4	3	1	4	1
AC073987.2	0	0	0	0	0	0	0	0	0	0	0	0	0	0	0	0	0	0	0	0	0	0	0	0	0	0	0	0	0	0	0	0	0	0	0	0
AC074019.2	3	4	0	0	0	0	2	0	0	0	1	1	0	0	1	0	0	0	0	0	2	1	1	5	5	1	0	0	1	0	1	0	0	3	4	2
AC074033.1	0	0	0	0	0	0	1	0	0	0	0	1	0	0	0	0	0	0	0	0	0	0	0	0	0	0	0	0	0	0	0	0	0	0	0	0
AC074117.13	0	2	0	0	0	0	1	0	0	0	0	0	2	1	1	0	0	0	0	0	1	0	0	0	3	1	0	2	0	1	0	0	0	1	0	0
AC074121.4	0	0	0	0	0	0	0	0	0	0	1	0	0	0	0	0	0	0	0	0	0	0	0	0	1	0	0	0	0	0	1	0	0	2	0	0
AC074141.1	41	12	0	0	17	10	16	6	10	8	6	18	8	10	53	9	23	20	14	13	0	9	3	30	42	8	0	5	33	6	67	18	30	21	22	14
AC074141.3	26	10	6	5	13	11	18	20	11	7	14	14	4	23	15	10	6	21	36	7	13	8	8	20	24	12	17	17	10	13	15	8	10	14	14	10
AC074290.1	0	0	0	0	0	0	0	0	0	0	0	0	0	1	0	0	0	0	0	0	0	0	0	0	1	0	0	1	0	0	0	0	0	0	0	0
AC074338.4	0	0	0	0	3	0	0	0	0	1	1	1	0	1	0	0	0	0	0	0	0	0	0	0	0	0	0	0	0	0	1	2	0	0	0	0
AC074338.5	0	0	0	0	0	0	0	0	0	0	0	0	0	0	0	0	0	0	0	0	0	0	0	0	0	0	1	0	0	0	0	0	0	0	0	0
AC074367.1	0	0	0	0	0	0	0	0	0	0	0	0	0	0	1	0	0	0	0	0	0	0	0	0	1	0	0	0	0	0	1	0	1	0	0	0
AC074375.1	0	0	0	0	0	0	0	0	0	0	0	0	0	0	0	0	0	0	0	0	1	0	0	0	0	0	0	0	0	0	0	0	0	0	0	0
AC078899.1	0	2	2	0	1	2	3	1	1	2	3	0	0	1	1	1	2	3	2	1	1	0	0	2	1	2	1	0	2	5	1	4	0	1	1	1
AC078899.3	1	0	0	0	0	0	0	0	0	0	0	0	0	0	0	0	0	0	0	0	0	0	0	0	0	0	0	0	0	0	0	0	0	1	0	0
AC078899.4	0	0	0	0	0	0	0	0	0	0	0	0	0	0	0	0	0	0	0	0	0	0	0	0	1	0	0	0	0	0	0	0	0	0	0	0
AC078974.2	0	0	0	0	0	0	0	0	0	0	0	0	0	0	0	0	0	0	0	0	0	0	0	0	0	0	0	0	0	0	0	0	0	0	0	0
AC079112.1	0	0	0	0	0	0	0	0	0	0	0	0	0	0	0	0	0	0	0	0	0	0	0	0	0	0	0	0	0	0	0	0	0	0	0	0
AC079150.2	0	0	0	0	0	0	0	0	0	0	0	0	0	0	0	0	0	0	0	0	0	0	0	0	0	0	0	0	0	0	0	0	0	0	0	0
AC079199.2	0	1	0	0	0	0	1	0	0	0	0	0	0	2	0	0	0	2	0	1	0	0	0	1	0	0	0	0	0	0	0	1	0	0	0	0
AC079248.1	0	1	0	1	0	0	0	0	0	0	0	0	0	3	0	0	0	2	1	0	0	1	1	1	0	0	0	0	0	0	0	0	0	1	0	1
AC079250.1	3	7	4	1	7	4	3	3	3	3	8	5	4	5	5	4	3	6	9	3	3	3	3	7	9	10	3	4	2	5	6	2	6	5	3	5
AC079305.5	0	0	0	0	0	0	0	0	0	0	0	1	0	0	0	0	0	0	1	0	0	1	0	0	0	0	0	0	0	0	0	0	0	0	0	0
AC079325.5	0	0	0	0	0	0	0	0	0	0	0	0	0	0	0	0	0	0	0	0	0	0	0	0	0	0	0	0	0	0	0	0	0	0	0	0
AC079325.6	1	7	0	1	3	0	0	1	1	1	0	0	0	10	2	1	0	6	5	0	1	1	1	5	0	11	2	2	1	1	1	5	3	3	0	15
AC079354.6	0	0	0	0	2	2	1	1	0	0	0	0	0	1	0	0	2	1	0	0	0	0	1	0	3	0	0	0	0	0	2	0	0	0	0	0
AC079355.1	1	0	0	0	1	0	0	0	0	0	0	0	0	0	0	0	0	0	0	1	0	0	0	1	0	0	0	0	0	0	0	0	0	0	0	0
AC079395.1	0	0	0	0	0	0	0	0	0	0	0	0	0	0	0	0	0	0	0	0	0	0	0	0	0	0	0	0	0	0	0	0	0	0	0	0
AC079448.1	0	0	0	0	0	0	0	0	0	0	0	0	0	0	1	0	0	0	0	0	0	0	0	0	1	0	0	0	0	0	0	0	0	0	0	0
AC079741.2	0	0	0	0	2	0	0	0	0	0	0	0	0	0	1	0	0	0	0	0	0	0	0	0	1	0	0	0	0	0	0	0	0	0	0	0
AC079753.4	9	14	9	12	24	7	6	7	0	5	5	5	3	19	6	11	5	9	14	14	29	7	21	13	6	3	13	10	9	5	6	4	9	9	19	10
AC079753.5	1	0	0	0	0	0	0	0	0	1	0	0	0	0	4	2	0	0	0	1	0	0	0	0	0	0	0	0	0	0	0	0	2	1	0	0
AC079767.3	0	0	1	1	0	0	0	0	1	0	0	0	0	1	0	0	0	0	0	0	0	0	1	0	0	0	0	0	0	0	0	0	0	1	0	0
AC079776.2	6	1	0	1	2	1	3	0	2	1	2	0	0	2	2	1	0	3	0	0	1	0	0	1	1	0	0	0	0	0	0	1	0	1	0	2
AC079776.4	0	0	1	0	0	1	0	0	0	0	0	1	1	1	1	0	0	1	0	0	0	1	1	0	0	0	0	0	0	0	1	0	1	0	1	0
AC079776.6	0	0	0	0	0	0	0	0	0	0	0	0	0	0	0	0	0	0	0	0	0	0	0	0	0	0	0	0	0	0	0	0	0	0	0	0
AC079780.3	0	0	0	0	1	0	0	0	0	0	0	0	0	0	0	0	0	0	0	0	0	0	0	0	0	0	0	0	0	0	0	0	0	0	0	1
AC079781.5	0	0	0	0	0	0	0	0	0	0	0	0	0	0	0	0	0	0	0	0	0	0	0	0	0	0	0	0	0	0	0	0	0	0	1	0
AC079781.7	3	0	2	0	0	0	1	1	0	0	1	1	0	1	0	1	0	0	1	0	0	0	0	0	1	0	0	2	0	2	0	0	2	0	0	0
AC079781.8	0	0	0	0	2	0	0	1	0	0	0	0	0	0	1	0	1	0	1	0	0	0	0	0	1	0	0	0	2	0	0	0	0	0	0	0
AC079807.1	0	0	0	0	0	0	0	0	1	0	1	0	0	0	0	0	0	2	0	0	0	0	0	1	1	0	0	1	0	1	3	0	1	1	0	1
AC079807.3	1	1	0	0	0	1	0	1	0	1	1	0	1	0	1	0	0	0	0	0	1	0	1	0	1	2	0	0	0	1	0	0	1	1	0	0
AC079809.2	0	0	0	0	0	0	0	0	0	0	0	0	0	0	0	0	0	1	1	0	1	0	0	0	1	0	0	0	0	0	0	0	2	0	0	2
AC079834.1	0	0	1	1	1	3	2	1	2	0	1	2	0	2	0	2	0	1	1	3	2	0	2	4	0	0	2	0	2	2	6	1	0	1	1	2
AC079907.1	0	0	0	0	0	0	0	0	0	0	0	0	0	0	0	0	0	0	0	0	0	0	0	0	0	0	0	0	0	0	0	0	0	0	0	0
AC079922.2	1	0	0	1	0	1	1	1	0	2	0	0	0	3	0	0	0	0	1	2	2	0	0	2	4	1	0	3	1	1	1	0	1	0	0	0
AC079987.2	0	0	0	0	0	0	0	0	0	0	0	0	0	0	0	0	0	0	1	0	0	0	0	0	1	0	0	0	0	0	0	0	0	0	0	0
AC080002.1	0	0	0	0	0	1	0	0	0	0	0	0	0	0	0	0	0	0	0	0	0	0	0	0	0	0	0	0	0	0	0	0	0	0	0	0
AC080125.1	0	0	0	0	0	0	0	0	0	0	0	0	0	1	0	0	0	1	0	0	0	0	0	0	1	0	0	0	0	0	0	0	0	0	0	0
AC083760.1	0	0	0	0	0	0	0	0	0	0	0	0	0	0	0	0	0	0	0	0	0	0	0	0	0	0	0	0	0	0	0	0	0	0	0	0
AC083822.2	0	0	1	0	0	0	0	0	0	0	0	0	0	0	0	0	0	0	0	0	0	1	0	0	0	0	0	0	0	0	0	0	0	0	0	1
AC083855.5	0	0	0	0	0	0	0	0	0	0	0	0	0	0	1	0	0	0	1	0	0	0	0	0	0	0	0	0	0	0	0	0	0	0	0	0
AC083862.6	0	2	0	0	0	0	0	0	0	1	0	0	0	0	1	0	0	0	0	0	1	0	0	1	1	1	2	0	0	2	0	0	0	1	0	0
AC083863.5	1	0	0	0	1	0	0	0	1	0	0	0	0	0	0	1	0	1	0	1	0	0	0	0	0	1	0	0	0	0	0	1	0	1	0	0
AC083873.4	0	0	1	0	0	1	3	0	1	1	0	0	1	6	1	0	2	3	2	1	1	1	0	1	2	2	0	3	1	2	1	2	1	6	2	2
AC083875.2	0	0	0	0	0	0	0	0	0	0	0	0	0	0	0	0	0	0	0	0	0	0	0	0	0	0	1	0	0	0	0	0	0	0	1	0
AC083899.1	3	2	4	1	1	1	4	0	0	3	0	2	0	2	4	2	3	3	1	4	1	4	2	3	2	1	5	0	3	0	4	1	3	5	3	3
AC083899.3	42	23	19	29	81	23	39	41	35	17	23	95	6	56	31	31	23	33	50	94	88	33	90	40	158	126	59	46	89	77	87	31	71	80	25	32
AC083939.1	0	0	0	0	0	0	0	0	0	0	0	0	0	0	0	0	0	0	0	0	0	0	0	0	0	0	0	0	0	0	0	0	0	0	0	0
AC084121.14	1	0	0	0	0	0	0	0	0	0	0	0	0	0	0	0	0	0	0	0	0	0	0	0	0	0	0	0	0	0	0	0	0	0	0	0
AC084121.17	0	0	0	0	0	1	1	1	1	0	1	0	0	0	0	0	0	0	0	0	0	0	0	0	0	0	0	0	0	0	0	0	0	0	1	0
AC084219.2	57	49	0	21	0	54	89	40	23	5	39	0	20	59	54	45	42	46	26	34	20	8	23	58	97	11	9	25	66	21	63	59	31	42	30	22
AC084290.2	0	0	0	0	0	0	1	0	0	0	0	0	0	0	0	0	0	0	0	0	0	0	0	0	0	0	0	0	0	0	1	0	0	0	1	0
AC087163.2	5	4	4	3	4	5	8	2	1	4	6	3	1	5	8	3	4	4	2	5	1	1	3	11	8	0	5	5	3	1	7	6	5	6	3	6
AC087163.3	0	0	0	0	0	0	1	0	0	0	0	0	0	1	0	1	0	1	1	0	0	0	0	0	0	0	0	0	1	0	0	0	0	0	0	0
AC087350.1	3	0	1	2	1	0	1	2	0	2	0	1	4	2	2	1	0	2	3	2	0	1	0	0	1	0	2	0	2	0	1	0	2	1	1	3
AC087392.1	0	0	0	0	0	0	0	0	0	0	0	0	0	0	0	0	0	0	0	0	0	0	0	0	0	0	0	0	0	0	0	0	0	0	0	0
AC087499.4	0	0	0	0	0	0	0	0	0	0	0	0	0	1	0	0	0	0	0	1	0	0	0	0	1	0	0	0	0	0	0	0	0	0	0	0
AC087499.5	0	0	0	1	0	1	0	0	0	0	1	0	0	0	0	0	0	0	0	0	0	0	0	1	0	0	0	0	0	0	0	0	0	0	0	0
AC087499.7	0	0	0	0	0	0	1	1	0	0	0	0	0	0	0	0	0	0	0	0	1	0	0	0	0	0	0	0	0	0	1	0	0	0	0	0
AC087499.8	0	0	0	0	0	0	0	0	0	0	0	0	0	0	0	0	0	0	0	0	0	0	0	0	0	0	0	0	0	0	0	0	0	0	0	0
AC087499.9	0	0	0	0	0	0	0	0	0	0	0	0	0	0	0	0	0	0	0	0	0	0	0	0	0	0	0	0	0	0	0	0	0	0	0	0
AC087650.1	0	0	0	0	0	0	4	0	0	0	2	1	0	1	1	2	5	0	2	3	0	0	2	3	2	3	0	0	3	2	4	0	2	0	1	1
AC087651.1	0	0	0	0	0	0	0	0	0	0	0	1	0	0	0	0	0	0	0	0	0	0	0	0	0	0	0	0	0	0	0	0	0	0	0	0
AC087651.2	0	0	0	0	0	0	0	0	0	0	0	0	0	0	0	0	0	0	0	0	0	0	0	0	0	0	0	0	0	0	0	0	0	0	0	0
AC087762.1	0	0	0	0	0	0	0	0	0	0	0	0	0	0	1	0	0	0	0	2	0	0	0	0	0	0	0	0	0	0	0	0	0	0	0	0
AC090018.1	0	0	0	0	0	0	0	0	0	0	0	0	0	0	0	0	0	0	0	0	1	0	0	0	0	0	0	0	0	0	0	0	0	0	0	2
AC090094.1	953	747	351	382	211	674	1342	830	903	513	830	380	559	912	1137	684	904	1262	2503	851	298	461	118	1140	1470	1826	1471	1156	1225	1108	1888	700	1379	2626	1128	1300
AC090154.1	2	1	0	0	0	3	0	1	0	0	0	0	1	0	0	0	1	0	0	0	0	0	1	1	0	1	0	0	0	1	1	0	0	2	1	1
AC090283.3	0	0	0	5	0	0	1	0	0	0	0	0	0	0	0	0	0	0	0	0	0	0	0	0	0	0	0	0	0	0	0	0	0	0	0	1
AC090286.2	0	1	1	0	1	2	0	2	1	0	0	1	1	2	1	0	0	2	0	1	0	2	0	0	1	2	1	0	1	3	1	0	2	1	2	1
AC090453.1	0	0	0	0	0	0	0	0	0	0	0	0	0	0	0	0	0	0	0	0	0	0	0	0	0	0	0	0	0	0	0	0	0	0	0	0
AC090498.1	78	81	36	20	62	29	88	33	36	23	27	40	29	119	119	38	85	107	115	58	56	31	36	80	145	49	54	15	35	48	111	79	71	77	46	44
AC090505.5	0	2	6	1	1	1	5	3	4	1	3	4	1	1	3	3	4	8	5	2	1	2	0	0	3	3	4	0	3	0	2	3	0	6	0	0
AC090602.2	2	1	3	0	1	4	5	3	1	1	1	0	0	4	5	1	2	3	2	1	1	3	2	3	6	0	2	0	3	1	9	3	4	6	1	3
AC090625.1	0	0	0	0	0	0	0	0	0	0	0	0	0	0	0	0	0	0	0	0	0	0	0	0	0	0	0	0	0	0	0	0	0	1	0	0
AC090774.2	0	0	0	0	0	0	0	0	0	0	0	0	0	0	0	0	0	0	0	2	0	0	0	0	1	0	0	0	0	0	0	0	0	0	0	0
AC090804.1	1	3	0	1	8	1	6	4	2	2	1	4	1	6	1	3	2	1	4	1	4	2	3	5	5	3	1	2	7	1	9	5	2	4	1	3
AC090945.1	7	3	0	2	0	3	1	0	1	1	2	3	2	3	6	1	2	2	9	13	4	3	1	2	8	3	15	2	4	11	17	0	6	9	6	3
AC090954.5	1	3	0	0	0	1	1	0	0	1	0	1	1	1	0	1	3	0	2	1	1	0	0	0	6	0	2	0	1	2	0	0	4	2	0	0
AC090955.5	0	0	0	0	0	0	0	0	0	0	0	0	0	0	0	0	0	0	0	0	0	0	0	0	0	0	0	0	0	0	0	0	0	0	0	0
AC090958.1	0	0	0	0	0	0	7	0	0	0	0	0	0	0	0	0	0	0	0	0	0	0	0	0	0	0	0	0	0	0	0	8	0	0	0	0
AC090958.5	8	10	8	8	6	8	4	4	4	4	4	4	2	4	4	2	8	8	4	8	8	0	4	8	4	2	4	2	4	0	4	4	2	4	8	4
AC090960.1	0	0	0	0	0	0	0	0	0	0	0	0	0	0	0	0	0	0	0	0	0	0	0	0	0	0	0	0	0	0	0	0	0	0	0	0
AC091069.1	0	0	0	0	0	0	0	0	0	0	0	0	0	0	0	0	0	0	1	0	0	0	0	0	0	0	0	0	0	0	0	0	0	0	0	0
AC091180.1	0	0	0	0	0	1	0	0	0	0	2	0	0	0	0	0	1	1	2	2	0	0	0	0	2	0	1	0	0	0	1	0	2	1	1	0
AC091304.1	0	0	0	0	0	0	0	0	0	0	0	0	0	0	0	0	0	0	0	0	0	0	0	0	0	0	0	0	0	0	0	0	0	0	0	0
AC091492.2	1	0	0	0	0	1	0	1	0	1	0	0	0	0	0	0	0	1	0	0	0	0	0	0	0	0	0	0	0	1	0	0	0	0	0	0
AC091493.1	1	0	0	1	1	0	1	2	0	2	2	2	0	1	4	0	0	0	1	0	3	1	1	1	2	0	1	0	0	0	0	3	2	0	1	0
AC091633.2	3	3	1	1	2	3	1	0	0	2	1	1	1	2	4	1	0	3	6	4	1	0	0	6	2	4	3	1	3	6	3	1	1	5	4	4
AC091654.7	1	1	1	2	1	2	1	4	2	2	7	1	0	5	1	1	1	2	5	4	2	1	1	2	7	8	3	3	5	5	4	1	2	1	1	0
AC091813.2	0	0	0	0	0	0	0	0	0	0	0	0	0	0	0	0	0	0	0	0	0	0	0	0	0	0	0	0	0	0	0	0	0	0	0	0
AC092013.1	0	0	0	0	0	0	0	0	0	0	0	0	0	0	0	0	0	0	0	0	0	0	0	0	0	0	0	0	0	0	0	0	0	0	0	0
AC092066.6	0	0	0	0	1	0	0	1	1	0	0	0	0	1	0	0	1	0	1	0	0	0	0	0	0	0	0	0	1	1	0	0	0	0	1	0
AC092106.1	0	0	0	1	0	0	0	1	0	0	2	1	0	1	1	0	0	1	0	2	0	1	0	2	0	0	0	0	0	4	0	0	0	3	3	0
AC092106.2	0	0	0	0	0	0	0	0	0	2	0	0	0	1	0	0	0	0	0	0	0	0	0	0	0	0	1	0	1	1	0	0	0	0	0	0
AC092155.1	2	2	1	1	2	0	5	1	0	1	0	0	1	0	0	0	2	1	0	1	0	0	4	4	0	0	1	2	0	2	0	1	10	0	1	0
AC092159.1	0	0	0	0	0	0	0	0	0	0	0	0	0	0	0	0	0	0	0	0	0	0	0	0	0	0	0	0	0	0	1	0	2	0	1	0
AC092162.2	0	0	0	0	0	0	1	0	0	0	0	0	0	0	0	0	0	0	0	0	0	0	0	0	0	0	0	0	0	0	0	0	0	0	0	0
AC092170.1	0	0	0	0	0	0	0	0	0	0	0	0	0	0	0	0	0	0	0	0	0	0	0	0	0	0	0	0	0	0	0	0	0	0	0	0
AC092384.1	0	0	1	0	0	0	0	0	0	0	1	0	0	0	0	0	0	0	0	1	0	0	0	1	0	0	0	0	0	0	0	0	1	0	0	0
AC092421.1	0	2	0	0	0	0	0	0	0	0	0	0	0	0	0	0	0	0	0	0	0	0	0	0	0	0	0	0	1	0	0	0	0	0	0	0
AC092566.1	0	0	0	0	0	0	0	0	0	2	0	0	0	0	0	0	0	1	0	0	0	0	0	0	0	0	1	0	1	0	0	1	1	0	0	0
AC092568.1	0	0	0	0	0	0	0	0	0	0	1	0	0	0	0	0	0	0	0	0	0	0	0	0	0	0	0	0	0	0	0	0	0	0	0	0
AC092569.2	1	1	1	1	0	3	4	2	2	2	0	0	0	1	4	1	0	3	1	1	1	0	1	0	1	1	0	0	1	0	0	1	0	0	1	1
AC092570.1	0	0	0	0	0	0	0	0	0	0	1	0	0	0	0	0	0	0	0	0	0	0	0	0	0	0	0	0	0	0	0	0	0	0	0	0
AC092570.3	2	1	0	0	0	2	2	0	2	1	0	1	0	2	2	0	0	4	2	2	0	0	1	2	3	2	0	0	0	0	1	0	2	0	0	0
AC092570.4	0	0	0	0	0	0	0	0	0	0	0	0	0	0	0	0	0	0	0	0	0	0	0	0	0	0	0	0	0	0	0	0	0	0	0	0
AC092573.2	0	1	0	0	0	0	5	1	1	1	1	2	1	2	0	1	0	1	1	14	1	1	7	0	4	1	19	8	5	15	8	0	0	2	0	0
AC092578.1	0	0	0	0	0	0	0	0	0	0	0	0	0	0	0	0	0	0	0	0	0	0	0	0	0	0	0	0	0	0	1	0	0	0	0	0
AC092580.1	0	0	0	0	2	2	0	0	0	0	0	0	0	1	0	0	3	0	0	0	0	0	0	1	0	0	0	1	0	1	0	1	0	0	1	0
AC092580.2	0	0	0	0	0	0	0	0	0	0	0	0	0	0	0	0	2	0	0	0	0	0	0	1	0	0	0	0	0	0	0	0	0	0	0	0
AC092601.1	0	0	0	0	0	0	0	0	0	0	0	0	0	0	0	0	0	0	0	0	0	0	0	0	0	0	0	0	0	0	0	0	0	0	0	0
AC092610.12	2	0	0	1	0	1	0	3	1	0	0	3	1	2	0	0	2	3	1	1	1	0	1	0	6	1	0	1	1	3	3	1	1	0	0	2
AC092628.3	0	0	0	0	0	0	0	0	0	0	0	0	0	0	0	0	0	0	0	0	0	0	0	0	0	0	0	0	0	0	0	0	0	0	0	0
AC092638.1	0	0	1	0	0	0	0	0	0	0	0	0	0	0	0	0	0	0	0	0	0	0	0	1	0	0	0	0	0	0	0	0	0	0	0	0
AC092638.2	0	0	0	0	0	0	0	0	0	0	0	0	0	0	0	0	0	0	0	0	1	0	0	0	0	1	0	0	0	0	0	0	0	0	0	0
AC092641.2	0	2	0	0	0	0	0	1	0	0	1	0	0	1	0	0	0	0	3	0	1	0	0	0	0	1	2	1	0	0	1	2	0	1	1	0
AC092642.1	0	0	0	0	0	0	0	0	0	0	0	0	0	0	0	0	0	0	0	0	0	0	0	0	0	0	0	0	0	0	0	0	0	0	0	0
AC092646.1	0	0	0	0	0	0	0	0	0	0	0	0	0	0	0	0	0	0	0	0	0	0	0	0	0	0	0	0	0	0	0	0	0	0	0	0
AC092646.2	0	0	0	0	0	0	0	1	0	0	0	0	1	0	0	0	1	1	0	0	1	0	0	0	0	0	0	0	0	0	0	0	0	0	0	0
AC092651.1	0	6	0	1	10	8	0	4	0	0	0	0	4	0	0	1	6	0	0	1	0	0	25	0	0	0	0	0	0	0	1	0	0	0	7	4
AC092664.1	1	0	0	0	0	0	1	0	0	0	1	1	0	1	0	0	0	1	0	0	0	0	0	1	0	2	1	0	1	0	0	1	1	0	0	0
AC092718.1	0	3	0	0	0	2	2	1	4	0	0	0	0	0	0	2	2	0	0	0	1	0	0	1	0	0	0	0	0	0	0	0	0	0	0	0
AC092798.2	2	0	1	0	0	1	0	3	0	1	1	3	1	7	1	2	4	8	1	1	0	0	1	3	3	1	1	1	2	2	5	0	0	3	4	0
AC092835.2	9	7	0	9	5	4	13	4	11	4	4	3	3	15	13	5	9	7	8	5	4	2	9	11	5	4	5	16	1	3	17	10	27	14	6	14
AC092881.1	5	3	2	1	1	3	11	4	1	7	3	2	3	14	7	5	11	3	7	0	3	0	2	5	5	1	5	8	5	6	5	11	7	6	5	0
AC092933.3	1	0	1	1	1	2	1	1	2	2	2	1	1	3	6	2	4	1	0	4	0	0	1	2	4	1	2	0	1	2	2	0	4	1	1	0
AC092933.4	1	0	1	0	0	0	0	0	3	2	3	4	2	1	5	1	3	0	3	0	2	0	0	1	1	0	0	1	2	4	4	2	1	5	5	0
AC093063.2	1	0	0	0	0	0	0	0	0	0	0	1	0	0	0	0	0	0	0	0	0	1	2	0	0	0	0	0	1	0	0	0	0	0	0	0
AC093084.1	0	0	0	0	0	0	0	0	0	0	0	0	0	0	0	0	0	0	0	0	0	0	0	0	0	0	0	0	0	0	0	0	0	0	0	0
AC093106.4	0	1	0	0	0	0	1	0	1	0	0	0	0	1	0	0	0	1	0	0	0	1	1	1	1	1	0	0	0	0	2	1	1	1	2	1
AC093106.6	1	0	0	0	0	0	0	0	0	0	0	0	0	0	1	1	1	0	0	1	0	1	1	0	0	0	0	0	0	0	1	0	0	0	0	0
AC093107.7	0	2	1	1	1	2	0	1	1	1	1	0	0	5	1	1	0	5	5	4	3	1	2	4	2	1	1	1	0	3	3	0	0	3	2	1
AC093142.2	1	0	0	0	0	0	3	2	0	0	1	1	0	1	0	0	1	0	2	0	1	0	0	0	0	0	0	1	1	1	2	0	0	1	0	0
AC093162.3	0	0	0	0	1	1	0	1	0	0	1	0	0	1	0	0	0	0	0	1	0	0	0	0	0	0	0	0	0	0	0	0	0	0	0	0
AC093162.5	89	30	19	12	36	73	35	49	39	45	80	36	15	91	74	34	47	67	115	33	41	41	22	95	25	24	139	20	72	109	37	48	62	130	44	13
AC093166.1	1	0	0	0	0	0	0	0	0	0	0	0	0	1	0	0	0	0	0	1	0	0	1	0	0	0	0	0	0	0	0	0	0	0	0	0
AC093166.2	0	0	0	0	0	0	0	0	0	0	0	0	0	0	0	0	0	0	0	0	0	0	0	0	0	0	0	0	0	0	0	0	0	0	0	0
AC093166.3	1	0	0	0	0	0	0	0	0	0	0	0	0	0	0	0	0	0	0	0	0	0	0	0	0	0	0	0	0	0	0	0	0	0	0	0
AC093166.4	0	1	0	0	0	0	0	0	0	0	0	0	0	1	0	0	0	0	0	0	0	0	1	0	0	0	0	0	0	0	0	0	0	0	0	0
AC093616.4	8	2	22	9	19	15	36	16	8	45	30	32	2	28	18	10	29	18	189	10	38	9	77	24	98	83	61	44	124	35	58	14	95	59	27	87
AC093642.5	99	55	30	27	41	44	146	51	76	39	48	43	52	82	115	67	44	155	148	41	32	37	23	135	146	40	63	44	55	43	181	65	89	71	71	65
AC093698.1	2	1	0	0	0	0	2	0	0	1	0	0	1	1	2	1	4	1	2	1	1	0	1	5	3	1	0	0	3	1	2	1	4	1	2	1
AC093698.4	0	0	0	0	0	0	0	0	0	0	0	0	0	0	0	0	0	0	0	0	0	0	0	0	0	0	0	0	0	0	0	0	0	0	0	0
AC093716.1	0	0	0	0	0	0	0	0	0	0	0	0	0	1	1	0	0	0	0	0	0	0	0	0	0	0	0	0	0	0	0	0	0	0	0	0
AC093724.2	16	12	2	4	10	12	16	4	6	6	6	10	4	12	8	2	6	8	52	42	14	6	26	12	40	24	14	36	28	40	32	10	42	34	12	24
AC093787.1	0	0	0	1	0	0	0	0	0	0	0	0	0	0	0	0	0	0	0	0	0	0	0	0	0	0	0	0	0	0	0	0	0	0	0	0
AC093826.1	1	0	0	0	0	1	0	1	0	0	0	0	0	0	1	0	0	0	1	0	1	0	0	0	1	1	0	0	0	0	0	0	1	0	2	0
AC093838.4	350	317	127	245	410	170	289	275	178	167	208	257	111	215	202	171	335	227	444	430	301	170	402	238	638	275	527	257	347	248	396	127	417	253	314	274
AC093850.1	0	0	0	0	0	0	0	0	0	0	0	1	0	0	0	0	0	0	0	0	1	0	0	1	0	0	0	0	0	0	1	0	0	0	0	0
AC093899.3	0	0	0	0	0	0	3	1	0	0	1	0	0	0	0	0	0	0	0	0	0	0	0	0	0	0	1	0	0	0	0	0	0	0	0	0
AC094019.4	0	7	1	0	0	2	4	1	4	4	2	2	6	14	2	3	4	2	0	0	1	0	0	2	4	2	1	1	2	4	7	9	3	0	3	0
AC096553.5	0	0	0	0	0	0	0	0	0	0	0	0	0	0	0	0	0	0	0	0	0	0	0	0	0	0	0	0	0	0	0	0	0	0	0	0
AC096579.13	3	17	4	1	3	4	6	12	11	11	4	3	4	17	15	11	12	10	1	4	0	7	0	8	1	2	0	1	3	3	2	15	1	0	1	2
AC096582.8	0	1	0	0	0	0	0	0	0	0	0	0	0	0	0	0	0	0	0	0	0	0	0	0	0	0	0	0	0	0	0	0	1	0	0	0
AC096582.9	3	0	1	0	1	0	2	0	1	0	2	0	0	3	1	2	0	1	3	1	2	1	0	1	1	1	0	0	5	0	2	0	0	3	0	3
AC096649.1	0	0	0	0	0	0	0	0	0	0	0	0	0	0	0	0	0	0	0	0	0	0	0	0	0	0	0	0	0	0	0	0	0	0	0	0
AC096664.1	1	0	1	0	1	0	1	2	0	0	1	1	0	4	0	0	0	0	1	2	0	1	2	1	2	2	1	1	0	1	3	0	0	0	1	1
AC096664.2	0	0	0	0	1	0	0	0	0	0	0	0	0	0	0	0	0	0	0	0	0	0	0	0	0	0	0	0	0	2	0	0	0	0	0	0
AC096775.2	1	1	0	0	0	0	1	0	0	0	0	0	0	1	1	0	1	0	0	0	1	0	0	0	1	2	1	1	1	0	1	0	4	0	1	0
AC096921.2	0	0	0	0	1	2	2	0	1	0	0	1	0	0	0	0	0	0	2	0	0	0	0	0	0	0	0	0	0	0	1	0	1	2	0	1
AC096949.1	63	67	0	0	0	90	347	247	151	126	161	0	114	261	288	121	257	350	176	12	0	0	0	181	217	71	69	45	104	153	298	276	29	306	159	159
AC097359.2	0	1	0	0	0	1	2	0	0	1	2	0	0	2	0	0	0	0	0	0	0	0	0	1	2	0	0	0	0	0	0	0	1	1	0	0
AC097374.2	178	165	104	224	260	37	369	69	128	176	355	52	121	305	194	219	83	528	104	84	214	116	244	22	221	85	289	114	330	83	74	145	49	710	122	477
AC097463.1	0	0	0	0	0	0	0	0	0	0	0	0	0	0	0	0	0	0	0	0	0	0	0	0	1	1	0	0	0	0	0	0	0	0	0	0
AC097463.2	0	0	0	0	0	0	0	0	0	0	0	0	0	0	0	0	0	0	0	0	0	0	0	0	0	0	0	0	0	0	0	0	0	0	0	0
AC097499.2	0	0	0	0	0	0	0	0	0	0	0	0	0	0	0	0	0	0	0	0	0	0	0	0	0	0	0	0	0	0	0	0	0	0	0	0
AC097523.1	4	1	1	1	0	0	4	0	3	0	0	1	4	1	2	3	4	2	6	3	4	1	1	5	3	1	0	2	1	4	9	1	3	5	0	0
AC097523.3	1	0	0	0	0	0	0	0	0	0	0	0	0	0	0	0	0	1	0	1	0	0	0	1	0	0	0	0	0	1	0	0	1	2	0	0
AC097533.1	0	0	0	0	0	1	1	0	0	0	0	0	0	0	0	0	0	0	0	0	0	0	0	0	0	0	0	0	0	0	0	0	0	0	0	0
AC097711.1	0	0	0	0	0	0	0	1	0	0	0	0	0	0	0	0	0	0	1	0	0	0	0	0	0	2	1	0	0	0	1	0	0	0	0	0
AC097713.5	1	0	0	1	0	0	0	0	0	0	0	0	0	2	0	0	2	1	3	0	1	0	0	0	0	1	0	1	0	0	4	0	2	0	0	1
AC097721.1	1	0	0	0	1	0	0	1	1	0	0	0	0	0	0	0	0	0	0	0	0	0	0	0	0	0	3	0	0	1	0	0	1	0	0	0
AC098592.6	0	0	0	0	0	0	0	0	0	0	0	0	0	0	0	0	0	0	0	0	0	0	0	0	0	0	0	0	0	0	0	0	0	0	0	0
AC098592.7	0	0	0	0	0	0	0	0	0	0	0	0	0	0	0	0	0	0	0	0	0	0	0	0	0	0	0	0	0	0	0	0	0	0	0	0
AC098614.1	0	1	0	0	2	4	2	0	0	1	2	1	0	2	0	0	0	2	0	1	1	0	1	2	1	0	0	0	2	0	4	0	1	0	1	0
AC098614.2	51	48	25	35	26	45	73	48	52	44	46	32	19	56	48	28	59	34	64	49	52	27	15	72	55	27	31	24	62	15	34	43	74	18	60	107
AC098614.3	0	0	0	0	0	0	0	0	0	0	0	0	0	0	0	0	0	0	0	0	0	0	0	0	0	0	0	0	0	0	0	0	0	0	0	0
AC098784.1	0	0	0	0	0	0	0	0	0	0	0	0	0	0	0	0	0	0	0	0	0	0	0	0	0	0	0	0	0	0	0	0	0	0	0	0
AC098817.5	0	0	0	0	0	0	0	0	0	0	0	0	0	0	0	0	0	0	0	0	0	0	0	0	0	0	1	0	0	0	0	0	0	0	0	0
AC098824.6	0	0	0	0	0	0	2	2	2	0	0	1	0	1	0	0	1	2	3	2	1	0	0	0	2	0	1	0	1	1	2	0	1	0	0	2
AC098826.4	0	0	0	0	0	0	0	0	0	0	0	0	0	0	0	0	0	0	0	0	0	0	0	0	0	0	0	0	0	0	0	0	0	0	1	0
AC098826.5	0	1	3	0	2	1	5	6	2	0	2	9	0	3	7	0	1	2	6	31	6	2	7	2	1	1	15	3	16	32	1	0	3	18	1	0
AC098828.3	10	9	4	2	9	4	19	12	3	5	13	0	8	15	4	16	6	17	3	6	4	0	2	4	8	3	0	1	2	0	3	19	8	4	4	1
AC098831.4	5	0	0	1	1	4	0	0	0	1	0	0	0	1	1	0	3	0	2	0	0	0	0	6	0	1	0	2	0	3	0	0	0	0	3	0
AC099535.4	0	2	0	0	1	0	0	0	0	0	0	0	0	0	1	1	0	1	1	0	1	0	0	1	0	1	0	1	1	1	1	0	0	0	0	0
AC099799.1	0	0	0	0	0	0	0	0	0	0	0	0	0	0	0	0	0	0	0	0	0	0	0	0	0	0	0	0	0	0	0	0	0	0	0	0
AC100821.1	0	0	0	0	0	0	0	0	0	0	0	0	0	0	0	0	0	0	0	0	0	0	0	0	0	0	0	0	0	0	0	0	0	1	0	0
AC103563.2	0	14	7	0	2	1	9	5	0	35	20	0	0	16	3	0	7	0	1	0	0	3	0	1	1	2	0	0	10	0	1	11	7	1	1	0
AC103563.3	0	0	0	0	0	0	0	0	0	0	0	0	0	0	0	0	0	0	0	0	0	0	0	0	0	0	0	0	0	0	0	0	0	0	0	0
AC103563.4	0	0	0	0	1	2	2	0	1	1	1	1	0	0	0	2	2	0	2	1	1	1	1	2	1	2	0	8	1	1	0	0	1	1	0	1
AC103563.5	6	10	2	2	0	9	6	14	2	7	11	2	1	9	8	6	5	10	2	0	0	0	0	25	2	1	0	1	8	0	2	3	1	2	4	0
AC103563.6	0	0	0	0	0	0	0	0	0	0	0	0	0	0	0	0	0	0	0	0	0	0	0	0	0	0	0	0	0	0	0	0	0	0	0	0
AC103563.7	0	0	0	0	0	0	1	0	0	0	0	0	0	0	0	0	0	0	0	0	0	0	0	0	0	0	0	0	0	0	0	0	0	0	0	0
AC103564.6	2	0	1	0	0	1	1	0	1	1	0	1	0	0	1	0	0	0	0	1	0	0	1	1	0	0	0	0	0	0	1	0	0	0	0	0
AC104057.1	1	0	1	2	2	0	0	5	1	3	1	1	2	1	3	1	2	1	4	0	0	1	0	3	3	0	3	0	0	1	0	3	0	0	0	3
AC104058.1	0	0	0	0	0	1	0	0	0	1	1	0	0	2	0	0	0	0	0	0	0	0	0	1	1	0	0	0	0	0	2	2	0	0	0	0
AC104073.1	3	3	0	2	0	1	1	0	0	0	0	0	0	0	0	0	0	0	2	0	0	0	0	0	1	1	2	3	3	0	0	0	7	1	5	2
AC104076.2	1	0	0	0	0	2	0	2	3	0	0	0	0	0	1	0	0	0	0	0	0	1	0	2	2	0	1	2	1	4	4	1	0	1	1	1
AC104131.1	0	0	0	0	0	1	0	0	0	0	0	0	0	0	0	0	0	0	0	0	0	0	0	0	0	0	0	0	0	0	0	0	0	0	0	0
AC104297.1	2	0	1	0	0	1	2	0	2	0	1	2	0	3	0	0	1	1	0	0	1	2	0	1	5	1	0	0	1	3	0	0	1	0	2	0
AC104304.4	3	1	0	0	2	1	3	1	1	0	2	3	1	1	0	2	0	0	1	3	1	0	2	0	3	0	0	0	1	1	6	0	8	10	0	0
AC104306.1	1	1	1	1	0	1	0	4	0	0	1	1	1	3	2	0	1	2	1	0	1	1	1	1	3	1	2	0	1	1	4	1	2	1	1	1
AC104306.4	0	0	0	0	0	0	0	0	0	0	0	0	0	0	0	0	0	0	0	0	0	0	0	0	0	0	0	0	0	0	0	0	0	0	0	0
AC104308.2	3	0	0	1	1	0	0	1	0	0	1	0	1	1	1	3	0	2	0	2	1	0	0	1	2	0	2	1	0	1	5	1	2	1	1	1
AC104389.1	0	0	0	0	0	0	0	0	0	0	0	0	0	0	0	0	0	0	0	1	0	0	0	0	0	0	0	0	0	0	0	0	0	0	0	0
AC104389.2	0	0	0	0	0	0	0	0	0	0	0	0	0	0	0	0	0	0	0	0	0	0	0	0	0	0	0	0	0	0	0	0	0	0	0	0
AC104389.31	0	0	0	0	0	0	0	0	0	0	0	0	0	0	0	0	0	0	0	0	0	0	0	0	0	0	0	0	0	0	0	0	0	0	0	0
AC104389.32	0	0	0	0	0	0	0	0	0	0	0	0	0	0	0	0	0	0	0	0	0	0	0	0	1	0	0	0	0	0	0	0	0	0	0	0
AC104451.2	0	1	2	1	0	0	2	1	0	0	0	1	0	0	0	0	0	5	4	0	0	0	0	0	5	0	1	0	0	0	0	0	0	3	0	0
AC104532.2	20	4	17	12	6	14	24	9	14	11	27	5	7	25	43	11	19	28	30	11	8	8	15	54	13	19	3	23	45	29	74	14	8	0	12	4
AC104534.3	8	8	4	0	10	4	4	0	2	0	0	4	0	2	0	14	0	0	0	2	2	0	0	4	0	12	0	0	0	4	2	0	6	6	0	8
AC104581.1	0	0	0	0	0	0	0	0	0	0	0	0	0	0	0	0	0	0	0	0	0	0	0	0	0	0	0	0	0	0	0	0	0	0	0	0
AC104634.3	1	1	0	0	0	0	1	2	1	1	0	0	0	1	2	0	1	0	1	2	2	0	0	1	0	2	0	2	1	0	1	2	1	2	3	0
AC104650.1	0	1	0	1	0	0	0	1	0	0	0	0	0	0	1	0	0	0	1	1	0	0	0	0	0	1	0	0	0	0	0	0	0	1	1	1
AC104651.2	1	1	0	1	0	0	1	0	0	0	0	1	0	1	0	0	0	2	0	0	1	1	0	2	1	1	2	1	0	1	0	0	0	0	0	0
AC104651.3	0	0	0	0	0	0	1	0	0	0	0	0	0	0	0	0	0	0	0	0	0	0	0	0	0	0	0	0	0	0	0	0	0	0	0	0
AC104698.2	0	0	0	0	0	0	0	0	0	0	1	0	0	0	0	0	0	0	0	0	0	0	0	0	0	0	0	0	1	1	0	1	0	0	0	0
AC104772.1	0	0	0	0	0	0	0	0	0	0	0	0	0	0	0	0	0	0	1	0	0	0	0	0	0	0	0	0	0	0	1	0	1	0	0	0
AC104843.3	0	0	0	1	0	1	2	1	0	1	0	0	0	1	2	1	0	1	0	2	2	0	0	1	0	0	0	0	1	0	3	0	2	0	0	1
AC104843.4	0	0	0	0	0	0	0	0	0	0	0	0	0	0	0	0	0	0	0	0	0	0	0	0	0	0	0	0	0	0	0	0	0	0	0	0
AC104978.1	0	1	0	0	0	0	0	1	0	0	0	0	1	1	0	0	0	0	0	0	1	0	2	0	1	0	1	0	0	2	2	0	0	0	0	0
AC104981.1	2	1	1	0	1	3	3	3	1	2	0	4	0	5	1	4	2	6	4	0	1	1	2	4	2	1	4	4	4	4	4	6	2	15	2	0
AC105009.1	0	0	0	0	0	0	0	0	0	0	0	0	0	0	0	0	0	0	0	0	0	0	0	0	0	0	0	0	0	0	0	0	0	0	0	0
AC105052.1	3	4	2	2	5	2	0	0	0	8	0	4	0	3	4	4	3	3	3	0	0	2	0	4	0	5	5	0	3	6	3	4	0	8	3	20
AC105339.1	2	0	1	1	2	2	2	2	0	0	1	1	1	1	3	1	0	1	2	0	2	3	1	4	0	1	3	1	0	1	1	0	0	0	2	0
AC105342.1	1	0	0	1	0	1	0	0	0	1	0	0	0	2	0	0	0	0	0	1	1	0	0	0	0	1	1	0	0	0	0	0	0	1	0	0
AC105399.2	1	1	0	1	0	0	1	0	0	0	1	1	0	0	0	0	0	0	2	2	2	0	3	0	0	2	0	0	1	0	0	0	4	1	1	0
AC105402.2	2	0	0	0	1	4	1	0	2	0	2	2	0	0	6	1	1	5	2	0	0	0	1	8	0	0	9	2	1	2	1	0	0	0	0	0
AC105402.3	6	1	0	1	1	9	8	0	3	0	4	5	1	0	17	0	0	15	0	0	1	2	0	19	1	2	20	1	0	0	2	0	0	0	1	1
AC105443.2	0	0	0	0	0	0	0	0	0	0	0	0	0	0	0	0	0	0	0	0	0	0	0	0	0	0	0	0	0	0	0	0	0	0	0	0
AC106883.1	0	0	0	0	0	0	0	0	0	0	0	0	0	0	0	0	0	0	0	0	0	0	0	0	0	0	0	0	0	0	0	0	0	0	0	0
AC106901.1	0	0	0	0	0	0	0	0	0	0	0	0	0	0	0	0	0	0	0	0	0	0	0	0	0	0	0	0	0	0	0	0	0	0	0	0
AC107081.1	0	0	2	0	0	0	0	1	0	1	0	0	0	0	1	0	0	1	0	0	0	0	0	0	2	1	0	0	0	0	2	1	2	1	0	1
AC107083.1	0	0	0	0	0	0	0	0	0	0	0	0	0	0	0	0	0	0	0	0	0	0	0	0	0	0	0	0	1	0	0	0	0	0	0	0
AC107399.1	0	0	0	0	0	0	0	0	0	0	0	0	0	0	0	0	0	0	0	0	0	0	0	0	0	0	0	0	0	0	1	0	0	0	0	0
AC107982.4	0	0	0	0	0	0	0	0	0	0	0	0	0	0	0	0	0	0	0	0	0	0	0	0	0	0	0	0	0	0	0	0	0	0	0	0
AC107983.4	3	0	0	4	0	1	0	15	0	4	0	0	0	0	17	1	2	2	23	17	0	0	4	21	33	0	1	2	0	0	1	0	36	0	0	1
AC108032.1	0	0	0	0	0	0	0	0	0	0	0	0	0	0	0	0	0	0	0	0	0	0	0	0	0	0	0	0	0	0	0	0	0	0	0	0
AC108039.1	0	2	0	3	0	4	2	2	1	4	3	1	0	3	1	2	0	0	0	0	2	2	0	4	0	12	1	1	2	3	1	1	0	0	1	0
AC108039.3	0	0	0	1	0	0	1	1	0	1	0	1	0	0	0	0	0	0	0	0	0	0	0	0	1	1	0	0	0	0	0	0	0	0	1	0
AC108059.1	0	0	0	0	0	0	0	0	0	0	0	0	0	0	0	0	0	0	0	0	0	0	0	0	0	0	0	0	0	0	0	0	0	0	0	0
AC108059.2	0	0	0	0	0	0	0	1	0	0	0	0	0	0	0	0	0	0	0	1	0	0	0	0	1	0	0	0	1	0	0	1	1	0	0	0
AC108059.4	0	0	0	0	0	0	0	0	0	0	0	0	0	0	0	0	0	0	0	0	0	0	0	0	0	0	0	0	0	0	0	0	1	0	0	0
AC108448.2	2	2	1	4	2	0	1	0	1	1	1	2	0	0	0	1	0	0	4	0	1	0	0	0	1	0	0	0	1	2	5	2	0	1	3	6
AC108463.2	1	1	0	3	1	1	0	0	3	0	0	3	1	4	0	2	1	2	16	10	8	2	7	2	7	8	7	14	6	13	7	3	17	7	3	13
AC108479.2	1	1	1	0	2	0	0	0	0	1	0	0	0	1	0	2	0	0	1	0	1	0	1	0	2	0	0	0	0	0	1	1	0	0	0	0
AC108868.3	0	0	0	0	0	0	0	0	1	1	0	0	0	0	0	0	1	1	1	0	0	0	0	0	0	0	0	0	2	1	0	1	1	0	0	0
AC108925.1	3	2	0	2	0	4	2	0	2	0	5	0	2	0	0	0	0	3	3	0	0	0	0	3	7	0	0	0	0	0	0	2	0	0	2	0
AC108938.3	0	0	0	0	0	0	0	0	0	0	0	0	1	0	0	0	0	0	1	0	0	0	0	0	1	0	0	0	1	0	0	0	0	0	1	2
AC108938.5	30	14	7	3	4	6	17	10	8	11	6	4	2	26	11	3	10	14	18	11	26	6	10	9	11	14	7	27	12	8	9	18	35	2	12	73
AC109344.1	0	1	0	0	0	0	0	0	0	0	0	0	0	0	0	1	0	0	0	0	0	0	0	0	0	0	0	0	0	0	0	0	0	0	0	0
AC109486.1	42	34	20	29	34	15	52	20	15	23	39	9	26	45	42	24	44	32	36	24	31	13	21	38	143	5	14	15	27	6	55	40	61	11	49	29
AC109631.1	1	4	4	2	2	6	8	3	4	3	5	4	1	12	5	3	2	7	3	8	5	0	0	8	15	5	18	11	2	12	7	11	1	9	4	1
AC109638.1	0	0	0	0	0	0	0	0	0	0	0	0	0	0	0	0	1	0	0	0	1	0	0	0	0	0	0	0	0	0	0	0	0	0	0	0
AC109815.2	0	0	0	0	0	0	0	1	0	0	0	0	0	0	0	0	0	0	0	1	0	0	0	0	1	0	1	0	1	0	1	2	1	0	0	0
AC109829.1	2	0	0	4	1	0	0	0	1	0	0	1	1	1	0	1	0	0	0	1	0	0	1	0	0	0	4	1	0	0	1	0	1	1	0	0
AC109829.2	0	0	0	0	0	0	0	0	0	0	0	0	0	0	0	0	0	0	0	0	0	0	0	0	0	0	0	0	0	0	0	0	0	0	0	0
AC110299.5	1	1	1	0	0	1	1	1	0	0	3	1	1	3	0	0	1	2	2	3	1	0	0	1	3	1	1	2	2	2	1	1	2	2	1	1
AC110602.1	2	0	0	1	1	1	0	1	0	0	4	1	0	6	5	1	2	5	3	0	0	0	0	2	1	1	0	1	0	1	2	4	2	4	2	1
AC110615.1	0	0	0	0	17	0	0	0	0	0	0	0	0	0	0	0	0	0	0	0	36	0	33	0	0	0	0	0	0	0	0	0	0	0	0	0
AC110620.1	0	0	0	0	0	0	0	0	0	0	0	0	0	0	0	0	0	0	0	0	0	0	0	0	0	0	0	0	0	0	0	0	0	0	0	0
AC110754.3	0	0	0	0	0	0	0	0	0	0	0	0	0	0	0	0	0	0	0	0	0	0	0	0	0	0	0	0	0	1	0	0	0	0	0	0
AC110926.4	4	2	1	2	12	0	6	5	1	7	3	5	1	6	2	5	2	2	1	3	4	4	1	4	10	1	3	1	1	1	1	2	3	7	4	3
AC111155.1	1	0	0	0	0	0	0	1	0	0	1	1	0	0	0	0	0	0	1	0	2	0	0	1	2	1	0	0	1	0	1	0	1	0	1	1
AC111200.2	3	3	0	0	3	2	3	2	0	3	1	2	0	4	2	1	2	1	1	3	3	0	5	4	1	2	5	0	0	2	4	0	2	0	2	1
AC111200.7	1	0	1	1	0	0	0	0	0	0	2	0	0	0	2	2	0	0	0	2	1	0	0	1	1	0	0	0	1	0	0	0	1	0	0	0
AC112198.1	0	0	0	0	0	1	0	0	0	0	0	1	0	1	1	1	0	0	1	0	0	0	0	0	1	1	0	0	2	0	1	0	0	2	0	1
AC112220.2	0	0	0	0	0	0	0	0	0	0	0	0	0	0	0	0	0	0	0	0	0	0	0	0	0	0	0	0	0	0	0	0	0	0	0	0
AC112229.1	59	30	19	5	30	11	60	22	39	12	26	49	20	60	32	40	21	51	59	32	34	9	21	30	189	29	151	77	87	18	338	32	112	23	40	7
AC112229.6	0	2	0	1	0	0	2	0	0	0	0	0	0	0	0	1	0	0	0	0	0	0	0	0	2	0	1	0	1	0	2	0	4	0	1	0
AC112497.1	22	27	21	26	50	25	20	25	13	16	23	38	4	36	17	28	27	28	51	32	38	11	42	41	16	26	18	32	38	28	25	34	31	40	27	29
AC112719.1	0	0	0	0	0	0	0	0	0	0	0	0	0	0	0	0	0	0	0	0	0	0	0	0	0	0	0	0	0	0	0	0	0	0	0	0
AC113404.1	3	0	3	10	5	0	14	14	2	0	4	5	0	2	4	10	0	4	9	8	0	4	1	9	5	2	9	4	2	6	4	4	7	7	7	2
AC113618.2	0	0	0	0	0	0	0	0	0	0	0	0	0	0	0	0	0	0	0	0	0	0	0	0	0	0	0	0	0	0	0	0	0	0	0	0
AC114737.3	3	2	0	0	1	1	1	2	2	2	2	0	0	0	2	5	2	0	3	2	3	1	0	3	2	1	1	0	3	0	2	2	6	3	1	0
AC114755.2	0	0	0	0	0	0	0	0	0	0	0	0	0	0	0	0	0	0	0	0	0	0	0	0	0	0	0	1	0	0	0	0	0	0	0	0
AC114755.3	1	0	0	0	0	0	1	0	0	0	0	1	0	0	1	0	0	0	0	0	0	0	0	0	0	0	0	0	0	0	0	0	0	1	0	0
AC114755.4	0	0	0	0	0	0	0	1	0	2	0	0	0	0	0	0	0	0	0	0	0	0	0	0	0	3	1	0	1	2	0	0	0	0	1	0
AC114755.5	0	0	0	0	0	0	0	0	0	0	0	0	0	0	0	0	0	0	0	0	0	0	0	0	0	0	0	0	0	0	0	0	0	0	0	0
AC114755.7	0	0	0	0	0	0	0	0	0	0	0	0	0	0	0	1	0	0	0	0	0	0	0	0	0	0	0	0	0	0	0	0	0	0	0	0
AC114760.1	0	0	0	0	0	0	0	0	0	0	0	0	0	0	0	0	0	0	0	0	0	0	0	0	0	0	0	0	0	0	0	0	0	0	0	0
AC114776.1	0	0	0	0	0	0	0	0	0	0	0	0	0	3	0	0	0	0	3	0	0	0	0	0	0	0	2	0	0	2	0	0	0	2	0	0
AC114783.1	0	0	0	0	0	0	0	0	0	0	0	0	0	0	0	0	0	0	0	0	0	0	0	0	0	0	0	0	0	0	0	0	0	0	0	0
AC114812.10	1	1	0	0	0	1	0	0	0	0	0	1	0	3	1	0	3	1	1	0	0	0	0	0	0	0	0	0	0	2	1	3	0	1	0	0
AC114812.5	1	0	0	0	0	0	2	2	1	0	0	0	1	3	0	0	1	0	0	0	1	1	1	0	3	0	1	0	0	1	0	1	0	0	2	0
AC114812.9	0	0	0	0	0	1	0	2	0	0	0	2	0	2	0	0	0	1	0	0	0	0	0	1	0	0	0	0	1	0	1	0	0	2	1	0
AC114814.2	0	0	0	0	0	0	0	0	0	0	0	0	0	0	0	0	0	1	0	0	0	0	0	0	0	0	0	0	0	0	0	0	0	0	0	0
AC114973.1	1	1	0	0	0	0	0	0	1	0	1	0	0	0	0	1	0	0	0	0	0	0	0	0	0	0	0	0	0	0	0	0	0	0	0	0
AC115115.4	1	1	1	0	3	0	0	0	0	0	0	0	0	0	0	1	0	1	0	1	1	0	2	1	0	0	0	0	0	1	0	0	1	2	0	0
AC115283.1	0	0	0	0	0	1	1	0	0	0	0	0	0	0	0	0	1	0	0	0	0	0	0	0	0	1	0	0	0	0	0	1	0	0	0	0
AC115617.2	1	1	0	2	0	0	2	2	2	1	1	0	0	3	1	1	0	1	1	1	0	1	0	1	1	0	5	3	0	1	3	1	0	1	1	0
AC116050.1	0	0	0	2	2	0	0	0	1	0	0	0	0	0	0	0	1	3	0	4	0	0	0	0	0	0	0	0	0	0	0	0	4	0	0	0
AC117490.2	0	0	0	0	0	0	0	0	0	0	0	0	0	0	0	0	0	0	0	0	0	0	0	0	0	0	0	0	0	0	0	0	0	0	0	0
AC117947.1	1	0	0	0	0	0	0	0	0	0	0	0	0	0	1	0	0	0	0	0	0	0	0	0	0	0	0	0	0	1	1	0	0	0	0	0
AC118758.1	0	0	0	0	1	1	0	0	0	0	0	0	0	0	0	0	1	0	0	0	0	0	0	1	0	0	0	2	1	0	0	0	1	1	4	0
AC119403.1	1	0	0	0	1	0	0	0	0	0	0	0	0	0	0	0	0	0	0	0	0	0	0	0	0	0	0	0	0	0	0	0	0	0	0	0
AC121251.1	0	4	1	1	1	1	5	2	2	1	2	0	0	6	0	1	7	1	1	0	0	0	0	1	0	0	0	0	1	1	0	4	0	0	1	2
AC123900.2	0	1	0	0	0	0	0	0	0	0	0	0	0	0	0	0	0	0	0	0	0	0	0	0	0	0	0	0	0	0	0	0	0	0	0	0
AC124312.1	1	0	0	0	0	0	0	0	0	0	0	0	0	0	0	0	0	0	0	0	0	0	0	1	0	0	0	0	0	0	0	0	0	0	1	0
AC124914.3	1	1	0	0	0	0	0	1	1	0	0	1	0	7	2	0	0	2	0	0	0	0	0	2	3	0	0	0	1	0	3	3	0	1	1	0
AC124944.4	0	0	0	0	0	0	0	0	0	0	0	0	0	0	0	1	0	0	1	0	0	0	0	0	0	0	0	0	0	0	0	0	0	0	0	0
AC125232.1	214	191	108	79	138	126	278	207	193	154	208	81	91	217	215	146	176	218	185	179	181	87	232	222	351	147	256	102	144	100	305	154	274	129	159	103
AC125238.2	2	1	0	0	0	1	1	1	1	0	0	1	1	0	0	0	0	1	0	2	0	0	0	2	1	3	1	0	2	1	0	0	1	0	0	0
AC125238.3	0	0	0	0	0	0	0	0	0	0	0	0	0	0	0	0	0	0	0	0	0	0	0	0	0	1	0	0	0	0	0	0	0	0	0	0
AC125634.1	0	0	0	0	0	0	0	0	1	0	0	0	1	0	0	0	0	0	0	2	1	0	2	0	0	0	2	0	0	2	0	0	1	1	0	0
AC126365.1	1	0	0	0	0	0	3	0	0	1	0	0	0	0	0	1	0	0	0	0	0	0	0	1	0	1	0	0	1	0	0	0	0	0	0	2
AC126407.1	0	0	0	0	0	0	0	0	0	0	0	0	0	0	0	0	0	0	0	0	0	0	0	0	0	0	0	0	0	0	0	0	0	0	0	0
AC126544.4	1	0	0	2	0	0	1	1	1	0	1	0	0	1	0	0	0	0	1	1	0	0	0	0	0	1	3	0	0	3	1	1	2	1	0	0
AC127070.1	0	0	0	5	0	210	0	0	0	35	11	0	39	0	109	0	54	66	29	0	0	9	8	39	71	46	0	39	0	1	136	0	76	1	0	16
AC127383.1	0	0	0	0	0	0	0	0	0	0	0	0	0	0	0	0	0	0	0	0	0	0	0	0	0	0	0	0	0	0	0	0	0	0	0	0
AC127391.3	0	0	0	0	0	0	0	0	0	0	0	0	0	0	0	0	0	0	0	0	0	0	0	0	0	0	0	0	0	0	0	0	0	0	0	0
AC128677.3	0	0	0	0	0	0	0	0	0	0	0	0	0	0	0	0	0	0	0	0	0	0	0	0	0	0	0	0	0	1	0	1	0	0	0	0
AC129492.1	26	0	0	28	12	33	0	14	13	4	0	11	1	21	9	19	16	28	14	7	4	0	0	0	7	8	13	3	17	9	5	26	23	0	18	18
AC129778.2	1	5	1	0	4	4	2	2	0	0	5	0	1	3	3	2	4	11	7	3	4	3	2	5	2	3	7	3	3	2	5	3	6	5	5	4
AC130360.7	0	0	0	0	0	0	0	0	0	0	0	0	0	0	0	0	0	0	0	0	0	0	0	0	0	0	0	0	0	0	0	0	0	1	0	0
AC130360.8	0	0	0	0	0	0	0	0	0	0	0	0	0	0	0	0	0	0	0	0	0	0	0	0	0	0	0	0	0	0	0	0	0	0	0	1
AC130464.1	0	0	0	0	0	0	0	0	0	0	0	0	0	0	0	0	0	0	0	0	0	0	0	0	0	0	0	0	0	0	0	0	0	0	0	0
AC130709.1	3	6	6	0	1	1	2	3	5	2	0	0	5	4	4	1	0	0	1	0	1	0	0	1	1	0	2	0	2	0	0	3	2	0	5	0
AC131056.6	0	0	0	0	0	0	0	0	0	0	0	0	0	0	0	0	0	0	0	0	0	0	0	0	0	0	0	0	0	0	0	0	0	0	0	0
AC131097.4	1	0	0	2	2	0	0	1	0	2	4	3	0	3	1	1	1	1	0	0	0	0	2	0	0	0	1	1	1	1	1	0	1	0	1	1
AC131263.1	5	12	4	2	3	3	3	1	2	9	14	1	3	11	5	5	4	8	4	1	2	1	2	9	4	3	7	0	2	1	7	3	4	4	4	10
AC132008.1	4	1	1	0	6	3	5	5	2	3	5	2	2	6	4	1	2	1	3	0	1	1	0	3	0	0	1	0	2	3	0	3	0	0	1	4
AC132479.4	0	0	0	0	0	0	0	0	0	0	0	0	0	0	0	0	0	0	0	0	0	0	0	0	0	0	0	0	0	0	0	0	0	0	0	0
AC133104.2	0	0	0	0	0	0	0	0	0	0	0	0	0	0	0	0	0	0	0	0	0	0	0	0	0	0	0	0	0	0	0	0	0	0	0	0
AC133141.1	0	0	0	0	0	0	0	1	0	0	2	1	0	1	0	0	0	0	0	0	1	0	0	0	1	0	0	0	1	0	0	0	0	1	0	0
AC133551.1	0	0	0	0	0	0	0	0	0	0	0	0	0	0	0	0	0	0	0	0	0	0	0	0	0	0	0	0	0	0	0	0	0	0	0	0
AC133644.3	0	0	0	0	0	0	0	1	0	0	0	0	0	2	0	0	1	0	1	0	0	0	0	0	0	0	0	0	0	0	0	0	0	0	0	1
AC133965.1	0	0	2	1	0	1	1	2	0	0	2	0	0	1	2	1	2	0	3	2	0	0	0	3	1	0	0	0	0	1	1	0	0	0	1	1
AC134915.1	0	0	0	0	0	0	1	0	0	0	0	0	0	0	0	2	0	0	0	0	0	0	0	0	0	0	0	0	0	0	0	0	0	0	0	0
AC135999.2	0	0	0	0	0	0	0	0	0	0	0	0	0	0	0	0	0	0	0	0	0	0	0	0	0	0	0	0	0	0	0	0	0	0	0	0
AC136289.1	8	4	4	2	1	2	3	5	2	2	0	4	3	5	12	2	5	5	6	4	6	2	5	4	7	3	4	4	3	2	6	8	6	5	12	5
AC136352.1	0	0	0	0	0	0	0	0	0	0	0	0	0	0	0	0	0	0	0	0	0	0	0	0	0	0	0	0	0	1	0	0	0	0	0	0
AC136352.2	0	0	0	0	0	0	0	0	0	1	0	0	0	0	0	0	0	0	0	0	0	0	0	0	1	0	0	0	0	0	0	0	0	0	0	1
AC136352.3	2	6	0	6	0	0	9	2	0	0	0	0	0	0	6	0	0	0	0	0	0	0	0	0	0	0	0	0	0	0	0	3	0	0	0	0
AC136612.1	0	0	0	0	0	0	0	0	0	0	0	0	0	0	0	0	0	0	2	0	0	0	0	0	0	1	0	0	0	0	0	0	0	0	0	0
AC136616.1	2	3	0	0	5	0	1	0	0	2	4	1	0	2	0	1	0	0	2	0	1	0	0	0	0	1	0	2	0	0	0	5	1	1	0	0
AC136616.2	92	222	122	13	26	528	270	279	56	211	134	49	33	118	151	121	506	238	51	2	85	70	13	437	27	25	18	18	34	258	7	89	45	12	93	1
AC136616.3	1	0	0	1	2	11	3	11	4	4	0	5	0	9	8	6	13	2	0	0	0	0	0	5	0	0	0	1	0	12	0	8	0	0	0	0
AC136896.2	0	0	0	0	0	0	0	0	0	0	0	0	0	0	0	0	0	0	0	0	0	0	0	0	0	0	0	0	0	0	0	0	0	0	0	0
AC137527.2	0	0	0	0	0	0	0	0	0	0	0	0	0	0	0	0	0	0	0	0	0	0	0	0	0	0	0	0	0	0	0	0	0	0	0	0
AC137675.1	0	0	0	0	0	0	0	0	0	0	0	0	0	0	0	0	0	0	0	0	0	0	0	0	0	0	0	0	0	0	0	0	0	0	0	0
AC138028.1	0	1	0	0	0	0	0	0	0	0	0	0	0	0	0	0	0	0	0	0	0	0	0	0	0	0	0	1	0	0	0	0	0	0	0	0
AC138035.3	0	7	0	0	0	0	6	0	0	0	7	5	0	8	3	0	0	8	3	0	0	2	0	3	7	7	6	0	6	5	11	5	8	13	0	3
AC138472.4	0	0	0	0	0	0	0	0	0	0	0	0	1	0	0	0	0	0	0	0	0	0	0	0	0	0	0	0	0	0	0	1	0	0	0	0
AC138517.4	1	2	0	2	0	1	4	2	1	0	0	2	1	3	2	0	0	0	1	0	1	0	0	0	1	1	0	1	0	0	3	2	5	0	0	0
AC138517.5	0	0	0	0	0	0	0	0	0	1	0	0	0	0	0	0	0	0	0	0	0	0	0	0	0	0	0	0	0	0	0	0	0	0	0	0
AC138517.6	81	63	21	10	50	93	98	93	108	39	108	284	45	136	79	41	87	120	86	9	93	81	7	271	23	206	14	4	59	62	32	96	17	135	348	5
AC138623.1	0	0	0	0	0	0	0	0	0	0	0	0	0	0	0	0	1	0	0	0	0	0	0	0	0	0	0	0	0	0	0	0	0	0	0	0
AC138645.1	0	0	0	0	0	0	0	0	0	0	0	0	0	0	0	0	2	0	0	0	0	0	0	0	0	0	0	0	0	0	0	0	0	0	0	0
AC138645.2	0	0	0	0	0	0	0	0	0	0	0	0	0	0	0	0	0	0	0	0	0	0	0	0	0	0	0	0	0	0	0	0	0	0	0	0
AC138647.1	0	0	0	0	0	0	0	0	0	0	0	0	0	0	0	0	0	0	0	0	0	0	0	0	0	0	0	0	0	0	0	0	0	0	0	0
AC138649.1	0	0	0	1	0	0	0	0	0	0	0	0	0	0	0	0	0	0	0	0	0	0	0	0	0	0	0	0	0	0	0	0	0	0	0	1
AC138744.2	0	2	0	0	1	0	0	0	0	0	0	2	0	1	2	0	0	2	0	0	0	0	1	2	1	0	0	1	1	0	0	0	1	1	2	0
AC138969.4	1163	900	496	715	1101	1045	1277	1097	557	932	1190	873	485	1055	852	784	1243	1142	897	1156	796	569	791	1390	2177	733	534	730	1181	944	802	890	847	1210	1015	932
AC139085.2	0	0	0	0	0	1	0	0	0	0	0	0	0	0	0	0	0	0	0	0	0	0	0	0	0	0	0	0	1	0	0	0	0	0	0	0
AC139103.1	0	1	0	0	0	0	0	0	1	1	0	0	0	0	2	0	1	1	0	0	0	0	2	2	2	0	1	0	0	1	0	0	0	3	1	0
AC139143.2	6	7	2	3	3	3	4	3	3	7	2	5	0	2	2	4	3	4	1	2	4	1	2	7	3	12	2	4	2	2	1	2	6	1	5	13
AC139712.1	0	0	0	0	0	0	0	0	0	0	0	0	0	0	0	0	0	0	0	0	0	0	0	0	0	0	0	0	0	0	1	0	0	0	0	0
AC139712.2	0	0	0	0	0	0	0	0	0	0	0	0	0	0	0	0	0	0	0	0	0	0	1	0	0	0	0	0	0	0	0	0	1	0	0	0
AC140076.1	0	0	1	0	1	1	0	1	0	0	2	0	0	0	0	2	0	0	0	0	0	0	1	1	0	0	0	0	0	0	2	0	1	0	0	0
AC140725.7	0	0	0	0	0	0	0	0	0	0	0	0	0	0	0	0	1	0	0	0	0	0	0	0	0	0	0	0	0	0	0	0	0	1	0	0
AC140725.8	0	0	0	0	0	0	0	0	0	0	0	0	0	0	0	0	0	0	0	0	0	0	0	0	0	0	0	0	0	0	0	0	0	0	0	0
AC141272.1	327	254	101	13	73	78	236	299	237	311	380	32	86	201	376	229	127	291	137	21	52	38	8	61	18	68	37	122	178	1091	25	134	16	15	34	20
AC141586.5	218	190	142	52	133	160	204	148	130	119	182	100	88	187	203	135	169	196	278	177	203	85	157	290	352	141	237	165	155	207	246	139	219	267	144	81
AC142525.1	1	1	0	0	0	0	2	0	0	0	0	0	0	0	1	0	0	0	0	0	0	0	0	0	0	1	0	0	0	0	0	0	0	2	0	0
AC144530.1	6	3	1	1	3	1	7	2	1	2	2	1	3	3	8	3	5	5	4	2	4	2	2	8	4	6	0	5	2	6	3	6	5	1	2	3
AC144568.4	0	1	0	0	0	1	1	0	0	0	1	1	0	2	0	3	0	0	3	0	1	1	0	0	0	0	1	0	0	0	0	0	1	0	0	0
AC144838.2	0	0	0	0	0	0	0	0	0	0	0	0	0	0	0	0	0	0	0	0	0	0	0	0	0	0	0	0	0	0	0	0	0	0	0	0
AC144838.3	0	0	0	0	0	0	0	0	0	0	0	0	0	0	0	0	0	0	0	0	0	0	0	1	0	0	0	0	0	0	0	0	0	0	0	0
AC145141.1	0	0	0	0	0	0	0	0	0	0	0	0	0	0	0	0	0	0	0	0	0	0	1	1	0	0	0	0	0	0	2	1	0	0	0	0
AC145212.1	88	100	36	66	227	22	212	47	57	91	160	49	51	89	73	150	61	208	98	67	98	39	198	11	106	73	127	116	124	49	52	64	39	406	67	162
AC145212.2	96	89	42	76	138	13	113	50	63	66	133	36	36	106	76	88	39	277	91	79	187	44	199	5	135	109	127	108	178	48	50	48	25	204	74	276
AC151960.1	0	0	0	0	0	0	0	0	0	0	0	0	0	0	0	0	0	0	0	0	0	0	0	0	0	0	0	0	0	0	0	0	0	0	0	0
AC152010.1	0	0	0	0	0	0	0	0	0	0	0	0	0	0	0	0	0	0	0	0	0	0	0	0	0	0	0	0	0	0	0	0	0	0	0	0
AC156455.2	13	12	6	28	15	7	20	7	9	10	4	13	5	16	20	9	12	18	46	13	12	11	14	10	53	31	20	26	10	19	20	12	18	13	17	26
AC159540.14	1	0	2	0	1	0	6	3	1	2	1	0	0	3	5	3	2	0	1	1	0	0	1	3	3	0	1	2	0	1	3	0	1	2	1	0
AC171558.1	0	0	0	0	0	0	0	0	0	0	0	0	0	0	0	0	0	0	0	0	0	0	0	0	0	0	0	0	0	0	0	0	0	0	0	0
AC171558.2	0	0	0	0	0	0	0	0	0	0	0	0	0	0	0	0	0	0	0	0	0	0	0	0	0	0	0	0	0	0	0	0	0	0	0	0
AC171558.3	0	0	0	0	0	0	0	0	0	0	0	0	0	0	0	0	0	0	0	0	0	0	0	0	0	0	0	0	0	0	0	0	0	0	0	0
AC208162.1	0	5	0	0	10	0	8	0	0	11	7	16	0	12	0	0	0	4	0	7	1	0	1	0	0	6	0	0	0	0	1	3	0	0	0	0
AC213203.1	18	14	7	42	13	21	28	14	11	14	18	6	5	15	17	12	14	14	41	30	12	8	17	31	13	4	15	10	19	3	14	8	16	4	9	30
AC225828.1	0	5	0	0	10	0	8	0	0	11	7	16	0	12	0	0	0	4	0	7	1	0	1	0	0	6	0	0	0	0	1	3	0	0	0	0
AC226119.4	3	0	1	0	0	0	0	2	0	0	0	0	0	0	0	1	0	0	2	0	2	0	0	0	2	1	6	1	0	0	1	0	0	0	2	0
AC226150.3	0	0	0	0	0	0	0	0	0	0	0	0	0	0	0	0	0	0	0	0	0	0	0	0	0	0	0	0	0	0	0	0	0	0	0	0
AC231657.1	1	0	0	0	1	0	0	2	0	1	1	0	1	2	5	2	1	0	0	1	1	0	2	1	1	0	2	0	0	0	1	0	1	0	0	0
AC233755.1	1159	1937	29	36	1130	78	2576	257	130	1415	1960	51	324	4072	406	591	4012	2158	827	270	14	118	66	172	202	19	20	650	1058	96	123	2467	334	53	618	181
AC233755.2	264	506	46	29	142	145	180	295	145	142	675	45	52	428	390	237	282	258	171	44	24	76	159	102	39	16	15	543	313	157	24	281	397	23	43	55
AC234582.1	1445	1904	887	399	2146	1882	778	1282	1137	558	2375	6570	391	921	1039	460	3374	2384	2312	467	3882	1707	1744	2685	184	4985	1141	159	1407	2073	733	1154	1102	2368	4780	281
AC234582.2	15	25	14	3	22	14	4	7	0	0	13	41	0	20	16	6	45	13	11	7	47	11	20	47	2	38	4	0	11	13	3	24	5	22	46	2
AC236040.1	0	0	0	0	22	0	0	0	0	0	0	0	0	0	0	0	0	0	0	0	0	0	0	0	4	0	0	0	0	0	0	0	0	0	0	0
AC240274.1	1897	2283	1353	602	1570	898	4157	1470	1650	1949	1556	632	708	2120	1844	1646	2296	2265	1003	635	1010	893	214	1965	1270	314	275	613	656	154	483	1378	593	645	1342	939
AC241377.1	56	34	17	37	44	43	58	53	17	20	36	12	17	21	32	57	52	60	139	124	132	17	52	30	47	10	80	13	61	17	44	30	53	37	27	97
AC241585.1	265	114	91	133	246	150	168	170	105	94	186	124	67	123	197	106	197	189	427	358	217	106	401	299	386	106	429	113	164	123	310	60	248	114	170	163
AC242988.1	0	0	0	0	0	0	1	0	0	0	1	0	0	0	0	0	0	0	0	0	1	0	0	0	0	1	0	0	1	0	1	0	0	0	0	0
AC243587.1	0	0	0	0	0	0	0	0	1	0	0	0	0	1	0	0	0	0	0	0	0	1	0	2	0	0	0	0	0	0	0	0	0	0	0	0
AC243687.1	23	25	5	3	15	16	30	15	15	28	15	24	14	17	22	21	29	36	46	31	14	3	14	18	54	48	41	36	30	31	47	12	60	33	22	17
AC243734.1	81	44	13	42	0	0	42	21	38	33	82	0	1	0	0	10	10	70	79	0	10	32	0	0	8	0	20	6	49	0	363	14	0	7	28	12
AC243756.1	0	2	0	0	0	0	2	0	0	2	0	2	0	0	0	3	0	0	3	0	1	3	0	0	0	0	0	0	2	0	1	0	3	0	0	0
AC243790.1	0	0	0	0	0	0	0	0	0	0	0	0	1	0	0	0	0	0	0	0	0	0	0	0	0	0	0	0	0	0	0	0	0	0	0	0
AC243945.1	0	0	0	0	0	0	0	0	0	0	0	0	1	1	0	0	0	0	0	0	0	0	0	0	0	0	0	0	0	0	0	0	0	0	0	0
AC244489.1	0	0	0	128	42	0	0	137	34	7	0	0	0	0	0	60	0	9	9	0	0	58	32	0	0	125	0	22	0	0	0	0	0	110	0	58
AC245015.1	4	0	3	0	0	0	5	1	2	1	2	1	0	1	3	0	0	4	0	0	0	0	0	0	0	0	0	1	0	3	0	0	0	0	0	0
AC245100.1	146	154	70	94	223	133	110	151	89	108	231	95	36	140	108	108	123	178	232	312	127	74	396	206	229	103	272	89	293	98	139	91	120	108	116	116
AC254560.1	0	0	0	0	0	0	0	0	0	0	0	0	0	0	0	0	0	0	0	0	0	0	0	0	0	0	0	0	0	0	0	0	0	0	0	0
AC254788.1	0	0	0	1	0	0	0	0	0	0	0	3	0	0	0	0	0	0	0	0	0	0	0	0	0	0	0	0	0	0	0	0	0	0	0	0
AC254847.1	0	5	0	0	10	0	8	0	0	11	7	16	0	12	0	0	0	4	0	7	1	0	1	0	0	6	0	0	0	0	1	3	0	0	0	0
AC254944.1	0	0	0	0	0	0	0	0	0	0	0	1	0	0	0	0	0	0	8	0	0	0	0	2	3	0	0	0	0	0	0	0	0	0	0	0
AC254952.1	17	89	0	0	0	80	0	0	0	0	0	69	0	22	90	42	10	0	20	3	5	0	0	182	0	0	0	0	0	0	0	0	0	0	0	13
AC254995.1	36	6	0	0	39	11	0	19	3	0	2	0	2	9	0	0	10	1	29	7	0	0	22	0	5	10	0	14	26	14	1	0	17	0	10	8
AC255093.1	0	9	0	3	0	0	0	0	5	0	20	16	0	0	12	0	0	8	0	8	0	0	0	0	0	0	6	0	0	0	8	3	6	3	0	0
AC255093.2	0	0	0	0	0	0	0	0	0	0	0	0	0	0	0	0	0	0	0	0	0	0	0	0	0	0	0	0	0	0	0	0	0	0	0	0
AC255361.1	389	223	249	339	255	227	274	221	150	137	128	463	95	569	42	216	213	351	340	619	811	271	333	353	368	208	280	131	519	62	293	400	137	182	315	2025
ACAA1	3434	3298	2178	1288	2940	2354	3491	3222	3593	2267	4023	3389	1645	3936	3199	2818	3749	4733	3623	2516	3063	2001	1193	4317	2304	1811	1031	1042	2436	1410	2331	2190	2076	2924	2239	1202
ACAA2	3173	6628	5108	2047	5860	2620	5964	8946	5291	7478	4958	4147	3527	9311	5590	7503	7861	5564	2585	1707	5219	2955	2446	5304	8010	2051	1900	2492	3469	1269	2475	6132	2056	3018	2627	1137
ACACA	986	842	376	827	1208	774	1375	963	1278	615	996	1476	462	1532	1032	527	965	1294	2203	1547	1148	692	1386	1540	3603	1929	2250	1900	2873	2060	5886	990	2133	3370	1470	1187
ACACB	1934	1587	1286	3499	1291	1464	1955	2221	1385	1236	2043	1222	877	1820	1679	1676	1682	2043	1091	554	1216	1270	393	2193	751	449	350	480	967	518	1032	1202	511	1130	1548	2397
ACAD10	1392	1173	980	444	1152	1008	1320	1575	879	1011	1484	777	617	1468	1107	1120	1192	1360	933	652	1127	550	732	1583	2208	718	1131	703	1007	514	1014	972	639	869	1004	596
ACAD11	258	286	135	385	251	212	347	281	223	190	186	246	84	287	318	161	326	304	298	430	269	149	231	275	499	224	265	237	312	193	205	217	315	173	232	766
ACAD8	828	814	615	441	697	696	963	947	671	602	881	801	436	1129	993	633	760	979	970	690	690	451	357	1343	822	625	298	520	768	643	796	687	719	901	956	594
ACAD9	892	817	476	608	1228	687	950	1008	724	629	976	963	439	1163	904	676	1126	1046	1174	1186	866	576	1210	1171	1588	1377	1046	589	1050	944	1434	684	1047	1470	1108	750
ACADL	9	1	6	12	2	2	17	4	5	3	9	10	2	16	16	7	0	11	4	0	12	7	2	5	8	1	16	3	3	4	4	5	5	2	3	8
ACADM	1731	2225	1663	935	1221	1008	2696	2332	1382	2265	2313	1403	1067	2105	1965	2342	2459	2025	1145	881	1085	1051	434	2029	1488	1735	617	859	1248	857	1509	1555	637	2090	1722	908
ACADS	4175	4694	4504	1250	3790	3215	3304	4783	3291	3406	4712	4741	1979	5593	3763	3607	4357	3566	1645	822	3433	1817	949	5806	1018	1900	1342	697	1429	752	897	3794	535	1100	3140	421
ACADSB	1661	1116	798	481	640	985	1841	1489	1170	1110	1556	865	792	1485	1746	993	1479	1795	721	344	609	612	325	2079	1913	813	357	742	855	741	456	933	421	1236	1503	587
ACADVL	18014	15743	9799	7191	11810	8480	11331	16060	11184	10497	10756	19321	6456	17228	15387	11918	16900	17300	11313	5752	13659	6786	5960	13499	7749	15027	5784	4605	11882	6587	7427	10562	9131	8429	17135	8443
ACAN	19	26	16	5	159	15	28	4	9	15	11	693	4	45	19	13	12	29	252	630	213	31	236	40	154	416	855	202	213	190	142	26	1221	223	25	264
ACAP1	516	642	396	106	512	441	503	792	376	640	457	234	194	623	738	608	965	850	569	171	259	190	91	520	159	347	140	217	310	611	133	375	401	190	331	462
ACAP2	1160	1478	859	485	1146	902	2481	1429	1351	1430	1752	1090	795	2363	1608	1361	1581	1712	1404	771	814	766	866	1958	1843	1340	1213	854	1428	1144	1632	1551	1419	1526	1109	1109
ACAP3	1782	1375	1016	1632	1628	1152	984	1152	962	761	1144	1661	503	1159	1306	780	1094	1504	1678	2075	2119	875	871	1376	1272	1665	987	1089	1860	885	2022	746	732	2045	1149	1886
ACAT1	3132	3382	2526	1377	2984	2058	4373	3452	3622	3024	4278	2882	2024	4198	3782	3275	3209	4427	1484	1550	1770	1532	961	4654	3968	2428	530	1339	1498	1113	1967	2765	873	2004	2716	1117
ACAT2	704	1061	469	285	1817	544	1052	903	1257	714	857	1676	398	1596	577	636	993	907	1115	1181	1373	569	1624	1060	1547	1428	724	968	900	901	1132	1035	1731	1628	775	283
ACBD3	1722	1615	900	672	1610	1265	2714	1835	1593	1347	2267	1990	959	2721	2228	1397	1956	2376	2828	1509	1136	1169	1587	2693	3429	3340	2596	1300	1919	2373	2164	1564	2566	2663	2216	1428
ACBD4	556	599	465	490	580	337	456	442	324	338	569	557	176	562	467	388	515	508	458	293	671	253	300	596	271	246	265	144	314	232	286	346	172	299	392	403
ACBD5	1353	1428	853	457	1200	1078	2523	1376	1145	1302	1987	1042	937	2077	1576	1200	1648	1490	2151	786	825	832	1337	2314	2323	2273	3285	1163	1244	2088	2643	1329	896	1783	1506	645
ACBD6	605	443	258	420	609	377	534	467	337	362	518	483	229	751	547	317	529	592	884	904	503	310	623	645	1483	826	912	527	1081	833	898	472	1127	883	533	600
ACBD7	9	7	4	4	7	12	17	9	10	14	16	12	12	17	23	9	12	20	60	36	8	7	16	25	34	14	76	20	19	11	56	3	17	51	17	3
ACCS	1541	366	278	472	507	351	1222	676	874	198	587	532	115	799	867	242	921	383	929	371	439	392	300	419	1502	312	945	211	451	445	565	541	575	163	1033	441
ACCSL	0	0	0	0	0	0	0	1	0	0	1	0	1	0	0	0	0	0	0	0	0	1	0	1	0	0	0	1	1	0	0	0	0	0	0	2
ACD	310	332	227	342	633	249	206	299	203	192	290	250	88	307	215	200	243	279	748	666	711	209	721	279	767	573	597	481	320	263	283	193	789	485	225	337
ACE	1655	1389	1746	661	1137	1289	1765	2294	1077	435	1530	983	734	2187	1256	1463	2063	1634	2442	1476	2384	1054	1001	1990	3083	1051	1288	884	1445	1101	998	1425	665	2271	2943	1385
ACE2	243	1552	1411	176	1963	264	863	611	287	1031	1229	749	324	1851	543	2512	1316	896	492	18	1088	509	1087	520	5035	138	1521	1483	557	1164	75	1261	2822	1149	368	12
ACE3P	0	0	0	0	0	0	0	0	0	0	0	0	0	0	0	0	0	0	0	0	0	0	0	0	0	0	0	0	0	0	0	0	0	0	0	0
ACER1	1	1	0	0	0	3	0	3	0	3	1	1	1	1	0	0	0	0	1	2	2	0	0	0	1	0	0	3	0	1	10	0	3	0	0	2
ACER2	105	148	53	44	89	120	172	131	169	99	214	64	59	127	208	112	120	203	212	66	119	187	96	313	125	61	43	78	133	84	92	79	54	50	80	101
ACER3	581	722	479	265	673	407	1525	734	646	578	904	892	424	1420	817	551	712	718	689	527	499	421	340	1155	1084	618	277	442	562	444	664	968	724	951	676	365
ACHE	362	635	587	506	1141	457	561	289	228	433	656	528	222	597	656	375	690	831	406	105	1031	770	352	1143	83	178	182	41	389	179	199	402	460	181	129	164
ACIN1	5382	4173	2544	2716	3824	3161	4742	4259	3053	3025	3780	3554	2049	5642	4512	3587	4820	5546	5392	3896	4458	2342	2824	5019	6955	4821	4093	3121	4974	3923	4516	3871	6352	3515	4714	4766
ACKR1	332	153	135	514	161	282	307	412	182	233	281	226	115	681	236	199	275	308	260	230	774	318	18	440	60	63	120	119	261	60	137	459	67	49	405	2463
ACKR2	83	101	65	29	110	81	153	104	93	73	111	70	69	86	68	93	111	174	57	23	80	57	34	110	13	24	31	18	50	16	36	51	26	27	67	103
ACKR3	437	1042	368	627	484	350	512	415	352	842	481	541	148	1104	277	329	572	366	663	734	646	351	343	497	540	307	687	513	551	268	287	668	1733	502	347	1346
ACKR4	49	48	55	44	17	23	57	31	11	66	34	28	21	196	30	52	106	28	72	17	66	28	14	25	28	9	12	14	21	9	19	153	44	53	37	39
ACLY	2976	2885	1683	1779	4099	2727	3660	3521	3114	2448	3774	4526	1517	4119	3201	2218	3351	4016	5998	4408	4267	2533	5006	5000	10488	9095	6430	5802	7077	5950	5751	2747	5792	6708	4127	3576
ACMSD	6	11	3	5	3	5	14	10	13	7	3	7	6	6	10	10	3	9	11	6	3	3	7	6	11	7	10	3	8	6	9	5	21	8	4	7
ACO1	1203	1465	871	1182	1464	913	1920	1817	1245	890	1688	1718	677	2392	1587	1106	1571	1876	1612	1601	1236	1098	1299	1964	2062	1714	696	1426	1336	1469	3229	1596	1530	3068	2211	1519
ACO2	6640	6723	5505	3456	6840	5810	6788	9427	6203	5326	8924	7654	3063	9448	7071	5365	7645	8843	3963	3355	5017	3721	2771	8987	5195	7315	2008	2879	4120	4498	3254	6202	3061	9254	5687	2143
ACOD1	0	0	0	0	0	0	1	0	0	0	0	0	0	4	0	0	0	0	0	0	0	0	0	1	0	3	0	2	0	3	0	5	14	3	0	0
ACOT1	166	196	103	248	106	108	156	167	121	107	140	143	112	220	80	105	151	165	105	181	166	124	58	172	284	52	139	61	85	72	174	137	69	50	202	202
ACOT11	2012	2163	1198	520	1869	1775	2132	2155	1765	1406	2245	2024	870	2701	1833	1466	1644	2322	1648	1311	1223	1029	683	3038	1373	1360	645	722	1235	561	1004	1605	1133	2341	1530	238
ACOT12	0	0	0	1	1	2	1	0	0	3	0	1	0	2	2	1	0	0	4	3	2	1	0	0	2	0	0	0	0	0	0	0	0	2	0	4
ACOT13	1032	1006	618	309	1235	709	1578	1045	934	880	1269	866	549	1379	982	1050	1116	1095	895	772	1171	577	1755	1579	1682	884	826	431	1182	360	1375	948	596	911	1117	353
ACOT2	868	1074	837	1312	747	757	1069	1226	877	778	1037	968	523	1217	936	756	1235	1189	854	816	1037	788	401	1661	1678	547	1103	441	634	544	950	744	572	346	1088	1209
ACOT4	78	138	131	32	79	62	91	126	97	99	84	77	56	249	49	144	113	103	116	105	132	56	30	133	149	42	104	50	48	32	104	162	46	59	69	37
ACOT6	0	4	1	0	1	1	2	1	1	2	3	0	2	2	3	0	0	2	4	0	1	1	0	0	1	0	0	1	2	1	3	1	0	4	0	2
ACOT7	887	1234	920	794	1214	783	821	983	820	863	998	1967	475	1363	620	752	1069	928	1609	1521	1317	621	675	1094	1725	2163	697	1249	944	670	843	797	1591	1715	909	525
ACOT8	840	790	710	388	1422	641	811	918	675	585	1153	784	422	993	775	900	853	968	832	828	1000	560	938	1123	1805	448	795	476	746	573	667	579	913	1488	633	297
ACOT9	433	543	286	636	776	370	635	544	411	397	576	722	282	848	552	403	565	531	1065	1209	666	453	898	775	900	919	622	1079	720	694	679	530	1218	818	487	1021
ACOX1	2889	5815	3889	926	3404	2193	4081	4538	2741	4097	3524	2699	1924	6553	3379	4133	4256	3128	1815	1065	3080	1582	1277	3770	2871	1700	1852	1442	2180	2042	1528	4380	1388	3158	1730	894
ACOX2	444	455	297	441	307	262	457	387	411	390	540	361	210	343	392	357	280	508	270	595	515	281	445	549	2278	667	444	201	304	371	252	264	295	582	330	455
ACOX3	372	442	347	232	413	296	450	521	200	367	474	600	218	605	427	420	559	446	421	398	433	271	257	557	748	389	147	460	421	200	328	407	354	587	351	445
ACOXL	41	25	12	7	20	26	44	30	29	25	42	37	15	19	42	25	28	61	41	6	23	21	11	62	15	9	48	26	51	24	19	25	15	15	41	8
ACP1	1547	1273	903	610	1443	1057	2097	1474	1442	1194	1768	1552	828	2032	1660	1241	1581	1811	2593	2338	1482	947	1686	2292	2155	2622	3523	2139	2159	1893	2144	1459	2932	3228	1671	834
ACP2	1325	1362	492	645	1185	996	1126	1325	925	885	1684	1488	574	1709	1209	1004	1413	1385	1414	1010	705	822	634	1664	844	723	548	822	1155	693	909	1100	823	969	1045	782
ACP5	1180	2090	766	315	1354	1197	1202	1581	1417	1423	1410	606	496	1944	1695	960	1640	1871	1489	1238	731	587	1128	1431	1223	475	567	1358	1293	788	1241	1274	1304	512	516	779
ACP6	560	252	157	237	420	309	441	324	282	191	416	395	202	411	488	209	291	329	785	402	314	254	434	601	1029	509	595	232	593	522	1179	314	547	489	412	199
ACP7	14	6	2	5	7	6	6	5	7	5	6	9	2	13	7	10	12	9	4	7	10	2	4	0	9	8	15	2	13	6	5	2	6	7	6	9
ACPP	99	61	33	26	117	78	153	110	121	57	152	290	65	106	127	134	119	185	192	21	56	75	57	249	72	247	147	45	178	83	264	80	164	385	196	25
ACPT	4	2	1	2	1	2	1	4	0	0	1	5	1	2	3	0	3	3	2	5	1	2	2	2	3	8	0	2	2	1	2	0	5	3	2	3
ACR	4	2	2	6	4	4	2	0	0	0	4	4	2	6	6	4	6	2	4	4	2	2	2	6	4	0	6	4	8	2	10	8	8	2	4	6
ACRBP	61	77	39	18	47	42	79	79	43	52	54	55	34	90	42	55	73	63	70	49	49	44	59	58	40	378	92	44	80	38	37	39	19	32	72	74
ACRC	40	28	15	21	31	10	24	21	18	32	21	23	18	34	36	21	37	35	26	37	24	9	16	17	21	11	13	21	30	26	36	25	31	41	27	38
ACRV1	3	2	0	1	3	2	6	5	1	2	2	6	1	1	1	2	1	6	5	5	3	2	5	1	14	4	2	2	7	4	11	2	6	2	0	0
ACSBG1	45	24	22	84	18	33	28	26	30	17	32	48	13	61	58	31	17	41	33	44	25	38	17	48	39	27	33	9	33	19	29	33	24	31	29	71
ACSBG2	1	2	1	3	1	1	2	3	5	2	2	0	0	2	2	1	2	2	3	5	1	0	1	1	16	0	5	3	2	0	10	5	2	2	1	0
ACSF2	3057	3185	2765	571	2736	1953	2294	2883	1882	1877	2907	1461	1241	2927	2226	2914	2782	2617	1111	509	1788	1095	1081	2860	2719	295	698	297	1175	590	1140	1944	220	1372	1187	417
ACSF3	1216	1119	890	438	1401	854	1098	1243	815	825	1179	874	446	1273	1010	836	1157	1165	872	1003	1333	523	1214	1366	1997	1104	1123	621	764	1081	900	719	897	1137	1050	502
ACSL1	479	500	157	735	491	367	748	569	1019	303	515	777	270	633	294	460	776	531	1077	745	470	450	737	512	3158	2070	274	859	744	966	1324	397	656	1391	521	1712
ACSL3	1875	1609	943	898	1813	1478	2938	1681	2655	1387	2606	2950	1045	2746	2371	1410	1931	3257	2598	2129	1899	1363	1851	4560	3737	2785	3141	2561	2277	2677	2022	1801	2256	3045	2569	1403
ACSL4	519	657	258	657	586	469	923	714	531	526	693	572	250	1361	684	535	695	656	1467	741	670	417	821	794	1549	1341	1893	1643	1139	1855	878	860	2060	1730	474	1588
ACSL5	7950	8849	5301	1272	8136	4701	11190	8252	6027	7231	8853	7447	4438	11955	8795	7175	10172	10385	8207	8509	4736	4948	6788	9909	18126	6046	5884	6324	6637	14929	8630	7921	7010	12722	7007	696
ACSL6	32	20	25	37	133	29	75	51	25	32	43	33	18	46	51	44	67	36	44	1104	31	395	574	52	2069	139	60	206	44	402	1022	32	2730	308	43	71
ACSM1	76	62	63	10	56	81	145	87	101	32	58	140	63	112	64	63	157	140	94	15	98	42	32	294	21	27	12	5	33	58	61	49	18	53	222	29
ACSM2A	73	51	34	16	60	34	70	43	65	26	76	105	40	95	68	47	65	50	54	20	55	39	31	102	34	21	27	14	32	42	43	45	47	42	45	19
ACSM2B	14	17	14	6	12	11	30	15	12	20	6	10	14	21	12	16	11	11	22	33	13	3	14	33	48	10	36	9	11	18	11	17	30	20	7	16
ACSM3	1365	734	611	146	698	744	1532	1104	1017	845	1207	460	777	1164	1438	877	1030	1279	1299	216	595	584	463	1507	2455	578	1329	223	578	808	1167	826	236	1216	1197	60
ACSM4	6	11	2	2	2	5	7	8	4	10	4	1	1	4	2	10	4	3	5	4	0	1	2	4	0	2	2	1	1	0	0	3	2	3	3	3
ACSM5	40	22	22	48	16	45	24	22	13	22	37	11	13	68	32	38	17	51	19	13	15	22	5	42	7	1	2	2	16	4	8	35	8	9	8	78
ACSM5P1	0	0	0	1	0	0	0	0	0	0	0	0	0	1	1	0	0	0	0	0	0	0	0	0	1	0	0	0	0	0	0	1	0	0	0	0
ACSM6	4	2	2	1	3	1	3	1	1	2	3	8	2	12	3	2	5	2	1	2	2	2	1	3	4	3	1	2	6	4	0	1	0	4	3	2
ACSS1	2291	1925	1217	1163	2468	1648	2292	1870	1518	1172	2501	1425	832	1642	1983	1697	1994	2330	2280	4968	2828	1896	2876	2470	8695	1808	811	2457	2715	2171	4576	1059	3998	4574	2128	961
ACSS2	6655	7427	5549	1822	7353	4711	7955	7518	5810	5878	7583	6838	3264	8112	6571	6171	7836	7422	2969	1846	6396	3540	4298	8743	10505	4427	5085	2228	3297	3179	5138	5019	3388	7273	5120	785
ACSS3	56	80	41	97	42	67	97	70	45	62	74	72	35	115	57	72	37	70	117	82	195	46	19	77	100	29	35	58	849	38	57	83	44	259	27	299
ACTA1	5	2	8	17	8	13	7	10	7	6	7	24	6	10	4	7	4	4	14	12	10	5	6	15	7	18	6	8	6	8	6	6	5	6	3	69
ACTA2	3731	4894	2419	37632	3574	4632	3735	4982	3829	2724	4354	14540	1720	6085	4446	2680	2975	4481	8468	16386	6340	11525	6837	7679	3574	4116	3547	4880	8401	2387	4491	3660	4221	2020	2450	39348
ACTB	58426	87434	52659	158685	109404	50482	58650	81514	50822	58957	69429	103649	25534	103483	63565	49637	76366	70028	119271	154516	106230	66813	98793	82392	105820	125464	74223	68211	92115	64089	93898	60321	129697	84142	45593	139756
ACTBL2	0	0	1	0	0	4	0	4	0	2	2	1	0	0	0	4	0	0	6	2	1	1	0	2	1	4	2	6	9	3	0	0	1	0	0	0
ACTBP1	5	8	3	10	12	5	9	14	2	4	8	9	6	15	5	4	6	11	17	24	10	3	8	10	12	19	5	7	9	6	16	11	21	26	4	5
ACTBP11	5	9	2	11	10	17	8	11	2	4	6	7	4	4	4	8	9	5	13	22	11	3	3	17	10	24	5	9	12	2	7	4	14	7	3	8
ACTBP12	0	4	0	0	2	2	0	3	0	0	3	0	0	1	1	0	0	0	0	0	0	0	1	1	0	2	1	0	0	2	0	1	2	1	0	0
ACTBP13	6	0	0	0	4	0	3	1	1	0	2	2	2	4	3	4	2	1	2	2	1	1	0	2	2	4	2	0	2	1	1	5	3	2	2	0
ACTBP14	1	2	1	3	4	0	3	1	0	0	2	3	0	1	2	1	1	1	0	2	2	0	1	1	4	4	1	1	5	0	3	2	2	0	0	4
ACTBP2	8	12	3	19	14	13	12	14	5	8	14	7	1	11	15	8	10	12	19	22	19	9	11	18	11	23	10	6	14	7	10	9	18	10	4	12
ACTBP6	1	2	1	3	3	2	3	5	4	0	2	2	0	3	2	2	4	3	2	6	1	0	3	1	1	4	1	0	2	6	3	1	3	0	0	2
ACTBP7	4	6	4	11	4	7	7	12	2	9	4	3	2	12	6	2	6	5	8	7	6	1	5	9	5	11	1	3	4	3	10	8	10	6	4	4
ACTBP8	4	0	4	4	6	11	8	10	2	4	3	5	2	4	6	1	1	3	11	12	7	3	7	3	6	6	4	7	6	8	9	5	7	3	5	6
ACTBP9	5	10	9	4	19	6	7	7	2	5	6	5	0	5	9	18	7	13	5	8	11	3	2	7	1	6	2	2	6	2	6	10	5	2	2	1
ACTC1	3	6	1	69	8	11	5	2	6	2	9	251	0	6	5	7	3	1	17	324	161	32	6	8	18	23	6	43	47	4	8	5	4	6	2	58
ACTG1	57720	75360	47728	23567	88448	50358	53110	76478	44635	47964	73310	66480	22499	74769	60790	41170	55218	63416	77191	55289	75881	40014	63631	81107	61547	198211	46467	34107	60646	70166	51671	47340	78478	92862	42868	38798
ACTG1P1	10	6	3	2	5	6	9	10	8	9	10	7	6	7	11	10	6	11	12	6	15	3	6	12	9	13	5	7	5	6	10	6	6	8	8	5
ACTG1P10	10	8	3	11	12	7	10	8	6	9	4	5	5	16	9	14	12	9	7	11	13	5	5	14	15	13	9	13	5	12	19	5	24	12	4	15
ACTG1P11	1	5	2	0	5	3	2	4	2	3	4	3	2	5	3	2	3	3	2	0	2	2	2	3	2	11	2	2	5	4	4	2	3	2	2	3
ACTG1P12	6	4	1	4	7	8	4	3	5	1	4	9	0	4	2	5	7	2	4	0	3	1	1	6	7	7	3	2	4	4	6	2	1	3	4	4
ACTG1P13	0	0	0	0	0	0	0	0	0	0	0	0	0	0	0	0	0	0	0	0	0	0	0	0	0	0	0	0	0	0	0	0	0	0	0	0
ACTG1P14	3	13	9	11	8	8	9	9	7	8	6	13	1	10	4	5	5	4	10	14	10	4	5	14	14	16	4	6	12	2	12	9	13	6	1	16
ACTG1P15	4	1	1	4	1	4	9	6	2	1	6	3	3	6	6	2	0	6	7	3	1	3	4	5	8	79	5	4	6	1	2	6	1	4	0	3
ACTG1P16	2	2	0	1	1	3	2	0	2	1	3	5	1	2	2	0	0	2	1	1	3	1	1	2	1	5	0	0	1	2	3	2	2	0	0	1
ACTG1P17	6	7	4	3	8	2	4	6	2	10	9	7	2	13	9	11	5	5	5	12	7	3	14	11	9	2	6	5	2	7	1	9	10	13	11	5
ACTG1P18	1	1	0	0	0	0	1	1	1	0	0	0	0	3	0	0	1	2	0	0	1	4	0	0	1	3	1	0	1	0	3	2	1	0	2	0
ACTG1P19	5	5	2	6	2	3	4	5	4	5	4	3	2	6	1	4	4	5	8	8	7	1	6	4	7	5	1	3	5	3	7	5	6	2	4	8
ACTG1P2	1	5	2	0	5	3	2	4	2	3	4	3	2	5	3	2	3	3	2	0	2	2	2	3	2	11	2	2	5	4	4	2	3	2	2	3
ACTG1P20	6	4	2	4	1	5	8	8	3	14	7	4	11	6	6	5	4	4	6	8	5	2	5	14	13	13	6	29	15	2	51	3	16	11	2	7
ACTG1P21	2	7	1	11	1	8	3	14	1	2	11	2	3	3	2	2	3	1	6	11	4	2	1	7	3	11	5	6	5	7	7	3	2	7	0	7
ACTG1P22	11	25	15	0	2	8	13	26	10	20	2	0	5	30	2	35	1	3	1	0	1	0	1	2	4	0	3	8	1	3	1	24	2	0	0	1
ACTG1P23	2	5	1	2	3	1	1	0	2	0	2	2	0	4	3	0	1	2	1	9	4	1	0	2	6	1	2	2	5	1	1	1	3	0	4	3
ACTG1P24	2	6	1	1	0	6	5	4	1	2	4	2	0	5	4	2	4	4	1	3	4	2	1	0	6	9	0	4	1	1	1	2	2	1	1	1
ACTG1P3	6	6	6	1	3	5	4	6	2	3	9	5	4	12	13	1	8	12	8	12	13	2	4	9	7	7	1	6	9	5	13	13	19	6	12	3
ACTG1P4	1	9	2	6	0	3	5	3	0	0	0	2	0	0	0	0	1	2	5	4	5	1	4	7	9	4	0	0	4	6	0	0	3	0	0	3
ACTG1P9	27	13	9	11	10	8	11	15	4	9	14	15	12	26	15	9	15	18	9	11	16	7	11	22	17	21	11	10	18	5	23	16	15	21	12	17
ACTG2	938	1494	627	152719	1004	1549	996	1973	1749	748	1309	11504	568	1237	1363	555	763	1240	1741	11169	3440	30627	948	2464	925	2221	737	1241	10397	579	1828	676	827	280	742	86812
ACTL10	77	99	79	26	248	75	114	83	54	47	114	172	44	89	74	56	102	79	150	366	283	124	332	178	707	256	161	276	308	260	199	67	276	120	156	18
ACTL6A	1278	1087	577	618	1673	896	1680	1360	1132	957	1460	1025	736	1651	1356	900	1264	1512	2200	2676	1545	817	2174	2180	3957	2652	2567	1533	2994	2114	3520	1152	3555	2875	1327	767
ACTL6B	8	0	0	25	3	0	2	2	4	0	7	5	1	5	1	0	1	3	4	1	0	3	0	0	1	1	2	0	0	1	1	5	0	0	0	6
ACTL7A	0	0	0	0	0	0	0	0	0	0	0	0	0	0	0	0	0	0	0	0	0	0	0	1	0	0	0	0	0	0	0	0	1	0	0	0
ACTL7B	0	0	0	0	1	0	0	0	0	0	0	0	1	1	0	0	1	0	1	0	0	0	1	0	0	0	0	0	0	0	0	0	2	0	0	0
ACTL8	2	1	0	1	11	13	18	5	12	4	15	15	13	6	13	2	4	22	12	8	1	10	2	20	15	205	3	20	59	3	160	0	6	10	4	0
ACTL9	0	0	0	0	0	0	0	0	0	0	0	0	0	0	0	0	0	0	0	0	0	0	0	0	0	0	0	0	0	0	0	0	0	0	0	0
ACTN1	3495	3512	2145	24955	3575	3833	3188	3951	2733	2458	4614	5875	1473	4712	4248	2099	3495	3948	8973	14595	7249	6442	7379	5207	10531	8808	7697	6925	10511	6889	8083	3089	7881	4807	3931	27602
ACTN2	4	6	6	8	3	13	1	4	3	3	1	9	1	12	4	8	3	6	3	2	4	3	2	4	6	2	1	2	5	6	3	10	6	2	3	7
ACTN3	1	4	4	12	2	2	2	3	3	1	1	8	0	7	2	4	5	0	4	5	3	4	0	6	2	4	5	4	2	6	2	7	3	0	1	12
ACTN4	21422	26864	16488	10194	29514	19970	20906	26818	17774	17122	29248	23016	9650	32302	22504	17976	24148	28058	42190	29292	25516	15430	21970	30806	26510	44568	12650	15460	23092	24988	25328	19548	41172	38324	17194	15690
ACTN4P1	2	6	1	0	1	6	1	5	2	3	2	5	3	2	3	3	4	2	9	6	3	1	1	7	5	7	2	2	5	3	2	1	4	3	1	2
ACTN4P2	1	0	1	1	1	1	0	0	0	0	0	1	0	0	1	0	1	2	1	0	1	0	0	0	0	1	0	0	0	0	2	2	0	0	0	0
ACTP1	3	1	0	2	2	1	0	3	0	3	4	3	0	2	0	1	2	3	0	4	2	0	3	1	1	5	1	1	1	2	1	0	1	1	0	1
ACTR10	745	675	498	581	621	438	1332	831	693	626	945	966	454	1372	989	714	845	922	918	630	730	518	561	1206	1680	775	876	586	759	769	1130	1054	840	652	778	891
ACTR1A	2147	2264	1751	2831	3037	1815	2623	2828	2014	1744	2691	3142	1215	3274	2401	2040	2294	2518	3424	2556	2445	1998	1896	3478	2778	2684	1250	1914	2578	1505	2695	2229	2051	3201	2159	2960
ACTR1B	1947	2004	1369	1436	2296	1585	1788	2149	1407	1393	2273	1837	816	2106	1932	1388	2124	2007	2547	2255	2008	1274	1913	3024	2171	2221	1917	1542	1978	1864	1834	1235	2535	2302	2103	1515
ACTR2	8940	10670	6237	3555	8634	6714	15732	11649	10222	9806	12303	9641	6190	17160	12092	9925	12668	13402	14634	8922	7752	5952	8434	15191	18800	11362	15461	10583	13003	10999	10825	10712	15185	16850	9779	6605
ACTR3	4669	5339	3006	2400	4900	3292	7270	5650	5392	5012	6217	5919	2910	9979	5798	5147	6384	6957	9857	6047	4234	3396	4848	7466	9271	7380	7124	5561	7127	6407	7844	5805	9613	11574	5001	4483
ACTR3B	170	130	75	67	191	111	148	153	115	114	190	149	80	236	152	117	143	160	272	277	166	81	260	219	740	257	443	438	247	304	509	162	605	419	229	99
ACTR3BP1	0	0	0	0	0	0	0	0	0	0	0	0	0	0	0	0	0	0	0	0	0	0	0	0	0	0	0	0	0	0	0	0	0	0	0	0
ACTR3BP2	0	0	0	0	0	0	0	0	0	0	0	0	0	0	0	0	0	0	0	0	0	0	0	0	0	0	0	0	0	0	0	0	0	0	0	0
ACTR3BP3	0	0	0	0	0	0	0	0	0	0	0	0	0	0	0	0	0	0	0	0	0	0	0	0	0	0	0	1	0	0	0	0	0	0	0	0
ACTR3BP4	0	0	0	0	0	0	0	0	0	0	0	0	0	0	0	0	0	0	0	0	0	0	0	0	0	0	0	0	0	0	0	0	0	0	0	0
ACTR3BP5	0	0	0	0	0	0	0	0	0	0	0	0	0	0	0	0	0	0	0	0	0	0	0	0	0	0	0	0	0	0	0	0	0	0	0	0
ACTR3BP6	0	0	0	0	0	0	0	0	0	0	0	0	0	0	0	0	0	0	0	0	0	0	0	0	0	0	0	0	0	0	0	0	0	0	0	0
ACTR3C	108	135	60	34	92	90	202	178	90	116	177	104	85	206	156	96	82	114	103	88	125	77	77	224	273	166	185	198	139	113	280	128	225	206	88	20
ACTR3P2	0	1	0	0	0	1	1	0	0	0	0	1	0	0	1	0	1	0	2	0	0	0	0	0	2	0	0	0	1	1	0	0	3	0	0	0
ACTR3P3	0	0	0	0	0	0	1	1	1	0	1	0	0	0	0	0	0	0	0	1	0	0	0	0	0	0	1	0	1	0	0	0	0	0	0	0
ACTR5	216	214	142	120	322	171	278	276	173	152	234	248	110	328	218	169	181	231	325	402	274	130	323	283	965	233	353	318	372	387	417	242	447	669	257	170
ACTR6	408	387	234	254	405	274	619	341	351	340	477	383	232	581	450	385	453	508	557	300	357	256	383	515	784	566	519	410	477	530	560	422	476	639	385	333
ACTR6P1	0	0	0	0	0	0	0	0	0	0	0	0	0	0	0	0	0	0	0	0	0	0	0	0	0	0	0	0	0	0	0	0	0	0	0	0
ACTR8	622	563	343	308	420	453	804	712	448	408	797	450	298	759	702	454	622	703	769	846	525	327	393	914	1231	680	327	497	723	680	793	444	663	864	562	409
ACTRT1	0	0	0	0	0	0	0	0	0	0	0	0	0	0	0	0	0	0	0	0	0	0	0	0	0	0	0	0	0	0	0	0	0	0	0	0
ACTRT2	0	0	0	0	0	0	0	0	0	0	0	0	0	0	0	0	0	0	0	0	0	0	0	0	0	0	0	0	0	0	0	0	0	0	0	0
ACTRT3	37	43	34	29	80	23	48	49	29	31	52	49	23	73	43	29	24	35	67	65	63	28	63	51	138	61	61	42	75	52	66	48	81	138	48	31
ACVR1	357	439	227	449	446	277	557	422	342	336	443	351	187	703	493	364	397	465	886	696	411	311	641	625	709	419	479	588	803	466	807	457	739	627	355	1078
ACVR1B	4235	3191	2321	925	3235	3201	5459	3576	3234	2475	5439	2774	2264	3626	4030	3407	3685	4822	3805	2010	3446	2270	3159	6797	6214	1111	4191	1910	3212	2993	2486	2217	1908	3936	3918	777
ACVR1C	466	452	319	55	293	317	672	396	360	478	479	202	200	582	409	387	650	322	152	185	225	120	182	579	81	66	62	287	270	207	317	385	100	205	386	32
ACVR2A	398	408	347	185	367	229	688	356	348	295	480	309	226	580	466	392	417	451	432	265	356	265	263	548	521	324	339	182	414	153	365	408	442	384	375	437
ACVR2B	279	201	135	152	178	274	356	188	246	148	320	128	122	372	300	181	223	302	270	286	175	167	243	500	707	290	233	408	338	442	783	249	526	311	255	202
ACVRL1	4959	5505	3169	1713	5967	4608	6312	4901	5161	3295	7402	3510	2811	6177	6536	4194	4973	8053	4033	1645	4120	4262	2217	9398	2329	826	1904	1098	3106	1367	1404	3956	1703	3341	4871	2173
ACY1	1348	1398	1076	241	1429	867	1126	1121	1052	724	1456	2042	556	1478	1269	908	1104	1240	2174	1856	1370	643	1035	1646	2901	2085	1196	870	1070	1792	1094	951	1114	1150	1049	184
ACY3	161	203	105	20	172	105	147	108	128	127	185	392	57	122	64	97	174	148	355	228	269	131	192	346	266	660	55	36	163	77	130	80	203	191	268	6
ACYP1	186	126	104	82	166	126	173	153	124	112	178	196	81	212	183	158	172	183	219	308	202	94	166	222	328	210	333	134	145	175	302	104	201	283	171	105
ACYP2	133	161	99	129	167	117	188	155	106	112	147	127	75	236	195	112	176	178	307	202	183	103	125	288	312	297	145	93	138	170	204	150	307	289	194	155
AD000091.3	0	1	1	0	0	0	0	2	1	0	2	0	0	0	0	0	0	1	0	0	0	0	0	0	3	0	0	0	1	3	0	0	3	0	1	0
AD000671.6	53	85	41	14	44	57	80	94	67	46	85	24	15	79	114	65	45	75	99	26	34	34	21	79	55	28	16	42	51	37	35	88	26	31	28	79
ADA	87	108	59	78	162	77	103	130	89	118	99	91	39	163	100	110	302	133	285	138	174	61	159	99	121	199	149	271	286	266	120	100	277	136	97	351
ADAD1	1	0	0	0	0	0	1	0	1	1	0	0	0	0	0	0	0	0	0	0	0	0	0	0	0	0	0	0	0	0	0	0	0	0	0	0
ADAD1P2	0	0	0	0	0	0	0	0	0	0	0	0	0	0	0	0	0	0	0	0	0	0	0	0	0	0	0	0	0	0	0	0	0	2	0	0
ADAD2	8	2	7	1	7	3	3	7	9	1	2	4	3	4	8	2	3	2	4	3	4	7	6	7	2	5	3	0	5	3	2	2	2	2	7	19
ADAL	126	137	65	110	70	59	267	168	99	82	98	159	46	116	148	179	174	153	137	117	97	85	48	134	217	133	126	84	83	103	112	95	88	143	164	130
ADAM10	2992	3242	1891	1101	2284	2293	5594	3289	2894	2744	4582	2159	1928	4439	3955	3125	3662	4170	4243	2048	2098	1815	1776	5427	3433	4154	3086	2956	3273	3105	3282	2750	2584	2095	2778	2222
ADAM11	17	18	9	125	5	12	11	7	5	4	16	3	4	12	5	2	7	8	44	7	8	26	4	9	5	12	14	9	17	2	1	4	4	3	6	74
ADAM12	17	28	13	16	50	35	32	46	34	42	37	46	12	27	33	33	27	55	702	1272	735	42	1170	82	520	1073	279	1022	786	156	516	20	672	120	29	1954
ADAM15	3378	2435	1551	1340	4122	2341	2469	2446	2216	1545	3256	6302	1065	3418	2531	1306	3154	2963	5692	4195	3946	2075	3746	4074	4098	5702	2331	2344	4312	3723	6111	2366	2884	6049	4125	3976
ADAM17	411	496	237	319	534	353	782	618	383	413	565	407	270	833	624	422	492	673	806	765	521	362	688	704	963	692	673	717	1035	613	789	597	1439	1087	475	816
ADAM18	0	0	0	2	0	0	0	0	0	0	0	0	0	0	0	0	0	0	0	0	0	0	0	0	0	0	0	0	0	0	0	0	0	0	0	0
ADAM19	372	673	280	900	561	503	666	943	449	755	550	431	177	854	681	603	665	755	3359	1768	929	551	902	760	1787	1691	613	1263	1866	890	781	603	1699	699	369	1709
ADAM1A	0	0	0	0	0	0	0	0	0	0	0	0	0	0	0	0	0	0	0	0	0	0	0	0	0	0	0	0	0	0	0	0	0	0	0	0
ADAM1B	6	5	0	2	6	2	5	3	1	1	7	3	1	1	1	7	6	2	8	1	5	0	2	0	9	2	12	3	3	2	6	7	3	3	3	1
ADAM2	0	0	0	0	0	0	0	0	0	0	0	0	0	0	0	0	0	0	0	0	0	0	0	0	0	0	2	0	0	0	0	0	0	0	0	0
ADAM20	1	2	1	1	2	2	1	0	1	0	0	0	0	2	1	0	0	0	2	0	4	0	0	2	1	0	1	0	1	1	0	0	1	0	0	3
ADAM20P1	4	1	1	6	4	1	3	3	4	1	2	1	0	4	5	3	3	4	1	3	5	5	0	3	3	2	6	0	1	1	3	1	3	5	2	5
ADAM20P2	0	0	0	0	0	0	0	0	0	0	0	0	0	0	0	0	0	0	0	0	0	0	0	0	0	0	0	0	0	0	0	0	0	0	0	0
ADAM20P3	0	0	0	0	3	1	0	0	0	0	0	0	0	0	0	0	0	0	0	13	0	2	3	0	0	8	0	0	5	22	0	0	21	4	0	1
ADAM21	2	1	0	2	0	0	0	3	1	1	1	3	0	5	1	1	0	1	5	0	1	3	0	1	1	1	0	0	0	0	0	2	1	1	0	2
ADAM21P1	0	0	0	0	0	0	0	0	1	0	0	0	0	0	0	0	0	0	2	0	0	1	0	0	1	1	0	0	0	0	0	0	0	0	0	0
ADAM22	205	163	121	116	162	114	302	217	152	176	192	106	113	289	157	174	235	232	177	98	120	79	56	185	486	114	161	132	131	46	49	172	227	75	151	106
ADAM23	60	61	44	154	35	47	72	113	56	54	63	120	22	177	68	68	61	96	55	133	91	65	19	74	876	45	40	45	124	46	58	112	77	15	57	311
ADAM24P	0	0	0	0	0	0	0	0	0	0	0	0	0	0	0	0	0	0	0	0	0	0	0	0	0	0	0	0	0	0	0	0	0	0	0	0
ADAM28	541	1492	499	88	376	579	1252	710	768	708	772	225	273	736	1155	911	849	827	702	189	190	224	90	798	240	102	142	156	439	249	187	434	214	153	429	389
ADAM29	5	3	1	1	2	2	2	4	3	4	2	6	2	7	5	6	3	2	3	4	2	0	1	6	2	0	4	4	1	3	3	0	6	5	6	2
ADAM30	0	0	0	0	0	0	0	0	0	0	0	0	0	1	0	0	0	0	0	0	0	0	0	0	0	0	0	0	0	0	0	0	0	0	0	0
ADAM32	191	126	59	57	124	92	271	149	136	115	149	101	92	257	222	125	158	174	178	180	116	73	116	218	545	81	222	170	179	209	309	216	379	263	219	85
ADAM33	716	493	252	2610	293	633	465	380	365	317	567	1127	207	1066	685	393	284	439	226	270	389	652	71	494	72	21	77	101	527	67	96	750	81	37	206	2945
ADAM3A	1	0	0	0	3	0	0	0	0	0	1	0	0	5	0	0	2	0	0	0	1	0	0	0	0	1	1	0	0	0	1	0	0	0	1	0
ADAM3B	0	0	0	0	0	0	0	0	0	0	1	0	0	0	1	0	0	0	0	0	0	0	0	0	0	0	0	0	0	0	0	0	1	0	0	0
ADAM5	0	0	0	0	0	0	0	0	0	0	0	0	0	0	0	0	0	0	0	0	0	0	0	0	0	0	0	0	0	0	0	0	0	0	0	0
ADAM5P	1	0	1	0	0	0	0	0	1	0	0	0	0	0	0	1	1	1	0	0	0	0	0	0	1	1	0	1	0	0	0	1	0	0	3	0
ADAM6	0	0	0	0	0	0	0	0	0	0	0	0	0	0	0	0	0	0	0	0	0	0	0	0	0	0	0	0	0	0	0	0	0	0	0	0
ADAM7	0	0	0	0	0	0	0	0	0	0	0	0	0	0	0	0	0	0	0	0	0	0	0	0	0	0	0	0	0	0	0	0	0	0	0	0
ADAM8	259	362	239	98	351	313	235	384	236	299	304	106	118	446	372	251	521	392	947	618	301	210	441	357	207	3426	255	326	946	447	307	263	545	292	291	577
ADAM9	2291	2641	1718	1889	1654	2332	4629	2737	2886	2389	4181	3621	1542	4710	3498	2204	3694	4067	10584	3965	2963	2494	1850	6703	5980	8018	3609	4372	5118	4322	4731	2873	3757	5821	4228	3865
ADAMDEC1	6397	11863	5250	634	2630	9444	11378	10796	6752	7687	12363	1655	6372	13539	11589	7619	6357	7109	1618	314	883	1366	84	7935	727	390	225	1045	2638	939	1080	9342	549	555	3997	59
ADAMTS1	833	2314	719	929	581	986	1838	1703	914	2122	809	2113	349	1441	758	511	908	853	956	1559	1321	654	409	953	569	448	412	1273	1475	388	850	920	582	410	798	8484
ADAMTS10	289	255	105	363	190	253	159	253	107	148	209	211	74	263	222	148	154	248	386	321	344	168	188	221	137	139	114	169	330	49	111	182	141	80	176	1104
ADAMTS12	34	58	19	82	127	52	69	83	48	42	52	89	21	62	53	44	30	58	1217	1551	530	51	897	74	889	693	303	1152	1051	213	1377	32	1170	284	45	602
ADAMTS13	244	240	160	128	274	242	194	180	150	134	206	130	64	226	188	152	184	218	136	212	148	114	190	226	160	92	344	94	154	60	188	130	90	72	186	104
ADAMTS14	293	328	142	35	259	179	182	208	141	177	164	240	92	380	168	212	230	136	467	529	524	74	599	189	392	353	192	466	481	111	315	221	447	188	217	630
ADAMTS15	274	194	102	215	61	157	189	157	340	156	283	465	89	563	250	107	173	510	136	191	109	130	50	351	26	610	142	890	354	287	3212	360	423	89	162	630
ADAMTS16	51	26	9	70	22	9	42	24	21	45	12	10	12	216	14	27	20	23	74	126	49	24	500	18	45	23	30	36	42	14	31	141	32	15	6	2907
ADAMTS17	109	67	112	34	70	73	92	107	65	115	97	87	39	122	95	79	122	77	35	63	72	49	8	100	39	192	21	21	69	46	102	80	50	36	99	50
ADAMTS18	9	10	10	6	10	3	8	11	5	5	3	4	7	7	2	8	4	1	14	22	12	1	3	2	13	2	13	32	17	8	7	10	25	6	3	184
ADAMTS19	18	21	4	7	6	10	15	21	20	10	28	34	8	26	10	7	4	22	12	5	9	6	0	15	3	80	60	1	7	5	53	22	8	3	0	15
ADAMTS2	176	222	109	217	270	177	186	203	108	145	175	646	81	378	173	141	157	164	2651	2777	1690	211	1283	225	1304	2185	618	2479	1963	480	1517	256	1553	428	203	2900
ADAMTS20	0	0	0	0	0	0	0	0	0	0	0	0	0	0	0	0	0	0	0	0	0	0	0	0	1	1	0	0	0	0	0	0	0	0	0	0
ADAMTS3	9	19	5	5	7	8	20	23	15	14	16	14	5	32	22	12	8	12	42	27	13	6	17	28	30	32	41	20	21	11	29	17	38	8	8	105
ADAMTS4	30	121	40	189	96	32	51	192	25	472	50	188	15	196	42	42	144	47	463	1400	359	262	532	65	264	1011	263	1724	727	255	475	139	781	239	134	1716
ADAMTS5	91	134	57	68	56	66	196	86	82	182	92	127	59	309	103	111	78	82	127	207	113	81	234	103	127	188	161	346	254	59	159	179	217	80	72	551
ADAMTS6	13	12	8	15	15	10	23	15	11	8	20	47	9	21	18	7	14	18	105	119	68	25	70	39	109	90	32	69	105	40	54	20	43	35	32	230
ADAMTS7	156	225	90	222	277	127	74	188	59	103	118	206	40	178	85	99	134	133	543	580	339	110	426	152	337	311	328	336	383	122	218	130	450	206	83	683
ADAMTS7P1	3	8	2	8	4	2	5	4	4	6	2	4	3	3	5	3	10	0	12	4	5	4	10	0	7	1	6	9	9	2	4	6	11	5	4	14
ADAMTS7P3	3	1	1	5	0	0	0	1	0	0	0	2	0	3	1	0	2	1	0	3	2	0	1	3	1	0	2	1	5	0	0	3	0	2	1	7
ADAMTS7P4	11	5	6	5	4	6	8	8	11	6	14	6	4	4	4	8	9	5	11	2	1	3	3	10	6	3	2	4	9	5	12	9	8	3	7	15
ADAMTS8	40	58	22	808	37	66	36	68	52	28	49	206	29	49	59	37	45	30	81	125	89	334	4	89	101	13	39	56	137	52	31	42	63	56	52	1306
ADAMTS9	117	176	65	533	119	96	246	219	114	131	163	451	60	429	167	147	157	205	591	626	318	348	199	219	574	517	613	718	764	305	392	287	650	1137	342	2099
ADAMTSL1	597	493	339	269	303	491	546	601	351	444	586	171	205	577	576	336	435	491	159	300	269	254	66	638	820	55	57	117	309	42	150	379	78	114	346	524
ADAMTSL2	137	116	71	138	562	115	84	142	90	96	97	156	41	126	129	104	92	158	270	745	263	58	1019	136	515	71	180	259	407	111	121	100	388	224	70	198
ADAMTSL3	250	222	144	1336	105	248	410	181	258	211	258	152	129	459	332	210	201	341	216	346	114	358	43	410	255	57	188	92	319	101	245	320	117	136	187	971
ADAMTSL4	576	559	314	596	336	647	471	568	337	439	504	701	211	1083	430	294	361	477	521	255	364	357	362	483	90	437	140	256	432	261	121	748	190	160	288	1142
ADAMTSL5	61	71	30	43	141	49	55	57	66	33	93	159	30	123	68	29	42	75	232	68	131	45	236	93	126	307	193	21	85	78	81	72	259	81	56	60
ADAP1	3830	4649	3434	1326	4228	2834	2381	3732	2528	2284	3904	4354	1229	3465	2934	2653	3511	2736	5342	8993	4981	2741	2885	4780	5052	7732	4584	2204	2652	4019	3548	2123	3133	5310	3264	318
ADAP2	163	471	198	112	216	254	298	345	258	303	348	207	117	512	336	345	306	325	383	340	157	164	111	279	222	174	215	258	404	203	215	328	266	211	112	607
ADAR	5310	6077	3685	3322	6636	4448	7481	6659	4673	5069	6424	4773	2585	10131	5885	4757	7009	6728	9881	5700	4202	3698	6582	7565	9246	7092	6288	5211	9640	6578	11545	6762	7767	8155	5534	5988
ADARB1	376	265	136	1490	260	311	282	281	208	198	379	444	135	445	390	262	290	372	467	438	291	357	231	443	370	438	179	255	504	263	320	274	561	210	232	1316
ADARB2	26	16	14	73	16	13	54	23	9	2	35	8	19	38	30	31	26	40	52	20	6	19	6	16	40	6	35	4	24	34	25	22	49	17	22	35
ADAT1	301	362	150	138	319	270	473	456	280	317	383	373	207	534	360	299	444	344	589	440	315	232	322	577	880	511	470	460	464	455	572	343	519	519	491	310
ADAT2	320	155	87	65	169	152	265	141	127	115	179	156	79	285	261	137	184	203	299	277	193	80	264	212	611	255	270	235	320	453	607	195	703	441	319	129
ADAT3	246	349	224	97	548	288	234	283	233	216	384	502	101	321	151	191	225	267	199	321	405	243	445	392	268	280	187	222	245	225	311	220	343	274	237	54
ADCK1	250	246	141	198	299	220	195	263	164	141	249	303	82	275	201	164	186	216	190	322	313	167	241	299	810	328	219	220	232	179	293	167	322	210	281	172
ADCK2	803	773	526	449	1114	771	873	1059	804	626	941	856	439	869	789	666	869	995	807	819	807	562	1143	1336	1718	960	1874	888	805	636	744	545	1077	762	705	451
ADCK3	2403	1887	1349	1338	2368	1872	2349	2153	1205	1516	2619	1197	1052	1980	2137	1729	2230	2199	1655	1808	1538	1384	2271	2251	4243	2416	2736	1609	3032	2045	2874	1262	2584	1886	1923	1612
ADCK4	706	586	461	509	840	551	566	655	519	426	819	754	293	671	582	503	613	716	984	884	827	438	760	977	641	810	448	497	1062	671	560	469	652	690	634	700
ADCK5	791	719	564	208	963	513	500	521	457	321	597	780	280	601	582	373	537	649	671	611	1000	371	892	825	1524	666	722	509	757	424	822	422	1178	451	602	221
ADCY1	64	53	19	38	39	68	137	61	65	46	83	110	35	68	94	47	57	129	70	116	46	39	37	88	444	44	50	62	78	142	776	47	393	43	44	169
ADCY10	6	4	3	4	6	1	10	1	2	2	5	2	1	5	3	3	8	7	9	0	2	0	2	7	2	3	1	14	4	3	66	2	4	7	5	0
ADCY10P1	89	72	47	34	109	47	79	68	67	40	82	70	34	124	81	94	57	86	55	123	64	34	84	61	81	37	14	76	139	41	72	86	128	206	71	55
ADCY2	65	66	33	348	35	50	86	56	57	48	74	60	29	111	103	48	35	89	72	111	38	76	47	78	65	17	31	32	81	34	75	63	36	20	51	154
ADCY3	1205	1234	642	550	1287	793	677	1058	750	813	1324	759	567	1459	1596	558	903	1111	1874	2630	1024	810	1426	799	1900	1768	1222	1753	1643	1221	2074	879	3967	2809	903	2196
ADCY4	422	215	132	285	243	250	235	309	202	144	242	495	97	417	244	133	328	286	368	344	655	295	152	390	171	339	350	271	375	187	192	249	196	128	494	1688
ADCY5	841	777	356	2031	514	886	715	629	577	498	782	644	330	523	602	475	531	730	209	348	194	581	132	587	111	51	134	57	452	62	128	309	38	95	190	1938
ADCY6	5310	4890	3848	1747	4195	4619	5090	5413	3894	4040	4505	3673	2183	4289	4222	3822	5033	5279	3515	2716	4002	2905	1922	6361	5085	3432	2235	1578	3136	3045	3392	2688	1676	4879	5798	1817
ADCY7	1068	927	464	345	722	1363	1166	1073	875	803	1121	487	383	1127	1159	870	1025	1231	1407	646	342	379	734	1160	871	812	603	551	1085	624	1835	762	815	405	433	835
ADCY8	0	0	0	2	0	0	0	0	0	0	0	1	0	8	0	0	0	0	0	0	0	1	1	0	0	0	1	0	0	0	2	2	0	0	0	0
ADCY9	1736	1715	1003	1016	1335	1565	1907	1680	1261	1078	2089	1211	759	2540	1579	1191	1873	1699	1118	807	973	908	575	2069	767	482	828	653	903	625	1411	1665	540	748	1051	1263
ADCYAP1	12	35	10	104	28	123	155	26	16	44	30	132	11	56	24	39	45	44	63	69	111	64	4	124	112	12	31	27	72	76	22	31	10	9	39	377
ADCYAP1R1	66	30	16	358	30	31	39	43	25	39	33	33	26	92	43	37	16	83	19	41	20	78	5	41	3	11	4	3	41	6	9	59	7	2	5	460
ADD1	5599	6254	4115	6933	4673	4560	6710	6261	4357	4746	6685	5172	2633	7456	5687	4854	6131	6839	5997	4481	4565	4180	2815	7599	5204	5024	5191	3803	5101	2240	4954	5037	3843	4916	4535	8120
ADD2	30	27	10	150	19	28	41	37	23	33	18	32	17	59	48	35	16	52	44	40	26	32	18	151	20	15	6	10	25	12	57	32	9	5	11	442
ADD3	4946	3768	2076	1273	2930	3383	9352	4340	4161	3856	7429	3370	3075	5719	5805	4385	4899	6362	5014	2941	1869	2413	2546	7079	9884	7240	2999	3087	5514	3794	11246	3705	5612	6751	4575	1779
ADGB	56	24	23	7	39	32	62	17	24	32	29	27	25	70	48	38	34	47	22	9	43	11	45	63	66	13	39	18	15	34	65	54	22	71	51	24
ADGRA1	0	2	1	8	2	1	0	1	2	0	3	0	2	4	0	0	0	0	5	4	1	4	1	0	0	1	0	0	2	0	0	1	1	1	2	4
ADGRA2	1323	1491	852	1947	989	1863	1173	1796	988	992	1439	1478	494	1779	1246	973	1037	1306	2474	3316	1759	1129	2023	1933	1319	1786	1136	1953	2471	720	1687	1094	1713	768	607	5086
ADGRA3	3136	2194	1506	1404	1141	1561	2765	2440	1669	1298	2387	1721	1169	2607	2329	2270	1926	2972	2083	1172	1454	1333	863	3208	2447	1315	1847	977	1998	1192	1749	1549	1021	2669	2311	951
ADGRB1	79	88	40	84	44	78	65	98	56	43	68	58	17	75	65	63	53	102	47	26	31	31	16	63	22	24	23	10	44	15	15	55	10	9	21	55
ADGRB2	42	125	61	220	70	77	44	76	42	33	61	92	31	61	57	41	81	83	68	142	106	76	100	84	47	46	48	49	116	85	43	37	38	37	37	272
ADGRB3	50	39	23	197	14	54	78	39	31	36	64	33	22	118	51	41	30	45	13	21	16	39	2	74	6	4	6	10	45	4	7	73	5	5	19	221
ADGRD1	156	106	81	187	64	134	198	107	92	114	180	202	60	385	110	112	91	127	89	144	138	110	47	117	93	27	90	103	165	59	95	239	71	25	48	523
ADGRD2	17	12	6	5	8	5	11	11	6	10	5	13	10	21	5	12	12	8	40	13	9	4	7	20	17	4	10	7	15	31	27	4	14	8	13	7
ADGRE1	33	43	13	0	15	15	63	90	61	39	14	6	19	81	38	42	92	87	119	38	5	33	8	88	48	25	58	44	120	20	58	69	47	24	76	179
ADGRE2	105	203	63	31	91	141	192	155	112	115	162	46	40	300	160	97	231	195	363	154	87	108	76	224	227	285	197	382	361	171	472	219	532	237	115	234
ADGRE3	16	9	6	4	6	11	18	29	23	13	4	3	16	20	17	11	38	19	72	14	6	25	4	45	18	42	36	20	62	35	32	19	22	26	42	100
ADGRE4P	20	38	14	10	3	49	37	42	16	44	24	2	17	55	47	35	31	23	68	21	6	22	5	43	21	6	25	29	70	13	29	24	27	15	46	79
ADGRE5	3918	3111	2184	1380	4956	2993	2981	4242	2245	2417	4140	4851	1370	3059	3243	2081	3742	4184	6612	4605	4523	2564	4291	5158	7577	5427	4079	3813	3307	3733	6413	1956	6315	4788	4524	2464
ADGRF1	37	108	112	19	182	76	127	43	44	37	94	16	47	354	225	140	50	205	847	16	29	100	32	146	38	20	49	6	48	58	30	247	74	107	18	5
ADGRF2	3	0	0	1	6	0	0	3	0	2	2	1	0	6	5	3	5	2	2	5	3	1	4	1	1	0	1	5	0	4	3	7	4	3	4	0
ADGRF3	15	15	16	8	9	25	24	26	10	24	21	8	7	22	27	26	16	29	35	15	18	16	5	34	23	16	26	36	16	15	25	19	17	18	31	18
ADGRF4	84	58	47	26	306	86	169	108	108	122	53	22	79	207	64	228	87	138	321	12	64	91	194	119	311	79	133	83	231	39	190	158	227	305	16	20
ADGRF5	402	319	164	244	224	245	404	347	233	281	388	301	160	654	302	218	337	308	539	918	304	140	432	438	439	582	885	930	853	276	587	480	998	429	320	3034
ADGRF5P1	15	1	12	10	14	1	3	12	4	3	3	8	2	18	5	14	4	0	20	4	7	4	6	6	2	6	13	2	3	14	2	12	2	11	2	19
ADGRF5P2	0	0	0	0	0	1	0	0	0	0	0	0	1	3	3	0	0	0	0	0	0	0	0	6	0	0	0	0	0	0	0	0	1	0	0	0
ADGRG1	2682	1568	1108	508	4969	2417	2211	2259	1744	1192	3057	3188	935	1963	2113	1393	1999	3123	5768	4855	4199	1835	9055	4695	7535	2131	5547	5751	4798	4283	4538	1304	5536	6323	3774	981
ADGRG2	23	14	8	65	18	12	30	23	29	32	30	27	12	38	36	25	17	32	15	16	50	16	19	49	22	24	17	12	30	13	20	24	11	18	51	22
ADGRG3	44	31	13	29	26	46	13	65	35	28	45	51	28	72	26	29	60	43	163	46	66	70	42	62	32	306	65	93	170	95	66	50	69	168	88	258
ADGRG4	5	6	3	3	1	2	8	4	3	7	6	1	1	7	4	0	0	7	0	0	0	0	0	1	1	0	1	0	0	0	24	8	4	0	0	4
ADGRG5	136	219	97	16	185	209	189	280	160	199	183	127	64	189	207	145	237	276	393	319	155	108	88	241	742	96	201	264	201	217	286	123	315	70	107	81
ADGRG6	485	475	389	326	206	220	681	380	392	510	500	648	276	1136	453	415	573	528	2416	351	320	293	22	524	303	999	419	336	571	1187	350	832	281	328	632	429
ADGRG7	108	408	322	98	196	66	538	167	95	319	466	76	202	459	107	660	678	234	50	7	293	137	37	134	151	15	246	337	151	15	28	318	231	204	75	1
ADGRL1	884	1049	520	1370	958	895	606	971	861	474	979	1211	467	764	819	533	705	882	1003	1563	931	955	1186	1212	3440	1172	1156	1143	1148	1071	1725	498	578	2075	674	1164
ADGRL2	442	420	186	564	202	519	1153	523	624	381	678	605	411	623	793	327	307	1077	718	528	217	340	205	1082	344	249	547	442	635	232	559	423	497	182	343	1767
ADGRL3	231	401	169	144	94	281	496	302	219	245	336	157	144	539	364	249	244	297	163	29	75	112	1	427	199	20	156	37	135	61	46	345	140	88	192	295
ADGRL4	122	155	72	118	107	68	149	153	75	135	156	258	58	397	138	121	152	150	249	444	294	121	188	151	235	247	297	473	423	155	278	291	313	153	188	1426
ADGRV1	78	36	13	19	47	49	135	79	79	14	88	83	47	62	92	85	59	103	39	9	24	38	17	136	19	13	106	24	22	9	19	46	11	14	109	7
ADH1A	31	46	15	16	18	41	79	12	18	24	20	32	21	59	42	22	7	34	19	33	30	5	4	35	16	1	14	2	4	11	20	20	11	20	18	33
ADH1B	3657	2518	1746	2696	1310	4624	5165	2436	2340	1912	4686	3739	1512	5682	4089	2333	1441	3069	677	242	964	1338	25	5174	251	81	153	95	1783	266	631	3835	53	113	842	3825
ADH1C	9345	12408	11592	1217	7250	5887	13213	11894	7796	11883	11106	5956	6486	16705	8363	10638	10870	10542	3235	65	7456	4358	386	20398	19665	215	410	282	4107	837	1507	10180	268	816	14951	138
ADH4	27	61	18	9	34	31	103	28	39	30	28	52	14	33	34	45	33	20	51	57	55	15	17	73	49	14	28	4	27	58	83	31	20	102	57	42
ADH5	3532	3575	2681	3470	2432	2295	4364	3700	3139	2790	5056	3500	2084	4880	3474	3044	4318	3426	3118	2670	2542	2218	2152	5177	5903	4397	2681	3434	4374	3184	3010	3037	2776	3155	4077	3779
ADH5P2	2	2	0	0	0	1	0	1	0	0	0	1	0	0	2	0	0	0	0	1	0	0	0	0	2	1	1	0	0	0	1	0	0	0	1	0
ADH5P3	1	0	0	2	0	0	1	0	0	1	1	0	0	2	3	0	0	2	0	0	0	0	0	1	0	0	1	4	0	1	3	0	0	1	0	0
ADH5P4	4	2	2	2	2	2	2	2	2	0	2	2	2	1	2	2	4	0	0	2	2	0	2	2	0	4	0	2	2	0	0	0	4	4	2	2
ADH6	368	283	276	58	266	186	525	488	323	321	437	319	223	626	198	413	359	235	99	26	152	81	101	221	611	300	312	220	178	254	72	447	146	392	316	20
ADH7	0	0	0	0	0	0	1	0	0	0	0	0	0	0	0	0	0	0	0	0	0	0	0	0	0	0	0	0	0	0	0	0	0	0	0	0
ADHFE1	178	103	109	156	72	89	106	94	82	61	110	44	55	102	177	94	177	188	56	14	65	61	4	148	20	4	43	11	58	8	11	80	13	9	126	190
ADI1	2593	2205	2016	1453	2445	1941	3804	2359	2691	2417	4369	2646	1546	2678	2942	2315	2689	3475	3285	1839	2553	2130	1579	4658	3117	4277	2927	1572	3572	1852	2661	1712	2329	3446	2893	1578
ADIG	0	0	0	0	0	0	0	0	0	0	0	0	0	0	0	0	0	0	0	0	0	0	0	0	0	0	0	0	0	0	0	0	0	0	0	0
ADIPOQ	27	34	36	328	59	4	20	240	285	26	26	7	71	42	28	132	17	136	10	23	57	66	7	10	3	3	5	2	1	3	34	43	8	7	6	1165
ADIPOR1	2003	2262	1490	921	2870	1749	2793	2345	1870	1725	2988	1822	965	2686	2403	1690	2325	2554	3930	2186	1708	1524	2963	3423	3104	3550	2455	1649	2536	2809	1932	1889	2701	3804	2051	1522
ADIPOR1P1	0	0	0	0	0	0	1	0	0	0	0	0	0	0	0	0	0	0	0	0	0	0	0	1	0	0	0	0	0	0	0	1	0	0	0	0
ADIPOR1P2	0	1	0	0	0	0	0	0	0	1	0	0	0	0	0	0	0	0	0	0	0	0	1	0	0	0	0	0	1	0	0	1	1	0	1	0
ADIPOR2	2439	3147	1991	1206	3019	2005	4107	2956	2665	2255	3339	3107	1597	3938	2713	2580	3141	3149	3366	1706	2983	1856	3317	4319	2618	2086	2861	2096	2612	1958	3568	2567	3958	3688	2727	1417
ADIRF	1056	1774	1518	446	1373	932	846	1649	974	846	1022	755	413	2954	1008	931	875	790	1652	547	1012	387	362	920	1649	3456	126	57	934	946	1247	1802	182	4811	245	1211
ADK	303	386	159	207	280	251	459	458	329	314	418	439	144	539	353	240	384	351	674	815	292	220	271	494	2047	777	388	783	630	784	1485	321	544	1212	372	213
ADM	783	598	283	307	940	397	556	544	757	467	1324	865	239	2570	658	397	762	1380	1225	413	912	921	1436	1126	243	2105	442	241	1483	322	579	1690	1058	917	1275	649
ADM2	126	165	113	45	428	142	128	149	76	102	297	425	55	195	207	131	268	318	374	367	423	333	294	292	343	306	91	72	409	342	153	125	123	467	261	23
ADM5	10	12	7	16	27	13	10	18	6	17	13	5	3	18	12	14	12	13	13	16	68	17	10	13	12	31	52	25	24	8	15	11	9	10	14	139
ADNP	1867	1431	911	1175	1880	1232	2758	1912	1411	1250	2009	1312	938	2429	2040	1410	1640	2200	2558	2428	1705	1262	2776	2482	8627	2037	3132	3217	2931	3260	3734	1568	4842	3742	1701	1734
ADNP2	557	618	384	340	457	522	868	793	504	555	748	475	298	921	720	460	712	805	729	577	485	379	332	962	983	1046	538	673	685	521	721	541	570	598	698	493
ADO	427	455	359	341	446	435	523	511	371	363	609	462	205	588	485	371	448	576	843	693	585	357	477	877	1095	802	573	681	770	695	1499	392	724	772	451	567
ADORA1	49	68	30	22	34	40	25	38	33	23	47	60	15	70	46	40	36	26	127	100	62	25	80	41	57	37	27	36	171	24	32	37	39	44	25	91
ADORA2A	155	245	139	58	134	172	170	156	142	155	208	85	44	213	251	178	192	188	180	109	106	72	36	206	71	243	62	110	114	123	56	151	152	61	72	167
ADORA2B	233	515	555	83	278	197	283	570	179	302	237	314	126	818	288	307	368	193	349	191	493	151	215	412	551	608	304	281	298	362	187	543	256	205	257	51
ADORA2BP1	0	0	0	0	0	0	0	0	0	0	0	0	0	0	0	0	0	1	2	0	0	0	0	0	0	2	0	0	0	1	0	0	1	0	1	2
ADORA3	84	230	79	48	71	108	107	197	112	90	157	16	43	132	140	107	117	178	94	72	29	42	24	78	40	16	46	35	97	69	39	98	43	12	25	130
ADPGK	1024	1056	584	344	851	797	1330	1221	798	947	1170	780	504	1716	1335	904	1126	1289	1410	1006	811	529	742	1492	1796	1637	1419	1318	1220	1380	1444	1095	1378	942	928	939
ADPRH	118	157	56	213	181	119	218	213	126	158	142	129	75	213	198	115	162	178	306	283	121	115	150	161	199	129	142	183	200	202	139	142	173	118	76	566
ADPRHL1	281	166	136	203	162	112	148	166	120	108	242	127	72	103	167	167	135	146	210	267	173	103	85	184	123	300	259	31	94	90	242	78	289	74	114	59
ADPRHL2	569	596	432	450	714	469	574	676	475	364	697	724	272	763	570	478	574	726	1094	864	690	541	476	922	630	1082	337	507	677	670	536	503	525	941	583	541
ADPRM	174	145	91	84	113	107	202	145	106	132	212	147	105	263	160	115	133	161	175	95	138	91	99	223	221	140	76	66	184	90	238	190	110	85	113	119
ADRA1A	26	29	14	23	15	19	16	23	14	19	26	12	8	36	13	17	20	13	12	3	12	11	2	16	11	1	6	1	6	0	4	28	3	2	10	32
ADRA1B	14	18	9	13	19	19	14	11	19	9	24	39	6	10	10	11	4	29	32	11	18	9	8	16	12	4	15	5	10	10	11	13	85	13	7	38
ADRA1D	2	4	4	22	8	3	4	9	2	13	5	26	1	4	0	9	1	1	0	13	7	26	4	5	3	10	2	30	12	0	4	4	13	5	1	48
ADRA2A	472	2130	1636	264	942	593	506	1012	435	1184	563	543	243	973	414	1084	777	556	306	198	524	262	264	305	1459	296	97	38	359	288	69	667	711	392	200	527
ADRA2B	79	51	46	34	44	50	24	47	32	27	91	38	13	50	20	30	31	38	23	26	17	15	15	48	13	18	48	9	39	47	10	40	15	17	26	125
ADRA2C	29	30	29	47	74	19	23	14	10	16	28	40	4	71	12	20	18	9	23	247	97	18	112	21	204	8	76	83	30	16	5	28	8	7	21	151
ADRB1	66	62	58	33	28	54	58	49	32	42	91	59	33	89	86	43	64	67	28	29	61	45	5	92	4	5	7	4	26	4	11	48	11	7	14	54
ADRB2	89	96	40	58	61	83	143	102	56	44	102	41	30	84	111	79	58	90	68	31	31	51	6	89	16	20	13	18	61	33	9	62	16	20	46	222
ADRB3	7	8	8	39	9	11	12	5	14	2	11	10	1	9	11	4	7	7	12	3	3	7	2	23	6	0	3	0	8	4	2	11	1	2	2	44
ADRM1	1694	2069	1230	1497	4500	1511	1452	2164	1268	1202	1918	2117	763	2155	1712	1244	1696	1903	3621	5069	3542	1771	4495	2320	8568	4030	3745	2970	2905	2791	3837	1417	6898	5662	1421	1570
ADSL	814	714	405	538	742	632	888	824	647	581	931	857	416	1202	836	597	800	1055	894	1258	889	465	604	1175	1577	1392	574	1203	1034	1145	1116	724	1071	1404	748	741
ADSS	1098	1198	722	515	1067	747	1887	1191	1051	960	1574	1096	669	1995	1522	1010	1240	1400	2114	1296	868	846	1452	1804	2722	1412	1423	1079	2038	1671	1384	1288	1923	2224	1254	865
ADSSL1	103	71	52	50	70	80	90	93	74	51	91	143	32	85	119	54	57	98	113	67	140	46	28	148	25	43	75	22	76	29	81	55	26	26	164	112
ADTRP	1228	3731	2980	484	1478	1463	3963	3666	2725	2766	2734	3054	1651	4230	1532	3063	4578	3492	1128	34	2259	1507	212	3726	364	100	896	41	909	108	461	3128	359	925	2636	47
AE000658.25	0	0	0	0	0	0	0	0	0	0	0	0	0	1	0	0	0	0	0	0	0	0	0	1	0	1	0	0	0	1	0	0	0	0	0	1
AE000658.30	1	1	0	0	0	0	0	0	1	0	0	0	0	0	0	0	0	0	0	0	0	0	0	1	5	0	1	0	0	0	1	0	0	0	0	0
AE000659.41	0	0	0	0	0	0	0	0	0	0	0	0	0	0	0	0	0	0	0	0	0	0	0	0	0	0	0	0	0	0	0	0	0	0	0	0
AE000660.21	0	0	0	0	0	0	0	0	0	0	0	0	0	0	0	0	0	0	0	0	0	0	0	0	0	0	0	0	0	0	0	0	0	0	0	0
AE000660.4	0	0	0	0	0	0	0	0	0	0	0	0	0	0	0	0	0	0	0	0	0	0	0	0	0	0	0	0	0	0	0	0	0	0	0	0
AE000661.36	0	0	0	0	0	0	0	0	0	0	0	0	0	0	0	0	0	0	0	0	0	0	0	0	0	0	0	0	0	0	0	0	0	0	0	0
AEBP1	2519	3689	1972	3571	2952	3553	2582	3150	2074	2119	3317	4626	1006	5366	2806	1697	1932	2938	11000	13875	8958	2178	21971	3761	2368	5741	2513	5539	7586	1933	4260	3625	4764	1320	1860	22184
AEBP2	549	614	398	427	510	449	882	591	435	515	644	450	293	886	666	508	667	671	946	549	580	404	656	960	982	796	1148	718	759	848	1182	482	1166	897	597	770
AEN	434	468	199	166	474	373	363	670	297	272	472	580	160	687	550	312	451	436	844	1062	457	241	389	565	986	1808	885	936	937	1327	939	431	1329	777	747	492
AES	12639	11014	7831	12193	13410	9404	11876	14110	9297	7575	12189	11251	4442	12787	11276	6961	10034	14548	14615	10268	10638	8440	11386	18511	7681	10077	14110	4878	8773	6995	9468	7405	10780	10485	9345	9330
AF001550.9	0	0	0	0	0	0	0	0	0	0	1	0	0	0	0	0	0	0	0	0	1	0	0	0	0	0	0	0	0	0	0	0	0	0	0	0
AF003529.2	0	0	0	0	0	0	0	0	0	0	0	0	0	0	0	0	0	0	0	0	0	0	0	0	0	0	0	0	0	0	0	0	0	0	0	0
AF011889.5	871	481	179	218	378	411	617	616	202	389	454	133	218	529	745	431	381	441	559	356	179	222	226	630	290	235	217	208	332	176	397	336	409	411	332	367
AF013593.1	0	1	0	2	0	0	0	0	0	0	0	0	0	0	0	0	0	1	1	0	0	0	0	0	0	0	0	0	1	0	1	0	0	0	0	0
AF038458.4	0	0	0	0	0	0	0	0	0	0	0	0	0	0	0	0	0	0	0	0	0	0	0	0	0	0	0	0	0	0	0	1	0	0	0	0
AF111168.1	8	10	4	18	6	6	12	16	5	11	13	10	6	21	3	8	12	11	17	3	8	8	9	16	12	9	5	5	8	11	12	10	7	11	14	11
AF121897.4	4	4	1	1	0	4	11	1	12	0	0	6	5	0	1	2	0	3	8	2	0	3	0	12	0	0	10	0	1	1	1	1	0	0	5	0
AF131215.1	0	0	1	0	0	1	0	1	0	2	1	1	0	0	0	1	0	0	0	0	0	0	0	2	0	0	0	1	1	0	0	0	0	0	0	1
AF131216.1	2	3	0	2	0	4	0	8	1	0	4	1	0	5	1	0	1	0	1	5	2	0	1	1	0	1	4	1	2	1	0	1	1	1	2	0
AF146191.1	1	0	0	0	0	1	0	0	0	0	0	0	0	0	0	0	1	0	0	3	0	0	1	2	1	0	0	0	1	0	0	0	2	0	0	0
AF146191.6	0	0	0	0	0	0	0	0	0	0	0	0	0	0	0	0	0	0	0	0	0	0	0	1	0	0	0	0	0	0	0	0	0	0	0	0
AF146191.8	0	0	0	0	0	0	0	0	0	0	0	0	0	0	0	0	0	0	0	0	0	0	0	0	0	0	0	0	0	0	0	0	0	0	0	0
AF165138.7	1	0	0	0	0	0	0	2	0	2	1	0	0	2	0	0	1	0	1	0	1	0	0	0	1	0	0	1	0	0	1	2	0	0	2	0
AF186192.5	26	14	4	26	4	16	30	22	12	8	20	10	14	18	16	12	20	12	4	18	2	8	0	28	12	0	2	8	6	2	12	18	14	0	14	20
AF196972.10	0	0	0	0	0	0	0	0	0	0	0	0	0	0	0	0	0	0	0	0	0	0	0	0	0	0	0	0	0	0	0	0	0	0	0	0
AF196972.3	1	1	0	0	2	2	5	0	1	5	2	5	2	5	3	3	2	1	10	2	3	2	3	1	5	0	5	4	3	0	3	8	9	9	3	0
AF196972.4	0	1	1	0	0	0	0	1	0	0	0	0	0	0	0	0	0	0	0	0	0	2	0	1	1	1	0	0	0	0	0	3	0	3	2	0
AF213884.1	0	0	0	0	0	0	0	0	0	0	0	0	0	0	0	0	0	0	0	0	0	0	0	0	0	0	0	0	0	0	0	0	0	0	0	0
AF224669.3	1	0	0	0	0	1	0	0	0	0	0	0	0	0	1	0	0	0	0	0	0	0	1	0	1	0	1	0	0	0	1	0	0	1	2	0
AF228730.13	0	0	0	0	0	0	0	0	0	0	0	0	0	0	0	0	0	0	1	0	0	0	0	0	0	0	0	0	0	0	0	0	0	0	0	0
AF228730.5	0	0	0	0	0	0	0	0	0	0	0	0	0	0	0	0	0	0	0	0	0	0	0	0	0	0	0	0	0	0	0	0	0	0	0	0
AF228730.8	0	0	0	0	0	0	0	1	1	0	0	0	0	1	0	0	0	1	0	0	0	0	0	0	0	0	0	0	0	0	0	0	0	0	0	0
AF238378.7	0	0	1	0	0	0	0	0	0	0	1	0	0	0	0	0	0	0	0	0	0	0	1	0	0	0	0	0	0	0	0	1	0	0	0	0
AF238380.8	0	0	0	0	0	0	0	0	0	0	0	0	0	0	0	0	0	0	0	0	0	0	0	0	0	0	0	0	0	0	0	0	0	0	0	0
AF241726.2	0	0	2	0	0	0	0	0	0	0	0	0	0	0	0	0	0	0	0	0	0	0	0	0	0	0	1	0	0	0	0	0	0	0	0	0
AF254982.2	0	0	0	0	0	0	0	0	0	0	0	0	0	0	0	0	0	0	0	0	0	0	0	0	0	0	0	0	0	0	0	0	0	0	0	0
AF277315.13	0	0	0	0	0	0	0	0	0	0	0	1	0	0	0	0	0	0	1	0	0	0	1	0	0	0	0	0	0	0	0	0	0	0	0	0
AF277315.19	0	0	0	0	0	0	0	0	0	0	0	0	0	0	0	0	0	0	0	0	0	0	0	0	0	0	0	0	0	0	0	0	0	0	0	0
AFAP1	1616	1271	710	1517	961	1375	1792	1517	1237	1018	1654	1249	783	1580	1714	994	1285	1831	2302	1684	1136	1061	1311	2276	3160	1425	2374	2005	2228	870	2237	1116	2177	2242	1691	2783
AFAP1L1	167	145	111	137	110	146	167	163	104	103	161	161	78	295	148	115	125	123	410	376	198	94	151	190	222	292	248	353	333	192	233	190	333	164	94	1035
AFAP1L2	555	603	447	614	485	476	722	552	569	455	655	476	332	1065	511	585	440	832	2386	708	396	501	293	924	432	805	320	453	570	533	550	729	575	833	408	652
AFF1	2482	2296	1193	1681	1325	1959	4060	2762	2140	1897	3238	1425	1483	3221	2758	1923	2995	3357	2445	981	1195	1337	820	3406	3268	1752	1663	1300	2699	1639	2790	2183	1473	2220	2274	2543
AFF2	8	5	4	10	19	13	27	41	13	80	5	5	5	9	9	22	15	15	22	9	4	5	1	7	10	26	3	3	6	3	8	17	18	4	7	11
AFF3	95	152	55	300	66	139	181	202	135	184	194	168	79	180	249	146	113	207	152	50	43	109	13	204	39	52	26	15	59	43	61	119	28	28	98	118
AFF4	1932	2271	1261	1256	1490	1540	3595	2551	1900	1999	2815	1586	1265	3463	2550	1993	2440	2610	2466	1423	1229	1506	1370	3538	2949	2735	2404	1256	2079	2316	2565	2279	3243	2804	2117	2392
AFG3L1P	413	371	203	242	421	312	466	399	306	276	289	387	168	620	492	259	347	494	429	305	390	217	296	451	1037	378	536	377	438	338	347	429	687	534	359	384
AFG3L2	4040	3605	2428	1189	2862	2795	5511	4663	3767	3409	4533	3712	2299	5271	4312	3473	3943	5012	2765	1185	2277	1840	1407	5218	4269	4488	1653	1863	2721	1681	4736	3315	2616	2760	3845	1099
AFG3L2P1	0	2	0	0	0	2	0	1	2	0	1	0	1	0	0	0	1	1	1	0	1	0	0	1	0	0	0	0	3	2	0	1	1	1	0	1
AFM	4	8	0	0	2	4	10	0	2	1	1	4	0	2	2	3	3	1	6	8	10	1	1	7	4	0	3	0	0	5	3	3	4	11	0	2
AFMID	547	332	239	118	459	358	512	381	362	229	508	659	242	536	501	297	459	496	523	378	457	282	348	629	445	674	459	518	507	681	448	371	514	575	694	246
AFP	1	0	0	0	0	0	1	0	1	0	0	0	0	2	0	0	1	1	1	2	0	1	0	1	8	3	9	1	1	1	0	0	7	4	0	2
AFTPH	1725	1538	921	645	1852	1223	3120	2075	1629	1507	2253	1564	1155	2647	2306	1751	1838	2364	2042	1129	1269	1201	1458	2707	2590	1631	2109	1278	1567	1672	1548	1606	1996	2288	1800	833
AGA	554	327	325	305	446	418	674	443	353	325	814	422	276	542	437	433	438	606	615	263	500	453	352	864	997	283	195	267	558	365	576	355	429	562	615	446
AGAP1	1825	2207	1463	1922	1799	2185	2246	2818	1781	1968	2005	1526	875	1946	1782	1614	2293	2216	2093	1807	1388	1392	885	2530	1937	1963	1395	1346	1740	1821	3190	1224	2075	2775	1950	1360
AGAP10P	15	11	13	8	29	21	8	23	14	13	37	32	3	23	30	18	24	20	17	4	21	6	8	18	12	13	15	5	25	5	14	22	5	25	16	8
AGAP12P	45	10	26	36	22	26	31	21	12	25	23	38	7	45	66	25	21	5	49	13	67	20	9	50	27	12	24	5	37	20	27	25	23	87	33	12
AGAP13P	0	5	0	3	2	4	0	2	6	3	6	3	0	0	6	1	1	5	3	8	8	2	1	10	0	1	6	0	8	5	0	11	1	0	0	0
AGAP14P	18	3	8	4	6	3	5	9	6	11	7	5	3	18	13	7	15	1	19	18	10	3	5	13	6	8	14	8	15	8	0	13	14	18	10	1
AGAP2	298	410	296	167	369	379	279	454	201	304	346	200	101	430	383	312	485	416	860	379	307	169	284	382	196	977	177	359	356	353	932	271	336	200	278	660
AGAP3	1553	1752	1125	1417	2077	1233	1335	1269	1004	880	1659	1375	633	1617	1570	1063	1510	1481	2554	2725	2209	1094	2490	1545	3477	2409	2279	2270	2120	1650	3072	1065	3906	1837	1086	1882
AGAP4	239	171	97	150	218	146	293	150	117	114	166	215	94	348	247	150	214	326	218	158	160	100	124	265	404	132	159	161	252	271	463	167	237	263	253	236
AGAP5	146	147	65	64	103	114	164	145	99	89	149	127	47	204	179	105	128	160	165	87	86	51	75	170	140	120	94	104	157	114	192	164	116	208	211	106
AGAP6	400	237	137	189	257	194	271	246	173	138	161	323	134	442	386	169	233	322	409	241	269	122	222	292	384	241	252	264	391	326	459	295	435	512	371	350
AGAP7P	24	15	20	5	0	12	5	9	12	6	19	13	0	10	18	8	20	6	9	19	19	7	0	12	3	6	11	11	25	11	0	23	21	33	13	12
AGAP9	129	167	19	67	12	94	117	76	73	42	22	123	63	151	30	89	83	257	147	149	19	53	16	120	141	77	21	64	28	113	158	105	46	124	177	147
AGBL1	7	7	5	4	4	3	17	5	3	4	11	5	1	7	9	3	3	10	7	5	6	5	5	13	2	1	3	5	14	4	6	2	4	8	8	10
AGBL2	61	55	42	16	33	19	71	63	41	60	41	22	24	61	37	41	73	51	51	27	47	19	21	44	54	15	5	31	26	26	34	37	26	18	65	14
AGBL3	36	47	16	16	34	24	50	26	26	28	40	38	22	56	88	21	21	39	38	20	17	16	11	48	45	22	73	22	39	31	39	32	131	26	23	33
AGBL4	4	5	7	5	2	6	9	3	5	4	6	9	2	7	4	6	1	13	4	8	8	7	1	15	5	14	11	3	5	2	27	7	5	18	3	8
AGBL5	794	628	424	768	809	585	747	878	566	514	855	496	429	770	780	497	691	884	989	1084	597	504	817	1014	702	664	853	446	712	401	717	542	809	1164	707	753
AGER	155	92	56	106	112	52	76	107	65	51	69	91	51	114	106	68	115	134	145	55	144	65	100	72	83	48	127	45	119	46	69	69	77	80	99	161
AGFG1	1072	987	542	463	1077	725	1886	1146	861	781	1414	1131	609	1648	1236	899	1002	1202	1555	1230	931	748	1274	1475	2953	1469	1788	1145	1252	1519	1744	1096	2417	2035	1081	939
AGFG2	2434	2344	2448	470	2157	1713	1812	2524	1917	1905	2322	1686	897	2055	1665	1924	2431	2582	1836	753	1875	987	876	2734	1755	790	2832	567	966	1819	677	1388	467	1735	1858	589
AGGF1	861	847	528	367	648	642	1433	1001	869	743	1201	737	560	1296	898	802	997	1184	1009	1065	776	531	699	1409	1646	1262	1296	664	1073	893	1174	859	823	1069	920	733
AGGF1P1	6	4	0	0	2	0	1	3	3	3	2	0	0	5	2	1	0	4	1	3	1	0	0	7	7	0	8	0	9	5	39	6	10	2	2	1
AGGF1P10	0	0	0	0	1	0	1	0	0	0	0	1	0	2	2	1	0	0	0	0	0	0	0	2	9	0	0	1	0	0	0	0	1	0	0	0
AGGF1P2	4	2	3	0	0	7	13	4	1	6	7	10	3	13	15	1	3	5	1	15	4	2	4	13	21	0	10	10	13	23	41	7	16	3	11	0
AGGF1P3	1	1	0	0	0	1	5	1	0	0	0	2	1	3	0	3	0	0	2	0	2	0	0	1	0	0	1	0	0	0	1	2	0	0	3	0
AGGF1P4	0	0	0	0	0	0	0	0	0	0	0	0	0	0	0	0	0	0	0	0	0	0	0	0	0	0	0	0	2	0	0	0	0	0	0	0
AGGF1P5	0	0	0	0	0	0	0	0	0	0	0	0	0	0	0	0	0	0	0	1	0	0	0	0	0	0	0	0	1	0	0	0	0	0	0	0
AGGF1P6	0	0	0	0	0	0	0	0	0	0	0	0	0	0	0	0	0	0	0	0	0	0	0	0	0	0	0	0	0	0	0	0	0	0	0	0
AGGF1P7	0	0	0	0	0	0	0	0	0	0	0	0	0	0	0	0	0	0	0	0	0	0	0	0	0	0	0	1	0	0	0	0	0	0	0	0
AGGF1P8	0	2	0	1	0	1	3	0	3	2	1	1	1	4	1	2	2	2	2	2	1	1	2	2	2	2	5	0	2	4	0	0	3	2	0	2
AGGF1P9	0	0	0	0	0	0	0	0	0	0	0	0	0	0	0	0	0	0	0	0	0	0	0	0	0	0	0	0	0	0	0	0	0	0	0	0
AGK	526	350	223	276	381	356	603	448	417	337	487	490	252	577	492	357	470	586	623	504	370	268	476	598	1523	675	816	787	612	667	806	427	947	720	517	391
AGKP1	0	0	0	0	0	1	0	0	0	0	0	0	0	0	0	0	0	0	0	0	0	0	0	0	0	0	0	0	0	0	0	0	0	0	0	0
AGL	839	800	558	570	477	549	1145	789	732	696	1049	791	449	1042	902	778	731	1038	662	374	416	516	224	1344	836	813	331	435	621	565	670	620	540	884	685	665
AGMAT	432	683	456	58	379	290	485	615	415	437	589	817	253	1025	377	390	587	472	457	783	473	269	330	487	2408	2380	585	992	808	506	922	632	936	1136	621	29
AGMO	14	67	80	3	11	5	24	33	9	72	14	26	4	80	11	58	53	12	18	12	33	5	3	20	70	0	41	32	25	28	8	50	12	12	21	14
AGO1	1079	1150	817	716	868	982	1598	1260	927	990	1298	1001	675	1350	1297	1104	1175	1413	1318	1109	897	685	685	1596	1258	1309	641	1017	1274	995	1655	944	1086	1248	1240	1209
AGO2	802	914	524	724	925	803	1315	1115	785	708	957	843	476	1437	1028	780	983	1182	1353	1433	808	778	1363	1379	4616	2558	1498	1844	1743	2396	4161	918	3742	2650	1118	1373
AGO3	350	348	197	274	250	247	550	342	273	278	363	300	186	641	460	303	364	436	441	371	265	234	168	517	535	362	249	308	441	410	400	460	397	450	362	464
AGO4	682	740	392	583	411	521	1054	699	546	639	787	327	348	916	851	569	913	822	731	573	411	449	309	929	864	444	405	478	793	506	1131	593	634	491	501	1074
AGPAT1	1636	1864	1283	1536	2377	1494	1528	1820	1259	1146	2153	1790	684	1810	1274	1244	1571	1908	2833	2026	1980	1230	2224	2352	1666	2383	1885	1062	2172	1050	2630	1096	1645	2224	1446	1829
AGPAT2	2586	5071	3225	1114	6571	2478	2594	4697	3058	2734	4058	4653	1278	4235	2228	2986	3762	3179	3539	6625	5235	2184	6480	4332	6370	5673	2058	1935	2496	4379	4965	2595	3550	3569	1979	773
AGPAT3	2834	3125	2111	1216	3484	2421	3294	3272	2367	2423	3339	2542	1478	3301	2726	2422	3166	3269	3223	3130	2340	1937	2600	4256	3034	2742	2398	1909	2895	2719	1689	2228	2990	3750	2319	1728
AGPAT4	78	98	44	263	86	143	178	90	88	76	69	130	78	210	115	84	192	139	213	176	173	114	138	299	98	96	71	91	213	113	99	141	98	291	79	467
AGPAT5	809	767	514	151	707	548	1240	849	649	645	1045	776	484	1169	939	724	756	988	729	894	616	371	529	1184	977	1926	682	702	924	1562	883	823	1459	1078	687	293
AGPAT5P1	0	0	0	0	0	0	0	0	0	0	0	0	0	0	0	0	0	0	0	0	0	0	0	0	0	0	0	0	0	0	0	0	0	0	0	0
AGPS	1590	1718	965	761	1027	1199	2632	1610	1727	1558	2116	2084	999	2827	1801	1414	1739	2080	2418	1415	1422	1009	907	2685	2743	2001	1722	1795	2067	2388	2393	1805	1527	2513	1937	1176
AGR2	12593	7070	4348	1632	7988	8367	18349	10950	15856	5723	13903	59761	7959	13311	15243	7734	11155	19578	25330	6854	12050	7484	4873	30554	17490	65517	21921	5325	12641	8305	19421	8895	3506	7941	39255	144
AGR3	1719	1186	792	298	1591	856	2514	1436	1555	1671	2174	2777	1194	2225	1909	1476	1717	2232	2002	251	1408	1375	1137	2905	521	2610	1930	211	1367	339	3163	1609	133	426	3023	9
AGRN	4370	3794	3166	2363	6431	3794	2773	4147	3196	1907	4793	4268	1274	3412	3339	1810	4439	4331	17661	12991	8682	3292	9228	5641	4371	8503	5963	5004	7849	5385	4231	2194	4899	8594	5157	5143
AGRP	0	1	0	0	2	2	0	1	2	2	4	4	0	0	1	2	1	1	4	1	1	0	3	2	0	0	0	2	2	0	4	1	1	0	0	0
AGT	73	154	77	46	360	49	108	61	48	125	182	544	14	400	97	89	155	152	1067	216	440	65	93	148	612	106	699	2742	200	614	222	282	783	703	114	360
AGTPBP1	246	243	127	195	223	164	372	291	217	185	306	225	137	478	268	232	251	302	448	479	196	237	295	379	636	503	372	363	357	480	1711	292	534	619	237	368
AGTR1	36	21	16	404	18	25	58	18	31	30	45	36	17	37	47	26	14	67	9	62	10	80	6	24	74	7	26	1	44	0	12	20	5	3	8	453
AGTR2	0	0	0	3	0	0	1	0	0	0	0	0	0	0	0	0	0	0	0	1	1	1	0	0	0	0	0	0	1	0	0	0	0	0	0	3
AGTRAP	210	280	178	219	516	254	209	253	194	183	374	494	85	323	222	152	334	334	768	767	465	254	570	412	512	667	379	369	536	282	498	201	340	809	288	486
AGXT	66	82	17	8	82	47	89	26	94	20	44	172	15	40	66	41	23	121	53	59	71	17	38	90	39	6	110	41	20	14	28	16	19	44	46	2
AGXT2	1	3	3	1	0	2	4	1	2	0	1	4	0	0	5	3	0	1	0	0	1	1	0	2	0	0	2	0	1	0	0	1	1	4	2	1
AHCTF1	1120	1007	525	538	776	763	1944	1070	869	839	1298	762	615	1652	1340	918	1058	1336	1526	1008	586	670	902	1669	3619	1469	1745	1347	1747	1899	1863	1162	2333	1860	972	1270
AHCY	2975	2704	1872	1373	4977	2412	2665	3528	2437	2318	3618	3436	1469	3589	2982	2257	2992	3224	4910	10617	5226	2426	6139	4185	26640	11553	6513	7574	6161	10992	7561	2342	12000	12923	3543	1498
AHCYL1	3551	3370	2327	2571	2564	2874	4236	3986	2978	2725	4445	3681	1717	4984	3956	3248	4155	4390	4861	3630	2692	2317	1864	5726	3514	5860	1642	2533	3659	3648	3813	3158	4877	6601	4345	3376
AHCYL2	8812	11897	8125	2717	8252	7685	18541	11291	11112	9331	14626	7701	6079	14894	13634	14348	13729	17171	5573	347	4728	5309	878	18029	6403	3284	3592	551	3703	3603	2005	10027	953	6278	7356	551
AHCYP2	0	1	0	7	0	1	0	0	1	2	0	1	0	2	1	0	0	0	0	1	1	0	0	1	0	3	2	1	0	1	0	0	1	0	0	0
AHCYP3	0	0	0	0	0	1	0	0	0	0	0	0	0	0	0	0	0	1	0	0	0	0	0	0	0	0	0	0	0	0	0	0	0	0	0	0
AHCYP4	0	2	0	0	1	1	0	0	0	0	0	0	0	0	0	2	1	0	0	0	1	0	1	2	2	3	0	1	0	1	0	1	0	2	1	0
AHCYP5	1	0	0	0	0	0	0	0	0	0	1	0	0	0	1	0	0	0	0	0	0	0	0	0	0	2	0	1	0	1	0	1	0	0	0	0
AHCYP7	0	0	0	0	0	0	0	0	0	0	1	0	0	0	0	0	2	2	0	1	0	0	0	0	1	2	0	2	1	1	1	0	0	0	0	0
AHCYP8	0	0	0	1	2	0	0	0	0	0	0	0	1	1	0	2	0	0	0	0	1	0	1	0	0	0	0	0	0	0	1	0	0	0	0	0
AHDC1	680	617	382	1150	588	646	512	549	415	302	802	606	194	548	621	404	519	729	1078	931	672	647	594	924	590	762	212	387	823	291	599	383	351	395	435	1558
AHI1	473	263	125	204	340	239	694	297	330	254	442	395	215	557	538	305	312	567	687	314	206	228	414	600	855	599	498	290	383	510	869	354	701	878	523	445
AHNAK	28426	28163	15443	44445	19389	26577	42473	32547	29197	22608	39698	26358	16179	46533	38507	23344	27087	44484	32684	15145	16244	22047	10730	41278	8685	22649	7084	5703	22080	18660	27119	31157	10022	16210	19365	54633
AHNAK2	326	309	140	4856	283	471	409	292	267	168	374	678	167	660	486	205	173	347	2449	1070	770	1679	531	466	398	629	187	169	1767	643	811	420	242	226	133	7186
AHR	778	1255	548	448	776	957	1860	1241	835	972	1337	833	552	1697	1285	907	1043	1127	2617	1677	779	602	634	1842	1830	1467	1446	1475	1618	1145	2082	1047	1560	1285	839	2117
AHRR	156	191	63	49	86	163	144	143	123	82	94	110	64	182	214	129	175	156	241	70	55	33	25	111	125	45	56	17	27	38	44	126	70	51	61	38
AHSA1	2064	1981	1118	1468	2317	1502	2406	2039	1665	1869	2359	1973	1018	3492	2219	1727	1819	2127	2368	2772	1998	1198	2430	3218	6075	4836	4345	2780	2708	3310	3241	2234	3419	2322	2174	1632
AHSA2	2230	1367	866	895	1228	895	1658	1102	880	737	775	809	574	1401	1688	879	1312	1794	1631	1090	1543	645	1106	1181	1601	614	1647	723	1275	812	1055	969	1811	1198	1669	1621
AHSG	10	90	15	4	28	44	110	0	17	18	5	53	10	25	28	58	17	14	60	90	108	16	16	88	23	3	20	1	3	27	42	30	6	60	15	11
AHSP	0	0	0	0	0	0	0	0	0	0	0	0	0	0	1	2	0	0	0	1	0	0	0	2	0	0	0	0	1	0	0	1	0	0	0	0
AICDA	6	5	6	5	23	0	20	34	10	56	7	8	3	9	8	20	14	19	20	5	4	2	3	8	14	19	6	2	7	7	6	3	3	8	8	4
AIDA	1013	1047	613	1397	1103	826	1557	1199	958	997	1330	1153	611	1863	1131	1025	1246	1274	2433	1664	976	946	1414	1622	2041	2003	1232	1363	2165	1495	1626	1128	1747	2010	1159	2363
AIF1	289	507	186	173	278	280	531	525	360	347	378	88	186	785	480	463	598	473	610	266	218	248	126	376	419	299	164	359	358	298	193	528	366	221	207	774
AIF1L	201	112	54	267	73	116	291	167	155	152	176	461	71	429	265	107	149	176	415	102	184	158	31	247	521	491	42	74	243	132	732	280	134	28	180	587
AIFM1	1783	1821	1244	796	2578	1221	1925	2190	1807	1437	2067	2504	947	2657	1789	1570	2090	2406	1479	2337	1571	1022	2059	2260	5496	2664	2124	2986	1475	1509	2705	1698	3120	3175	1882	756
AIFM1P1	0	0	0	0	0	0	1	0	0	0	0	0	0	0	0	0	0	0	0	1	0	0	0	0	0	0	0	0	0	0	0	0	0	0	0	0
AIFM2	943	1289	693	450	1154	721	957	873	895	669	1272	1114	494	1436	697	802	798	1043	1219	1566	644	691	594	1021	1177	1230	337	620	1025	697	3429	918	979	1489	370	461
AIFM3	5035	3104	1600	474	4274	3268	1897	3106	2249	1593	2939	1829	1434	2873	3314	1793	2426	3226	1512	2288	1934	1292	1510	4265	525	914	2009	843	1170	1260	688	1770	351	2226	1993	64
AIG1	377	420	273	344	458	315	483	400	403	258	535	500	169	562	383	274	371	478	899	719	517	284	733	580	1239	719	1019	367	454	555	735	389	1063	614	343	448
AIG1P1	1	0	0	0	0	0	0	0	0	0	0	0	0	1	0	0	0	0	0	0	0	0	0	0	0	0	0	0	0	0	0	0	0	0	0	1
AIM1	2748	3036	2188	563	2986	2180	4329	3638	2694	3291	3680	1837	1921	5075	3095	3074	2591	4125	3041	1836	1807	986	2473	3514	2785	3242	2141	1301	2108	1937	4985	3562	5554	4138	1602	722
AIM1L	628	378	314	135	773	200	392	303	430	350	278	310	148	493	798	443	327	730	1266	674	588	554	327	336	162	486	219	63	355	212	79	330	855	1002	96	10
AIM2	27	36	21	6	30	23	62	76	31	57	59	22	17	67	46	84	74	47	109	16	9	14	15	32	35	112	14	31	32	82	18	47	68	34	15	21
AIMP1	1028	883	474	503	845	616	1742	1066	911	854	1021	1087	606	1411	1158	811	1004	1070	1147	1051	820	616	836	1397	2503	1728	1082	730	1351	1295	1546	1071	1470	2076	1150	637
AIMP1P1	0	0	0	0	0	0	0	0	0	0	0	0	0	1	1	0	0	0	0	1	0	0	0	0	1	0	0	0	0	0	1	0	0	0	0	0
AIMP1P2	0	0	0	0	0	0	0	0	0	0	0	0	0	1	0	0	0	0	0	0	0	0	0	0	0	0	0	0	0	0	0	0	0	0	0	0
AIMP2	622	654	433	267	899	467	506	688	480	436	670	803	272	848	562	395	565	662	845	1688	905	340	723	866	2301	1223	1066	686	804	719	1419	520	1239	1026	549	304
AIP	1131	1357	917	1220	1927	977	1094	1269	905	929	1642	952	537	1523	1047	1164	1319	1320	2136	1501	1380	816	1412	1500	2105	1207	838	803	1122	1147	1308	933	1596	1760	888	1406
AIPL1	6	5	2	1	1	0	3	2	1	1	3	2	0	4	2	1	2	2	15	10	6	0	1	5	1	56	4	2	2	25	2	0	8	1	3	0
AIRE	11	5	5	3	13	10	8	23	6	16	2	7	1	11	15	8	4	50	14	15	10	8	3	10	9	1	2	119	6	6	16	3	17	5	10	8
AJ239318.1	0	0	0	0	0	0	0	0	0	0	0	0	0	0	0	0	0	0	0	0	0	0	0	0	0	0	0	0	0	0	0	0	0	0	0	0
AJ239321.3	0	0	0	0	0	0	0	0	0	0	0	0	0	0	0	0	0	0	0	0	1	0	0	0	0	0	0	0	0	0	0	0	0	0	0	0
AJAP1	21	33	22	19	12	24	26	29	25	5	34	10	15	29	44	16	16	28	27	19	5	13	9	36	6	60	33	36	28	14	27	28	24	14	4	60
AJUBA	103	92	54	165	170	100	150	81	58	64	152	128	44	102	100	59	87	136	671	962	428	101	458	160	988	1354	717	519	562	617	675	56	1311	281	58	326
AK1	2125	793	842	1060	3299	984	1180	1150	1143	391	932	3640	434	1637	1579	1054	933	2469	1546	527	1445	925	1439	1736	1014	2580	607	139	955	1685	676	1074	752	2510	1496	984
AK2	3676	3583	2475	1304	3377	2353	4506	4471	3147	3352	3767	3908	1993	5578	3777	3323	4360	3986	4918	3794	2861	2028	2393	5021	4760	6320	3218	2594	3103	4448	4606	3803	3928	6857	3874	1859
AK2P2	1	0	1	0	0	0	0	4	1	0	0	0	0	0	1	0	2	0	1	3	0	0	0	1	3	0	0	0	0	1	3	1	1	0	2	1
AK3	2081	2601	1316	1178	1783	1468	3084	2515	1766	1588	2391	2350	1403	2945	2510	1601	2795	2599	1703	1831	1961	1458	1448	3285	4278	1875	1675	1333	1829	1998	2491	1808	2734	2108	2450	1399
AK3P2	0	0	0	0	0	0	1	0	0	0	0	0	0	0	0	0	1	1	0	0	0	0	0	0	0	0	0	0	0	0	0	0	0	0	0	0
AK3P3	1	0	1	2	5	2	1	2	2	3	3	4	1	3	5	2	2	2	5	4	3	1	7	0	6	0	3	0	5	3	10	1	5	3	1	4
AK3P4	0	0	0	0	0	0	0	0	0	0	0	0	0	1	0	0	0	2	0	0	0	0	0	0	0	0	1	0	0	0	0	0	0	1	0	0
AK3P5	1	1	0	0	0	1	0	2	0	0	0	1	0	1	1	0	0	1	0	0	0	0	0	1	1	0	3	0	0	1	1	0	0	3	0	0
AK4	713	542	395	899	358	696	1079	634	953	392	1015	1262	437	916	807	388	438	821	1741	1289	724	1010	783	1513	2375	448	1075	1150	828	1031	1304	656	296	1772	481	1307
AK4P1	22	1	0	14	7	19	12	0	50	12	47	0	11	26	2	28	10	0	32	0	13	3	33	40	51	4	31	46	26	2	58	13	0	93	7	0
AK4P2	0	0	0	0	0	0	0	0	0	0	0	0	0	0	0	0	0	0	0	0	0	0	0	0	0	0	0	0	0	0	0	0	0	0	0	0
AK4P3	0	0	1	0	2	1	2	0	0	3	0	1	2	0	0	0	0	0	0	5	2	0	0	0	2	0	0	3	3	2	0	3	8	0	0	0
AK4P4	1	0	0	0	1	0	1	0	0	0	0	0	0	0	0	1	0	0	0	0	1	1	0	2	0	0	0	0	0	0	0	0	1	0	1	0
AK4P5	0	0	0	0	0	0	0	0	0	0	0	0	0	0	0	0	0	0	0	0	0	0	0	0	0	0	0	0	0	0	0	0	0	0	0	0
AK4P6	0	0	0	0	0	0	0	0	0	0	0	1	0	0	1	0	0	0	0	0	0	0	0	1	0	1	0	0	0	0	0	0	0	0	0	0
AK5	35	41	17	84	23	29	47	34	24	12	33	23	15	82	42	29	17	42	68	88	37	47	10	42	42	35	95	41	43	37	42	53	27	10	10	95
AK6	468	454	250	279	409	290	688	522	438	407	544	513	293	708	528	451	531	592	479	585	383	368	478	645	716	871	808	362	465	649	505	417	595	834	604	438
AK6P1	0	0	0	0	0	0	0	0	0	0	0	1	0	1	1	0	0	0	0	0	0	0	0	0	0	0	0	0	0	0	0	0	0	0	0	0
AK6P2	0	0	0	0	0	0	0	0	1	0	0	0	0	0	0	0	0	0	0	0	0	0	0	0	0	1	0	0	0	0	1	0	0	0	0	0
AK7	73	78	79	21	52	39	112	103	88	72	100	125	49	151	57	95	141	80	117	41	80	47	63	73	180	264	174	56	40	80	158	81	71	37	153	34
AK8	12	3	4	26	17	10	11	11	4	4	11	5	3	7	6	9	5	13	37	30	12	8	31	13	33	5	37	6	4	23	10	8	16	13	6	18
AK9	153	142	74	106	122	78	233	144	111	123	179	92	88	190	161	124	142	168	140	224	122	82	152	197	300	130	65	74	124	140	313	137	181	327	164	132
AKAIN1	1	0	2	2	1	0	0	0	0	1	1	1	2	1	0	0	0	1	0	0	1	0	0	2	12	0	0	0	1	1	0	0	0	0	0	0
AKAP1	7668	6508	4456	3080	6962	5321	7715	7314	5364	4867	8038	5083	3252	8253	6182	5459	7327	8122	6001	5073	6764	4118	6636	9085	11171	7222	8278	4874	7530	7641	8711	5199	5513	9795	7102	3921
AKAP10	469	595	300	365	377	427	1010	625	569	512	835	455	327	806	675	517	672	735	553	372	422	389	251	878	1155	656	481	346	664	401	735	572	496	439	513	677
AKAP11	1093	1155	591	982	1226	801	1990	1188	915	1129	1441	787	608	1898	1493	1041	1302	1414	1799	1654	970	814	1835	1796	4231	1912	1869	1302	1849	2611	4715	1393	4698	3768	1315	1619
AKAP12	844	867	425	4941	311	718	1053	1464	635	754	1016	824	411	2258	875	756	520	937	1797	1641	1126	1869	262	924	393	702	725	571	1385	830	672	1475	2484	196	435	7412
AKAP13	4132	4511	2838	1724	3816	3491	6476	5587	3422	4401	5666	2845	2100	6523	4965	4238	4901	5546	5922	2526	3178	2443	2151	5908	3577	3824	3799	2527	4202	3577	4166	4406	2893	2345	4336	4155
AKAP14	0	1	0	0	1	0	0	0	0	0	1	2	0	1	0	0	1	0	0	0	0	1	1	0	8	1	1	0	0	0	1	2	1	1	1	0
AKAP17A	2847	2649	1704	1176	2790	2047	1944	2139	1540	1600	2026	1942	769	2405	2344	1513	2071	2513	2056	2407	2245	1232	2172	2362	4682	2273	2516	1504	2187	2039	955	1457	2817	2240	2088	1954
AKAP17BP	0	0	0	1	1	0	0	0	0	1	0	0	0	0	0	0	0	0	0	1	0	1	0	0	6	0	0	0	0	0	0	0	1	0	1	0
AKAP2	1352	1917	691	2429	1009	1229	2088	2158	1165	1552	1760	1315	629	2732	1721	1417	1563	1700	1972	1832	1226	1228	1148	1867	2893	1971	1099	1524	1597	1380	3609	1912	1926	1934	936	5032
AKAP3	18	34	22	8	30	22	28	54	30	15	46	25	40	24	24	28	51	15	19	25	25	8	8	24	16	19	56	5	26	24	57	12	34	7	95	21
AKAP4	0	0	0	0	0	0	0	0	0	0	0	0	0	0	0	0	0	1	0	0	5	0	0	0	17	2	0	3	0	0	1	0	18	0	0	0
AKAP5	490	296	175	85	188	258	919	337	472	321	578	423	262	463	482	359	460	573	482	64	363	330	81	1235	370	141	443	75	427	154	180	250	75	183	886	91
AKAP6	204	193	80	974	111	112	243	142	97	94	176	168	71	233	166	143	145	182	105	203	143	273	82	195	310	58	260	51	292	68	102	168	136	70	170	1129
AKAP7	760	533	397	206	337	468	990	439	821	523	988	460	261	689	860	456	527	1552	957	78	651	252	462	1146	215	308	366	60	554	125	152	439	119	195	609	128
AKAP8	1246	1080	618	586	1050	928	1387	1282	883	853	1299	977	556	1423	1251	829	1287	1398	1696	1327	870	710	900	1471	2660	1628	1051	1053	1387	1119	2085	932	2897	1449	1105	970
AKAP8L	1661	1162	691	1012	1451	825	1053	1031	829	772	990	1105	494	1229	1196	855	1127	1367	1906	1190	1539	723	1550	1229	2426	930	1545	863	1543	1110	1969	739	2096	1432	1139	1382
AKAP8P1	0	0	0	0	0	0	0	0	0	0	0	0	1	0	0	0	0	1	0	0	0	0	0	0	0	0	0	1	0	0	0	0	0	1	0	0
AKAP9	3706	3818	2779	996	2660	2793	8155	4328	3639	3891	6154	2318	2961	5483	4468	5001	5385	6169	2996	1066	2145	1961	1356	6908	5354	2099	4082	1689	2596	2232	4572	4031	2572	2584	4644	1301
AKIP1	256	272	206	273	339	174	291	249	192	180	310	309	136	331	226	202	304	317	407	538	402	246	343	360	560	382	451	448	454	309	547	219	486	551	261	417
AKIRIN1	1142	1309	763	1002	1035	914	1801	1474	1298	1177	1444	1445	671	1420	1539	966	1341	1635	1598	1118	894	1005	577	1951	1259	1808	1069	1052	1354	1328	1188	893	1347	1833	1273	1189
AKIRIN1P1	0	0	0	0	0	0	0	0	0	0	0	0	0	0	0	0	0	0	0	0	0	0	0	0	0	0	0	0	0	0	0	0	0	0	0	0
AKIRIN1P2	0	0	0	0	0	0	0	0	0	0	0	0	0	0	0	0	0	0	1	0	0	0	0	0	0	0	0	0	0	0	0	0	0	1	0	0
AKIRIN2	739	1026	682	430	1253	721	731	957	577	588	945	686	296	1094	744	576	944	845	1180	1484	1331	665	1604	1345	2126	1091	664	680	1023	885	1389	706	3435	812	657	727
AKIRIN2P1	0	0	0	0	0	0	0	0	0	0	0	0	0	0	0	0	0	0	0	0	0	0	0	0	0	0	0	0	0	0	0	0	1	0	0	0
AKNA	2568	2588	1475	789	2448	2616	2381	3781	1815	2263	3132	1436	859	2426	2653	2053	3156	3210	2777	1953	1447	1617	1340	3164	2556	2546	1327	1570	1921	2077	3939	1688	1858	1375	2133	1517
AKNAD1	2	5	1	9	2	2	1	1	2	3	6	7	1	12	3	1	3	7	13	27	3	13	2	4	21	3	5	5	10	6	4	10	19	7	3	13
AKR1A1	2713	2161	1633	686	2549	2002	2482	2450	2361	1720	3351	3435	1017	2861	2490	1843	2657	2977	3565	3191	2772	1194	1933	4372	2349	5181	1041	2230	2432	1612	2570	1842	2129	3730	2998	1376
AKR1B1	515	853	369	556	470	597	745	807	547	600	758	502	250	883	763	565	726	834	640	482	711	357	217	754	874	353	625	534	574	421	283	604	838	245	294	953
AKR1B10	1892	3036	3144	322	1673	1058	2448	2230	2000	2210	2370	2197	1323	5498	1493	1868	2108	1958	748	23	1472	379	110	1468	218	244	838	33	400	41	112	3466	122	588	598	3
AKR1B10P1	0	2	0	0	0	0	1	1	1	0	2	1	0	5	4	3	2	2	0	0	0	0	0	0	1	0	0	0	0	0	1	4	0	0	1	0
AKR1B10P2	3	2	1	0	0	0	0	0	0	0	0	1	0	2	1	0	0	1	0	1	1	0	0	2	0	0	1	0	0	0	0	1	0	1	0	0
AKR1B15	48	65	26	40	55	30	68	52	44	38	59	52	25	104	86	62	68	76	44	51	44	41	46	69	115	36	69	38	42	35	60	62	63	79	53	39
AKR1B1P1	0	1	0	0	0	0	1	0	0	2	1	0	0	1	0	0	0	0	1	0	0	0	0	0	1	0	0	0	0	0	0	0	0	0	0	1
AKR1B1P2	1	0	0	0	0	0	0	0	0	0	0	0	0	0	0	0	0	0	0	0	0	0	0	0	0	0	0	0	0	0	0	0	0	0	0	0
AKR1B1P4	0	0	0	0	0	0	0	0	0	0	1	0	0	0	1	0	0	0	0	0	0	0	0	0	0	0	0	0	0	0	0	0	0	0	0	0
AKR1B1P6	0	0	0	0	0	0	0	0	0	0	0	0	0	0	0	0	0	0	0	0	0	0	0	0	0	0	0	0	0	0	0	0	0	0	0	0
AKR1B1P7	0	0	1	0	0	1	0	0	0	0	1	0	0	0	0	0	0	0	0	0	0	0	0	1	0	0	0	0	0	0	0	0	0	0	0	0
AKR1B1P8	0	0	0	0	0	0	1	0	0	0	0	0	0	0	0	0	0	0	0	0	0	0	0	0	0	0	0	0	0	0	0	0	0	0	0	0
AKR1C1	118	113	39	270	147	64	178	98	123	94	114	171	62	206	77	220	67	492	99	72	137	148	59	119	67	17	128	19	71	42	103	165	72	61	67	306
AKR1C2	245	185	135	233	205	154	346	263	280	218	317	304	133	183	223	543	189	329	196	113	143	171	52	321	104	67	64	8	125	45	547	141	165	205	148	257
AKR1C3	2301	2531	2370	602	2772	1260	2827	2393	2180	2873	3376	2594	1758	2708	2497	4982	2309	2177	1819	1132	2401	1348	952	3187	1585	712	3130	62	1331	984	2622	1928	5122	3820	2371	499
AKR1C4	2	5	0	0	12	4	5	1	2	3	1	6	0	0	2	1	2	3	5	15	7	1	7	5	8	4	37	1	1	3	37	2	181	6	1	1
AKR1C5P	0	0	0	0	0	0	0	0	1	0	0	0	0	0	0	0	0	0	0	1	1	0	0	0	0	0	0	0	0	0	0	0	2	1	0	0
AKR1C6P	1	1	0	0	0	0	1	0	0	1	0	1	0	0	0	1	0	0	3	0	0	0	1	0	1	1	3	1	0	1	2	0	0	0	0	0
AKR1C7P	2	3	0	1	2	2	2	1	1	1	0	1	2	0	0	1	4	0	3	8	0	0	0	2	2	2	5	0	3	7	7	0	15	0	0	10
AKR1C8P	0	0	1	0	0	0	1	0	0	2	0	0	0	0	0	1	0	0	1	1	0	0	0	0	2	0	0	0	2	0	0	1	17	1	0	1
AKR1D1	6	14	2	1	3	2	7	4	4	3	2	11	1	7	4	2	4	3	2	4	6	1	1	13	5	2	10	3	2	4	5	1	4	6	2	0
AKR1D1P1	0	0	1	0	0	0	0	1	0	0	0	0	0	0	0	0	1	0	0	0	0	0	0	1	0	1	0	0	0	0	0	0	0	0	0	0
AKR1E2	24	52	8	23	69	25	47	32	17	14	17	21	11	51	49	15	28	37	64	111	62	17	59	31	74	93	237	34	45	42	42	27	67	71	30	58
AKR7A2	1092	1162	866	588	1135	1070	1245	1169	1148	867	1730	1540	591	1430	1096	866	1285	1384	1170	1052	1223	630	650	1863	1145	1732	771	562	995	534	819	952	682	1445	1388	594
AKR7A2P1	2	2	2	0	0	2	0	4	2	2	2	0	2	8	0	4	4	2	2	2	0	0	0	2	4	6	0	2	4	2	4	8	6	10	0	2
AKR7A3	916	1215	978	210	864	726	1108	2322	1207	1312	1460	2601	800	2039	726	995	1419	1323	697	659	922	434	379	1214	1427	2350	346	479	628	1045	2101	1130	465	1186	959	17
AKR7L	195	137	115	24	129	109	197	221	130	149	146	228	100	293	111	144	196	178	125	107	123	66	63	149	171	130	57	48	108	104	285	200	67	160	190	10
AKT1	4847	4737	2849	4219	4366	3975	4077	4774	3554	2966	5302	4733	1926	5213	4211	2841	4192	5217	5497	5155	4667	3009	3023	6291	5839	7131	5916	3144	4682	3648	3343	3273	4782	3820	4148	4648
AKT1S1	1268	1335	943	1023	1686	1030	1070	1483	983	818	1372	1573	515	1315	1019	840	1164	1322	1904	1605	1801	1066	1021	1614	1487	2531	748	1121	1989	1298	1664	871	1046	2275	1121	1163
AKT2	3131	2923	1820	2821	3984	2650	2680	3224	2116	2040	3063	2716	1241	3239	2809	2165	2927	3361	4336	3655	2852	2010	3162	3777	3451	3663	1602	2657	4310	2957	3287	1911	4107	4371	2526	3116
AKT3	263	317	127	1098	164	230	513	304	253	250	391	297	138	569	351	285	217	360	426	551	238	343	300	357	321	265	534	328	577	163	361	435	371	145	166	2340
AKTIP	550	493	311	535	560	375	814	531	503	463	629	605	285	656	519	558	576	728	922	478	539	399	430	779	1254	541	440	372	556	528	579	434	536	871	534	727
AL008723.1	0	1	1	0	0	0	1	1	0	0	0	0	0	0	1	1	0	0	0	0	2	0	0	0	0	0	0	0	0	0	1	0	0	1	0	0
AL021546.6	8	0	0	0	0	0	0	19	5	0	0	0	0	4	8	0	4	0	0	0	6	0	2	15	7	11	0	24	0	5	15	0	0	0	0	0
AL022067.1	51	51	21	12	14	7	96	24	39	47	71	46	38	78	56	66	71	75	69	59	6	21	17	70	79	58	21	28	27	33	83	90	92	66	48	37
AL022237.3	2	0	0	0	1	0	0	0	0	1	1	0	0	0	0	0	0	1	1	0	1	0	0	0	0	3	0	2	2	1	2	0	0	1	0	1
AL022344.2	0	0	0	0	0	0	0	0	0	0	0	0	0	0	0	0	0	0	0	0	0	0	0	0	0	0	0	0	0	0	0	0	0	0	0	0
AL022345.10	0	0	0	1	0	0	0	0	0	1	0	2	0	2	1	0	0	0	0	0	1	1	1	2	0	1	0	0	0	1	1	0	1	1	1	1
AL022345.11	0	0	0	0	1	0	1	0	0	0	0	0	0	0	0	1	0	0	0	0	0	0	1	0	1	0	0	0	0	0	0	0	0	0	0	0
AL022345.7	2	3	1	0	0	2	0	1	2	3	2	2	0	1	3	1	2	4	4	2	0	1	1	1	2	3	3	1	1	0	1	0	2	0	3	1
AL022397.1	0	0	0	0	0	1	0	1	0	0	0	0	0	0	0	0	1	0	0	1	3	0	0	0	2	0	0	0	0	1	0	0	0	0	0	0
AL022578.1	1	0	0	0	1	1	1	0	0	0	0	0	0	0	0	0	0	0	0	0	0	1	0	1	0	0	1	1	1	0	0	0	1	1	1	1
AL023806.1	48	30	22	18	38	26	44	19	36	22	43	32	12	53	57	31	35	41	32	29	29	15	30	41	63	17	33	14	38	25	30	46	49	32	47	27
AL023875.1	7	3	3	2	5	2	3	4	0	2	7	2	2	4	3	3	0	3	3	10	8	10	8	7	10	3	11	0	5	5	6	8	13	4	9	8
AL031601.4	0	0	0	0	0	0	0	0	0	0	0	0	0	0	0	0	0	0	0	0	0	0	0	0	0	0	0	0	0	0	0	0	0	0	0	0
AL031601.5	0	0	0	0	0	0	0	0	0	0	0	0	0	0	0	0	0	0	0	0	0	0	0	0	0	0	0	0	0	0	0	0	0	0	0	0
AL031664.1	10	7	4	17	5	0	4	11	0	0	5	4	3	1	6	0	6	9	17	56	0	7	2	10	53	12	32	11	6	7	32	8	33	2	15	20
AL034550.1	25	32	14	14	0	25	26	43	16	29	27	5	5	29	40	36	53	47	37	15	21	4	0	39	23	19	0	15	33	8	18	6	0	1	0	63
AL049758.2	0	0	0	0	0	0	0	0	0	0	0	0	0	1	0	0	0	0	0	0	0	0	0	0	0	0	0	0	0	0	0	0	0	0	0	0
AL049794.1	3	4	2	0	4	0	7	2	5	2	3	4	3	5	7	1	2	1	1	5	2	2	7	3	3	0	4	0	1	4	5	5	1	8	2	1
AL049829.1	57	35	3	168	18	5	50	54	20	18	4	9	15	41	38	54	20	8	30	61	0	43	21	70	14	3	27	3	29	5	8	17	32	2	17	184
AL049872.1	0	0	0	0	0	0	0	0	0	0	0	0	0	0	0	0	0	0	0	0	0	0	0	0	0	0	0	0	0	0	0	0	0	0	0	0
AL050303.11	0	0	0	0	0	0	0	0	0	0	1	0	0	0	0	0	0	0	0	0	0	0	0	0	0	0	0	0	0	0	0	0	0	0	0	0
AL050303.12	0	0	0	0	0	0	0	0	0	0	0	0	0	0	0	0	0	0	0	0	0	0	0	0	0	0	0	0	0	0	0	0	0	0	0	0
AL078584.1	10	25	19	6	12	12	35	63	20	64	10	3	14	20	20	39	89	65	38	3	3	2	0	26	6	22	5	11	4	24	15	30	14	17	14	42
AL109923.1	169	37	64	32	7	120	396	173	186	164	234	0	146	317	222	184	155	244	228	159	0	0	32	280	696	271	184	173	144	269	426	229	339	393	186	125
AL109927.1	0	0	0	0	0	0	0	0	0	0	0	0	1	0	0	1	0	0	3	0	0	0	0	0	0	0	0	0	0	0	0	0	0	0	3	0
AL121578.5	0	0	0	0	0	0	0	0	0	0	0	0	0	0	0	0	0	0	0	0	0	0	0	0	0	0	0	0	0	0	0	0	0	0	0	0
AL121578.7	1	2	1	0	1	0	4	2	0	0	0	6	0	1	7	0	1	0	1	1	6	0	1	5	2	0	2	2	2	1	4	0	4	1	1	0
AL121657.4	0	0	0	0	0	0	1	0	0	0	0	0	0	0	0	0	0	0	0	0	0	0	0	1	0	0	0	0	0	0	0	0	1	0	0	0
AL132640.1	0	1	0	0	2	0	2	0	1	0	0	0	0	0	1	0	1	0	0	0	0	0	2	0	1	0	1	0	0	0	0	0	0	0	0	0
AL133244.1	0	0	0	0	0	0	0	0	0	0	0	0	0	0	0	0	0	0	0	0	0	0	0	0	0	0	0	0	0	1	0	0	0	0	0	0
AL133247.3	0	0	0	0	0	0	0	0	0	0	0	0	0	0	0	0	0	0	0	0	0	0	0	0	0	0	0	0	0	0	0	1	0	0	0	0
AL133335.1	2	1	1	0	1	3	3	3	1	2	0	4	0	5	1	4	2	6	4	0	1	1	2	4	2	1	4	4	4	4	4	6	2	15	2	0
AL133475.1	0	0	0	0	0	0	0	0	0	0	0	0	0	0	0	0	0	0	0	0	0	0	0	0	0	0	0	0	0	0	0	0	0	0	0	0
AL135745.1	23	30	17	14	33	19	23	15	21	17	22	14	14	44	23	13	20	34	30	39	25	13	12	20	51	11	28	24	4	11	32	17	14	15	22	30
AL135787.1	0	0	0	0	0	0	0	0	0	0	0	4	0	12	0	0	0	0	0	0	0	0	4	0	0	0	0	0	0	0	14	0	7	0	0	0
AL135791.1	0	0	0	7	0	2	0	0	4	6	5	0	0	11	0	0	0	3	0	0	0	3	6	3	6	1	5	0	2	5	7	6	1	8	5	12
AL135842.1	0	0	0	0	0	0	0	0	0	0	0	0	0	0	0	0	0	0	0	0	0	0	0	0	0	0	0	0	0	0	0	0	0	0	0	0
AL136097.1	70	74	49	21	65	48	80	43	31	39	39	38	41	70	101	49	80	97	81	64	69	23	68	56	269	23	81	24	49	23	139	68	96	60	78	48
AL137164.1	0	0	0	0	0	0	0	0	0	0	0	0	0	0	0	0	0	0	0	0	0	0	0	0	1	0	0	0	0	1	0	0	0	0	0	0
AL137860.1	0	3	0	5	5	8	0	0	3	3	0	3	0	0	5	0	0	0	3	2	0	0	8	0	0	0	16	0	3	19	0	3	2	4	3	3
AL138479.3	3	0	1	2	1	0	2	2	0	0	0	5	0	3	2	1	5	1	2	1	0	0	2	4	2	1	0	2	1	1	1	2	2	0	4	2
AL138706.1	0	0	1	0	1	1	0	0	0	0	1	0	0	0	2	0	0	0	0	0	1	0	0	1	0	1	1	1	0	0	0	1	0	1	1	0
AL138751.1	0	0	0	0	0	0	0	0	0	0	0	0	0	0	0	0	0	0	0	0	0	0	0	0	0	0	0	0	0	0	0	0	0	0	0	0
AL139333.1	0	0	0	0	0	0	0	0	0	0	0	0	0	0	0	0	0	0	0	0	0	0	0	0	0	0	0	0	0	0	0	0	0	0	0	0
AL158839.1	0	0	0	0	0	0	0	0	0	0	0	0	0	0	0	0	0	0	0	0	0	0	0	0	0	0	0	0	0	0	0	0	0	0	0	0
AL161905.1	0	0	0	0	0	0	0	0	0	0	0	0	0	0	0	0	0	0	0	0	0	0	0	3	0	0	0	0	0	0	0	0	0	0	0	0
AL162151.3	573	0	0	0	0	0	0	0	0	0	0	0	0	0	0	605	8	390	929	0	0	0	0	0	0	0	0	0	0	0	0	7	0	491	108	523
AL162426.1	0	0	0	0	0	0	0	0	0	0	0	0	0	0	0	0	0	0	0	0	0	0	0	0	0	0	0	0	0	0	0	0	0	0	0	0
[truncated: 33,239 more rows]
