# Supplementary material for: Identification of key claudin genes associated with survival prognosis and diagnosis in colon cancer through integrated bioinformatic analysis
Source: Front Genet. 2023 Sep 19;14:1221815. doi: 10.3389/fgene.2023.1221815 (PMC10550083; doi:10.3389/fgene.2023.1221815)
Supplement: Supplementary file 10 [file DataSheet2.ZIP › Zip S5/GSE50760/RAW/GSE50760_gene_level.csv]

	NA metastasized cancer AMC_10-3	NA metastasized cancer AMC_12-3	NA metastasized cancer AMC_13-3	NA metastasized cancer AMC_17-3	NA metastasized cancer AMC_18-3	NA metastasized cancer AMC_19-3	NA metastasized cancer AMC_2-3	NA metastasized cancer AMC_20-3	NA metastasized cancer AMC_21-3	NA metastasized cancer AMC_22-3	NA metastasized cancer AMC_23-3	NA metastasized cancer AMC_24-3	NA metastasized cancer AMC_3-3	NA metastasized cancer AMC_5-3	NA metastasized cancer AMC_6-3	NA metastasized cancer AMC_7-3	NA metastasized cancer AMC_8-3	NA metastasized cancer AMC_9-3	NA normal colon AMC_10-2	NA normal colon AMC_12-2	NA normal colon AMC_13-2	NA normal colon AMC_17-2	NA normal colon AMC_18-2	NA normal colon AMC_19-2	NA normal colon AMC_2-2	NA normal colon AMC_20-2	NA normal colon AMC_21-2	NA normal colon AMC_22-2	NA normal colon AMC_23-2	NA normal colon AMC_24-2	NA normal colon AMC_3-2	NA normal colon AMC_5-2	NA normal colon AMC_6-2	NA normal colon AMC_7-2	NA normal colon AMC_8-2	NA normal colon AMC_9-2	NA primary colorectal cancer AMC_10-1	NA primary colorectal cancer AMC_12-1	NA primary colorectal cancer AMC_13-1	NA primary colorectal cancer AMC_17-1	NA primary colorectal cancer AMC_18-1	NA primary colorectal cancer AMC_19-1	NA primary colorectal cancer AMC_2-1	NA primary colorectal cancer AMC_20-1	NA primary colorectal cancer AMC_21-1	NA primary colorectal cancer AMC_22-1	NA primary colorectal cancer AMC_23-1	NA primary colorectal cancer AMC_24-1	NA primary colorectal cancer AMC_3-1
A1BG	31648	4466	78	2526	5440	288	20701	5286	18591	51	20758	22987	83	2847	3742	11533	4712	5057	79	109	55	30	69	79	136	68	65	68	102	134	34	121	98	69	84	100	100	92	115	33	54	122	45	30	51	28	48	68	67
A1CF	4460	1603	319	1569	891	447	3572	1015	5537	857	2100	2161	2237	850	1577	2003	543	1113	1195	1217	856	256	872	634	2163	1162	1455	1341	1863	1067	724	1366	1041	1226	1312	1787	759	619	855	667	454	1575	5061	342	824	755	625	674	2863
A2M	47237	6316	9652	5697	5627	2496	28860	14061	27952	2105	34523	31006	11659	12861	8466	22906	6932	15234	7817	14507	8422	7719	5701	10762	13634	12090	8603	10051	12036	13293	3648	23234	12997	9071	11240	11610	13801	10874	9160	7894	2771	16576	7142	3371	8554	9538	13975	5129	8071
A2ML1	1	3	4	5	3	2	6	1	3	3	4	3	3	39	11	2	7	4	3	4	2	5	2	3	9	0	2	5	3	4	2	6	4	1	4	0	6	4	1	2	2	5	7	3	6	3	2	6	0
A2MP1	67	8	2	16	5	7	38	27	23	2	37	14	17	8	18	39	8	9	29	23	7	4	10	3	19	18	8	11	13	8	5	30	20	18	10	16	7	13	6	5	5	18	11	5	6	18	14	7	16
A3GALT2	0	2	0	0	0	0	0	0	0	0	1	2	1	0	0	0	1	0	0	0	0	1	0	1	0	2	0	1	0	0	0	0	1	0	0	0	0	1	1	0	0	1	0	0	0	0	0	2	1
A4GALT	27	30	333	28	34	40	38	86	31	21	152	181	130	240	43	178	59	174	197	186	89	450	177	175	126	188	89	130	168	258	63	388	161	124	143	156	290	312	345	177	132	190	69	226	114	149	253	77	91
A4GNT	3	1	0	2	0	0	1	1	2	0	4	6	0	0	0	7	0	4	0	0	0	0	0	1	1	0	0	0	1	0	1	3	1	0	0	0	2	3	0	0	0	0	0	0	0	0	0	1	0
AAAS	342	740	857	1055	910	397	1157	889	711	699	1160	951	858	1271	695	849	870	1796	999	795	440	837	900	628	776	867	578	529	727	888	340	975	751	582	822	1128	1122	982	894	488	838	950	1779	1289	900	717	1016	833	830
AACS	174	887	1510	1347	1113	485	965	972	977	1523	1132	822	1681	1439	485	691	806	1645	1337	1138	673	361	1257	1076	1353	1214	1361	794	1523	1810	580	1460	1206	810	1275	1523	1665	964	1254	682	842	1956	1106	1751	1510	1571	1105	878	1307
AACSP1	4	2	0	4	1	2	5	3	0	1	3	0	0	3	2	2	0	0	0	5	1	0	1	0	4	1	0	0	1	1	4	7	4	3	1	2	0	2	2	1	1	1	5	1	2	0	3	5	2
AADAC	7091	690	7	576	600	101	4251	1121	3201	27	3678	4264	16	520	1090	3153	856	654	14	16	9	2	8	14	14	0	9	14	0	25	5	18	5	15	2	7	23	47	19	7	15	23	204	5	22	3	1	7	25
AADACL2	0	0	0	0	0	0	0	0	0	0	0	0	11	0	0	0	0	0	0	4	4	13	4	0	13	5	2	18	5	4	0	76	0	9	0	0	2	0	0	2	0	0	0	0	0	0	2	0	0
AADACL3	0	0	0	0	1	0	0	0	0	1	0	0	0	0	1	0	4	0	0	0	0	0	0	0	0	0	1	0	0	0	0	0	0	1	0	0	0	0	1	0	0	0	1	0	2	0	0	1	0
AADACL4	0	0	0	0	0	0	0	0	0	0	0	0	0	0	0	0	0	0	1	1	1	1	0	0	5	0	0	0	1	0	0	3	0	0	1	1	0	0	0	0	0	0	0	0	0	0	0	0	0
AADACP1	150	115	20	38	25	8	33	31	58	31	25	43	90	30	51	53	15	73	73	22	34	5	21	21	56	42	27	41	35	21	33	44	19	39	37	39	83	144	68	23	35	42	66	27	116	2	8	35	42
AADAT	504	138	76	147	263	58	428	200	532	64	429	412	167	217	155	296	254	387	117	82	35	103	67	72	117	93	88	67	83	131	56	140	107	50	68	131	196	118	67	70	116	137	564	201	119	183	335	145	111
AAED1	111	168	159	101	79	55	178	146	148	38	187	280	98	195	176	167	66	194	82	139	53	122	86	73	137	136	74	99	104	106	35	173	91	73	101	107	187	252	129	82	120	101	207	121	82	164	126	107	210
AAGAB	334	630	830	737	989	452	1115	1123	1085	1222	1715	974	2219	1937	999	943	956	1636	1272	1015	694	524	1216	759	1934	1193	1478	864	1560	1812	829	2074	1578	1120	1259	1821	1911	970	1078	878	837	2200	1721	1559	2054	1416	1356	1283	1814
AAK1	260	777	466	1113	425	286	683	631	657	269	929	604	1277	931	987	806	240	903	745	994	549	490	880	672	1173	887	840	684	1070	612	426	1342	1002	1001	923	1279	928	1038	1126	655	493	1364	533	381	687	402	838	459	704
AAMDC	203	197	359	226	394	157	194	199	230	135	294	299	494	219	263	285	130	316	375	328	267	247	518	192	425	319	247	266	396	257	192	474	332	339	322	324	399	318	421	218	459	564	155	200	163	226	316	165	297
AAMP	1444	2627	3720	3815	6025	1331	5202	3795	3241	3166	3656	4948	4814	3068	4089	3521	3149	4327	4072	3383	2466	1754	5174	2981	3794	4055	2782	2546	4545	3474	1806	4798	3898	2728	3734	3866	4620	3469	3776	2596	3960	5673	6342	5167	3910	2642	3299	3312	4839
AANAT	1	3	2	4	1	27	3	8	5	2	7	4	3	10	2	8	3	9	4	5	2	0	2	1	2	4	1	3	2	3	0	4	0	2	4	8	2	3	3	0	4	0	1	5	8	5	2	3	3
AAR2	411	1112	1417	1126	1209	522	1596	688	954	936	1473	1510	895	1168	1416	1209	918	1490	677	691	439	791	1129	609	746	880	532	509	872	773	343	920	696	574	675	724	908	1540	1127	647	1245	1088	3281	831	1056	1088	1085	1052	1335
AARD	1	1	9	3	5	4	4	2	2	5	2	5	11	3	1	3	1	7	9	12	6	113	5	13	6	14	10	6	11	15	5	12	16	15	15	15	18	8	10	37	5	22	15	4	9	3	12	4	8
AARS	2323	3519	4738	4057	4482	1461	7061	4073	2754	3417	6808	5359	2561	4734	4060	5569	5630	9117	2180	2488	1308	2464	2833	2134	2249	2546	1619	1597	2376	4069	1006	3275	2290	1675	2242	2538	4252	4045	3533	1658	4236	3093	7480	5673	2941	4211	3910	4624	3404
AARS2	220	481	695	661	719	253	720	669	630	441	3055	542	778	1334	834	611	710	669	607	488	286	253	549	518	718	602	481	449	655	577	311	796	718	472	534	674	782	665	641	334	543	752	816	935	674	448	1227	584	1022
AARSD1	369	397	730	659	519	292	963	732	583	442	1345	939	574	859	441	571	573	1107	631	514	334	427	562	351	534	534	392	331	532	585	222	782	499	382	509	569	697	722	809	295	491	575	872	994	512	506	945	752	477
AARSP1	0	0	0	0	0	0	0	0	0	0	0	0	0	0	0	0	0	0	0	0	0	0	0	0	0	0	0	0	0	0	0	0	0	0	0	0	0	0	0	0	0	0	0	0	0	0	0	0	0
AASDH	112	173	137	230	163	63	303	198	157	212	348	227	363	184	273	248	259	308	221	216	125	96	192	143	342	209	187	189	234	197	116	304	235	214	236	280	269	202	196	135	152	315	395	281	213	256	241	215	358
AASDHPPT	401	444	474	642	568	221	1052	715	514	575	656	800	690	422	1018	674	621	1026	406	353	243	272	392	323	673	397	316	323	516	349	241	587	496	355	393	458	699	647	414	312	456	634	1487	814	505	680	579	722	1035
AASS	1449	111	38	74	51	43	407	164	969	20	286	358	155	125	159	255	53	154	110	82	60	85	25	91	155	114	86	83	116	83	48	231	139	85	111	147	125	64	49	59	45	147	124	68	136	70	115	50	151
AATF	584	1172	1736	2094	1918	698	2672	1812	1764	1082	3278	1854	1486	2946	1774	1498	1698	2468	1230	1106	646	652	1598	830	1336	1328	812	884	1176	1022	570	1776	1284	898	1218	1384	1874	1832	1534	794	1684	1446	4070	2356	2018	1436	1900	1640	3412
AATK	54	364	712	358	49	149	534	502	230	335	520	1760	254	153	95	332	547	136	1206	376	371	385	525	329	975	178	340	186	631	1089	94	272	403	325	72	968	995	557	878	528	152	880	175	1766	211	152	401	1249	1008
AATK-AS1	0	1	0	0	0	0	0	0	3	1	0	0	0	0	0	1	0	0	0	1	0	0	0	0	0	0	0	0	0	0	0	1	0	0	0	2	0	0	0	0	0	0	0	0	1	0	0	0	0
AB019438.66	0	0	0	0	0	0	0	0	0	0	0	0	0	0	0	0	0	0	0	0	0	0	0	0	0	0	0	0	0	0	0	0	0	0	0	0	0	0	0	0	0	0	0	0	0	0	0	0	0
AB019441.29	2	8	6	4	2	4	6	6	2	0	2	12	8	10	2	4	4	4	4	6	4	2	4	4	8	4	2	6	4	8	4	8	8	4	2	8	6	4	6	0	4	0	10	12	2	4	4	8	6
ABAT	14183	2092	641	2619	1286	537	12466	2415	11274	1293	5862	7478	1675	1234	3429	3799	1512	2310	1052	1721	1229	384	789	877	998	1241	1151	1199	1343	577	550	1672	1367	1097	1241	1716	821	953	799	634	719	1497	17448	414	1116	1949	550	555	2782
ABBA01000934.1	0	0	0	0	2	0	0	0	0	0	0	0	0	0	0	0	0	0	0	0	0	0	0	0	0	0	0	0	0	0	0	0	0	0	0	0	0	0	0	0	0	0	0	0	0	0	0	0	0
ABC12-47043100G14.2	0	0	0	0	0	0	0	0	0	0	0	0	0	0	0	0	0	0	0	0	0	0	0	0	0	0	0	0	0	0	0	0	0	0	0	0	0	0	0	0	0	0	0	0	0	0	0	0	0
ABC12-47964100C23.1	0	0	0	0	0	0	0	0	0	0	0	0	0	0	0	0	0	0	0	1	2	0	0	0	0	0	0	0	6	0	0	0	0	0	0	0	0	0	0	0	0	0	4	0	0	1	0	0	0
ABC13-47488600E17.1	14	28	8	32	8	8	10	16	8	6	14	14	34	8	2	26	0	10	26	30	28	10	26	36	36	48	16	22	26	14	14	34	22	12	20	16	42	26	12	20	8	32	6	12	8	4	6	8	16
ABC13-47656900H15.1	1	1	0	2	1	0	0	2	0	0	3	0	0	1	1	0	0	2	0	1	0	0	1	2	0	0	0	0	4	0	0	0	0	0	3	0	1	3	0	1	2	0	1	0	0	1	3	0	1
ABC13-48559800H2.1	1	1	5	4	4	5	11	0	6	3	5	6	1	15	4	6	4	11	2	4	2	7	14	1	3	4	5	1	5	5	1	4	5	4	5	7	7	7	9	3	3	2	4	4	9	9	8	0	14
ABC13-48559800H2.2	0	0	0	0	0	0	0	0	0	0	0	0	0	0	0	0	0	0	0	0	0	0	0	0	0	0	0	0	0	0	0	0	0	0	0	0	0	0	0	0	0	0	0	0	0	0	0	0	0
ABC14-864958H18.2	3	6	38	15	18	5	24	11	5	17	28	25	4	43	16	33	9	32	9	13	2	9	16	6	8	4	11	3	1	5	2	11	9	3	4	9	13	12	17	11	29	2	25	8	12	8	6	13	18
ABC7-42391500H16.4	0	0	0	0	0	0	0	2	0	0	0	0	0	0	0	0	0	0	0	0	0	0	0	0	0	0	0	0	0	0	0	2	0	2	0	0	0	2	2	0	0	0	0	2	0	2	0	0	2
ABC7-42404400C24.1	24	34	10	23	21	0	22	11	15	4	20	23	33	14	23	15	10	3	23	30	26	24	16	9	27	29	28	29	44	8	1	23	33	0	30	79	38	24	21	32	4	41	33	8	2	16	27	37	6
ABC7-42418200C9.1	1	2	0	4	3	0	0	1	3	1	3	1	0	4	1	1	2	3	0	3	1	1	1	1	1	3	3	5	0	3	0	1	4	2	5	3	2	3	6	2	0	3	5	6	1	1	3	1	2
ABC7-481722F1.1	0	0	0	0	0	0	0	0	0	0	0	0	0	0	0	0	0	0	0	0	0	0	0	0	0	0	0	0	0	0	0	0	0	0	0	0	0	0	0	0	0	0	0	0	0	0	0	0	0
ABC8-43014700C16.1	0	0	0	0	0	0	0	0	0	0	0	0	0	0	0	0	0	0	0	0	0	0	0	0	0	0	0	0	0	0	0	0	0	0	0	0	0	0	0	0	0	0	0	0	0	0	0	0	0
ABC9-43961700F1.1	0	0	0	0	0	0	0	0	0	0	0	0	0	0	0	0	0	0	0	0	0	0	0	0	0	0	0	0	0	0	0	0	0	0	0	0	0	0	0	0	0	0	0	0	0	0	0	0	0
ABCA1	2970	1217	784	896	717	377	1442	1770	1920	501	2427	3346	1817	1599	1192	2698	1034	2179	1011	1725	1268	947	853	1390	1595	1538	932	1319	1614	256	636	2568	1987	1072	1610	1411	837	866	736	792	482	2317	1011	595	436	1050	1452	542	1028
ABCA10	166	35	28	33	32	14	181	30	191	18	170	75	195	39	44	130	35	87	197	151	90	54	124	98	366	110	119	128	156	91	77	192	200	149	142	243	77	18	88	79	11	134	63	17	29	29	66	41	35
ABCA11P	22	65	52	60	21	16	55	9	60	82	87	42	71	81	97	74	94	113	63	56	31	43	38	47	61	58	58	46	68	34	35	80	68	30	47	73	104	44	50	33	34	82	152	65	114	66	122	39	181
ABCA12	1	2	1	1	7	0	1	6	2	3	74	5	2	185	2	4	1	0	3	2	0	5	11	5	5	0	4	1	1	35	2	1	8	0	3	10	82	2	2	6	1	24	27	20	5	0	50	38	5
ABCA13	6	33	35	5	4	11	7	44	62	14	100	15	40	83	44	8	3	11	21	15	4	6	9	40	41	38	7	19	28	9	13	25	6	19	15	10	116	19	19	25	7	33	83	63	300	4	12	17	16
ABCA17P	6	7	7	3	1	6	11	2	21	2	7	6	1	10	9	2	1	9	4	3	5	5	1	7	5	3	1	3	6	2	4	3	9	4	2	4	144	5	10	4	4	7	18	3	50	1	7	1	2
ABCA2	1331	4985	5756	6627	5490	2504	2537	2519	2112	2678	2420	3532	2422	2463	1416	2474	2103	3169	4119	2658	2022	1403	3061	3032	2087	2830	2236	1637	3220	1826	1006	2242	2646	1566	2568	3383	4011	3700	2965	1393	3172	3017	2977	2853	1760	1247	2306	1401	2754
ABCA3	131	40	220	69	39	340	147	80	419	16	174	175	214	120	63	149	45	123	264	193	170	853	138	285	318	221	162	134	288	293	93	264	215	172	146	274	1850	207	204	290	37	360	141	171	112	47	202	76	117
ABCA4	31	5	10	6	9	3	19	12	24	3	28	10	8	28	9	23	9	17	11	5	7	10	3	8	5	1	11	4	10	5	6	15	9	4	1	12	14	8	17	9	4	10	6	3	5	4	19	2	5
ABCA5	459	425	215	324	273	156	473	226	658	176	542	623	1911	307	335	422	132	365	1339	1163	1039	327	989	744	2743	1075	936	1103	1546	726	756	1959	1661	1396	1324	1549	690	195	1067	773	239	2127	640	253	343	140	636	328	414
ABCA6	2314	173	43	139	123	29	1117	345	2375	0	853	1050	273	156	292	851	184	218	135	209	65	146	37	110	365	176	134	118	231	71	100	344	221	173	126	195	76	52	49	73	12	103	59	26	21	44	107	39	57
ABCA7	138	437	1062	618	1124	573	311	566	466	222	625	948	611	918	365	824	310	844	615	993	587	207	1605	617	467	691	546	529	647	855	247	660	769	623	900	739	1392	521	895	397	908	663	323	744	900	265	477	1009	320
ABCA8	1359	133	26	130	114	21	1465	331	809	7	744	444	2069	212	310	879	191	264	1072	1687	465	709	414	1175	2422	1281	991	1095	1936	461	648	1930	1979	1108	823	1670	351	90	126	364	12	864	96	20	27	66	446	70	122
ABCA9	297	78	50	72	57	30	267	139	256	26	238	196	185	107	83	332	85	110	117	85	68	236	61	116	291	110	93	105	186	56	74	284	149	128	121	197	47	41	66	80	15	116	71	11	31	43	91	29	35
ABCB1	1332	182	440	1758	299	100	3268	1505	1585	1603	580	463	5117	267	3801	1127	275	1508	2362	3668	1722	691	4623	1587	5788	2026	1889	2263	3982	793	2164	4736	2809	4516	2749	3420	860	272	1610	2293	474	3616	7499	502	448	473	1378	162	4413
ABCB10	305	533	338	664	566	208	1337	706	761	651	984	708	909	827	725	938	565	929	518	679	417	280	494	422	911	628	521	554	832	581	314	829	699	548	692	672	611	525	446	362	469	899	1586	798	654	747	760	607	534
ABCB10P1	0	0	0	0	0	0	0	0	0	0	0	0	0	0	0	0	0	0	0	0	0	0	0	3	0	0	0	0	0	0	0	0	3	0	0	0	0	0	0	0	0	0	0	0	0	0	0	0	0
ABCB10P3	0	0	0	0	0	0	0	0	0	0	0	0	0	0	0	0	0	0	1	0	0	0	1	0	0	0	1	0	0	0	0	2	0	0	0	0	0	0	0	0	0	0	0	0	0	0	1	0	1
ABCB10P4	0	0	0	0	0	0	0	0	0	0	0	0	0	0	0	0	0	0	0	0	0	0	0	0	0	0	0	0	0	0	0	0	0	0	0	0	0	0	0	0	0	0	0	0	0	0	0	0	0
ABCB11	2691	65	2	128	93	9	1119	219	1932	4	548	816	59	139	229	486	181	142	36	435	64	3	161	36	50	564	81	199	27	28	29	326	84	155	81	48	31	2	31	13	2	43	5	2	6	1	9	9	3
ABCB4	3231	215	24	333	297	11	1785	1102	577	17	1246	1643	67	411	469	1714	567	539	55	55	20	24	41	54	75	44	49	51	58	31	24	64	53	44	27	71	83	48	18	23	42	46	64	24	100	12	55	34	39
ABCB5	3	7	5	7	6	6	5	3	0	4	6	5	28	5	3	5	6	5	28	19	21	25	17	24	18	19	19	22	20	13	12	76	13	16	11	19	8	10	27	21	3	7	4	0	4	8	21	4	13
ABCB6	452	553	399	963	406	346	951	364	622	367	528	455	313	497	515	540	273	453	227	240	214	273	692	216	214	297	206	166	228	600	110	308	194	218	222	243	380	793	272	239	479	287	750	618	299	409	341	459	833
ABCB7	379	563	412	478	401	210	808	555	452	471	709	666	862	819	783	642	453	829	509	469	274	289	427	339	790	576	415	476	601	466	287	710	616	447	515	584	569	632	395	262	431	665	1043	640	401	492	386	560	1329
ABCB8	299	504	968	945	765	394	819	793	686	826	1346	712	705	975	550	675	484	974	613	744	359	466	1156	534	581	816	574	424	644	1158	262	718	574	510	590	766	971	915	793	441	761	931	1054	1191	839	703	775	641	736
ABCB9	35	130	166	210	125	121	226	118	95	180	261	217	178	245	77	104	122	324	194	247	138	118	198	142	156	201	131	167	202	168	73	185	166	158	197	202	330	124	214	97	97	199	314	129	124	181	182	189	80
ABCC1	264	1973	2345	2241	2060	1027	2342	2002	1484	2231	2537	1439	1240	1904	3585	2087	2928	4969	918	1142	601	1252	1622	936	906	1234	821	1060	845	885	460	1279	847	777	1493	1123	2408	2323	1308	974	2074	1137	6157	1728	2486	3464	2189	1763	3472
ABCC10	132	871	1399	746	967	497	636	697	537	1030	3616	734	732	1846	875	828	903	1481	764	741	521	387	1052	624	541	743	429	471	702	703	299	913	610	541	739	679	1061	1160	1059	439	975	824	1153	802	884	876	1414	913	1542
ABCC11	91	10	7	12	15	4	39	28	64	9	35	42	8	17	24	28	6	22	5	13	9	3	10	4	5	11	8	10	8	6	2	19	7	10	4	3	17	5	19	5	12	2	14	7	19	8	4	7	10
ABCC12	0	0	0	0	0	0	0	0	0	0	0	0	0	0	0	0	0	0	0	0	0	0	0	0	0	0	0	0	0	0	0	0	0	0	0	0	0	1	0	0	0	0	0	0	0	0	0	0	0
ABCC13	1	17	7	9	34	8	4	3	40	3	5	7	293	8	5	4	2	3	91	104	124	29	149	93	280	92	136	80	182	163	162	214	128	172	145	256	33	4	118	84	14	204	36	4	25	9	66	20	48
ABCC2	2356	322	49	219	129	83	1618	496	2840	429	1078	1266	23	205	1565	1149	346	293	39	28	21	9	28	14	47	19	14	14	22	19	17	20	31	26	24	29	25	42	18	11	19	21	801	58	82	568	117	47	8
ABCC3	2405	3866	3835	3554	3351	3218	3215	2133	5148	1246	6705	5457	6459	5577	2117	3648	1781	5925	8887	7125	6168	1070	5258	5046	6375	7632	4666	4926	6590	5494	2669	10500	7099	5764	6453	7224	10686	3525	6893	2450	2545	7679	2203	2161	4926	845	4094	3053	5056
ABCC4	103	75	386	102	701	146	1517	404	343	427	889	480	1828	609	118	566	684	444	807	640	215	288	387	391	962	865	699	418	858	564	570	1241	542	607	437	861	669	311	355	219	355	519	2398	258	787	1282	743	852	1348
ABCC5	264	989	573	856	1040	944	1583	627	805	462	1508	974	1145	838	940	1461	584	1063	1345	1273	796	763	1982	829	1165	1212	758	950	909	1676	444	1569	1142	1053	1145	1289	1314	1126	874	529	1461	1015	2147	320	961	561	1492	752	1806
ABCC6	2570	612	335	549	465	115	2131	612	1680	194	1483	832	462	288	600	1198	465	790	538	539	402	99	492	274	542	403	338	351	530	397	201	422	358	425	447	510	336	258	522	265	251	529	1150	132	600	240	356	105	256
ABCC6P1	377	112	36	97	71	20	872	90	239	80	298	95	170	74	78	201	123	233	243	146	87	26	125	108	354	97	73	120	169	171	76	225	80	149	170	195	152	36	102	83	90	247	852	48	105	82	131	47	41
ABCC6P2	26	12	6	10	9	6	43	10	44	29	33	13	60	15	31	23	20	70	68	42	44	12	35	18	61	38	54	28	69	35	24	67	40	26	46	55	42	6	54	27	24	63	232	2	90	31	34	10	15
ABCC8	0	2	0	0	9	0	0	3	3	3	3	1	52	0	10	0	0	2	36	16	11	68	13	29	14	35	32	11	41	70	15	35	44	16	15	53	10	3	9	14	8	31	14	1	4	0	16	0	15
ABCC9	1357	352	118	209	175	98	754	384	1473	156	762	791	139	302	365	785	294	308	127	107	63	479	79	80	192	122	102	76	141	146	53	199	161	93	124	172	176	383	160	215	113	181	254	156	231	320	349	122	279
ABCD1	228	600	715	401	523	250	411	407	287	754	850	569	437	569	425	661	323	742	513	542	375	787	727	462	383	583	341	313	649	466	168	560	456	290	542	556	656	885	615	440	558	718	681	191	220	555	565	289	530
ABCD1P2	0	0	0	0	0	0	0	0	0	0	0	0	0	0	0	0	0	0	0	0	0	0	0	1	0	0	0	0	0	0	0	0	0	0	0	0	0	0	0	0	0	0	0	0	0	0	0	0	0
ABCD1P3	0	0	0	0	0	0	0	0	0	0	0	0	0	0	0	0	0	0	0	0	0	0	0	0	0	0	0	0	0	0	0	1	1	0	0	0	0	0	0	0	0	0	0	0	0	0	0	0	0
ABCD1P4	0	0	0	0	0	0	0	0	0	0	0	0	1	0	1	0	0	0	0	0	0	0	0	0	0	0	0	0	2	0	0	0	0	0	0	1	0	0	0	0	0	0	0	0	0	0	0	0	0
ABCD1P5	0	0	0	0	0	0	0	0	0	0	0	0	1	0	0	0	0	0	0	0	0	0	1	0	0	0	0	0	0	0	0	0	0	0	0	0	0	0	0	0	0	0	0	0	0	0	0	0	0
ABCD2	7	3	4	6	2	9	22	45	7	4	24	27	60	16	21	36	8	14	34	56	23	38	17	31	88	56	44	53	46	16	22	55	65	43	85	50	38	15	12	16	0	65	12	12	12	19	28	61	15
ABCD3	2533	1740	819	2075	1054	572	3187	2074	1947	1674	2547	2470	4957	1828	1794	2669	1256	1726	2030	2795	1755	787	1617	1451	4490	2978	2514	2540	3298	2762	1741	3720	2735	2390	2449	2719	2158	1341	1675	1459	740	3485	3041	2007	1210	1306	1954	1709	1834
ABCD4	549	599	670	514	520	254	971	724	857	440	1052	1089	1400	716	567	823	450	969	1054	1234	781	515	1106	803	1247	1095	823	779	1230	1048	576	1578	1220	845	1190	1313	1240	717	1179	626	542	1604	1015	682	871	522	968	723	958
ABCE1	796	1440	1043	2505	1086	634	2768	2579	1088	882	2082	2654	1747	2572	3178	2316	2752	2888	1035	787	377	382	675	653	1599	924	759	742	1105	1010	583	1926	1319	713	985	1082	1612	1745	724	688	833	1371	4899	3227	1005	1308	2276	2531	3136
ABCF1	1108	2263	2818	2720	2506	924	2884	2095	2079	1897	4605	2703	2455	3533	3032	2830	2621	4047	2121	2123	1321	1403	2549	1580	2223	2631	1552	1368	2164	2089	956	2703	2187	1683	2225	2601	3430	2732	2370	1535	2347	2575	3714	2354	2429	1879	3963	2319	4302
ABCF2	317	829	1495	1327	1367	576	2041	1465	1304	1539	2056	1482	1826	1735	1621	1330	989	1894	1107	1089	693	771	1480	763	1451	1416	871	839	1322	1147	758	1615	1226	1218	1057	1231	1591	1392	1155	795	1151	1434	3419	1611	1817	1650	1358	1659	1734
ABCF2P1	0	0	0	0	1	0	0	2	0	1	0	0	0	0	0	0	0	1	0	0	0	0	0	1	0	0	0	2	0	0	0	0	0	0	0	0	0	0	1	0	0	1	0	0	0	0	0	1	0
ABCF2P2	0	0	0	0	0	0	0	0	0	0	0	0	0	0	0	0	0	0	0	0	0	0	0	0	0	0	0	0	0	0	0	0	0	0	0	0	0	0	0	0	0	0	0	0	0	0	0	0	1
ABCF3	693	1290	1256	1522	1608	521	2065	1590	1298	1132	2774	1700	1506	1846	1227	1799	1569	2086	1647	1409	966	700	1922	1148	1440	1541	1102	972	1551	1405	630	1867	1623	1144	1430	1683	1887	1680	1441	956	1522	1970	2275	1745	1410	997	2071	1332	1902
ABCG1	172	1272	1140	599	1698	294	267	646	828	590	790	2354	1416	1034	750	1167	360	2161	1254	1672	1815	316	2141	1200	1499	1091	1345	1131	2136	815	541	2412	1766	1043	1363	1365	1171	1098	1692	954	1296	2841	978	279	800	763	1303	1252	309
ABCG2	422	77	37	64	41	20	301	96	747	24	202	221	1804	113	106	167	55	123	433	1279	668	196	503	572	1110	947	1718	436	1445	574	719	476	844	1156	463	985	63	47	121	289	11	768	56	23	57	38	262	27	294
ABCG4	2	3	8	5	2	3	6	2	7	1	10	4	4	10	2	8	4	14	9	5	7	31	6	2	6	2	8	8	8	21	3	9	3	5	8	5	15	7	11	7	4	6	2	2	3	5	8	6	5
ABCG5	1017	170	6	130	117	15	1232	203	1074	7	854	408	6	139	139	650	201	247	9	14	16	3	5	1	12	9	5	6	9	14	4	34	5	1	2	4	40	2	25	0	5	10	5	56	20	0	3	10	47
ABCG8	970	122	2	160	121	16	1038	114	1456	5	892	310	13	147	188	799	195	151	11	8	28	0	4	2	11	10	5	15	5	21	7	43	2	3	5	2	44	3	26	4	0	4	3	51	9	1	2	3	55
ABHD1	17	15	6	15	16	16	36	15	29	10	37	34	18	25	18	29	13	20	21	15	9	11	7	10	23	27	15	12	17	11	4	23	22	15	14	18	17	24	12	7	12	21	33	13	35	17	15	11	17
ABHD10	483	454	397	649	648	159	1243	732	692	506	878	753	840	837	584	756	635	679	569	504	343	297	406	460	796	559	523	440	766	642	354	640	577	512	519	676	731	543	458	301	350	914	1146	937	738	431	526	623	521
ABHD11	190	1524	1966	2041	2226	681	1718	1535	1806	1392	978	1324	1398	1119	1758	970	893	1950	1529	1776	1090	294	1778	1056	1075	1485	929	882	1515	1492	518	1691	1425	833	1237	1440	1458	1418	1709	823	1403	2016	2541	3136	3321	786	1109	1134	1609
ABHD12	717	2517	3585	2682	3808	1015	2558	1156	804	3020	2495	2206	1667	2521	1851	2592	1503	1697	1457	2000	1258	666	2936	1072	1543	1513	1119	1219	1679	1397	622	1965	1459	1290	1662	1834	1786	2611	2570	1066	3734	1875	5928	1309	763	3078	1736	1731	2204
ABHD12B	33	43	206	33	620	17	40	28	27	15	32	24	18	112	254	42	493	169	143	23	44	14	377	20	24	91	11	8	25	10	6	45	117	94	69	25	228	30	230	35	293	42	41	598	33	12	20	24	27
ABHD13	272	676	383	561	663	246	459	547	415	526	629	765	729	701	878	569	419	731	454	540	295	192	529	347	821	509	428	513	603	434	263	731	608	439	580	510	488	693	420	321	611	773	797	761	427	479	518	655	652
ABHD14A	124	127	122	107	152	74	174	145	127	80	171	201	172	113	129	167	113	186	161	147	94	156	112	142	165	142	127	98	174	160	64	192	185	95	182	171	212	225	105	114	102	277	209	181	88	91	152	127	171
ABHD14A-ACY1	67	80	38	141	144	36	162	42	84	105	115	96	79	57	128	73	73	166	117	96	35	20	110	31	92	49	63	50	66	78	28	89	43	50	77	82	124	77	89	36	28	53	169	93	49	64	94	96	114
ABHD14B	1678	1886	1514	1738	3768	1339	1921	2252	2002	1113	2031	2674	2669	1188	1100	1729	965	2002	2600	2022	1819	997	2617	1667	2106	2659	1773	1515	2731	2269	1041	2614	2157	1565	1967	2259	2123	2876	2417	1308	1747	3496	2177	3508	1205	1098	1322	2065	1618
ABHD15	741	406	617	515	377	367	644	573	724	283	932	577	913	602	286	531	296	617	667	912	685	256	704	638	729	903	596	508	829	769	357	734	724	586	773	769	711	477	782	417	344	1040	986	560	256	646	732	374	633
ABHD16A	590	1658	2081	1369	2135	522	1764	1550	1321	1109	2718	1343	1632	2539	1612	1402	1073	2441	1453	1356	967	940	2183	1134	1401	1471	1072	977	1666	1420	665	1618	1486	1089	1463	1691	1812	2210	1926	1092	1835	2196	2269	2046	1580	1107	2189	1239	3179
ABHD16B	33	223	204	103	205	69	165	111	168	98	125	174	69	166	235	117	82	169	47	117	71	44	189	78	45	153	66	71	95	103	30	130	86	59	92	80	94	247	239	63	158	100	383	121	269	94	129	108	158
ABHD17A	708	1982	3043	1805	2391	1747	1029	1901	1746	1679	2399	1866	1708	1976	1556	1787	1269	1895	2472	2690	1933	1577	2978	1957	1462	2083	1556	1396	2516	2397	716	2344	1797	1348	2249	2217	2614	2576	3508	1457	2092	3127	1313	2102	1676	1480	2256	1678	1857
ABHD17AP1	2	4	4	1	1	4	0	4	0	1	5	0	0	5	0	4	1	2	1	2	2	0	4	2	1	2	0	0	1	2	1	2	2	2	1	3	0	1	2	1	2	4	1	1	2	1	1	1	1
ABHD17AP3	0	1	1	0	0	1	0	0	3	0	0	1	0	2	0	0	0	0	1	2	0	0	0	1	0	0	0	1	0	1	0	1	0	0	0	0	2	1	0	1	0	1	0	0	2	1	1	1	2
ABHD17AP4	0	2	0	0	0	0	1	0	2	2	1	0	0	1	1	1	0	0	1	1	1	0	4	1	1	0	0	0	0	1	0	1	0	0	0	1	0	0	0	0	0	3	0	0	0	0	1	0	1
ABHD17AP5	0	1	0	1	1	0	0	4	1	2	4	0	2	3	1	2	3	0	0	7	0	1	0	0	1	4	1	0	5	1	1	1	2	3	0	3	0	3	2	0	1	3	0	2	0	1	1	0	2
ABHD17AP6	1	0	0	2	0	0	0	0	2	1	1	2	0	0	0	1	1	0	0	0	1	9	0	1	2	0	2	1	2	0	1	2	0	2	0	1	7	2	1	6	0	2	0	1	0	0	2	0	0
ABHD17AP7	0	0	0	0	0	0	0	0	0	0	0	0	0	0	0	0	0	0	0	0	0	0	0	0	0	0	0	0	0	0	0	0	0	0	0	0	0	0	0	0	0	0	0	0	0	0	0	0	0
ABHD17AP8	0	0	0	0	0	0	0	0	0	0	0	0	0	0	0	0	0	0	0	0	0	0	0	0	0	0	0	0	0	0	0	0	0	0	0	0	0	0	0	0	0	0	0	0	0	0	0	0	2
ABHD17AP9	0	0	0	1	0	0	0	0	0	0	0	0	0	0	0	2	0	0	0	1	0	0	0	0	0	0	0	0	0	0	0	0	0	0	0	0	0	0	0	0	0	0	1	0	0	0	0	0	0
ABHD17B	161	579	329	515	382	97	319	401	374	345	380	469	655	462	374	313	267	426	371	593	241	135	490	281	644	545	396	628	570	398	242	548	466	372	623	535	426	459	319	284	309	650	837	393	450	414	365	314	809
ABHD17C	108	1302	1165	857	1340	789	1064	1630	1995	1603	1390	2570	3456	2265	1334	765	784	1998	1946	3131	1763	538	2564	1651	3498	2785	2285	2259	3272	2913	1372	3862	2324	2238	2440	3050	2224	1349	2366	1512	1304	3528	2323	3021	1975	1433	1929	1998	1943
ABHD18	139	202	158	250	201	89	348	275	238	129	268	297	595	224	426	354	270	413	251	284	197	89	220	174	517	336	333	228	447	276	201	439	415	329	371	391	248	203	210	141	117	373	499	373	187	138	340	279	351
ABHD2	11505	4346	3534	4792	2766	3251	8371	7367	9277	2578	9261	20966	4398	9782	9789	7742	2356	14115	2560	2831	2025	1169	2374	2190	3817	3385	2373	2407	2850	3782	1495	6323	3217	2459	3072	3708	9659	6827	3173	1941	2369	4479	3276	7391	7078	2540	3442	6936	6990
ABHD3	450	490	402	585	490	128	623	869	526	430	701	647	2442	636	508	703	403	779	1771	2209	1215	385	1796	1261	2574	2041	1971	1625	2833	1719	949	3440	2636	1765	2589	2511	1369	402	1380	1006	343	2985	688	943	491	793	1109	501	979
ABHD4	313	511	671	557	478	201	371	328	377	199	735	708	812	671	754	601	279	478	713	813	782	678	792	523	704	710	591	629	1012	510	345	1005	738	715	682	884	883	638	756	494	576	745	879	359	560	371	677	348	563
ABHD5	218	230	148	169	348	104	214	333	187	208	339	339	670	345	152	329	201	366	271	679	452	168	446	243	458	569	349	553	481	336	257	1011	370	558	547	463	409	268	286	182	184	504	332	350	150	232	321	238	290
ABHD6	837	343	211	402	333	138	597	489	399	322	719	1030	626	348	285	889	343	578	391	444	274	269	385	324	481	533	454	323	478	531	239	774	459	426	406	542	579	421	289	249	178	632	300	311	171	278	330	285	263
ABHD8	179	105	170	92	133	63	160	127	145	80	290	267	151	102	103	287	124	183	128	169	114	355	148	147	120	149	107	87	199	160	46	165	152	101	142	144	154	203	160	154	119	221	127	67	148	96	161	77	136
ABI1	741	1832	1895	1826	3366	673	1787	2132	1889	1426	5720	2639	3347	2360	1876	2297	1548	3691	2072	2396	1504	954	2203	1487	3162	2339	1860	2019	3016	1589	1229	3100	2241	2215	2545	2699	3299	1869	1743	1376	3103	3567	3468	2401	3902	1917	2565	2017	3922
ABI2	319	518	652	722	679	398	1153	489	496	573	1088	828	831	904	926	869	700	1370	585	485	226	949	383	377	820	535	447	374	559	426	273	875	732	403	530	702	980	856	527	488	456	722	1285	619	1076	643	842	702	895
ABI3	193	132	309	170	173	172	229	502	260	58	567	481	316	267	224	560	156	462	320	586	336	132	445	359	272	454	280	384	454	191	112	449	404	332	639	443	580	378	297	202	145	446	224	190	218	336	366	251	171
ABI3BP	156	150	86	98	62	36	192	287	255	23	377	200	1579	448	204	659	128	193	1175	977	454	1545	497	1300	1463	1160	788	735	1137	782	561	1913	1228	731	633	1435	517	160	325	767	126	1037	355	269	125	302	464	186	265
ABL1	708	4948	2817	3393	3443	1393	2001	2741	2179	2026	3308	3225	4665	3084	2838	2455	1614	3980	3765	3732	2630	5263	3471	3359	3788	5059	2690	3084	4420	2925	1556	4411	3313	2750	3724	3781	3800	5704	3334	3107	3573	4478	4866	3072	2597	3266	4453	2681	8216
ABL2	224	611	421	730	808	228	1036	654	606	519	1061	940	715	1556	1210	794	816	1017	525	516	270	300	429	404	798	521	400	336	656	497	234	874	572	375	488	630	765	764	508	382	734	881	2054	643	741	753	1057	695	1027
ABLIM1	1189	2878	2713	3291	3938	1949	2932	3860	1619	2117	3159	4934	7557	4334	4054	3904	2983	2857	3987	3486	2471	1199	3647	3101	7181	4106	3548	3681	5064	3765	2430	6276	4133	3772	4423	5015	6182	3379	2873	2234	3112	6612	5264	4464	1005	1957	4224	5846	8369
ABLIM2	41	977	480	820	552	274	284	208	185	859	349	825	431	411	631	1086	128	967	380	286	188	154	578	257	321	297	342	192	403	298	193	294	283	361	233	416	689	1030	295	265	525	473	373	449	196	335	250	480	1112
ABLIM3	1893	268	473	344	308	120	1782	1195	629	29	1297	2436	263	1498	314	1084	493	1288	234	259	127	482	147	239	322	361	180	169	278	296	102	567	295	251	184	262	2495	362	268	230	195	306	168	221	131	110	222	99	104
ABO	34	5752	918	2435	3637	996	1502	2049	2351	766	1346	1825	3876	590	2741	355	687	4176	5349	6361	2041	966	4439	1971	8270	8762	4248	2903	7552	3958	1584	3988	5552	2453	8380	8741	2588	3684	1957	2526	2470	3392	4568	3364	4130	597	3465	2807	4099
ABR	472	3521	4116	5798	3063	2480	5538	5144	2746	2583	5139	3736	7880	8991	4034	3584	3189	7741	8829	7611	5680	2907	5694	5894	6494	8112	4838	4973	6700	5172	2965	7792	6466	5463	8094	7673	5842	3870	5772	3870	3150	8211	8795	6696	2953	2770	6215	2921	6166
ABRA	0	1	0	3	1	3	4	1	2	1	2	8	1	0	2	2	2	3	3	1	2	1	0	0	0	4	1	2	3	5	0	4	4	1	2	0	3	3	5	4	1	0	0	7	0	1	2	1	1
ABRACL	233	902	1643	599	1985	462	1226	988	1270	1135	2077	839	2260	1917	1081	1259	893	2104	1028	1448	966	352	1955	733	1815	1304	1097	1112	1889	1495	866	2017	1149	1463	1496	1655	1658	850	1410	901	1689	2017	2497	1225	1916	962	1459	983	1717
ABT1	302	1074	1262	883	1447	444	885	807	929	955	1426	1174	974	1138	1264	846	1043	1428	655	805	471	391	1100	672	858	836	591	581	946	783	293	971	801	585	717	891	770	1244	991	542	1155	1263	1477	1032	1039	835	1333	833	1208
ABT1P1	0	0	0	0	0	2	1	0	0	0	0	0	0	0	0	0	0	0	0	0	0	0	0	0	0	0	0	0	0	0	0	0	0	0	0	0	0	0	2	0	0	0	0	0	0	0	3	0	0
ABTB1	455	490	1065	702	1150	678	851	715	729	310	1382	1584	1233	802	696	1023	345	921	1373	1234	923	1360	1557	994	1045	1079	775	702	1262	488	529	1144	1241	981	1229	1218	2041	819	1295	827	1367	1086	866	1359	675	304	860	676	1365
ABTB2	447	287	1004	239	269	202	462	448	593	404	1315	993	516	1419	224	999	306	1880	644	578	240	276	785	637	652	451	636	365	1553	606	228	1046	634	567	528	1133	1318	709	673	621	368	1173	400	262	300	448	959	217	770
AC000041.10	0	0	0	1	0	0	1	0	1	0	0	0	0	0	0	0	0	0	0	4	0	0	1	0	1	1	0	0	0	0	1	0	0	0	0	0	0	1	0	0	0	1	0	0	0	0	0	0	0
AC000041.8	0	0	0	0	0	0	11	0	0	0	0	0	34	16	3	0	0	29	0	0	0	0	0	0	9	0	0	0	0	0	0	12	14	4	5	20	22	0	0	0	0	0	17	0	0	0	4	0	14
AC000077.2	0	0	0	0	0	0	0	0	0	0	0	0	0	0	0	0	0	0	0	0	0	0	0	0	0	0	0	0	0	0	0	0	0	0	0	0	0	0	0	0	0	0	0	0	0	1	0	1	0
AC000078.5	3	6	1	6	1	7	9	3	8	3	7	5	2	3	3	3	1	6	5	3	1	2	0	4	4	3	1	3	5	1	2	5	6	4	1	10	2	5	3	2	3	3	3	4	12	1	3	7	6
AC000081.2	0	0	0	0	0	0	0	0	0	1	0	0	0	1	1	0	0	0	1	0	0	0	0	0	0	0	0	1	0	0	0	0	0	0	0	0	0	0	0	0	0	0	0	0	0	0	0	0	0
AC000089.3	2	8	5	3	6	5	6	1	3	4	7	8	3	6	5	3	2	6	8	8	4	0	5	2	3	4	2	1	5	1	2	5	4	8	4	4	2	4	0	3	3	6	6	6	8	4	2	5	11
AC000095.12	0	1	2	1	0	1	4	1	0	3	2	0	3	2	1	2	1	3	1	0	0	0	3	1	0	2	0	1	4	1	0	1	1	0	2	1	1	3	3	0	1	1	0	0	0	0	1	3	0
AC000095.9	3	1	3	0	0	1	4	2	4	0	0	0	1	3	0	0	2	2	0	0	0	1	1	0	1	0	0	1	0	0	0	1	4	0	2	0	5	1	1	2	2	1	1	0	3	0	2	0	2
AC000111.4	0	0	1	1	0	0	0	0	5	1	0	2	2	1	2	0	0	1	0	0	0	0	1	0	1	1	0	0	1	1	0	3	1	0	0	0	0	1	1	0	0	1	0	0	2	1	0	1	0
AC000111.5	0	1	0	0	0	0	0	0	0	0	0	1	1	0	0	0	0	0	0	0	0	0	0	0	0	0	0	0	0	0	0	0	0	0	0	1	1	0	0	0	0	0	0	0	1	0	0	0	0
AC000362.1	0	0	0	0	1	0	0	0	1	1	0	0	0	0	0	0	0	0	0	0	0	0	0	0	0	0	0	0	0	0	0	0	0	0	0	0	0	0	0	0	0	0	0	0	0	0	0	0	0
AC000367.1	5	5	2	9	7	3	17	5	11	11	6	8	7	12	8	9	3	15	12	7	3	1	3	8	9	4	1	4	3	4	4	18	13	7	7	5	4	12	7	5	6	3	20	6	11	8	7	1	9
AC000374.1	0	0	0	0	0	0	0	0	0	0	0	0	0	0	0	0	0	0	0	0	0	0	0	0	0	0	0	0	0	0	0	0	0	0	0	0	0	0	0	0	0	0	0	0	0	0	0	0	0
AC002056.3	2	0	0	2	0	2	0	0	2	0	0	0	0	2	0	0	2	0	2	0	0	0	0	0	0	2	0	0	0	0	0	2	0	0	0	0	0	0	0	0	0	2	2	2	0	2	0	0	0
AC002069.5	0	0	1	1	1	0	0	0	1	0	0	0	4	0	0	1	0	0	3	2	2	0	4	1	6	0	2	1	3	2	1	1	1	2	4	2	3	0	2	3	1	0	1	0	1	0	1	0	0
AC002069.6	0	1	0	0	0	0	0	0	0	0	0	0	0	0	0	0	0	0	0	0	0	0	0	0	0	0	0	0	0	0	0	0	0	0	0	0	0	0	0	0	0	0	0	0	0	0	0	0	0
AC002075.3	0	0	0	0	0	0	0	0	0	0	0	0	0	0	0	0	0	0	0	0	0	0	0	0	1	0	0	0	0	0	0	0	0	0	0	0	0	0	0	0	0	0	0	0	0	0	0	0	0
AC002075.4	2	3	0	0	0	2	3	2	4	0	1	5	5	5	0	2	3	3	3	3	2	0	2	1	5	0	1	0	4	0	0	3	1	0	2	2	8	3	0	0	3	4	4	4	0	0	3	1	9
AC002127.2	0	0	0	0	0	0	0	0	0	0	0	0	0	0	0	0	0	0	0	0	0	0	0	0	0	0	0	0	0	0	0	0	0	0	1	0	0	0	0	0	0	0	0	0	0	0	0	0	0
AC002310.10	0	0	0	1	0	0	0	0	0	0	0	0	0	0	0	1	0	3	0	0	0	0	1	0	0	0	0	0	1	0	0	0	0	0	0	0	0	0	1	0	1	0	1	0	0	0	0	0	0
AC002310.11	33	32	0	0	28	0	0	0	30	0	6	7	60	30	26	18	0	0	58	0	18	32	21	0	25	39	48	23	91	0	31	33	0	55	30	37	26	16	0	0	0	32	101	0	21	19	21	0	34
AC002310.13	0	0	2	1	0	1	0	3	4	0	0	9	6	1	0	0	1	0	4	5	0	11	0	1	5	5	1	9	17	0	1	3	10	3	4	6	8	1	2	0	1	11	7	5	1	14	2	0	18
AC002310.17	0	2	4	1	1	2	3	3	2	0	4	1	2	1	1	0	2	5	1	3	1	0	0	2	3	0	1	1	2	4	0	8	1	1	1	4	4	5	3	1	1	6	4	2	2	1	1	1	7
AC002314.4	0	0	0	0	0	0	0	0	0	0	0	0	0	0	0	0	0	0	0	0	0	0	0	0	0	0	0	0	0	0	0	0	0	0	0	0	0	0	0	0	0	0	0	0	0	0	0	0	0
AC002366.3	0	0	1	0	0	0	0	0	1	0	0	0	0	0	1	0	0	0	0	0	0	0	0	1	0	0	0	0	0	0	0	0	0	0	0	0	0	0	0	0	0	0	0	0	0	1	0	0	0
AC002398.9	0	0	4	3	27	5	0	3	6	0	9	9	0	0	3	0	0	0	0	4	3	0	0	0	0	4	0	10	3	9	0	0	0	0	8	18	14	9	0	3	32	0	0	10	0	0	0	0	0
AC002400.1	0	0	0	1	0	0	0	1	1	0	0	0	0	1	0	0	1	1	0	0	0	0	0	1	2	0	0	0	1	0	1	1	2	0	0	1	0	0	0	0	1	0	0	0	3	0	0	1	0
AC002429.4	0	0	0	0	0	0	0	0	0	0	0	0	0	0	0	0	0	0	0	0	0	0	0	0	0	0	0	0	0	0	0	0	0	0	0	0	0	0	0	0	0	0	0	0	0	0	0	0	0
AC002429.5	3	1	1	4	1	2	8	8	7	3	6	5	6	1	2	6	4	3	7	3	1	3	4	2	1	1	6	4	5	5	2	8	7	0	5	7	3	5	6	2	0	7	10	3	1	1	4	3	7
AC002486.2	0	0	0	0	0	0	0	0	0	0	0	0	0	0	0	0	0	1	0	0	0	0	0	0	0	0	0	0	0	0	0	0	0	0	0	2	0	0	0	0	0	1	0	0	0	0	0	0	0
AC002486.3	0	0	0	0	0	0	0	0	0	0	0	0	0	0	0	0	0	0	0	0	0	0	0	1	0	0	0	0	0	0	0	0	0	0	0	0	0	0	0	0	0	0	0	0	0	0	0	0	0
AC002519.6	1	0	0	0	0	0	0	0	0	0	0	0	1	1	0	0	0	0	0	0	0	0	0	0	2	0	1	0	0	0	1	2	0	0	0	1	0	0	1	0	2	0	0	1	0	0	0	0	1
AC002523.1	0	0	0	0	0	0	0	0	0	0	0	0	0	0	0	0	0	0	0	0	0	0	0	0	0	0	0	0	0	0	0	0	0	0	0	0	0	0	0	0	0	0	0	0	0	0	0	0	0
AC002542.2	0	0	0	0	0	0	0	0	0	0	0	0	0	0	0	0	0	0	0	0	0	0	0	0	0	0	0	0	0	0	0	0	0	0	0	0	0	0	0	0	0	0	0	0	0	0	0	0	0
AC002543.2	0	0	0	0	0	0	0	1	0	0	0	0	0	0	0	0	0	0	0	0	0	0	0	0	1	0	0	0	0	1	0	4	1	0	0	1	0	0	0	0	0	0	0	0	0	0	0	0	1
AC002553.4	0	0	0	0	0	0	0	0	1	0	0	0	0	0	0	0	0	0	0	0	0	0	0	0	0	0	0	0	0	0	0	1	0	0	0	0	0	0	0	0	0	0	0	0	0	0	0	0	0
AC002984.2	0	0	0	0	0	0	0	1	0	0	0	0	3	0	0	1	0	0	0	1	1	0	1	0	0	0	0	0	2	3	1	2	0	1	0	0	0	2	0	0	0	0	0	0	0	0	0	0	0
AC002985.3	0	4	0	7	4	4	3	5	0	0	8	0	1	7	0	4	6	4	8	6	2	3	6	8	2	8	2	1	5	7	4	3	5	3	9	2	1	5	4	1	1	1	9	0	3	3	5	3	4
AC003002.4	0	1	0	1	0	1	0	2	0	0	0	0	0	0	1	2	0	1	0	1	0	0	0	0	1	0	0	1	0	1	0	0	0	1	5	1	0	0	1	0	0	0	0	0	0	3	3	0	0
AC003002.6	0	3	1	2	9	4	2	2	5	3	6	5	0	10	1	1	6	0	6	1	1	12	0	4	1	0	2	3	3	2	3	3	6	1	0	3	15	3	1	4	4	6	6	1	3	1	7	4	13
AC003005.4	0	16	0	0	1	0	4	0	0	0	0	5	2	6	2	3	0	0	6	8	0	0	0	8	2	3	0	0	0	0	0	8	0	6	2	0	5	7	0	0	0	20	0	2	0	9	5	7	0
AC003006.7	0	8	4	0	0	4	8	2	0	0	0	6	4	0	13	5	0	0	4	2	0	0	0	0	1	0	0	0	2	0	5	0	0	3	0	0	12	0	4	0	0	0	7	0	2	2	3	0	18
AC003045.1	0	0	0	0	0	0	0	0	0	0	0	0	0	0	0	0	0	0	0	0	0	0	0	0	0	0	0	0	0	0	0	0	0	0	0	0	0	0	0	0	0	0	0	0	0	0	0	0	1
AC003080.4	1	0	0	1	3	0	0	0	0	0	0	2	0	1	0	0	0	1	3	2	1	1	3	0	0	0	0	0	1	0	0	1	0	1	0	2	1	1	1	0	0	1	0	5	0	1	0	0	5
AC003682.17	0	1	0	0	0	3	1	1	0	0	1	2	0	0	4	0	1	4	2	0	0	1	0	1	1	2	2	0	2	0	0	2	0	0	3	0	6	2	0	1	1	0	0	0	0	0	2	1	0
AC003958.1	0	0	2	0	2	0	0	0	0	0	0	0	0	0	1	0	2	2	0	0	0	0	0	0	0	0	0	0	0	0	0	0	0	0	0	0	0	0	0	0	1	0	6	0	0	0	0	0	0
AC003958.6	0	0	0	0	0	0	0	0	0	0	0	0	0	0	0	0	0	0	0	0	0	0	0	0	0	0	0	0	0	0	0	0	0	0	0	0	0	0	0	0	0	0	0	0	0	0	0	0	0
AC003973.1	0	0	0	0	0	0	0	0	0	0	0	0	0	0	0	0	0	0	0	1	0	1	0	0	0	0	0	0	0	0	0	0	0	1	0	0	1	0	0	0	1	2	0	0	0	0	1	0	0
AC003989.3	0	0	0	0	0	0	0	0	0	0	0	0	0	0	1	1	0	0	0	0	0	0	0	0	0	0	0	0	0	0	0	0	0	1	0	0	0	0	0	0	0	0	0	0	0	0	0	1	0
AC003989.4	0	0	0	0	0	0	1	2	0	0	0	0	0	0	0	0	0	1	0	0	0	0	0	0	0	0	0	0	0	0	0	0	2	0	0	0	0	0	0	0	0	0	0	0	0	1	0	0	1
AC004004.2	0	0	0	0	0	0	0	0	0	0	0	0	0	0	0	0	0	0	0	0	0	0	0	0	0	0	0	0	0	0	0	0	0	0	0	0	0	0	0	0	0	0	0	0	0	0	0	0	0
AC004006.2	0	0	0	0	0	0	0	0	0	0	0	0	0	0	0	0	0	0	0	0	0	0	0	0	0	0	0	0	0	0	0	0	0	0	0	0	0	0	0	0	0	0	0	0	0	0	0	0	0
AC004019.10	0	0	0	0	1	2	2	1	3	0	1	1	1	0	0	0	0	1	1	0	0	0	0	0	1	0	0	0	1	0	0	1	1	0	0	2	0	1	0	0	3	0	0	0	0	0	0	0	0
AC004022.7	1	0	0	0	0	0	1	0	0	0	0	0	0	0	0	0	0	0	0	0	0	0	0	0	0	0	0	0	0	0	0	0	0	0	0	0	0	0	0	0	0	0	0	0	0	0	0	0	0
AC004022.8	6	1	0	0	1	0	0	0	5	0	0	0	0	0	0	0	0	1	2	0	0	0	0	0	0	0	0	0	0	0	0	0	0	1	1	0	0	0	0	0	0	0	0	0	0	0	0	0	0
AC004057.1	348	181	292	208	430	109	0	0	159	178	225	127	0	0	0	221	470	1030	682	465	200	98	218	212	0	78	24	0	372	281	0	0	0	374	906	818	1037	561	511	0	143	573	0	168	171	211	280	0	33
AC004062.2	0	0	0	0	0	0	0	0	0	0	0	0	0	0	0	0	0	0	0	0	0	0	0	0	0	0	0	0	0	0	0	0	0	0	0	0	0	0	0	0	0	0	0	0	0	0	0	0	0
AC004066.2	0	1	2	1	0	0	0	0	1	1	0	1	1	1	0	0	0	1	2	0	0	0	4	0	1	0	1	1	3	1	0	0	1	0	0	0	0	0	0	0	0	0	1	0	0	0	1	0	1
AC004069.1	0	0	0	0	0	0	0	1	0	0	0	0	0	0	0	0	0	1	0	0	0	0	0	0	0	0	0	0	0	0	0	0	0	0	0	0	0	0	0	0	0	0	1	0	0	0	0	0	1
AC004074.4	0	0	0	0	0	0	0	0	0	0	0	0	0	0	0	0	1	0	0	0	0	0	0	0	0	0	0	0	0	0	0	0	0	0	0	0	0	0	0	0	0	0	0	0	0	0	0	0	0
AC004076.7	0	2	5	3	5	2	9	4	0	0	2	9	4	3	4	2	6	8	4	7	3	5	0	0	6	3	0	2	6	2	0	8	9	1	6	5	5	8	5	3	2	3	7	0	10	0	7	2	6
AC004076.9	3	2	3	2	0	0	3	0	2	0	5	5	3	1	3	2	0	7	2	2	0	0	0	6	5	1	0	1	0	4	1	5	5	4	7	2	3	2	0	0	1	3	4	0	2	2	2	2	16
AC004129.7	0	0	0	0	0	0	0	0	0	0	0	0	0	0	0	0	0	0	0	0	0	0	0	0	0	0	0	0	0	0	0	0	0	0	0	0	0	0	0	0	0	0	0	0	0	0	0	0	0
AC004129.9	0	1	0	1	2	0	2	2	0	1	2	2	2	1	3	1	1	0	0	0	2	2	2	0	3	1	0	1	1	3	4	2	1	0	1	4	1	0	2	2	0	6	4	0	0	1	0	0	7
AC004158.1	0	2	0	0	0	0	0	2	0	0	0	0	0	2	0	4	0	0	0	0	0	1	0	0	0	0	0	0	2	0	0	2	2	0	2	0	3	0	0	0	4	0	2	0	2	0	0	2	3
AC004159.1	0	1	0	0	1	0	2	0	0	0	0	0	1	0	0	0	0	0	1	1	0	0	1	0	1	0	1	1	0	0	0	0	0	0	0	0	0	0	0	0	0	1	1	0	1	0	0	0	0
AC004231.7	0	0	1	0	1	0	0	0	0	0	0	0	0	1	0	0	0	3	0	0	0	0	0	0	0	0	0	0	0	0	0	0	0	0	0	0	0	0	0	0	0	0	0	0	0	0	0	0	0
AC004381.6	29	83	83	102	164	32	254	120	87	51	126	50	131	75	181	124	75	113	96	56	30	23	95	47	101	77	48	63	83	92	51	83	100	53	78	93	145	76	106	57	77	74	248	161	132	80	52	106	176
AC004381.8	7	5	2	1	4	0	8	4	5	1	5	3	6	3	3	2	3	3	3	0	2	1	0	2	7	1	3	1	1	1	2	7	2	2	5	2	7	3	0	2	0	2	1	2	4	3	3	0	2
AC004383.3	1	2	2	0	5	0	1	0	0	1	2	1	1	2	1	1	2	1	1	1	0	0	1	1	3	0	0	0	3	1	1	1	1	2	0	2	1	3	1	3	0	0	1	1	0	3	2	0	1
AC004386.3	0	0	0	0	0	0	0	0	0	0	0	0	0	0	0	0	0	0	0	0	0	0	0	0	0	0	0	0	0	0	0	0	0	0	0	0	0	0	0	0	0	0	0	0	0	0	0	0	0
AC004386.4	0	6	3	10	5	2	5	3	8	6	8	8	9	4	8	5	6	12	4	11	6	1	5	5	6	8	4	3	4	4	2	5	7	6	8	5	4	9	3	2	8	13	15	11	2	6	4	12	13
AC004453.8	1	6	1	3	3	4	2	3	4	4	4	12	3	3	1	2	3	5	7	3	1	1	2	4	5	1	0	0	2	2	0	4	4	2	2	3	1	5	6	2	7	6	2	5	0	1	3	9	10
AC004461.4	0	0	0	0	0	0	1	0	0	0	0	2	0	1	0	0	1	0	3	0	0	1	0	0	0	0	0	0	1	0	0	0	0	0	0	1	1	0	1	0	0	1	0	0	0	1	1	2	0
AC004556.1	0	0	0	432	1084	308	8	18	0	4	7	11	574	382	8	3	592	763	4	0	0	136	724	302	4	4	7	8	4	0	183	537	0	0	332	437	0	0	10	257	737	660	8	20	3	10	4	0	698
AC004692.5	0	1	0	0	0	0	0	0	0	2	0	2	1	0	0	0	1	1	0	0	0	0	0	1	1	2	1	1	0	1	0	2	3	0	1	1	1	0	0	0	1	1	2	0	0	1	2	2	3
AC004754.3	17	73	28	20	6	3	0	6	13	7	11	13	7	0	22	3	3	82	33	41	65	23	24	0	18	10	23	9	12	47	14	16	6	14	10	28	124	51	61	10	29	9	27	85	15	3	17	14	21
AC004813.1	6	23	14	22	12	5	23	6	21	4	20	10	28	23	33	24	18	32	29	17	15	8	17	11	23	20	3	14	8	9	13	27	27	28	29	33	34	20	21	12	22	26	31	10	29	10	18	18	15
AC004824.1	1	1	0	1	1	0	1	0	1	0	1	0	0	0	2	0	0	2	1	1	1	0	0	1	1	1	0	1	1	0	0	1	2	0	0	0	1	0	0	0	0	0	1	1	1	0	1	1	0
AC004824.2	1	1	0	1	1	0	1	0	1	0	1	0	0	0	2	0	0	2	1	1	1	0	0	1	1	1	0	1	1	0	0	1	2	0	0	0	1	0	0	0	0	0	1	1	1	0	1	1	0
AC004837.3	0	0	0	0	0	0	0	0	0	0	0	0	0	0	0	2	0	0	0	0	1	1	0	1	0	0	0	0	1	0	3	2	2	0	0	0	0	0	0	1	0	0	0	0	0	0	0	1	0
AC004840.8	0	0	0	0	0	1	3	1	4	0	3	0	0	1	1	0	0	1	0	0	0	0	1	0	0	1	0	0	0	0	0	1	1	0	1	0	0	2	1	0	0	1	1	1	0	0	1	0	0
AC004854.5	0	0	0	0	0	0	1	0	0	0	1	0	0	1	0	0	0	0	0	0	0	0	0	0	0	0	0	0	0	0	0	0	0	0	0	0	1	1	0	0	0	0	0	1	2	1	0	0	1
AC004866.1	0	0	0	0	0	0	0	0	0	0	0	0	0	0	0	0	0	0	0	0	0	0	0	0	0	0	0	0	0	0	0	0	0	0	0	0	0	0	0	0	0	0	0	0	0	0	0	0	0
AC004866.3	0	0	0	0	0	0	0	0	0	0	0	0	0	0	0	0	0	0	0	0	0	0	0	0	0	0	0	0	0	0	0	0	0	0	0	0	0	0	0	0	0	0	0	0	0	0	0	0	0
AC004870.5	0	0	0	0	0	0	0	0	1	0	0	0	0	0	0	0	0	0	1	0	1	0	0	1	0	0	1	0	0	1	0	0	0	0	1	1	0	0	0	0	0	0	0	0	0	0	0	1	0
AC004893.10	1	0	1	0	5	1	1	2	0	2	1	1	1	2	1	1	0	0	0	0	1	0	1	1	2	2	0	3	4	0	2	4	2	1	1	3	1	1	0	1	0	2	1	0	2	0	0	1	0
AC004899.3	0	0	0	0	0	0	0	0	0	0	0	0	0	0	0	0	0	0	0	0	0	0	0	0	0	0	0	0	0	0	0	0	0	0	0	0	0	0	0	0	0	0	0	0	0	0	0	0	0
AC004911.2	0	0	0	0	0	0	0	0	0	0	0	0	0	0	0	0	0	0	0	0	0	0	0	1	1	0	0	0	0	0	0	0	0	0	0	0	0	0	0	0	0	0	0	0	0	0	0	0	0
AC004920.2	0	0	0	0	1	0	1	0	0	1	0	1	1	1	0	0	0	2	0	0	0	0	0	0	1	1	0	0	2	0	0	1	0	2	0	0	0	0	0	1	0	0	0	1	3	0	2	2	0
AC004938.5	0	2	2	2	1	2	1	0	1	2	2	1	0	2	0	1	1	1	1	0	0	0	1	1	0	0	0	1	0	0	0	1	0	0	1	0	1	0	5	1	0	0	0	2	1	0	1	1	6
AC004941.5	0	0	0	0	0	0	0	0	1	0	0	0	1	1	0	0	0	0	0	0	0	0	0	0	0	0	0	0	0	0	0	0	0	0	0	0	1	0	0	0	0	0	0	2	0	0	0	0	1
AC004945.1	0	0	0	0	0	0	0	0	0	0	0	0	0	0	0	0	0	0	0	0	0	1	0	0	0	0	0	0	0	0	0	1	0	0	0	0	0	0	0	0	0	0	0	0	0	0	0	1	0
AC004951.5	3	20	26	17	19	19	10	10	23	12	10	20	23	18	17	10	12	23	17	14	7	17	31	19	12	20	9	8	19	17	7	14	22	14	15	24	18	18	35	8	6	26	24	6	12	5	1	6	18
AC004953.1	1	2	0	1	1	1	1	2	0	3	2	0	0	3	0	0	0	1	1	2	1	0	2	1	0	1	0	2	0	0	1	1	3	1	0	0	0	1	2	0	2	4	2	1	1	0	1	0	0
AC004967.7	22	82	92	67	65	47	159	87	59	99	91	61	56	88	84	43	29	74	36	61	23	34	37	33	63	45	26	32	57	62	15	88	47	29	47	55	59	96	53	33	51	79	184	71	69	87	75	56	91
AC004980.10	0	2	4	2	6	0	2	2	4	2	0	0	4	2	6	2	0	4	6	2	0	0	2	0	4	0	2	0	0	2	0	2	4	2	2	0	0	4	0	2	2	2	2	2	2	2	4	0	4
AC004980.7	34	104	132	61	130	50	149	66	124	97	92	139	114	150	216	74	50	173	102	88	72	36	72	56	130	96	60	60	96	68	44	125	114	84	64	104	112	95	109	26	80	152	299	78	172	82	88	93	142
AC004980.8	0	0	0	0	1	0	1	0	0	1	0	3	0	0	0	0	0	1	0	1	0	0	0	0	0	0	0	0	1	0	1	1	1	0	1	0	1	0	2	0	1	0	1	0	2	0	0	1	0
AC004980.9	0	3	0	6	2	0	0	0	3	0	0	4	0	1	0	0	0	0	0	3	2	0	1	0	0	0	3	0	6	0	0	2	5	0	2	0	0	0	3	1	0	2	3	0	1	0	0	0	0
AC004985.12	9	43	23	25	22	35	22	10	32	16	14	28	16	25	19	17	11	20	33	24	8	13	33	9	28	19	19	17	27	21	10	23	29	19	25	29	44	36	27	17	33	22	59	17	27	7	15	10	48
AC004987.10	0	0	0	0	0	0	0	0	0	0	0	0	0	0	0	0	0	0	0	1	0	0	0	0	0	1	0	0	0	0	0	0	0	0	0	0	0	1	0	1	0	0	0	0	0	2	0	0	0
AC004987.9	0	0	0	0	0	0	0	0	0	4	1	1	1	0	0	0	0	1	0	0	0	0	0	0	0	1	1	0	0	1	1	0	1	4	0	0	0	1	0	0	0	0	0	0	1	0	1	0	0
AC005008.3	0	0	0	0	0	0	0	0	0	0	0	0	0	0	0	0	0	0	0	0	0	0	0	0	0	0	0	0	0	0	0	0	0	0	0	0	0	0	0	0	0	0	0	0	0	0	0	0	0
AC005014.5	0	1	0	0	1	0	1	1	0	0	1	3	0	3	1	0	1	2	3	2	0	1	0	2	1	2	0	0	2	1	0	3	2	3	1	1	1	2	2	0	0	0	4	2	0	0	0	0	2
AC005017.2	0	2	1	0	0	2	1	0	0	1	2	1	0	2	1	0	1	0	0	1	0	0	0	0	1	0	0	0	0	0	0	2	1	0	0	1	2	1	0	1	0	1	2	1	1	0	1	2	3
AC005019.2	0	0	1	0	2	1	2	0	0	1	2	1	0	2	1	2	0	1	0	0	1	0	0	1	1	2	0	1	0	0	2	4	3	2	1	1	0	0	0	0	0	1	1	3	1	0	1	0	2
AC005033.6	0	0	0	0	0	0	0	0	0	0	0	0	0	0	0	0	0	0	0	1	0	0	0	0	0	1	0	0	0	0	0	0	0	0	0	2	0	0	0	0	0	0	0	0	0	0	0	0	0
AC005034.2	0	0	0	0	0	0	0	0	0	0	0	0	0	0	0	0	0	0	0	0	0	0	0	0	0	0	0	0	0	0	0	0	0	0	0	0	0	1	0	0	0	0	0	0	0	0	0	0	0
AC005040.3	0	0	0	0	0	0	0	0	0	0	0	0	0	0	0	0	0	0	0	0	0	0	0	0	0	0	0	0	0	0	0	0	0	0	0	0	0	0	0	0	0	0	0	0	0	0	0	0	0
AC005041.11	0	12	2	1	14	2	0	14	0	0	1	4	7	1	0	0	1	0	1	2	1	0	0	2	4	5	3	6	1	2	1	1	2	5	4	5	1	5	2	0	2	15	0	0	3	0	4	4	4
AC005042.1	0	0	0	0	0	0	0	0	0	0	0	0	0	0	0	0	0	0	0	0	0	0	0	0	0	0	0	0	0	0	0	0	0	0	0	0	0	0	0	0	0	0	0	0	0	0	0	0	0
AC005042.2	0	2	1	0	2	0	4	1	3	3	2	1	3	1	5	0	0	3	0	0	0	1	0	1	2	2	2	0	1	0	0	0	3	0	0	2	2	2	1	0	0	0	2	0	0	1	1	3	2
AC005042.3	0	0	0	0	0	0	0	0	0	0	0	0	0	0	0	0	0	0	0	0	0	0	0	0	0	0	0	0	0	0	0	0	0	0	0	0	0	0	0	0	0	0	0	0	0	0	0	0	0
AC005077.14	115	52	62	50	111	21	179	88	145	45	166	121	106	109	46	115	57	101	82	61	65	20	99	131	52	87	102	60	96	146	37	60	66	60	40	110	263	24	140	65	49	178	150	53	116	23	70	36	37
AC005077.5	0	0	0	0	0	0	0	0	0	0	0	0	1	0	0	0	0	0	0	0	0	0	0	0	0	0	0	0	0	0	0	0	0	0	0	0	0	0	0	0	0	0	0	0	0	0	0	0	0
AC005077.7	24	3	0	2	4	0	11	6	3	0	11	6	0	5	2	15	5	3	0	1	0	0	0	0	1	1	0	1	0	0	0	0	0	0	1	1	1	0	0	0	0	0	1	0	1	0	0	1	2
AC005077.8	2	0	0	1	2	0	2	0	0	0	2	1	0	0	0	1	1	1	0	0	0	2	2	0	0	0	0	0	0	0	0	0	0	0	0	0	0	0	0	0	1	0	0	0	2	0	0	0	1
AC005086.1	0	0	1	1	2	1	1	2	1	1	1	1	1	1	1	1	0	0	1	0	1	0	0	1	1	2	0	0	2	0	0	2	1	0	0	0	2	0	3	2	2	3	3	0	1	0	1	0	3
AC005086.2	0	2	0	1	1	0	0	0	0	0	1	0	0	0	1	0	0	1	2	1	1	0	1	0	0	0	1	0	1	1	0	2	0	0	0	0	0	0	2	1	0	1	0	1	0	0	1	0	0
AC005086.3	3	4	3	4	7	4	3	1	4	7	6	3	2	6	0	3	3	5	6	8	3	1	6	4	4	3	1	2	4	1	1	4	6	2	2	2	6	2	9	3	3	5	4	1	5	2	0	3	3
AC005094.2	0	2	0	1	1	0	0	0	1	2	1	2	2	2	0	0	0	1	0	0	0	0	1	0	0	0	2	0	1	0	1	2	3	1	1	1	1	1	1	0	1	0	1	0	1	1	2	0	1
AC005102.1	0	0	1	0	0	0	0	0	0	0	1	0	0	1	0	0	0	3	0	0	0	0	0	0	1	2	0	0	0	1	0	0	0	0	0	1	1	0	0	0	1	0	0	0	7	0	2	1	0
AC005105.2	0	0	0	0	0	0	0	0	0	0	0	0	0	0	0	0	0	0	0	0	0	0	0	0	0	0	0	0	0	0	0	0	0	0	0	0	0	0	0	0	0	0	0	0	0	0	0	0	0
AC005154.7	12	21	16	35	20	10	21	13	22	10	24	20	17	14	29	26	13	38	61	20	17	27	25	20	31	25	18	25	28	25	10	43	47	24	33	50	21	22	22	8	35	46	31	11	22	4	17	14	14
AC005154.8	1	2	2	2	6	5	3	0	5	1	1	1	0	4	9	3	3	4	2	1	0	1	4	2	7	2	2	5	1	2	0	5	4	1	3	3	2	4	0	2	2	5	4	2	4	2	3	3	1
AC005176.1	0	0	0	0	0	0	0	0	0	0	0	0	0	0	0	0	0	0	0	0	0	0	0	0	0	0	0	0	0	0	0	0	0	0	0	0	0	0	0	0	0	0	0	0	0	0	0	0	0
AC005176.2	2	3	2	2	3	1	3	1	4	4	2	3	3	4	3	3	4	4	5	3	3	1	3	2	5	1	3	1	1	0	1	10	1	2	1	2	5	1	2	1	2	3	4	1	4	1	4	3	4
AC005176.3	0	0	0	0	0	0	0	0	0	0	0	0	0	0	0	0	0	0	0	0	0	0	0	0	0	0	0	0	0	0	0	0	0	0	0	0	0	0	0	0	0	0	0	0	0	0	0	0	0
AC005178.1	0	0	0	0	0	0	0	0	0	0	0	0	0	0	0	0	0	0	0	0	0	0	0	0	0	0	0	0	0	0	0	0	1	0	0	0	0	0	0	0	0	0	0	0	0	0	0	0	0
AC005189.6	0	0	0	0	0	0	0	0	0	0	0	0	0	0	0	0	0	0	0	0	0	0	0	0	0	0	0	0	0	0	0	0	0	0	0	0	0	0	0	0	0	0	0	0	0	0	0	0	0
AC005229.5	0	0	0	0	1	0	0	0	0	0	0	0	0	0	0	0	0	0	0	0	0	1	0	0	0	0	1	0	0	0	0	0	0	0	0	0	0	0	0	0	1	0	2	0	0	1	1	0	1
AC005229.7	0	0	0	0	1	0	1	1	2	0	2	0	0	0	0	0	0	0	0	0	0	0	0	0	0	0	0	0	0	0	0	0	0	0	0	0	0	0	0	0	0	0	0	0	0	0	0	1	0
AC005237.2	0	0	0	0	0	0	0	0	0	0	1	0	0	0	1	1	0	0	0	0	0	0	0	0	0	0	0	0	0	0	0	0	0	0	0	0	0	0	0	0	1	0	0	0	0	0	0	2	0
AC005251.3	1	0	1	3	0	2	5	1	2	0	6	5	4	2	1	1	2	2	1	1	0	0	1	5	3	4	0	1	3	3	2	0	2	1	4	2	1	4	1	2	1	0	2	3	1	0	4	1	6
AC005255.3	0	1	0	0	0	0	0	0	0	0	0	1	0	0	0	0	0	0	0	0	0	0	0	0	0	0	0	0	0	0	1	1	0	0	0	0	0	0	0	0	0	0	0	0	0	0	1	0	0
AC005255.5	0	0	0	0	0	0	0	0	0	0	0	0	0	0	0	0	0	0	0	0	0	0	0	0	0	0	0	0	0	0	0	0	0	0	0	0	0	0	0	0	0	0	0	0	0	0	0	0	0
AC005255.6	0	0	0	0	0	0	0	0	0	0	0	0	0	0	0	0	0	0	0	0	0	0	0	0	0	0	0	0	0	0	0	0	0	0	0	0	0	0	0	0	0	0	0	0	0	0	0	0	0
AC005262.4	0	1	0	0	1	1	1	1	1	1	0	4	0	2	1	0	1	0	0	1	0	0	0	1	0	0	0	0	0	1	1	0	2	0	0	2	1	0	2	0	0	0	4	3	2	0	0	0	2
AC005281.1	1	13	2	3	2	4	6	2	7	1	0	1	5	4	15	2	2	3	12	8	6	1	3	2	8	3	5	0	6	1	1	14	8	4	1	2	6	5	13	2	9	12	3	0	15	1	13	6	9
AC005300.5	0	0	0	0	0	0	0	0	0	1	4	0	1	0	0	0	0	0	1	0	0	1	0	0	0	0	0	0	0	0	1	1	2	1	0	0	0	0	1	0	0	1	0	1	0	0	0	1	1
AC005307.3	0	0	0	0	0	0	0	0	0	0	0	0	0	0	0	0	0	0	0	0	0	0	0	0	0	0	1	0	0	0	0	0	0	0	3	0	0	0	0	0	0	0	0	0	1	0	0	0	0
AC005336.4	104	13	6	78	12	14	55	18	95	16	72	63	41	47	33	52	8	32	28	0	10	3	2	27	1	17	16	30	45	12	8	30	15	0	21	54	46	7	11	16	4	59	4	21	22	11	36	18	36
AC005336.5	0	0	0	0	1	0	1	0	0	0	0	0	0	0	0	1	0	0	0	0	0	1	0	0	0	0	0	0	0	0	0	0	0	0	0	1	0	0	0	0	1	0	0	0	0	1	1	0	0
AC005351.1	0	0	0	0	0	0	0	0	0	0	0	0	0	0	0	0	0	0	1	0	0	0	0	0	0	0	0	0	0	0	0	2	0	0	0	0	1	0	0	0	0	2	1	0	0	0	0	0	0
AC005357.1	0	0	0	0	0	0	0	0	0	0	0	0	0	0	0	0	0	0	0	0	0	0	0	0	0	0	0	0	0	0	0	0	0	0	0	0	0	0	0	0	0	0	0	0	0	0	0	0	0
AC005363.9	0	0	0	0	0	0	5	4	0	0	0	0	1	0	0	0	0	0	0	1	0	0	0	0	0	1	0	0	0	2	3	4	4	0	0	0	0	0	0	0	0	0	0	0	0	0	0	0	0
AC005477.1	0	0	0	0	0	0	0	1	0	0	1	0	0	0	0	0	0	1	0	1	0	0	0	0	0	0	0	0	0	0	0	0	0	0	0	0	0	1	0	0	0	1	1	0	0	1	0	0	0
AC005480.1	3	1	5	1	8	1	4	6	7	4	10	4	8	6	4	4	7	4	6	2	2	1	3	3	6	6	2	5	4	4	4	4	3	3	8	4	3	7	4	0	4	7	5	3	3	3	6	4	8
AC005488.11	0	0	0	0	2	0	0	0	2	0	0	0	0	0	0	0	0	1	1	2	0	0	0	1	1	1	0	0	2	0	0	2	2	1	2	1	0	2	1	0	1	1	1	1	1	0	0	0	1
AC005517.3	3	5	7	7	8	7	12	9	9	6	12	9	9	17	5	10	10	9	7	9	3	4	10	6	16	8	6	7	9	6	3	19	28	3	7	15	8	7	4	6	5	14	11	6	16	4	3	4	2
AC005522.6	0	1	0	0	0	2	0	0	3	0	0	0	2	0	0	0	1	0	0	0	0	0	0	0	2	0	0	2	0	0	0	0	0	0	1	0	1	3	1	0	0	0	3	1	1	1	0	0	0
AC005534.6	0	2	0	2	2	0	3	2	3	4	1	1	0	1	1	0	0	3	0	0	2	2	1	0	0	0	0	0	3	1	1	0	1	0	0	0	0	0	0	1	1	2	3	2	5	2	2	0	3
AC005539.2	0	0	0	0	0	0	0	0	0	1	0	0	0	0	0	0	0	0	0	0	0	0	0	0	0	0	0	0	0	0	0	0	0	0	0	0	0	0	0	0	0	0	0	1	0	0	0	0	0
AC005559.3	0	0	0	0	0	0	0	0	0	0	0	0	0	0	0	0	0	0	0	0	0	0	0	0	0	0	0	0	0	0	0	0	0	0	0	0	0	0	0	0	0	0	0	0	0	0	0	0	0
AC005588.2	0	0	0	0	0	0	0	0	1	0	0	0	0	0	0	0	0	0	0	0	0	0	0	0	0	0	0	0	1	0	0	0	0	0	0	0	0	0	0	1	0	0	0	0	0	0	0	0	0
AC005609.2	0	0	0	0	0	0	0	0	0	0	0	0	0	0	0	0	0	0	0	0	0	0	0	0	0	0	0	0	0	0	0	0	0	0	0	0	0	0	0	0	0	0	0	0	0	0	0	0	0
AC005626.3	0	0	0	0	0	0	0	0	0	0	0	0	0	0	0	0	0	0	0	0	0	0	0	0	2	0	2	2	0	0	0	2	2	4	0	2	0	0	0	0	0	0	0	0	0	0	0	0	0
AC005682.6	3	0	3	2	0	0	3	6	1	1	5	2	4	4	4	4	1	3	3	7	3	16	1	1	10	8	2	10	8	3	3	8	8	3	3	7	5	3	2	4	1	3	3	12	0	1	3	2	12
AC005722.4	0	0	0	1	0	0	0	0	0	1	0	0	0	0	0	1	0	0	0	0	0	1	0	0	0	0	0	0	0	0	0	0	0	0	0	0	0	0	0	0	0	0	0	0	0	0	0	0	0
AC005730.2	0	0	0	0	0	0	0	0	0	0	0	0	0	0	0	0	0	0	0	0	0	0	0	0	0	0	0	0	0	0	0	0	0	0	0	0	0	0	0	0	0	0	0	0	0	0	0	0	0
AC005740.3	1	1	1	1	1	0	2	0	0	0	0	0	0	0	3	0	0	2	0	0	0	0	0	1	1	0	0	0	0	0	0	1	1	0	0	0	1	0	1	0	2	0	1	0	0	0	0	0	1
AC005740.4	0	0	1	0	0	0	1	1	0	0	0	1	0	0	0	0	0	0	0	0	0	0	0	0	0	0	0	0	0	0	0	0	1	0	1	0	0	0	0	0	0	0	0	0	1	0	0	0	0
AC005741.2	0	0	0	0	0	0	0	0	0	0	0	0	0	0	0	0	0	0	0	0	0	0	0	0	0	0	0	0	0	0	0	0	0	0	0	0	0	0	0	0	0	0	0	0	0	0	0	0	0
AC005752.10	2	4	2	1	8	0	3	6	2	0	1	4	3	9	2	3	4	7	3	4	0	1	1	1	2	1	2	1	4	5	3	7	5	1	0	4	2	1	4	0	2	1	5	3	4	0	0	1	1
AC005758.1	3	2	0	0	0	1	0	0	15	0	3	2	0	0	1	4	0	0	0	1	0	1	1	1	0	0	0	0	1	0	1	0	0	1	0	0	0	1	1	0	0	1	0	0	0	0	1	0	0
AC005776.1	0	0	1	0	1	1	1	0	1	0	2	1	0	2	1	0	0	0	0	0	0	0	0	0	1	0	0	1	1	1	0	1	1	0	1	1	0	1	2	0	1	1	1	2	0	0	0	3	1
AC005777.3	0	0	0	0	0	0	0	0	0	0	0	0	0	0	0	0	0	0	0	0	0	0	0	0	0	0	0	0	0	0	0	0	0	0	0	0	0	0	0	0	0	0	0	0	0	0	0	0	0
AC005779.2	0	1	2	0	3	2	0	0	1	1	1	0	2	2	2	2	0	0	1	1	2	1	4	1	1	0	0	0	2	0	0	0	1	2	0	3	0	0	1	0	1	2	2	3	1	3	1	0	3
AC005786.3	0	0	0	0	0	0	0	0	1	0	0	0	0	0	0	0	1	0	0	0	0	0	0	0	1	0	0	0	0	0	0	0	0	0	0	0	2	2	0	0	0	0	0	0	0	0	0	0	0
AC005794.1	0	0	0	0	0	0	0	0	0	0	0	0	0	0	0	0	0	0	0	0	0	0	0	0	0	0	0	0	0	0	0	0	0	0	0	0	0	0	0	0	0	0	0	0	0	0	0	0	0
AC005795.1	0	0	4	4	0	0	2	6	0	4	6	4	2	10	0	2	0	4	4	2	4	0	0	2	8	4	4	2	0	2	0	2	4	0	4	4	2	4	2	2	0	4	4	6	4	2	4	2	8
AC005822.1	1	0	0	0	2	0	0	1	1	2	6	0	1	2	5	6	1	4	2	1	0	0	2	1	2	1	1	1	1	1	0	4	2	2	1	0	4	2	1	1	1	5	9	1	1	3	3	4	3
AC005838.2	0	0	0	0	0	0	0	4	0	0	0	0	0	0	0	0	0	0	0	0	0	0	0	0	0	0	0	0	0	0	0	0	0	0	0	0	0	1	0	0	0	0	0	0	1	2	0	0	0
AC005943.2	214	47	56	34	0	0	152	96	138	40	201	139	299	276	242	379	203	414	282	49	0	0	6	77	268	73	109	75	56	11	92	329	317	222	300	375	493	82	7	0	0	180	215	95	104	48	38	3	192
AC006011.4	0	8	6	0	34	0	0	4	0	6	0	0	0	0	0	4	0	5	0	3	1	0	22	8	0	0	0	0	16	14	0	0	0	4	4	0	0	14	8	2	1	0	0	6	6	0	0	0	0
AC006014.7	0	5	5	0	4	2	6	2	5	1	1	0	1	3	5	0	0	5	4	4	0	2	1	5	2	4	4	2	5	2	2	2	1	1	5	1	4	2	0	1	2	2	2	6	3	7	5	0	6
AC006014.8	2	12	5	5	10	7	10	7	11	1	3	9	9	4	10	12	3	5	16	9	8	3	13	12	12	10	6	7	7	3	5	15	17	6	12	10	11	5	12	4	6	11	10	5	10	4	6	3	21
AC006022.4	0	0	0	0	0	0	0	0	0	0	0	0	0	0	1	0	0	0	0	0	0	0	0	0	0	0	0	0	0	0	0	0	0	0	0	0	0	0	0	0	0	0	0	0	0	1	0	0	0
AC006026.1	0	0	1	0	0	0	1	0	0	0	1	0	2	0	0	1	0	1	1	1	0	0	0	0	0	0	0	0	0	0	0	1	1	1	2	0	0	0	0	0	0	0	0	0	0	0	0	0	0
AC006026.12	0	0	0	0	0	0	0	0	0	0	0	0	0	0	0	0	0	0	0	0	0	0	0	0	0	0	0	0	0	0	0	0	0	0	0	0	0	0	0	0	0	0	0	0	0	0	0	0	0
AC006026.9	0	0	0	0	0	1	1	1	0	0	0	1	0	0	0	0	0	0	0	0	0	0	0	0	1	0	0	0	0	0	0	0	0	0	0	0	0	0	0	0	0	0	0	3	1	0	0	1	0
AC006028.11	0	0	0	0	0	0	0	0	0	0	0	0	1	1	0	0	0	0	0	0	0	0	1	0	0	0	0	0	0	0	0	0	0	0	0	0	0	0	0	0	0	1	0	0	0	0	0	0	0
AC006033.22	3	1	0	0	0	1	3	0	20	1	1	0	0	0	3	0	0	0	0	1	2	0	2	2	2	0	2	0	3	1	0	0	1	0	0	1	1	0	0	0	0	2	0	0	28	0	0	0	0
AC006042.8	0	2	1	1	0	2	1	2	3	0	1	1	4	2	3	4	3	0	3	6	2	0	1	0	4	7	4	3	2	3	1	11	3	6	9	9	2	0	0	1	0	2	2	0	3	7	1	7	1
AC006070.12	0	1	0	0	0	1	0	0	0	0	1	0	0	1	0	0	0	0	0	0	0	0	0	0	0	0	0	0	0	0	0	1	0	0	0	0	0	1	0	1	0	0	0	0	0	0	1	0	0
AC006077.4	0	0	0	1	0	0	0	0	0	0	0	0	1	0	0	0	0	1	0	0	0	0	1	0	1	0	0	0	0	0	0	0	2	1	0	0	0	1	0	0	0	0	0	0	0	0	0	0	1
AC006115.6	0	0	0	0	0	0	0	0	0	0	0	0	0	0	0	0	0	0	0	0	0	0	0	0	0	0	0	0	0	0	0	0	0	0	0	0	0	0	0	0	0	0	0	0	0	0	0	0	0
AC006116.13	0	0	0	0	0	0	0	1	0	0	0	0	0	1	0	0	0	1	0	0	0	0	1	0	0	0	1	0	0	0	0	1	1	1	1	0	1	0	0	0	2	0	0	0	1	0	1	0	0
AC006116.14	0	0	0	0	0	0	2	0	0	0	0	2	0	0	0	0	0	1	0	1	0	0	0	0	0	0	0	0	0	0	0	0	0	0	0	0	0	0	1	1	0	0	0	0	0	0	0	0	0
AC006116.20	1	6	1	4	5	0	2	1	6	0	3	7	5	9	4	6	3	6	2	7	5	5	5	3	8	7	3	2	2	9	1	9	11	2	5	8	8	6	7	3	4	14	8	4	4	4	4	5	5
AC006116.22	0	0	0	1	0	0	1	0	1	1	3	2	3	2	3	3	0	1	3	1	1	2	1	0	2	1	3	0	2	0	1	1	3	3	1	5	4	2	2	1	0	4	1	1	1	0	5	1	1
AC006116.27	8	0	0	0	1	0	0	0	14	0	8	0	10	14	0	6	0	0	0	0	0	13	0	0	3	1	6	0	13	1	0	0	0	10	0	2	0	13	0	0	0	1	12	7	0	0	13	0	27
AC006130.4	0	0	0	0	0	0	0	0	0	0	0	0	0	0	0	0	0	0	0	0	0	0	0	0	0	0	0	0	0	0	0	1	1	0	0	0	0	1	0	0	1	0	0	0	0	0	0	0	0
AC006133.3	0	0	0	0	0	0	0	0	0	0	0	0	0	0	0	0	0	0	0	0	0	0	0	0	0	0	0	0	0	0	0	0	0	0	0	0	0	0	0	0	0	0	0	0	0	0	0	0	0
AC006133.7	0	0	0	0	0	0	0	0	0	0	0	0	0	0	0	0	0	0	0	0	0	0	0	0	0	0	0	0	0	0	0	0	0	0	0	0	0	0	0	0	0	0	0	0	0	0	0	0	0
AC006153.3	1	0	0	0	0	0	0	0	2	0	0	0	0	0	0	0	0	0	0	0	1	0	0	0	0	0	1	0	1	1	0	0	1	0	0	0	0	0	1	0	0	0	0	0	0	0	0	0	0
AC006160.8	0	0	0	0	0	0	0	0	0	0	0	0	0	0	0	0	0	0	0	0	0	0	0	0	0	0	0	0	0	0	0	0	0	0	0	0	0	0	0	0	0	0	0	0	0	0	0	0	0
AC006195.2	0	1	0	0	0	1	0	1	0	0	0	0	0	0	0	1	0	1	0	1	0	0	0	0	1	1	0	0	0	0	0	0	0	1	0	0	0	0	0	0	0	0	0	0	0	0	1	1	0
AC006262.11	0	0	0	1	0	0	0	0	0	0	0	1	0	0	0	1	0	0	0	1	0	0	0	0	0	0	0	0	0	0	0	0	0	0	0	0	1	0	0	0	0	0	0	0	0	0	0	0	0
AC006326.3	0	0	0	0	0	0	0	0	0	0	0	0	0	1	0	0	0	0	0	0	0	0	0	0	0	0	0	0	0	0	0	0	0	0	0	0	0	0	0	0	0	0	1	0	0	0	0	0	0
AC006328.1	0	0	0	0	0	0	0	0	0	0	0	0	0	0	0	0	0	0	0	0	0	0	0	0	0	0	0	0	0	0	0	0	0	0	0	0	0	0	0	0	0	0	0	0	0	0	0	0	0
AC006328.9	0	0	0	0	0	0	0	0	0	0	0	0	0	0	0	0	0	0	0	0	0	0	0	0	0	0	0	0	0	0	0	0	0	0	0	1	0	0	0	0	0	1	0	0	0	0	0	0	0
AC006335.10	0	0	0	0	0	0	0	0	0	0	0	0	0	0	0	0	0	0	0	0	0	0	0	0	0	0	0	0	0	0	0	0	0	0	0	0	0	0	0	0	0	0	0	0	0	0	0	0	0
AC006335.11	0	0	0	0	0	0	2	0	0	0	1	0	1	0	0	0	0	0	0	0	0	0	0	1	1	2	0	0	0	0	0	0	0	0	2	0	0	0	1	0	0	1	0	2	0	2	0	0	0
AC006335.2	0	0	0	0	0	0	0	0	0	0	0	0	0	0	0	0	0	0	0	0	0	0	0	0	0	0	0	0	0	0	0	0	0	0	0	0	0	0	0	0	0	0	0	0	0	0	0	0	0
AC006335.6	0	0	0	0	0	0	0	0	0	0	0	0	0	0	0	0	0	0	0	0	0	0	0	0	0	0	0	0	0	0	0	0	0	0	0	0	0	0	0	0	0	0	0	0	0	0	0	0	0
AC006355.3	0	0	0	0	0	0	0	0	0	0	0	0	0	0	0	0	0	0	0	0	0	0	0	0	0	0	0	0	0	0	0	0	0	1	0	0	0	0	0	0	0	0	2	0	1	1	0	1	0
AC006366.3	0	0	0	0	0	0	0	0	0	0	0	0	0	0	0	0	0	0	0	0	0	0	0	0	0	0	0	0	0	0	0	0	0	0	0	0	0	0	0	0	0	0	0	0	0	0	0	0	0
AC006386.1	3	3	2	1	2	1	2	4	2	3	3	2	7	3	4	2	3	4	4	2	1	2	3	1	1	2	1	1	3	3	3	6	1	2	4	7	4	3	2	1	1	7	9	4	2	1	2	3	6
AC006390.4	0	0	0	0	0	0	0	0	0	0	0	0	0	0	0	0	0	0	0	0	0	0	0	0	0	0	0	0	0	0	0	0	0	0	0	0	0	0	0	0	0	0	0	0	0	0	0	0	0
AC006427.2	0	0	0	0	0	0	0	0	0	0	0	0	0	0	0	0	0	0	0	0	0	0	0	0	0	0	0	0	0	0	0	0	0	0	0	0	0	0	0	0	0	0	0	0	0	0	0	0	0
AC006445.1	0	0	0	0	0	0	0	0	0	0	0	0	0	0	0	0	0	0	0	0	0	0	0	0	0	0	0	0	0	0	0	0	0	0	0	0	0	0	0	0	0	0	0	0	0	0	0	0	0
AC006445.6	0	0	1	3	0	0	0	2	0	0	1	3	1	2	1	0	0	0	0	1	0	0	0	0	1	1	0	2	2	4	0	1	1	0	0	0	1	0	1	0	0	2	0	3	1	0	0	2	1
AC006445.7	0	3	0	0	1	1	0	1	0	2	1	1	1	3	8	0	0	2	1	1	0	0	0	2	2	1	0	1	0	0	0	4	1	0	0	3	0	2	2	0	1	2	1	2	0	0	1	2	1
AC006449.1	13	13	14	16	7	20	36	10	60	9	44	14	31	27	13	10	21	41	24	11	13	18	16	15	17	21	11	10	15	24	3	22	22	14	15	23	42	31	26	16	12	26	44	23	50	18	43	10	36
AC006449.2	13	13	14	16	7	20	36	10	60	9	44	14	31	27	13	10	21	41	24	11	13	18	16	15	17	21	11	10	15	24	3	22	22	14	15	23	42	31	26	16	12	26	44	23	50	18	43	10	36
AC006461.2	0	1	1	1	0	0	2	0	2	0	0	0	0	0	0	0	0	0	1	0	0	0	0	0	0	0	0	0	0	0	0	0	0	0	0	1	1	0	0	0	0	0	1	0	0	0	0	0	1
AC006466.5	0	0	0	0	0	0	0	0	0	0	0	0	0	0	0	0	0	0	0	0	0	0	0	0	0	0	0	0	0	0	0	0	0	0	0	0	0	0	0	0	0	2	0	0	0	0	0	0	0
AC006483.5	0	0	0	0	0	1	0	0	0	0	2	1	1	1	1	0	0	0	0	0	0	0	0	1	1	0	1	0	0	1	0	0	0	0	0	1	1	1	2	0	1	0	1	1	0	0	1	1	0
AC006486.9	14	12	21	23	0	8	85	72	49	32	64	48	139	229	80	58	49	111	40	38	19	0	8	45	89	37	26	25	30	8	39	76	52	125	102	123	115	35	11	10	0	38	164	85	19	18	59	64	140
AC006499.1	0	0	0	0	0	0	0	0	0	0	0	0	0	0	0	0	0	0	0	0	0	0	0	0	0	0	0	0	0	0	0	0	0	0	0	0	0	0	0	0	0	0	0	0	0	0	0	0	0
AC006499.2	0	0	0	0	0	0	0	0	0	0	0	0	0	0	0	0	0	0	0	0	0	0	0	0	0	0	0	0	0	0	0	0	0	0	0	0	0	0	0	0	0	0	0	0	0	0	0	0	0
AC006499.3	0	0	0	0	0	0	0	0	0	0	0	0	0	0	0	0	0	0	0	0	0	0	0	0	0	0	0	0	0	0	0	0	0	0	0	0	0	0	0	0	0	0	0	0	0	0	0	0	0
AC006499.4	0	0	0	0	0	0	0	0	0	0	0	0	0	0	0	0	0	0	0	0	0	0	0	0	0	0	0	0	0	0	0	0	0	0	0	0	0	0	0	0	0	0	0	0	0	0	0	0	0
AC006499.5	0	0	0	0	0	0	0	0	0	0	0	0	0	0	0	0	0	0	0	0	0	0	0	0	0	0	0	0	0	0	0	0	0	0	0	0	0	0	1	0	0	0	0	0	0	0	0	0	0
AC006499.6	0	0	0	0	0	0	0	0	0	0	0	0	0	0	0	0	1	0	0	0	0	0	0	0	0	0	0	0	0	0	0	0	0	0	0	0	0	0	0	0	0	0	0	0	0	0	0	0	0
AC006499.7	1	0	0	0	0	0	0	0	0	0	0	0	0	0	0	0	0	0	0	0	0	0	0	0	0	0	0	0	0	0	0	0	0	0	0	0	0	0	0	0	0	0	0	0	0	0	0	0	0
AC006499.9	0	0	0	0	0	0	0	0	0	0	0	0	0	0	0	0	0	0	0	0	0	0	0	0	0	0	0	0	0	0	0	0	0	0	0	0	0	0	0	0	0	0	0	0	0	0	0	0	0
AC006509.4	0	0	0	0	0	0	0	0	0	0	1	0	1	0	0	0	0	0	0	0	0	0	0	0	1	0	0	0	0	1	0	0	1	0	0	1	0	0	0	0	1	1	0	0	0	0	0	0	0
AC006509.7	20	26	17	21	28	26	19	26	41	26	34	49	22	19	12	31	16	23	18	25	18	13	24	20	23	24	29	23	32	37	7	24	28	26	15	19	19	20	30	18	31	37	18	29	49	16	36	30	21
AC006538.4	45	23	71	74	82	26	37	51	62	27	114	104	88	93	79	86	81	86	79	85	23	39	36	60	47	56	49	69	104	51	27	91	82	44	62	82	139	61	31	25	49	134	71	61	79	66	45	100	79
AC006539.2	0	0	1	0	2	0	0	0	0	3	0	3	4	3	0	1	1	0	4	0	0	1	1	1	0	1	1	3	3	0	0	4	1	1	1	0	3	1	1	1	0	2	1	4	0	2	0	0	0
AC006539.3	0	1	0	0	0	1	4	1	1	0	0	0	0	1	0	1	2	6	1	1	0	0	0	3	1	1	0	0	0	2	0	2	2	1	0	1	2	0	0	0	1	3	1	0	4	1	2	1	2
AC006539.6	0	0	0	1	0	0	0	0	0	0	0	0	0	0	0	0	0	0	0	0	0	0	0	0	0	0	0	0	0	0	0	0	0	0	0	0	0	0	0	0	0	0	0	0	0	0	0	0	0
AC006548.19	2	3	0	1	0	0	0	0	0	0	0	2	1	0	0	3	0	0	0	0	0	0	0	0	0	0	0	0	0	0	1	0	0	1	1	1	0	0	0	0	3	2	0	1	0	0	0	2	0
AC006548.26	0	0	0	0	0	0	0	0	0	0	0	0	0	0	0	0	0	0	0	0	0	0	0	0	0	0	0	0	0	0	0	0	0	0	0	0	0	0	0	0	0	0	0	0	0	0	0	0	0
AC006946.12	1	3	0	0	1	0	0	0	0	2	2	1	1	1	1	2	3	1	2	1	2	0	0	1	0	0	0	1	0	0	0	1	0	1	2	2	1	0	1	0	0	1	0	0	0	0	0	0	0
AC006960.5	0	0	0	0	1	0	0	1	1	1	0	1	0	1	3	0	0	2	0	0	1	0	1	0	0	0	0	1	0	0	0	1	1	0	0	2	1	1	0	0	0	0	1	0	0	1	0	2	1
AC006978.6	50	213	123	193	152	184	209	73	223	109	188	111	251	153	228	142	102	168	180	200	123	66	183	120	273	218	145	169	194	127	92	258	221	155	220	197	142	118	169	115	104	278	348	57	205	87	253	95	250
AC006987.4	0	2	5	1	2	6	2	6	3	0	1	1	7	4	5	3	1	9	8	10	3	1	7	4	6	7	8	4	9	5	3	13	12	6	8	7	6	1	3	4	1	8	2	1	6	5	3	6	7
AC006987.5	0	0	1	0	0	0	0	0	0	0	0	0	0	0	0	0	0	0	0	0	0	0	0	0	0	0	0	0	0	0	0	0	0	0	0	0	0	0	0	0	0	0	0	0	0	0	0	0	0
AC006987.6	0	0	0	0	3	2	1	2	1	0	0	1	1	1	0	1	1	0	0	0	1	0	2	1	1	2	1	4	1	1	0	2	1	1	3	0	1	1	1	1	2	2	0	1	6	3	0	1	1
AC006989.2	0	0	0	0	0	0	1	0	0	0	0	0	0	0	1	0	0	0	0	0	0	0	0	0	0	0	0	0	0	0	0	0	0	0	0	0	0	0	0	0	0	0	1	0	0	0	0	0	1
AC006994.1	1	0	0	0	1	0	0	0	1	0	0	0	0	0	2	0	0	0	0	0	0	0	0	0	1	0	1	0	0	1	0	0	1	0	0	0	0	0	0	0	1	1	0	0	0	0	0	1	0
AC006994.3	3	0	0	0	0	0	1	0	1	0	0	0	0	0	0	0	0	0	0	0	0	1	0	0	0	0	0	0	0	0	0	0	0	0	0	0	0	0	0	0	0	0	0	0	2	0	0	0	0
AC007000.10	0	0	1	1	1	2	2	0	2	0	5	2	3	2	2	0	0	0	2	3	0	0	1	0	2	0	1	1	2	0	0	6	3	2	0	2	0	0	3	2	0	2	0	1	3	0	0	4	2
AC007016.3	0	0	0	3	1	0	0	0	0	1	2	0	1	0	0	0	0	0	1	0	0	0	0	0	0	0	0	0	1	2	0	1	1	0	0	1	0	1	1	0	0	1	0	1	0	0	0	0	0
AC007040.11	2	9	5	4	8	10	15	6	8	6	7	8	12	14	12	6	5	16	10	13	10	14	9	3	10	3	4	3	9	8	0	7	9	4	6	9	5	6	7	2	10	8	10	4	5	3	7	11	11
AC007041.2	1	0	1	1	0	1	1	1	3	0	0	1	0	1	1	0	0	1	1	0	0	1	1	0	1	2	0	0	0	1	1	0	0	0	0	0	2	3	1	2	0	1	0	1	0	1	1	1	0
AC007064.22	0	0	0	0	0	0	0	0	0	0	0	0	0	0	0	0	0	0	0	0	0	0	0	0	0	0	0	0	0	0	0	0	0	0	0	0	0	0	0	0	0	0	0	0	0	0	0	0	0
AC007064.25	0	0	0	0	0	0	0	0	0	0	0	0	0	0	0	0	0	0	0	0	0	0	0	0	0	0	0	0	0	0	0	0	0	0	0	0	0	0	0	0	0	0	0	0	0	0	0	0	0
AC007064.29	0	0	0	0	0	0	0	0	0	0	0	0	0	0	0	0	0	0	0	0	0	0	0	0	0	0	0	0	0	0	0	0	0	0	0	0	0	0	0	0	0	0	0	0	0	0	0	0	0
AC007115.3	0	0	0	0	0	0	0	0	0	0	0	0	0	0	0	0	0	0	0	0	0	0	0	0	0	0	0	0	0	0	0	0	0	0	0	0	0	0	0	0	0	0	0	0	0	0	0	0	0
AC007136.1	0	0	0	0	0	0	0	0	0	0	0	0	0	0	0	0	0	0	0	0	0	0	0	0	0	0	0	0	0	0	0	0	0	0	0	0	0	0	0	0	0	0	0	0	0	0	0	0	0
AC007163.1	0	0	0	4	0	0	0	0	0	2	0	0	0	0	4	0	0	2	0	0	0	0	0	0	0	0	0	0	0	2	0	0	2	0	3	0	0	0	2	0	0	0	0	0	0	0	0	0	0
AC007192.4	122	310	472	482	316	51	897	488	675	356	657	457	837	338	583	397	537	354	469	166	181	216	166	482	569	508	403	374	641	206	322	401	564	426	407	559	598	540	231	271	46	464	1818	1049	579	768	395	406	1110
AC007204.3	0	0	0	0	0	0	0	0	0	0	0	0	0	0	0	0	0	0	0	0	0	0	0	0	0	0	0	0	0	0	0	0	0	0	0	0	0	0	0	0	0	0	0	0	0	0	0	0	0
AC007228.8	0	0	0	0	0	0	0	0	0	0	0	1	1	0	0	0	1	1	0	0	1	0	1	0	0	0	0	0	0	0	0	2	0	0	1	0	0	1	1	0	0	0	0	0	0	0	0	0	2
AC007229.3	1	0	0	0	0	0	0	0	0	0	3	0	0	1	0	0	0	0	0	1	0	0	0	0	0	0	0	1	0	0	0	1	0	1	0	1	0	0	1	0	1	0	0	0	0	2	1	0	0
AC007237.2	0	0	0	0	0	0	0	0	0	0	0	0	0	0	0	1	0	0	0	0	0	0	0	0	0	0	0	0	0	0	0	0	0	0	0	0	0	0	0	0	0	0	0	0	0	0	0	0	0
AC007238.1	0	3	1	2	1	1	2	0	1	1	1	0	3	2	3	1	3	1	1	1	0	1	1	2	2	3	3	1	3	2	1	1	2	2	1	1	2	0	2	1	0	3	5	2	4	1	3	1	1
AC007253.1	0	0	0	0	0	0	0	0	0	0	0	0	0	0	0	0	0	0	0	0	0	0	0	0	0	0	0	1	0	0	0	0	0	0	0	0	0	0	0	0	0	0	0	0	0	0	0	0	0
AC007256.5	0	2	0	1	4	1	1	1	0	1	1	1	3	1	0	0	1	1	2	0	0	0	2	0	2	5	1	1	2	2	1	4	1	2	4	0	1	3	1	0	0	0	0	3	0	1	1	0	0
AC007272.3	0	0	0	0	0	1	0	0	0	0	0	0	0	0	2	1	0	0	1	0	0	1	0	0	1	0	0	0	0	0	1	1	0	0	0	0	0	1	1	0	0	0	0	0	2	0	0	1	1
AC007274.2	0	0	0	0	0	0	0	0	0	0	0	0	0	0	0	0	0	0	0	0	0	0	0	0	0	0	0	0	0	0	0	0	0	0	0	0	0	0	0	0	0	0	0	0	0	0	0	0	0
AC007274.5	0	0	0	0	0	0	0	0	0	0	0	0	0	0	0	0	0	0	0	0	0	0	0	0	0	0	0	0	0	0	0	0	0	0	0	0	0	0	0	0	0	0	0	0	0	0	0	0	0
AC007279.2	0	3	0	2	3	0	4	1	0	0	2	0	2	2	1	0	1	4	0	0	2	0	2	4	2	0	1	1	0	1	2	3	4	4	2	1	2	2	4	0	3	4	3	2	1	0	1	2	8
AC007283.4	1	1	0	0	0	0	0	0	1	0	1	1	0	4	0	2	1	2	1	1	0	1	2	0	1	0	0	0	0	0	1	0	1	1	0	0	1	0	1	0	1	0	2	2	0	1	1	1	3
AC007312.3	0	0	0	0	0	0	0	0	0	0	0	0	0	0	0	0	0	0	0	0	0	0	0	0	0	0	0	0	0	0	0	0	0	0	0	0	0	0	0	1	0	0	0	0	0	0	0	0	0
AC007318.5	0	3	0	5	0	5	10	12	10	13	5	14	0	5	5	13	0	0	3	11	3	2	14	5	9	8	2	8	10	3	2	13	7	6	6	15	8	9	5	2	0	5	7	13	8	3	2	7	13
AC007322.1	0	0	0	0	0	0	0	0	0	0	0	0	0	0	0	0	0	0	0	0	0	0	0	0	0	1	0	0	0	0	0	0	0	0	0	0	0	0	0	0	0	1	0	0	0	0	1	0	0
AC007322.3	0	0	0	0	0	0	0	0	0	0	0	0	0	0	0	0	0	0	0	0	0	0	0	0	0	0	0	0	0	0	0	0	0	0	0	0	0	0	0	0	0	0	0	0	0	0	0	0	0
AC007322.5	0	0	0	0	0	0	0	0	0	0	0	0	0	0	0	0	0	0	0	0	0	0	0	0	0	0	0	0	0	0	0	0	0	0	0	0	0	0	0	0	0	0	0	0	0	0	0	0	0
AC007322.7	0	0	0	0	0	0	0	0	0	0	0	0	0	0	0	0	0	0	0	0	0	0	0	0	0	0	0	0	0	0	0	0	0	0	0	0	0	0	0	0	0	0	0	0	0	0	0	0	0
AC007325.1	0	2	0	0	0	0	2	3	0	0	3	0	0	0	1	1	2	0	0	0	1	0	1	3	0	0	0	0	0	0	1	0	0	0	1	0	2	0	0	2	0	0	0	0	0	3	0	1	0
AC007325.2	263	204	173	71	26	49	397	154	481	42	6	518	94	292	10	25	75	62	106	63	98	72	149	77	162	68	152	53	194	496	38	31	65	75	66	145	139	163	206	67	48	63	727	1768	36	15	20	370	0
AC007325.3	0	0	0	0	0	0	1	0	0	0	1	0	0	0	0	0	0	0	0	0	0	0	0	0	0	0	0	0	0	0	0	0	0	0	0	0	0	0	0	0	0	0	0	0	0	0	0	0	0
AC007325.4	243	100	106	25	54	15	191	104	79	48	70	111	12	57	35	85	30	16	8	35	7	20	62	18	50	36	21	5	41	78	9	41	20	30	17	11	66	88	57	1	63	31	40	146	31	14	0	13	2
AC007326.1	14	40	23	21	30	28	54	56	40	31	48	32	18	64	56	86	24	69	28	35	13	22	41	13	34	28	24	20	27	43	3	41	39	26	28	23	54	36	23	12	46	39	69	38	30	29	24	36	41
AC007326.12	0	0	0	0	0	0	0	0	0	0	0	1	0	0	0	0	0	0	0	0	0	0	0	0	0	0	0	0	0	0	0	0	0	0	0	0	0	0	0	0	1	0	0	0	0	0	0	0	0
AC007326.9	0	0	0	0	0	0	0	0	0	0	0	0	0	0	0	0	0	0	0	0	0	0	0	0	0	0	0	0	0	0	0	0	0	0	0	0	0	0	0	0	0	0	0	0	0	0	0	0	0
AC007327.6	0	0	0	0	0	0	0	0	0	0	0	0	0	0	0	0	0	1	0	0	0	0	0	0	0	0	0	1	1	0	0	0	0	0	0	0	0	0	1	0	0	0	0	0	0	0	0	0	0
AC007347.1	0	2	2	0	1	0	0	0	4	0	2	2	1	1	1	0	0	0	0	0	1	0	0	0	0	0	0	0	1	0	0	0	0	0	0	2	0	2	0	0	1	0	0	1	1	1	0	0	1
AC007365.4	0	5	3	1	4	1	3	2	0	2	3	1	2	7	1	3	1	0	2	1	0	2	0	0	2	0	2	2	0	3	1	4	1	0	2	0	1	5	2	0	2	0	2	1	1	1	2	1	6
AC007383.6	0	0	0	1	0	0	0	1	0	0	0	1	1	0	1	1	1	0	1	0	0	0	0	1	0	0	0	0	1	0	0	0	0	0	1	0	0	0	0	0	0	0	2	0	0	0	0	1	1
AC007386.3	0	1	0	1	0	1	1	0	1	1	0	1	0	0	1	0	0	0	1	1	0	0	0	1	2	0	1	0	2	1	0	3	2	1	1	3	1	1	1	0	0	0	6	0	0	0	1	2	2
AC007387.2	0	0	4	0	0	0	1	0	4	0	0	0	6	0	1	4	1	4	14	8	7	0	6	6	10	6	11	7	6	10	5	13	7	8	4	4	10	1	13	6	0	15	4	0	11	1	6	0	5
AC007389.1	1	2	0	0	0	0	1	0	1	1	0	1	1	1	0	0	0	3	0	0	0	0	0	0	1	1	0	1	0	0	0	0	1	0	0	2	0	0	0	1	0	1	0	1	0	0	0	0	0
AC007389.2	0	0	0	0	1	0	0	0	1	0	1	0	0	0	0	0	0	0	0	0	0	0	1	0	0	0	0	0	0	0	0	3	0	0	0	0	0	0	1	0	1	0	2	0	0	0	0	1	0
AC007390.4	0	0	1	0	0	0	0	0	1	0	0	0	0	0	0	0	0	0	1	0	0	0	0	0	0	0	0	0	0	0	0	0	0	0	0	0	0	0	0	0	0	0	0	0	0	1	0	0	0
AC007394.3	0	0	0	0	0	0	0	0	0	0	0	0	0	1	0	0	0	0	0	0	0	1	0	1	0	0	0	0	0	0	0	0	0	0	1	0	0	0	0	0	0	0	0	0	0	0	0	0	0
AC007395.4	0	0	0	0	0	0	0	0	0	0	0	0	0	1	0	0	0	0	0	1	0	0	0	0	0	0	0	0	0	0	0	2	0	1	0	0	1	0	0	0	0	1	0	0	0	0	0	0	0
AC007551.2	0	0	0	0	0	0	0	0	0	0	2	0	1	0	0	0	0	0	0	0	0	0	0	0	0	0	0	0	0	0	0	0	0	0	0	0	0	0	0	1	0	0	2	0	1	0	0	0	0
AC007557.5	1	0	0	0	0	0	0	0	0	0	0	0	0	0	0	0	0	0	0	0	0	0	0	0	0	0	0	0	0	0	0	0	0	0	0	0	0	0	0	0	0	0	0	0	0	0	0	0	0
AC007559.1	0	0	1	0	0	0	0	0	0	1	0	0	0	0	0	0	0	0	0	0	0	0	0	0	0	0	1	1	0	0	0	0	0	0	1	0	0	0	0	0	0	1	0	0	0	1	0	0	0
AC007560.1	0	0	0	1	0	0	0	0	1	0	0	0	1	1	0	0	1	0	0	1	0	0	1	0	1	1	0	0	0	0	0	0	0	0	0	1	0	1	1	0	0	0	1	1	0	0	0	0	0
AC007562.1	0	0	0	0	0	0	0	0	0	0	0	0	0	0	0	1	0	0	0	0	0	0	0	0	0	0	0	0	1	0	0	0	0	0	0	0	0	0	0	0	0	1	0	0	0	0	0	0	0
AC007563.4	0	1	0	0	0	0	0	0	0	0	0	0	0	2	0	0	0	0	0	0	0	1	0	0	0	0	0	0	0	1	0	0	0	0	1	0	1	0	0	0	0	0	0	0	1	0	1	0	0
AC007568.1	0	0	0	0	0	0	0	0	0	1	0	0	0	0	0	0	0	0	0	0	0	0	0	0	0	0	0	0	0	0	0	0	0	0	0	0	0	0	0	0	0	0	0	0	0	0	0	0	0
AC007618.3	0	0	0	0	1	0	0	1	1	1	0	0	0	1	0	0	3	0	0	1	0	0	0	0	0	0	0	0	0	0	2	0	0	1	0	0	1	0	3	0	2	1	0	0	0	0	3	0	1
AC007677.2	0	0	0	0	0	0	0	0	0	0	0	0	0	1	0	0	0	0	0	0	0	0	0	0	0	0	0	0	0	0	0	0	0	0	0	0	0	0	0	0	0	0	0	0	0	0	0	0	0
AC007679.1	0	2	0	0	0	0	2	0	0	2	0	0	0	0	0	0	2	0	0	0	0	0	0	0	0	0	0	0	0	0	0	2	0	2	0	0	2	0	4	0	2	0	0	0	0	0	2	0	4
AC007679.4	0	0	0	0	0	0	0	0	0	0	0	0	0	0	2	0	0	0	0	0	0	0	0	0	0	0	0	0	0	0	0	0	0	0	0	0	0	0	0	0	0	0	0	0	0	0	0	0	0
AC007742.3	0	0	0	0	0	0	0	0	0	0	0	0	0	0	0	0	0	0	0	0	0	0	0	0	0	0	0	0	0	0	0	0	0	0	0	0	0	0	0	0	0	0	0	0	0	0	0	0	0
AC007790.4	0	1	0	0	0	1	0	0	1	0	1	0	0	0	0	0	0	1	0	1	0	0	0	1	1	0	0	0	0	0	0	0	0	0	0	1	2	0	1	1	0	0	0	1	0	0	0	0	3
AC007875.2	0	14	9	11	7	14	11	3	7	13	7	8	14	8	8	7	2	10	34	8	9	8	14	6	31	16	15	10	19	14	14	23	31	16	22	28	22	9	34	24	7	29	17	2	10	14	8	10	10
AC007881.4	0	0	0	0	0	0	0	0	0	0	0	0	0	0	0	0	0	0	0	0	0	0	0	0	0	0	0	0	0	0	0	0	0	0	0	0	0	0	0	0	0	0	0	0	0	0	0	0	0
AC007899.3	0	0	0	0	2	0	0	0	1	1	2	0	1	2	0	1	0	1	0	0	0	1	0	0	0	0	0	0	0	0	0	1	1	0	0	0	0	1	0	0	0	0	2	0	0	0	1	0	2
AC007906.1	3	5	0	0	1	0	3	0	6	0	3	5	9	2	5	4	3	5	9	3	2	0	1	4	5	0	4	2	3	0	4	11	5	7	0	8	12	0	0	0	0	6	9	0	0	5	4	5	16
AC007908.1	0	0	0	0	0	0	0	0	1	0	2	0	0	4	0	0	0	0	0	17	0	0	0	2	0	0	0	0	3	1	0	2	2	1	4	10	1	0	0	0	0	0	0	0	2	0	0	0	0
AC007919.18	0	2	0	0	0	0	0	0	0	0	0	0	0	0	0	0	0	0	0	0	0	0	0	0	0	0	0	0	0	0	0	0	0	0	0	1	0	0	0	0	0	0	0	0	0	0	0	0	0
AC007919.19	0	0	0	0	1	0	0	0	1	0	0	1	0	1	0	0	0	0	0	0	0	0	1	0	0	0	0	0	0	0	0	0	0	0	0	0	0	0	0	0	0	0	0	0	0	1	0	1	0
AC007967.2	0	0	0	0	0	0	0	0	0	0	0	0	0	0	0	0	0	0	0	0	0	0	0	0	0	0	0	0	0	0	0	0	0	0	0	0	0	0	0	0	0	0	0	0	0	0	0	0	0
AC007967.3	0	0	0	0	0	0	0	0	0	0	0	0	0	0	0	0	0	0	0	0	0	0	0	0	0	0	0	0	0	0	0	0	0	0	0	0	0	0	0	0	0	0	0	0	0	0	0	0	0
AC007967.4	0	0	0	0	0	0	0	0	0	0	0	0	0	0	1	0	0	0	0	0	0	0	0	0	0	0	0	1	0	0	0	0	0	0	0	0	0	0	2	0	0	2	0	0	0	0	0	0	0
AC007969.4	0	0	0	0	0	0	1	0	0	1	0	0	0	0	0	0	0	1	0	0	0	0	0	0	2	2	1	0	1	0	0	3	1	0	1	0	0	1	0	1	0	1	0	2	0	0	0	0	2
AC007969.5	1	7	3	7	6	1	4	1	11	7	2	7	6	4	8	1	5	6	3	7	1	2	4	6	4	3	0	2	7	4	0	3	5	2	1	2	12	5	4	2	5	6	5	4	6	5	3	4	15
AC008065.1	0	1	0	0	2	1	1	2	1	0	1	0	1	0	0	0	1	1	1	1	0	0	1	0	0	1	0	0	0	2	0	0	0	0	1	0	0	1	1	0	1	0	0	2	0	1	0	0	0
AC008069.2	0	0	0	0	0	0	0	0	1	0	0	0	0	0	0	0	0	1	1	0	0	0	0	0	0	0	0	0	0	0	0	0	0	0	0	0	0	0	0	0	0	0	0	0	0	0	1	0	1
AC008072.1	9	8	2	4	8	4	15	4	11	11	11	12	7	14	17	9	11	9	4	4	3	0	7	3	13	6	3	7	9	8	3	6	5	2	6	8	5	4	10	4	4	10	15	9	15	8	10	6	16
AC008074.1	0	4	12	0	0	4	0	0	0	4	10	0	0	6	0	0	0	12	6	6	0	0	0	0	20	0	0	13	6	14	0	12	9	0	6	0	0	6	0	0	4	5	7	5	10	10	23	0	14
AC008074.5	0	0	0	1	2	0	0	1	1	0	3	1	2	0	1	0	0	0	1	1	0	1	0	1	1	0	0	0	1	0	0	0	1	0	0	0	0	0	2	0	1	0	3	0	0	0	0	1	0
AC008132.13	3	9	7	5	6	3	27	19	15	6	26	8	5	21	9	18	7	17	10	6	1	7	5	6	11	2	7	1	9	6	0	12	16	8	9	13	13	6	7	4	5	6	6	7	5	9	10	3	9
AC008132.14	0	0	0	0	0	0	0	0	0	0	0	0	0	0	0	0	0	0	0	0	0	0	0	0	0	0	0	0	0	0	0	0	0	0	0	0	0	0	0	0	0	1	0	0	0	0	0	0	0
AC008155.1	1	2	1	6	7	0	3	0	2	5	1	0	9	5	3	1	1	4	1	2	2	0	4	2	4	0	1	4	2	1	0	3	1	1	2	3	2	5	1	0	2	6	6	6	1	3	1	1	3
AC008155.2	0	1	0	0	0	0	1	0	0	1	0	0	0	0	0	0	0	0	1	0	0	1	0	1	0	0	0	0	1	0	0	0	0	0	0	0	1	0	0	0	0	0	0	2	0	0	0	0	0
AC008171.1	1	0	1	0	2	0	0	0	0	1	0	0	0	0	0	1	0	1	1	0	2	0	3	1	0	0	0	0	0	0	0	0	1	0	0	1	0	0	3	1	0	0	1	0	0	0	0	0	0
AC008173.1	0	0	0	0	0	0	0	0	0	0	0	0	0	0	0	0	0	0	0	0	0	0	0	0	0	0	0	0	0	0	0	0	0	0	0	0	0	0	0	0	0	0	0	0	0	0	0	0	0
AC008264.4	1	1	0	0	0	0	1	0	0	0	0	0	0	2	0	1	1	0	1	0	1	0	0	1	0	1	1	1	0	0	1	2	1	0	0	1	0	0	2	2	0	1	0	0	0	1	1	2	1
AC008265.2	0	1	2	0	0	0	0	0	0	1	0	0	0	0	0	0	0	0	0	0	0	0	0	0	0	0	0	1	0	0	0	0	0	0	0	0	0	1	0	0	0	0	2	1	0	0	2	0	0
AC008268.2	6	0	0	146	2	1	5	3	4	1	3	4	3	0	2	6	3	0	15	0	3	12	5	3	14	8	4	0	6	7	2	3	0	3	10	2	225	0	9	10	0	2	0	3	0	0	8	0	4
AC008280.1	0	0	0	2	0	1	0	1	0	0	0	0	0	0	3	1	1	0	0	0	0	0	0	0	1	0	0	0	1	1	0	0	3	0	0	0	0	0	1	0	0	0	0	0	1	0	0	0	1
AC008280.3	0	0	0	0	0	0	0	1	0	0	0	0	0	0	0	0	0	0	0	0	0	0	0	0	0	0	0	0	0	0	0	0	0	0	0	0	0	0	1	0	1	0	0	0	0	0	0	0	0
AC008427.2	0	0	0	0	0	0	0	0	0	0	0	0	0	1	0	0	0	0	0	0	0	0	0	0	0	0	0	0	2	0	0	0	0	1	0	1	0	0	0	0	0	0	2	0	1	0	0	0	1
AC008522.1	44	822	43	553	150	37	89	332	120	708	61	116	309	62	115	138	130	149	327	103	25	128	46	186	332	208	260	78	268	90	76	259	336	237	237	328	141	477	34	52	179	378	77	153	333	685	305	129	686
AC008565.1	0	2	0	0	1	1	2	0	0	0	0	2	2	2	4	0	0	1	2	0	0	1	0	1	4	1	2	1	0	1	0	2	3	3	2	2	1	0	0	0	0	0	1	0	0	3	1	0	2
AC008592.3	13	4	1	4	4	1	3	3	5	1	1	4	7	3	2	7	8	7	5	4	2	2	8	3	5	9	5	2	6	5	2	10	6	6	9	9	8	5	6	4	2	8	6	4	9	2	4	7	5
AC008622.1	0	0	0	0	0	0	0	0	0	0	0	0	0	0	0	0	0	0	0	0	0	0	0	0	0	0	0	0	0	0	0	0	0	0	0	0	0	0	0	0	0	0	0	0	0	0	0	0	0
AC008641.1	0	0	0	0	0	0	0	0	0	0	0	0	0	0	0	0	0	0	0	0	0	0	0	0	0	0	0	0	0	0	0	0	0	0	0	0	0	0	0	0	0	0	0	0	0	0	0	0	0
AC008686.1	2	6	4	1	4	5	5	3	2	2	6	5	0	6	3	3	2	1	6	6	8	3	0	2	5	2	5	1	9	4	1	7	1	3	3	3	5	1	7	4	3	3	5	3	1	0	3	6	3
AC008694.2	0	0	0	0	2	0	0	0	2	0	3	1	2	1	1	1	2	1	1	0	0	0	0	1	1	2	1	1	0	1	2	0	0	0	0	0	1	2	2	1	0	2	1	1	0	2	0	3	1
AC008694.3	0	0	0	0	0	0	0	0	0	1	0	1	0	1	0	0	1	0	0	0	0	0	0	0	0	0	0	1	0	1	0	0	1	0	0	0	0	1	0	0	0	1	0	0	1	0	0	0	1
AC008746.10	0	0	0	0	0	0	0	0	0	0	0	0	0	0	0	0	0	0	0	0	0	0	0	0	0	0	0	0	2	0	0	0	0	0	0	0	0	0	0	0	0	0	0	0	0	0	0	0	0
AC008746.5	1	2	1	1	2	3	6	0	3	3	4	4	1	4	3	3	1	3	3	4	2	2	2	1	3	1	1	2	2	3	2	6	3	1	2	6	6	0	2	1	3	8	4	3	2	2	3	5	3
AC008746.9	0	0	0	0	0	0	0	0	0	0	0	0	0	0	0	0	0	0	0	0	0	0	0	0	0	0	0	0	0	0	0	0	0	0	0	0	0	0	0	0	0	0	0	0	0	0	0	0	0
AC008753.3	1	1	1	1	2	0	2	0	2	3	4	1	0	5	2	3	0	3	2	1	1	0	2	0	0	1	1	0	1	1	1	6	1	4	0	3	2	2	0	2	0	5	4	1	2	1	0	2	3
AC008759.1	0	0	0	0	0	1	0	0	0	1	0	1	0	1	3	1	0	0	0	1	0	0	0	0	1	2	0	0	1	1	0	0	2	1	1	0	0	1	1	0	0	2	0	1	0	0	1	0	0
AC008810.1	13	26	6	2	14	25	51	14	44	10	13	8	17	27	12	15	10	31	23	30	17	14	33	19	23	15	21	17	22	14	14	44	23	13	20	34	30	39	25	13	12	20	51	11	28	24	4	11	32
AC008834.2	0	0	0	0	0	0	0	0	0	0	0	0	0	0	0	0	0	0	0	0	0	0	0	0	0	0	0	0	0	0	0	0	0	0	0	0	0	0	0	0	0	0	0	0	0	0	0	0	0
AC008850.3	0	0	0	0	1	1	0	0	0	0	1	1	0	0	0	0	1	1	0	1	0	0	0	0	0	0	0	0	0	0	0	1	0	0	0	0	0	1	1	0	0	1	1	1	0	0	1	0	0
AC008914.1	3	6	8	9	4	5	5	10	3	6	0	8	10	11	21	2	4	0	7	7	4	4	3	3	14	11	3	6	8	6	6	10	10	5	7	4	3	4	1	6	3	11	17	3	4	2	9	5	17
AC008984.5	0	0	0	0	0	0	0	0	0	0	0	0	0	0	0	0	0	0	0	0	0	0	0	0	0	0	0	0	0	0	0	0	0	0	0	0	0	0	0	0	0	0	0	0	0	0	0	0	0
AC008984.6	0	0	0	0	0	0	0	0	0	0	0	0	0	0	0	0	0	0	1	0	0	0	0	0	0	0	0	0	0	0	0	0	0	0	0	0	0	0	0	0	0	0	1	0	0	0	0	0	0
AC008984.7	0	0	0	0	0	0	0	0	0	0	0	0	0	0	0	0	0	0	0	0	0	0	0	0	0	0	0	0	0	0	0	2	0	0	0	0	0	0	0	0	0	0	0	0	0	0	0	0	0
AC009014.3	10	172	431	69	171	18	53	63	186	25	39	140	300	37	91	19	38	105	469	331	548	84	272	313	443	346	292	226	480	347	114	443	501	236	345	715	249	95	589	332	189	1098	166	131	168	45	228	101	145
AC009022.1	0	12	0	10	0	0	0	0	0	0	9	7	0	0	0	0	0	0	0	0	0	0	0	0	0	0	0	0	0	13	0	3	0	0	0	0	0	0	0	0	7	39	0	0	0	0	17	0	0
AC009060.1	72	62	27	49	71	27	108	38	56	59	60	90	38	63	65	56	83	80	52	32	32	20	60	31	39	28	28	28	49	41	15	52	37	58	40	58	50	55	63	23	49	55	80	37	59	43	51	23	50
AC009060.2	0	15	0	4	4	3	3	6	9	0	4	4	2	11	8	7	3	5	3	4	5	7	5	5	0	0	0	0	0	7	0	4	6	0	5	6	18	24	8	1	5	0	21	7	19	0	0	8	4
AC009065.1	0	71	108	64	102	49	0	40	9	48	83	0	0	0	0	13	82	0	24	14	62	46	33	125	0	120	13	0	125	52	0	0	0	0	0	15	30	157	193	48	108	51	6	96	20	75	79	68	0
AC009091.1	0	0	0	0	0	0	0	0	0	0	0	0	0	0	0	0	0	0	0	0	0	0	0	0	0	0	0	0	0	0	0	0	0	0	0	0	0	0	0	0	0	0	0	0	0	0	0	0	0
AC009120.3	3	7	10	12	18	3	8	4	22	6	8	7	11	14	21	9	11	15	17	4	6	4	8	10	18	10	4	3	11	8	5	33	30	9	8	7	11	6	7	5	8	22	23	4	20	3	2	15	11
AC009120.8	0	1	2	0	3	0	2	1	0	0	0	1	2	1	1	0	0	3	2	0	1	0	0	0	0	1	0	2	0	0	0	6	0	1	0	0	1	1	1	2	0	3	4	1	1	0	0	0	2
AC009121.1	0	0	0	0	0	0	0	0	0	0	0	0	0	0	0	0	0	0	0	0	0	0	0	0	0	0	0	0	0	0	0	0	0	0	0	0	0	0	0	0	0	0	0	0	0	0	0	0	0
AC009133.22	401	334	264	677	453	38	593	158	368	271	304	274	275	52	909	535	126	1161	183	126	41	34	371	152	403	116	205	70	326	137	122	219	333	93	125	386	256	229	283	139	465	676	1436	140	625	293	264	102	698
AC009133.23	0	0	0	0	0	0	0	0	0	3	0	0	0	0	0	0	0	0	8	0	0	4	0	0	0	0	0	0	5	0	0	0	0	0	0	0	0	0	0	0	0	0	0	0	0	0	0	8	0
AC009161.1	0	0	0	0	0	0	0	0	0	0	0	0	0	0	0	0	0	0	0	0	0	0	0	0	0	0	0	0	0	0	0	0	0	0	0	0	0	0	0	0	0	0	0	0	0	0	0	0	0
AC009237.10	0	0	0	0	0	0	0	0	1	0	0	0	0	0	0	0	0	0	0	0	0	0	1	0	0	0	0	0	0	0	0	0	0	0	0	0	0	0	0	0	0	0	0	0	0	0	0	0	0
AC009237.11	1	20	5	3	3	1	17	3	21	11	6	1	9	0	11	1	0	4	3	3	3	3	2	3	10	5	2	7	9	1	4	12	6	5	3	2	3	7	0	0	2	8	20	0	22	2	3	0	27
AC009237.13	0	0	0	0	0	0	0	0	0	0	0	0	0	0	0	0	0	0	0	0	0	0	0	0	0	0	0	0	0	0	0	0	0	0	0	0	0	0	0	0	0	0	0	0	0	0	0	0	0
AC009237.14	0	0	0	0	0	0	0	0	0	0	0	0	0	0	0	0	0	0	0	0	0	0	0	0	0	0	0	0	0	0	0	0	0	0	0	0	0	0	0	0	0	0	0	0	0	0	0	0	0
AC009237.16	0	0	0	0	0	0	0	0	0	0	0	0	0	0	0	1	0	1	0	0	0	0	0	0	0	0	0	0	0	0	0	0	0	0	0	0	1	0	0	0	0	0	0	0	0	0	0	0	0
AC009237.17	0	2	0	0	0	0	0	0	0	0	0	0	0	0	2	0	0	0	0	0	0	2	0	0	0	0	0	0	0	0	0	0	0	0	0	0	0	1	0	0	0	0	0	0	0	0	0	0	0
AC009237.2	0	4	0	0	0	0	9	0	0	2	0	0	0	0	1	0	0	0	0	0	0	0	0	0	0	0	0	0	0	0	0	0	0	0	0	0	0	6	0	0	0	2	2	0	3	0	0	0	4
AC009237.4	0	0	0	0	0	0	0	0	0	0	0	0	0	0	0	0	0	0	0	0	0	0	0	0	0	0	0	0	0	0	0	0	0	0	0	0	0	0	0	0	0	0	0	0	0	0	0	0	0
AC009237.5	0	0	0	0	0	0	0	0	0	0	0	0	0	0	0	0	0	0	0	0	0	0	0	0	0	0	0	0	0	0	0	0	0	0	0	0	0	0	0	0	0	0	0	0	0	0	0	0	0
AC009237.6	0	0	0	0	0	0	0	0	0	0	0	0	0	0	0	0	0	0	0	0	0	0	0	0	0	0	0	0	0	0	0	0	0	0	0	0	0	0	0	0	0	0	0	0	0	0	0	0	0
AC009237.8	64	303	113	95	257	69	234	27	398	292	181	42	114	37	200	97	9	136	93	123	59	50	175	100	123	114	71	53	155	67	45	144	87	57	61	76	69	258	115	78	224	197	228	18	585	127	84	11	382
AC009238.6	0	0	0	0	0	0	0	0	0	0	0	0	0	0	0	0	0	0	0	0	0	0	0	0	0	0	0	0	0	0	0	0	0	0	0	0	0	0	0	0	0	0	0	0	0	0	0	0	0
AC009238.7	0	2	0	0	0	0	0	0	0	0	0	0	0	0	2	0	0	0	0	0	0	2	0	0	0	0	0	0	0	0	0	0	0	0	0	0	0	1	0	0	0	0	0	0	0	0	0	0	0
AC009238.8	0	0	0	0	0	0	0	0	0	0	0	0	0	0	0	2	0	1	0	0	0	0	0	0	0	0	0	0	0	0	0	0	0	0	0	0	0	0	0	0	0	0	0	0	1	0	0	0	0
AC009245.3	2	3	15	9	8	7	4	6	8	13	11	13	14	10	0	3	8	6	7	4	3	3	8	9	12	9	4	5	8	5	5	9	7	1	2	8	9	5	9	6	8	13	9	13	0	7	11	8	11
AC009263.2	0	0	0	1	0	0	0	0	0	0	1	1	0	0	2	0	0	0	0	0	0	0	0	0	0	0	0	0	0	0	0	0	0	0	0	0	0	0	0	0	0	0	0	0	0	1	1	0	0
AC009274.6	0	2	3	2	1	1	0	0	2	2	0	0	1	1	4	2	0	0	0	1	1	1	2	0	3	0	0	2	0	1	0	0	0	2	0	1	0	0	1	0	0	0	2	1	2	3	0	0	0
AC009286.1	1	0	4	3	1	0	0	3	4	0	2	2	8	0	0	24	0	5	4	276	2	6	2	18	13	30	20	12	6	6	3	44	35	20	47	36	1	20	6	12	0	47	0	3	0	2	3	3	2
AC009299.4	0	5	7	0	16	0	3	1	2	44	6	3	0	1	3	6	124	6	4	4	1	1	23	1	0	3	0	1	4	0	0	2	3	2	13	3	0	5	6	8	13	1	8	1	6	3	3	1	2
AC009299.5	0	0	0	0	0	0	0	0	0	0	0	0	0	0	0	0	0	0	2	0	0	0	0	0	0	0	0	0	0	0	0	0	0	0	0	0	0	2	0	0	0	0	0	0	0	0	0	0	2
AC009302.2	0	2	2	0	0	0	0	0	0	0	0	0	0	0	0	0	0	0	0	0	0	0	0	0	0	0	0	0	0	0	0	0	0	0	0	0	2	0	0	0	0	0	0	0	0	0	0	0	0
AC009303.3	1	0	0	1	1	0	0	2	1	0	1	0	1	2	2	2	0	2	0	1	0	0	0	0	1	0	2	0	0	1	0	1	0	0	1	2	0	2	0	0	0	0	0	1	0	0	1	1	2
AC009310.1	0	0	0	0	0	0	0	0	0	0	0	0	0	0	0	0	0	0	0	0	0	0	0	0	0	0	0	0	0	0	0	0	0	0	0	0	0	0	0	0	0	0	0	0	0	0	0	0	0
AC009313.2	0	0	0	0	0	0	0	0	0	0	1	0	0	0	0	0	0	0	0	0	0	0	1	0	0	0	0	0	0	0	0	0	0	0	0	0	0	0	0	0	0	0	0	0	0	0	0	0	1
AC009336.19	0	0	12	0	0	0	0	0	3	0	4	1	42	11	0	3	22	4	98	92	52	41	12	19	48	81	18	24	26	22	22	39	42	85	89	52	26	9	36	9	12	29	4	7	24	19	24	3	13
AC009362.2	0	1	3	4	1	1	3	2	1	1	3	1	6	6	2	1	2	1	0	0	1	3	1	1	4	2	1	0	6	2	0	3	4	0	1	1	2	1	2	1	1	1	2	2	0	2	1	5	5
AC009413.2	1	0	1	3	1	0	1	2	1	0	1	4	2	4	3	2	1	1	7	0	1	4	1	0	3	2	0	3	2	5	1	1	2	0	0	4	3	2	2	1	4	4	4	2	1	2	4	4	6
AC009414.1	2	0	2	0	2	0	2	0	0	0	2	2	0	4	6	0	2	2	0	0	0	0	2	0	0	0	0	0	0	0	2	0	2	2	0	2	2	2	0	0	0	2	2	2	0	0	2	2	2
AC009474.1	0	0	0	0	0	0	0	0	0	0	0	0	0	0	0	0	0	0	0	0	0	0	0	0	0	0	0	0	0	0	0	0	0	0	0	0	0	0	0	0	0	0	0	0	0	0	0	0	0
AC009474.2	1	2	1	1	2	2	3	4	1	0	4	5	2	4	2	2	4	3	0	6	1	0	2	0	4	2	2	1	4	1	0	2	3	0	2	3	2	4	4	0	2	8	5	5	0	0	2	1	3
AC009477.7	0	0	0	0	0	0	0	0	0	0	0	0	0	0	0	0	0	0	0	0	0	0	0	0	0	0	0	0	0	0	0	0	0	0	0	0	0	0	0	0	0	0	0	0	0	0	1	0	0
AC009480.4	0	0	1	0	0	0	0	0	0	0	0	0	0	0	0	0	0	0	1	0	0	0	0	0	0	0	0	0	0	0	0	0	0	0	0	1	0	0	0	0	0	0	0	0	0	0	0	0	0
AC009487.6	9	10	3	0	4	1	3	4	1	3	7	3	1	33	3	3	4	10	9	1	3	0	1	1	4	7	0	1	7	0	0	20	3	1	7	3	5	1	0	0	0	3	19	11	3	3	3	4	8
AC009491.1	0	0	0	0	0	0	0	0	0	0	0	0	0	0	0	0	0	0	0	0	0	0	0	0	1	0	0	0	0	0	0	0	0	0	0	0	0	0	0	0	0	1	1	0	0	0	0	0	0
AC009491.2	0	2	0	1	0	0	0	0	0	0	0	0	1	0	0	0	0	0	1	0	0	0	0	0	0	0	0	0	2	0	0	0	1	0	0	2	0	0	0	0	0	1	1	0	0	0	0	0	0
AC009494.3	0	0	0	0	0	0	0	0	0	0	0	0	0	0	0	0	0	0	0	0	0	0	0	0	0	0	0	0	0	0	0	0	0	0	0	0	0	0	0	0	0	0	0	0	0	0	0	0	0
AC009500.2	0	0	0	0	0	0	0	0	0	0	0	0	0	0	0	0	0	0	0	0	0	0	0	0	0	0	0	0	0	0	0	0	0	0	0	0	0	0	0	0	0	0	0	0	1	0	0	0	0
AC009502.1	0	0	0	0	0	0	0	1	0	0	1	1	0	1	0	0	0	0	0	0	0	1	0	0	0	2	0	1	1	1	0	0	1	0	0	0	2	0	0	0	0	0	1	3	4	1	0	1	0
AC009506.2	1	0	0	0	0	0	0	0	0	0	0	1	0	0	0	0	0	0	0	1	0	0	0	0	0	0	0	0	0	0	0	0	0	0	0	0	0	0	0	0	0	0	0	1	0	0	0	0	0
AC009517.2	0	1	0	1	0	0	0	1	0	0	0	0	0	0	0	0	0	1	0	0	0	0	0	0	0	0	0	0	0	0	0	1	0	0	1	0	0	0	0	0	0	0	0	0	0	0	0	0	0
AC009518.2	0	0	0	0	0	0	0	0	0	0	0	0	1	0	1	0	0	0	0	0	0	0	0	0	0	0	0	0	0	0	0	0	0	0	0	0	0	0	0	0	0	1	0	1	0	0	0	0	0
AC009518.3	0	0	0	0	0	0	0	0	0	0	0	0	0	0	0	0	0	0	0	0	0	0	0	0	0	0	0	0	0	0	0	0	0	0	0	0	0	0	0	0	0	0	0	0	0	0	0	0	0
AC009541.1	0	0	0	0	0	0	0	0	0	0	0	0	0	0	0	0	0	0	0	0	0	0	0	0	0	0	0	0	0	0	0	0	0	0	0	0	0	0	0	0	0	0	0	0	0	0	0	0	0
AC009784.4	0	0	0	0	0	0	0	0	0	0	0	0	0	0	0	0	0	0	0	0	0	0	0	0	0	0	0	0	0	0	0	0	0	0	0	0	0	0	0	0	0	0	0	0	0	0	1	0	0
AC009892.2	0	0	0	0	0	0	0	0	0	0	0	0	0	0	0	0	0	0	0	0	0	0	0	0	0	0	0	0	0	0	0	0	0	0	0	0	0	0	0	0	0	0	0	0	0	0	0	0	0
AC009892.5	0	0	0	0	0	0	0	0	0	0	0	0	0	0	0	0	0	0	0	0	0	0	0	0	0	0	0	0	0	0	0	0	0	0	0	0	0	0	0	0	0	0	0	0	0	0	0	0	0
AC009892.9	0	0	0	1	0	0	0	0	0	0	0	0	0	1	0	0	0	1	0	1	0	0	0	0	0	0	0	0	0	0	0	0	0	0	0	0	0	1	0	0	0	0	0	0	0	0	0	0	0
AC009945.4	0	0	0	0	0	0	1	0	0	0	0	0	0	1	0	0	0	0	0	1	0	1	0	0	0	0	0	0	0	0	0	0	0	0	1	1	0	1	1	0	0	1	0	0	0	0	0	0	0
AC009947.2	0	0	0	0	0	0	0	0	0	0	0	0	0	0	0	0	0	0	0	1	0	0	0	1	0	0	0	0	0	0	2	0	0	0	0	0	0	0	1	0	0	1	0	0	0	0	0	0	0
AC009947.5	0	0	0	0	0	0	0	0	0	0	0	0	0	0	1	0	0	0	0	0	0	0	0	0	0	0	0	0	0	0	0	0	0	0	0	0	0	0	0	0	0	0	1	0	0	0	1	0	0
AC009948.7	0	2	2	5	4	3	3	0	1	0	2	3	2	7	1	1	2	4	1	1	0	4	1	2	1	0	0	0	1	0	0	1	0	3	0	1	2	0	2	0	2	2	6	1	4	1	2	2	0
AC009950.1	0	19	24	0	0	0	0	68	0	30	20	27	0	0	0	0	25	0	0	6	0	0	0	13	16	8	0	0	1	0	0	0	0	35	26	21	0	0	0	0	0	0	32	30	17	0	19	32	0
AC009961.2	0	1	4	2	0	2	2	0	0	0	0	5	0	4	1	0	0	2	3	2	0	2	0	0	2	1	0	1	1	1	1	0	2	3	0	2	1	1	0	0	1	1	2	2	3	0	3	2	4
AC009961.5	0	1	1	1	0	0	0	0	1	3	0	0	1	2	0	0	0	2	0	1	1	0	2	0	0	0	0	0	0	2	1	5	0	0	0	0	0	1	2	1	1	1	0	0	1	1	0	0	0
AC009963.3	28	1	1	6	3	0	18	10	12	1	24	20	1	2	4	12	3	7	1	1	2	1	1	0	0	1	3	0	1	1	1	3	0	0	1	1	1	0	0	1	0	2	2	0	1	1	2	2	0
AC009963.4	0	0	0	0	0	0	0	0	0	0	0	0	0	0	0	0	0	0	0	0	0	0	0	0	0	0	0	0	0	0	0	0	0	0	0	0	0	0	0	0	0	0	0	0	0	0	0	0	0
AC009963.5	0	1	0	0	0	0	1	1	0	3	0	1	3	1	1	0	1	0	3	0	0	0	0	1	2	0	1	0	0	0	1	2	0	1	2	1	2	0	2	2	0	0	3	0	0	0	0	1	1
AC009963.6	0	0	1	0	0	0	0	0	0	0	0	0	0	1	1	0	0	1	1	1	0	0	0	2	0	0	0	0	0	0	2	0	0	0	0	0	0	0	0	0	0	0	0	0	1	0	1	0	1
AC009965.1	0	0	0	0	0	0	0	0	0	0	0	0	0	0	0	0	0	0	0	0	0	0	0	0	0	0	0	0	0	0	0	0	0	0	0	0	0	0	0	0	0	0	0	0	0	0	0	0	0
AC009967.3	0	5	0	0	1	2	1	0	2	4	0	5	5	2	2	1	1	7	1	4	2	2	3	2	3	1	0	6	2	3	1	2	4	1	5	3	2	1	2	1	3	0	3	0	1	1	5	4	2
AC009969.1	0	0	0	0	0	0	0	0	0	0	0	0	0	0	0	0	0	0	0	0	0	0	0	0	0	0	0	0	0	0	0	0	0	0	0	1	0	0	0	0	0	1	0	0	0	0	0	0	1
AC009977.1	0	0	0	1	0	0	1	0	0	1	0	1	3	0	0	0	2	0	0	0	1	1	0	1	1	0	0	0	0	0	0	3	0	1	0	1	1	2	1	0	0	0	0	0	0	0	0	1	0
AC010086.1	0	0	0	0	1	0	0	0	0	0	0	0	0	0	2	0	0	0	0	0	0	0	0	0	0	1	1	0	0	0	0	0	1	0	0	0	1	0	0	1	0	1	4	0	0	0	1	0	0
AC010086.5	0	0	0	0	2	0	0	0	0	0	0	0	0	0	0	0	0	0	0	1	0	0	0	0	0	0	0	1	0	0	0	0	0	0	0	0	0	0	0	0	0	0	0	0	0	0	0	0	0
AC010091.1	3	0	0	1	0	0	2	0	2	0	1	0	0	0	0	0	0	0	0	0	0	0	0	0	0	0	0	0	0	2	0	1	0	0	0	0	0	0	0	0	0	0	0	0	0	0	0	0	0
AC010095.6	0	0	0	1	0	0	0	0	0	0	0	0	0	0	0	0	0	0	0	0	0	0	0	0	0	0	0	0	0	0	0	0	0	0	0	0	0	0	0	0	0	0	0	0	0	0	0	0	0
AC010132.11	0	0	0	0	0	0	0	0	0	0	0	1	0	0	0	6	0	0	0	0	0	0	0	0	0	0	0	0	0	0	0	0	0	4	0	0	0	0	0	0	0	0	3	3	0	0	0	2	0
AC010141.1	0	0	0	0	0	0	0	0	0	0	0	0	0	0	0	0	0	0	0	0	0	0	0	0	0	0	0	0	0	0	0	0	0	0	0	0	0	0	0	0	0	0	0	0	0	0	0	0	0
AC010141.4	0	0	0	0	0	0	0	0	0	0	0	0	0	0	0	0	0	0	0	0	0	0	0	0	0	0	0	0	0	0	0	0	0	0	0	0	0	0	0	0	0	0	0	0	0	0	0	0	0
AC010141.6	0	0	0	0	0	0	0	0	0	0	0	0	0	0	0	0	0	0	0	0	0	0	0	0	0	0	0	0	0	0	0	0	0	0	0	0	0	0	0	0	0	0	0	0	0	0	0	0	0
AC010141.8	0	0	0	0	0	0	0	0	0	0	0	0	0	0	0	0	0	0	0	0	0	0	0	0	0	0	0	0	0	0	0	0	0	0	0	0	0	0	0	0	0	0	0	0	0	0	0	0	0
AC010150.1	0	0	0	0	0	0	0	1	0	0	0	0	0	3	0	1	0	0	0	0	0	0	1	0	0	1	0	1	1	0	0	1	0	0	1	0	1	1	1	0	0	0	0	0	0	1	0	0	0
AC010153.3	0	0	0	0	0	0	0	0	0	0	0	0	0	0	0	0	0	0	0	0	0	0	0	0	0	0	0	0	1	0	0	0	0	0	0	0	0	0	0	0	0	0	0	0	0	0	0	0	0
AC010154.2	0	0	0	0	0	0	0	0	0	0	0	0	0	0	0	0	0	0	0	0	0	0	0	0	0	0	0	0	0	0	0	0	0	0	0	0	0	0	0	0	0	0	0	0	0	0	0	0	0
AC010184.1	0	0	0	0	1	0	0	1	0	0	0	0	0	2	0	0	0	0	0	1	0	0	0	0	0	0	0	0	0	0	0	0	0	0	0	0	0	0	1	0	0	0	0	0	0	0	0	0	0
AC010240.2	2	2	5	1	2	0	4	4	4	1	7	4	5	8	5	8	4	7	1	5	3	3	4	4	7	8	5	0	2	5	2	1	1	3	5	5	4	8	3	1	7	7	8	10	5	1	4	5	6
AC010240.3	0	0	0	0	0	0	0	0	0	0	0	0	0	0	0	0	0	0	0	0	0	0	0	0	0	0	0	1	0	0	0	0	0	0	0	0	0	1	0	1	0	0	0	0	0	0	0	0	0
AC010287.1	1	3	0	5	2	1	2	3	2	1	0	0	2	3	2	2	1	1	2	1	1	0	7	0	1	0	0	2	1	1	1	3	0	0	2	1	1	1	2	5	1	2	1	4	3	0	3	2	3
AC010412.1	1	0	1	0	0	2	1	1	1	1	1	0	1	1	1	1	0	2	0	1	1	1	1	0	2	0	1	1	0	0	1	2	1	1	2	1	0	2	1	1	1	2	2	1	1	1	1	2	2
AC010468.1	4	7	7	18	3	8	15	6	8	3	10	11	12	8	15	6	8	10	4	8	5	5	7	7	10	6	7	6	16	9	9	7	5	9	7	8	7	4	3	4	2	13	19	7	3	6	15	14	21
AC010468.3	0	0	0	0	0	0	0	0	0	0	0	0	0	0	0	0	0	0	0	0	0	0	0	0	0	0	0	0	0	0	0	1	0	0	0	0	0	0	0	0	0	0	0	0	0	0	0	0	0
AC010492.2	0	0	0	0	0	0	1	0	0	0	0	1	0	0	0	0	0	0	0	0	0	0	0	0	0	0	0	0	0	0	0	0	0	1	0	0	0	0	0	0	0	0	0	0	0	0	0	0	0
AC010492.4	0	0	0	0	0	0	0	0	0	0	0	0	0	0	0	0	0	0	0	0	0	0	0	0	0	0	0	0	0	0	0	0	0	0	0	0	0	0	0	0	0	0	0	0	0	0	0	0	0
AC010492.5	0	0	0	0	0	0	0	0	0	0	2	0	0	0	0	0	0	0	0	0	0	0	0	0	0	0	0	0	0	0	0	0	0	0	2	0	0	0	0	0	0	0	0	0	0	0	0	0	0
AC010518.2	0	0	0	0	0	0	0	0	0	0	0	0	0	0	0	0	0	0	0	0	0	0	0	0	0	0	0	0	0	0	0	0	0	0	0	0	0	0	0	0	0	0	0	0	0	0	0	0	0
AC010518.3	0	0	0	0	0	0	0	0	0	0	0	0	0	0	0	0	0	0	0	0	0	0	0	0	0	0	0	0	0	0	0	0	0	0	0	0	0	0	0	0	0	0	0	0	0	0	0	0	0
AC010522.1	0	0	0	0	1	0	1	0	0	0	1	0	2	0	0	0	0	2	0	0	0	0	0	1	0	1	0	1	1	0	0	0	2	1	0	0	1	0	0	0	0	2	0	1	0	0	0	0	1
AC010525.5	0	0	0	0	0	0	0	0	0	0	0	0	0	0	0	0	0	0	0	0	0	0	0	0	0	0	0	0	0	0	0	0	0	0	0	0	0	0	0	0	0	0	0	0	0	0	0	0	0
AC010547.9	30	64	34	20	25	15	96	17	103	0	79	85	96	70	52	51	25	76	32	37	18	22	12	36	122	29	43	62	50	30	47	66	63	66	47	41	52	33	31	22	18	48	104	43	18	22	44	30	117
AC010642.1	0	39	20	28	23	6	24	33	46	30	59	47	32	81	41	31	51	55	3	21	13	17	13	15	23	43	14	23	27	34	16	35	28	25	16	26	44	26	17	5	18	41	59	54	39	19	128	45	39
AC010642.2	0	0	0	1	0	3	3	1	1	0	3	1	0	2	1	2	1	1	0	0	0	1	2	3	2	0	1	1	2	2	0	0	4	0	2	2	0	0	3	0	2	3	1	0	1	0	3	1	4
AC010646.3	2	3	6	3	8	0	2	0	2	0	7	2	1	3	2	2	4	0	6	6	4	0	4	3	0	2	3	0	4	7	4	5	7	2	6	2	6	0	1	2	7	8	5	4	0	4	6	0	0
AC010655.1	0	0	0	0	0	0	0	0	0	2	0	0	0	0	0	0	0	0	0	0	0	0	0	0	0	0	0	0	0	0	0	0	0	0	0	0	0	0	0	0	0	0	0	0	0	0	0	0	0
AC010677.5	4	1	4	1	2	2	2	2	0	0	3	1	2	2	1	3	1	2	1	1	0	0	1	0	3	3	0	2	0	0	1	2	0	0	0	1	0	3	1	0	1	4	2	1	3	1	7	2	3
AC010731.4	0	0	0	0	0	0	0	0	0	0	0	0	0	0	0	0	0	0	0	0	0	0	0	0	0	0	0	0	0	0	0	0	0	0	0	0	0	0	0	0	0	0	0	0	0	0	0	0	0
AC010731.6	0	0	0	0	0	0	0	0	0	0	0	0	0	0	0	0	0	0	0	0	0	0	0	0	0	0	0	0	0	0	0	0	0	0	0	0	0	0	0	0	0	0	0	0	0	0	0	0	0
AC010733.5	4	3	1	9	6	0	6	9	2	2	8	7	16	14	8	8	4	4	6	5	2	1	5	0	10	5	2	6	9	5	2	12	14	3	12	10	11	9	3	4	5	11	9	6	7	6	6	4	4
AC010740.1	0	0	0	0	0	0	0	0	0	0	0	0	0	0	0	0	0	0	0	0	0	0	0	0	0	0	0	0	0	0	0	0	0	0	0	0	0	0	0	0	0	0	0	0	0	0	0	0	0
AC010878.3	1	0	0	0	0	0	0	1	1	1	0	0	0	0	0	0	1	0	0	1	0	0	0	0	0	0	0	1	0	0	0	0	0	0	0	0	1	0	0	0	0	0	0	0	0	0	0	2	0
AC010886.2	0	0	0	2	3	0	4	3	0	1	1	1	2	0	4	2	0	3	0	2	1	1	1	1	1	1	0	0	2	6	1	4	3	4	2	1	0	2	5	0	1	2	2	0	0	1	1	0	1
AC010894.4	0	0	0	0	0	0	0	0	0	0	1	1	0	0	0	0	0	0	0	0	0	0	0	0	0	0	0	0	0	0	0	0	0	0	0	0	0	0	0	0	0	0	0	0	0	0	0	0	0
AC010900.2	0	2	0	1	2	1	1	0	0	1	1	5	3	1	1	0	1	4	1	2	3	0	0	1	5	4	3	1	0	3	1	1	0	0	0	2	4	1	3	0	0	1	1	2	3	3	3	0	0
AC010904.1	0	0	0	0	0	0	0	0	1	0	0	0	0	0	0	0	0	0	1	0	0	0	0	0	0	0	0	0	0	0	0	0	0	0	0	0	0	0	0	0	0	0	0	0	0	0	0	0	0
AC010967.1	0	0	0	0	0	0	0	0	0	0	0	0	0	0	0	0	0	2	0	0	0	0	0	0	0	0	0	0	0	0	0	0	0	0	0	0	0	0	0	0	0	0	0	0	0	0	0	0	0
AC010970.2	13130	11643	20936	13819	24391	14113	15742	14517	21196	16088	22224	23107	23321	13409	12373	14704	15031	14701	14127	17120	12946	8998	21477	14161	20487	17818	14404	12578	15219	17282	9053	35694	20491	10027	13240	15944	13099	34895	23633	34309	18524	26006	18560	16801	18883	14497	13069	16785	17434
AC010975.2	0	0	0	0	0	0	0	0	0	0	0	0	0	0	0	0	0	0	0	0	0	0	0	0	0	0	0	0	0	0	0	0	0	0	0	0	0	0	0	0	0	0	0	0	0	0	0	0	0
AC010980.2	7	9	5	2	5	3	14	2	21	6	7	5	10	12	15	7	7	11	4	7	2	32	7	12	13	8	10	7	11	12	3	12	6	5	7	18	23	6	7	23	2	30	11	7	7	4	16	8	9
AC011043.1	453	798	911	447	334	644	1752	1335	1077	1000	481	658	1199	1694	282	1014	940	874	499	363	354	294	339	755	1671	584	683	378	384	425	375	1677	325	457	365	768	446	923	865	258	208	1468	1834	1417	1333	1316	369	823	766
AC011043.2	0	6	4	2	3	3	3	4	6	3	2	2	2	3	2	2	3	2	2	2	1	1	0	2	3	1	2	3	3	2	1	2	5	2	2	2	2	8	4	2	2	4	7	3	7	3	1	3	6
AC011155.1	0	0	0	0	0	0	0	0	0	0	0	0	0	0	0	0	0	0	0	0	0	0	0	0	0	0	0	0	0	0	0	0	0	0	0	0	0	0	0	0	0	0	0	0	0	0	0	0	0
AC011225.1	0	0	0	0	0	0	0	0	0	0	0	0	0	0	0	0	0	0	0	0	0	0	0	0	0	0	0	0	0	0	0	1	0	0	0	0	0	0	0	0	0	0	0	0	0	0	0	0	0
AC011233.2	0	0	0	0	0	0	0	0	0	0	0	0	0	0	0	0	0	0	0	0	0	0	0	0	0	0	0	0	0	0	0	0	0	0	0	0	0	0	0	0	0	0	0	0	0	0	0	0	0
AC011242.5	0	0	0	0	0	0	0	0	0	0	0	0	1	0	0	0	0	0	0	0	0	0	0	1	0	0	0	0	0	0	0	0	1	0	1	0	0	0	0	0	0	0	0	0	0	1	1	0	0
AC011290.5	1	26	2	17	19	23	16	7	37	16	11	12	5	16	20	5	12	27	16	4	1	1	6	2	8	2	7	1	5	11	3	7	10	6	4	8	9	16	11	4	10	9	81	8	54	9	10	13	19
AC011295.1	0	1	0	0	0	0	0	0	0	0	0	0	0	0	0	0	0	0	0	0	1	0	0	0	0	0	0	0	0	0	0	0	0	0	0	0	0	0	0	0	0	1	0	0	0	0	0	0	0
AC011330.5	12	130	57	47	0	0	106	92	0	35	0	107	0	0	174	56	65	146	63	77	7	47	15	0	131	146	0	58	160	4	0	0	136	90	178	112	197	82	10	40	4	20	95	119	0	70	0	62	133
AC011380.1	0	0	0	0	0	0	0	0	0	0	0	0	0	0	0	0	0	0	0	0	0	0	0	0	0	0	0	0	0	0	0	0	0	0	0	0	0	0	0	0	0	0	0	0	0	0	0	0	0
AC011380.8	0	6	7	4	2	2	6	3	1	1	8	7	3	10	10	4	7	3	2	6	2	2	2	0	8	5	1	2	4	2	2	4	3	2	0	4	3	8	0	6	2	4	1	2	4	0	6	3	0
AC011406.2	0	0	0	0	1	0	0	0	0	0	0	0	0	0	0	0	0	0	0	0	0	0	0	0	0	0	0	0	0	1	0	0	0	0	0	1	0	0	0	0	0	0	0	0	1	0	0	0	0
AC011431.1	0	0	0	0	0	0	0	0	0	0	0	0	0	0	0	0	0	0	0	0	0	0	0	0	0	0	0	0	0	0	0	0	0	0	0	0	0	0	0	0	0	0	0	0	0	0	0	0	0
AC011513.3	164	5370	2316	4932	3417	377	1137	1116	1941	1575	2426	7169	3456	5587	1087	2926	3563	5242	2600	5343	2442	903	3095	4125	2478	3943	3705	3946	4493	1498	1268	5212	2817	3868	6530	6629	9332	2886	2213	2108	1141	10322	5861	1711	894	3570	4836	8505	4213
AC011515.2	0	0	0	0	0	0	0	4	0	0	0	0	2	2	0	0	0	4	2	0	0	0	0	0	0	0	0	0	0	0	0	0	0	0	0	0	0	0	0	0	0	0	0	0	0	0	0	0	0
AC011530.4	0	0	2	2	0	0	1	0	0	0	0	0	0	1	0	0	0	1	0	0	3	0	0	0	1	0	2	1	0	1	0	2	0	0	0	0	1	0	0	0	1	0	0	0	2	1	0	0	0
AC011742.3	0	2	1	1	0	0	1	0	2	2	1	0	0	0	2	0	0	2	2	2	0	0	0	1	1	2	0	0	1	2	2	3	2	0	1	1	1	1	1	1	0	1	1	0	0	1	0	0	4
AC011742.5	0	0	0	0	0	0	0	0	0	0	0	0	0	1	0	0	0	0	0	0	0	0	0	0	0	0	0	0	0	0	0	1	0	0	0	1	0	1	0	0	0	0	0	0	0	0	0	0	0
AC011753.6	0	0	0	0	0	0	0	0	0	1	0	0	0	1	0	1	0	0	1	0	0	0	0	0	0	0	0	0	0	0	0	0	0	0	0	0	0	0	0	0	0	1	0	0	0	0	0	0	0
AC011816.1	0	1	0	0	2	0	1	0	0	0	1	1	1	0	0	1	0	0	2	2	2	0	1	0	0	0	0	0	2	0	1	7	3	2	3	1	0	0	0	1	1	0	1	0	0	0	0	1	1
AC011841.1	0	6	4	2	3	3	3	4	6	3	2	2	2	3	2	2	3	2	2	2	1	1	0	2	3	1	2	3	3	2	1	2	5	2	2	2	2	8	4	2	2	4	7	3	7	3	1	3	6
AC011933.2	2	2	2	0	3	0	2	0	1	0	2	4	1	3	2	2	2	1	4	0	0	0	1	0	0	3	1	1	3	0	0	0	1	2	2	1	1	0	0	0	0	1	5	1	2	2	0	0	2
AC011998.2	0	0	0	0	0	0	0	0	0	0	0	0	0	0	0	0	1	0	0	0	0	0	0	0	1	0	0	0	0	0	0	0	1	0	0	0	0	0	0	0	0	0	0	0	0	0	0	0	0
AC011998.4	1	0	1	0	1	1	0	0	0	0	0	2	0	0	0	0	0	1	0	0	0	0	0	0	0	0	0	0	0	0	0	0	0	0	0	0	0	1	0	1	1	1	0	0	0	0	0	0	0
AC011999.1	0	0	0	0	0	0	0	0	0	0	0	0	0	0	0	0	0	0	1	1	0	0	0	1	0	0	0	0	1	0	0	1	1	0	0	0	0	0	0	0	0	0	0	0	0	0	0	0	0
AC012005.1	3	3	2	1	2	1	2	4	2	3	3	2	7	3	4	2	3	4	4	2	1	2	3	1	1	2	1	1	3	3	3	6	1	2	4	7	4	3	2	1	1	7	9	4	2	1	2	3	6
AC012005.2	0	0	0	0	0	0	0	0	0	0	0	0	0	0	0	0	0	0	0	0	0	0	0	0	0	0	0	0	0	0	0	0	0	0	0	0	0	0	0	0	0	0	0	0	0	0	0	0	0
AC012065.5	0	1	2	1	1	0	2	1	1	0	1	1	5	3	1	1	0	0	2	3	0	3	0	0	3	1	1	1	0	1	0	2	2	1	2	1	3	4	1	2	0	3	2	2	1	0	1	1	0
AC012066.1	1	1	0	4	1	5	4	1	1	1	1	0	0	2	0	2	0	1	2	1	0	0	1	0	0	0	0	1	0	2	0	1	1	0	0	1	1	0	0	0	1	0	0	0	0	1	0	0	0
AC012075.1	0	0	0	0	0	0	0	0	0	0	0	0	0	0	0	0	0	0	0	0	0	0	0	0	0	0	0	0	0	0	0	1	0	0	0	0	0	0	0	0	0	0	0	0	0	0	0	0	0
AC012078.2	0	0	0	0	0	0	0	0	0	0	0	0	0	0	0	0	0	0	0	0	0	0	0	0	0	0	0	0	0	0	0	0	0	0	0	0	0	0	0	0	0	0	0	0	0	0	0	0	0
AC012306.2	0	0	0	0	0	0	0	0	0	0	0	0	0	0	0	0	0	0	0	0	0	0	0	0	0	0	0	0	0	0	0	0	0	0	0	0	0	0	0	0	0	0	0	0	0	0	0	0	0
AC012314.1	1069	2118	3478	2483	2123	1313	2026	2717	2588	1547	3345	5912	2675	3466	2245	2523	2326	2246	3028	2337	1683	1226	2521	1753	2004	2356	1727	1525	3483	2330	1076	2700	2419	1876	2410	2571	3463	3219	2834	1655	2013	2917	3610	3767	1318	1445	2989	4258	3656
AC012314.19	0	0	0	0	0	0	0	0	0	0	0	0	0	0	0	0	0	0	0	0	0	0	0	0	0	0	0	0	0	0	0	0	0	0	0	0	0	0	0	0	0	0	0	0	0	0	0	0	0
AC012314.2	1069	2118	3478	2483	2123	1313	2026	2717	2588	1547	3345	5912	2675	3466	2245	2523	2326	2246	3028	2337	1683	1226	2521	1753	2004	2356	1727	1525	3483	2330	1076	2700	2419	1876	2410	2571	3463	3219	2834	1655	2013	2917	3610	3767	1318	1445	2989	4258	3656
AC012314.3	1069	2118	3478	2483	2123	1313	2026	2717	2588	1547	3345	5912	2675	3466	2245	2523	2326	2246	3028	2337	1683	1226	2521	1753	2004	2356	1727	1525	3483	2330	1076	2700	2419	1876	2410	2571	3463	3219	2834	1655	2013	2917	3610	3767	1318	1445	2989	4258	3656
AC012314.4	1069	2118	3478	2483	2123	1313	2026	2717	2588	1547	3345	5912	2675	3466	2245	2523	2326	2246	3028	2337	1683	1226	2521	1753	2004	2356	1727	1525	3483	2330	1076	2700	2419	1876	2410	2571	3463	3219	2834	1655	2013	2917	3610	3767	1318	1445	2989	4258	3656
AC012314.5	1069	2118	3478	2483	2123	1313	2026	2717	2588	1547	3345	5912	2675	3466	2245	2523	2326	2246	3028	2337	1683	1226	2521	1753	2004	2356	1727	1525	3483	2330	1076	2700	2419	1876	2410	2571	3463	3219	2834	1655	2013	2917	3610	3767	1318	1445	2989	4258	3656
AC012314.6	1069	2118	3478	2483	2123	1313	2026	2717	2588	1547	3345	5912	2675	3466	2245	2523	2326	2246	3028	2337	1683	1226	2521	1753	2004	2356	1727	1525	3483	2330	1076	2700	2419	1876	2410	2571	3463	3219	2834	1655	2013	2917	3610	3767	1318	1445	2989	4258	3656
AC012354.8	0	1	0	0	0	1	0	0	0	0	0	0	0	1	0	0	0	0	0	0	0	0	0	0	0	0	0	0	0	0	0	1	0	0	0	0	0	0	0	0	0	0	0	0	0	0	0	0	0
AC012358.4	5	16	14	13	14	5	17	13	9	16	17	14	25	25	19	12	12	17	16	10	6	21	16	9	9	23	8	14	19	17	3	18	15	16	17	14	14	17	19	10	17	16	19	10	21	6	10	3	16
AC012362.3	0	0	0	0	0	0	0	0	0	0	0	0	0	0	0	0	0	1	0	0	0	0	0	0	0	0	0	0	1	0	0	0	0	0	0	0	1	0	1	0	0	0	0	0	0	0	0	0	0
AC012363.1	0	0	0	0	0	0	0	0	0	0	0	0	0	0	0	0	0	0	0	0	0	0	0	0	0	0	0	0	0	0	0	0	0	0	0	0	0	0	0	0	0	0	0	0	0	0	0	0	0
AC012454.4	1	1	0	4	1	0	1	1	3	2	2	1	2	1	1	0	1	1	0	1	1	0	3	1	0	0	4	0	1	1	0	1	1	1	2	1	3	0	2	0	2	3	2	1	0	2	2	5	1
AC012493.1	0	1	0	1	0	0	0	0	0	0	0	0	1	0	0	0	0	0	1	0	0	0	0	1	0	2	0	0	0	1	1	0	0	0	0	0	0	0	0	0	0	0	0	0	0	0	0	0	0
AC012497.2	0	0	0	0	0	0	0	0	0	0	0	0	0	0	0	0	0	0	0	0	0	0	0	0	0	0	0	0	0	0	0	0	0	0	0	0	0	0	0	0	0	0	0	0	0	0	0	0	0
AC012501.3	0	43	5	52	83	2	2	0	1	10	1	25	1	13	14	1	91	89	0	2	2	2	27	0	0	0	1	1	1	0	0	2	0	1	1	0	12	59	0	12	35	0	0	1	2	46	3	51	49
AC012512.1	0	0	0	2	0	0	1	1	2	1	1	0	0	5	0	0	0	0	1	0	0	1	0	0	1	0	0	0	0	0	0	0	0	0	0	0	0	0	0	0	0	0	1	2	42	0	0	0	0
AC012513.4	0	1	1	0	1	0	0	2	1	1	0	0	0	3	0	2	0	2	2	1	0	1	0	0	1	0	0	0	0	1	0	0	0	1	0	0	0	1	0	1	2	1	1	0	0	0	1	0	1
AC012671.2	0	0	0	0	0	0	1	0	1	0	1	0	0	1	0	0	0	0	1	0	0	0	0	0	0	1	0	0	0	0	0	0	0	1	0	0	1	1	0	0	1	0	0	1	0	0	0	0	1
AC013262.1	1	2	0	0	0	3	0	0	0	1	0	0	1	2	0	0	0	1	2	1	2	0	1	0	1	1	0	0	2	2	0	2	1	0	1	1	1	2	4	2	3	0	1	1	0	1	1	0	0
AC013264.1	90	21	34	31	7	16	70	202	63	18	128	84	117	102	99	216	33	149	36	103	65	73	41	50	135	158	64	103	139	0	44	141	178	106	137	115	132	68	23	38	13	116	72	36	53	64	88	92	122
AC013267.1	0	0	0	0	1	0	0	1	0	0	1	0	0	0	1	0	1	0	1	1	0	0	0	0	0	0	0	0	0	0	0	0	0	0	0	1	0	0	0	0	0	2	0	0	0	0	0	0	4
AC013268.3	0	7	3	0	14	0	21	5	24	0	24	3	2	25	12	0	3	7	7	3	3	2	4	0	7	4	0	3	4	2	0	17	6	2	3	11	4	0	0	0	6	9	24	11	43	0	18	4	44
AC013268.4	0	0	0	0	0	0	0	0	0	0	0	0	0	0	0	0	0	0	0	0	0	0	0	0	0	0	0	0	0	0	0	0	0	0	0	0	0	0	0	0	0	0	2	0	0	0	0	0	0
AC013269.5	0	0	0	0	0	0	0	0	0	0	0	0	0	0	0	0	0	0	0	0	0	0	0	0	0	0	0	0	0	0	0	0	0	0	0	0	0	0	0	0	0	0	0	0	0	0	0	0	0
AC013286.1	0	0	0	0	0	0	0	0	0	0	0	0	0	0	0	0	0	0	0	0	0	0	0	0	0	0	0	0	0	0	0	0	0	0	0	0	0	0	0	0	0	0	0	0	0	0	0	0	0
AC013399.3	0	1	0	0	0	0	0	0	0	0	0	0	0	0	0	0	0	0	0	0	0	0	1	0	0	0	0	0	0	0	0	0	1	0	0	0	0	0	0	0	0	0	1	1	0	0	0	0	0
AC013403.13	0	0	0	0	0	0	0	0	0	0	0	0	0	0	1	0	0	0	0	0	0	0	0	0	0	0	0	0	0	0	0	0	0	0	0	0	0	0	0	0	0	0	0	0	1	0	0	0	0
AC013404.1	1	1	1	1	0	0	0	0	0	0	2	1	4	4	0	0	1	3	2	2	0	0	1	0	2	1	0	1	1	0	1	4	1	1	0	3	2	1	1	0	1	1	3	4	0	1	1	4	5
AC013410.1	0	1	0	0	1	0	0	1	1	1	1	1	0	0	3	1	1	0	2	0	0	0	0	1	0	0	0	0	0	1	0	0	0	0	0	0	0	0	0	0	0	2	1	0	2	0	0	1	2
AC013410.2	0	1	0	2	1	1	2	0	1	0	0	0	0	0	0	2	0	0	0	0	0	0	0	0	0	0	0	0	0	0	0	0	0	0	0	0	0	1	0	0	1	0	1	0	0	0	0	0	1
AC013429.4	0	0	0	0	0	0	0	0	0	0	0	0	0	0	4	0	2	0	1	1	0	0	0	0	1	0	1	0	1	0	0	0	0	0	0	1	0	1	0	1	0	0	0	1	0	0	0	0	0
AC013429.5	0	1	1	0	0	0	0	1	0	2	0	1	3	3	1	0	1	1	1	2	4	1	2	0	2	1	0	0	1	0	0	3	1	0	0	2	1	3	2	0	1	4	1	0	0	0	1	0	3
AC013439.4	0	0	2	2	0	0	0	1	4	0	0	1	0	1	2	1	0	3	3	0	2	0	3	2	1	0	0	0	2	0	0	1	3	1	2	1	2	0	1	2	1	2	5	0	0	0	0	1	1
AC013442.1	0	0	0	0	0	0	0	0	0	0	0	0	0	0	0	0	0	0	0	0	0	0	0	0	0	0	0	0	0	0	0	1	0	0	0	0	0	0	0	0	0	0	0	0	1	0	0	0	0
AC013444.1	0	0	0	0	0	0	0	0	0	0	0	0	0	2	0	0	0	0	0	0	0	0	0	0	1	0	0	1	2	0	0	0	0	1	0	0	0	0	0	0	0	0	3	1	5	0	1	1	0
AC013461.1	904	1838	2615	2243	1765	518	3279	2287	1610	3258	2697	2703	1304	2486	3945	2294	2250	3340	614	658	310	4038	700	598	1341	630	666	597	952	822	401	1368	581	454	482	814	1387	4194	1318	1321	1742	884	3701	2003	2790	4293	3219	3662	4974
AC013467.1	0	0	0	0	0	0	0	0	0	0	0	0	0	0	0	0	0	0	0	0	0	0	0	0	0	0	0	0	0	0	0	0	0	0	0	0	0	0	0	0	0	0	0	0	0	0	0	0	0
AC013470.6	2	0	2	0	0	0	0	0	0	2	2	1	0	0	0	0	1	0	1	0	0	0	0	0	2	0	0	0	0	0	1	0	0	0	0	2	1	0	0	0	1	0	1	0	1	0	1	0	4
AC013470.8	0	0	0	1	0	0	0	0	1	0	1	1	0	1	0	0	0	0	0	0	2	0	0	1	1	0	1	0	0	1	0	1	0	0	0	0	0	1	1	1	0	0	0	0	0	0	0	0	0
AC013474.4	0	2	2	0	1	0	0	0	2	0	0	0	2	2	0	0	0	2	2	2	1	0	2	0	1	3	1	1	1	2	0	1	1	1	0	2	0	0	4	0	1	0	3	0	2	0	1	1	0
AC015688.3	0	2	0	0	0	2	11	5	0	3	5	2	0	2	7	2	0	5	2	6	0	0	0	9	0	3	0	5	0	2	0	0	0	3	2	3	5	0	2	2	0	6	6	0	0	0	0	5	0
AC015818.6	0	0	0	0	0	0	0	0	0	0	0	0	0	0	0	0	0	0	0	0	0	0	0	0	0	0	0	0	0	0	0	0	0	0	0	0	0	0	0	0	0	0	0	0	0	0	0	0	0
AC015849.14	0	0	0	0	0	2	0	0	0	2	2	0	0	0	0	0	0	0	0	0	0	0	0	0	0	0	0	0	2	2	2	0	2	0	0	0	0	2	0	0	0	0	0	0	0	0	0	2	0
AC015922.5	0	0	0	0	1	0	0	0	1	0	0	0	1	0	1	0	0	0	1	0	0	0	0	0	0	0	0	0	1	0	0	0	1	0	0	0	3	0	1	0	0	0	0	0	0	0	0	2	0
AC015922.7	0	0	0	0	0	0	0	0	0	0	0	0	1	0	0	0	0	0	0	0	0	0	0	1	1	0	0	0	1	0	0	0	0	1	0	0	0	0	0	0	0	0	0	0	0	0	0	0	0
AC015977.5	1	0	1	0	1	1	0	0	0	1	0	0	0	0	0	0	0	3	1	1	0	0	0	0	1	1	0	0	0	0	1	1	0	0	1	0	1	0	0	0	1	0	0	1	1	0	0	1	1
AC016142.1	4	0	1	2	0	0	2	0	2	4	2	3	8	0	0	9	0	6	2	1	1	0	1	3	3	3	1	2	0	4	0	5	1	4	2	6	4	0	1	1	2	4	2	1	4	4	4	4	4
AC016292.3	0	0	1	0	0	0	1	0	2	0	2	0	0	2	0	2	0	0	0	1	0	0	0	0	0	0	0	1	1	0	0	0	0	0	1	0	1	0	0	0	0	1	0	3	1	0	0	0	1
AC016549.1	0	0	0	0	0	0	0	0	0	0	0	0	0	1	0	0	0	0	0	0	0	0	0	0	0	0	1	0	0	0	0	0	1	0	0	0	0	0	0	0	0	0	0	0	0	0	1	0	0
AC016561.1	0	0	0	0	0	0	0	0	0	0	0	0	0	0	0	0	0	0	0	0	0	0	0	0	0	0	0	0	0	0	0	0	0	0	0	0	0	0	0	0	0	0	0	0	0	0	0	0	0
AC016577.1	2	3	2	1	3	1	6	8	0	2	14	1	2	11	4	11	1	8	1	3	3	0	2	8	4	5	0	3	5	3	2	1	2	6	3	2	1	7	3	1	6	2	5	0	4	1	4	7	5
AC016582.2	0	2	0	3	10	5	3	4	3	2	3	2	2	1	11	4	0	1	0	4	1	6	4	4	8	5	2	2	1	0	1	4	5	1	6	3	1	9	3	2	3	6	2	5	3	0	2	1	14
AC016629.7	0	1	0	0	1	0	3	2	0	2	2	0	2	4	2	4	0	1	1	0	0	2	0	1	0	0	0	1	0	0	1	3	0	0	0	2	0	5	1	1	0	1	0	1	2	1	1	1	2
AC016691.2	0	1	0	2	0	0	0	0	1	0	0	3	2	0	1	0	0	4	2	0	0	0	0	1	0	1	3	1	0	1	0	1	1	0	0	1	2	1	3	0	0	1	2	0	0	1	0	1	1
AC016694.2	0	0	0	0	0	0	0	0	0	0	0	0	3	0	0	0	0	0	1	0	0	0	0	1	0	1	0	0	0	0	0	0	0	0	0	0	0	0	0	1	0	1	0	0	0	0	0	0	0
AC016696.1	0	0	0	0	0	0	0	0	0	0	0	0	0	0	0	0	0	0	0	0	0	0	0	0	1	0	0	0	0	0	0	0	0	0	0	0	0	0	0	0	0	0	0	0	0	0	0	0	0
AC016700.4	0	0	0	0	0	0	0	0	0	0	0	0	0	0	0	0	0	1	0	0	0	0	0	0	2	0	0	0	0	0	0	0	0	0	0	0	0	0	0	0	0	0	0	1	0	0	0	0	0
AC016700.6	2	1	1	1	4	0	4	1	2	1	1	2	5	1	3	1	5	3	3	0	0	0	3	2	3	2	1	0	1	1	2	2	1	1	0	1	1	2	2	0	3	0	6	2	1	3	1	5	6
AC016708.2	2	2	4	1	2	0	1	0	0	2	1	4	1	1	3	1	2	0	0	1	0	1	3	0	1	2	2	2	1	2	1	3	1	1	0	0	4	1	4	0	4	4	0	1	1	1	1	1	3
AC016712.1	1	7	6	3	6	5	3	3	0	2	4	4	6	11	4	1	3	14	9	6	4	3	7	3	5	8	3	4	2	3	5	4	6	4	2	8	8	6	4	4	5	2	3	6	5	3	6	4	3
AC016712.2	0	4	3	6	4	2	8	2	4	3	3	7	7	16	10	5	6	10	10	3	0	0	4	1	7	1	0	1	2	0	3	7	4	3	1	5	6	11	8	2	3	4	13	3	1	2	9	6	14
AC016716.1	0	1	1	0	0	0	0	0	0	0	0	0	0	1	0	0	0	1	0	0	0	0	0	0	0	0	0	0	1	0	0	0	0	0	0	0	0	0	0	0	0	0	0	1	0	0	0	0	0
AC016717.1	0	0	0	0	0	0	0	0	0	0	0	0	0	0	0	0	0	0	0	0	0	0	0	0	0	0	0	0	1	0	0	0	0	0	0	0	0	0	0	0	0	0	0	0	1	0	0	0	0
AC016724.6	0	0	0	0	0	0	0	0	0	0	0	0	0	0	0	0	0	0	0	0	0	0	0	0	0	0	0	0	0	0	0	0	0	0	0	0	0	0	0	0	0	0	0	0	0	0	0	0	0
AC016727.3	0	0	1	0	1	0	1	1	0	0	0	0	1	2	2	0	0	0	0	2	1	0	0	1	0	1	0	0	0	0	1	0	1	0	0	2	0	0	1	1	0	0	1	2	0	0	0	0	1
AC016734.1	0	0	0	0	0	0	0	0	0	0	0	0	0	0	0	0	0	0	0	0	0	0	0	0	0	0	0	0	0	0	0	0	0	0	0	0	0	0	0	0	0	0	0	0	0	0	0	0	0
AC016734.2	2	1	4	2	2	0	0	1	2	1	1	0	2	2	1	0	2	1	2	3	1	1	2	4	2	0	2	2	5	2	2	7	8	2	0	1	1	2	2	1	2	2	4	4	5	0	0	2	0
AC016739.2	0	2	2	6	6	6	12	3	4	3	4	9	3	4	2	2	3	4	8	11	1	3	2	9	7	1	4	0	6	5	3	2	5	4	7	3	6	3	1	1	4	9	16	9	4	7	8	5	6
AC016753.1	0	0	1	1	1	0	0	0	0	0	0	1	0	0	1	0	0	2	1	3	0	0	0	0	0	1	0	0	0	0	1	0	2	2	0	0	0	0	1	0	1	1	0	0	0	0	1	0	0
AC016772.4	0	0	0	0	0	0	0	0	0	0	0	0	0	1	0	0	0	0	0	0	0	0	0	0	0	0	0	0	0	0	0	1	0	0	0	0	0	0	0	0	0	0	0	0	0	0	0	0	0
AC016831.3	0	0	0	0	0	0	0	0	0	0	0	0	0	0	0	0	0	0	0	0	0	0	0	0	0	0	0	0	0	0	0	0	0	0	0	0	0	0	0	0	0	0	0	0	0	0	0	0	0
AC016831.5	0	0	0	0	0	0	0	0	0	0	0	0	0	0	0	0	0	0	0	0	0	0	0	0	0	0	0	0	0	0	0	0	0	0	0	0	0	0	0	0	0	0	0	0	0	0	0	0	0
AC016831.6	1	0	0	0	0	0	0	1	0	0	0	0	0	1	1	0	1	1	0	0	0	0	0	0	0	0	0	0	0	2	0	0	0	0	0	0	0	0	0	1	0	0	1	0	1	1	0	0	0
AC016894.1	0	0	1	1	0	0	2	0	0	2	0	0	0	0	0	0	0	0	0	1	1	0	0	0	0	0	0	0	0	0	1	1	1	1	1	2	1	0	0	1	1	1	0	0	0	0	0	0	1
AC016907.2	0	0	0	0	0	0	0	0	0	0	0	0	0	0	0	0	0	0	0	0	0	0	0	0	0	0	0	0	0	0	0	0	0	0	0	0	0	0	0	0	0	0	0	0	0	0	0	0	0
AC016908.1	0	0	0	0	0	0	0	0	0	0	0	0	0	0	0	0	0	0	0	0	0	0	0	0	0	0	0	0	0	0	0	0	0	0	0	0	0	0	0	0	0	0	0	0	0	0	0	0	0
AC016909.2	0	0	0	0	0	0	0	0	0	0	0	0	0	0	0	0	0	0	0	0	0	0	0	0	0	0	0	0	0	0	0	0	0	0	0	0	0	0	0	0	0	0	0	0	0	0	0	0	0
AC016991.1	0	0	0	0	0	0	0	0	1	0	1	0	2	0	4	0	0	0	0	1	0	0	0	0	0	1	0	0	0	0	0	0	0	0	0	1	0	1	0	0	0	0	0	0	0	0	1	0	1
AC017019.1	0	0	0	0	0	0	0	0	0	0	0	0	0	0	0	0	0	0	0	0	0	0	0	0	0	0	0	0	0	0	0	0	0	0	0	0	0	0	0	0	0	0	0	0	0	0	0	0	0
AC017028.1	0	0	1	0	1	1	0	1	0	0	0	0	0	2	0	1	0	1	0	0	0	2	1	0	0	0	0	0	0	0	0	0	0	1	2	0	0	0	2	1	1	2	0	0	1	1	0	0	0
AC017035.2	0	1	0	0	0	0	1	0	0	0	2	0	0	1	2	1	0	0	1	1	0	0	0	0	0	2	0	1	1	0	0	0	0	2	2	1	0	1	0	0	2	0	1	1	0	0	0	0	1
AC017078.1	1	0	0	1	1	0	2	0	0	0	2	1	0	0	0	0	1	0	1	1	0	0	0	0	1	2	0	0	0	0	0	0	0	0	0	0	0	0	0	0	1	0	0	0	0	0	0	0	0
AC017079.3	0	0	0	2	0	0	1	0	1	0	1	0	1	1	1	0	0	0	2	0	0	1	0	0	1	2	0	1	1	0	0	1	0	1	0	1	1	0	0	0	0	1	0	3	0	0	0	0	0
AC017079.4	0	2	1	1	1	1	0	0	0	1	1	0	1	2	7	0	2	1	0	0	1	0	1	0	0	1	0	0	0	0	3	2	2	0	2	0	0	1	0	0	1	0	1	0	0	0	3	2	2
AC017080.1	0	0	1	0	0	1	0	0	1	1	0	2	1	0	0	1	1	1	2	0	0	0	0	0	2	1	0	0	2	0	0	2	0	1	0	0	0	0	1	0	0	2	1	2	0	0	0	0	4
AC017081.1	8	8	13	4	9	10	12	5	12	5	17	6	22	10	8	8	14	21	19	13	5	2	11	13	11	8	12	8	11	8	9	20	9	13	13	14	18	12	11	6	11	20	27	5	13	7	12	4	11
AC017081.2	2	0	0	0	0	0	0	0	0	0	0	0	0	0	0	0	0	0	0	0	0	0	0	0	0	0	0	0	0	0	0	0	0	0	2	0	0	0	0	0	0	0	0	2	0	0	0	0	0
AC017081.3	8	8	13	4	9	10	12	5	12	5	17	6	22	10	8	8	14	21	19	13	5	2	11	13	11	8	12	8	11	8	9	20	9	13	13	14	18	12	11	6	11	20	27	5	13	7	12	4	11
AC017083.2	0	4	1	0	0	2	0	0	1	2	2	1	1	2	2	0	0	3	1	0	1	1	1	0	7	0	0	0	0	0	0	2	1	0	0	0	1	3	1	1	0	0	1	0	1	1	0	0	4
AC017104.4	0	0	0	0	0	1	0	0	0	0	0	0	0	0	0	0	0	0	0	0	0	0	0	0	0	1	0	0	0	0	0	0	0	1	0	0	0	0	0	0	0	0	1	0	0	0	0	0	0
AC018442.1	0	0	0	1	1	0	0	0	0	1	2	0	0	1	0	0	2	0	0	1	3	0	2	0	0	0	0	0	0	1	0	2	0	1	1	0	0	0	1	0	2	1	0	1	0	0	0	1	1
AC018463.4	0	0	0	1	0	0	0	0	2	0	0	1	0	1	0	0	1	0	0	1	0	0	0	0	0	0	0	0	0	0	0	0	0	2	0	1	0	0	0	0	0	0	0	0	0	1	1	0	1
AC018463.5	0	1	2	0	1	1	0	1	2	2	1	0	2	4	1	2	1	1	3	0	0	0	1	0	0	1	1	1	4	1	0	3	1	0	2	1	1	2	2	1	0	2	4	2	3	2	3	2	2
AC018512.1	0	1	0	0	0	0	0	0	0	0	0	0	0	0	0	0	0	0	0	0	0	0	0	0	0	0	0	0	0	0	0	0	0	0	0	0	0	0	0	0	0	0	0	0	0	0	0	0	0
AC018634.9	0	0	0	0	0	0	1	0	0	0	0	0	0	0	0	0	0	1	0	0	0	0	0	0	0	0	0	0	0	0	0	1	0	0	0	0	0	0	0	0	0	0	0	0	0	0	0	0	0
AC018638.1	3	0	3	5	3	0	0	0	8	0	4	0	0	4	4	0	0	0	0	2	0	0	1	0	0	0	2	0	0	2	1	0	0	5	1	0	0	0	1	0	2	0	0	0	2	3	0	0	0
AC018641.7	0	7	11	0	14	4	18	0	0	4	2	0	1	4	19	2	2	7	0	0	0	0	3	0	1	2	0	1	0	0	0	2	0	1	0	0	0	7	5	0	8	0	11	2	0	5	1	0	53
AC018693.5	0	0	0	0	0	0	0	0	0	0	0	0	0	0	0	0	0	0	0	0	0	0	0	0	0	0	0	0	0	0	0	0	0	0	0	0	0	0	0	0	0	0	0	0	0	0	0	0	0
AC018696.1	0	1	0	0	0	0	0	0	1	0	1	2	2	0	1	2	3	11	0	0	0	0	0	2	2	0	0	0	0	0	0	0	0	0	0	1	1	0	0	0	2	3	1	1	0	0	2	2	0
AC018696.4	0	0	0	0	0	0	0	0	0	0	0	0	0	0	0	0	0	0	0	0	0	0	0	0	0	0	0	0	0	0	0	0	0	0	0	0	0	0	0	0	0	0	0	0	0	0	0	0	0
AC018712.2	0	0	0	0	0	0	0	1	0	0	0	0	0	0	0	0	0	1	0	0	0	0	0	1	2	0	0	0	0	0	0	0	0	0	0	0	2	0	0	0	0	1	0	0	0	0	0	1	0
AC018717.2	0	0	0	0	0	0	0	0	0	0	0	0	0	0	0	0	0	0	0	0	0	0	0	0	0	1	0	0	0	0	0	0	0	0	0	0	0	0	0	0	0	0	0	0	0	0	0	0	0
AC018735.1	0	1	1	1	1	0	0	1	0	0	0	0	0	0	0	0	1	1	0	0	0	2	0	0	1	3	1	0	1	0	0	1	0	0	0	0	0	1	0	0	0	0	1	1	0	0	1	0	0
AC018738.2	6	0	7	10	9	5	14	10	0	5	13	0	13	18	13	4	0	0	13	4	8	0	7	10	13	0	2	4	20	5	4	14	12	13	14	11	0	0	3	1	4	0	17	11	6	12	2	11	35
AC018755.16	3	3	12	3	10	7	8	1	3	6	9	18	14	9	5	7	3	5	15	7	6	8	14	9	9	13	7	5	15	13	2	15	9	11	10	7	9	7	28	3	12	16	28	2	14	10	13	6	0
AC018755.18	32	16	53	23	19	11	23	128	24	15	115	67	5	140	22	111	32	87	14	25	33	6	24	41	21	51	13	8	39	1	15	57	45	4	26	33	60	49	24	30	17	30	24	74	18	29	27	33	6
AC018804.6	5	0	7	0	24	4	38	5	3	11	28	2	12	34	15	11	3	17	5	10	8	7	12	6	36	6	5	8	20	6	0	40	18	7	19	18	18	7	17	7	14	10	42	15	18	5	14	4	10
AC018865.11	0	0	0	0	0	0	0	0	0	0	0	0	0	0	0	0	0	0	0	0	0	0	0	0	0	0	0	0	0	0	0	0	0	0	0	0	0	0	0	0	0	0	0	0	0	0	0	0	0
AC018865.5	0	0	0	0	0	0	0	0	0	0	0	1	0	2	0	1	0	1	0	0	0	0	1	0	0	0	0	0	0	1	0	1	1	0	1	0	0	1	0	0	4	0	0	0	0	0	0	1	0
AC018867.1	0	0	0	0	0	0	0	0	0	0	1	0	0	4	0	0	0	0	0	0	0	0	1	0	1	0	0	0	0	0	0	0	0	0	0	0	0	0	0	0	0	0	0	0	0	1	0	1	0
AC018880.1	0	0	0	0	0	0	0	0	0	0	0	0	0	0	0	0	0	0	0	0	0	0	0	0	0	0	0	0	0	0	0	0	0	0	0	0	0	0	0	0	0	0	0	0	0	0	0	0	0
AC018880.2	0	0	0	0	0	0	0	0	0	0	0	0	0	1	0	0	0	1	1	1	0	1	0	1	0	0	0	0	0	0	0	0	0	1	0	0	0	1	0	0	0	1	1	0	0	0	0	0	0
AC018892.3	3	2	2	1	1	0	0	0	11	6	5	1	3	0	2	0	0	0	3	2	0	0	3	0	3	2	2	0	1	3	2	3	3	0	2	0	2	0	0	1	0	4	3	0	10	4	2	0	5
AC018892.8	0	0	0	0	0	0	0	0	0	0	0	0	0	0	0	0	0	0	0	0	0	0	0	0	0	0	0	0	0	0	0	0	0	0	0	0	0	0	0	0	0	0	0	0	0	0	0	0	0
AC018892.9	0	0	0	1	1	1	0	0	0	0	1	1	0	0	0	0	0	2	1	2	1	2	0	1	1	2	1	0	2	1	0	2	1	0	1	0	2	3	0	0	0	2	0	0	0	0	0	0	0
AC018902.1	0	0	0	0	0	0	0	0	0	0	0	0	0	0	0	0	0	0	0	0	0	0	0	0	0	0	0	0	0	0	0	0	0	0	0	0	0	0	0	0	0	0	0	0	0	0	0	0	0
AC019050.1	0	0	2	0	0	0	6	0	1	0	4	1	0	2	0	1	1	0	0	1	1	0	0	0	2	1	1	0	1	1	2	3	2	0	2	4	1	3	0	1	2	2	1	0	2	1	4	1	3
AC019070.1	0	0	0	0	0	0	0	0	0	0	0	0	0	0	0	0	0	0	0	0	0	0	0	0	0	0	0	0	0	0	0	0	0	0	0	0	0	0	0	0	0	0	0	0	0	0	0	0	0
AC019080.1	0	0	0	0	1	0	0	0	1	0	0	1	0	0	0	1	0	0	0	0	1	0	0	0	0	0	0	0	0	1	0	0	0	0	0	0	0	1	1	0	0	0	0	0	1	0	0	0	1
AC019084.7	0	0	0	0	0	0	0	0	0	0	0	0	0	1	2	1	0	1	0	0	0	0	0	0	0	1	0	0	0	0	1	0	0	0	0	0	0	1	0	0	0	0	2	0	0	0	0	1	0
AC019097.7	0	3	8	5	4	1	3	3	1	11	2	1	9	3	6	3	1	0	5	6	1	0	5	5	6	1	2	4	5	5	1	3	1	4	6	3	6	8	6	2	5	6	12	6	2	4	9	3	2
AC019109.1	0	1	0	0	2	2	1	2	4	0	0	2	2	4	0	1	1	3	0	3	0	1	5	1	4	2	0	2	3	4	1	3	1	0	1	2	2	1	0	0	0	3	5	2	0	1	3	1	1
AC019129.1	0	0	0	2	1	0	0	0	2	0	1	0	2	2	1	1	1	1	0	1	0	0	1	0	0	0	0	0	1	0	0	1	1	0	0	1	0	0	0	0	0	2	1	1	0	0	0	1	2
AC019178.2	0	0	0	0	0	0	0	0	0	0	0	0	0	0	0	0	0	0	0	0	0	0	0	0	0	0	0	0	0	0	0	0	0	0	0	0	0	1	0	0	0	0	0	0	0	0	0	0	0
AC019178.3	0	0	0	0	0	0	0	1	0	0	0	0	0	0	0	0	0	0	0	0	0	0	1	0	0	0	0	0	0	0	0	0	0	0	0	0	0	0	0	0	0	0	0	0	0	0	0	0	0
AC019181.3	1	2	2	1	2	1	5	1	5	5	4	3	2	3	4	3	3	2	2	3	0	1	6	2	7	4	1	0	0	1	1	3	1	0	1	1	1	1	0	1	0	2	4	0	3	3	0	2	5
AC019185.2	0	0	0	0	0	1	0	0	1	0	0	0	0	0	0	0	0	0	0	0	0	0	0	1	0	0	0	0	0	0	0	1	0	0	0	0	0	0	0	0	0	0	0	0	0	1	0	0	3
AC019185.3	0	0	0	0	0	0	0	0	0	0	0	0	0	0	0	0	0	0	0	0	0	0	0	0	0	0	0	0	0	0	0	0	0	0	0	0	0	0	0	0	0	0	0	0	0	0	0	0	0
AC019206.1	0	0	0	1	1	0	0	0	0	1	0	1	0	0	0	1	0	1	2	0	1	0	3	0	0	1	2	4	1	0	1	4	1	0	4	0	0	0	1	1	1	0	0	0	0	2	0	0	0
AC020550.7	0	0	0	0	0	0	0	0	0	1	0	0	0	0	0	0	0	0	0	1	0	0	0	0	0	0	0	0	0	0	0	0	0	0	0	0	0	0	0	0	1	0	0	0	0	1	0	0	1
AC020915.2	0	0	0	0	0	0	0	0	0	0	0	0	0	0	0	0	0	0	0	0	0	0	0	0	0	0	0	0	0	0	0	0	1	0	0	0	0	0	0	0	0	0	0	0	2	0	0	0	0
AC020983.5	1	1	0	0	0	1	0	0	1	0	0	0	0	2	0	1	0	1	1	0	0	0	0	0	0	0	2	0	0	0	0	3	0	0	0	0	1	1	0	0	0	1	1	0	0	1	0	1	1
AC021016.7	0	1	2	2	0	0	3	4	1	5	2	5	2	2	0	1	2	2	2	4	0	2	2	3	4	1	0	0	2	0	1	3	2	0	0	2	1	1	3	0	1	3	9	6	2	4	1	2	6
AC021021.1	0	0	0	1	0	0	0	0	0	0	0	0	0	0	0	0	0	0	0	0	0	1	0	0	0	0	0	0	0	0	0	0	0	0	0	0	0	0	0	0	0	0	0	0	0	0	0	0	1
AC021106.1	2	3	7	10	1	5	5	6	1	14	9	3	8	9	8	8	8	6	5	6	1	1	1	2	6	6	3	6	6	5	3	8	13	4	2	3	6	1	0	6	2	5	19	9	15	6	5	2	16
AC021876.4	0	0	0	0	1	0	0	0	0	0	0	1	0	2	0	0	1	1	0	0	0	0	0	1	0	0	0	0	0	0	0	0	0	0	0	0	0	0	0	0	0	0	1	1	0	1	0	0	1
AC022153.1	3	3	0	0	1	0	2	1	13	0	3	1	0	0	0	1	1	0	0	0	0	0	0	1	0	0	0	0	0	0	0	0	1	0	1	1	0	1	2	0	0	0	1	0	0	0	0	0	0
AC022182.2	0	9	2	10	3	0	1	3	1	5	5	0	4	3	4	2	3	3	3	5	1	3	2	2	4	4	2	6	3	3	1	2	2	2	9	2	1	7	4	0	1	4	2	8	4	4	6	0	2
AC022210.1	0	0	0	0	0	0	0	0	0	0	0	0	0	0	0	0	0	0	0	0	0	0	0	0	0	0	0	0	0	0	0	0	0	0	0	0	0	0	0	0	0	0	0	0	0	0	0	0	0
AC022210.2	2	6	6	12	5	3	4	2	5	11	8	5	12	10	12	5	9	7	6	3	0	3	2	6	4	4	2	3	6	10	4	14	3	2	8	10	4	6	8	3	8	12	16	17	9	5	11	10	19
AC022405.1	1	0	1	0	0	2	1	1	1	1	1	0	1	1	1	1	0	2	0	1	1	1	1	0	2	0	1	1	0	0	1	2	1	1	2	1	0	2	1	1	1	2	2	1	1	1	1	2	2
AC022819.1	0	0	0	0	0	0	0	0	0	0	0	0	0	0	0	0	0	0	0	0	0	0	0	0	0	0	0	0	0	0	0	0	0	0	0	0	0	0	0	0	0	0	0	0	0	0	0	0	0
AC023128.2	0	0	0	0	0	0	0	0	1	0	0	0	0	0	0	0	0	0	0	0	0	0	0	0	0	0	0	0	0	0	0	0	0	0	0	0	0	0	0	0	0	0	0	0	0	0	0	0	0
AC023271.1	1	0	1	0	4	0	1	0	0	0	0	1	0	0	0	0	1	3	0	1	1	1	0	1	1	1	0	0	0	0	0	1	1	0	0	0	0	0	0	0	2	0	0	0	0	0	0	0	1
AC023274.4	0	0	0	0	0	0	0	0	0	0	0	0	0	0	0	0	0	0	0	0	0	0	0	0	0	0	0	0	0	0	0	0	0	0	0	0	0	0	0	0	0	0	0	0	0	0	0	0	0
AC023274.6	0	0	0	0	0	0	0	0	0	0	0	0	0	0	0	0	0	0	0	0	0	0	0	0	0	0	0	0	0	0	0	0	0	0	0	0	0	0	0	0	0	0	0	0	0	0	0	0	0
AC023283.1	0	0	0	0	0	0	0	0	0	0	0	0	0	0	0	0	0	0	0	0	0	0	0	0	0	0	0	0	0	0	0	0	0	0	0	0	0	0	0	0	0	0	0	0	0	0	0	0	0
AC023347.2	0	0	0	0	0	0	0	0	0	0	0	0	0	0	0	0	0	0	0	0	0	0	0	0	0	0	0	0	0	0	0	0	0	0	0	0	0	0	0	0	0	0	0	0	0	0	0	0	0
AC023449.2	0	0	0	0	4	2	1	1	0	1	0	1	2	0	3	0	0	1	0	0	0	0	1	1	0	1	0	0	0	0	0	1	0	0	0	0	1	1	0	0	2	1	0	1	0	1	1	0	1
AC023491.1	0	0	0	0	0	0	1	0	0	0	1	0	0	0	0	0	0	0	0	0	0	0	0	0	0	0	0	0	0	0	0	0	0	0	0	0	0	0	0	0	0	0	0	0	0	0	0	0	0
AC023491.2	0	0	0	0	0	0	0	1	0	0	0	0	0	0	0	0	0	0	0	0	0	0	0	0	0	3	1	0	0	0	0	0	0	0	0	0	0	0	0	1	0	1	1	0	0	0	1	0	0
AC023908.1	7	0	0	0	0	0	0	0	0	0	0	0	0	0	0	0	0	0	0	0	0	0	0	0	0	0	0	0	0	0	0	4	0	0	2	0	0	0	0	0	0	0	0	0	18	0	0	0	0
AC024060.1	0	0	0	0	0	0	1	0	1	0	0	0	0	0	0	0	0	0	0	0	1	0	0	0	0	0	0	1	0	0	1	0	0	0	1	0	1	0	0	0	0	0	0	0	3	0	0	0	0
AC024067.1	0	0	0	0	0	0	0	0	0	0	0	0	0	0	0	0	0	0	0	0	0	0	0	0	2	0	0	0	0	0	0	0	0	0	0	0	0	0	0	0	0	0	0	0	0	0	0	0	0
AC024082.3	0	0	0	0	1	0	0	0	0	0	0	0	0	0	0	0	0	0	0	0	0	0	0	0	0	0	0	0	0	0	0	0	0	0	0	0	0	0	0	0	0	0	0	0	0	0	0	0	0
AC024082.4	0	3	1	1	0	1	1	0	5	1	2	2	3	0	1	0	0	4	1	4	0	0	1	0	2	0	0	0	0	0	0	3	2	0	0	0	1	1	0	0	0	0	1	1	1	0	1	4	1
AC024162.2	0	0	0	0	0	0	0	0	0	0	0	0	0	0	0	0	0	0	0	0	0	0	0	0	1	0	0	0	0	0	0	0	0	0	0	0	0	0	0	1	0	0	0	0	0	0	0	0	0
AC024361.1	0	0	0	0	0	0	0	0	0	0	0	0	0	0	0	0	0	0	0	0	0	0	0	0	0	0	0	0	0	0	0	0	0	0	0	0	0	0	0	0	0	0	0	0	0	0	0	0	0
AC024560.3	126	624	208	361	642	235	600	277	419	290	465	428	679	390	504	393	324	587	864	526	304	197	459	374	735	420	449	306	480	355	300	725	736	414	567	816	507	507	361	205	417	575	619	270	406	162	578	426	501
AC024592.12	57	19	105	34	77	7	41	35	86	20	61	111	90	137	140	60	49	55	24	69	32	53	102	60	91	39	99	38	110	97	51	110	140	30	62	41	43	32	77	52	92	180	166	51	104	31	72	65	87
AC024937.2	0	1	1	1	2	0	0	2	0	0	1	2	0	2	0	1	1	1	2	1	1	0	0	1	1	0	0	1	1	0	0	1	0	1	5	0	3	2	0	0	0	1	1	1	2	1	2	0	0
AC024937.4	0	0	0	0	0	0	3	1	1	0	0	0	0	0	0	0	0	0	0	0	0	0	0	2	0	0	0	0	0	0	0	0	0	1	0	1	0	0	0	0	2	1	0	0	0	0	1	3	1
AC024937.6	0	11	5	10	6	0	21	0	5	1	5	5	3	5	3	4	2	3	10	4	3	3	6	3	19	2	3	5	6	9	0	7	15	9	10	6	8	1	7	3	5	4	30	1	14	5	5	2	8
AC025263.3	0	0	0	0	0	0	1	0	0	0	1	0	0	0	1	0	0	2	0	0	0	0	0	1	1	0	0	2	0	0	0	0	0	0	0	0	0	1	0	0	0	0	0	0	0	0	0	0	0
AC025335.1	14	59	73	135	134	15	96	84	53	45	84	64	109	142	78	119	89	107	106	81	29	58	79	64	84	87	52	44	105	57	40	109	100	72	78	101	110	60	57	59	99	140	129	159	93	50	98	38	139
AC025750.5	0	1	0	0	0	0	0	0	0	0	0	0	0	0	0	0	0	2	0	0	0	0	1	0	0	0	0	0	0	0	0	1	0	0	0	1	0	1	0	0	0	0	1	0	0	1	1	0	0
AC025750.7	0	0	0	0	0	0	1	0	1	1	0	1	0	1	2	0	0	0	0	0	0	0	1	0	0	1	0	0	0	0	0	1	0	0	1	0	0	0	0	0	0	0	1	0	0	0	0	0	1
AC026150.6	12	5	16	0	4	49	22	14	2	2	16	4	0	12	9	4	2	15	26	22	14	13	2	12	0	18	4	11	4	0	2	28	14	0	20	19	7	10	13	7	1	14	4	6	2	6	2	0	0
AC026185.1	0	0	0	0	0	0	0	0	0	0	0	0	0	0	0	0	0	0	0	0	0	0	0	0	0	0	0	0	0	0	0	0	0	0	0	0	0	1	0	0	0	0	0	0	0	0	0	0	0
AC026248.1	14	14	18	14	14	6	40	9	22	22	19	14	31	35	17	17	13	31	17	15	13	12	7	10	29	12	18	15	19	20	19	21	27	36	38	23	18	21	16	9	4	12	52	19	22	14	25	8	45
AC026271.5	0	3	0	1	3	1	4	2	3	0	1	0	0	1	0	0	1	1	0	1	0	0	1	0	1	1	0	0	1	0	0	3	0	1	0	0	1	0	0	1	0	1	1	3	1	0	4	1	1
AC026348.1	7	66	10	89	5	0	120	45	26	30	113	25	82	103	0	69	47	101	117	76	23	18	0	51	157	49	74	29	32	0	33	127	68	50	65	115	106	39	5	15	5	85	113	77	18	34	75	32	72
AC026369.1	0	0	0	0	0	0	1	0	0	0	2	1	0	0	1	0	0	0	2	1	1	0	1	1	0	2	2	0	2	1	0	0	3	3	0	3	1	2	1	0	0	1	0	1	0	0	0	1	0
AC026449.1	0	0	0	0	0	0	0	0	0	0	0	0	0	0	0	0	0	0	0	0	0	0	0	0	0	0	0	0	0	0	0	0	0	0	0	0	0	0	0	0	0	0	0	0	0	0	0	0	0
AC026954.6	0	0	0	0	0	0	0	0	2	0	0	0	0	0	2	0	0	1	0	0	0	2	0	1	0	1	0	1	0	0	1	0	0	2	0	0	0	0	0	0	0	0	1	0	0	0	0	0	0
AC027124.2	0	0	0	0	0	0	0	0	0	0	0	0	0	0	1	0	0	0	0	0	0	0	0	0	0	0	0	0	0	0	0	0	0	0	0	0	0	0	0	0	0	0	0	0	0	0	0	0	0
AC027124.3	0	0	0	0	0	0	0	0	0	0	0	0	0	0	0	0	0	0	0	0	0	0	0	0	0	0	0	0	0	0	0	0	0	0	0	0	0	0	0	0	0	0	0	0	0	0	0	0	0
AC027612.1	0	0	0	0	0	0	2	1	2	0	2	0	0	0	1	0	0	1	1	0	1	0	1	0	0	0	2	0	0	0	0	0	0	0	0	0	2	1	0	0	0	1	0	0	2	0	0	0	0
AC027612.3	0	0	0	0	0	0	0	0	0	0	0	2	0	0	0	0	0	1	0	0	0	0	0	0	0	1	0	0	0	0	0	0	0	0	0	0	0	1	0	0	0	0	0	0	0	0	0	0	0
AC027612.4	0	4	0	0	0	0	1	0	3	0	0	0	13	0	0	0	0	7	7	3	0	1	0	6	2	10	12	5	13	7	6	10	8	18	3	17	7	0	2	3	0	13	1	0	2	1	6	0	0
AC027612.6	40	187	246	330	304	146	156	133	125	241	188	191	194	221	335	149	113	269	186	150	121	154	241	154	156	136	108	158	198	190	78	341	201	106	106	132	268	352	258	151	273	281	120	264	240	158	170	154	265
AC027682.1	129	0	367	176	176	0	238	288	0	80	461	150	64	183	48	392	20	101	109	201	58	434	1	116	122	272	143	73	112	0	19	57	103	115	110	165	144	339	0	82	105	0	89	275	66	206	95	0	156
AC034198.7	0	0	0	0	0	0	0	0	1	0	0	0	0	0	0	0	0	0	0	0	0	0	0	0	0	0	0	0	0	0	0	0	0	0	0	0	0	0	0	0	0	0	0	0	0	0	0	0	0
AC037459.4	0	0	4	0	0	0	0	0	0	5	3	5	0	0	7	7	9	4	0	3	0	25	0	0	0	0	0	0	1	1	0	0	0	0	0	15	7	9	0	0	9	0	5	6	0	4	7	0	1
AC037482.2	0	0	0	0	0	0	0	0	0	0	0	0	0	0	0	0	0	0	0	0	0	0	0	0	0	0	0	0	0	0	0	0	0	0	0	0	0	0	0	0	0	0	0	0	0	0	0	0	0
AC053503.2	0	0	0	0	0	0	0	0	0	0	0	0	0	0	0	0	0	0	0	0	0	0	0	0	0	0	0	0	0	0	0	0	0	0	0	0	0	0	0	0	0	0	0	0	0	0	0	0	0
AC055733.1	0	0	3	0	0	0	0	0	0	0	0	0	0	0	0	1	0	0	0	0	0	0	0	0	0	0	0	0	0	0	0	0	0	0	0	0	0	0	0	0	0	0	0	0	0	0	0	0	0
AC055866.1	0	0	0	0	0	0	0	0	0	0	0	0	0	0	0	0	0	0	0	0	0	0	0	0	0	0	0	0	0	0	0	0	0	0	0	0	0	0	0	0	0	0	0	0	0	0	0	0	0
AC055876.1	0	0	0	0	0	0	0	0	0	0	0	0	0	0	2	0	2	0	0	0	0	0	0	0	0	0	0	0	0	0	0	0	0	0	0	0	0	0	0	2	0	0	0	0	0	0	0	0	0
AC060834.2	1	0	0	0	0	0	0	0	0	1	0	0	0	0	0	0	0	0	0	0	0	1	0	1	0	3	1	0	0	0	0	0	0	0	0	1	0	0	0	0	0	0	0	0	0	0	0	0	0
AC062016.1	0	0	0	0	0	0	0	0	0	0	0	0	0	0	0	0	0	0	0	0	0	0	0	0	0	0	0	0	0	0	0	0	0	0	0	0	0	0	0	0	0	0	0	0	0	0	0	0	0
AC062016.2	0	0	0	0	0	0	0	0	0	0	0	0	0	0	0	0	0	0	0	0	0	0	0	0	0	0	0	0	0	0	0	0	0	0	0	0	0	0	0	0	0	0	0	0	0	0	0	0	0
AC062016.3	0	0	0	0	0	0	0	0	0	0	0	0	0	0	1	0	0	0	0	0	0	0	0	0	0	0	0	0	0	0	0	0	0	0	0	0	0	0	0	0	0	0	0	0	0	0	0	0	0
AC062022.1	0	0	0	0	0	0	0	0	0	0	0	0	0	0	0	0	0	0	0	0	0	0	0	0	0	0	0	0	0	0	0	0	0	0	0	0	0	0	0	0	0	0	0	0	0	0	0	0	0
AC063956.1	0	0	0	0	0	0	0	0	0	0	0	0	0	0	0	0	0	0	0	0	0	0	0	0	0	0	0	0	0	0	0	0	0	0	0	0	0	0	0	0	0	0	0	0	0	0	0	0	0
AC063956.2	0	0	0	0	0	0	0	0	0	0	0	0	0	0	0	0	0	0	0	0	0	0	0	0	0	0	0	0	0	0	0	0	0	0	0	0	0	0	0	0	0	0	0	0	0	0	0	0	0
AC063976.1	0	0	0	0	0	0	0	0	0	0	0	0	0	0	0	0	0	0	0	0	0	0	0	0	0	0	0	0	0	0	0	0	0	0	0	0	0	0	0	0	0	0	0	0	0	0	0	0	0
AC063976.2	0	0	0	0	0	0	0	0	0	0	0	0	0	0	0	0	0	0	0	0	0	0	0	0	0	0	0	0	0	0	0	0	0	0	0	0	0	0	0	0	0	0	0	0	0	0	0	0	0
AC063976.7	0	7	0	10	6	1	7	10	6	3	2	6	12	9	8	4	6	13	12	5	6	1	0	1	10	1	2	5	5	6	3	10	15	4	7	5	4	9	3	1	2	5	9	6	3	2	10	1	5
AC063979.1	0	0	0	0	0	0	0	0	0	0	0	0	0	0	0	0	0	0	0	0	0	0	0	0	0	0	0	0	0	0	0	0	0	0	0	0	0	0	0	0	0	0	0	0	0	0	0	0	0
AC064836.3	0	0	2	0	1	1	0	1	2	0	0	0	0	0	2	1	0	0	1	1	0	0	1	1	0	0	0	1	0	4	2	1	3	0	1	1	4	3	1	1	1	1	1	1	0	2	1	1	3
AC064850.4	0	3	1	0	2	2	1	3	1	3	1	4	0	0	0	2	3	3	2	0	0	0	0	3	1	2	0	1	2	1	1	0	0	0	1	1	2	4	0	1	0	1	2	0	0	1	0	2	4
AC064853.3	0	0	0	0	1	0	0	0	0	0	0	0	0	0	0	0	1	0	0	0	0	0	0	0	0	0	0	0	0	0	0	0	0	0	1	0	0	0	0	0	0	0	0	0	0	0	0	0	0
AC066615.1	0	10	8	0	8	0	0	0	0	0	0	6	0	0	0	0	0	9	0	0	0	0	0	0	7	0	0	0	0	0	0	0	0	0	0	0	0	0	0	0	0	0	0	0	0	0	0	1	0
AC066692.3	0	0	0	0	1	0	0	0	0	0	0	2	0	0	0	0	0	0	0	0	0	0	0	0	0	0	0	0	0	0	0	1	0	0	0	0	0	0	0	0	0	0	0	0	0	0	0	0	0
AC067940.1	0	0	0	1	0	0	1	0	1	0	0	0	0	0	0	0	0	0	1	0	0	0	1	0	0	0	0	0	0	0	0	0	0	1	0	0	0	0	0	0	0	0	0	0	0	0	0	0	0
AC067945.3	0	0	1	1	0	0	0	2	1	1	2	1	1	4	2	1	0	0	0	0	1	0	0	0	1	1	1	0	0	2	0	1	0	0	2	2	0	0	1	3	2	2	0	5	1	1	1	0	1
AC068042.1	0	1	0	0	0	0	0	0	0	0	0	0	0	0	0	0	0	0	0	0	0	0	0	0	0	0	0	0	0	0	0	0	0	0	0	0	0	0	0	0	0	0	0	0	0	0	0	0	0
AC068044.1	0	0	0	0	0	0	3	1	1	1	0	1	0	0	0	0	1	0	1	0	0	0	0	0	1	0	0	0	0	0	0	0	0	0	0	0	0	0	1	0	0	0	0	0	0	0	2	1	0
AC068134.10	2	18	1	6	2	0	13	5	10	18	14	10	12	33	5	9	9	13	12	10	6	13	10	6	14	15	7	12	11	6	11	14	14	16	12	11	15	20	9	0	7	12	28	5	19	6	11	9	35
AC068135.1	0	0	0	0	0	0	0	0	0	0	0	0	0	0	0	0	0	0	0	0	0	0	0	0	0	0	0	0	0	0	0	0	0	0	0	0	0	0	0	0	0	0	0	0	0	0	0	0	0
AC068137.13	1	2	2	1	1	0	4	0	3	1	3	3	1	5	2	1	1	1	2	3	1	0	2	1	1	0	0	1	3	4	0	2	4	1	0	1	2	0	1	0	0	4	3	1	0	1	3	2	5
AC068279.3	15	327	141	371	367	108	490	139	416	345	271	84	262	306	359	147	154	257	429	201	121	46	170	137	374	159	179	102	221	225	114	259	267	130	144	287	211	348	175	94	204	260	405	124	459	166	407	188	758
AC068287.1	0	0	0	0	0	0	0	0	0	0	0	0	0	0	0	0	0	0	0	0	0	0	0	0	0	0	0	0	0	0	0	0	0	0	0	0	0	0	0	0	0	0	0	0	0	0	0	0	0
AC068491.3	0	0	0	0	0	0	0	0	0	0	0	0	0	0	0	0	0	0	0	0	0	0	0	0	0	0	0	0	0	0	0	0	0	0	0	0	0	0	0	0	0	1	1	0	0	0	0	1	0
AC068522.4	1	1	0	4	2	0	2	1	2	0	0	1	0	1	0	0	0	1	0	3	0	1	1	0	0	0	1	0	1	1	1	3	0	1	0	0	1	0	1	0	2	0	1	0	1	0	0	0	0
AC068533.7	26	44	30	38	60	29	73	30	28	37	51	21	74	74	41	20	20	39	14	64	21	12	58	37	64	15	17	57	49	27	13	81	11	12	79	42	31	34	12	10	34	71	116	3	55	38	39	60	88
AC068538.2	0	0	0	0	0	0	0	0	0	0	0	0	0	0	0	0	0	0	0	0	0	0	0	0	0	0	0	0	0	0	0	0	0	0	1	0	0	1	0	0	0	0	0	0	1	0	0	0	0
AC068657.2	0	0	0	0	1	0	0	0	0	0	0	0	0	0	0	0	0	0	1	0	0	0	1	1	0	0	0	1	0	1	0	1	0	0	1	0	0	0	0	1	0	0	0	0	0	0	0	0	0
AC068724.1	0	0	0	0	1	1	0	0	1	0	0	0	0	0	0	0	0	0	0	1	0	0	1	0	0	0	1	0	0	0	0	0	0	0	0	0	0	1	0	0	1	1	1	0	0	2	0	0	0
AC068831.11	0	0	0	0	0	0	0	0	0	0	0	0	0	0	1	0	0	0	0	0	0	2	0	0	0	0	0	0	1	0	0	0	0	0	0	0	0	0	0	0	0	0	0	1	0	0	0	0	0
AC068831.12	0	0	0	0	0	0	0	0	0	0	0	0	0	0	0	0	0	0	0	0	0	0	0	0	0	0	0	0	0	0	1	0	0	1	0	0	0	0	0	0	0	0	0	0	0	0	0	0	0
AC068831.17	0	0	0	0	0	0	1	0	0	1	0	0	1	2	0	0	1	1	1	0	0	0	0	0	0	0	0	0	1	2	0	0	2	0	0	0	0	0	0	0	0	0	1	2	0	2	0	1	0
AC069063.1	0	0	1	0	0	0	0	0	0	0	0	0	0	0	0	0	0	0	0	0	0	1	0	0	1	0	0	0	0	0	0	0	0	1	0	0	0	0	0	0	0	0	0	0	0	0	0	0	0
AC069063.2	0	0	0	0	3	0	0	0	0	1	0	0	0	0	0	0	0	0	0	0	0	0	0	0	0	0	0	0	0	0	0	1	1	0	0	1	0	0	0	0	0	0	0	0	1	0	0	0	1
AC069154.4	0	1	0	2	1	0	2	0	1	1	0	1	1	1	3	0	0	0	0	0	1	0	0	0	0	2	1	0	1	0	0	0	0	1	2	0	1	0	0	0	1	1	1	2	1	0	0	1	0
AC069157.1	0	0	0	0	0	0	0	0	0	0	0	0	0	0	0	0	0	0	0	0	0	0	0	0	0	0	0	0	0	0	0	0	0	0	0	0	0	0	0	0	0	0	0	0	0	0	0	0	0
AC069213.4	0	0	0	0	0	0	0	0	0	0	0	0	0	0	0	0	0	0	0	0	0	0	0	1	0	0	0	0	0	0	0	0	0	0	0	0	0	0	0	0	0	0	0	0	0	0	0	0	1
AC069257.6	1	2	0	0	1	1	0	0	0	0	0	1	3	0	0	0	0	1	0	0	0	0	0	2	3	1	0	0	1	1	0	1	0	0	1	2	0	5	1	0	0	1	2	0	1	0	2	1	2
AC069282.6	7	36	16	22	22	47	44	23	33	27	34	38	32	44	31	16	26	24	25	27	28	14	44	12	54	13	22	30	24	17	8	55	29	17	33	26	15	40	28	18	23	22	81	26	45	21	32	33	37
AC069368.3	92	48	78	62	29	23	55	221	79	30	225	189	62	87	51	223	70	239	63	62	34	77	5	104	35	117	53	90	72	15	25	77	67	94	111	98	126	155	30	72	8	103	73	76	60	101	172	89	83
AC069499.1	0	0	0	0	0	0	0	0	0	0	0	0	0	0	0	0	0	0	0	0	0	0	0	0	0	0	0	0	0	0	0	0	0	0	0	0	0	0	0	0	0	0	0	0	0	0	0	0	0
AC069513.1	2	233	35	12	179	31	24	35	5	4	90	48	468	35	7	60	18	20	737	394	393	56	262	1302	336	487	238	130	343	250	166	1224	480	313	665	719	557	20	426	303	51	1891	77	329	6	11	157	256	168
AC069542.1	0	0	1	1	1	0	1	0	0	0	0	0	0	0	0	0	0	0	0	2	0	0	2	0	0	0	0	1	0	0	0	1	1	0	0	0	1	0	1	0	0	0	0	0	0	0	0	1	0
AC072052.7	0	4	1	1	3	3	1	0	2	1	0	4	4	5	8	0	1	2	1	2	0	1	3	1	5	1	1	1	3	1	2	3	5	0	3	1	3	2	5	2	2	3	8	1	4	0	1	1	10
AC072061.2	0	0	0	0	0	0	0	0	0	0	0	0	0	0	0	0	0	0	0	0	0	0	0	0	0	0	0	0	0	0	0	0	0	0	0	0	0	0	0	0	0	0	0	0	0	0	0	0	0
AC073052.1	0	6	2	4	2	1	4	1	0	2	1	1	4	3	3	2	2	6	1	4	0	0	2	1	5	1	0	0	1	2	0	0	0	1	3	2	0	4	2	1	3	2	4	1	3	4	1	2	3
AC073055.2	0	2	2	1	1	1	0	3	7	0	1	1	1	1	0	1	1	1	1	4	1	2	1	1	1	3	2	5	5	2	1	0	3	2	1	0	0	0	0	1	0	7	2	2	4	6	5	5	1
AC073063.10	1	6	3	10	9	1	10	0	4	4	1	1	9	2	8	4	1	2	2	4	2	6	7	2	9	8	4	2	4	8	4	6	10	6	3	4	3	2	5	2	5	5	14	2	4	1	4	4	6
AC073065.3	0	10	11	3	8	0	3	7	6	10	4	6	8	4	4	8	5	7	10	13	3	3	16	9	11	10	12	1	2	9	0	16	3	6	7	14	2	6	12	5	4	10	7	2	9	11	8	6	5
AC073069.2	0	0	0	2	1	0	0	0	2	0	0	1	0	0	0	0	0	0	1	1	0	0	0	0	0	1	1	0	1	0	0	0	2	0	0	0	1	1	0	0	0	0	0	0	0	0	0	0	0
AC073072.1	0	0	0	0	0	0	0	0	0	0	0	0	0	0	0	0	0	0	0	0	0	0	0	0	1	0	0	0	0	0	0	0	2	0	0	0	0	1	0	0	0	0	2	0	0	0	0	0	0
AC073072.6	1	0	0	0	0	1	0	0	0	0	0	0	0	0	0	0	0	0	0	0	0	0	0	0	2	0	0	0	0	0	0	0	0	0	0	0	0	0	0	0	0	0	0	1	0	0	0	0	0
AC073072.7	1	0	2	0	1	0	0	0	1	2	0	0	0	0	0	0	4	0	0	5	1	1	4	0	1	1	0	1	2	3	0	0	0	0	0	2	0	1	1	1	0	1	0	2	3	0	1	1	0
AC073091.2	0	0	0	0	0	0	0	0	0	0	0	0	0	1	0	0	0	0	2	0	0	0	0	0	0	0	0	0	0	0	0	0	1	0	0	0	0	0	0	0	0	0	0	0	0	0	0	0	0
AC073109.2	1	0	2	0	1	1	0	2	1	0	2	0	0	0	0	0	0	0	0	0	0	0	0	0	0	0	1	0	1	0	0	0	0	0	0	1	0	0	1	1	0	0	0	0	0	1	0	2	1
AC073130.2	0	0	0	0	0	0	0	0	0	0	0	0	0	0	0	0	0	0	0	0	0	0	0	0	0	0	0	0	0	0	0	0	0	0	0	0	0	0	0	0	0	0	0	0	0	0	0	0	0
AC073135.2	0	0	0	0	0	1	0	0	1	0	0	0	0	0	0	0	0	0	0	0	0	0	1	0	0	0	0	0	0	0	0	0	0	0	0	1	0	0	0	0	0	0	1	0	0	0	0	0	0
AC073135.3	0	0	0	0	0	0	0	0	0	0	0	0	0	0	0	0	0	0	0	0	0	0	0	0	0	0	0	0	0	0	0	0	0	0	1	0	0	0	0	0	0	0	0	0	0	0	0	0	0
AC073135.4	0	0	0	0	0	0	0	0	0	0	0	0	0	0	0	0	0	0	0	0	0	0	0	0	0	0	0	0	0	0	0	0	1	0	0	0	0	0	0	1	0	0	0	0	1	0	0	0	0
AC073135.7	0	0	0	0	0	0	0	0	0	0	0	0	0	0	0	0	0	0	0	0	0	0	0	0	0	0	0	0	0	0	0	0	0	0	0	0	0	0	0	0	0	0	0	0	0	0	0	0	0
AC073135.8	0	0	1	0	2	0	0	0	0	0	0	0	0	0	0	0	1	0	0	0	0	0	1	0	0	0	0	0	0	0	0	0	0	0	0	0	0	0	0	0	0	0	0	0	0	1	0	0	0
AC073143.1	0	0	0	0	0	0	0	0	0	0	0	0	0	0	0	0	0	0	0	0	0	0	0	0	0	0	0	0	0	0	0	0	0	0	0	0	0	0	0	0	0	0	0	0	0	0	0	0	0
AC073150.6	0	2	0	0	0	0	1	0	1	2	0	0	0	0	2	0	0	1	0	0	0	0	1	0	0	0	0	0	1	0	0	1	0	0	0	1	2	3	0	0	0	0	3	0	0	0	0	0	1
AC073264.10	0	0	0	2	1	1	3	1	1	0	3	1	3	1	0	0	0	0	1	2	0	0	1	1	2	1	0	0	2	0	0	1	0	1	2	2	0	0	1	0	1	1	1	2	1	0	2	1	3
AC073264.6	0	0	0	0	0	0	0	0	0	0	0	0	0	0	0	0	0	0	0	0	0	0	0	0	0	0	0	0	0	0	0	0	0	0	0	0	0	0	0	0	0	0	0	0	0	0	0	0	0
AC073310.4	0	0	2	0	0	0	0	0	0	0	0	0	0	0	0	0	0	0	0	0	0	0	0	0	0	1	0	0	0	0	0	1	0	0	0	0	0	0	0	0	0	1	0	0	0	0	0	0	0
AC073325.2	1	1	0	1	1	0	2	1	3	3	1	2	1	5	2	1	0	2	0	2	0	0	0	1	1	1	2	2	1	2	3	1	4	2	3	3	1	1	4	1	1	1	2	0	2	0	3	2	1
AC073333.1	8	24	9	18	28	17	23	14	24	16	35	36	78	27	15	16	15	35	78	25	27	14	39	16	83	56	49	14	36	58	42	59	73	58	60	68	38	17	22	18	23	33	63	9	42	26	25	12	32
AC073387.2	0	0	0	0	0	0	0	0	0	0	0	0	0	0	0	0	0	0	0	0	0	0	0	0	0	0	0	0	0	0	0	0	0	0	0	0	0	0	0	0	0	0	0	0	0	0	0	0	0
AC073410.1	0	2	3	1	2	3	0	0	3	0	2	1	3	2	0	1	2	3	0	4	0	0	0	0	0	0	2	1	0	1	1	2	2	0	1	0	1	5	1	0	0	2	2	0	1	2	2	0	3
AC073415.2	1	2	4	3	1	1	5	2	1	5	6	3	5	0	7	1	6	1	4	4	1	1	4	3	7	5	4	6	2	2	1	1	1	3	3	4	3	3	1	2	6	2	6	4	1	8	10	0	9
AC073464.11	0	0	0	0	0	0	0	0	0	0	0	0	0	0	0	0	0	0	0	0	0	0	0	0	0	0	0	0	0	0	0	0	0	0	0	0	0	0	0	0	0	0	0	0	0	0	0	0	0
AC073464.4	0	0	0	0	0	0	0	0	0	0	0	0	0	0	1	0	0	0	1	1	0	0	0	0	0	0	0	0	0	0	0	1	0	0	0	0	0	0	0	0	0	0	0	0	0	0	0	0	0
AC073464.6	0	0	0	0	0	0	0	0	0	0	0	0	0	0	0	0	0	0	0	0	0	0	0	0	0	0	0	0	0	0	0	0	0	0	0	0	0	0	0	0	0	0	0	0	0	0	0	0	0
AC073464.7	1	1	0	0	2	0	1	1	0	1	0	1	4	1	0	0	0	0	4	4	6	4	5	0	1	2	3	8	1	0	1	15	11	8	10	1	2	2	7	3	1	4	0	0	0	0	0	0	1
AC073465.1	0	0	1	1	0	0	0	0	0	0	0	0	0	0	0	0	0	0	0	0	0	0	0	0	1	0	0	0	1	0	0	1	0	0	0	0	0	0	0	0	0	0	0	0	0	0	0	0	0
AC073465.2	0	1	0	0	0	0	0	0	0	0	0	0	2	0	0	0	0	0	1	0	0	0	1	1	1	0	0	0	0	0	0	0	0	0	1	1	1	0	2	0	1	1	0	0	0	0	2	0	0
AC073465.3	0	0	0	0	1	0	2	0	1	2	3	0	4	3	0	2	0	1	0	3	1	0	0	0	2	0	0	0	0	0	1	1	0	1	2	0	0	3	1	0	0	0	3	0	0	3	2	1	4
AC073476.1	0	0	0	0	0	0	0	2	0	0	0	0	0	0	0	0	0	0	0	0	0	0	1	0	0	0	0	0	0	0	0	0	0	0	1	0	0	0	0	0	0	1	1	0	0	0	0	0	0
AC073551.1	2	1	7	3	2	0	2	3	1	2	1	4	1	0	0	0	7	5	7	3	3	0	5	4	1	4	3	1	2	0	1	2	3	5	1	1	2	2	6	1	6	3	4	4	1	0	3	1	2
AC073610.5	0	0	1	0	0	0	0	0	0	0	0	0	0	0	0	0	0	0	0	0	0	0	0	0	0	0	0	0	0	2	0	1	0	0	0	0	0	0	0	0	0	0	0	1	0	0	1	0	0
AC073621.2	1	0	1	1	0	2	2	1	2	0	3	4	0	2	2	2	2	3	0	0	0	0	0	0	2	0	0	0	0	1	0	0	1	0	0	0	1	2	1	0	0	0	1	0	1	0	1	0	0
AC073657.1	0	0	0	1	4	1	0	2	0	0	1	0	0	3	1	1	1	1	1	0	2	1	2	0	3	3	0	0	2	3	0	4	1	0	0	1	3	1	0	1	0	4	5	1	2	1	1	2	1
AC073850.6	0	0	0	0	0	0	0	0	0	0	0	0	1	1	0	2	0	1	0	2	0	1	1	1	0	0	0	0	1	0	0	6	1	1	1	0	0	0	0	0	0	1	0	0	0	0	2	0	0
AC073869.2	0	0	0	3	0	1	0	0	0	0	0	0	2	0	0	0	0	0	1	0	0	0	0	2	2	1	0	0	0	0	0	1	0	0	0	1	1	0	1	0	0	0	1	0	0	0	0	0	0
AC073900.4	1	2	1	3	2	3	5	0	4	2	1	4	5	1	2	3	0	2	3	0	2	4	0	1	5	4	5	3	2	1	1	6	7	5	0	5	3	6	2	0	3	2	3	8	3	2	5	2	6
AC073987.2	0	0	0	0	0	0	0	0	0	0	0	0	0	0	0	0	0	0	0	0	0	0	0	0	0	0	0	0	0	0	0	0	0	0	0	0	0	0	0	0	0	0	0	0	0	0	0	0	0
AC074019.2	1	0	3	1	0	0	3	2	4	2	3	2	1	0	5	1	1	3	3	4	0	0	0	0	2	0	0	0	1	1	0	0	1	0	0	0	0	0	2	1	1	5	5	1	0	0	1	0	1
AC074033.1	0	0	0	0	0	0	0	0	0	0	0	0	0	0	0	0	0	0	0	0	0	0	0	0	1	0	0	0	0	1	0	0	0	0	0	0	0	0	0	0	0	0	0	0	0	0	0	0	0
AC074117.13	0	0	0	0	2	1	0	0	0	2	0	1	2	1	1	0	2	1	0	2	0	0	0	0	1	0	0	0	0	0	2	1	1	0	0	0	0	0	1	0	0	0	3	1	0	2	0	1	0
AC074121.4	0	0	0	0	0	0	1	0	0	1	0	0	0	0	0	0	0	0	0	0	0	0	0	0	0	0	0	0	1	0	0	0	0	0	0	0	0	0	0	0	0	0	1	0	0	0	0	0	1
AC074141.1	5	0	5	8	8	3	48	0	7	0	11	11	20	7	19	16	7	36	41	12	0	0	17	10	16	6	10	8	6	18	8	10	53	9	23	20	14	13	0	9	3	30	42	8	0	5	33	6	67
AC074141.3	5	9	4	13	18	4	18	2	12	15	7	9	11	9	11	13	5	25	26	10	6	5	13	11	18	20	11	7	14	14	4	23	15	10	6	21	36	7	13	8	8	20	24	12	17	17	10	13	15
AC074290.1	0	0	0	0	0	0	1	0	0	0	0	0	0	1	0	1	0	0	0	0	0	0	0	0	0	0	0	0	0	0	0	1	0	0	0	0	0	0	0	0	0	0	1	0	0	1	0	0	0
AC074338.4	0	0	0	1	0	0	2	0	0	0	0	0	0	0	0	0	1	0	0	0	0	0	3	0	0	0	0	1	1	1	0	1	0	0	0	0	0	0	0	0	0	0	0	0	0	0	0	0	1
AC074338.5	0	0	0	0	0	0	0	0	0	0	0	0	0	0	0	0	0	0	0	0	0	0	0	0	0	0	0	0	0	0	0	0	0	0	0	0	0	0	0	0	0	0	0	0	1	0	0	0	0
AC074367.1	0	0	0	0	0	0	1	0	0	0	0	0	0	0	1	0	0	0	0	0	0	0	0	0	0	0	0	0	0	0	0	0	1	0	0	0	0	0	0	0	0	0	1	0	0	0	0	0	1
AC074375.1	0	0	0	0	0	0	0	0	0	0	0	0	0	0	1	0	0	0	0	0	0	0	0	0	0	0	0	0	0	0	0	0	0	0	0	0	0	0	1	0	0	0	0	0	0	0	0	0	0
AC078899.1	0	2	1	2	0	1	3	0	1	0	1	3	5	3	2	1	0	1	0	2	2	0	1	2	3	1	1	2	3	0	0	1	1	1	2	3	2	1	1	0	0	2	1	2	1	0	2	5	1
AC078899.3	0	1	0	0	0	0	0	0	0	0	1	0	0	0	0	0	0	0	1	0	0	0	0	0	0	0	0	0	0	0	0	0	0	0	0	0	0	0	0	0	0	0	0	0	0	0	0	0	0
AC078899.4	0	0	0	0	0	0	0	0	0	0	0	0	0	0	0	0	0	0	0	0	0	0	0	0	0	0	0	0	0	0	0	0	0	0	0	0	0	0	0	0	0	0	1	0	0	0	0	0	0
AC078974.2	0	0	0	0	0	0	0	0	0	0	0	0	0	0	0	0	0	0	0	0	0	0	0	0	0	0	0	0	0	0	0	0	0	0	0	0	0	0	0	0	0	0	0	0	0	0	0	0	0
AC079112.1	0	0	1	0	0	0	0	0	0	0	0	0	0	0	0	0	0	0	0	0	0	0	0	0	0	0	0	0	0	0	0	0	0	0	0	0	0	0	0	0	0	0	0	0	0	0	0	0	0
AC079150.2	0	0	0	0	0	0	0	0	0	0	0	0	0	0	0	0	0	0	0	0	0	0	0	0	0	0	0	0	0	0	0	0	0	0	0	0	0	0	0	0	0	0	0	0	0	0	0	0	0
AC079199.2	1	1	0	0	1	0	1	0	3	0	3	0	2	2	0	0	0	1	0	1	0	0	0	0	1	0	0	0	0	0	0	2	0	0	0	2	0	1	0	0	0	1	0	0	0	0	0	0	0
AC079248.1	0	0	1	0	0	1	1	0	0	0	2	1	0	0	0	0	0	2	0	1	0	1	0	0	0	0	0	0	0	0	0	3	0	0	0	2	1	0	0	1	1	1	0	0	0	0	0	0	0
AC079250.1	1	4	7	6	5	4	4	7	4	4	6	13	8	4	4	4	1	3	3	7	4	1	7	4	3	3	3	3	8	5	4	5	5	4	3	6	9	3	3	3	3	7	9	10	3	4	2	5	6
AC079305.5	0	0	0	0	0	0	0	1	0	0	1	0	0	0	0	0	0	0	0	0	0	0	0	0	0	0	0	0	0	1	0	0	0	0	0	0	1	0	0	1	0	0	0	0	0	0	0	0	0
AC079325.5	0	0	0	0	0	0	0	0	0	0	0	0	0	0	0	0	0	0	0	0	0	0	0	0	0	0	0	0	0	0	0	0	0	0	0	0	0	0	0	0	0	0	0	0	0	0	0	0	0
AC079325.6	4	4	0	0	1	0	1	4	1	2	4	5	1	16	3	10	4	5	1	7	0	1	3	0	0	1	1	1	0	0	0	10	2	1	0	6	5	0	1	1	1	5	0	11	2	2	1	1	1
AC079354.6	0	0	0	0	1	0	0	0	0	0	0	0	0	0	0	0	0	2	0	0	0	0	2	2	1	1	0	0	0	0	0	1	0	0	2	1	0	0	0	0	1	0	3	0	0	0	0	0	2
AC079355.1	0	2	0	1	0	0	0	0	0	0	0	0	0	1	0	0	0	0	1	0	0	0	1	0	0	0	0	0	0	0	0	0	0	0	0	0	0	1	0	0	0	1	0	0	0	0	0	0	0
AC079395.1	0	0	0	0	0	0	0	0	0	0	0	0	0	0	0	0	0	0	0	0	0	0	0	0	0	0	0	0	0	0	0	0	0	0	0	0	0	0	0	0	0	0	0	0	0	0	0	0	0
AC079448.1	0	1	0	1	1	0	0	0	0	0	0	0	0	0	0	0	1	0	0	0	0	0	0	0	0	0	0	0	0	0	0	0	1	0	0	0	0	0	0	0	0	0	1	0	0	0	0	0	0
AC079741.2	0	1	0	0	1	0	1	0	0	1	0	0	0	1	1	0	0	0	0	0	0	0	2	0	0	0	0	0	0	0	0	0	1	0	0	0	0	0	0	0	0	0	1	0	0	0	0	0	0
AC079753.4	0	13	13	12	14	20	9	11	9	4	8	6	6	17	5	10	7	23	9	14	9	12	24	7	6	7	0	5	5	5	3	19	6	11	5	9	14	14	29	7	21	13	6	3	13	10	9	5	6
AC079753.5	0	0	0	0	0	0	1	0	0	0	0	1	1	2	2	0	2	0	1	0	0	0	0	0	0	0	0	1	0	0	0	0	4	2	0	0	0	1	0	0	0	0	0	0	0	0	0	0	0
AC079767.3	0	0	0	0	0	0	1	0	2	1	1	0	0	0	0	0	0	2	0	0	1	1	0	0	0	0	1	0	0	0	0	1	0	0	0	0	0	0	0	0	1	0	0	0	0	0	0	0	0
AC079776.2	0	0	1	0	0	0	1	0	0	0	2	0	1	0	1	0	0	0	6	1	0	1	2	1	3	0	2	1	2	0	0	2	2	1	0	3	0	0	1	0	0	1	1	0	0	0	0	0	0
AC079776.4	0	0	0	0	1	0	0	0	0	0	0	2	1	2	0	0	0	0	0	0	1	0	0	1	0	0	0	0	0	1	1	1	1	0	0	1	0	0	0	1	1	0	0	0	0	0	0	0	1
AC079776.6	0	0	0	1	0	0	0	0	0	1	0	0	0	0	0	0	0	0	0	0	0	0	0	0	0	0	0	0	0	0	0	0	0	0	0	0	0	0	0	0	0	0	0	0	0	0	0	0	0
AC079780.3	0	0	0	0	0	0	0	0	0	0	0	0	0	0	0	0	0	0	0	0	0	0	1	0	0	0	0	0	0	0	0	0	0	0	0	0	0	0	0	0	0	0	0	0	0	0	0	0	0
AC079781.5	0	0	0	1	0	1	0	0	0	0	0	0	0	0	0	0	0	0	0	0	0	0	0	0	0	0	0	0	0	0	0	0	0	0	0	0	0	0	0	0	0	0	0	0	0	0	0	0	0
AC079781.7	0	0	1	1	0	0	0	0	0	0	2	0	0	1	0	2	0	0	3	0	2	0	0	0	1	1	0	0	1	1	0	1	0	1	0	0	1	0	0	0	0	0	1	0	0	2	0	2	0
AC079781.8	0	0	0	1	0	0	0	0	0	0	0	0	0	1	0	0	0	0	0	0	0	0	2	0	0	1	0	0	0	0	0	0	1	0	1	0	1	0	0	0	0	0	1	0	0	0	2	0	0
AC079807.1	0	0	1	0	0	0	0	1	0	2	0	1	1	0	0	0	0	0	0	0	0	0	0	0	0	0	1	0	1	0	0	0	0	0	0	2	0	0	0	0	0	1	1	0	0	1	0	1	3
AC079807.3	0	1	0	0	0	0	1	1	0	1	0	0	0	1	2	1	0	0	1	1	0	0	0	1	0	1	0	1	1	0	1	0	1	0	0	0	0	0	1	0	1	0	1	2	0	0	0	1	0
AC079809.2	1	0	0	1	1	0	0	0	1	0	1	0	0	0	0	0	0	0	0	0	0	0	0	0	0	0	0	0	0	0	0	0	0	0	0	1	1	0	1	0	0	0	1	0	0	0	0	0	0
AC079834.1	0	5	2	1	1	0	3	0	3	1	4	0	0	1	1	1	0	2	0	0	1	1	1	3	2	1	2	0	1	2	0	2	0	2	0	1	1	3	2	0	2	4	0	0	2	0	2	2	6
AC079907.1	0	0	0	0	0	0	0	0	0	0	0	0	0	0	0	0	0	0	0	0	0	0	0	0	0	0	0	0	0	0	0	0	0	0	0	0	0	0	0	0	0	0	0	0	0	0	0	0	0
AC079922.2	0	4	3	1	2	0	1	2	0	1	1	0	1	3	0	0	1	0	1	0	0	1	0	1	1	1	0	2	0	0	0	3	0	0	0	0	1	2	2	0	0	2	4	1	0	3	1	1	1
AC079987.2	0	0	0	0	0	0	0	0	0	0	0	0	0	0	0	0	0	0	0	0	0	0	0	0	0	0	0	0	0	0	0	0	0	0	0	0	1	0	0	0	0	0	1	0	0	0	0	0	0
AC080002.1	0	0	0	0	1	0	0	0	0	0	0	0	0	0	0	0	0	0	0	0	0	0	0	1	0	0	0	0	0	0	0	0	0	0	0	0	0	0	0	0	0	0	0	0	0	0	0	0	0
AC080125.1	0	0	0	0	0	0	0	0	0	0	0	0	1	0	0	0	0	1	0	0	0	0	0	0	0	0	0	0	0	0	0	1	0	0	0	1	0	0	0	0	0	0	1	0	0	0	0	0	0
AC083760.1	0	0	0	0	0	0	0	0	0	0	0	0	0	0	0	0	0	0	0	0	0	0	0	0	0	0	0	0	0	0	0	0	0	0	0	0	0	0	0	0	0	0	0	0	0	0	0	0	0
AC083822.2	0	0	0	0	0	0	1	0	0	0	0	0	0	1	0	0	0	0	0	0	1	0	0	0	0	0	0	0	0	0	0	0	0	0	0	0	0	0	0	1	0	0	0	0	0	0	0	0	0
AC083855.5	0	0	0	0	0	0	0	0	0	0	0	0	0	0	0	0	0	1	0	0	0	0	0	0	0	0	0	0	0	0	0	0	1	0	0	0	1	0	0	0	0	0	0	0	0	0	0	0	0
AC083862.6	0	0	0	1	0	0	0	1	0	0	0	1	0	1	1	0	0	0	0	2	0	0	0	0	0	0	0	1	0	0	0	0	1	0	0	0	0	0	1	0	0	1	1	1	2	0	0	2	0
AC083863.5	0	2	0	2	0	1	0	0	0	1	0	0	0	0	0	1	0	0	1	0	0	0	1	0	0	0	1	0	0	0	0	0	0	1	0	1	0	1	0	0	0	0	0	1	0	0	0	0	0
AC083873.4	3	1	1	1	0	0	0	0	1	1	0	0	3	0	0	0	3	3	0	0	1	0	0	1	3	0	1	1	0	0	1	6	1	0	2	3	2	1	1	1	0	1	2	2	0	3	1	2	1
AC083875.2	0	0	0	0	1	0	0	0	0	0	0	0	0	0	1	0	0	0	0	0	0	0	0	0	0	0	0	0	0	0	0	0	0	0	0	0	0	0	0	0	0	0	0	0	1	0	0	0	0
AC083899.1	0	1	1	5	1	6	4	0	3	1	1	3	4	0	2	0	2	4	3	2	4	1	1	1	4	0	0	3	0	2	0	2	4	2	3	3	1	4	1	4	2	3	2	1	5	0	3	0	4
AC083899.3	8	58	78	64	79	58	103	99	49	99	89	67	70	87	54	33	68	71	42	23	19	29	81	23	39	41	35	17	23	95	6	56	31	31	23	33	50	94	88	33	90	40	158	126	59	46	89	77	87
AC083939.1	0	0	0	0	0	0	0	0	0	0	0	0	0	0	0	0	0	0	0	0	0	0	0	0	0	0	0	0	0	0	0	0	0	0	0	0	0	0	0	0	0	0	0	0	0	0	0	0	0
AC084121.14	0	0	0	0	0	0	0	0	0	0	0	0	0	1	0	0	0	0	1	0	0	0	0	0	0	0	0	0	0	0	0	0	0	0	0	0	0	0	0	0	0	0	0	0	0	0	0	0	0
AC084121.17	0	0	0	0	0	0	0	0	0	0	0	0	1	0	0	0	0	0	0	0	0	0	0	1	1	1	1	0	1	0	0	0	0	0	0	0	0	0	0	0	0	0	0	0	0	0	0	0	0
AC084219.2	21	28	18	43	12	0	56	22	29	0	39	6	75	52	59	49	17	29	57	49	0	21	0	54	89	40	23	5	39	0	20	59	54	45	42	46	26	34	20	8	23	58	97	11	9	25	66	21	63
AC084290.2	0	0	0	0	0	0	0	0	0	0	0	0	0	0	0	0	0	0	0	0	0	0	0	0	1	0	0	0	0	0	0	0	0	0	0	0	0	0	0	0	0	0	0	0	0	0	0	0	1
AC087163.2	0	0	1	6	1	2	9	3	5	2	4	0	7	5	1	5	0	1	5	4	4	3	4	5	8	2	1	4	6	3	1	5	8	3	4	4	2	5	1	1	3	11	8	0	5	5	3	1	7
AC087163.3	0	0	0	0	0	0	0	0	0	0	0	0	0	0	0	0	0	1	0	0	0	0	0	0	1	0	0	0	0	0	0	1	0	1	0	1	1	0	0	0	0	0	0	0	0	0	1	0	0
AC087350.1	1	2	1	2	2	0	2	1	0	1	0	0	2	1	0	2	1	2	3	0	1	2	1	0	1	2	0	2	0	1	4	2	2	1	0	2	3	2	0	1	0	0	1	0	2	0	2	0	1
AC087392.1	0	0	0	0	0	0	0	0	0	0	0	0	0	0	0	0	0	0	0	0	0	0	0	0	0	0	0	0	0	0	0	0	0	0	0	0	0	0	0	0	0	0	0	0	0	0	0	0	0
AC087499.4	0	0	0	0	0	0	0	0	0	0	1	0	0	1	0	0	0	0	0	0	0	0	0	0	0	0	0	0	0	0	0	1	0	0	0	0	0	1	0	0	0	0	1	0	0	0	0	0	0
AC087499.5	0	0	1	0	0	0	1	2	1	1	0	0	1	0	0	0	1	0	0	0	0	1	0	1	0	0	0	0	1	0	0	0	0	0	0	0	0	0	0	0	0	1	0	0	0	0	0	0	0
AC087499.7	0	0	0	0	0	0	0	0	0	0	1	0	0	0	0	2	0	0	0	0	0	0	0	0	1	1	0	0	0	0	0	0	0	0	0	0	0	0	1	0	0	0	0	0	0	0	0	0	1
AC087499.8	0	0	0	0	0	0	0	0	0	0	0	0	0	0	0	0	0	0	0	0	0	0	0	0	0	0	0	0	0	0	0	0	0	0	0	0	0	0	0	0	0	0	0	0	0	0	0	0	0
AC087499.9	0	0	0	0	0	0	0	0	0	0	0	0	0	0	0	0	0	0	0	0	0	0	0	0	0	0	0	0	0	0	0	0	0	0	0	0	0	0	0	0	0	0	0	0	0	0	0	0	0
AC087650.1	1	0	2	3	1	0	0	0	1	1	2	1	1	1	2	1	0	2	0	0	0	0	0	0	4	0	0	0	2	1	0	1	1	2	5	0	2	3	0	0	2	3	2	3	0	0	3	2	4
AC087651.1	0	0	0	0	0	0	0	0	0	0	0	0	0	0	0	0	0	0	0	0	0	0	0	0	0	0	0	0	0	1	0	0	0	0	0	0	0	0	0	0	0	0	0	0	0	0	0	0	0
AC087651.2	0	0	0	0	0	0	0	0	0	0	0	0	0	0	0	0	0	0	0	0	0	0	0	0	0	0	0	0	0	0	0	0	0	0	0	0	0	0	0	0	0	0	0	0	0	0	0	0	0
AC087762.1	0	0	0	0	0	0	0	0	0	0	0	0	0	0	0	0	0	0	0	0	0	0	0	0	0	0	0	0	0	0	0	0	1	0	0	0	0	2	0	0	0	0	0	0	0	0	0	0	0
AC090018.1	0	0	0	0	0	0	0	0	0	0	0	0	0	1	0	0	0	0	0	0	0	0	0	0	0	0	0	0	0	0	0	0	0	0	0	0	0	0	1	0	0	0	0	0	0	0	0	0	0
AC090094.1	614	735	429	1594	247	217	727	1752	1267	691	1930	852	1551	1764	1047	1372	1246	2531	953	747	351	382	211	674	1342	830	903	513	830	380	559	912	1137	684	904	1262	2503	851	298	461	118	1140	1470	1826	1471	1156	1225	1108	1888
AC090154.1	0	0	0	1	0	0	0	0	2	2	1	0	0	0	0	0	0	0	2	1	0	0	0	3	0	1	0	0	0	0	1	0	0	0	1	0	0	0	0	0	1	1	0	1	0	0	0	1	1
AC090283.3	0	0	0	0	0	0	0	0	0	0	0	0	0	0	0	0	0	0	0	0	0	5	0	0	1	0	0	0	0	0	0	0	0	0	0	0	0	0	0	0	0	0	0	0	0	0	0	0	0
AC090286.2	0	1	0	2	0	1	3	0	1	0	2	1	2	2	0	0	2	0	0	1	1	0	1	2	0	2	1	0	0	1	1	2	1	0	0	2	0	1	0	2	0	0	1	2	1	0	1	3	1
AC090453.1	0	0	0	0	1	0	0	0	0	0	0	0	0	0	0	0	0	0	0	0	0	0	0	0	0	0	0	0	0	0	0	0	0	0	0	0	0	0	0	0	0	0	0	0	0	0	0	0	0
AC090498.1	10	20	51	33	75	45	53	27	55	22	72	84	111	65	68	42	52	103	78	81	36	20	62	29	88	33	36	23	27	40	29	119	119	38	85	107	115	58	56	31	36	80	145	49	54	15	35	48	111
AC090505.5	0	0	0	1	0	0	1	2	1	0	3	2	2	5	1	3	1	5	0	2	6	1	1	1	5	3	4	1	3	4	1	1	3	3	4	8	5	2	1	2	0	0	3	3	4	0	3	0	2
AC090602.2	0	3	1	3	2	1	5	2	0	2	4	5	4	2	2	1	8	3	2	1	3	0	1	4	5	3	1	1	1	0	0	4	5	1	2	3	2	1	1	3	2	3	6	0	2	0	3	1	9
AC090625.1	0	0	0	0	0	0	0	1	0	0	0	0	0	0	0	0	0	0	0	0	0	0	0	0	0	0	0	0	0	0	0	0	0	0	0	0	0	0	0	0	0	0	0	0	0	0	0	0	0
AC090774.2	0	0	1	0	0	0	0	0	0	0	0	0	0	0	1	0	0	0	0	0	0	0	0	0	0	0	0	0	0	0	0	0	0	0	0	0	0	2	0	0	0	0	1	0	0	0	0	0	0
AC090804.1	0	3	3	5	1	2	3	0	1	2	6	7	3	5	2	3	1	0	1	3	0	1	8	1	6	4	2	2	1	4	1	6	1	3	2	1	4	1	4	2	3	5	5	3	1	2	7	1	9
AC090945.1	0	9	2	11	12	18	3	5	16	5	1	6	5	1	3	7	2	17	7	3	0	2	0	3	1	0	1	1	2	3	2	3	6	1	2	2	9	13	4	3	1	2	8	3	15	2	4	11	17
AC090954.5	0	0	1	1	0	0	0	0	0	0	0	1	0	1	1	0	0	0	1	3	0	0	0	1	1	0	0	1	0	1	1	1	0	1	3	0	2	1	1	0	0	0	6	0	2	0	1	2	0
AC090955.5	0	0	0	0	0	0	0	0	0	0	0	0	0	0	0	0	0	0	0	0	0	0	0	0	0	0	0	0	0	0	0	0	0	0	0	0	0	0	0	0	0	0	0	0	0	0	0	0	0
AC090958.1	0	0	0	0	0	0	0	0	0	0	0	0	0	0	0	0	0	0	0	0	0	0	0	0	7	0	0	0	0	0	0	0	0	0	0	0	0	0	0	0	0	0	0	0	0	0	0	0	0
AC090958.5	4	4	4	8	4	0	0	4	0	4	4	0	6	0	2	4	0	6	8	10	8	8	6	8	4	4	4	4	4	4	2	4	4	2	8	8	4	8	8	0	4	8	4	2	4	2	4	0	4
AC090960.1	0	0	0	0	0	0	0	0	0	0	0	1	0	0	0	0	0	0	0	0	0	0	0	0	0	0	0	0	0	0	0	0	0	0	0	0	0	0	0	0	0	0	0	0	0	0	0	0	0
AC091069.1	0	0	0	0	0	0	0	0	0	0	0	0	0	0	0	0	0	0	0	0	0	0	0	0	0	0	0	0	0	0	0	0	0	0	0	0	1	0	0	0	0	0	0	0	0	0	0	0	0
AC091180.1	0	0	0	1	0	0	2	2	0	2	1	3	0	0	0	0	2	2	0	0	0	0	0	1	0	0	0	0	2	0	0	0	0	0	1	1	2	2	0	0	0	0	2	0	1	0	0	0	1
AC091304.1	0	0	0	0	0	0	0	0	0	0	0	0	0	0	0	0	0	0	0	0	0	0	0	0	0	0	0	0	0	0	0	0	0	0	0	0	0	0	0	0	0	0	0	0	0	0	0	0	0
AC091492.2	1	0	0	0	1	1	1	0	0	0	0	0	0	0	0	0	0	1	1	0	0	0	0	1	0	1	0	1	0	0	0	0	0	0	0	1	0	0	0	0	0	0	0	0	0	0	0	1	0
AC091493.1	0	0	2	3	1	0	1	0	0	0	2	4	1	2	0	2	0	3	1	0	0	1	1	0	1	2	0	2	2	2	0	1	4	0	0	0	1	0	3	1	1	1	2	0	1	0	0	0	0
AC091633.2	2	0	1	2	4	0	3	2	2	2	2	6	4	5	0	0	0	5	3	3	1	1	2	3	1	0	0	2	1	1	1	2	4	1	0	3	6	4	1	0	0	6	2	4	3	1	3	6	3
AC091654.7	1	2	0	6	0	1	2	4	5	3	6	4	3	0	4	0	2	4	1	1	1	2	1	2	1	4	2	2	7	1	0	5	1	1	1	2	5	4	2	1	1	2	7	8	3	3	5	5	4
AC091813.2	0	0	0	0	0	0	0	0	0	0	0	0	0	0	0	0	0	0	0	0	0	0	0	0	0	0	0	0	0	0	0	0	0	0	0	0	0	0	0	0	0	0	0	0	0	0	0	0	0
AC092013.1	0	0	0	0	0	0	0	0	0	0	0	0	0	0	0	0	0	0	0	0	0	0	0	0	0	0	0	0	0	0	0	0	0	0	0	0	0	0	0	0	0	0	0	0	0	0	0	0	0
AC092066.6	1	0	0	0	0	0	0	0	0	0	0	0	1	0	0	0	0	0	0	0	0	0	1	0	0	1	1	0	0	0	0	1	0	0	1	0	1	0	0	0	0	0	0	0	0	0	1	1	0
AC092106.1	1	0	0	0	0	0	2	0	0	0	1	0	1	0	0	1	3	0	0	0	0	1	0	0	0	1	0	0	2	1	0	1	1	0	0	1	0	2	0	1	0	2	0	0	0	0	0	4	0
AC092106.2	0	0	0	0	0	0	0	0	0	0	0	0	0	0	0	0	0	1	0	0	0	0	0	0	0	0	0	2	0	0	0	1	0	0	0	0	0	0	0	0	0	0	0	0	1	0	1	1	0
AC092155.1	0	1	0	0	2	0	1	2	1	0	0	2	0	0	9	0	0	0	2	2	1	1	2	0	5	1	0	1	0	0	1	0	0	0	2	1	0	1	0	0	4	4	0	0	1	2	0	2	0
AC092159.1	0	0	0	0	0	0	0	0	0	0	0	0	0	0	0	0	0	0	0	0	0	0	0	0	0	0	0	0	0	0	0	0	0	0	0	0	0	0	0	0	0	0	0	0	0	0	0	0	1
AC092162.2	0	0	0	0	0	0	0	0	0	0	0	0	0	0	0	0	0	0	0	0	0	0	0	0	1	0	0	0	0	0	0	0	0	0	0	0	0	0	0	0	0	0	0	0	0	0	0	0	0
AC092170.1	0	0	0	0	0	0	0	0	0	0	0	0	0	0	0	0	0	0	0	0	0	0	0	0	0	0	0	0	0	0	0	0	0	0	0	0	0	0	0	0	0	0	0	0	0	0	0	0	0
AC092384.1	0	0	0	0	0	0	0	0	1	0	1	0	0	0	0	0	0	0	0	0	1	0	0	0	0	0	0	0	1	0	0	0	0	0	0	0	0	1	0	0	0	1	0	0	0	0	0	0	0
AC092421.1	0	0	0	0	0	0	0	0	0	0	0	0	0	0	0	0	0	0	0	2	0	0	0	0	0	0	0	0	0	0	0	0	0	0	0	0	0	0	0	0	0	0	0	0	0	0	1	0	0
AC092566.1	0	0	0	0	0	0	0	1	0	0	0	0	0	0	1	0	0	0	0	0	0	0	0	0	0	0	0	2	0	0	0	0	0	0	0	1	0	0	0	0	0	0	0	0	1	0	1	0	0
AC092568.1	0	0	0	0	0	0	0	0	0	0	0	0	0	0	0	0	0	0	0	0	0	0	0	0	0	0	0	0	1	0	0	0	0	0	0	0	0	0	0	0	0	0	0	0	0	0	0	0	0
AC092569.2	0	1	0	0	1	0	2	0	1	2	0	1	0	0	2	0	1	3	1	1	1	1	0	3	4	2	2	2	0	0	0	1	4	1	0	3	1	1	1	0	1	0	1	1	0	0	1	0	0
AC092570.1	0	0	0	0	0	0	0	0	0	0	0	0	0	0	0	0	0	0	0	0	0	0	0	0	0	0	0	0	1	0	0	0	0	0	0	0	0	0	0	0	0	0	0	0	0	0	0	0	0
AC092570.3	1	1	3	4	1	0	4	0	1	1	0	2	2	1	2	1	1	0	2	1	0	0	0	2	2	0	2	1	0	1	0	2	2	0	0	4	2	2	0	0	1	2	3	2	0	0	0	0	1
AC092570.4	0	0	0	0	0	0	0	0	0	0	0	0	0	0	1	0	0	0	0	0	0	0	0	0	0	0	0	0	0	0	0	0	0	0	0	0	0	0	0	0	0	0	0	0	0	0	0	0	0
AC092573.2	0	9	5	10	5	3	3	2	4	4	2	0	3	4	9	9	3	5	0	1	0	0	0	0	5	1	1	1	1	2	1	2	0	1	0	1	1	14	1	1	7	0	4	1	19	8	5	15	8
AC092578.1	0	0	0	0	0	0	0	0	0	0	0	1	0	0	0	0	0	0	0	0	0	0	0	0	0	0	0	0	0	0	0	0	0	0	0	0	0	0	0	0	0	0	0	0	0	0	0	0	1
AC092580.1	0	0	0	0	0	0	0	0	0	0	3	0	0	0	0	1	0	0	0	0	0	0	2	2	0	0	0	0	0	0	0	1	0	0	3	0	0	0	0	0	0	1	0	0	0	1	0	1	0
AC092580.2	0	0	0	0	0	0	0	1	1	0	0	0	0	0	0	0	0	0	0	0	0	0	0	0	0	0	0	0	0	0	0	0	0	0	2	0	0	0	0	0	0	1	0	0	0	0	0	0	0
AC092601.1	0	0	0	0	0	0	0	0	0	0	0	0	0	0	0	0	0	0	0	0	0	0	0	0	0	0	0	0	0	0	0	0	0	0	0	0	0	0	0	0	0	0	0	0	0	0	0	0	0
AC092610.12	0	0	1	3	0	1	3	0	2	3	3	0	8	1	2	0	4	1	2	0	0	1	0	1	0	3	1	0	0	3	1	2	0	0	2	3	1	1	1	0	1	0	6	1	0	1	1	3	3
AC092628.3	0	0	0	0	0	0	0	0	0	0	0	0	0	0	0	0	0	0	0	0	0	0	0	0	0	0	0	0	0	0	0	0	0	0	0	0	0	0	0	0	0	0	0	0	0	0	0	0	0
AC092638.1	0	0	0	0	0	0	0	1	0	0	0	0	2	0	0	0	0	0	0	0	1	0	0	0	0	0	0	0	0	0	0	0	0	0	0	0	0	0	0	0	0	1	0	0	0	0	0	0	0
AC092638.2	0	0	1	0	0	0	1	0	0	0	0	1	0	0	0	0	0	1	0	0	0	0	0	0	0	0	0	0	0	0	0	0	0	0	0	0	0	0	1	0	0	0	0	1	0	0	0	0	0
AC092641.2	0	0	0	2	0	0	0	1	0	0	0	1	1	1	0	0	1	2	0	2	0	0	0	0	0	1	0	0	1	0	0	1	0	0	0	0	3	0	1	0	0	0	0	1	2	1	0	0	1
AC092642.1	0	0	0	0	0	0	0	0	0	0	0	1	0	0	0	0	0	0	0	0	0	0	0	0	0	0	0	0	0	0	0	0	0	0	0	0	0	0	0	0	0	0	0	0	0	0	0	0	0
AC092646.1	1	0	0	0	0	1	0	0	0	0	0	0	0	0	0	0	0	0	0	0	0	0	0	0	0	0	0	0	0	0	0	0	0	0	0	0	0	0	0	0	0	0	0	0	0	0	0	0	0
AC092646.2	0	0	0	0	0	0	0	0	0	0	0	0	0	0	0	0	0	0	0	0	0	0	0	0	0	1	0	0	0	0	1	0	0	0	1	1	0	0	1	0	0	0	0	0	0	0	0	0	0
AC092651.1	6	12	0	0	2	0	0	0	1	0	0	0	0	0	0	4	0	0	0	6	0	1	10	8	0	4	0	0	0	0	4	0	0	1	6	0	0	1	0	0	25	0	0	0	0	0	0	0	1
AC092664.1	0	0	0	1	0	0	1	0	0	0	0	0	1	0	0	0	0	2	1	0	0	0	0	0	1	0	0	0	1	1	0	1	0	0	0	1	0	0	0	0	0	1	0	2	1	0	1	0	0
AC092718.1	0	0	0	0	0	0	0	0	0	0	0	0	2	0	0	0	0	1	0	3	0	0	0	2	2	1	4	0	0	0	0	0	0	2	2	0	0	0	1	0	0	1	0	0	0	0	0	0	0
AC092798.2	1	1	0	1	1	2	3	1	0	0	1	1	3	2	1	1	1	5	2	0	1	0	0	1	0	3	0	1	1	3	1	7	1	2	4	8	1	1	0	0	1	3	3	1	1	1	2	2	5
AC092835.2	2	5	7	2	4	5	4	2	8	11	8	2	14	2	15	16	0	18	9	7	0	9	5	4	13	4	11	4	4	3	3	15	13	5	9	7	8	5	4	2	9	11	5	4	5	16	1	3	17
AC092881.1	2	4	1	4	1	1	5	2	5	5	7	3	7	6	6	5	2	14	5	3	2	1	1	3	11	4	1	7	3	2	3	14	7	5	11	3	7	0	3	0	2	5	5	1	5	8	5	6	5
AC092933.3	0	2	0	2	0	0	4	1	3	0	1	2	6	0	2	0	2	2	1	0	1	1	1	2	1	1	2	2	2	1	1	3	6	2	4	1	0	4	0	0	1	2	4	1	2	0	1	2	2
AC092933.4	0	3	0	0	2	1	3	3	2	1	1	0	1	1	3	0	0	0	1	0	1	0	0	0	0	0	3	2	3	4	2	1	5	1	3	0	3	0	2	0	0	1	1	0	0	1	2	4	4
AC093063.2	0	0	0	5	0	0	2	2	0	0	0	0	0	0	2	0	1	0	1	0	0	0	0	0	0	0	0	0	0	1	0	0	0	0	0	0	0	0	0	1	2	0	0	0	0	0	1	0	0
AC093084.1	0	0	0	0	0	0	0	0	0	0	0	0	0	0	0	0	0	0	0	0	0	0	0	0	0	0	0	0	0	0	0	0	0	0	0	0	0	0	0	0	0	0	0	0	0	0	0	0	0
AC093106.4	0	0	0	0	1	0	0	0	0	1	1	1	1	0	3	0	1	0	0	1	0	0	0	0	1	0	1	0	0	0	0	1	0	0	0	1	0	0	0	1	1	1	1	1	0	0	0	0	2
AC093106.6	1	0	0	0	0	0	1	0	0	0	0	1	0	0	1	0	0	2	1	0	0	0	0	0	0	0	0	0	0	0	0	0	1	1	1	0	0	1	0	1	1	0	0	0	0	0	0	0	1
AC093107.7	1	3	0	1	1	1	6	2	1	1	2	1	1	2	1	2	1	4	0	2	1	1	1	2	0	1	1	1	1	0	0	5	1	1	0	5	5	4	3	1	2	4	2	1	1	1	0	3	3
AC093142.2	0	0	1	1	0	0	1	0	1	0	0	1	1	0	1	0	0	1	1	0	0	0	0	0	3	2	0	0	1	1	0	1	0	0	1	0	2	0	1	0	0	0	0	0	0	1	1	1	2
AC093162.3	0	0	0	0	0	0	0	0	0	0	0	0	1	1	0	0	1	0	0	0	0	0	1	1	0	1	0	0	1	0	0	1	0	0	0	0	0	1	0	0	0	0	0	0	0	0	0	0	0
AC093162.5	16	72	45	71	57	117	8	30	124	59	87	123	39	64	48	58	40	88	89	30	19	12	36	73	35	49	39	45	80	36	15	91	74	34	47	67	115	33	41	41	22	95	25	24	139	20	72	109	37
AC093166.1	0	1	1	0	0	0	1	0	0	0	0	1	0	0	0	1	0	0	1	0	0	0	0	0	0	0	0	0	0	0	0	1	0	0	0	0	0	1	0	0	1	0	0	0	0	0	0	0	0
AC093166.2	0	0	0	0	0	0	0	0	0	0	0	0	0	1	0	0	0	0	0	0	0	0	0	0	0	0	0	0	0	0	0	0	0	0	0	0	0	0	0	0	0	0	0	0	0	0	0	0	0
AC093166.3	0	0	0	0	0	0	0	0	0	0	0	0	0	0	0	0	0	0	1	0	0	0	0	0	0	0	0	0	0	0	0	0	0	0	0	0	0	0	0	0	0	0	0	0	0	0	0	0	0
AC093166.4	0	0	0	0	0	0	0	0	0	0	0	0	0	1	0	0	0	0	0	1	0	0	0	0	0	0	0	0	0	0	0	1	0	0	0	0	0	0	0	0	1	0	0	0	0	0	0	0	0
AC093616.4	17	2	122	49	51	20	100	62	38	47	106	52	15	67	43	115	20	99	8	2	22	9	19	15	36	16	8	45	30	32	2	28	18	10	29	18	189	10	38	9	77	24	98	83	61	44	124	35	58
AC093642.5	80	46	46	54	53	11	85	42	80	31	74	60	134	74	75	66	55	64	99	55	30	27	41	44	146	51	76	39	48	43	52	82	115	67	44	155	148	41	32	37	23	135	146	40	63	44	55	43	181
AC093698.1	0	1	0	1	1	0	2	3	1	1	1	2	3	0	1	1	1	3	2	1	0	0	0	0	2	0	0	1	0	0	1	1	2	1	4	1	2	1	1	0	1	5	3	1	0	0	3	1	2
AC093698.4	0	0	0	0	0	0	0	0	0	0	0	0	0	0	0	0	1	0	0	0	0	0	0	0	0	0	0	0	0	0	0	0	0	0	0	0	0	0	0	0	0	0	0	0	0	0	0	0	0
AC093716.1	2	0	0	0	0	0	0	0	0	0	0	0	0	0	0	0	0	0	0	0	0	0	0	0	0	0	0	0	0	0	0	1	1	0	0	0	0	0	0	0	0	0	0	0	0	0	0	0	0
AC093724.2	8	36	24	38	44	12	16	20	14	24	82	62	14	64	34	36	20	42	16	12	2	4	10	12	16	4	6	6	6	10	4	12	8	2	6	8	52	42	14	6	26	12	40	24	14	36	28	40	32
AC093787.1	0	0	0	0	0	0	0	0	0	0	0	0	0	0	0	0	0	0	0	0	0	1	0	0	0	0	0	0	0	0	0	0	0	0	0	0	0	0	0	0	0	0	0	0	0	0	0	0	0
AC093826.1	0	1	2	0	0	2	0	0	1	1	1	1	0	0	0	0	0	0	1	0	0	0	0	1	0	1	0	0	0	0	0	0	1	0	0	0	1	0	1	0	0	0	1	1	0	0	0	0	0
AC093838.4	103	518	365	431	578	206	487	283	420	323	452	398	257	336	276	231	587	427	350	317	127	245	410	170	289	275	178	167	208	257	111	215	202	171	335	227	444	430	301	170	402	238	638	275	527	257	347	248	396
AC093850.1	0	0	0	0	0	0	0	0	0	0	1	0	0	0	0	0	0	0	0	0	0	0	0	0	0	0	0	0	0	1	0	0	0	0	0	0	0	0	1	0	0	1	0	0	0	0	0	0	1
AC093899.3	0	0	0	0	1	0	0	0	0	0	0	1	0	0	1	0	0	0	0	0	0	0	0	0	3	1	0	0	1	0	0	0	0	0	0	0	0	0	0	0	0	0	0	0	1	0	0	0	0
AC094019.4	0	1	0	0	1	1	2	0	1	0	0	4	4	0	0	0	0	1	0	7	1	0	0	2	4	1	4	4	2	2	6	14	2	3	4	2	0	0	1	0	0	2	4	2	1	1	2	4	7
AC096553.5	0	0	0	0	0	0	0	0	0	0	0	0	0	0	0	0	0	0	0	0	0	0	0	0	0	0	0	0	0	0	0	0	0	0	0	0	0	0	0	0	0	0	0	0	0	0	0	0	0
AC096579.13	0	2	1	0	1	2	1	10	0	0	3	0	4	0	0	5	0	0	3	17	4	1	3	4	6	12	11	11	4	3	4	17	15	11	12	10	1	4	0	7	0	8	1	2	0	1	3	3	2
AC096582.8	0	0	0	0	0	0	0	0	0	0	0	0	0	0	0	0	0	0	0	1	0	0	0	0	0	0	0	0	0	0	0	0	0	0	0	0	0	0	0	0	0	0	0	0	0	0	0	0	0
AC096582.9	0	1	0	0	0	0	2	1	0	2	1	0	1	1	2	1	0	0	3	0	1	0	1	0	2	0	1	0	2	0	0	3	1	2	0	1	3	1	2	1	0	1	1	1	0	0	5	0	2
AC096649.1	0	0	0	0	0	0	0	0	0	0	0	0	0	0	0	0	0	0	0	0	0	0	0	0	0	0	0	0	0	0	0	0	0	0	0	0	0	0	0	0	0	0	0	0	0	0	0	0	0
AC096664.1	0	1	0	2	1	0	0	2	1	0	2	1	2	2	2	0	0	5	1	0	1	0	1	0	1	2	0	0	1	1	0	4	0	0	0	0	1	2	0	1	2	1	2	2	1	1	0	1	3
AC096664.2	0	0	0	0	0	1	1	0	0	0	0	0	0	0	0	0	0	0	0	0	0	0	1	0	0	0	0	0	0	0	0	0	0	0	0	0	0	0	0	0	0	0	0	0	0	0	0	2	0
AC096775.2	0	0	0	0	0	1	1	0	1	0	1	0	1	1	3	0	0	2	1	1	0	0	0	0	1	0	0	0	0	0	0	1	1	0	1	0	0	0	1	0	0	0	1	2	1	1	1	0	1
AC096921.2	0	0	0	0	0	0	0	1	0	0	0	1	2	0	0	1	0	2	0	0	0	0	1	2	2	0	1	0	0	1	0	0	0	0	0	0	2	0	0	0	0	0	0	0	0	0	0	0	1
AC096949.1	197	0	0	10	0	0	0	109	197	0	0	23	596	35	161	92	9	7	63	67	0	0	0	90	347	247	151	126	161	0	114	261	288	121	257	350	176	12	0	0	0	181	217	71	69	45	104	153	298
AC097359.2	0	0	0	0	0	0	0	0	0	1	0	0	0	0	1	0	0	1	0	1	0	0	0	1	2	0	0	1	2	0	0	2	0	0	0	0	0	0	0	0	0	1	2	0	0	0	0	0	0
AC097374.2	77	49	140	105	322	5	286	79	221	99	407	92	259	117	33	332	31	341	178	165	104	224	260	37	369	69	128	176	355	52	121	305	194	219	83	528	104	84	214	116	244	22	221	85	289	114	330	83	74
AC097463.1	0	0	0	0	0	0	0	0	0	0	0	0	0	0	0	0	0	0	0	0	0	0	0	0	0	0	0	0	0	0	0	0	0	0	0	0	0	0	0	0	0	0	1	1	0	0	0	0	0
AC097463.2	0	0	0	0	0	0	0	0	0	0	0	0	0	0	0	0	0	0	0	0	0	0	0	0	0	0	0	0	0	0	0	0	0	0	0	0	0	0	0	0	0	0	0	0	0	0	0	0	0
AC097499.2	0	0	0	0	0	0	0	0	0	0	0	0	0	0	0	0	0	0	0	0	0	0	0	0	0	0	0	0	0	0	0	0	0	0	0	0	0	0	0	0	0	0	0	0	0	0	0	0	0
AC097523.1	0	2	2	2	4	0	3	0	2	3	2	2	5	4	1	5	1	4	4	1	1	1	0	0	4	0	3	0	0	1	4	1	2	3	4	2	6	3	4	1	1	5	3	1	0	2	1	4	9
AC097523.3	0	0	0	0	0	0	0	0	0	0	0	0	0	1	0	0	0	0	1	0	0	0	0	0	0	0	0	0	0	0	0	0	0	0	0	1	0	1	0	0	0	1	0	0	0	0	0	1	0
AC097533.1	0	0	0	0	0	0	0	0	0	0	0	0	0	0	0	0	0	0	0	0	0	0	0	1	1	0	0	0	0	0	0	0	0	0	0	0	0	0	0	0	0	0	0	0	0	0	0	0	0
AC097711.1	0	0	0	0	1	0	0	1	1	0	1	1	0	2	0	0	1	0	0	0	0	0	0	0	0	1	0	0	0	0	0	0	0	0	0	0	1	0	0	0	0	0	0	2	1	0	0	0	1
AC097713.5	0	2	1	0	0	0	0	0	1	1	0	0	0	1	0	0	1	0	1	0	0	1	0	0	0	0	0	0	0	0	0	2	0	0	2	1	3	0	1	0	0	0	0	1	0	1	0	0	4
AC097721.1	0	0	0	0	0	0	2	0	0	0	0	0	0	0	0	0	0	0	1	0	0	0	1	0	0	1	1	0	0	0	0	0	0	0	0	0	0	0	0	0	0	0	0	0	3	0	0	1	0
AC098592.6	0	0	0	0	0	0	0	0	0	0	0	0	0	0	0	0	0	0	0	0	0	0	0	0	0	0	0	0	0	0	0	0	0	0	0	0	0	0	0	0	0	0	0	0	0	0	0	0	0
AC098592.7	0	0	0	0	0	0	0	0	0	0	0	0	0	0	0	0	0	0	0	0	0	0	0	0	0	0	0	0	0	0	0	0	0	0	0	0	0	0	0	0	0	0	0	0	0	0	0	0	0
AC098614.1	2	0	0	1	0	0	0	1	1	1	1	1	0	2	1	0	1	1	0	1	0	0	2	4	2	0	0	1	2	1	0	2	0	0	0	2	0	1	1	0	1	2	1	0	0	0	2	0	4
AC098614.2	22	11	34	30	16	9	27	32	13	6	84	32	66	54	88	51	34	40	51	48	25	35	26	45	73	48	52	44	46	32	19	56	48	28	59	34	64	49	52	27	15	72	55	27	31	24	62	15	34
AC098614.3	0	0	0	0	0	0	0	0	0	0	0	0	0	0	0	0	0	0	0	0	0	0	0	0	0	0	0	0	0	0	0	0	0	0	0	0	0	0	0	0	0	0	0	0	0	0	0	0	0
AC098784.1	0	0	0	0	0	0	0	0	0	0	0	0	0	0	0	0	0	0	0	0	0	0	0	0	0	0	0	0	0	0	0	0	0	0	0	0	0	0	0	0	0	0	0	0	0	0	0	0	0
AC098817.5	0	0	0	0	0	0	0	0	0	0	0	0	0	0	0	0	0	0	0	0	0	0	0	0	0	0	0	0	0	0	0	0	0	0	0	0	0	0	0	0	0	0	0	0	1	0	0	0	0
AC098824.6	0	0	2	1	0	0	1	0	2	0	2	0	0	2	1	0	1	0	0	0	0	0	0	0	2	2	2	0	0	1	0	1	0	0	1	2	3	2	1	0	0	0	2	0	1	0	1	1	2
AC098826.4	0	0	0	0	0	0	0	0	0	0	0	0	0	0	0	0	0	0	0	0	0	0	0	0	0	0	0	0	0	0	0	0	0	0	0	0	0	0	0	0	0	0	0	0	0	0	0	0	0
AC098826.5	0	44	8	1	5	1	1	3	3	4	7	16	2	6	3	6	1	82	0	1	3	0	2	1	5	6	2	0	2	9	0	3	7	0	1	2	6	31	6	2	7	2	1	1	15	3	16	32	1
AC098828.3	0	2	4	1	3	1	4	0	0	7	1	0	21	0	6	6	0	2	10	9	4	2	9	4	19	12	3	5	13	0	8	15	4	16	6	17	3	6	4	0	2	4	8	3	0	1	2	0	3
AC098831.4	0	0	0	2	1	2	0	0	0	0	0	1	1	1	0	0	2	0	5	0	0	1	1	4	0	0	0	1	0	0	0	1	1	0	3	0	2	0	0	0	0	6	0	1	0	2	0	3	0
AC099535.4	0	1	0	2	1	0	2	3	0	0	2	3	0	1	1	2	0	0	0	2	0	0	1	0	0	0	0	0	0	0	0	0	1	1	0	1	1	0	1	0	0	1	0	1	0	1	1	1	1
AC099799.1	0	0	0	0	0	0	0	0	0	0	0	0	0	0	0	0	0	0	0	0	0	0	0	0	0	0	0	0	0	0	0	0	0	0	0	0	0	0	0	0	0	0	0	0	0	0	0	0	0
AC100821.1	0	0	0	0	0	0	0	0	0	0	0	0	0	0	0	0	0	0	0	0	0	0	0	0	0	0	0	0	0	0	0	0	0	0	0	0	0	0	0	0	0	0	0	0	0	0	0	0	0
AC103563.2	0	0	1	1	0	0	0	1	0	0	1	0	2	1	1	6	1	1	0	14	7	0	2	1	9	5	0	35	20	0	0	16	3	0	7	0	1	0	0	3	0	1	1	2	0	0	10	0	1
AC103563.3	0	0	0	0	0	0	0	0	0	0	0	0	0	0	0	0	0	0	0	0	0	0	0	0	0	0	0	0	0	0	0	0	0	0	0	0	0	0	0	0	0	0	0	0	0	0	0	0	0
AC103563.4	0	0	0	0	0	1	0	6	0	0	1	0	2	0	1	18	0	2	0	0	0	0	1	2	2	0	1	1	1	1	0	0	0	2	2	0	2	1	1	1	1	2	1	2	0	8	1	1	0
AC103563.5	0	0	1	1	0	0	0	0	0	0	2	1	8	1	1	3	0	0	6	10	2	2	0	9	6	14	2	7	11	2	1	9	8	6	5	10	2	0	0	0	0	25	2	1	0	1	8	0	2
AC103563.6	0	0	0	0	0	0	0	0	0	0	0	0	0	0	0	0	0	0	0	0	0	0	0	0	0	0	0	0	0	0	0	0	0	0	0	0	0	0	0	0	0	0	0	0	0	0	0	0	0
AC103563.7	0	0	0	0	0	0	0	0	0	0	0	0	0	0	0	0	0	0	0	0	0	0	0	0	1	0	0	0	0	0	0	0	0	0	0	0	0	0	0	0	0	0	0	0	0	0	0	0	0
AC103564.6	0	2	1	0	0	0	0	0	0	1	0	0	0	0	0	1	0	1	2	0	1	0	0	1	1	0	1	1	0	1	0	0	1	0	0	0	0	1	0	0	1	1	0	0	0	0	0	0	1
AC104057.1	2	0	1	1	0	0	2	4	3	1	2	7	0	0	1	0	3	58	1	0	1	2	2	0	0	5	1	3	1	1	2	1	3	1	2	1	4	0	0	1	0	3	3	0	3	0	0	1	0
AC104058.1	0	0	0	0	0	1	1	1	0	0	0	0	1	0	0	0	0	2	0	0	0	0	0	1	0	0	0	1	1	0	0	2	0	0	0	0	0	0	0	0	0	1	1	0	0	0	0	0	2
AC104073.1	0	0	3	0	0	0	0	0	0	0	12	0	0	0	3	3	0	11	3	3	0	2	0	1	1	0	0	0	0	0	0	0	0	0	0	0	2	0	0	0	0	0	1	1	2	3	3	0	0
AC104076.2	0	1	0	0	0	0	0	1	0	2	1	1	2	4	0	0	1	1	1	0	0	0	0	2	0	2	3	0	0	0	0	0	1	0	0	0	0	0	0	1	0	2	2	0	1	2	1	4	4
AC104131.1	0	0	0	0	0	0	0	0	0	0	0	0	0	0	0	0	0	0	0	0	0	0	0	1	0	0	0	0	0	0	0	0	0	0	0	0	0	0	0	0	0	0	0	0	0	0	0	0	0
AC104297.1	0	1	2	0	1	1	3	0	2	2	1	1	0	3	0	0	2	1	2	0	1	0	0	1	2	0	2	0	1	2	0	3	0	0	1	1	0	0	1	2	0	1	5	1	0	0	1	3	0
AC104304.4	0	7	3	4	19	2	0	1	2	4	2	0	4	3	9	1	2	2	3	1	0	0	2	1	3	1	1	0	2	3	1	1	0	2	0	0	1	3	1	0	2	0	3	0	0	0	1	1	6
AC104306.1	2	0	0	2	0	1	1	1	3	0	1	4	2	2	0	0	0	3	1	1	1	1	0	1	0	4	0	0	1	1	1	3	2	0	1	2	1	0	1	1	1	1	3	1	2	0	1	1	4
AC104306.4	0	0	0	0	0	0	0	0	0	0	0	0	0	0	0	0	0	0	0	0	0	0	0	0	0	0	0	0	0	0	0	0	0	0	0	0	0	0	0	0	0	0	0	0	0	0	0	0	0
AC104308.2	0	0	0	1	2	0	1	0	2	5	3	2	3	2	1	0	1	0	3	0	0	1	1	0	0	1	0	0	1	0	1	1	1	3	0	2	0	2	1	0	0	1	2	0	2	1	0	1	5
AC104389.1	0	0	0	0	0	0	0	0	0	0	0	0	0	0	0	0	0	0	0	0	0	0	0	0	0	0	0	0	0	0	0	0	0	0	0	0	0	1	0	0	0	0	0	0	0	0	0	0	0
AC104389.2	0	0	0	0	0	0	0	0	0	0	0	0	0	0	0	0	0	0	0	0	0	0	0	0	0	0	0	0	0	0	0	0	0	0	0	0	0	0	0	0	0	0	0	0	0	0	0	0	0
AC104389.31	0	0	0	0	0	0	0	0	0	0	0	0	0	0	0	0	0	0	0	0	0	0	0	0	0	0	0	0	0	0	0	0	0	0	0	0	0	0	0	0	0	0	0	0	0	0	0	0	0
AC104389.32	1	0	0	0	0	0	0	0	0	0	0	0	0	0	1	0	0	0	0	0	0	0	0	0	0	0	0	0	0	0	0	0	0	0	0	0	0	0	0	0	0	0	1	0	0	0	0	0	0
AC104451.2	0	1	0	1	0	0	3	5	0	1	0	0	5	0	1	0	0	0	0	1	2	1	0	0	2	1	0	0	0	1	0	0	0	0	0	5	4	0	0	0	0	0	5	0	1	0	0	0	0
AC104532.2	16	0	14	29	22	6	29	10	7	3	31	55	36	37	3	22	16	95	20	4	17	12	6	14	24	9	14	11	27	5	7	25	43	11	19	28	30	11	8	8	15	54	13	19	3	23	45	29	74
AC104534.3	10	6	0	0	0	4	8	0	0	0	12	0	6	8	0	4	0	10	8	8	4	0	10	4	4	0	2	0	0	4	0	2	0	14	0	0	0	2	2	0	0	4	0	12	0	0	0	4	2
AC104581.1	0	0	0	0	0	0	0	0	0	0	0	0	0	0	0	0	0	0	0	0	0	0	0	0	0	0	0	0	0	0	0	0	0	0	0	0	0	0	0	0	0	0	0	0	0	0	0	0	0
AC104634.3	0	0	2	2	0	0	0	2	0	0	0	1	3	2	5	1	1	0	1	1	0	0	0	0	1	2	1	1	0	0	0	1	2	0	1	0	1	2	2	0	0	1	0	2	0	2	1	0	1
AC104650.1	0	1	1	1	0	0	3	1	0	2	0	0	0	0	0	1	0	2	0	1	0	1	0	0	0	1	0	0	0	0	0	0	1	0	0	0	1	1	0	0	0	0	0	1	0	0	0	0	0
AC104651.2	0	0	0	0	0	0	1	1	0	0	1	1	0	0	0	0	0	0	1	1	0	1	0	0	1	0	0	0	0	1	0	1	0	0	0	2	0	0	1	1	0	2	1	1	2	1	0	1	0
AC104651.3	0	0	0	0	1	0	0	0	0	0	0	0	0	0	0	0	0	0	0	0	0	0	0	0	1	0	0	0	0	0	0	0	0	0	0	0	0	0	0	0	0	0	0	0	0	0	0	0	0
AC104698.2	0	1	0	0	1	0	0	0	0	2	0	0	0	0	0	0	0	0	0	0	0	0	0	0	0	0	0	0	1	0	0	0	0	0	0	0	0	0	0	0	0	0	0	0	0	0	1	1	0
AC104772.1	0	0	0	0	0	0	0	0	0	1	0	0	0	0	1	0	0	0	0	0	0	0	0	0	0	0	0	0	0	0	0	0	0	0	0	0	1	0	0	0	0	0	0	0	0	0	0	0	1
AC104843.3	0	0	1	1	2	0	0	0	0	0	1	0	1	2	1	1	4	3	0	0	0	1	0	1	2	1	0	1	0	0	0	1	2	1	0	1	0	2	2	0	0	1	0	0	0	0	1	0	3
AC104843.4	0	0	1	1	0	0	0	0	0	0	0	0	0	0	0	0	0	0	0	0	0	0	0	0	0	0	0	0	0	0	0	0	0	0	0	0	0	0	0	0	0	0	0	0	0	0	0	0	0
AC104978.1	0	1	0	1	0	0	2	0	0	0	0	0	0	0	0	0	0	0	0	1	0	0	0	0	0	1	0	0	0	0	1	1	0	0	0	0	0	0	1	0	2	0	1	0	1	0	0	2	2
AC104981.1	4	0	1	2	0	0	2	0	2	4	2	3	8	0	0	9	0	6	2	1	1	0	1	3	3	3	1	2	0	4	0	5	1	4	2	6	4	0	1	1	2	4	2	1	4	4	4	4	4
AC105009.1	0	0	0	0	0	0	0	0	0	0	0	0	0	0	0	0	0	0	0	0	0	0	0	0	0	0	0	0	0	0	0	0	0	0	0	0	0	0	0	0	0	0	0	0	0	0	0	0	0
AC105052.1	1	2	4	3	2	0	10	0	6	1	1	4	4	0	1	0	0	2	3	4	2	2	5	2	0	0	0	8	0	4	0	3	4	4	3	3	3	0	0	2	0	4	0	5	5	0	3	6	3
AC105339.1	0	0	0	0	0	1	1	0	0	1	2	3	2	0	0	1	0	4	2	0	1	1	2	2	2	2	0	0	1	1	1	1	3	1	0	1	2	0	2	3	1	4	0	1	3	1	0	1	1
AC105342.1	0	0	0	0	0	0	0	0	0	0	0	0	0	0	0	1	0	0	1	0	0	1	0	1	0	0	0	1	0	0	0	2	0	0	0	0	0	1	1	0	0	0	0	1	1	0	0	0	0
AC105399.2	0	4	2	1	1	1	1	1	2	0	2	0	5	1	1	1	2	1	1	1	0	1	0	0	1	0	0	0	1	1	0	0	0	0	0	0	2	2	2	0	3	0	0	2	0	0	1	0	0
AC105402.2	0	0	1	0	0	1	0	1	2	0	0	2	1	1	2	2	0	0	2	0	0	0	1	4	1	0	2	0	2	2	0	0	6	1	1	5	2	0	0	0	1	8	0	0	9	2	1	2	1
AC105402.3	1	0	0	0	1	0	3	1	8	0	0	0	1	0	0	1	0	0	6	1	0	1	1	9	8	0	3	0	4	5	1	0	17	0	0	15	0	0	1	2	0	19	1	2	20	1	0	0	2
AC105443.2	0	0	0	0	0	0	0	0	0	0	0	0	0	0	0	0	0	0	0	0	0	0	0	0	0	0	0	0	0	0	0	0	0	0	0	0	0	0	0	0	0	0	0	0	0	0	0	0	0
AC106883.1	0	0	0	0	0	0	0	0	0	0	0	0	0	0	0	0	0	0	0	0	0	0	0	0	0	0	0	0	0	0	0	0	0	0	0	0	0	0	0	0	0	0	0	0	0	0	0	0	0
AC106901.1	0	0	0	0	0	0	0	0	0	0	0	0	0	0	0	0	0	0	0	0	0	0	0	0	0	0	0	0	0	0	0	0	0	0	0	0	0	0	0	0	0	0	0	0	0	0	0	0	0
AC107081.1	8	4	0	1	2	0	5	1	0	0	5	2	0	1	2	1	1	3	0	0	2	0	0	0	0	1	0	1	0	0	0	0	1	0	0	1	0	0	0	0	0	0	2	1	0	0	0	0	2
AC107083.1	0	0	0	0	0	0	0	0	0	0	0	0	0	0	0	0	0	0	0	0	0	0	0	0	0	0	0	0	0	0	0	0	0	0	0	0	0	0	0	0	0	0	0	0	0	0	1	0	0
AC107399.1	0	0	0	0	0	0	0	0	0	0	0	0	0	0	0	0	0	0	0	0	0	0	0	0	0	0	0	0	0	0	0	0	0	0	0	0	0	0	0	0	0	0	0	0	0	0	0	0	1
AC107982.4	0	0	0	0	0	0	0	0	0	0	0	0	0	0	0	0	0	0	0	0	0	0	0	0	0	0	0	0	0	0	0	0	0	0	0	0	0	0	0	0	0	0	0	0	0	0	0	0	0
AC107983.4	0	11	2	0	0	1	0	1	8	1	1	29	1	3	7	1	15	10	3	0	0	4	0	1	0	15	0	4	0	0	0	0	17	1	2	2	23	17	0	0	4	21	33	0	1	2	0	0	1
AC108032.1	0	1	0	0	0	0	0	0	0	0	0	0	0	0	0	0	0	0	0	0	0	0	0	0	0	0	0	0	0	0	0	0	0	0	0	0	0	0	0	0	0	0	0	0	0	0	0	0	0
AC108039.1	0	1	1	1	0	1	2	3	4	1	3	9	1	0	1	0	1	0	0	2	0	3	0	4	2	2	1	4	3	1	0	3	1	2	0	0	0	0	2	2	0	4	0	12	1	1	2	3	1
AC108039.3	0	0	0	1	0	0	0	0	0	0	0	2	0	0	0	0	1	0	0	0	0	1	0	0	1	1	0	1	0	1	0	0	0	0	0	0	0	0	0	0	0	0	1	1	0	0	0	0	0
AC108059.1	0	0	0	0	0	0	0	0	0	0	0	0	0	0	0	0	0	0	0	0	0	0	0	0	0	0	0	0	0	0	0	0	0	0	0	0	0	0	0	0	0	0	0	0	0	0	0	0	0
AC108059.2	0	0	0	0	0	0	0	0	0	0	0	0	0	0	0	0	0	0	0	0	0	0	0	0	0	1	0	0	0	0	0	0	0	0	0	0	0	1	0	0	0	0	1	0	0	0	1	0	0
AC108059.4	0	0	0	0	0	0	1	0	0	0	0	0	0	2	1	0	1	0	0	0	0	0	0	0	0	0	0	0	0	0	0	0	0	0	0	0	0	0	0	0	0	0	0	0	0	0	0	0	0
AC108448.2	0	0	2	1	1	0	0	2	2	0	0	0	1	2	1	2	0	2	2	2	1	4	2	0	1	0	1	1	1	2	0	0	0	1	0	0	4	0	1	0	0	0	1	0	0	0	1	2	5
AC108463.2	1	9	13	5	0	3	7	6	2	5	9	8	2	16	2	18	5	9	1	1	0	3	1	1	0	0	3	0	0	3	1	4	0	2	1	2	16	10	8	2	7	2	7	8	7	14	6	13	7
AC108479.2	0	0	3	0	1	0	0	1	1	0	3	1	2	1	0	2	1	1	1	1	1	0	2	0	0	0	0	1	0	0	0	1	0	2	0	0	1	0	1	0	1	0	2	0	0	0	0	0	1
AC108868.3	0	0	0	0	0	0	1	0	2	0	0	1	0	0	0	0	1	0	0	0	0	0	0	0	0	0	1	1	0	0	0	0	0	0	1	1	1	0	0	0	0	0	0	0	0	0	2	1	0
AC108925.1	2	0	0	0	3	4	0	0	2	0	0	0	0	2	0	0	0	0	3	2	0	2	0	4	2	0	2	0	5	0	2	0	0	0	0	3	3	0	0	0	0	3	7	0	0	0	0	0	0
AC108938.3	0	0	0	0	0	0	1	0	4	0	2	0	0	0	0	0	0	0	0	0	0	0	0	0	0	0	0	0	0	0	1	0	0	0	0	0	1	0	0	0	0	0	1	0	0	0	1	0	0
AC108938.5	28	6	18	0	4	8	27	6	10	4	12	18	21	28	47	20	3	20	30	14	7	3	4	6	17	10	8	11	6	4	2	26	11	3	10	14	18	11	26	6	10	9	11	14	7	27	12	8	9
AC109344.1	0	0	0	0	1	0	0	0	0	0	0	0	0	0	0	0	0	0	0	1	0	0	0	0	0	0	0	0	0	0	0	0	0	1	0	0	0	0	0	0	0	0	0	0	0	0	0	0	0
AC109486.1	31	34	19	23	45	12	71	15	33	14	50	27	53	40	62	39	24	34	42	34	20	29	34	15	52	20	15	23	39	9	26	45	42	24	44	32	36	24	31	13	21	38	143	5	14	15	27	6	55
AC109631.1	1	4	2	6	4	6	18	0	12	4	2	6	8	2	6	6	1	9	1	4	4	2	2	6	8	3	4	3	5	4	1	12	5	3	2	7	3	8	5	0	0	8	15	5	18	11	2	12	7
AC109638.1	0	0	0	0	0	0	0	0	0	0	0	0	0	0	0	0	0	0	0	0	0	0	0	0	0	0	0	0	0	0	0	0	0	0	1	0	0	0	1	0	0	0	0	0	0	0	0	0	0
AC109815.2	0	0	0	1	0	1	0	1	1	0	0	0	0	0	2	0	0	0	0	0	0	0	0	0	0	1	0	0	0	0	0	0	0	0	0	0	0	1	0	0	0	0	1	0	1	0	1	0	1
AC109829.1	0	1	0	1	0	1	3	0	0	4	0	0	1	3	3	0	1	0	2	0	0	4	1	0	0	0	1	0	0	1	1	1	0	1	0	0	0	1	0	0	1	0	0	0	4	1	0	0	1
AC109829.2	0	0	0	0	0	0	0	0	0	0	0	0	0	0	0	0	0	0	0	0	0	0	0	0	0	0	0	0	0	0	0	0	0	0	0	0	0	0	0	0	0	0	0	0	0	0	0	0	0
AC110299.5	0	3	1	4	4	2	0	3	1	2	2	1	0	3	2	0	1	2	1	1	1	0	0	1	1	1	0	0	3	1	1	3	0	0	1	2	2	3	1	0	0	1	3	1	1	2	2	2	1
AC110602.1	1	0	1	0	1	1	0	0	0	0	0	0	2	2	3	3	0	4	2	0	0	1	1	1	0	1	0	0	4	1	0	6	5	1	2	5	3	0	0	0	0	2	1	1	0	1	0	1	2
AC110615.1	0	0	0	0	0	6	0	0	0	0	0	0	0	0	0	0	0	0	0	0	0	0	17	0	0	0	0	0	0	0	0	0	0	0	0	0	0	0	36	0	33	0	0	0	0	0	0	0	0
AC110620.1	0	0	0	0	0	0	0	0	0	0	0	0	0	0	0	0	0	0	0	0	0	0	0	0	0	0	0	0	0	0	0	0	0	0	0	0	0	0	0	0	0	0	0	0	0	0	0	0	0
AC110754.3	0	0	0	0	0	0	0	0	0	0	0	0	0	0	0	0	0	0	0	0	0	0	0	0	0	0	0	0	0	0	0	0	0	0	0	0	0	0	0	0	0	0	0	0	0	0	0	1	0
AC110926.4	3	3	0	4	3	3	3	4	13	9	2	5	2	2	5	1	3	7	4	2	1	2	12	0	6	5	1	7	3	5	1	6	2	5	2	2	1	3	4	4	1	4	10	1	3	1	1	1	1
AC111155.1	0	1	0	0	1	0	3	0	1	0	2	0	1	1	0	0	0	1	1	0	0	0	0	0	0	1	0	0	1	1	0	0	0	0	0	0	1	0	2	0	0	1	2	1	0	0	1	0	1
AC111200.2	1	5	3	2	3	1	0	3	0	1	2	2	0	4	1	2	0	4	3	3	0	0	3	2	3	2	0	3	1	2	0	4	2	1	2	1	1	3	3	0	5	4	1	2	5	0	0	2	4
AC111200.7	0	1	0	1	0	0	1	0	0	2	0	0	0	0	0	2	0	0	1	0	1	1	0	0	0	0	0	0	2	0	0	0	2	2	0	0	0	2	1	0	0	1	1	0	0	0	1	0	0
AC112198.1	1	0	0	2	0	0	0	1	0	0	3	1	0	2	0	2	0	0	0	0	0	0	0	1	0	0	0	0	0	1	0	1	1	1	0	0	1	0	0	0	0	0	1	1	0	0	2	0	1
AC112220.2	0	0	0	0	0	0	0	0	0	0	0	0	0	0	0	0	0	0	0	0	0	0	0	0	0	0	0	0	0	0	0	0	0	0	0	0	0	0	0	0	0	0	0	0	0	0	0	0	0
AC112229.1	7	39	34	12	101	12	89	53	183	98	158	7	56	102	69	26	29	61	59	30	19	5	30	11	60	22	39	12	26	49	20	60	32	40	21	51	59	32	34	9	21	30	189	29	151	77	87	18	338
AC112229.6	0	0	0	0	4	0	2	0	5	1	1	0	0	2	4	0	1	0	0	2	0	1	0	0	2	0	0	0	0	0	0	0	0	1	0	0	0	0	0	0	0	0	2	0	1	0	1	0	2
AC112497.1	4	18	37	26	44	16	29	19	24	52	55	42	16	105	26	29	51	48	22	27	21	26	50	25	20	25	13	16	23	38	4	36	17	28	27	28	51	32	38	11	42	41	16	26	18	32	38	28	25
AC112719.1	0	0	0	0	0	0	0	0	0	0	0	0	0	1	0	0	0	0	0	0	0	0	0	0	0	0	0	0	0	0	0	0	0	0	0	0	0	0	0	0	0	0	0	0	0	0	0	0	0
AC113404.1	5	3	2	0	0	2	7	2	5	11	10	4	16	6	4	3	3	9	3	0	3	10	5	0	14	14	2	0	4	5	0	2	4	10	0	4	9	8	0	4	1	9	5	2	9	4	2	6	4
AC113618.2	0	0	0	0	0	0	0	0	0	0	0	0	0	0	0	0	0	0	0	0	0	0	0	0	0	0	0	0	0	0	0	0	0	0	0	0	0	0	0	0	0	0	0	0	0	0	0	0	0
AC114737.3	0	0	0	4	1	0	3	0	2	1	2	1	7	0	3	0	1	0	3	2	0	0	1	1	1	2	2	2	2	0	0	0	2	5	2	0	3	2	3	1	0	3	2	1	1	0	3	0	2
AC114755.2	0	0	0	0	0	0	0	0	0	0	0	0	0	0	0	0	0	0	0	0	0	0	0	0	0	0	0	0	0	0	0	0	0	0	0	0	0	0	0	0	0	0	0	0	0	1	0	0	0
AC114755.3	0	0	0	0	0	0	0	0	0	0	1	0	0	0	0	0	0	0	1	0	0	0	0	0	1	0	0	0	0	1	0	0	1	0	0	0	0	0	0	0	0	0	0	0	0	0	0	0	0
AC114755.4	1	0	0	0	0	0	0	1	0	0	0	0	0	1	0	0	0	0	0	0	0	0	0	0	0	1	0	2	0	0	0	0	0	0	0	0	0	0	0	0	0	0	0	3	1	0	1	2	0
AC114755.5	0	0	0	0	0	0	0	0	0	0	0	0	0	0	0	0	0	0	0	0	0	0	0	0	0	0	0	0	0	0	0	0	0	0	0	0	0	0	0	0	0	0	0	0	0	0	0	0	0
AC114755.7	0	0	0	0	0	0	0	0	0	0	0	0	0	0	0	1	0	0	0	0	0	0	0	0	0	0	0	0	0	0	0	0	0	1	0	0	0	0	0	0	0	0	0	0	0	0	0	0	0
AC114760.1	0	0	0	0	0	0	0	0	0	0	0	0	0	0	0	0	0	0	0	0	0	0	0	0	0	0	0	0	0	0	0	0	0	0	0	0	0	0	0	0	0	0	0	0	0	0	0	0	0
AC114776.1	0	0	0	0	3	0	0	0	1	0	0	0	3	0	3	0	0	0	0	0	0	0	0	0	0	0	0	0	0	0	0	3	0	0	0	0	3	0	0	0	0	0	0	0	2	0	0	2	0
AC114783.1	0	0	0	0	0	0	0	0	0	0	0	0	0	0	0	0	0	0	0	0	0	0	0	0	0	0	0	0	0	0	0	0	0	0	0	0	0	0	0	0	0	0	0	0	0	0	0	0	0
AC114812.10	1	0	0	0	0	0	0	0	2	0	0	0	0	0	1	1	0	2	1	1	0	0	0	1	0	0	0	0	0	1	0	3	1	0	3	1	1	0	0	0	0	0	0	0	0	0	0	2	1
AC114812.5	3	0	0	0	3	0	2	1	3	0	4	0	1	0	0	2	2	1	1	0	0	0	0	0	2	2	1	0	0	0	1	3	0	0	1	0	0	0	1	1	1	0	3	0	1	0	0	1	0
AC114812.9	1	0	1	0	1	0	1	1	0	0	0	1	1	0	1	0	0	0	0	0	0	0	0	1	0	2	0	0	0	2	0	2	0	0	0	1	0	0	0	0	0	1	0	0	0	0	1	0	1
AC114814.2	0	0	0	0	0	0	0	0	0	0	0	0	0	0	0	0	0	0	0	0	0	0	0	0	0	0	0	0	0	0	0	0	0	0	0	1	0	0	0	0	0	0	0	0	0	0	0	0	0
AC114973.1	0	0	0	1	0	0	0	0	0	0	0	0	0	0	0	0	0	0	1	1	0	0	0	0	0	0	1	0	1	0	0	0	0	1	0	0	0	0	0	0	0	0	0	0	0	0	0	0	0
AC115115.4	1	1	2	1	2	1	0	0	0	1	2	0	0	3	0	1	0	1	1	1	1	0	3	0	0	0	0	0	0	0	0	0	0	1	0	1	0	1	1	0	2	1	0	0	0	0	0	1	0
AC115283.1	0	0	0	0	0	0	0	0	0	0	0	0	0	0	0	1	0	0	0	0	0	0	0	1	1	0	0	0	0	0	0	0	0	0	1	0	0	0	0	0	0	0	0	1	0	0	0	0	0
AC115617.2	3	0	3	2	2	1	4	1	1	2	2	0	0	2	0	1	1	0	1	1	0	2	0	0	2	2	2	1	1	0	0	3	1	1	0	1	1	1	0	1	0	1	1	0	5	3	0	1	3
AC116050.1	0	6	0	0	0	0	0	0	0	2	0	0	2	3	0	0	0	0	0	0	0	2	2	0	0	0	1	0	0	0	0	0	0	0	1	3	0	4	0	0	0	0	0	0	0	0	0	0	0
AC117490.2	0	0	0	0	0	0	0	0	0	0	1	0	0	0	0	0	0	0	0	0	0	0	0	0	0	0	0	0	0	0	0	0	0	0	0	0	0	0	0	0	0	0	0	0	0	0	0	0	0
AC117947.1	0	0	0	0	0	0	0	0	0	0	0	2	0	0	0	0	0	0	1	0	0	0	0	0	0	0	0	0	0	0	0	0	1	0	0	0	0	0	0	0	0	0	0	0	0	0	0	1	1
AC118758.1	0	2	1	0	1	0	0	0	0	1	0	0	0	0	0	1	0	0	0	0	0	0	1	1	0	0	0	0	0	0	0	0	0	0	1	0	0	0	0	0	0	1	0	0	0	2	1	0	0
AC119403.1	0	0	1	0	1	0	0	0	0	0	0	0	0	0	0	0	0	1	1	0	0	0	1	0	0	0	0	0	0	0	0	0	0	0	0	0	0	0	0	0	0	0	0	0	0	0	0	0	0
AC121251.1	0	0	0	0	0	0	0	1	0	0	1	0	0	1	0	1	1	0	0	4	1	1	1	1	5	2	2	1	2	0	0	6	0	1	7	1	1	0	0	0	0	1	0	0	0	0	1	1	0
AC123900.2	0	0	0	0	0	0	0	0	0	0	0	0	0	0	0	0	0	0	0	1	0	0	0	0	0	0	0	0	0	0	0	0	0	0	0	0	0	0	0	0	0	0	0	0	0	0	0	0	0
AC124312.1	0	0	0	0	0	0	0	0	0	0	1	0	0	0	0	0	0	1	1	0	0	0	0	0	0	0	0	0	0	0	0	0	0	0	0	0	0	0	0	0	0	1	0	0	0	0	0	0	0
AC124914.3	0	1	0	0	0	0	1	0	0	1	0	2	0	1	2	1	0	3	1	1	0	0	0	0	0	1	1	0	0	1	0	7	2	0	0	2	0	0	0	0	0	2	3	0	0	0	1	0	3
AC124944.4	0	0	0	0	0	0	1	0	0	0	0	0	0	0	0	0	0	0	0	0	0	0	0	0	0	0	0	0	0	0	0	0	0	1	0	0	1	0	0	0	0	0	0	0	0	0	0	0	0
AC125232.1	111	175	226	193	287	86	305	110	277	129	183	153	218	163	242	165	118	169	214	191	108	79	138	126	278	207	193	154	208	81	91	217	215	146	176	218	185	179	181	87	232	222	351	147	256	102	144	100	305
AC125238.2	0	0	0	2	0	0	0	4	0	1	2	0	0	1	0	0	1	0	2	1	0	0	0	1	1	1	1	0	0	1	1	0	0	0	0	1	0	2	0	0	0	2	1	3	1	0	2	1	0
AC125238.3	0	0	0	0	0	0	0	0	0	0	0	0	0	0	1	0	0	0	0	0	0	0	0	0	0	0	0	0	0	0	0	0	0	0	0	0	0	0	0	0	0	0	0	1	0	0	0	0	0
AC125634.1	0	3	3	1	1	0	0	0	3	0	1	0	2	0	0	0	0	2	0	0	0	0	0	0	0	0	1	0	0	0	1	0	0	0	0	0	0	2	1	0	2	0	0	0	2	0	0	2	0
AC126365.1	0	0	1	0	0	0	0	2	0	0	0	0	1	0	0	0	0	0	1	0	0	0	0	0	3	0	0	1	0	0	0	0	0	1	0	0	0	0	0	0	0	1	0	1	0	0	1	0	0
AC126407.1	0	0	0	0	0	0	0	0	0	0	0	0	0	0	0	0	0	0	0	0	0	0	0	0	0	0	0	0	0	0	0	0	0	0	0	0	0	0	0	0	0	0	0	0	0	0	0	0	0
AC126544.4	0	1	2	1	0	0	2	1	0	0	1	2	2	1	1	1	1	2	1	0	0	2	0	0	1	1	1	0	1	0	0	1	0	0	0	0	1	1	0	0	0	0	0	1	3	0	0	3	1
AC127070.1	0	0	0	0	0	9	0	127	0	0	2	0	206	0	0	0	0	78	0	0	0	5	0	210	0	0	0	35	11	0	39	0	109	0	54	66	29	0	0	9	8	39	71	46	0	39	0	1	136
AC127383.1	0	0	0	0	0	0	0	0	0	0	0	0	0	0	0	0	0	0	0	0	0	0	0	0	0	0	0	0	0	0	0	0	0	0	0	0	0	0	0	0	0	0	0	0	0	0	0	0	0
AC127391.3	0	0	0	0	0	0	0	0	0	0	0	0	0	0	0	0	0	0	0	0	0	0	0	0	0	0	0	0	0	0	0	0	0	0	0	0	0	0	0	0	0	0	0	0	0	0	0	0	0
AC128677.3	0	0	0	0	0	0	0	0	0	0	0	0	0	0	0	0	0	0	0	0	0	0	0	0	0	0	0	0	0	0	0	0	0	0	0	0	0	0	0	0	0	0	0	0	0	0	0	1	0
AC129492.1	9	16	18	13	6	0	3	0	10	4	0	20	24	0	2	8	9	4	26	0	0	28	12	33	0	14	13	4	0	11	1	21	9	19	16	28	14	7	4	0	0	0	7	8	13	3	17	9	5
AC129778.2	0	1	8	6	1	2	3	1	1	4	1	4	1	5	0	1	3	5	1	5	1	0	4	4	2	2	0	0	5	0	1	3	3	2	4	11	7	3	4	3	2	5	2	3	7	3	3	2	5
AC130360.7	0	0	0	0	0	0	0	0	0	0	0	0	0	0	0	0	0	0	0	0	0	0	0	0	0	0	0	0	0	0	0	0	0	0	0	0	0	0	0	0	0	0	0	0	0	0	0	0	0
AC130360.8	0	0	0	0	0	0	0	0	0	0	0	0	0	0	0	0	0	0	0	0	0	0	0	0	0	0	0	0	0	0	0	0	0	0	0	0	0	0	0	0	0	0	0	0	0	0	0	0	0
AC130464.1	0	0	0	0	0	0	0	0	0	0	0	0	0	0	0	0	0	0	0	0	0	0	0	0	0	0	0	0	0	0	0	0	0	0	0	0	0	0	0	0	0	0	0	0	0	0	0	0	0
AC130709.1	0	0	0	1	1	1	0	0	0	0	1	0	6	2	2	0	0	1	3	6	6	0	1	1	2	3	5	2	0	0	5	4	4	1	0	0	1	0	1	0	0	1	1	0	2	0	2	0	0
AC131056.6	0	0	0	0	0	0	0	0	0	0	0	0	0	0	0	0	0	0	0	0	0	0	0	0	0	0	0	0	0	0	0	0	0	0	0	0	0	0	0	0	0	0	0	0	0	0	0	0	0
AC131097.4	1	0	0	2	7	1	6	1	3	1	2	1	0	0	1	0	0	0	1	0	0	2	2	0	0	1	0	2	4	3	0	3	1	1	1	1	0	0	0	0	2	0	0	0	1	1	1	1	1
AC131263.1	1	8	2	1	0	0	4	1	4	1	2	1	13	8	7	0	3	5	5	12	4	2	3	3	3	1	2	9	14	1	3	11	5	5	4	8	4	1	2	1	2	9	4	3	7	0	2	1	7
AC132008.1	1	2	2	0	1	0	0	1	2	0	2	1	1	2	0	0	0	2	4	1	1	0	6	3	5	5	2	3	5	2	2	6	4	1	2	1	3	0	1	1	0	3	0	0	1	0	2	3	0
AC132479.4	0	0	0	0	0	0	0	0	0	0	0	0	0	0	0	0	0	0	0	0	0	0	0	0	0	0	0	0	0	0	0	0	0	0	0	0	0	0	0	0	0	0	0	0	0	0	0	0	0
AC133104.2	0	0	0	0	0	0	0	0	0	0	0	0	0	0	0	0	0	0	0	0	0	0	0	0	0	0	0	0	0	0	0	0	0	0	0	0	0	0	0	0	0	0	0	0	0	0	0	0	0
AC133141.1	0	0	0	1	0	1	0	0	0	0	0	0	0	0	0	1	0	1	0	0	0	0	0	0	0	1	0	0	2	1	0	1	0	0	0	0	0	0	1	0	0	0	1	0	0	0	1	0	0
AC133551.1	0	0	0	0	0	0	0	0	0	0	0	0	0	0	0	0	0	0	0	0	0	0	0	0	0	0	0	0	0	0	0	0	0	0	0	0	0	0	0	0	0	0	0	0	0	0	0	0	0
AC133644.3	0	0	0	0	0	0	0	0	0	0	0	0	0	0	0	0	0	0	0	0	0	0	0	0	0	1	0	0	0	0	0	2	0	0	1	0	1	0	0	0	0	0	0	0	0	0	0	0	0
AC133965.1	2	2	0	0	1	4	4	1	1	3	1	2	0	2	0	0	1	2	0	0	2	1	0	1	1	2	0	0	2	0	0	1	2	1	2	0	3	2	0	0	0	3	1	0	0	0	0	1	1
AC134915.1	0	0	1	0	0	0	0	0	1	0	0	0	0	0	0	0	0	0	0	0	0	0	0	0	1	0	0	0	0	0	0	0	0	2	0	0	0	0	0	0	0	0	0	0	0	0	0	0	0
AC135999.2	0	0	0	0	0	0	0	0	0	0	0	0	0	0	0	0	0	0	0	0	0	0	0	0	0	0	0	0	0	0	0	0	0	0	0	0	0	0	0	0	0	0	0	0	0	0	0	0	0
AC136289.1	3	9	4	3	3	4	6	6	3	5	1	3	4	6	5	6	2	6	8	4	4	2	1	2	3	5	2	2	0	4	3	5	12	2	5	5	6	4	6	2	5	4	7	3	4	4	3	2	6
AC136352.1	0	0	0	0	0	0	0	0	0	0	0	0	0	0	0	0	0	0	0	0	0	0	0	0	0	0	0	0	0	0	0	0	0	0	0	0	0	0	0	0	0	0	0	0	0	0	0	1	0
AC136352.2	0	0	1	0	0	0	0	0	0	0	0	0	0	0	0	0	0	0	0	0	0	0	0	0	0	0	0	1	0	0	0	0	0	0	0	0	0	0	0	0	0	0	1	0	0	0	0	0	0
AC136352.3	0	0	0	0	0	0	0	0	0	0	0	0	0	4	0	0	0	2	2	6	0	6	0	0	9	2	0	0	0	0	0	0	6	0	0	0	0	0	0	0	0	0	0	0	0	0	0	0	0
AC136612.1	1	0	0	0	0	0	0	0	0	0	0	0	1	0	0	0	0	0	0	0	0	0	0	0	0	0	0	0	0	0	0	0	0	0	0	0	2	0	0	0	0	0	0	1	0	0	0	0	0
AC136616.1	0	4	1	1	3	0	0	0	0	1	1	0	2	0	0	0	0	2	2	3	0	0	5	0	1	0	0	2	4	1	0	2	0	1	0	0	2	0	1	0	0	0	0	1	0	2	0	0	0
AC136616.2	0	0	45	2	1	4	4	63	5	0	48	12	68	11	3	193	18	5	92	222	122	13	26	528	270	279	56	211	134	49	33	118	151	121	506	238	51	2	85	70	13	437	27	25	18	18	34	258	7
AC136616.3	0	0	0	5	1	0	0	2	6	0	0	3	0	2	0	3	0	0	1	0	0	1	2	11	3	11	4	4	0	5	0	9	8	6	13	2	0	0	0	0	0	5	0	0	0	1	0	12	0
AC136896.2	0	0	0	0	0	0	0	0	0	0	0	0	0	0	0	0	0	0	0	0	0	0	0	0	0	0	0	0	0	0	0	0	0	0	0	0	0	0	0	0	0	0	0	0	0	0	0	0	0
AC137527.2	0	0	0	0	0	0	0	0	0	0	0	0	0	0	0	0	0	0	0	0	0	0	0	0	0	0	0	0	0	0	0	0	0	0	0	0	0	0	0	0	0	0	0	0	0	0	0	0	0
AC137675.1	0	0	0	0	0	0	0	0	0	0	0	0	0	0	0	0	0	0	0	0	0	0	0	0	0	0	0	0	0	0	0	0	0	0	0	0	0	0	0	0	0	0	0	0	0	0	0	0	0
AC138028.1	0	0	1	0	0	0	0	0	0	0	0	0	0	0	0	0	0	0	0	1	0	0	0	0	0	0	0	0	0	0	0	0	0	0	0	0	0	0	0	0	0	0	0	0	0	1	0	0	0
AC138035.3	2	0	0	0	0	8	16	0	7	6	2	5	8	4	7	9	0	4	0	7	0	0	0	0	6	0	0	0	7	5	0	8	3	0	0	8	3	0	0	2	0	3	7	7	6	0	6	5	11
AC138472.4	0	0	0	0	0	0	0	0	0	0	0	0	0	0	1	0	0	0	0	0	0	0	0	0	0	0	0	0	0	0	1	0	0	0	0	0	0	0	0	0	0	0	0	0	0	0	0	0	0
AC138517.4	0	1	0	0	1	0	1	1	0	0	1	0	0	1	0	0	1	0	1	2	0	2	0	1	4	2	1	0	0	2	1	3	2	0	0	0	1	0	1	0	0	0	1	1	0	1	0	0	3
AC138517.5	0	0	0	0	0	0	0	0	0	0	0	0	0	0	0	0	0	0	0	0	0	0	0	0	0	0	0	1	0	0	0	0	0	0	0	0	0	0	0	0	0	0	0	0	0	0	0	0	0
AC138517.6	1	12	4	10	24	3	14	67	2	2	10	5	144	4	4	10	8	11	81	63	21	10	50	93	98	93	108	39	108	284	45	136	79	41	87	120	86	9	93	81	7	271	23	206	14	4	59	62	32
AC138623.1	0	0	0	0	0	0	0	0	2	0	0	0	0	0	0	0	0	0	0	0	0	0	0	0	0	0	0	0	0	0	0	0	0	0	1	0	0	0	0	0	0	0	0	0	0	0	0	0	0
AC138645.1	0	0	0	0	0	0	0	0	0	0	0	0	0	0	0	0	0	0	0	0	0	0	0	0	0	0	0	0	0	0	0	0	0	0	2	0	0	0	0	0	0	0	0	0	0	0	0	0	0
AC138645.2	0	0	0	0	0	0	0	0	0	0	0	0	0	0	0	0	0	0	0	0	0	0	0	0	0	0	0	0	0	0	0	0	0	0	0	0	0	0	0	0	0	0	0	0	0	0	0	0	0
AC138647.1	0	0	0	0	0	0	0	0	0	0	0	0	0	0	0	0	0	0	0	0	0	0	0	0	0	0	0	0	0	0	0	0	0	0	0	0	0	0	0	0	0	0	0	0	0	0	0	0	0
AC138649.1	0	0	0	0	0	0	0	0	0	1	1	0	0	0	0	0	0	0	0	0	0	1	0	0	0	0	0	0	0	0	0	0	0	0	0	0	0	0	0	0	0	0	0	0	0	0	0	0	0
AC138744.2	0	0	0	1	0	0	0	0	1	0	0	0	1	1	2	0	0	2	0	2	0	0	1	0	0	0	0	0	0	2	0	1	2	0	0	2	0	0	0	0	1	2	1	0	0	1	1	0	0
AC138969.4	339	1100	1446	820	602	443	1393	611	510	986	1235	1295	1212	862	772	980	849	1055	1163	900	496	715	1101	1045	1277	1097	557	932	1190	873	485	1055	852	784	1243	1142	897	1156	796	569	791	1390	2177	733	534	730	1181	944	802
AC139085.2	0	0	0	0	0	0	0	0	0	1	0	0	0	0	0	0	0	0	0	0	0	0	0	1	0	0	0	0	0	0	0	0	0	0	0	0	0	0	0	0	0	0	0	0	0	0	1	0	0
AC139103.1	0	2	0	2	4	2	0	0	0	0	0	1	1	0	0	1	0	0	0	1	0	0	0	0	0	0	1	1	0	0	0	0	2	0	1	1	0	0	0	0	2	2	2	0	1	0	0	1	0
AC139143.2	1	3	7	2	3	0	2	1	3	2	7	5	2	6	1	1	8	4	6	7	2	3	3	3	4	3	3	7	2	5	0	2	2	4	3	4	1	2	4	1	2	7	3	12	2	4	2	2	1
AC139712.1	0	0	0	0	0	0	0	0	0	0	0	0	0	0	0	0	0	0	0	0	0	0	0	0	0	0	0	0	0	0	0	0	0	0	0	0	0	0	0	0	0	0	0	0	0	0	0	0	1
AC139712.2	0	0	0	0	0	0	0	0	0	0	0	0	0	0	0	1	0	0	0	0	0	0	0	0	0	0	0	0	0	0	0	0	0	0	0	0	0	0	0	0	1	0	0	0	0	0	0	0	0
AC140076.1	0	0	0	1	1	0	0	1	0	1	0	1	0	0	0	0	0	2	0	0	1	0	1	1	0	1	0	0	2	0	0	0	0	2	0	0	0	0	0	0	1	1	0	0	0	0	0	0	2
AC140725.7	0	0	0	0	0	1	0	0	0	0	0	0	0	1	0	0	0	0	0	0	0	0	0	0	0	0	0	0	0	0	0	0	0	0	1	0	0	0	0	0	0	0	0	0	0	0	0	0	0
AC140725.8	0	0	0	0	0	0	0	0	0	0	0	0	0	0	0	0	0	0	0	0	0	0	0	0	0	0	0	0	0	0	0	0	0	0	0	0	0	0	0	0	0	0	0	0	0	0	0	0	0
AC141272.1	2	4	4	5	4	2	3	64	11	2	79	21	253	60	33	1620	5	23	327	254	101	13	73	78	236	299	237	311	380	32	86	201	376	229	127	291	137	21	52	38	8	61	18	68	37	122	178	1091	25
AC141586.5	50	269	162	191	223	120	185	132	245	155	150	276	204	136	211	162	201	317	218	190	142	52	133	160	204	148	130	119	182	100	88	187	203	135	169	196	278	177	203	85	157	290	352	141	237	165	155	207	246
AC142525.1	0	0	0	0	0	0	0	0	1	0	0	1	0	1	0	0	0	0	1	1	0	0	0	0	2	0	0	0	0	0	0	0	1	0	0	0	0	0	0	0	0	0	0	1	0	0	0	0	0
AC144530.1	3	2	2	7	4	0	0	2	2	2	4	2	5	3	2	2	7	4	6	3	1	1	3	1	7	2	1	2	2	1	3	3	8	3	5	5	4	2	4	2	2	8	4	6	0	5	2	6	3
AC144568.4	0	1	0	0	0	0	0	0	1	0	0	1	1	2	0	0	0	3	0	1	0	0	0	1	1	0	0	0	1	1	0	2	0	3	0	0	3	0	1	1	0	0	0	0	1	0	0	0	0
AC144838.2	0	0	0	0	0	0	0	0	0	0	0	0	0	0	0	0	0	0	0	0	0	0	0	0	0	0	0	0	0	0	0	0	0	0	0	0	0	0	0	0	0	0	0	0	0	0	0	0	0
AC144838.3	0	0	0	0	0	0	0	0	0	0	0	0	0	0	0	0	0	0	0	0	0	0	0	0	0	0	0	0	0	0	0	0	0	0	0	0	0	0	0	0	0	1	0	0	0	0	0	0	0
AC145141.1	0	0	0	1	0	0	1	1	0	0	0	0	0	0	0	0	0	1	0	0	0	0	0	0	0	0	0	0	0	0	0	0	0	0	0	0	0	0	0	0	1	1	0	0	0	0	0	0	2
AC145212.1	57	21	100	12	175	4	136	76	127	88	158	74	147	71	30	297	15	183	88	100	36	66	227	22	212	47	57	91	160	49	51	89	73	150	61	208	98	67	98	39	198	11	106	73	127	116	124	49	52
AC145212.2	27	22	154	37	107	4	102	65	78	73	210	92	90	142	20	210	27	212	96	89	42	76	138	13	113	50	63	66	133	36	36	106	76	88	39	277	91	79	187	44	199	5	135	109	127	108	178	48	50
AC151960.1	0	0	0	0	0	0	0	0	0	0	0	0	0	0	0	0	0	0	0	0	0	0	0	0	0	0	0	0	0	0	0	0	0	0	0	0	0	0	0	0	0	0	0	0	0	0	0	0	0
AC152010.1	0	0	0	0	0	0	0	0	0	0	0	0	0	0	0	0	0	0	0	0	0	0	0	0	0	0	0	0	0	0	0	0	0	0	0	0	0	0	0	0	0	0	0	0	0	0	0	0	0
AC156455.2	5	18	12	40	17	22	48	16	15	24	26	17	13	21	22	12	27	45	13	12	6	28	15	7	20	7	9	10	4	13	5	16	20	9	12	18	46	13	12	11	14	10	53	31	20	26	10	19	20
AC159540.14	0	0	1	0	0	0	0	2	0	0	1	1	2	2	0	2	0	0	1	0	2	0	1	0	6	3	1	2	1	0	0	3	5	3	2	0	1	1	0	0	1	3	3	0	1	2	0	1	3
AC171558.1	0	0	0	0	0	0	0	0	0	0	0	0	0	0	0	0	0	0	0	0	0	0	0	0	0	0	0	0	0	0	0	0	0	0	0	0	0	0	0	0	0	0	0	0	0	0	0	0	0
AC171558.2	0	0	0	0	0	0	0	0	0	0	0	0	0	0	0	0	0	0	0	0	0	0	0	0	0	0	0	0	0	0	0	0	0	0	0	0	0	0	0	0	0	0	0	0	0	0	0	0	0
AC171558.3	0	0	0	0	0	0	0	0	0	0	0	0	0	0	0	0	0	0	0	0	0	0	0	0	0	0	0	0	0	0	0	0	0	0	0	0	0	0	0	0	0	0	0	0	0	0	0	0	0
AC208162.1	0	0	0	15	3	0	776	147	870	8	740	1109	0	105	23	0	221	157	0	5	0	0	10	0	8	0	0	11	7	16	0	12	0	0	0	4	0	7	1	0	1	0	0	6	0	0	0	0	1
AC213203.1	7	17	10	6	11	11	18	7	20	5	22	14	17	24	11	19	4	29	18	14	7	42	13	21	28	14	11	14	18	6	5	15	17	12	14	14	41	30	12	8	17	31	13	4	15	10	19	3	14
AC225828.1	0	0	0	15	3	0	776	147	870	8	740	1109	0	105	23	0	221	157	0	5	0	0	10	0	8	0	0	11	7	16	0	12	0	0	0	4	0	7	1	0	1	0	0	6	0	0	0	0	1
AC226119.4	0	0	0	0	0	0	0	0	0	0	0	0	0	1	2	0	0	0	3	0	1	0	0	0	0	2	0	0	0	0	0	0	0	1	0	0	2	0	2	0	0	0	2	1	6	1	0	0	1
AC226150.3	0	0	0	0	0	0	0	0	0	0	0	0	0	0	0	0	0	0	0	0	0	0	0	0	0	0	0	0	0	0	0	0	0	0	0	0	0	0	0	0	0	0	0	0	0	0	0	0	0
AC231657.1	0	1	0	1	1	0	2	0	3	0	1	0	1	1	1	0	0	1	1	0	0	0	1	0	0	2	0	1	1	0	1	2	5	2	1	0	0	1	1	0	2	1	1	0	2	0	0	0	1
AC233755.1	28	24	13	21	37	3	61	54	8	4	623	43	1026	867	39	750	48	209	1159	1937	29	36	1130	78	2576	257	130	1415	1960	51	324	4072	406	591	4012	2158	827	270	14	118	66	172	202	19	20	650	1058	96	123
AC233755.2	13	11	25	18	3	3	3	98	12	2	242	41	202	17	31	762	35	35	264	506	46	29	142	145	180	295	145	142	675	45	52	428	390	237	282	258	171	44	24	76	159	102	39	16	15	543	313	157	24
AC234582.1	43	1855	749	757	1632	797	121	3145	1432	219	1284	245	1653	1201	124	538	133	708	1445	1904	887	399	2146	1882	778	1282	1137	558	2375	6570	391	921	1039	460	3374	2384	2312	467	3882	1707	1744	2685	184	4985	1141	159	1407	2073	733
AC234582.2	0	17	11	0	29	15	0	12	11	0	17	3	8	18	0	2	2	6	15	25	14	3	22	14	4	7	0	0	13	41	0	20	16	6	45	13	11	7	47	11	20	47	2	38	4	0	11	13	3
AC236040.1	5232	351	2	0	478	5	280	105	2290	0	2310	1428	10	13	12	0	33	274	0	0	0	0	22	0	0	0	0	0	0	0	0	0	0	0	0	0	0	0	0	0	0	0	4	0	0	0	0	0	0
AC240274.1	392	668	287	509	120	165	763	308	328	432	425	281	1744	420	560	833	403	485	1897	2283	1353	602	1570	898	4157	1470	1650	1949	1556	632	708	2120	1844	1646	2296	2265	1003	635	1010	893	214	1965	1270	314	275	613	656	154	483
AC241377.1	27	73	125	35	53	26	40	24	18	35	62	48	44	99	53	40	24	88	56	34	17	37	44	43	58	53	17	20	36	12	17	21	32	57	52	60	139	124	132	17	52	30	47	10	80	13	61	17	44
AC241585.1	142	225	200	122	352	137	202	103	219	160	269	221	211	377	295	226	96	351	265	114	91	133	246	150	168	170	105	94	186	124	67	123	197	106	197	189	427	358	217	106	401	299	386	106	429	113	164	123	310
AC242988.1	0	0	0	2	0	0	0	0	0	1	0	0	0	1	0	0	0	0	0	0	0	0	0	0	1	0	0	0	1	0	0	0	0	0	0	0	0	0	1	0	0	0	0	1	0	0	1	0	1
AC243587.1	0	0	0	0	0	0	3	1	0	1	0	0	0	0	0	0	0	0	0	0	0	0	0	0	0	0	1	0	0	0	0	1	0	0	0	0	0	0	0	1	0	2	0	0	0	0	0	0	0
AC243687.1	2	31	14	34	23	16	34	47	35	47	40	16	40	33	33	20	44	33	23	25	5	3	15	16	30	15	15	28	15	24	14	17	22	21	29	36	46	31	14	3	14	18	54	48	41	36	30	31	47
AC243734.1	1	0	2	25	0	0	1	4	0	0	23	2	34	12	0	2	3	11	81	44	13	42	0	0	42	21	38	33	82	0	1	0	0	10	10	70	79	0	10	32	0	0	8	0	20	6	49	0	363
AC243756.1	0	2	0	0	1	0	2	0	0	2	2	0	0	1	0	0	0	3	0	2	0	0	0	0	2	0	0	2	0	2	0	0	0	3	0	0	3	0	1	3	0	0	0	0	0	0	2	0	1
AC243790.1	0	0	0	0	0	0	0	0	0	0	0	0	0	0	0	0	0	0	0	0	0	0	0	0	0	0	0	0	0	0	1	0	0	0	0	0	0	0	0	0	0	0	0	0	0	0	0	0	0
AC243945.1	0	0	0	0	0	0	0	0	0	0	0	0	0	0	0	0	0	0	0	0	0	0	0	0	0	0	0	0	0	0	1	1	0	0	0	0	0	0	0	0	0	0	0	0	0	0	0	0	0
AC244489.1	15	0	6	79	21	0	0	95	23	0	0	0	0	0	0	113	0	0	0	0	0	128	42	0	0	137	34	7	0	0	0	0	0	60	0	9	9	0	0	58	32	0	0	125	0	22	0	0	0
AC245015.1	0	0	0	0	0	0	0	0	0	0	0	0	1	0	1	0	0	0	4	0	3	0	0	0	5	1	2	1	2	1	0	1	3	0	0	4	0	0	0	0	0	0	0	0	0	1	0	3	0
AC245100.1	80	229	144	65	257	95	150	118	161	108	303	148	114	321	126	221	73	300	146	154	70	94	223	133	110	151	89	108	231	95	36	140	108	108	123	178	232	312	127	74	396	206	229	103	272	89	293	98	139
AC254560.1	0	0	4	0	0	0	0	0	0	0	0	0	0	0	0	0	0	0	0	0	0	0	0	0	0	0	0	0	0	0	0	0	0	0	0	0	0	0	0	0	0	0	0	0	0	0	0	0	0
AC254788.1	0	0	0	0	0	0	8	0	0	0	0	0	0	5	0	0	0	0	0	0	0	1	0	0	0	0	0	0	0	3	0	0	0	0	0	0	0	0	0	0	0	0	0	0	0	0	0	0	0
AC254847.1	0	0	0	15	3	0	776	147	870	8	740	1109	0	105	23	0	221	157	0	5	0	0	10	0	8	0	0	11	7	16	0	12	0	0	0	4	0	7	1	0	1	0	0	6	0	0	0	0	1
AC254944.1	4	0	0	0	6	0	0	0	0	0	0	0	9	1	2	0	0	0	0	0	0	0	0	0	0	0	0	0	0	1	0	0	0	0	0	0	8	0	0	0	0	2	3	0	0	0	0	0	0
AC254952.1	4	0	2	0	0	2	2	0	0	0	18	2	0	0	0	10	0	0	17	89	0	0	0	80	0	0	0	0	0	69	0	22	90	42	10	0	20	3	5	0	0	182	0	0	0	0	0	0	0
AC254995.1	48	41	0	15	40	0	34	8	27	25	56	4	6	0	8	0	13	2	36	6	0	0	39	11	0	19	3	0	2	0	2	9	0	0	10	1	29	7	0	0	22	0	5	10	0	14	26	14	1
AC255093.1	197	0	1	8	0	0	15	13	46	0	37	31	0	10	13	2	0	15	0	9	0	3	0	0	0	0	5	0	20	16	0	0	12	0	0	8	0	8	0	0	0	0	0	0	6	0	0	0	8
AC255093.2	0	0	0	0	0	0	0	0	0	0	0	0	0	0	0	0	0	0	0	0	0	0	0	0	0	0	0	0	0	0	0	0	0	0	0	0	0	0	0	0	0	0	0	0	0	0	0	0	0
AC255361.1	367	149	492	119	65	133	621	437	479	43	1184	623	237	492	69	472	284	496	389	223	249	339	255	227	274	221	150	137	128	463	95	569	42	216	213	351	340	619	811	271	333	353	368	208	280	131	519	62	293
ACAA1	8025	2849	1950	2314	3167	945	6624	2718	4585	1570	6203	6061	4133	2580	2025	5936	1637	3043	3434	3298	2178	1288	2940	2354	3491	3222	3593	2267	4023	3389	1645	3936	3199	2818	3749	4733	3623	2516	3063	2001	1193	4317	2304	1811	1031	1042	2436	1410	2331
ACAA2	6786	2394	3351	3064	3711	851	6615	3957	5080	1758	4936	6918	9221	2792	1878	5469	1471	3878	3173	6628	5108	2047	5860	2620	5964	8946	5291	7478	4958	4147	3527	9311	5590	7503	7861	5564	2585	1707	5219	2955	2446	5304	8010	2051	1900	2492	3469	1269	2475
ACACA	464	852	1473	1673	1605	713	2485	1751	1961	1321	3281	1415	1452	2342	1375	1406	2528	3027	986	842	376	827	1208	774	1375	963	1278	615	996	1476	462	1532	1032	527	965	1294	2203	1547	1148	692	1386	1540	3603	1929	2250	1900	2873	2060	5886
ACACB	1940	704	576	741	819	216	1660	686	1786	279	1567	1983	2232	699	629	1452	592	845	1934	1587	1286	3499	1291	1464	1955	2221	1385	1236	2043	1222	877	1820	1679	1676	1682	2043	1091	554	1216	1270	393	2193	751	449	350	480	967	518	1032
ACAD10	964	702	728	1293	964	331	1763	673	1209	476	1407	666	1701	716	605	912	428	1793	1392	1173	980	444	1152	1008	1320	1575	879	1011	1484	777	617	1468	1107	1120	1192	1360	933	652	1127	550	732	1583	2208	718	1131	703	1007	514	1014
ACAD11	1921	576	246	467	398	144	1341	586	1418	219	1564	1182	187	320	493	904	660	633	258	286	135	385	251	212	347	281	223	190	186	246	84	287	318	161	326	304	298	430	269	149	231	275	499	224	265	237	312	193	205
ACAD8	527	504	422	652	513	313	1019	642	538	468	867	730	1210	538	572	862	459	819	828	814	615	441	697	696	963	947	671	602	881	801	436	1129	993	633	760	979	970	690	690	451	357	1343	822	625	298	520	768	643	796
ACAD9	597	864	897	1259	1428	468	1608	1010	1086	692	1928	1088	1175	1304	760	1133	1637	1422	892	817	476	608	1228	687	950	1008	724	629	976	963	439	1163	904	676	1126	1046	1174	1186	866	576	1210	1171	1588	1377	1046	589	1050	944	1434
ACADL	394	37	4	35	45	11	235	97	255	2	132	207	7	52	73	177	55	41	9	1	6	12	2	2	17	4	5	3	9	10	2	16	16	7	0	11	4	0	12	7	2	5	8	1	16	3	3	4	4
ACADM	4200	1156	587	1368	828	300	2894	2257	2521	705	2295	2645	3156	770	1099	3123	951	1104	1731	2225	1663	935	1221	1008	2696	2332	1382	2265	2313	1403	1067	2105	1965	2342	2459	2025	1145	881	1085	1051	434	2029	1488	1735	617	859	1248	857	1509
ACADS	1901	1616	873	1347	1591	557	1799	1413	1877	761	1684	2396	5268	754	971	1518	625	1310	4175	4694	4504	1250	3790	3215	3304	4783	3291	3406	4712	4741	1979	5593	3763	3607	4357	3566	1645	822	3433	1817	949	5806	1018	1900	1342	697	1429	752	897
ACADSB	11202	1238	280	1508	814	290	5939	1801	9501	481	3891	3814	2474	971	1409	2979	1098	1022	1661	1116	798	481	640	985	1841	1489	1170	1110	1556	865	792	1485	1746	993	1479	1795	721	344	609	612	325	2079	1913	813	357	742	855	741	456
ACADVL	15292	6583	9643	9811	7967	2421	20863	15532	11351	4407	21377	20088	14502	14313	6827	18069	6726	17993	18014	15743	9799	7191	11810	8480	11331	16060	11184	10497	10756	19321	6456	17228	15387	11918	16900	17300	11313	5752	13659	6786	5960	13499	7749	15027	5784	4605	11882	6587	7427
ACAN	3	214	677	121	43	191	68	142	40	189	148	77	29	89	169	153	53	376	19	26	16	5	159	15	28	4	9	15	11	693	4	45	19	13	12	29	252	630	213	31	236	40	154	416	855	202	213	190	142
ACAP1	137	127	144	191	117	303	380	594	168	31	422	357	427	262	248	809	135	318	516	642	396	106	512	441	503	792	376	640	457	234	194	623	738	608	965	850	569	171	259	190	91	520	159	347	140	217	310	611	133
ACAP2	373	957	519	1154	982	311	1516	1397	1182	681	1502	1392	2308	1356	1425	1259	1062	1293	1160	1478	859	485	1146	902	2481	1429	1351	1430	1752	1090	795	2363	1608	1361	1581	1712	1404	771	814	766	866	1958	1843	1340	1213	854	1428	1144	1632
ACAP3	408	2163	1490	1619	816	867	1543	1313	957	2294	1458	934	1023	742	442	1560	326	2258	1782	1375	1016	1632	1628	1152	984	1152	962	761	1144	1661	503	1159	1306	780	1094	1504	1678	2075	2119	875	871	1376	1272	1665	987	1089	1860	885	2022
ACAT1	10179	1299	668	2847	2600	369	8283	3909	4544	1061	6453	5221	5912	1644	2984	7329	3100	2213	3132	3382	2526	1377	2984	2058	4373	3452	3622	3024	4278	2882	2024	4198	3782	3275	3209	4427	1484	1550	1770	1532	961	4654	3968	2428	530	1339	1498	1113	1967
ACAT2	2080	1007	1755	1420	2334	395	1589	879	1350	1626	1999	1771	1005	1596	1153	1119	2107	2114	704	1061	469	285	1817	544	1052	903	1257	714	857	1676	398	1596	577	636	993	907	1115	1181	1373	569	1624	1060	1547	1428	724	968	900	901	1132
ACBD3	859	1664	979	1758	1930	606	1953	2107	1725	1054	2684	2783	2832	3728	1945	2024	1686	2740	1722	1615	900	672	1610	1265	2714	1835	1593	1347	2267	1990	959	2721	2228	1397	1956	2376	2828	1509	1136	1169	1587	2693	3429	3340	2596	1300	1919	2373	2164
ACBD4	846	356	477	372	443	169	803	362	755	83	766	688	492	272	284	812	224	412	556	599	465	490	580	337	456	442	324	338	569	557	176	562	467	388	515	508	458	293	671	253	300	596	271	246	265	144	314	232	286
ACBD5	1621	1185	867	1255	1632	347	1965	1830	2408	885	2526	2113	2660	1389	1385	1604	1077	1470	1353	1428	853	457	1200	1078	2523	1376	1145	1302	1987	1042	937	2077	1576	1200	1648	1490	2151	786	825	832	1337	2314	2323	2273	3285	1163	1244	2088	2643
ACBD6	245	621	568	659	741	315	1101	629	715	666	1364	810	683	1824	937	718	1099	922	605	443	258	420	609	377	534	467	337	362	518	483	229	751	547	317	529	592	884	904	503	310	623	645	1483	826	912	527	1081	833	898
ACBD7	4	38	11	43	17	26	37	23	19	58	31	7	30	21	21	39	41	43	9	7	4	4	7	12	17	9	10	14	16	12	12	17	23	9	12	20	60	36	8	7	16	25	34	14	76	20	19	11	56
ACCS	494	302	253	591	352	315	1229	406	829	172	541	636	241	301	589	349	319	436	1541	366	278	472	507	351	1222	676	874	198	587	532	115	799	867	242	921	383	929	371	439	392	300	419	1502	312	945	211	451	445	565
ACCSL	0	0	0	0	0	0	0	0	0	0	0	0	0	0	0	0	0	0	0	0	0	0	0	0	0	1	0	0	1	0	1	0	0	0	0	0	0	0	0	1	0	1	0	0	0	1	1	0	0
ACD	84	418	836	575	856	287	494	382	436	492	492	357	219	422	587	431	326	760	310	332	227	342	633	249	206	299	203	192	290	250	88	307	215	200	243	279	748	666	711	209	721	279	767	573	597	481	320	263	283
ACE	153	996	1365	1466	2013	364	1454	1201	900	422	1872	1701	2062	1301	367	972	579	1782	1655	1389	1746	661	1137	1289	1765	2294	1077	435	1530	983	734	2187	1256	1463	2063	1634	2442	1476	2384	1054	1001	1990	3083	1051	1288	884	1445	1101	998
ACE2	87	28	266	193	1193	319	1670	116	193	1301	658	91	882	2676	410	316	1623	970	243	1552	1411	176	1963	264	863	611	287	1031	1229	749	324	1851	543	2512	1316	896	492	18	1088	509	1087	520	5035	138	1521	1483	557	1164	75
ACE3P	0	0	0	0	0	0	0	0	0	0	0	0	0	0	0	0	0	0	0	0	0	0	0	0	0	0	0	0	0	0	0	0	0	0	0	0	0	0	0	0	0	0	0	0	0	0	0	0	0
ACER1	2	1	1	1	0	1	0	2	0	0	1	0	0	3	3	0	2	0	1	1	0	0	0	3	0	3	0	3	1	1	1	1	0	0	0	0	1	2	2	0	0	0	1	0	0	3	0	1	10
ACER2	47	75	64	87	120	42	66	75	70	32	91	233	251	113	75	75	85	98	105	148	53	44	89	120	172	131	169	99	214	64	59	127	208	112	120	203	212	66	119	187	96	313	125	61	43	78	133	84	92
ACER3	145	295	367	391	433	98	524	611	365	284	524	521	1237	775	524	571	315	849	581	722	479	265	673	407	1525	734	646	578	904	892	424	1420	817	551	712	718	689	527	499	421	340	1155	1084	618	277	442	562	444	664
ACHE	121	85	353	108	461	110	254	103	115	65	255	419	488	382	170	100	49	154	362	635	587	506	1141	457	561	289	228	433	656	528	222	597	656	375	690	831	406	105	1031	770	352	1143	83	178	182	41	389	179	199
ACIN1	1464	3771	3392	5165	3253	2072	4552	4002	3207	3412	5466	4205	4994	4811	4634	4205	3303	6109	5382	4173	2544	2716	3824	3161	4742	4259	3053	3025	3780	3554	2049	5642	4512	3587	4820	5546	5392	3896	4458	2342	2824	5019	6955	4821	4093	3121	4974	3923	4516
ACKR1	7	6	10	6	7	2	16	117	20	0	77	19	242	33	31	77	8	49	332	153	135	514	161	282	307	412	182	233	281	226	115	681	236	199	275	308	260	230	774	318	18	440	60	63	120	119	261	60	137
ACKR2	142	23	19	46	44	28	91	106	136	10	135	118	141	70	56	160	51	54	83	101	65	29	110	81	153	104	93	73	111	70	69	86	68	93	111	174	57	23	80	57	34	110	13	24	31	18	50	16	36
ACKR3	369	223	932	288	151	176	164	240	180	117	794	599	433	662	719	377	727	721	437	1042	368	627	484	350	512	415	352	842	481	541	148	1104	277	329	572	366	663	734	646	351	343	497	540	307	687	513	551	268	287
ACKR4	16	7	10	11	3	4	15	18	27	2	13	18	50	8	28	18	18	13	49	48	55	44	17	23	57	31	11	66	34	28	21	196	30	52	106	28	72	17	66	28	14	25	28	9	12	14	21	9	19
ACLY	1062	2646	5522	6250	6245	2030	6769	6024	4242	4035	9053	5792	4421	8059	2847	4082	8352	9522	2976	2885	1683	1779	4099	2727	3660	3521	3114	2448	3774	4526	1517	4119	3201	2218	3351	4016	5998	4408	4267	2533	5006	5000	10488	9095	6430	5802	7077	5950	5751
ACMSD	1880	160	4	62	67	20	884	129	838	7	404	508	11	47	59	199	77	84	6	11	3	5	3	5	14	10	13	7	3	7	6	6	10	10	3	9	11	6	3	3	7	6	11	7	10	3	8	6	9
ACO1	3638	1440	1107	2154	1629	285	3112	1830	1866	937	2294	2394	1935	3838	1661	2216	1465	2093	1203	1465	871	1182	1464	913	1920	1817	1245	890	1688	1718	677	2392	1587	1106	1571	1876	1612	1601	1236	1098	1299	1964	2062	1714	696	1426	1336	1469	3229
ACO2	1625	3284	3137	5171	3542	1028	3581	5312	2454	3789	3304	4674	8409	2859	2261	4025	3436	3722	6640	6723	5505	3456	6840	5810	6788	9427	6203	5326	8924	7654	3063	9448	7071	5365	7645	8843	3963	3355	5017	3721	2771	8987	5195	7315	2008	2879	4120	4498	3254
ACOD1	1	0	0	1	0	0	2	6	1	0	2	0	0	1	2	5	0	1	0	0	0	0	0	0	1	0	0	0	0	0	0	4	0	0	0	0	0	0	0	0	0	1	0	3	0	2	0	3	0
ACOT1	190	170	85	61	76	15	275	103	212	47	192	246	304	87	122	189	148	116	166	196	103	248	106	108	156	167	121	107	140	143	112	220	80	105	151	165	105	181	166	124	58	172	284	52	139	61	85	72	174
ACOT11	89	1426	896	1351	964	595	698	696	587	1038	962	697	2357	1705	665	808	595	1552	2012	2163	1198	520	1869	1775	2132	2155	1765	1406	2245	2024	870	2701	1833	1466	1644	2322	1648	1311	1223	1029	683	3038	1373	1360	645	722	1235	561	1004
ACOT12	1155	92	0	108	88	5	639	236	365	1	444	289	1	114	105	571	117	79	0	0	0	1	1	2	1	0	0	3	0	1	0	2	2	1	0	0	4	3	2	1	0	0	2	0	0	0	0	0	0
ACOT13	925	1254	1241	978	2326	380	1125	502	1133	639	1246	679	1571	853	724	827	439	797	1032	1006	618	309	1235	709	1578	1045	934	880	1269	866	549	1379	982	1050	1116	1095	895	772	1171	577	1755	1579	1682	884	826	431	1182	360	1375
ACOT2	1362	714	616	470	437	142	1604	658	1434	308	1186	1466	1415	569	834	1224	726	947	868	1074	837	1312	747	757	1069	1226	877	778	1037	968	523	1217	936	756	1235	1189	854	816	1037	788	401	1661	1678	547	1103	441	634	544	950
ACOT4	209	97	72	59	48	33	160	48	220	48	133	172	178	64	61	149	78	139	78	138	131	32	79	62	91	126	97	99	84	77	56	249	49	144	113	103	116	105	132	56	30	133	149	42	104	50	48	32	104
ACOT6	25	3	1	0	2	1	13	4	18	1	11	10	3	6	3	5	2	5	0	4	1	0	1	1	2	1	1	2	3	0	2	2	3	0	0	2	4	0	1	1	0	0	1	0	0	1	2	1	3
ACOT7	232	871	894	1374	759	655	1003	1801	543	1535	1436	776	1280	1391	649	1013	967	1169	887	1234	920	794	1214	783	821	983	820	863	998	1967	475	1363	620	752	1069	928	1609	1521	1317	621	675	1094	1725	2163	697	1249	944	670	843
ACOT8	212	788	959	881	1207	395	823	306	678	696	799	851	1025	694	715	699	329	884	840	790	710	388	1422	641	811	918	675	585	1153	784	422	993	775	900	853	968	832	828	1000	560	938	1123	1805	448	795	476	746	573	667
ACOT9	316	682	955	676	666	293	836	814	678	778	1354	942	719	1860	640	1175	669	1714	433	543	286	636	776	370	635	544	411	397	576	722	282	848	552	403	565	531	1065	1209	666	453	898	775	900	919	622	1079	720	694	679
ACOX1	4811	1627	1623	1949	1944	1331	4453	1777	3549	1036	4117	4260	5046	2720	1734	2925	1417	3252	2889	5815	3889	926	3404	2193	4081	4538	2741	4097	3524	2699	1924	6553	3379	4133	4256	3128	1815	1065	3080	1582	1277	3770	2871	1700	1852	1442	2180	2042	1528
ACOX2	2870	625	492	805	1214	174	1803	744	2818	450	1489	1293	523	258	728	1184	408	810	444	455	297	441	307	262	457	387	411	390	540	361	210	343	392	357	280	508	270	595	515	281	445	549	2278	667	444	201	304	371	252
ACOX3	304	292	381	468	208	102	540	398	199	442	591	439	462	524	305	552	443	564	372	442	347	232	413	296	450	521	200	367	474	600	218	605	427	420	559	446	421	398	433	271	257	557	748	389	147	460	421	200	328
ACOXL	5	14	10	6	12	4	8	21	17	5	31	7	24	65	9	26	16	7	41	25	12	7	20	26	44	30	29	25	42	37	15	19	42	25	28	61	41	6	23	21	11	62	15	9	48	26	51	24	19
ACP1	1082	1631	1886	2076	2310	775	1565	1907	2466	2536	2505	1994	2388	2907	2593	1837	1920	2035	1547	1273	903	610	1443	1057	2097	1474	1442	1194	1768	1552	828	2032	1660	1241	1581	1811	2593	2338	1482	947	1686	2292	2155	2622	3523	2139	2159	1893	2144
ACP2	1103	553	607	734	567	383	1140	1365	1134	415	2159	1740	1468	1413	794	1540	575	1644	1325	1362	492	645	1185	996	1126	1325	925	885	1684	1488	574	1709	1209	1004	1413	1385	1414	1010	705	822	634	1664	844	723	548	822	1155	693	909
ACP5	490	691	788	1043	969	227	1891	2144	1342	467	2955	3160	1219	2314	1174	2783	647	3759	1180	2090	766	315	1354	1197	1202	1581	1417	1423	1410	606	496	1944	1695	960	1640	1871	1489	1238	731	587	1128	1431	1223	475	567	1358	1293	788	1241
ACP6	153	388	220	517	582	252	676	317	443	318	630	622	598	775	480	322	461	660	560	252	157	237	420	309	441	324	282	191	416	395	202	411	488	209	291	329	785	402	314	254	434	601	1029	509	595	232	593	522	1179
ACP7	2	8	7	7	10	8	13	5	8	4	10	9	10	18	9	4	6	7	14	6	2	5	7	6	6	5	7	5	6	9	2	13	7	10	12	9	4	7	10	2	4	0	9	8	15	2	13	6	5
ACPP	11	38	18	109	103	67	26	115	63	50	143	15	236	369	155	77	23	180	99	61	33	26	117	78	153	110	121	57	152	290	65	106	127	134	119	185	192	21	56	75	57	249	72	247	147	45	178	83	264
ACPT	1	1	1	2	3	1	2	1	1	2	3	4	1	5	3	1	0	1	4	2	1	2	1	2	1	4	0	0	1	5	1	2	3	0	3	3	2	5	1	2	2	2	3	8	0	2	2	1	2
ACR	10	2	2	2	4	2	4	4	8	2	4	2	4	2	2	6	6	2	4	2	2	6	4	4	2	0	0	0	4	4	2	6	6	4	6	2	4	4	2	2	2	6	4	0	6	4	8	2	10
ACRBP	16	32	56	39	69	18	74	114	65	25	133	56	66	50	55	112	40	61	61	77	39	18	47	42	79	79	43	52	54	55	34	90	42	55	73	63	70	49	49	44	59	58	40	378	92	44	80	38	37
ACRC	19	41	30	15	12	6	35	27	23	33	41	28	28	28	12	64	17	46	40	28	15	21	31	10	24	21	18	32	21	23	18	34	36	21	37	35	26	37	24	9	16	17	21	11	13	21	30	26	36
ACRV1	0	5	4	8	6	0	9	2	3	3	0	2	1	6	7	3	5	3	3	2	0	1	3	2	6	5	1	2	2	6	1	1	1	2	1	6	5	5	3	2	5	1	14	4	2	2	7	4	11
ACSBG1	8	19	16	26	20	9	38	15	9	27	22	14	22	24	22	17	20	34	45	24	22	84	18	33	28	26	30	17	32	48	13	61	58	31	17	41	33	44	25	38	17	48	39	27	33	9	33	19	29
ACSBG2	0	2	1	3	2	2	6	1	1	3	1	1	2	6	6	0	1	4	1	2	1	3	1	1	2	3	5	2	2	0	0	2	2	1	2	2	3	5	1	0	1	1	16	0	5	3	2	0	10
ACSF2	823	578	781	1750	979	862	1486	576	1154	276	1271	1113	3094	554	442	927	452	936	3057	3185	2765	571	2736	1953	2294	2883	1882	1877	2907	1461	1241	2927	2226	2914	2782	2617	1111	509	1788	1095	1081	2860	2719	295	698	297	1175	590	1140
ACSF3	353	1166	1004	955	1176	644	1267	831	935	750	844	1067	1228	957	831	887	624	1406	1216	1119	890	438	1401	854	1098	1243	815	825	1179	874	446	1273	1010	836	1157	1165	872	1003	1333	523	1214	1366	1997	1104	1123	621	764	1081	900
ACSL1	10009	1758	975	1765	1874	483	5893	4907	6660	780	5111	9356	708	2966	1732	7382	4394	4087	479	500	157	735	491	367	748	569	1019	303	515	777	270	633	294	460	776	531	1077	745	470	450	737	512	3158	2070	274	859	744	966	1324
ACSL3	892	1372	2091	1996	2612	497	1964	2125	2191	2635	2177	2340	3256	4525	1977	2098	3924	4927	1875	1609	943	898	1813	1478	2938	1681	2655	1387	2606	2950	1045	2746	2371	1410	1931	3257	2598	2129	1899	1363	1851	4560	3737	2785	3141	2561	2277	2677	2022
ACSL4	260	275	909	549	914	270	1339	1474	366	1323	2178	1568	788	2219	734	2096	1461	2772	519	657	258	657	586	469	923	714	531	526	693	572	250	1361	684	535	695	656	1467	741	670	417	821	794	1549	1341	1893	1643	1139	1855	878
ACSL5	2288	12265	4747	14052	7150	4665	11180	5607	9503	7107	8487	16004	12168	13182	8276	8232	5748	8318	7950	8849	5301	1272	8136	4701	11190	8252	6027	7231	8853	7447	4438	11955	8795	7175	10172	10385	8207	8509	4736	4948	6788	9909	18126	6046	5884	6324	6637	14929	8630
ACSL6	64	578	66	3646	609	178	567	321	121	1335	47	1263	45	54	7656	212	26	383	32	20	25	37	133	29	75	51	25	32	43	33	18	46	51	44	67	36	44	1104	31	395	574	52	2069	139	60	206	44	402	1022
ACSM1	99	43	22	11	40	19	71	22	67	3	29	78	181	19	16	35	11	30	76	62	63	10	56	81	145	87	101	32	58	140	63	112	64	63	157	140	94	15	98	42	32	294	21	27	12	5	33	58	61
ACSM2A	3979	498	18	157	239	116	1538	586	3926	31	1565	2099	51	276	432	1128	221	491	73	51	34	16	60	34	70	43	65	26	76	105	40	95	68	47	65	50	54	20	55	39	31	102	34	21	27	14	32	42	43
ACSM2B	4719	534	10	369	312	129	1920	665	4806	14	1773	2068	18	379	575	1814	547	510	14	17	14	6	12	11	30	15	12	20	6	10	14	21	12	16	11	11	22	33	13	3	14	33	48	10	36	9	11	18	11
ACSM3	1822	628	267	641	1211	165	1673	747	1887	179	817	1057	2239	291	487	1036	234	1478	1365	734	611	146	698	744	1532	1104	1017	845	1207	460	777	1164	1438	877	1030	1279	1299	216	595	584	463	1507	2455	578	1329	223	578	808	1167
ACSM4	2	0	0	3	0	0	3	3	0	0	2	1	3	1	0	1	1	1	6	11	2	2	2	5	7	8	4	10	4	1	1	4	2	10	4	3	5	4	0	1	2	4	0	2	2	1	1	0	0
ACSM5	4274	79	43	186	296	49	1078	575	538	13	2173	920	23	330	520	1888	395	358	40	22	22	48	16	45	24	22	13	22	37	11	13	68	32	38	17	51	19	13	15	22	5	42	7	1	2	2	16	4	8
ACSM5P1	17	3	0	0	1	0	8	2	5	0	9	6	0	0	6	19	0	0	0	0	0	1	0	0	0	0	0	0	0	0	0	1	1	0	0	0	0	0	0	0	0	0	1	0	0	0	0	0	0
ACSM6	1	3	2	2	1	2	2	3	2	3	7	2	4	6	4	3	2	6	4	2	2	1	3	1	3	1	1	2	3	8	2	12	3	2	5	2	1	2	2	2	1	3	4	3	1	2	6	4	0
ACSS1	201	3945	4219	5918	2576	2086	4686	1419	710	2014	2542	1982	2068	1392	2466	3253	736	1116	2291	1925	1217	1163	2468	1648	2292	1870	1518	1172	2501	1425	832	1642	1983	1697	1994	2330	2280	4968	2828	1896	2876	2470	8695	1808	811	2457	2715	2171	4576
ACSS2	1232	3197	2779	3956	4726	1189	3250	2185	4632	3389	1831	3725	8689	2925	4651	2215	3947	3121	6655	7427	5549	1822	7353	4711	7955	7518	5810	5878	7583	6838	3264	8112	6571	6171	7836	7422	2969	1846	6396	3540	4298	8743	10505	4427	5085	2228	3297	3179	5138
ACSS3	1976	129	318	230	173	52	1117	420	1021	33	1344	938	85	255	443	1054	310	290	56	80	41	97	42	67	97	70	45	62	74	72	35	115	57	72	37	70	117	82	195	46	19	77	100	29	35	58	849	38	57
ACTA1	0	6	6	7	6	1	1	4	4	12	15	12	2	12	5	10	4	19	5	2	8	17	8	13	7	10	7	6	7	24	6	10	4	7	4	4	14	12	10	5	6	15	7	18	6	8	6	8	6
ACTA2	514	3297	12432	3481	2404	2077	4031	3871	2292	1892	8805	6409	4124	5220	2893	6962	3002	15351	3731	4894	2419	37632	3574	4632	3735	4982	3829	2724	4354	14540	1720	6085	4446	2680	2975	4481	8468	16386	6340	11525	6837	7679	3574	4116	3547	4880	8401	2387	4491
ACTB	24786	93224	120134	66245	100794	39270	79715	83479	56301	63502	148193	112253	63742	137063	66285	89967	55101	171768	58426	87434	52659	158685	109404	50482	58650	81514	50822	58957	69429	103649	25534	103483	63565	49637	76366	70028	119271	154516	106230	66813	98793	82392	105820	125464	74223	68211	92115	64089	93898
ACTBL2	1	0	2	1	1	0	2	5	1	0	7	5	0	11	0	3	0	2	0	0	1	0	0	4	0	4	0	2	2	1	0	0	0	4	0	0	6	2	1	1	0	2	1	4	2	6	9	3	0
ACTBP1	4	12	18	8	8	4	13	10	4	7	23	13	12	14	5	4	5	16	5	8	3	10	12	5	9	14	2	4	8	9	6	15	5	4	6	11	17	24	10	3	8	10	12	19	5	7	9	6	16
ACTBP11	3	8	9	13	8	2	11	7	6	7	13	17	2	12	7	8	3	20	5	9	2	11	10	17	8	11	2	4	6	7	4	4	4	8	9	5	13	22	11	3	3	17	10	24	5	9	12	2	7
ACTBP12	0	0	0	1	0	0	0	0	1	0	0	3	2	2	1	0	1	0	0	4	0	0	2	2	0	3	0	0	3	0	0	1	1	0	0	0	0	0	0	0	1	1	0	2	1	0	0	2	0
ACTBP13	0	3	1	5	1	6	0	8	3	2	4	1	4	13	2	0	9	6	6	0	0	0	4	0	3	1	1	0	2	2	2	4	3	4	2	1	2	2	1	1	0	2	2	4	2	0	2	1	1
ACTBP14	1	2	1	0	0	0	4	1	0	1	2	0	2	2	1	4	0	4	1	2	1	3	4	0	3	1	0	0	2	3	0	1	2	1	1	1	0	2	2	0	1	1	4	4	1	1	5	0	3
ACTBP2	6	15	11	11	13	5	6	8	6	13	8	10	6	19	4	11	6	30	8	12	3	19	14	13	12	14	5	8	14	7	1	11	15	8	10	12	19	22	19	9	11	18	11	23	10	6	14	7	10
ACTBP6	0	2	1	2	1	1	4	2	0	0	2	1	2	1	0	2	0	3	1	2	1	3	3	2	3	5	4	0	2	2	0	3	2	2	4	3	2	6	1	0	3	1	1	4	1	0	2	6	3
ACTBP7	0	5	4	9	3	5	3	8	3	3	17	9	10	6	3	1	5	14	4	6	4	11	4	7	7	12	2	9	4	3	2	12	6	2	6	5	8	7	6	1	5	9	5	11	1	3	4	3	10
ACTBP8	2	4	3	6	9	1	1	5	4	3	8	12	7	12	7	3	4	12	4	0	4	4	6	11	8	10	2	4	3	5	2	4	6	1	1	3	11	12	7	3	7	3	6	6	4	7	6	8	9
ACTBP9	7	4	7	1	6	0	3	3	3	1	5	13	8	8	3	4	6	6	5	10	9	4	19	6	7	7	2	5	6	5	0	5	9	18	7	13	5	8	11	3	2	7	1	6	2	2	6	2	6
ACTC1	2	2	14	2	3	2	9	6	4	3	16	9	4	13	3	4	1	15	3	6	1	69	8	11	5	2	6	2	9	251	0	6	5	7	3	1	17	324	161	32	6	8	18	23	6	43	47	4	8
ACTG1	13543	38952	94822	90509	92274	32014	39181	83584	45843	24725	109358	106887	60376	92257	43688	57134	59764	125984	57720	75360	47728	23567	88448	50358	53110	76478	44635	47964	73310	66480	22499	74769	60790	41170	55218	63416	77191	55289	75881	40014	63631	81107	61547	198211	46467	34107	60646	70166	51671
ACTG1P1	1	6	7	11	11	2	6	6	7	5	18	3	7	1	6	9	4	11	10	6	3	2	5	6	9	10	8	9	10	7	6	7	11	10	6	11	12	6	15	3	6	12	9	13	5	7	5	6	10
ACTG1P10	0	18	12	13	12	7	14	5	10	8	17	9	21	19	13	8	10	16	10	8	3	11	12	7	10	8	6	9	4	5	5	16	9	14	12	9	7	11	13	5	5	14	15	13	9	13	5	12	19
ACTG1P11	0	3	3	3	2	3	1	5	1	3	5	2	3	5	2	2	2	8	1	5	2	0	5	3	2	4	2	3	4	3	2	5	3	2	3	3	2	0	2	2	2	3	2	11	2	2	5	4	4
ACTG1P12	0	2	3	4	4	1	1	9	2	5	15	7	4	7	0	1	2	2	6	4	1	4	7	8	4	3	5	1	4	9	0	4	2	5	7	2	4	0	3	1	1	6	7	7	3	2	4	4	6
ACTG1P13	0	0	0	0	0	0	0	0	0	0	0	0	0	0	0	0	0	0	0	0	0	0	0	0	0	0	0	0	0	0	0	0	0	0	0	0	0	0	0	0	0	0	0	0	0	0	0	0	0
ACTG1P14	1	15	10	10	6	3	10	8	8	7	14	10	5	19	6	6	3	22	3	13	9	11	8	8	9	9	7	8	6	13	1	10	4	5	5	4	10	14	10	4	5	14	14	16	4	6	12	2	12
ACTG1P15	0	6	1	3	3	2	4	1	4	3	7	3	1	5	5	3	1	2	4	1	1	4	1	4	9	6	2	1	6	3	3	6	6	2	0	6	7	3	1	3	4	5	8	79	5	4	6	1	2
ACTG1P16	0	1	3	5	0	0	2	1	1	4	1	1	6	0	0	2	3	5	2	2	0	1	1	3	2	0	2	1	3	5	1	2	2	0	0	2	1	1	3	1	1	2	1	5	0	0	1	2	3
ACTG1P17	2	5	5	7	3	0	12	8	7	6	6	6	9	26	6	10	4	13	6	7	4	3	8	2	4	6	2	10	9	7	2	13	9	11	5	5	5	12	7	3	14	11	9	2	6	5	2	7	1
ACTG1P18	1	0	0	2	1	0	2	1	0	0	1	1	1	2	0	3	1	3	1	1	0	0	0	0	1	1	1	0	0	0	0	3	0	0	1	2	0	0	1	4	0	0	1	3	1	0	1	0	3
ACTG1P19	0	7	7	1	1	2	2	4	2	4	6	2	3	10	1	2	5	13	5	5	2	6	2	3	4	5	4	5	4	3	2	6	1	4	4	5	8	8	7	1	6	4	7	5	1	3	5	3	7
ACTG1P2	0	3	3	3	2	3	1	5	1	3	5	2	3	5	2	2	2	8	1	5	2	0	5	3	2	4	2	3	4	3	2	5	3	2	3	3	2	0	2	2	2	3	2	11	2	2	5	4	4
ACTG1P20	1	11	6	9	4	4	9	8	3	29	6	10	18	12	6	11	7	7	6	4	2	4	1	5	8	8	3	14	7	4	11	6	6	5	4	4	6	8	5	2	5	14	13	13	6	29	15	2	51
ACTG1P21	4	2	0	4	5	0	3	10	3	2	8	6	3	6	2	1	3	2	2	7	1	11	1	8	3	14	1	2	11	2	3	3	2	2	3	1	6	11	4	2	1	7	3	11	5	6	5	7	7
ACTG1P22	0	0	0	0	1	4	0	1	0	1	1	0	37	2	0	24	0	0	11	25	15	0	2	8	13	26	10	20	2	0	5	30	2	35	1	3	1	0	1	0	1	2	4	0	3	8	1	3	1
ACTG1P23	0	3	4	2	2	1	2	0	0	0	6	6	3	5	1	0	0	3	2	5	1	2	3	1	1	0	2	0	2	2	0	4	3	0	1	2	1	9	4	1	0	2	6	1	2	2	5	1	1
ACTG1P24	0	1	2	2	2	2	3	1	2	0	1	2	0	2	2	0	4	5	2	6	1	1	0	6	5	4	1	2	4	2	0	5	4	2	4	4	1	3	4	2	1	0	6	9	0	4	1	1	1
ACTG1P3	2	13	2	11	5	3	4	7	6	9	7	4	4	15	16	7	9	9	6	6	6	1	3	5	4	6	2	3	9	5	4	12	13	1	8	12	8	12	13	2	4	9	7	7	1	6	9	5	13
ACTG1P4	1	1	1	4	1	0	0	2	0	0	5	2	0	1	0	1	0	9	1	9	2	6	0	3	5	3	0	0	0	2	0	0	0	0	1	2	5	4	5	1	4	7	9	4	0	0	4	6	0
ACTG1P9	2	12	13	15	12	5	19	13	8	19	29	17	20	13	11	7	10	32	27	13	9	11	10	8	11	15	4	9	14	15	12	26	15	9	15	18	9	11	16	7	11	22	17	21	11	10	18	5	23
ACTG2	13	392	732	292	170	60	312	125	120	269	495	193	1526	273	278	196	200	567	938	1494	627	152719	1004	1549	996	1973	1749	748	1309	11504	568	1237	1363	555	763	1240	1741	11169	3440	30627	948	2464	925	2221	737	1241	10397	579	1828
ACTL10	9	250	435	273	340	120	290	175	154	189	186	234	132	165	214	117	127	79	77	99	79	26	248	75	114	83	54	47	114	172	44	89	74	56	102	79	150	366	283	124	332	178	707	256	161	276	308	260	199
ACTL6A	395	2023	2002	2260	2676	481	3287	1930	1772	1714	3590	1704	1963	2922	3059	1827	3300	3093	1278	1087	577	618	1673	896	1680	1360	1132	957	1460	1025	736	1651	1356	900	1264	1512	2200	2676	1545	817	2174	2180	3957	2652	2567	1533	2994	2114	3520
ACTL6B	1	0	0	0	0	0	1	0	1	0	1	1	3	0	0	0	0	0	8	0	0	25	3	0	2	2	4	0	7	5	1	5	1	0	1	3	4	1	0	3	0	0	1	1	2	0	0	1	1
ACTL7A	0	1	0	0	0	1	0	0	0	0	0	0	0	0	0	1	0	1	0	0	0	0	0	0	0	0	0	0	0	0	0	0	0	0	0	0	0	0	0	0	0	1	0	0	0	0	0	0	0
ACTL7B	0	0	0	0	1	1	0	0	0	0	0	0	0	0	0	0	0	0	0	0	0	0	1	0	0	0	0	0	0	0	1	1	0	0	1	0	1	0	0	0	1	0	0	0	0	0	0	0	0
ACTL8	0	2	1	14	15	3	59	57	3	75	49	0	20	21	0	2	1097	10	2	1	0	1	11	13	18	5	12	4	15	15	13	6	13	2	4	22	12	8	1	10	2	20	15	205	3	20	59	3	160
ACTL9	0	0	0	0	0	0	0	0	0	0	0	0	0	0	0	0	0	0	0	0	0	0	0	0	0	0	0	0	0	0	0	0	0	0	0	0	0	0	0	0	0	0	0	0	0	0	0	0	0
ACTN1	2661	7713	10456	4762	5590	2358	7910	6921	7052	5532	13825	12760	4247	11096	4934	7922	4473	17747	3495	3512	2145	24955	3575	3833	3188	3951	2733	2458	4614	5875	1473	4712	4248	2099	3495	3948	8973	14595	7249	6442	7379	5207	10531	8808	7697	6925	10511	6889	8083
ACTN2	8	5	7	5	5	2	12	3	6	4	11	11	9	6	4	10	3	8	4	6	6	8	3	13	1	4	3	3	1	9	1	12	4	8	3	6	3	2	4	3	2	4	6	2	1	2	5	6	3
ACTN3	0	3	1	0	2	1	5	8	1	2	2	7	2	6	1	1	2	3	1	4	4	12	2	2	2	3	3	1	1	8	0	7	2	4	5	0	4	5	3	4	0	6	2	4	5	4	2	6	2
ACTN4	4532	24656	34332	26080	29330	8750	21338	20294	16186	12114	25088	37370	24924	36252	16890	21320	18730	42930	21422	26864	16488	10194	29514	19970	20906	26818	17774	17122	29248	23016	9650	32302	22504	17976	24148	28058	42190	29292	25516	15430	21970	30806	26510	44568	12650	15460	23092	24988	25328
ACTN4P1	0	2	5	3	4	0	0	1	2	3	3	5	5	5	2	0	4	3	2	6	1	0	1	6	1	5	2	3	2	5	3	2	3	3	4	2	9	6	3	1	1	7	5	7	2	2	5	3	2
ACTN4P2	0	0	0	0	0	0	2	0	1	0	0	1	0	0	0	0	0	0	1	0	1	1	1	1	0	0	0	0	0	1	0	0	1	0	1	2	1	0	1	0	0	0	0	1	0	0	0	0	2
ACTP1	0	0	2	4	2	2	1	3	1	1	1	2	0	2	0	0	0	5	3	1	0	2	2	1	0	3	0	3	4	3	0	2	0	1	2	3	0	4	2	0	3	1	1	5	1	1	1	2	1
ACTR10	343	652	607	381	484	327	828	605	696	545	781	1055	1405	890	793	699	517	1049	745	675	498	581	621	438	1332	831	693	626	945	966	454	1372	989	714	845	922	918	630	730	518	561	1206	1680	775	876	586	759	769	1130
ACTR1A	768	1305	2156	2177	1360	999	2053	2254	1557	1790	3023	2106	3227	2843	1298	2567	1350	3148	2147	2264	1751	2831	3037	1815	2623	2828	2014	1744	2691	3142	1215	3274	2401	2040	2294	2518	3424	2556	2445	1998	1896	3478	2778	2684	1250	1914	2578	1505	2695
ACTR1B	902	1933	2645	1831	2349	1042	1642	1556	1643	1739	2057	2426	2137	1789	1985	1870	1354	2236	1947	2004	1369	1436	2296	1585	1788	2149	1407	1393	2273	1837	816	2106	1932	1388	2124	2007	2547	2255	2008	1274	1913	3024	2171	2221	1917	1542	1978	1864	1834
ACTR2	3286	8548	8716	9220	10169	2372	12146	10996	10901	9083	17237	11347	17812	18308	12007	11595	8370	14482	8940	10670	6237	3555	8634	6714	15732	11649	10222	9806	12303	9641	6190	17160	12092	9925	12668	13402	14634	8922	7752	5952	8434	15191	18800	11362	15461	10583	13003	10999	10825
ACTR3	1887	5017	5847	5020	6109	1634	6117	6431	6096	4904	9687	7550	8064	13709	5646	7704	3678	10374	4669	5339	3006	2400	4900	3292	7270	5650	5392	5012	6217	5919	2910	9979	5798	5147	6384	6957	9857	6047	4234	3396	4848	7466	9271	7380	7124	5561	7127	6407	7844
ACTR3B	98	174	235	232	248	78	481	235	292	369	321	230	221	277	415	275	238	317	170	130	75	67	191	111	148	153	115	114	190	149	80	236	152	117	143	160	272	277	166	81	260	219	740	257	443	438	247	304	509
ACTR3BP1	0	0	0	0	0	0	0	0	0	0	0	0	0	0	0	0	0	0	0	0	0	0	0	0	0	0	0	0	0	0	0	0	0	0	0	0	0	0	0	0	0	0	0	0	0	0	0	0	0
ACTR3BP2	0	0	0	0	0	0	0	0	0	0	0	0	0	0	0	0	0	0	0	0	0	0	0	0	0	0	0	0	0	0	0	0	0	0	0	0	0	0	0	0	0	0	0	0	0	0	0	0	0
ACTR3BP3	0	0	0	0	0	0	0	0	0	0	0	0	0	0	0	0	0	0	0	0	0	0	0	0	0	0	0	0	0	0	0	0	0	0	0	0	0	0	0	0	0	0	0	0	0	1	0	0	0
ACTR3BP4	0	0	0	0	0	0	0	0	1	0	0	0	0	0	0	0	0	0	0	0	0	0	0	0	0	0	0	0	0	0	0	0	0	0	0	0	0	0	0	0	0	0	0	0	0	0	0	0	0
ACTR3BP5	0	0	0	0	0	0	0	0	0	0	0	0	0	0	0	0	0	0	0	0	0	0	0	0	0	0	0	0	0	0	0	0	0	0	0	0	0	0	0	0	0	0	0	0	0	0	0	0	0
ACTR3BP6	0	0	0	0	0	0	1	0	0	0	0	0	0	0	0	0	0	0	0	0	0	0	0	0	0	0	0	0	0	0	0	0	0	0	0	0	0	0	0	0	0	0	0	0	0	0	0	0	0
ACTR3C	186	128	161	80	116	65	296	116	181	138	254	188	240	87	181	115	65	175	108	135	60	34	92	90	202	178	90	116	177	104	85	206	156	96	82	114	103	88	125	77	77	224	273	166	185	198	139	113	280
ACTR3P2	1	0	0	0	0	0	1	0	0	1	0	0	0	2	2	1	0	0	0	1	0	0	0	1	1	0	0	0	0	1	0	0	1	0	1	0	2	0	0	0	0	0	2	0	0	0	1	1	0
ACTR3P3	0	0	0	1	0	0	0	0	0	0	0	0	0	0	0	0	0	1	0	0	0	0	0	0	1	1	1	0	1	0	0	0	0	0	0	0	0	1	0	0	0	0	0	0	1	0	1	0	0
ACTR5	69	429	442	476	379	115	594	222	293	335	499	437	272	412	365	460	400	521	216	214	142	120	322	171	278	276	173	152	234	248	110	328	218	169	181	231	325	402	274	130	323	283	965	233	353	318	372	387	417
ACTR6	201	355	340	414	411	143	670	263	511	356	609	489	765	587	420	412	555	512	408	387	234	254	405	274	619	341	351	340	477	383	232	581	450	385	453	508	557	300	357	256	383	515	784	566	519	410	477	530	560
ACTR6P1	0	0	0	0	0	0	0	0	0	0	0	0	0	0	0	0	0	0	0	0	0	0	0	0	0	0	0	0	0	0	0	0	0	0	0	0	0	0	0	0	0	0	0	0	0	0	0	0	0
ACTR8	197	650	483	665	724	219	534	664	269	426	715	692	845	620	550	626	358	980	622	563	343	308	420	453	804	712	448	408	797	450	298	759	702	454	622	703	769	846	525	327	393	914	1231	680	327	497	723	680	793
ACTRT1	0	0	0	0	0	0	0	0	0	0	0	0	0	0	0	0	0	0	0	0	0	0	0	0	0	0	0	0	0	0	0	0	0	0	0	0	0	0	0	0	0	0	0	0	0	0	0	0	0
ACTRT2	0	0	0	0	0	0	0	0	0	0	0	0	0	0	0	0	0	0	0	0	0	0	0	0	0	0	0	0	0	0	0	0	0	0	0	0	0	0	0	0	0	0	0	0	0	0	0	0	0
ACTRT3	111	35	61	26	184	20	113	65	51	36	69	145	67	47	66	67	84	78	37	43	34	29	80	23	48	49	29	31	52	49	23	73	43	29	24	35	67	65	63	28	63	51	138	61	61	42	75	52	66
ACVR1	386	246	477	307	473	125	510	485	398	380	1024	794	560	1061	583	874	454	1070	357	439	227	449	446	277	557	422	342	336	443	351	187	703	493	364	397	465	886	696	411	311	641	625	709	419	479	588	803	466	807
ACVR1B	1574	2381	2545	1722	2996	1002	3390	1346	2989	1458	2231	4174	5918	2408	1804	1550	1486	2893	4235	3191	2321	925	3235	3201	5459	3576	3234	2475	5439	2774	2264	3626	4030	3407	3685	4822	3805	2010	3446	2270	3159	6797	6214	1111	4191	1910	3212	2993	2486
ACVR1C	46	274	69	46	778	45	68	154	39	428	62	48	547	74	220	49	149	57	466	452	319	55	293	317	672	396	360	478	479	202	200	582	409	387	650	322	152	185	225	120	182	579	81	66	62	287	270	207	317
ACVR2A	161	291	264	280	344	111	299	270	317	307	348	292	674	236	356	295	153	398	398	408	347	185	367	229	688	356	348	295	480	309	226	580	466	392	417	451	432	265	356	265	263	548	521	324	339	182	414	153	365
ACVR2B	411	449	202	496	426	137	385	263	231	326	385	736	329	344	526	254	314	510	279	201	135	152	178	274	356	188	246	148	320	128	122	372	300	181	223	302	270	286	175	167	243	500	707	290	233	408	338	442	783
ACVRL1	215	1182	980	1178	2032	415	934	705	1273	241	1356	930	7178	957	508	838	493	1272	4959	5505	3169	1713	5967	4608	6312	4901	5161	3295	7402	3510	2811	6177	6536	4194	4973	8053	4033	1645	4120	4262	2217	9398	2329	826	1904	1098	3106	1367	1404
ACY1	2633	1255	1156	1820	2692	585	2477	1429	2024	1154	2170	3312	1401	1013	1157	1622	1214	2270	1348	1398	1076	241	1429	867	1126	1121	1052	724	1456	2042	556	1478	1269	908	1104	1240	2174	1856	1370	643	1035	1646	2901	2085	1196	870	1070	1792	1094
ACY3	284	114	195	114	193	75	271	288	307	120	205	166	135	88	94	190	46	179	161	203	105	20	172	105	147	108	128	127	185	392	57	122	64	97	174	148	355	228	269	131	192	346	266	660	55	36	163	77	130
ACYP1	27	236	143	200	260	81	191	160	203	275	111	178	230	166	146	173	93	218	186	126	104	82	166	126	173	153	124	112	178	196	81	212	183	158	172	183	219	308	202	94	166	222	328	210	333	134	145	175	302
ACYP2	207	186	161	129	211	69	218	181	155	116	221	275	212	281	287	216	119	180	133	161	99	129	167	117	188	155	106	112	147	127	75	236	195	112	176	178	307	202	183	103	125	288	312	297	145	93	138	170	204
AD000091.3	0	0	0	0	0	0	0	0	0	0	0	0	1	0	0	0	0	1	0	1	1	0	0	0	0	2	1	0	2	0	0	0	0	0	0	1	0	0	0	0	0	0	3	0	0	0	1	3	0
AD000671.6	28	15	27	25	26	14	54	94	36	7	73	49	71	46	37	93	39	63	53	85	41	14	44	57	80	94	67	46	85	24	15	79	114	65	45	75	99	26	34	34	21	79	55	28	16	42	51	37	35
ADA	74	33	202	72	53	72	145	291	122	181	617	206	89	264	216	272	232	149	87	108	59	78	162	77	103	130	89	118	99	91	39	163	100	110	302	133	285	138	174	61	159	99	121	199	149	271	286	266	120
ADAD1	0	0	0	0	0	0	0	0	0	0	0	0	0	0	0	0	0	0	1	0	0	0	0	0	1	0	1	1	0	0	0	0	0	0	0	0	0	0	0	0	0	0	0	0	0	0	0	0	0
ADAD1P2	0	0	0	0	0	0	0	0	0	0	0	0	0	0	0	0	0	0	0	0	0	0	0	0	0	0	0	0	0	0	0	0	0	0	0	0	0	0	0	0	0	0	0	0	0	0	0	0	0
ADAD2	6	4	2	2	3	2	3	0	9	6	5	4	3	2	0	2	1	2	8	2	7	1	7	3	3	7	9	1	2	4	3	4	8	2	3	2	4	3	4	7	6	7	2	5	3	0	5	3	2
ADAL	131	114	92	75	71	41	210	131	124	64	147	153	176	77	97	143	114	137	126	137	65	110	70	59	267	168	99	82	98	159	46	116	148	179	174	153	137	117	97	85	48	134	217	133	126	84	83	103	112
ADAM10	1245	1948	1701	1734	1773	808	2686	3616	3170	1721	5222	3832	5459	3980	2535	2615	2014	3903	2992	3242	1891	1101	2284	2293	5594	3289	2894	2744	4582	2159	1928	4439	3955	3125	3662	4170	4243	2048	2098	1815	1776	5427	3433	4154	3086	2956	3273	3105	3282
ADAM11	4	4	15	9	8	7	11	15	18	2	13	5	8	15	7	7	6	6	17	18	9	125	5	12	11	7	5	4	16	3	4	12	5	2	7	8	44	7	8	26	4	9	5	12	14	9	17	2	1
ADAM12	28	122	382	214	95	55	187	523	135	153	900	203	32	618	173	997	248	650	17	28	13	16	50	35	32	46	34	42	37	46	12	27	33	33	27	55	702	1272	735	42	1170	82	520	1073	279	1022	786	156	516
ADAM15	548	2873	3056	3913	4249	1877	3122	3821	2337	2798	4282	3420	2863	5954	1436	3251	3042	3664	3378	2435	1551	1340	4122	2341	2469	2446	2216	1545	3256	6302	1065	3418	2531	1306	3154	2963	5692	4195	3946	2075	3746	4074	4098	5702	2331	2344	4312	3723	6111
ADAM17	290	503	679	780	832	268	747	777	632	563	1623	1007	688	1522	963	950	889	1202	411	496	237	319	534	353	782	618	383	413	565	407	270	833	624	422	492	673	806	765	521	362	688	704	963	692	673	717	1035	613	789
ADAM18	4	0	1	2	0	0	0	0	0	0	0	0	0	0	0	0	2	0	0	0	0	2	0	0	0	0	0	0	0	0	0	0	0	0	0	0	0	0	0	0	0	0	0	0	0	0	0	0	0
ADAM19	591	244	930	528	278	207	1207	1391	836	209	2803	1423	549	3840	686	1708	459	3786	372	673	280	900	561	503	666	943	449	755	550	431	177	854	681	603	665	755	3359	1768	929	551	902	760	1787	1691	613	1263	1866	890	781
ADAM1A	0	0	0	0	0	0	0	0	0	0	0	0	0	0	0	0	0	0	0	0	0	0	0	0	0	0	0	0	0	0	0	0	0	0	0	0	0	0	0	0	0	0	0	0	0	0	0	0	0
ADAM1B	0	3	1	4	4	3	4	0	3	2	5	4	1	2	6	2	0	3	6	5	0	2	6	2	5	3	1	1	7	3	1	1	1	7	6	2	8	1	5	0	2	0	9	2	12	3	3	2	6
ADAM2	0	0	0	0	0	4	0	0	0	4	0	0	0	0	0	0	0	0	0	0	0	0	0	0	0	0	0	0	0	0	0	0	0	0	0	0	0	0	0	0	0	0	0	0	2	0	0	0	0
ADAM20	0	0	1	0	0	0	0	3	1	0	2	2	1	1	0	1	1	0	1	2	1	1	2	2	1	0	1	0	0	0	0	2	1	0	0	0	2	0	4	0	0	2	1	0	1	0	1	1	0
ADAM20P1	2	1	2	1	2	2	6	1	3	8	8	3	2	2	2	2	1	3	4	1	1	6	4	1	3	3	4	1	2	1	0	4	5	3	3	4	1	3	5	5	0	3	3	2	6	0	1	1	3
ADAM20P2	0	0	0	0	0	0	0	0	0	0	0	0	0	0	0	0	0	0	0	0	0	0	0	0	0	0	0	0	0	0	0	0	0	0	0	0	0	0	0	0	0	0	0	0	0	0	0	0	0
ADAM20P3	0	10	13	2	0	1	0	16	0	1	4	7	0	4	16	3	2	38	0	0	0	0	3	1	0	0	0	0	0	0	0	0	0	0	0	0	0	13	0	2	3	0	0	8	0	0	5	22	0
ADAM21	1	0	1	1	2	1	1	1	2	0	1	4	2	2	2	8	0	2	2	1	0	2	0	0	0	3	1	1	1	3	0	5	1	1	0	1	5	0	1	3	0	1	1	1	0	0	0	0	0
ADAM21P1	0	0	0	0	0	0	0	0	0	0	0	0	0	0	0	0	0	0	0	0	0	0	0	0	0	0	1	0	0	0	0	0	0	0	0	0	2	0	0	1	0	0	1	1	0	0	0	0	0
ADAM22	13	27	85	76	36	37	207	128	40	70	111	118	270	51	227	143	123	174	205	163	121	116	162	114	302	217	152	176	192	106	113	289	157	174	235	232	177	98	120	79	56	185	486	114	161	132	131	46	49
ADAM23	8	54	28	22	17	16	50	41	25	20	45	55	95	69	487	85	20	93	60	61	44	154	35	47	72	113	56	54	63	120	22	177	68	68	61	96	55	133	91	65	19	74	876	45	40	45	124	46	58
ADAM24P	0	0	0	0	0	0	0	0	0	0	0	0	0	0	0	0	0	0	0	0	0	0	0	0	0	0	0	0	0	0	0	0	0	0	0	0	0	0	0	0	0	0	0	0	0	0	0	0	0
ADAM28	56	88	130	67	65	63	104	138	157	93	236	225	929	190	193	451	108	203	541	1492	499	88	376	579	1252	710	768	708	772	225	273	736	1155	911	849	827	702	189	190	224	90	798	240	102	142	156	439	249	187
ADAM29	2	8	3	3	3	3	4	2	2	1	9	5	4	8	3	1	4	5	5	3	1	1	2	2	2	4	3	4	2	6	2	7	5	6	3	2	3	4	2	0	1	6	2	0	4	4	1	3	3
ADAM30	0	0	0	0	0	0	0	0	0	0	0	0	0	0	0	0	0	0	0	0	0	0	0	0	0	0	0	0	0	0	0	1	0	0	0	0	0	0	0	0	0	0	0	0	0	0	0	0	0
ADAM32	75	177	137	144	184	81	250	80	221	132	234	144	240	232	331	152	121	194	191	126	59	57	124	92	271	149	136	115	149	101	92	257	222	125	158	174	178	180	116	73	116	218	545	81	222	170	179	209	309
ADAM33	12	16	79	27	19	12	31	9	16	2	38	39	415	30	17	104	13	23	716	493	252	2610	293	633	465	380	365	317	567	1127	207	1066	685	393	284	439	226	270	389	652	71	494	72	21	77	101	527	67	96
ADAM3A	0	0	0	0	2	0	1	0	0	1	1	0	3	0	0	0	0	0	1	0	0	0	3	0	0	0	0	0	1	0	0	5	0	0	2	0	0	0	1	0	0	0	0	1	1	0	0	0	1
ADAM3B	0	0	0	0	0	0	1	0	0	0	0	0	0	0	0	0	0	0	0	0	0	0	0	0	0	0	0	0	1	0	0	0	1	0	0	0	0	0	0	0	0	0	0	0	0	0	0	0	0
ADAM5	0	0	0	0	0	0	0	0	0	0	0	0	0	0	0	0	0	0	0	0	0	0	0	0	0	0	0	0	0	0	0	0	0	0	0	0	0	0	0	0	0	0	0	0	0	0	0	0	0
ADAM5P	0	0	1	1	0	0	0	0	0	1	0	0	1	2	0	0	0	0	1	0	1	0	0	0	0	0	1	0	0	0	0	0	0	1	1	1	0	0	0	0	0	0	1	1	0	1	0	0	0
ADAM6	0	0	0	0	0	0	0	0	0	0	0	0	0	0	0	0	0	0	0	0	0	0	0	0	0	0	0	0	0	0	0	0	0	0	0	0	0	0	0	0	0	0	0	0	0	0	0	0	0
ADAM7	0	0	0	0	0	0	0	0	0	0	0	0	0	0	0	0	0	0	0	0	0	0	0	0	0	0	0	0	0	0	0	0	0	0	0	0	0	0	0	0	0	0	0	0	0	0	0	0	0
ADAM8	165	460	666	557	203	224	339	768	382	153	1532	1450	258	2002	281	877	459	2084	259	362	239	98	351	313	235	384	236	299	304	106	118	446	372	251	521	392	947	618	301	210	441	357	207	3426	255	326	946	447	307
ADAM9	897	2919	4266	2396	1315	1554	2994	5211	2119	3437	7900	4998	4625	13678	2126	5321	2741	10008	2291	2641	1718	1889	1654	2332	4629	2737	2886	2389	4181	3621	1542	4710	3498	2204	3694	4067	10584	3965	2963	2494	1850	6703	5980	8018	3609	4372	5118	4322	4731
ADAMDEC1	35	66	85	164	85	62	185	589	182	109	569	374	24680	1895	268	145	149	144	6397	11863	5250	634	2630	9444	11378	10796	6752	7687	12363	1655	6372	13539	11589	7619	6357	7109	1618	314	883	1366	84	7935	727	390	225	1045	2638	939	1080
ADAMTS1	668	299	1174	470	396	176	795	1097	433	89	2622	910	978	1446	625	1847	1074	1189	833	2314	719	929	581	986	1838	1703	914	2122	809	2113	349	1441	758	511	908	853	956	1559	1321	654	409	953	569	448	412	1273	1475	388	850
ADAMTS10	342	156	521	227	188	252	440	207	230	88	808	259	127	332	127	472	169	729	289	255	105	363	190	253	159	253	107	148	209	211	74	263	222	148	154	248	386	321	344	168	188	221	137	139	114	169	330	49	111
ADAMTS12	93	238	387	305	138	119	530	735	205	173	1371	861	101	662	511	1354	326	1435	34	58	19	82	127	52	69	83	48	42	52	89	21	62	53	44	30	58	1217	1551	530	51	897	74	889	693	303	1152	1051	213	1377
ADAMTS13	502	326	118	190	446	218	508	198	722	96	510	354	168	178	206	746	290	232	244	240	160	128	274	242	194	180	150	134	206	130	64	226	188	152	184	218	136	212	148	114	190	226	160	92	344	94	154	60	188
ADAMTS14	7	31	161	32	31	27	91	153	32	112	280	137	193	505	92	165	47	288	293	328	142	35	259	179	182	208	141	177	164	240	92	380	168	212	230	136	467	529	524	74	599	189	392	353	192	466	481	111	315
ADAMTS15	41	97	39	106	53	52	108	1091	89	499	113	188	202	255	954	226	2948	266	274	194	102	215	61	157	189	157	340	156	283	465	89	563	250	107	173	510	136	191	109	130	50	351	26	610	142	890	354	287	3212
ADAMTS16	10	6	25	5	9	4	18	8	14	3	27	22	24	21	19	48	13	24	51	26	9	70	22	9	42	24	21	45	12	10	12	216	14	27	20	23	74	126	49	24	500	18	45	23	30	36	42	14	31
ADAMTS17	183	47	49	65	64	80	223	132	96	76	139	76	128	56	65	50	54	54	109	67	112	34	70	73	92	107	65	115	97	87	39	122	95	79	122	77	35	63	72	49	8	100	39	192	21	21	69	46	102
ADAMTS18	1	3	31	0	5	7	0	1	2	2	4	4	7	4	177	1	1	24	9	10	10	6	10	3	8	11	5	5	3	4	7	7	2	8	4	1	14	22	12	1	3	2	13	2	13	32	17	8	7
ADAMTS19	0	1	0	0	2	1	7	86	2	0	0	0	26	2	208	0	0	7	18	21	4	7	6	10	15	21	20	10	28	34	8	26	10	7	4	22	12	5	9	6	0	15	3	80	60	1	7	5	53
ADAMTS2	532	1103	1656	1172	630	699	2194	2102	929	255	3611	2694	238	1791	1487	4361	1446	2777	176	222	109	217	270	177	186	203	108	145	175	646	81	378	173	141	157	164	2651	2777	1690	211	1283	225	1304	2185	618	2479	1963	480	1517
ADAMTS20	0	0	0	0	0	0	0	0	2	0	0	0	0	1	0	0	1	0	0	0	0	0	0	0	0	0	0	0	0	0	0	0	0	0	0	0	0	0	0	0	0	0	1	1	0	0	0	0	0
ADAMTS3	3	6	24	15	4	11	17	27	11	1	38	19	28	36	24	36	6	31	9	19	5	5	7	8	20	23	15	14	16	14	5	32	22	12	8	12	42	27	13	6	17	28	30	32	41	20	21	11	29
ADAMTS4	308	282	835	420	364	137	432	916	289	242	2025	663	36	1538	489	1184	817	1254	30	121	40	189	96	32	51	192	25	472	50	188	15	196	42	42	144	47	463	1400	359	262	532	65	264	1011	263	1724	727	255	475
ADAMTS5	54	154	186	122	124	90	250	222	298	56	731	242	184	526	218	252	144	461	91	134	57	68	56	66	196	86	82	182	92	127	59	309	103	111	78	82	127	207	113	81	234	103	127	188	161	346	254	59	159
ADAMTS6	19	17	37	14	24	33	37	45	9	30	87	32	23	48	48	49	19	118	13	12	8	15	15	10	23	15	11	8	20	47	9	21	18	7	14	18	105	119	68	25	70	39	109	90	32	69	105	40	54
ADAMTS7	46	75	472	109	92	69	168	212	150	101	625	241	103	338	118	303	109	449	156	225	90	222	277	127	74	188	59	103	118	206	40	178	85	99	134	133	543	580	339	110	426	152	337	311	328	336	383	122	218
ADAMTS7P1	0	1	1	2	3	2	0	4	4	4	11	13	5	6	6	7	2	1	3	8	2	8	4	2	5	4	4	6	2	4	3	3	5	3	10	0	12	4	5	4	10	0	7	1	6	9	9	2	4
ADAMTS7P3	0	0	1	0	2	0	4	2	0	1	6	2	0	2	0	3	1	2	3	1	1	5	0	0	0	1	0	0	0	2	0	3	1	0	2	1	0	3	2	0	1	3	1	0	2	1	5	0	0
ADAMTS7P4	2	1	0	1	0	5	3	6	6	4	4	6	13	3	4	7	2	5	11	5	6	5	4	6	8	8	11	6	14	6	4	4	4	8	9	5	11	2	1	3	3	10	6	3	2	4	9	5	12
ADAMTS8	5	2	10	3	6	4	9	8	12	4	10	9	41	13	15	27	6	8	40	58	22	808	37	66	36	68	52	28	49	206	29	49	59	37	45	30	81	125	89	334	4	89	101	13	39	56	137	52	31
ADAMTS9	131	158	284	221	120	61	403	665	234	111	1170	395	136	904	237	801	486	723	117	176	65	533	119	96	246	219	114	131	163	451	60	429	167	147	157	205	591	626	318	348	199	219	574	517	613	718	764	305	392
ADAMTSL1	42	302	125	480	195	78	427	130	91	25	134	90	549	130	98	198	78	178	597	493	339	269	303	491	546	601	351	444	586	171	205	577	576	336	435	491	159	300	269	254	66	638	820	55	57	117	309	42	150
ADAMTSL2	648	477	2650	329	480	331	794	413	575	362	1350	1428	71	453	459	2015	642	2394	137	116	71	138	562	115	84	142	90	96	97	156	41	126	129	104	92	158	270	745	263	58	1019	136	515	71	180	259	407	111	121
ADAMTSL3	785	137	108	106	107	55	478	201	823	47	469	345	297	187	255	376	197	279	250	222	144	1336	105	248	410	181	258	211	258	152	129	459	332	210	201	341	216	346	114	358	43	410	255	57	188	92	319	101	245
ADAMTSL4	710	252	386	229	314	93	475	808	732	102	1015	1679	498	654	314	682	333	1424	576	559	314	596	336	647	471	568	337	439	504	701	211	1083	430	294	361	477	521	255	364	357	362	483	90	437	140	256	432	261	121
ADAMTSL5	26	70	176	144	136	26	48	91	66	38	164	234	52	159	155	56	110	234	61	71	30	43	141	49	55	57	66	33	93	159	30	123	68	29	42	75	232	68	131	45	236	93	126	307	193	21	85	78	81
ADAP1	251	8169	3596	3642	3595	3799	2971	4776	3759	3019	2266	3465	3081	2241	1745	1758	4198	3337	3830	4649	3434	1326	4228	2834	2381	3732	2528	2284	3904	4354	1229	3465	2934	2653	3511	2736	5342	8993	4981	2741	2885	4780	5052	7732	4584	2204	2652	4019	3548
ADAP2	262	153	323	199	123	117	218	469	385	146	679	434	345	296	262	826	265	588	163	471	198	112	216	254	298	345	258	303	348	207	117	512	336	345	306	325	383	340	157	164	111	279	222	174	215	258	404	203	215
ADAR	3604	4196	3033	5118	5917	2012	6910	9361	6841	3104	12497	6094	7669	16414	7071	9026	5389	7544	5310	6077	3685	3322	6636	4448	7481	6659	4673	5069	6424	4773	2585	10131	5885	4757	7009	6728	9881	5700	4202	3698	6582	7565	9246	7092	6288	5211	9640	6578	11545
ADARB1	214	196	428	317	124	186	393	484	230	221	639	416	375	465	360	567	305	572	376	265	136	1490	260	311	282	281	208	198	379	444	135	445	390	262	290	372	467	438	291	357	231	443	370	438	179	255	504	263	320
ADARB2	23	12	23	25	12	8	40	33	9	3	36	49	44	20	29	48	22	25	26	16	14	73	16	13	54	23	9	2	35	8	19	38	30	31	26	40	52	20	6	19	6	16	40	6	35	4	24	34	25
ADAT1	173	378	279	499	485	154	609	464	337	295	522	400	574	671	474	439	460	998	301	362	150	138	319	270	473	456	280	317	383	373	207	534	360	299	444	344	589	440	315	232	322	577	880	511	470	460	464	455	572
ADAT2	48	360	165	232	274	167	446	325	226	347	350	309	211	414	497	312	437	411	320	155	87	65	169	152	265	141	127	115	179	156	79	285	261	137	184	203	299	277	193	80	264	212	611	255	270	235	320	453	607
ADAT3	28	216	229	289	413	126	69	243	111	294	102	167	262	163	250	116	127	113	246	349	224	97	548	288	234	283	233	216	384	502	101	321	151	191	225	267	199	321	405	243	445	392	268	280	187	222	245	225	311
ADCK1	55	216	200	192	265	141	385	237	139	321	299	168	211	188	184	179	173	260	250	246	141	198	299	220	195	263	164	141	249	303	82	275	201	164	186	216	190	322	313	167	241	299	810	328	219	220	232	179	293
ADCK2	251	464	1074	696	1209	525	977	752	1264	764	1020	717	1266	1266	964	699	322	1040	803	773	526	449	1114	771	873	1059	804	626	941	856	439	869	789	666	869	995	807	819	807	562	1143	1336	1718	960	1874	888	805	636	744
ADCK3	1297	2068	1092	3523	2976	1333	3635	1975	2589	1703	3245	3119	2794	1611	2427	2213	2067	2084	2403	1887	1349	1338	2368	1872	2349	2153	1205	1516	2619	1197	1052	1980	2137	1729	2230	2199	1655	1808	1538	1384	2271	2251	4243	2416	2736	1609	3032	2045	2874
ADCK4	292	594	949	692	754	351	656	646	544	432	1064	803	734	1097	507	569	444	737	706	586	461	509	840	551	566	655	519	426	819	754	293	671	582	503	613	716	984	884	827	438	760	977	641	810	448	497	1062	671	560
ADCK5	125	877	852	892	1180	564	774	593	628	717	805	439	639	748	909	342	405	887	791	719	564	208	963	513	500	521	457	321	597	780	280	601	582	373	537	649	671	611	1000	371	892	825	1524	666	722	509	757	424	822
ADCY1	1393	135	142	123	140	110	1707	218	2314	29	1138	869	167	497	1174	915	156	252	64	53	19	38	39	68	137	61	65	46	83	110	35	68	94	47	57	129	70	116	46	39	37	88	444	44	50	62	78	142	776
ADCY10	42	12	3	10	11	9	56	19	60	9	19	29	9	4	19	39	13	12	6	4	3	4	6	1	10	1	2	2	5	2	1	5	3	3	8	7	9	0	2	0	2	7	2	3	1	14	4	3	66
ADCY10P1	28	86	98	119	84	28	65	46	31	47	120	50	74	56	80	125	42	72	89	72	47	34	109	47	79	68	67	40	82	70	34	124	81	94	57	86	55	123	64	34	84	61	81	37	14	76	139	41	72
ADCY2	4	6	21	14	17	9	26	9	21	9	22	15	82	15	26	12	11	25	65	66	33	348	35	50	86	56	57	48	74	60	29	111	103	48	35	89	72	111	38	76	47	78	65	17	31	32	81	34	75
ADCY3	162	1718	2013	2752	1551	1050	1416	1768	1380	1781	2216	1674	1637	2126	3211	1940	938	1763	1205	1234	642	550	1287	793	677	1058	750	813	1324	759	567	1459	1596	558	903	1111	1874	2630	1024	810	1426	799	1900	1768	1222	1753	1643	1221	2074
ADCY4	78	99	198	140	102	164	272	258	253	72	383	217	204	206	130	263	113	284	422	215	132	285	243	250	235	309	202	144	242	495	97	417	244	133	328	286	368	344	655	295	152	390	171	339	350	271	375	187	192
ADCY5	128	129	172	104	98	84	206	103	339	18	242	223	822	97	79	224	86	157	841	777	356	2031	514	886	715	629	577	498	782	644	330	523	602	475	531	730	209	348	194	581	132	587	111	51	134	57	452	62	128
ADCY6	624	2679	2106	2481	2153	1797	2724	1911	2303	1792	2081	2518	6315	1850	1424	1688	1745	2968	5310	4890	3848	1747	4195	4619	5090	5413	3894	4040	4505	3673	2183	4289	4222	3822	5033	5279	3515	2716	4002	2905	1922	6361	5085	3432	2235	1578	3136	3045	3392
ADCY7	379	271	839	657	497	279	1379	1640	733	163	1873	1117	1082	1781	591	1707	447	1964	1068	927	464	345	722	1363	1166	1073	875	803	1121	487	383	1127	1159	870	1025	1231	1407	646	342	379	734	1160	871	812	603	551	1085	624	1835
ADCY8	10	0	0	0	0	0	0	1	0	0	3	4	2	2	1	1	2	2	0	0	0	2	0	0	0	0	0	0	0	1	0	8	0	0	0	0	0	0	0	1	1	0	0	0	1	0	0	0	2
ADCY9	1217	748	505	656	526	264	1006	686	1649	594	971	1013	2109	652	520	1092	267	800	1736	1715	1003	1016	1335	1565	1907	1680	1261	1078	2089	1211	759	2540	1579	1191	1873	1699	1118	807	973	908	575	2069	767	482	828	653	903	625	1411
ADCYAP1	4	1	3	1	1	5	24	2	1	3	49	0	27	0	2	30	3	2	12	35	10	104	28	123	155	26	16	44	30	132	11	56	24	39	45	44	63	69	111	64	4	124	112	12	31	27	72	76	22
ADCYAP1R1	1	6	10	0	4	0	5	4	8	5	28	16	36	31	5	12	12	28	66	30	16	358	30	31	39	43	25	39	33	33	26	92	43	37	16	83	19	41	20	78	5	41	3	11	4	3	41	6	9
ADD1	1981	2769	4068	4000	2412	1238	3468	4173	3192	3311	5316	3851	7538	4147	3282	5459	3397	6523	5599	6254	4115	6933	4673	4560	6710	6261	4357	4746	6685	5172	2633	7456	5687	4854	6131	6839	5997	4481	4565	4180	2815	7599	5204	5024	5191	3803	5101	2240	4954
ADD2	10	6	21	9	7	5	61	20	13	2	23	19	29	17	12	42	12	19	30	27	10	150	19	28	41	37	23	33	18	32	17	59	48	35	16	52	44	40	26	32	18	151	20	15	6	10	25	12	57
ADD3	606	4177	2251	6675	3525	1166	5388	4719	5364	3437	4033	4039	9440	5018	8768	4768	2166	3783	4946	3768	2076	1273	2930	3383	9352	4340	4161	3856	7429	3370	3075	5719	5805	4385	4899	6362	5014	2941	1869	2413	2546	7079	9884	7240	2999	3087	5514	3794	11246
ADGB	5	16	28	61	93	14	46	13	31	10	19	18	68	24	20	31	25	38	56	24	23	7	39	32	62	17	24	32	29	27	25	70	48	38	34	47	22	9	43	11	45	63	66	13	39	18	15	34	65
ADGRA1	8	0	0	1	2	0	2	6	26	0	2	8	2	0	1	3	1	7	0	2	1	8	2	1	0	1	2	0	3	0	2	4	0	0	0	0	5	4	1	4	1	0	0	1	0	0	2	0	0
ADGRA2	475	1204	4303	1171	754	1086	1384	1835	1044	752	3772	2520	1419	1848	960	3442	1274	3659	1323	1491	852	1947	989	1863	1173	1796	988	992	1439	1478	494	1779	1246	973	1037	1306	2474	3316	1759	1129	2023	1933	1319	1786	1136	1953	2471	720	1687
ADGRA3	1954	1143	666	1778	1133	350	1888	1186	2103	1476	1913	1556	3480	1467	1080	1882	2132	2743	3136	2194	1506	1404	1141	1561	2765	2440	1669	1298	2387	1721	1169	2607	2329	2270	1926	2972	2083	1172	1454	1333	863	3208	2447	1315	1847	977	1998	1192	1749
ADGRB1	8	5	50	5	7	11	21	71	23	4	36	31	44	49	15	24	16	32	79	88	40	84	44	78	65	98	56	43	68	58	17	75	65	63	53	102	47	26	31	31	16	63	22	24	23	10	44	15	15
ADGRB2	6	26	123	23	14	15	38	91	13	36	95	64	77	105	14	96	28	111	42	125	61	220	70	77	44	76	42	33	61	92	31	61	57	41	81	83	68	142	106	76	100	84	47	46	48	49	116	85	43
ADGRB3	17	3	7	6	4	6	15	15	22	1	22	19	64	8	6	48	8	17	50	39	23	197	14	54	78	39	31	36	64	33	22	118	51	41	30	45	13	21	16	39	2	74	6	4	6	10	45	4	7
ADGRD1	242	110	118	170	81	55	201	179	229	51	429	185	182	129	280	235	84	140	156	106	81	187	64	134	198	107	92	114	180	202	60	385	110	112	91	127	89	144	138	110	47	117	93	27	90	103	165	59	95
ADGRD2	4	16	14	11	12	12	14	4	10	14	8	16	8	10	8	11	15	13	17	12	6	5	8	5	11	11	6	10	5	13	10	21	5	12	12	8	40	13	9	4	7	20	17	4	10	7	15	31	27
ADGRE1	62	16	7	24	14	12	31	95	58	2	84	57	114	70	36	94	33	72	33	43	13	0	15	15	63	90	61	39	14	6	19	81	38	42	92	87	119	38	5	33	8	88	48	25	58	44	120	20	58
ADGRE2	111	90	171	213	87	76	216	563	193	76	665	343	173	559	237	491	225	457	105	203	63	31	91	141	192	155	112	115	162	46	40	300	160	97	231	195	363	154	87	108	76	224	227	285	197	382	361	171	472
ADGRE3	16	2	0	10	4	0	12	32	9	2	34	33	54	100	3	46	28	40	16	9	6	4	6	11	18	29	23	13	4	3	16	20	17	11	38	19	72	14	6	25	4	45	18	42	36	20	62	35	32
ADGRE4P	31	2	13	11	5	7	21	29	23	3	47	26	59	28	16	50	6	43	20	38	14	10	3	49	37	42	16	44	24	2	17	55	47	35	31	23	68	21	6	22	5	43	21	6	25	29	70	13	29
ADGRE5	635	3794	3487	2970	3948	1806	2735	3674	2895	2903	3761	6157	3544	5484	3716	3529	4129	4341	3918	3111	2184	1380	4956	2993	2981	4242	2245	2417	4140	4851	1370	3059	3243	2081	3742	4184	6612	4605	4523	2564	4291	5158	7577	5427	4079	3813	3307	3733	6413
ADGRF1	34	44	14	23	47	20	23	11	22	14	370	24	86	837	19	16	21	58	37	108	112	19	182	76	127	43	44	37	94	16	47	354	225	140	50	205	847	16	29	100	32	146	38	20	49	6	48	58	30
ADGRF2	5	2	2	4	8	3	1	1	4	2	6	8	1	87	2	4	2	7	3	0	0	1	6	0	0	3	0	2	2	1	0	6	5	3	5	2	2	5	3	1	4	1	1	0	1	5	0	4	3
ADGRF3	7	11	13	8	15	10	18	17	17	31	22	11	33	8	16	26	7	46	15	15	16	8	9	25	24	26	10	24	21	8	7	22	27	26	16	29	35	15	18	16	5	34	23	16	26	36	16	15	25
ADGRF4	14	19	237	125	227	24	39	30	87	39	895	71	159	683	26	182	111	230	84	58	47	26	306	86	169	108	108	122	53	22	79	207	64	228	87	138	321	12	64	91	194	119	311	79	133	83	231	39	190
ADGRF5	413	385	802	327	204	300	561	690	706	261	1645	787	382	1210	463	686	581	1595	402	319	164	244	224	245	404	347	233	281	388	301	160	654	302	218	337	308	539	918	304	140	432	438	439	582	885	930	853	276	587
ADGRF5P1	4	2	8	3	13	1	3	4	9	2	3	8	3	12	2	11	4	2	15	1	12	10	14	1	3	12	4	3	3	8	2	18	5	14	4	0	20	4	7	4	6	6	2	6	13	2	3	14	2
ADGRF5P2	0	0	1	0	0	0	0	0	0	1	0	0	0	0	0	0	0	1	0	0	0	0	0	1	0	0	0	0	0	0	1	3	3	0	0	0	0	0	0	0	0	6	0	0	0	0	0	0	0
ADGRG1	214	3944	7515	4074	7067	2976	3320	1847	2773	5336	4743	4858	2633	4646	5474	3671	3270	14941	2682	1568	1108	508	4969	2417	2211	2259	1744	1192	3057	3188	935	1963	2113	1393	1999	3123	5768	4855	4199	1835	9055	4695	7535	2131	5547	5751	4798	4283	4538
ADGRG2	30	6	59	12	17	10	18	16	10	21	27	21	36	32	17	16	19	17	23	14	8	65	18	12	30	23	29	32	30	27	12	38	36	25	17	32	15	16	50	16	19	49	22	24	17	12	30	13	20
ADGRG3	22	16	14	23	17	28	13	177	16	14	175	105	50	399	11	146	113	101	44	31	13	29	26	46	13	65	35	28	45	51	28	72	26	29	60	43	163	46	66	70	42	62	32	306	65	93	170	95	66
ADGRG4	0	1	1	0	1	1	0	0	0	1	1	1	6	1	1	0	0	0	5	6	3	3	1	2	8	4	3	7	6	1	1	7	4	0	0	7	0	0	0	0	0	1	1	0	1	0	0	0	24
ADGRG5	46	270	142	271	34	159	248	202	110	230	292	113	134	153	310	312	126	165	136	219	97	16	185	209	189	280	160	199	183	127	64	189	207	145	237	276	393	319	155	108	88	241	742	96	201	264	201	217	286
ADGRG6	2454	336	110	361	271	183	1195	1371	1673	192	1332	1394	801	1023	341	995	1027	988	485	475	389	326	206	220	681	380	392	510	500	648	276	1136	453	415	573	528	2416	351	320	293	22	524	303	999	419	336	571	1187	350
ADGRG7	173	52	11	53	93	40	69	79	154	137	477	66	544	103	96	83	65	366	108	408	322	98	196	66	538	167	95	319	466	76	202	459	107	660	678	234	50	7	293	137	37	134	151	15	246	337	151	15	28
ADGRL1	96	1374	897	1544	896	556	1866	672	1762	1612	1259	707	1174	782	278	836	1640	1104	884	1049	520	1370	958	895	606	971	861	474	979	1211	467	764	819	533	705	882	1003	1563	931	955	1186	1212	3440	1172	1156	1143	1148	1071	1725
ADGRL2	973	187	373	254	140	113	905	633	887	91	1178	940	1184	491	413	1091	353	613	442	420	186	564	202	519	1153	523	624	381	678	605	411	623	793	327	307	1077	718	528	217	340	205	1082	344	249	547	442	635	232	559
ADGRL3	36	25	10	11	10	7	38	28	26	6	41	12	453	26	28	66	24	34	231	401	169	144	94	281	496	302	219	245	336	157	144	539	364	249	244	297	163	29	75	112	1	427	199	20	156	37	135	61	46
ADGRL4	210	110	359	145	97	66	306	339	308	56	567	338	135	332	239	382	210	327	122	155	72	118	107	68	149	153	75	135	156	258	58	397	138	121	152	150	249	444	294	121	188	151	235	247	297	473	423	155	278
ADGRV1	221	46	9	38	50	16	212	52	346	26	179	103	170	41	52	170	70	30	78	36	13	19	47	49	135	79	79	14	88	83	47	62	92	85	59	103	39	9	24	38	17	136	19	13	106	24	22	9	19
ADH1A	19183	1159	10	918	976	269	9891	1432	11097	26	6680	3544	42	987	1160	6561	1719	909	31	46	15	16	18	41	79	12	18	24	20	32	21	59	42	22	7	34	19	33	30	5	4	35	16	1	14	2	4	11	20
ADH1B	73124	6190	150	3606	3958	942	35106	7952	73843	91	34501	26516	3811	3363	9616	22964	6794	3082	3657	2518	1746	2696	1310	4624	5165	2436	2340	1912	4686	3739	1512	5682	4089	2333	1441	3069	677	242	964	1338	25	5174	251	81	153	95	1783	266	631
ADH1C	12153	2422	67	2135	4114	516	17963	2091	15752	602	7244	7463	16709	1199	2066	9230	3830	1821	9345	12408	11592	1217	7250	5887	13213	11894	7796	11883	11106	5956	6486	16705	8363	10638	10870	10542	3235	65	7456	4358	386	20398	19665	215	410	282	4107	837	1507
ADH4	30928	4816	23	2559	2081	519	22010	3395	31118	48	15962	5079	51	1239	4666	11473	3572	2264	27	61	18	9	34	31	103	28	39	30	28	52	14	33	34	45	33	20	51	57	55	15	17	73	49	14	28	4	27	58	83
ADH5	3815	2449	2142	1841	2739	700	4102	2990	3619	3221	3861	3665	5843	2453	3886	3563	2587	3672	3532	3575	2681	3470	2432	2295	4364	3700	3139	2790	5056	3500	2084	4880	3474	3044	4318	3426	3118	2670	2542	2218	2152	5177	5903	4397	2681	3434	4374	3184	3010
ADH5P2	1	0	1	0	2	0	1	1	0	1	0	2	1	0	0	0	0	0	2	2	0	0	0	1	0	1	0	0	0	1	0	0	2	0	0	0	0	1	0	0	0	0	2	1	1	0	0	0	1
ADH5P3	2	0	0	1	0	0	1	1	2	0	3	0	1	1	2	1	0	3	1	0	0	2	0	0	1	0	0	1	1	0	0	2	3	0	0	2	0	0	0	0	0	1	0	0	1	4	0	1	3
ADH5P4	2	0	0	0	1	0	2	2	2	0	2	2	2	4	2	0	0	2	4	2	2	2	2	2	2	2	2	0	2	2	2	1	2	2	4	0	0	2	2	0	2	2	0	4	0	2	2	0	0
ADH6	6125	675	19	477	408	118	3535	778	5341	222	3342	1226	776	283	1312	2332	591	397	368	283	276	58	266	186	525	488	323	321	437	319	223	626	198	413	359	235	99	26	152	81	101	221	611	300	312	220	178	254	72
ADH7	5	0	0	0	0	0	1	0	5	0	1	0	0	0	0	0	0	0	0	0	0	0	0	0	1	0	0	0	0	0	0	0	0	0	0	0	0	0	0	0	0	0	0	0	0	0	0	0	0
ADHFE1	637	96	10	52	43	23	309	110	602	9	318	236	130	41	96	276	92	102	178	103	109	156	72	89	106	94	82	61	110	44	55	102	177	94	177	188	56	14	65	61	4	148	20	4	43	11	58	8	11
ADI1	9864	1977	1729	1935	2428	706	6908	3967	8735	1955	5960	5275	4131	2406	2909	4565	2374	2438	2593	2205	2016	1453	2445	1941	3804	2359	2691	2417	4369	2646	1546	2678	2942	2315	2689	3475	3285	1839	2553	2130	1579	4658	3117	4277	2927	1572	3572	1852	2661
ADIG	0	0	0	0	0	0	1	0	0	0	0	0	0	0	0	0	0	0	0	0	0	0	0	0	0	0	0	0	0	0	0	0	0	0	0	0	0	0	0	0	0	0	0	0	0	0	0	0	0
ADIPOQ	1	1	1	5	5	2	6	9	6	4	8	4	199	9	7	3	5	9	27	34	36	328	59	4	20	240	285	26	26	7	71	42	28	132	17	136	10	23	57	66	7	10	3	3	5	2	1	3	34
ADIPOR1	1549	1833	1835	2068	3835	976	2462	2946	2562	1727	3384	3990	2705	6158	2401	2849	2711	3742	2003	2262	1490	921	2870	1749	2793	2345	1870	1725	2988	1822	965	2686	2403	1690	2325	2554	3930	2186	1708	1524	2963	3423	3104	3550	2455	1649	2536	2809	1932
ADIPOR1P1	0	0	0	0	0	0	0	0	0	0	1	0	0	1	0	0	0	0	0	0	0	0	0	0	1	0	0	0	0	0	0	0	0	0	0	0	0	0	0	0	0	1	0	0	0	0	0	0	0
ADIPOR1P2	0	0	0	1	0	0	0	0	0	0	1	0	0	0	0	0	0	0	0	1	0	0	0	0	0	0	0	1	0	0	0	0	0	0	0	0	0	0	0	0	1	0	0	0	0	0	1	0	0
ADIPOR2	2430	1569	2373	2607	2926	1072	3179	2203	3057	2027	3973	3537	4303	2767	3188	2653	3127	4208	2439	3147	1991	1206	3019	2005	4107	2956	2665	2255	3339	3107	1597	3938	2713	2580	3141	3149	3366	1706	2983	1856	3317	4319	2618	2086	2861	2096	2612	1958	3568
ADIRF	204	492	675	911	209	319	689	594	751	39	515	2553	985	1038	142	1017	217	903	1056	1774	1518	446	1373	932	846	1649	974	846	1022	755	413	2954	1008	931	875	790	1652	547	1012	387	362	920	1649	3456	126	57	934	946	1247
ADK	748	592	530	686	375	240	1592	707	885	1092	1013	984	435	863	530	941	786	669	303	386	159	207	280	251	459	458	329	314	418	439	144	539	353	240	384	351	674	815	292	220	271	494	2047	777	388	783	630	784	1485
ADM	521	636	1128	540	2384	82	245	437	374	453	789	723	599	2856	441	377	717	1641	783	598	283	307	940	397	556	544	757	467	1324	865	239	2570	658	397	762	1380	1225	413	912	921	1436	1126	243	2105	442	241	1483	322	579
ADM2	76	355	373	119	155	172	183	86	61	143	514	401	194	192	66	273	213	294	126	165	113	45	428	142	128	149	76	102	297	425	55	195	207	131	268	318	374	367	423	333	294	292	343	306	91	72	409	342	153
ADM5	2	4	25	17	15	13	31	14	77	27	22	13	9	30	2	16	47	13	10	12	7	16	27	13	10	18	6	17	13	5	3	18	12	14	12	13	13	16	68	17	10	13	12	31	52	25	24	8	15
ADNP	692	2384	2415	3149	2941	1199	4423	1892	2701	2643	3497	3645	2783	3519	4958	2845	2826	3711	1867	1431	911	1175	1880	1232	2758	1912	1411	1250	2009	1312	938	2429	2040	1410	1640	2200	2558	2428	1705	1262	2776	2482	8627	2037	3132	3217	2931	3260	3734
ADNP2	217	466	438	658	404	189	463	881	564	382	784	729	892	964	397	576	645	697	557	618	384	340	457	522	868	793	504	555	748	475	298	921	720	460	712	805	729	577	485	379	332	962	983	1046	538	673	685	521	721
ADO	277	568	841	632	414	321	720	762	648	581	818	947	606	996	521	800	858	810	427	455	359	341	446	435	523	511	371	363	609	462	205	588	485	371	448	576	843	693	585	357	477	877	1095	802	573	681	770	695	1499
ADORA1	41	27	27	12	26	16	19	19	17	18	68	99	40	39	14	105	56	88	49	68	30	22	34	40	25	38	33	23	47	60	15	70	46	40	36	26	127	100	62	25	80	41	57	37	27	36	171	24	32
ADORA2A	217	59	119	73	76	102	231	214	238	52	297	201	100	359	126	392	105	157	155	245	139	58	134	172	170	156	142	155	208	85	44	213	251	178	192	188	180	109	106	72	36	206	71	243	62	110	114	123	56
ADORA2B	35	208	371	166	365	90	410	596	210	179	206	530	333	490	223	169	393	504	233	515	555	83	278	197	283	570	179	302	237	314	126	818	288	307	368	193	349	191	493	151	215	412	551	608	304	281	298	362	187
ADORA2BP1	19	6	0	3	2	0	8	3	4	0	11	7	1	4	9	4	4	1	0	0	0	0	0	0	0	0	0	0	0	0	0	0	0	0	0	1	2	0	0	0	0	0	0	2	0	0	0	1	0
ADORA3	42	34	66	39	32	10	81	132	76	19	97	225	148	28	45	158	39	131	84	230	79	48	71	108	107	197	112	90	157	16	43	132	140	107	117	178	94	72	29	42	24	78	40	16	46	35	97	69	39
ADPGK	499	763	802	768	879	449	1401	1629	1407	920	1889	1484	1377	1831	1122	1402	1010	1710	1024	1056	584	344	851	797	1330	1221	798	947	1170	780	504	1716	1335	904	1126	1289	1410	1006	811	529	742	1492	1796	1637	1419	1318	1220	1380	1444
ADPRH	89	81	183	91	121	85	226	263	190	61	363	278	182	330	163	360	98	330	118	157	56	213	181	119	218	213	126	158	142	129	75	213	198	115	162	178	306	283	121	115	150	161	199	129	142	183	200	202	139
ADPRHL1	41	112	155	67	246	26	77	62	97	49	145	135	195	53	271	35	22	84	281	166	136	203	162	112	148	166	120	108	242	127	72	103	167	167	135	146	210	267	173	103	85	184	123	300	259	31	94	90	242
ADPRHL2	240	620	634	763	419	1738	549	851	423	533	801	1082	633	1237	434	849	382	786	569	596	432	450	714	469	574	676	475	364	697	724	272	763	570	478	574	726	1094	864	690	541	476	922	630	1082	337	507	677	670	536
ADPRM	113	67	116	115	74	29	141	130	126	38	147	106	225	269	127	137	90	130	174	145	91	84	113	107	202	145	106	132	212	147	105	263	160	115	133	161	175	95	138	91	99	223	221	140	76	66	184	90	238
ADRA1A	814	98	6	51	42	9	333	251	399	6	483	498	19	66	147	436	87	53	26	29	14	23	15	19	16	23	14	19	26	12	8	36	13	17	20	13	12	3	12	11	2	16	11	1	6	1	6	0	4
ADRA1B	91	27	67	32	35	2	143	69	117	13	158	116	14	24	59	118	39	59	14	18	9	13	19	19	14	11	19	9	24	39	6	10	10	11	4	29	32	11	18	9	8	16	12	4	15	5	10	10	11
ADRA1D	2	1	10	0	2	3	3	2	2	28	13	13	1	7	5	4	2	14	2	4	4	22	8	3	4	9	2	13	5	26	1	4	0	9	1	1	0	13	7	26	4	5	3	10	2	30	12	0	4
ADRA2A	28	361	327	1086	995	113	759	115	179	56	63	316	605	45	166	194	69	93	472	2130	1636	264	942	593	506	1012	435	1184	563	543	243	973	414	1084	777	556	306	198	524	262	264	305	1459	296	97	38	359	288	69
ADRA2B	73	40	33	7	11	18	99	23	135	6	63	88	22	37	8	101	30	27	79	51	46	34	44	50	24	47	32	27	91	38	13	50	20	30	31	38	23	26	17	15	15	48	13	18	48	9	39	47	10
ADRA2C	13	52	91	201	21	7	37	21	16	162	12	33	16	191	4	34	143	153	29	30	29	47	74	19	23	14	10	16	28	40	4	71	12	20	18	9	23	247	97	18	112	21	204	8	76	83	30	16	5
ADRB1	8	21	13	3	5	16	22	8	19	0	14	9	69	7	7	5	7	15	66	62	58	33	28	54	58	49	32	42	91	59	33	89	86	43	64	67	28	29	61	45	5	92	4	5	7	4	26	4	11
ADRB2	99	22	24	22	18	23	97	112	126	8	65	127	85	42	28	125	106	44	89	96	40	58	61	83	143	102	56	44	102	41	30	84	111	79	58	90	68	31	31	51	6	89	16	20	13	18	61	33	9
ADRB3	0	1	4	3	4	0	8	2	1	1	4	23	11	2	1	2	4	7	7	8	8	39	9	11	12	5	14	2	11	10	1	9	11	4	7	7	12	3	3	7	2	23	6	0	3	0	8	4	2
ADRM1	1025	3558	5390	3994	4991	2556	4153	2706	3710	4333	5418	4173	1843	4568	3882	3867	2627	4967	1694	2069	1230	1497	4500	1511	1452	2164	1268	1202	1918	2117	763	2155	1712	1244	1696	1903	3621	5069	3542	1771	4495	2320	8568	4030	3745	2970	2905	2791	3837
ADSL	409	835	1076	1308	524	438	1487	1228	622	967	1370	1241	1087	969	952	1195	1427	1878	814	714	405	538	742	632	888	824	647	581	931	857	416	1202	836	597	800	1055	894	1258	889	465	604	1175	1577	1392	574	1203	1034	1145	1116
ADSS	516	1257	973	1385	1770	434	1595	1238	1362	1048	2484	1770	1817	2019	1488	1458	2269	3332	1098	1198	722	515	1067	747	1887	1191	1051	960	1574	1096	669	1995	1522	1010	1240	1400	2114	1296	868	846	1452	1804	2722	1412	1423	1079	2038	1671	1384
ADSSL1	289	66	67	44	57	16	304	68	115	21	265	312	69	94	46	195	58	174	103	71	52	50	70	80	90	93	74	51	91	143	32	85	119	54	57	98	113	67	140	46	28	148	25	43	75	22	76	29	81
ADTRP	33	46	108	35	1043	54	60	57	517	21	121	85	4652	132	50	132	15	148	1228	3731	2980	484	1478	1463	3963	3666	2725	2766	2734	3054	1651	4230	1532	3063	4578	3492	1128	34	2259	1507	212	3726	364	100	896	41	909	108	461
AE000658.25	0	0	1	0	1	0	0	1	0	0	1	0	0	0	0	0	1	0	0	0	0	0	0	0	0	0	0	0	0	0	0	1	0	0	0	0	0	0	0	0	0	1	0	1	0	0	0	1	0
AE000658.30	0	0	0	0	0	2	2	0	0	0	0	0	0	0	0	0	0	1	1	1	0	0	0	0	0	0	1	0	0	0	0	0	0	0	0	0	0	0	0	0	0	1	5	0	1	0	0	0	1
AE000659.41	0	0	0	0	0	0	0	0	0	0	0	0	0	0	0	0	0	0	0	0	0	0	0	0	0	0	0	0	0	0	0	0	0	0	0	0	0	0	0	0	0	0	0	0	0	0	0	0	0
AE000660.21	0	0	0	0	0	0	0	0	0	0	0	0	0	0	0	0	0	0	0	0	0	0	0	0	0	0	0	0	0	0	0	0	0	0	0	0	0	0	0	0	0	0	0	0	0	0	0	0	0
AE000660.4	0	0	0	0	0	0	0	0	0	0	0	0	0	0	0	0	0	0	0	0	0	0	0	0	0	0	0	0	0	0	0	0	0	0	0	0	0	0	0	0	0	0	0	0	0	0	0	0	0
AE000661.36	0	0	0	0	0	0	0	0	0	0	0	0	0	0	0	0	0	0	0	0	0	0	0	0	0	0	0	0	0	0	0	0	0	0	0	0	0	0	0	0	0	0	0	0	0	0	0	0	0
AEBP1	1092	4009	24453	2650	1784	2699	1750	4272	2221	1115	10956	10649	2552	7559	3186	15348	3665	13834	2519	3689	1972	3571	2952	3553	2582	3150	2074	2119	3317	4626	1006	5366	2806	1697	1932	2938	11000	13875	8958	2178	21971	3761	2368	5741	2513	5539	7586	1933	4260
AEBP2	271	513	608	765	625	274	960	684	675	547	833	863	817	727	1221	646	791	1030	549	614	398	427	510	449	882	591	435	515	644	450	293	886	666	508	667	671	946	549	580	404	656	960	982	796	1148	718	759	848	1182
AEN	445	570	710	507	582	450	914	1436	922	906	1443	1652	403	2040	854	818	782	1207	434	468	199	166	474	373	363	670	297	272	472	580	160	687	550	312	451	436	844	1062	457	241	389	565	986	1808	885	936	937	1327	939
AES	3696	6874	9972	7560	12678	4039	4301	7453	9828	5465	8302	10706	11571	8412	10986	6829	4584	9823	12639	11014	7831	12193	13410	9404	11876	14110	9297	7575	12189	11251	4442	12787	11276	6961	10034	14548	14615	10268	10638	8440	11386	18511	7681	10077	14110	4878	8773	6995	9468
AF001550.9	0	0	0	0	0	0	0	0	0	0	0	0	0	0	0	0	0	0	0	0	0	0	0	0	0	0	0	0	1	0	0	0	0	0	0	0	0	0	1	0	0	0	0	0	0	0	0	0	0
AF003529.2	0	0	0	0	0	0	0	0	0	0	0	0	0	0	0	0	0	0	0	0	0	0	0	0	0	0	0	0	0	0	0	0	0	0	0	0	0	0	0	0	0	0	0	0	0	0	0	0	0
AF011889.5	121	408	178	367	400	184	282	303	185	197	487	228	432	389	428	347	119	636	871	481	179	218	378	411	617	616	202	389	454	133	218	529	745	431	381	441	559	356	179	222	226	630	290	235	217	208	332	176	397
AF013593.1	1	1	0	0	0	0	0	0	0	0	0	0	0	0	1	0	0	0	0	1	0	2	0	0	0	0	0	0	0	0	0	0	0	0	0	1	1	0	0	0	0	0	0	0	0	0	1	0	1
AF038458.4	0	0	1	0	0	0	0	0	0	0	0	0	1	0	0	0	0	0	0	0	0	0	0	0	0	0	0	0	0	0	0	0	0	0	0	0	0	0	0	0	0	0	0	0	0	0	0	0	0
AF111168.1	3	17	0	6	11	5	9	18	18	13	12	8	14	10	9	11	8	16	8	10	4	18	6	6	12	16	5	11	13	10	6	21	3	8	12	11	17	3	8	8	9	16	12	9	5	5	8	11	12
AF121897.4	0	1	2	2	2	0	0	0	3	0	0	1	10	1	0	0	0	1	4	4	1	1	0	4	11	1	12	0	0	6	5	0	1	2	0	3	8	2	0	3	0	12	0	0	10	0	1	1	1
AF131215.1	0	0	0	1	0	0	0	0	0	0	2	2	1	0	0	0	0	0	0	0	1	0	0	1	0	1	0	2	1	1	0	0	0	1	0	0	0	0	0	0	0	2	0	0	0	1	1	0	0
AF131216.1	1	0	2	0	2	1	1	0	1	1	2	5	5	4	6	4	3	2	2	3	0	2	0	4	0	8	1	0	4	1	0	5	1	0	1	0	1	5	2	0	1	1	0	1	4	1	2	1	0
AF146191.1	0	0	0	0	1	0	1	1	0	0	0	1	0	1	0	0	0	0	1	0	0	0	0	1	0	0	0	0	0	0	0	0	0	0	1	0	0	3	0	0	1	2	1	0	0	0	1	0	0
AF146191.6	0	0	0	0	0	0	0	0	0	0	0	0	0	0	0	0	0	0	0	0	0	0	0	0	0	0	0	0	0	0	0	0	0	0	0	0	0	0	0	0	0	1	0	0	0	0	0	0	0
AF146191.8	0	0	0	0	0	0	0	0	0	0	0	0	0	0	0	0	0	0	0	0	0	0	0	0	0	0	0	0	0	0	0	0	0	0	0	0	0	0	0	0	0	0	0	0	0	0	0	0	0
AF165138.7	0	0	1	0	1	0	0	0	0	1	5	0	1	4	0	5	0	0	1	0	0	0	0	0	0	2	0	2	1	0	0	2	0	0	1	0	1	0	1	0	0	0	1	0	0	1	0	0	1
AF186192.5	0	14	0	0	0	14	20	0	2	0	0	0	14	0	8	4	2	0	26	14	4	26	4	16	30	22	12	8	20	10	14	18	16	12	20	12	4	18	2	8	0	28	12	0	2	8	6	2	12
AF196972.10	0	0	0	0	0	0	0	0	0	0	0	0	0	0	0	0	0	0	0	0	0	0	0	0	0	0	0	0	0	0	0	0	0	0	0	0	0	0	0	0	0	0	0	0	0	0	0	0	0
AF196972.3	0	6	2	2	5	0	4	1	2	3	1	0	1	2	5	1	2	5	1	1	0	0	2	2	5	0	1	5	2	5	2	5	3	3	2	1	10	2	3	2	3	1	5	0	5	4	3	0	3
AF196972.4	0	0	0	0	0	0	0	0	1	0	0	0	3	0	0	1	0	0	0	1	1	0	0	0	0	1	0	0	0	0	0	0	0	0	0	0	0	0	0	2	0	1	1	1	0	0	0	0	0
AF213884.1	0	0	0	0	0	0	0	0	0	0	0	0	0	0	0	0	0	0	0	0	0	0	0	0	0	0	0	0	0	0	0	0	0	0	0	0	0	0	0	0	0	0	0	0	0	0	0	0	0
AF224669.3	0	0	0	0	0	0	1	0	0	2	0	0	1	2	1	1	0	0	1	0	0	0	0	1	0	0	0	0	0	0	0	0	1	0	0	0	0	0	0	0	1	0	1	0	1	0	0	0	1
AF228730.13	0	0	0	0	0	0	0	0	0	0	0	0	0	0	0	0	0	0	0	0	0	0	0	0	0	0	0	0	0	0	0	0	0	0	0	0	1	0	0	0	0	0	0	0	0	0	0	0	0
AF228730.5	0	0	0	0	0	0	0	0	0	0	0	0	0	0	0	0	0	0	0	0	0	0	0	0	0	0	0	0	0	0	0	0	0	0	0	0	0	0	0	0	0	0	0	0	0	0	0	0	0
AF228730.8	0	0	0	0	0	0	0	0	0	0	0	0	0	0	0	0	0	0	0	0	0	0	0	0	0	1	1	0	0	0	0	1	0	0	0	1	0	0	0	0	0	0	0	0	0	0	0	0	0
AF238378.7	1	0	0	0	0	0	0	1	0	0	0	0	1	0	0	0	0	0	0	0	1	0	0	0	0	0	0	0	1	0	0	0	0	0	0	0	0	0	0	0	1	0	0	0	0	0	0	0	0
AF238380.8	0	0	0	0	0	0	0	0	0	0	0	0	0	0	0	0	0	0	0	0	0	0	0	0	0	0	0	0	0	0	0	0	0	0	0	0	0	0	0	0	0	0	0	0	0	0	0	0	0
AF241726.2	0	2	0	0	0	0	0	0	0	0	0	0	0	0	1	0	0	0	0	0	2	0	0	0	0	0	0	0	0	0	0	0	0	0	0	0	0	0	0	0	0	0	0	0	1	0	0	0	0
AF254982.2	0	0	0	0	0	0	0	0	0	0	0	0	0	0	0	0	0	0	0	0	0	0	0	0	0	0	0	0	0	0	0	0	0	0	0	0	0	0	0	0	0	0	0	0	0	0	0	0	0
AF277315.13	0	0	0	0	0	0	0	0	0	0	0	1	0	0	0	0	0	0	0	0	0	0	0	0	0	0	0	0	0	1	0	0	0	0	0	0	1	0	0	0	1	0	0	0	0	0	0	0	0
AF277315.19	0	0	0	0	0	0	0	0	0	0	0	0	0	0	0	0	0	0	0	0	0	0	0	0	0	0	0	0	0	0	0	0	0	0	0	0	0	0	0	0	0	0	0	0	0	0	0	0	0
AFAP1	158	1053	1785	1149	1136	490	1014	1118	886	1721	2027	1146	2492	1938	1353	1704	1847	3656	1616	1271	710	1517	961	1375	1792	1517	1237	1018	1654	1249	783	1580	1714	994	1285	1831	2302	1684	1136	1061	1311	2276	3160	1425	2374	2005	2228	870	2237
AFAP1L1	204	123	393	146	112	86	312	304	268	87	733	519	148	413	210	327	232	390	167	145	111	137	110	146	167	163	104	103	161	161	78	295	148	115	125	123	410	376	198	94	151	190	222	292	248	353	333	192	233
AFAP1L2	63	305	283	302	86	129	249	754	237	83	345	747	803	266	258	335	215	361	555	603	447	614	485	476	722	552	569	455	655	476	332	1065	511	585	440	832	2386	708	396	501	293	924	432	805	320	453	570	533	550
AFF1	1028	1331	721	1070	1047	516	1764	2139	1774	1328	1947	2062	4410	1766	1634	1972	813	2866	2482	2296	1193	1681	1325	1959	4060	2762	2140	1897	3238	1425	1483	3221	2758	1923	2995	3357	2445	981	1195	1337	820	3406	3268	1752	1663	1300	2699	1639	2790
AFF2	0	0	6	1	4	4	9	15	3	3	6	0	17	27	7	13	2	6	8	5	4	10	19	13	27	41	13	80	5	5	5	9	9	22	15	15	22	9	4	5	1	7	10	26	3	3	6	3	8
AFF3	156	15	10	38	12	14	67	42	82	4	74	53	206	38	49	130	26	50	95	152	55	300	66	139	181	202	135	184	194	168	79	180	249	146	113	207	152	50	43	109	13	204	39	52	26	15	59	43	61
AFF4	1312	1751	765	1919	975	605	2210	2282	2245	1311	2198	3678	3661	2544	2852	2465	1349	4969	1932	2271	1261	1256	1490	1540	3595	2551	1900	1999	2815	1586	1265	3463	2550	1993	2440	2610	2466	1423	1229	1506	1370	3538	2949	2735	2404	1256	2079	2316	2565
AFG3L1P	113	468	425	458	392	255	740	371	500	533	506	363	385	483	461	394	323	818	413	371	203	242	421	312	466	399	306	276	289	387	168	620	492	259	347	494	429	305	390	217	296	451	1037	378	536	377	438	338	347
AFG3L2	1436	1087	1378	2830	2639	488	1971	2920	1959	1272	2064	1929	6483	2521	2280	1917	4748	2348	4040	3605	2428	1189	2862	2795	5511	4663	3767	3409	4533	3712	2299	5271	4312	3473	3943	5012	2765	1185	2277	1840	1407	5218	4269	4488	1653	1863	2721	1681	4736
AFG3L2P1	0	0	0	0	0	0	0	0	0	0	1	0	1	0	0	0	1	0	0	2	0	0	0	2	0	1	2	0	1	0	1	0	0	0	1	1	1	0	1	0	0	1	0	0	0	0	3	2	0
AFM	6321	573	1	313	346	86	2807	611	2273	11	2514	894	4	273	704	2658	597	308	4	8	0	0	2	4	10	0	2	1	1	4	0	2	2	3	3	1	6	8	10	1	1	7	4	0	3	0	0	5	3
AFMID	1109	430	429	531	477	512	1067	650	840	426	1441	1548	547	610	554	1046	704	762	547	332	239	118	459	358	512	381	362	229	508	659	242	536	501	297	459	496	523	378	457	282	348	629	445	674	459	518	507	681	448
AFP	48	6	3	7	6	11	48	6	49	11	70	21	1	1	23	18	7	10	1	0	0	0	0	0	1	0	1	0	0	0	0	2	0	0	1	1	1	2	0	1	0	1	8	3	9	1	1	1	0
AFTPH	498	1270	1080	1402	1826	447	1762	1311	1776	1336	1593	1841	3116	2164	1761	1516	1158	1429	1725	1538	921	645	1852	1223	3120	2075	1629	1507	2253	1564	1155	2647	2306	1751	1838	2364	2042	1129	1269	1201	1458	2707	2590	1631	2109	1278	1567	1672	1548
AGA	377	255	389	469	320	112	532	294	245	160	735	445	815	470	537	685	358	709	554	327	325	305	446	418	674	443	353	325	814	422	276	542	437	433	438	606	615	263	500	453	352	864	997	283	195	267	558	365	576
AGAP1	403	1426	2150	1522	1000	1029	1487	1583	1529	1587	1322	1871	2735	2578	1398	1516	1951	2069	1825	2207	1463	1922	1799	2185	2246	2818	1781	1968	2005	1526	875	1946	1782	1614	2293	2216	2093	1807	1388	1392	885	2530	1937	1963	1395	1346	1740	1821	3190
AGAP10P	3	9	3	0	13	14	7	3	25	9	37	13	11	13	10	28	12	5	15	11	13	8	29	21	8	23	14	13	37	32	3	23	30	18	24	20	17	4	21	6	8	18	12	13	15	5	25	5	14
AGAP12P	10	11	62	38	6	34	48	3	11	21	26	22	29	20	21	33	18	5	45	10	26	36	22	26	31	21	12	25	23	38	7	45	66	25	21	5	49	13	67	20	9	50	27	12	24	5	37	20	27
AGAP13P	0	0	3	5	5	9	0	3	14	0	6	3	0	0	0	4	0	9	0	5	0	3	2	4	0	2	6	3	6	3	0	0	6	1	1	5	3	8	8	2	1	10	0	1	6	0	8	5	0
AGAP14P	8	23	8	2	2	5	9	10	6	6	17	6	7	16	13	8	4	1	18	3	8	4	6	3	5	9	6	11	7	5	3	18	13	7	15	1	19	18	10	3	5	13	6	8	14	8	15	8	0
AGAP2	133	112	465	275	378	195	214	985	292	121	476	501	253	404	193	560	175	494	298	410	296	167	369	379	279	454	201	304	346	200	101	430	383	312	485	416	860	379	307	169	284	382	196	977	177	359	356	353	932
AGAP3	917	1609	2975	2408	2599	1063	2588	1813	2652	2195	2825	2620	1555	2496	2211	2158	1296	2445	1553	1752	1125	1417	2077	1233	1335	1269	1004	880	1659	1375	633	1617	1570	1063	1510	1481	2554	2725	2209	1094	2490	1545	3477	2409	2279	2270	2120	1650	3072
AGAP4	49	187	136	257	163	166	338	126	276	231	253	208	218	327	186	187	214	311	239	171	97	150	218	146	293	150	117	114	166	215	94	348	247	150	214	326	218	158	160	100	124	265	404	132	159	161	252	271	463
AGAP5	42	139	82	125	83	60	143	103	171	87	151	133	165	121	86	148	109	163	146	147	65	64	103	114	164	145	99	89	149	127	47	204	179	105	128	160	165	87	86	51	75	170	140	120	94	104	157	114	192
AGAP6	135	291	219	236	221	207	472	303	335	455	505	373	185	418	237	348	169	414	400	237	137	189	257	194	271	246	173	138	161	323	134	442	386	169	233	322	409	241	269	122	222	292	384	241	252	264	391	326	459
AGAP7P	7	9	18	9	3	0	12	10	14	3	27	9	5	14	16	9	16	6	24	15	20	5	0	12	5	9	12	6	19	13	0	10	18	8	20	6	9	19	19	7	0	12	3	6	11	11	25	11	0
AGAP9	63	185	25	85	10	55	174	82	126	95	43	141	74	189	35	102	78	223	129	167	19	67	12	94	117	76	73	42	22	123	63	151	30	89	83	257	147	149	19	53	16	120	141	77	21	64	28	113	158
AGBL1	6	7	4	4	10	2	5	1	8	5	4	5	14	7	6	5	3	3	7	7	5	4	4	3	17	5	3	4	11	5	1	7	9	3	3	10	7	5	6	5	5	13	2	1	3	5	14	4	6
AGBL2	25	40	19	47	24	11	29	19	29	8	27	28	60	27	52	28	27	45	61	55	42	16	33	19	71	63	41	60	41	22	24	61	37	41	73	51	51	27	47	19	21	44	54	15	5	31	26	26	34
AGBL3	46	25	22	35	26	10	60	18	45	22	27	31	41	40	136	29	16	39	36	47	16	16	34	24	50	26	26	28	40	38	22	56	88	21	21	39	38	20	17	16	11	48	45	22	73	22	39	31	39
AGBL4	14	9	1	3	5	2	7	21	8	7	7	5	7	12	12	7	0	7	4	5	7	5	2	6	9	3	5	4	6	9	2	7	4	6	1	13	4	8	8	7	1	15	5	14	11	3	5	2	27
AGBL5	259	799	864	880	948	408	505	497	561	518	956	603	1028	1012	762	711	746	973	794	628	424	768	809	585	747	878	566	514	855	496	429	770	780	497	691	884	989	1084	597	504	817	1014	702	664	853	446	712	401	717
AGER	35	66	109	58	59	96	104	64	79	58	136	78	95	115	53	130	52	121	155	92	56	106	112	52	76	107	65	51	69	91	51	114	106	68	115	134	145	55	144	65	100	72	83	48	127	45	119	46	69
AGFG1	525	1148	1314	1582	1920	556	1749	1159	1497	1100	1464	1820	1635	2213	1987	1494	1324	2201	1072	987	542	463	1077	725	1886	1146	861	781	1414	1131	609	1648	1236	899	1002	1202	1555	1230	931	748	1274	1475	2953	1469	1788	1145	1252	1519	1744
AGFG2	964	1059	761	882	1041	843	1465	758	2395	569	1117	1785	2271	1156	542	1055	341	1148	2434	2344	2448	470	2157	1713	1812	2524	1917	1905	2322	1686	897	2055	1665	1924	2431	2582	1836	753	1875	987	876	2734	1755	790	2832	567	966	1819	677
AGGF1	451	920	844	906	526	370	901	890	822	398	1255	1001	1563	1013	917	951	536	1660	861	847	528	367	648	642	1433	1001	869	743	1201	737	560	1296	898	802	997	1184	1009	1065	776	531	699	1409	1646	1262	1296	664	1073	893	1174
AGGF1P1	0	2	1	0	4	0	2	1	5	2	5	3	6	6	14	0	0	4	6	4	0	0	2	0	1	3	3	3	2	0	0	5	2	1	0	4	1	3	1	0	0	7	7	0	8	0	9	5	39
AGGF1P10	0	0	0	0	0	3	1	0	1	1	0	0	0	0	2	0	0	0	0	0	0	0	1	0	1	0	0	0	0	1	0	2	2	1	0	0	0	0	0	0	0	2	9	0	0	1	0	0	0
AGGF1P2	1	11	4	0	2	5	13	0	15	4	6	16	14	5	10	3	0	5	4	2	3	0	0	7	13	4	1	6	7	10	3	13	15	1	3	5	1	15	4	2	4	13	21	0	10	10	13	23	41
AGGF1P3	0	0	0	0	1	0	1	0	0	0	1	0	2	0	0	2	0	1	1	1	0	0	0	1	5	1	0	0	0	2	1	3	0	3	0	0	2	0	2	0	0	1	0	0	1	0	0	0	1
AGGF1P4	0	0	0	0	0	0	0	0	0	0	0	0	0	0	0	0	0	0	0	0	0	0	0	0	0	0	0	0	0	0	0	0	0	0	0	0	0	0	0	0	0	0	0	0	0	0	2	0	0
AGGF1P5	0	0	0	0	0	0	0	0	0	0	0	0	0	0	0	0	0	0	0	0	0	0	0	0	0	0	0	0	0	0	0	0	0	0	0	0	0	1	0	0	0	0	0	0	0	0	1	0	0
AGGF1P6	0	0	0	0	0	0	0	0	0	0	0	0	0	0	0	0	0	0	0	0	0	0	0	0	0	0	0	0	0	0	0	0	0	0	0	0	0	0	0	0	0	0	0	0	0	0	0	0	0
AGGF1P7	0	0	0	0	0	0	0	0	0	0	0	0	0	0	0	0	0	0	0	0	0	0	0	0	0	0	0	0	0	0	0	0	0	0	0	0	0	0	0	0	0	0	0	0	0	1	0	0	0
AGGF1P8	0	3	0	1	3	0	3	4	2	0	3	2	4	2	7	1	4	5	0	2	0	1	0	1	3	0	3	2	1	1	1	4	1	2	2	2	2	2	1	1	2	2	2	2	5	0	2	4	0
AGGF1P9	0	0	0	0	0	0	0	0	0	0	0	0	0	0	0	0	0	0	0	0	0	0	0	0	0	0	0	0	0	0	0	0	0	0	0	0	0	0	0	0	0	0	0	0	0	0	0	0	0
AGK	248	378	506	543	531	257	1223	612	620	659	840	564	655	857	813	600	424	831	526	350	223	276	381	356	603	448	417	337	487	490	252	577	492	357	470	586	623	504	370	268	476	598	1523	675	816	787	612	667	806
AGKP1	0	0	0	1	0	0	0	0	0	0	0	0	0	0	0	0	0	0	0	0	0	0	0	1	0	0	0	0	0	0	0	0	0	0	0	0	0	0	0	0	0	0	0	0	0	0	0	0	0
AGL	886	467	265	661	330	167	1001	534	1064	398	840	829	1013	550	522	795	367	670	839	800	558	570	477	549	1145	789	732	696	1049	791	449	1042	902	778	731	1038	662	374	416	516	224	1344	836	813	331	435	621	565	670
AGMAT	1594	880	302	1265	503	301	1892	1592	1069	1007	1416	1071	776	730	924	1414	1165	613	432	683	456	58	379	290	485	615	415	437	589	817	253	1025	377	390	587	472	457	783	473	269	330	487	2408	2380	585	992	808	506	922
AGMO	1519	133	23	62	102	22	680	244	837	7	653	469	18	114	173	419	147	175	14	67	80	3	11	5	24	33	9	72	14	26	4	80	11	58	53	12	18	12	33	5	3	20	70	0	41	32	25	28	8
AGO1	499	948	835	1103	694	4164	962	1518	731	804	1353	1146	1994	1484	1205	1320	790	1450	1079	1150	817	716	868	982	1598	1260	927	990	1298	1001	675	1350	1297	1104	1175	1413	1318	1109	897	685	685	1596	1258	1309	641	1017	1274	995	1655
AGO2	373	1369	898	1839	1599	1380	3633	2262	1424	2302	2714	2846	1449	4065	2343	1615	3833	4023	802	914	524	724	925	803	1315	1115	785	708	957	843	476	1437	1028	780	983	1182	1353	1433	808	778	1363	1379	4616	2558	1498	1844	1743	2396	4161
AGO3	193	364	215	348	184	732	467	413	230	299	449	542	522	673	354	503	287	447	350	348	197	274	250	247	550	342	273	278	363	300	186	641	460	303	364	436	441	371	265	234	168	517	535	362	249	308	441	410	400
AGO4	499	515	465	421	272	1866	714	612	678	373	916	949	1048	1143	769	872	272	878	682	740	392	583	411	521	1054	699	546	639	787	327	348	916	851	569	913	822	731	573	411	449	309	929	864	444	405	478	793	506	1131
AGPAT1	868	1196	2340	1245	1983	2448	1227	1459	1459	815	2727	1475	1828	2669	1342	1694	1360	2454	1636	1864	1283	1536	2377	1494	1528	1820	1259	1146	2153	1790	684	1810	1274	1244	1571	1908	2833	2026	1980	1230	2224	2352	1666	2383	1885	1062	2172	1050	2630
AGPAT2	1548	9580	6258	3547	6073	1623	2247	2569	3358	2083	3347	7345	3117	3213	1444	2421	2060	4065	2586	5071	3225	1114	6571	2478	2594	4697	3058	2734	4058	4653	1278	4235	2228	2986	3762	3179	3539	6625	5235	2184	6480	4332	6370	5673	2058	1935	2496	4379	4965
AGPAT3	2613	2719	2028	2629	2636	751	2346	2946	3476	1782	3878	3992	3792	2191	3423	3239	1391	3229	2834	3125	2111	1216	3484	2421	3294	3272	2367	2423	3339	2542	1478	3301	2726	2422	3166	3269	3223	3130	2340	1937	2600	4256	3034	2742	2398	1909	2895	2719	1689
AGPAT4	43	32	133	45	32	96	77	221	33	34	244	179	197	790	45	185	79	590	78	98	44	263	86	143	178	90	88	76	69	130	78	210	115	84	192	139	213	176	173	114	138	299	98	96	71	91	213	113	99
AGPAT5	334	928	629	827	759	258	832	1659	1305	526	603	1197	1343	551	1053	682	1043	537	809	767	514	151	707	548	1240	849	649	645	1045	776	484	1169	939	724	756	988	729	894	616	371	529	1184	977	1926	682	702	924	1562	883
AGPAT5P1	0	0	0	0	0	0	0	0	0	0	0	0	0	0	0	0	0	0	0	0	0	0	0	0	0	0	0	0	0	0	0	0	0	0	0	0	0	0	0	0	0	0	0	0	0	0	0	0	0
AGPS	881	1149	1122	1381	1117	382	2518	1785	1599	1346	2340	2209	3180	1916	1493	1827	2024	2291	1590	1718	965	761	1027	1199	2632	1610	1727	1558	2116	2084	999	2827	1801	1414	1739	2080	2418	1415	1422	1009	907	2685	2743	2001	1722	1795	2067	2388	2393
AGR2	233	7092	2404	9038	5140	2273	14666	20108	8717	5765	6001	3777	23612	27194	9980	1996	4898	8011	12593	7070	4348	1632	7988	8367	18349	10950	15856	5723	13903	59761	7959	13311	15243	7734	11155	19578	25330	6854	12050	7484	4873	30554	17490	65517	21921	5325	12641	8305	19421
AGR3	4	868	88	749	1042	555	974	493	1296	350	632	305	3259	1201	596	59	67	645	1719	1186	792	298	1591	856	2514	1436	1555	1671	2174	2777	1194	2225	1909	1476	1717	2232	2002	251	1408	1375	1137	2905	521	2610	1930	211	1367	339	3163
AGRN	2764	8806	17367	5049	5759	2196	3638	7058	5713	7472	9374	9631	3397	8829	1788	6674	3595	11025	4370	3794	3166	2363	6431	3794	2773	4147	3196	1907	4793	4268	1274	3412	3339	1810	4439	4331	17661	12991	8682	3292	9228	5641	4371	8503	5963	5004	7849	5385	4231
AGRP	1	2	7	3	1	2	2	0	1	1	5	4	0	1	4	1	6	15	0	1	0	0	2	2	0	1	2	2	4	4	0	0	1	2	1	1	4	1	1	0	3	2	0	0	0	2	2	0	4
AGT	11358	2315	196	2210	3828	691	10832	2914	7203	819	11701	20600	69	2184	2576	9252	3261	3437	73	154	77	46	360	49	108	61	48	125	182	544	14	400	97	89	155	152	1067	216	440	65	93	148	612	106	699	2742	200	614	222
AGTPBP1	125	528	322	749	341	194	367	435	310	325	377	407	410	534	440	447	302	453	246	243	127	195	223	164	372	291	217	185	306	225	137	478	268	232	251	302	448	479	196	237	295	379	636	503	372	363	357	480	1711
AGTR1	1471	138	2	111	99	16	606	449	627	1	482	739	40	195	155	554	239	255	36	21	16	404	18	25	58	18	31	30	45	36	17	37	47	26	14	67	9	62	10	80	6	24	74	7	26	1	44	0	12
AGTR2	0	0	0	0	0	0	0	0	0	0	0	0	1	0	0	0	0	0	0	0	0	3	0	0	1	0	0	0	0	0	0	0	0	0	0	0	0	1	1	1	0	0	0	0	0	0	1	0	0
AGTRAP	122	492	586	660	571	308	470	525	288	307	896	546	244	608	226	719	470	708	210	280	178	219	516	254	209	253	194	183	374	494	85	323	222	152	334	334	768	767	465	254	570	412	512	667	379	369	536	282	498
AGXT	22785	2759	30	1305	2135	276	9986	2455	13651	98	9400	12043	51	1274	1556	5438	2201	2807	66	82	17	8	82	47	89	26	94	20	44	172	15	40	66	41	23	121	53	59	71	17	38	90	39	6	110	41	20	14	28
AGXT2	1428	108	0	129	159	37	556	424	1028	1	976	589	3	173	174	379	205	143	1	3	3	1	0	2	4	1	2	0	1	4	0	0	5	3	0	1	0	0	1	1	0	2	0	0	2	0	1	0	0
AHCTF1	622	1085	603	1590	1109	277	2410	1804	1394	1237	2313	1737	1946	2158	1910	1568	2159	2894	1120	1007	525	538	776	763	1944	1070	869	839	1298	762	615	1652	1340	918	1058	1336	1526	1008	586	670	902	1669	3619	1469	1745	1347	1747	1899	1863
AHCY	4065	6142	9458	11264	8500	4027	12463	6991	10025	8567	11828	12896	4250	9677	9204	6973	8661	7557	2975	2704	1872	1373	4977	2412	2665	3528	2437	2318	3618	3436	1469	3589	2982	2257	2992	3224	4910	10617	5226	2426	6139	4185	26640	11553	6513	7574	6161	10992	7561
AHCYL1	1919	2991	2391	4128	1453	1288	2579	4129	2209	2209	4289	4047	5215	3675	3617	4204	1880	3620	3551	3370	2327	2571	2564	2874	4236	3986	2978	2725	4445	3681	1717	4984	3956	3248	4155	4390	4861	3630	2692	2317	1864	5726	3514	5860	1642	2533	3659	3648	3813
AHCYL2	260	705	946	762	1482	233	2384	1567	2530	491	676	1068	17754	1230	471	1170	502	1187	8812	11897	8125	2717	8252	7685	18541	11291	11112	9331	14626	7701	6079	14894	13634	14348	13729	17171	5573	347	4728	5309	878	18029	6403	3284	3592	551	3703	3603	2005
AHCYP2	5	3	2	1	0	0	1	1	3	0	1	4	0	0	1	3	0	2	0	1	0	7	0	1	0	0	1	2	0	1	0	2	1	0	0	0	0	1	1	0	0	1	0	3	2	1	0	1	0
AHCYP3	0	0	0	0	0	0	0	0	0	0	0	0	0	0	0	0	0	0	0	0	0	0	0	1	0	0	0	0	0	0	0	0	0	0	0	1	0	0	0	0	0	0	0	0	0	0	0	0	0
AHCYP4	0	1	1	0	0	1	0	1	1	1	0	1	0	0	0	0	0	1	0	2	0	0	1	1	0	0	0	0	0	0	0	0	0	2	1	0	0	0	1	0	1	2	2	3	0	1	0	1	0
AHCYP5	0	0	0	0	0	0	1	0	0	0	1	1	0	0	0	0	0	0	1	0	0	0	0	0	0	0	0	0	1	0	0	0	1	0	0	0	0	0	0	0	0	0	0	2	0	1	0	1	0
AHCYP7	0	0	0	1	0	0	0	0	0	0	0	1	0	2	0	1	0	0	0	0	0	0	0	0	0	0	0	0	1	0	0	0	0	0	2	2	0	1	0	0	0	0	1	2	0	2	1	1	1
AHCYP8	0	0	0	1	0	1	0	0	0	0	0	0	0	0	1	0	0	0	0	0	0	1	2	0	0	0	0	0	0	0	1	1	0	2	0	0	0	0	1	0	1	0	0	0	0	0	0	0	1
AHDC1	426	490	935	687	419	171	584	672	477	288	873	599	599	565	217	645	448	846	680	617	382	1150	588	646	512	549	415	302	802	606	194	548	621	404	519	729	1078	931	672	647	594	924	590	762	212	387	823	291	599
AHI1	173	377	214	320	424	88	607	438	424	255	398	359	647	572	612	516	484	576	473	263	125	204	340	239	694	297	330	254	442	395	215	557	538	305	312	567	687	314	206	228	414	600	855	599	498	290	383	510	869
AHNAK	8837	12829	13876	10363	8942	7163	10117	17819	17521	2855	15426	25895	41845	21225	5335	17184	5102	25063	28426	28163	15443	44445	19389	26577	42473	32547	29197	22608	39698	26358	16179	46533	38507	23344	27087	44484	32684	15145	16244	22047	10730	41278	8685	22649	7084	5703	22080	18660	27119
AHNAK2	185	211	2506	79	135	50	191	169	368	39	2421	3624	361	3595	71	328	118	4405	326	309	140	4856	283	471	409	292	267	168	374	678	167	660	486	205	173	347	2449	1070	770	1679	531	466	398	629	187	169	1767	643	811
AHR	1532	1808	874	775	885	309	1553	1460	2299	979	2440	1805	1553	2782	1555	1699	1355	2344	778	1255	548	448	776	957	1860	1241	835	972	1337	833	552	1697	1285	907	1043	1127	2617	1677	779	602	634	1842	1830	1467	1446	1475	1618	1145	2082
AHRR	10	108	102	14	20	11	53	32	38	32	31	32	174	65	24	54	65	28	156	191	63	49	86	163	144	143	123	82	94	110	64	182	214	129	175	156	241	70	55	33	25	111	125	45	56	17	27	38	44
AHSA1	740	2041	1854	1719	2799	1196	3481	3301	2473	3000	3567	3736	2766	3166	2341	2302	2312	3593	2064	1981	1118	1468	2317	1502	2406	2039	1665	1869	2359	1973	1018	3492	2219	1727	1819	2127	2368	2772	1998	1198	2430	3218	6075	4836	4345	2780	2708	3310	3241
AHSA2	441	1200	1055	1084	1593	1045	1820	883	1176	1026	1441	944	1089	1229	1519	1064	891	2189	2230	1367	866	895	1228	895	1658	1102	880	737	775	809	574	1401	1688	879	1312	1794	1631	1090	1543	645	1106	1181	1601	614	1647	723	1275	812	1055
AHSG	71006	4763	19	3178	4574	1415	35893	7418	26698	70	29861	18118	34	2858	5201	19267	4366	5076	10	90	15	4	28	44	110	0	17	18	5	53	10	25	28	58	17	14	60	90	108	16	16	88	23	3	20	1	3	27	42
AHSP	0	0	0	1	0	1	0	0	0	0	0	2	0	0	0	4	0	0	0	0	0	0	0	0	0	0	0	0	0	0	0	0	1	2	0	0	0	1	0	0	0	2	0	0	0	0	1	0	0
AICDA	1	5	6	6	8	7	5	13	5	3	6	4	9	11	2	3	5	5	6	5	6	5	23	0	20	34	10	56	7	8	3	9	8	20	14	19	20	5	4	2	3	8	14	19	6	2	7	7	6
AIDA	725	1203	1119	1278	1126	469	1652	1665	1345	862	3217	1825	1689	2736	1464	1914	1231	2108	1013	1047	613	1397	1103	826	1557	1199	958	997	1330	1153	611	1863	1131	1025	1246	1274	2433	1664	976	946	1414	1622	2041	2003	1232	1363	2165	1495	1626
AIF1	404	168	234	258	152	116	512	773	346	140	793	715	538	680	393	1236	366	880	289	507	186	173	278	280	531	525	360	347	378	88	186	785	480	463	598	473	610	266	218	248	126	376	419	299	164	359	358	298	193
AIF1L	80	16	99	23	30	39	435	229	50	7	171	229	175	178	151	91	49	93	201	112	54	267	73	116	291	167	155	152	176	461	71	429	265	107	149	176	415	102	184	158	31	247	521	491	42	74	243	132	732
AIFM1	1614	1521	1443	2093	3805	481	3467	2183	1708	3221	2614	1843	2604	2498	2262	2700	1911	3522	1783	1821	1244	796	2578	1221	1925	2190	1807	1437	2067	2504	947	2657	1789	1570	2090	2406	1479	2337	1571	1022	2059	2260	5496	2664	2124	2986	1475	1509	2705
AIFM1P1	0	0	0	0	0	1	0	0	0	1	0	0	0	0	0	0	0	0	0	0	0	0	0	0	1	0	0	0	0	0	0	0	0	0	0	0	0	1	0	0	0	0	0	0	0	0	0	0	0
AIFM2	454	967	889	1521	516	475	894	891	676	693	1276	1220	1153	919	638	1153	348	870	943	1289	693	450	1154	721	957	873	895	669	1272	1114	494	1436	697	802	798	1043	1219	1566	644	691	594	1021	1177	1230	337	620	1025	697	3429
AIFM3	18	2342	1099	2522	2290	698	1288	814	699	1352	296	691	3161	186	450	600	1316	686	5035	3104	1600	474	4274	3268	1897	3106	2249	1593	2939	1829	1434	2873	3314	1793	2426	3226	1512	2288	1934	1292	1510	4265	525	914	2009	843	1170	1260	688
AIG1	2514	871	588	403	917	300	1815	875	1995	441	1918	1803	517	887	1247	1268	554	916	377	420	273	344	458	315	483	400	403	258	535	500	169	562	383	274	371	478	899	719	517	284	733	580	1239	719	1019	367	454	555	735
AIG1P1	0	0	1	0	0	0	0	0	0	0	0	0	0	0	0	0	0	0	1	0	0	0	0	0	0	0	0	0	0	0	0	1	0	0	0	0	0	0	0	0	0	0	0	0	0	0	0	0	0
AIM1	383	3396	1232	1286	2835	973	1658	2333	1619	1453	1823	1215	5743	2553	6083	1565	576	1723	2748	3036	2188	563	2986	2180	4329	3638	2694	3291	3680	1837	1921	5075	3095	3074	2591	4125	3041	1836	1807	986	2473	3514	2785	3242	2141	1301	2108	1937	4985
AIM1L	28	317	1009	331	257	99	98	226	197	169	788	512	327	1011	81	632	118	635	628	378	314	135	773	200	392	303	430	350	278	310	148	493	798	443	327	730	1266	674	588	554	327	336	162	486	219	63	355	212	79
AIM2	21	7	3	11	35	13	23	195	26	6	33	21	42	117	33	80	6	18	27	36	21	6	30	23	62	76	31	57	59	22	17	67	46	84	74	47	109	16	9	14	15	32	35	112	14	31	32	82	18
AIMP1	396	962	808	785	1010	516	1401	1252	982	716	1465	1385	1720	1591	1312	1241	1596	1613	1028	883	474	503	845	616	1742	1066	911	854	1021	1087	606	1411	1158	811	1004	1070	1147	1051	820	616	836	1397	2503	1728	1082	730	1351	1295	1546
AIMP1P1	0	0	0	0	0	1	0	0	0	0	2	1	0	0	0	0	0	0	0	0	0	0	0	0	0	0	0	0	0	0	0	1	1	0	0	0	0	1	0	0	0	0	1	0	0	0	0	0	1
AIMP1P2	0	0	0	0	0	0	0	0	0	0	0	0	0	0	0	0	0	0	0	0	0	0	0	0	0	0	0	0	0	0	0	1	0	0	0	0	0	0	0	0	0	0	0	0	0	0	0	0	0
AIMP2	317	1132	929	724	1139	595	1552	776	782	760	1291	664	721	882	686	624	1133	1106	622	654	433	267	899	467	506	688	480	436	670	803	272	848	562	395	565	662	845	1688	905	340	723	866	2301	1223	1066	686	804	719	1419
AIP	626	960	1743	1108	1705	631	1419	900	995	773	1491	2027	1140	1090	985	1601	1093	1856	1131	1357	917	1220	1927	977	1094	1269	905	929	1642	952	537	1523	1047	1164	1319	1320	2136	1501	1380	816	1412	1500	2105	1207	838	803	1122	1147	1308
AIPL1	1	4	2	9	4	7	3	28	7	1	4	17	0	38	6	2	3	11	6	5	2	1	1	0	3	2	1	1	3	2	0	4	2	1	2	2	15	10	6	0	1	5	1	56	4	2	2	25	2
AIRE	0	21	28	26	1	2	3	5	7	82	10	6	12	4	10	3	8	9	11	5	5	3	13	10	8	23	6	16	2	7	1	11	15	8	4	50	14	15	10	8	3	10	9	1	2	119	6	6	16
AJ239318.1	0	0	0	0	0	0	0	0	0	0	0	0	0	0	0	0	0	0	0	0	0	0	0	0	0	0	0	0	0	0	0	0	0	0	0	0	0	0	0	0	0	0	0	0	0	0	0	0	0
AJ239321.3	0	0	6	0	0	0	0	0	0	1	0	0	0	0	0	0	0	6	0	0	0	0	0	0	0	0	0	0	0	0	0	0	0	0	0	0	0	0	1	0	0	0	0	0	0	0	0	0	0
AJAP1	13	1	3	1	2	3	10	17	12	5	24	14	49	9	9	12	4	8	21	33	22	19	12	24	26	29	25	5	34	10	15	29	44	16	16	28	27	19	5	13	9	36	6	60	33	36	28	14	27
AJUBA	1530	672	756	811	469	302	894	1092	614	339	1482	1779	87	1013	695	1393	724	706	103	92	54	165	170	100	150	81	58	64	152	128	44	102	100	59	87	136	671	962	428	101	458	160	988	1354	717	519	562	617	675
AK1	434	321	1076	426	2788	225	593	1128	420	219	1155	1561	722	1460	350	826	317	2068	2125	793	842	1060	3299	984	1180	1150	1143	391	932	3640	434	1637	1579	1054	933	2469	1546	527	1445	925	1439	1736	1014	2580	607	139	955	1685	676
AK2	2092	3405	2365	4411	3518	1607	4314	5021	3212	3217	3899	4363	5519	7703	3254	4268	2731	4014	3676	3583	2475	1304	3377	2353	4506	4471	3147	3352	3767	3908	1993	5578	3777	3323	4360	3986	4918	3794	2861	2028	2393	5021	4760	6320	3218	2594	3103	4448	4606
AK2P2	0	0	0	0	1	1	0	1	0	1	0	2	0	1	0	1	0	1	1	0	1	0	0	0	0	4	1	0	0	0	0	0	1	0	2	0	1	3	0	0	0	1	3	0	0	0	0	1	3
AK3	2159	1854	1601	2239	1776	532	3616	1904	1896	1357	2366	3264	3831	1611	2757	1962	1290	2469	2081	2601	1316	1178	1783	1468	3084	2515	1766	1588	2391	2350	1403	2945	2510	1601	2795	2599	1703	1831	1961	1458	1448	3285	4278	1875	1675	1333	1829	1998	2491
AK3P2	0	0	0	0	0	0	0	0	0	0	1	0	1	0	0	0	0	0	0	0	0	0	0	0	1	0	0	0	0	0	0	0	0	0	1	1	0	0	0	0	0	0	0	0	0	0	0	0	0
AK3P3	3	5	7	5	1	2	2	2	6	3	6	1	4	8	2	2	2	2	1	0	1	2	5	2	1	2	2	3	3	4	1	3	5	2	2	2	5	4	3	1	7	0	6	0	3	0	5	3	10
AK3P4	0	0	0	0	0	0	0	0	0	0	0	0	0	0	0	0	0	0	0	0	0	0	0	0	0	0	0	0	0	0	0	1	0	0	0	2	0	0	0	0	0	0	0	0	1	0	0	0	0
AK3P5	0	0	0	2	1	0	2	1	3	1	0	0	1	0	0	2	1	1	1	1	0	0	0	1	0	2	0	0	0	1	0	1	1	0	0	1	0	0	0	0	0	1	1	0	3	0	0	1	1
AK4	1980	1985	805	2422	900	980	3138	592	2329	1648	1978	1812	1462	3327	861	1856	1473	1647	713	542	395	899	358	696	1079	634	953	392	1015	1262	437	916	807	388	438	821	1741	1289	724	1010	783	1513	2375	448	1075	1150	828	1031	1304
AK4P1	26	2	15	34	21	21	55	0	105	49	80	0	33	51	3	67	42	4	22	1	0	14	7	19	12	0	50	12	47	0	11	26	2	28	10	0	32	0	13	3	33	40	51	4	31	46	26	2	58
AK4P2	0	0	0	0	0	0	0	0	0	0	0	0	0	0	0	0	0	0	0	0	0	0	0	0	0	0	0	0	0	0	0	0	0	0	0	0	0	0	0	0	0	0	0	0	0	0	0	0	0
AK4P3	0	3	0	0	0	0	9	0	1	0	1	0	0	7	1	3	0	0	0	0	1	0	2	1	2	0	0	3	0	1	2	0	0	0	0	0	0	5	2	0	0	0	2	0	0	3	3	2	0
AK4P4	0	0	0	1	0	1	0	0	1	0	0	1	0	1	1	0	0	0	1	0	0	0	1	0	1	0	0	0	0	0	0	0	0	1	0	0	0	0	1	1	0	2	0	0	0	0	0	0	0
AK4P5	0	0	0	0	0	0	0	0	0	0	0	0	0	0	0	0	0	0	0	0	0	0	0	0	0	0	0	0	0	0	0	0	0	0	0	0	0	0	0	0	0	0	0	0	0	0	0	0	0
AK4P6	0	0	0	0	0	0	0	0	0	0	0	0	0	0	0	0	0	0	0	0	0	0	0	0	0	0	0	0	0	1	0	0	1	0	0	0	0	0	0	0	0	1	0	1	0	0	0	0	0
AK5	7	67	60	32	3	14	25	21	63	31	19	41	34	24	18	18	23	27	35	41	17	84	23	29	47	34	24	12	33	23	15	82	42	29	17	42	68	88	37	47	10	42	42	35	95	41	43	37	42
AK6	304	423	435	545	652	224	653	656	480	365	618	704	759	510	440	577	931	1081	468	454	250	279	409	290	688	522	438	407	544	513	293	708	528	451	531	592	479	585	383	368	478	645	716	871	808	362	465	649	505
AK6P1	0	0	0	0	0	0	0	0	0	0	0	0	0	0	0	0	0	0	0	0	0	0	0	0	0	0	0	0	0	1	0	1	1	0	0	0	0	0	0	0	0	0	0	0	0	0	0	0	0
AK6P2	0	0	0	0	0	0	0	0	0	0	1	0	0	0	0	0	1	0	0	0	0	0	0	0	0	0	1	0	0	0	0	0	0	0	0	0	0	0	0	0	0	0	0	1	0	0	0	0	1
AK7	40	58	47	45	48	9	49	79	119	27	45	57	127	48	132	19	59	104	73	78	79	21	52	39	112	103	88	72	100	125	49	151	57	95	141	80	117	41	80	47	63	73	180	264	174	56	40	80	158
AK8	4	8	12	16	31	4	18	6	9	2	22	16	7	130	15	11	15	28	12	3	4	26	17	10	11	11	4	4	11	5	3	7	6	9	5	13	37	30	12	8	31	13	33	5	37	6	4	23	10
AK9	42	325	138	161	248	59	160	106	83	118	140	129	233	154	218	198	145	312	153	142	74	106	122	78	233	144	111	123	179	92	88	190	161	124	142	168	140	224	122	82	152	197	300	130	65	74	124	140	313
AKAIN1	0	0	0	0	4	0	0	0	1	3	0	1	0	0	0	0	1	0	1	0	2	2	1	0	0	0	0	1	1	1	2	1	0	0	0	1	0	0	1	0	0	2	12	0	0	0	1	1	0
AKAP1	1966	5988	5914	6282	8915	2327	6922	5338	8992	3216	9245	7801	8973	7248	4039	4709	5528	8224	7668	6508	4456	3080	6962	5321	7715	7314	5364	4867	8038	5083	3252	8253	6182	5459	7327	8122	6001	5073	6764	4118	6636	9085	11171	7222	8278	4874	7530	7641	8711
AKAP10	203	258	385	446	297	144	721	582	390	225	605	483	1044	863	512	555	423	618	469	595	300	365	377	427	1010	625	569	512	835	455	327	806	675	517	672	735	553	372	422	389	251	878	1155	656	481	346	664	401	735
AKAP11	595	2202	1289	1826	2172	676	2446	1387	1417	1173	1656	2546	1780	1995	3688	2010	1439	2465	1093	1155	591	982	1226	801	1990	1188	915	1129	1441	787	608	1898	1493	1041	1302	1414	1799	1654	970	814	1835	1796	4231	1912	1869	1302	1849	2611	4715
AKAP12	903	251	2529	246	212	91	553	739	770	79	729	3592	1093	2500	388	673	292	3862	844	867	425	4941	311	718	1053	1464	635	754	1016	824	411	2258	875	756	520	937	1797	1641	1126	1869	262	924	393	702	725	571	1385	830	672
AKAP13	2087	2250	2419	1689	1850	1447	3009	4030	3493	1501	4995	5114	6131	4661	2332	4117	1608	5010	4132	4511	2838	1724	3816	3491	6476	5587	3422	4401	5666	2845	2100	6523	4965	4238	4901	5546	5922	2526	3178	2443	2151	5908	3577	3824	3799	2527	4202	3577	4166
AKAP14	0	1	1	0	0	0	0	1	1	1	0	0	0	2	4	2	0	0	0	1	0	0	1	0	0	0	0	0	1	2	0	1	0	0	1	0	0	0	0	1	1	0	8	1	1	0	0	0	1
AKAP17A	827	2111	1940	2400	2730	964	3050	2071	1794	1894	3418	2702	1930	3784	1710	2276	1209	2751	2847	2649	1704	1176	2790	2047	1944	2139	1540	1600	2026	1942	769	2405	2344	1513	2071	2513	2056	2407	2245	1232	2172	2362	4682	2273	2516	1504	2187	2039	955
AKAP17BP	0	0	0	0	0	0	3	0	0	0	0	0	0	0	0	0	0	0	0	0	0	1	1	0	0	0	0	1	0	0	0	0	0	0	0	0	0	1	0	1	0	0	6	0	0	0	0	0	0
AKAP2	807	1078	1327	1176	1336	488	1896	2458	1045	443	2227	2358	1828	2217	1481	2692	908	1975	1352	1917	691	2429	1009	1229	2088	2158	1165	1552	1760	1315	629	2732	1721	1417	1563	1700	1972	1832	1226	1228	1148	1867	2893	1971	1099	1524	1597	1380	3609
AKAP3	15	23	20	10	33	9	13	21	36	4	17	22	77	7	44	18	13	9	18	34	22	8	30	22	28	54	30	15	46	25	40	24	24	28	51	15	19	25	25	8	8	24	16	19	56	5	26	24	57
AKAP4	0	2	0	0	0	2	8	0	0	1	0	3	0	7	9	0	7	4	0	0	0	0	0	0	0	0	0	0	0	0	0	0	0	0	0	1	0	0	5	0	0	0	17	2	0	3	0	0	1
AKAP5	36	130	70	49	68	53	108	127	101	26	93	165	850	87	61	148	49	105	490	296	175	85	188	258	919	337	472	321	578	423	262	463	482	359	460	573	482	64	363	330	81	1235	370	141	443	75	427	154	180
AKAP6	124	132	118	74	76	67	119	64	173	58	146	107	184	97	190	75	54	171	204	193	80	974	111	112	243	142	97	94	176	168	71	233	166	143	145	182	105	203	143	273	82	195	310	58	260	51	292	68	102
AKAP7	284	111	443	119	1258	60	195	173	384	57	259	215	778	502	312	262	87	177	760	533	397	206	337	468	990	439	821	523	988	460	261	689	860	456	527	1552	957	78	651	252	462	1146	215	308	366	60	554	125	152
AKAP8	367	1178	1078	1429	1242	590	1437	1270	1051	942	1550	1298	1401	1604	1774	989	983	1552	1246	1080	618	586	1050	928	1387	1282	883	853	1299	977	556	1423	1251	829	1287	1398	1696	1327	870	710	900	1471	2660	1628	1051	1053	1387	1119	2085
AKAP8L	517	1037	1089	1357	1647	1085	1736	955	1090	1210	1759	1462	1091	1798	1483	1218	1143	1746	1661	1162	691	1012	1451	825	1053	1031	829	772	990	1105	494	1229	1196	855	1127	1367	1906	1190	1539	723	1550	1229	2426	930	1545	863	1543	1110	1969
AKAP8P1	0	0	0	0	3	2	0	0	0	1	0	0	0	0	2	0	1	1	0	0	0	0	0	0	0	0	0	0	0	0	1	0	0	0	0	1	0	0	0	0	0	0	0	0	0	1	0	0	0
AKAP9	1814	1649	1315	1630	1574	488	3380	1937	3748	1525	2046	2188	9105	1826	2723	2245	747	2266	3706	3818	2779	996	2660	2793	8155	4328	3639	3891	6154	2318	2961	5483	4468	5001	5385	6169	2996	1066	2145	1961	1356	6908	5354	2099	4082	1689	2596	2232	4572
AKIP1	151	210	511	372	327	120	444	359	240	312	593	282	369	530	384	394	297	657	256	272	206	273	339	174	291	249	192	180	310	309	136	331	226	202	304	317	407	538	402	246	343	360	560	382	451	448	454	309	547
AKIRIN1	1207	820	728	1025	659	1624	1200	1498	920	1127	1461	1868	1972	2532	1444	1542	1393	1273	1142	1309	763	1002	1035	914	1801	1474	1298	1177	1444	1445	671	1420	1539	966	1341	1635	1598	1118	894	1005	577	1951	1259	1808	1069	1052	1354	1328	1188
AKIRIN1P1	0	0	0	0	0	0	0	0	0	0	0	0	0	0	0	0	0	0	0	0	0	0	0	0	0	0	0	0	0	0	0	0	0	0	0	0	0	0	0	0	0	0	0	0	0	0	0	0	0
AKIRIN1P2	0	0	0	0	0	0	0	0	0	0	0	0	0	0	0	0	1	0	0	0	0	0	0	0	0	0	0	0	0	0	0	0	0	0	0	0	1	0	0	0	0	0	0	0	0	0	0	0	0
AKIRIN2	591	1464	2105	1447	1631	410	1191	1256	751	909	1510	1225	857	1256	2385	905	1120	1745	739	1026	682	430	1253	721	731	957	577	588	945	686	296	1094	744	576	944	845	1180	1484	1331	665	1604	1345	2126	1091	664	680	1023	885	1389
AKIRIN2P1	0	0	0	0	0	0	0	0	0	0	0	0	0	0	0	0	0	0	0	0	0	0	0	0	0	0	0	0	0	0	0	0	0	0	0	0	0	0	0	0	0	0	0	0	0	0	0	0	0
AKNA	837	2101	1362	3454	1809	1073	1519	2957	1543	1043	2012	2075	2409	1582	1583	2681	901	1706	2568	2588	1475	789	2448	2616	2381	3781	1815	2263	3132	1436	859	2426	2653	2053	3156	3210	2777	1953	1447	1617	1340	3164	2556	2546	1327	1570	1921	2077	3939
AKNAD1	4	4	23	16	6	6	6	4	0	6	0	5	2	3	22	5	6	29	2	5	1	9	2	2	1	1	2	3	6	7	1	12	3	1	3	7	13	27	3	13	2	4	21	3	5	5	10	6	4
AKR1A1	2432	2283	2552	2218	2284	958	2670	3341	2725	1913	3734	2845	2878	4502	2129	3730	1547	3228	2713	2161	1633	686	2549	2002	2482	2450	2361	1720	3351	3435	1017	2861	2490	1843	2657	2977	3565	3191	2772	1194	1933	4372	2349	5181	1041	2230	2432	1612	2570
AKR1B1	285	170	572	619	179	156	1282	886	438	575	820	997	685	820	313	1108	264	988	515	853	369	556	470	597	745	807	547	600	758	502	250	883	763	565	726	834	640	482	711	357	217	754	874	353	625	534	574	421	283
AKR1B10	2337	107	118	639	168	97	77	54	612	45	98	47	3684	138	36	51	25	220	1892	3036	3144	322	1673	1058	2448	2230	2000	2210	2370	2197	1323	5498	1493	1868	2108	1958	748	23	1472	379	110	1468	218	244	838	33	400	41	112
AKR1B10P1	0	0	0	1	0	0	0	0	0	0	0	0	2	0	0	0	0	0	0	2	0	0	0	0	1	1	1	0	2	1	0	5	4	3	2	2	0	0	0	0	0	0	1	0	0	0	0	0	1
AKR1B10P2	0	1	0	1	1	0	0	1	0	1	0	0	1	1	0	1	0	1	3	2	1	0	0	0	0	0	0	0	0	1	0	2	1	0	0	1	0	1	1	0	0	2	0	0	1	0	0	0	0
AKR1B15	138	74	27	83	52	39	152	49	307	44	89	63	51	50	69	99	43	66	48	65	26	40	55	30	68	52	44	38	59	52	25	104	86	62	68	76	44	51	44	41	46	69	115	36	69	38	42	35	60
AKR1B1P1	0	0	0	0	0	0	0	0	0	0	0	0	0	0	0	0	1	0	0	1	0	0	0	0	1	0	0	2	1	0	0	1	0	0	0	0	1	0	0	0	0	0	1	0	0	0	0	0	0
AKR1B1P2	0	0	1	0	0	0	0	0	0	0	0	0	0	0	0	0	0	1	1	0	0	0	0	0	0	0	0	0	0	0	0	0	0	0	0	0	0	0	0	0	0	0	0	0	0	0	0	0	0
AKR1B1P4	0	0	0	0	0	0	0	0	0	0	0	0	0	0	0	0	0	0	0	0	0	0	0	0	0	0	0	0	1	0	0	0	1	0	0	0	0	0	0	0	0	0	0	0	0	0	0	0	0
AKR1B1P6	0	0	0	0	0	0	0	0	0	0	0	0	0	0	0	0	0	0	0	0	0	0	0	0	0	0	0	0	0	0	0	0	0	0	0	0	0	0	0	0	0	0	0	0	0	0	0	0	0
AKR1B1P7	0	0	0	0	0	0	0	0	0	0	0	0	0	0	0	0	0	0	0	0	1	0	0	1	0	0	0	0	1	0	0	0	0	0	0	0	0	0	0	0	0	1	0	0	0	0	0	0	0
AKR1B1P8	0	0	0	0	0	0	1	0	0	0	0	0	0	0	0	0	0	0	0	0	0	0	0	0	1	0	0	0	0	0	0	0	0	0	0	0	0	0	0	0	0	0	0	0	0	0	0	0	0
AKR1C1	6326	658	63	588	774	267	4226	1178	3643	55	2327	1729	163	433	775	2256	1038	491	118	113	39	270	147	64	178	98	123	94	114	171	62	206	77	220	67	492	99	72	137	148	59	119	67	17	128	19	71	42	103
AKR1C2	1585	236	149	379	140	387	1729	224	2238	30	392	457	329	105	317	1098	430	428	245	185	135	233	205	154	346	263	280	218	317	304	133	183	223	543	189	329	196	113	143	171	52	321	104	67	64	8	125	45	547
AKR1C3	1398	847	1250	1747	878	963	1894	480	1354	161	1521	1891	4312	517	2807	1371	246	2125	2301	2531	2370	602	2772	1260	2827	2393	2180	2873	3376	2594	1758	2708	2497	4982	2309	2177	1819	1132	2401	1348	952	3187	1585	712	3130	62	1331	984	2622
AKR1C4	2823	260	18	197	188	49	1078	365	2092	5	983	701	3	118	371	853	307	196	2	5	0	0	12	4	5	1	2	3	1	6	0	0	2	1	2	3	5	15	7	1	7	5	8	4	37	1	1	3	37
AKR1C5P	20	2	1	0	1	0	21	1	24	2	20	6	1	0	3	12	1	5	0	0	0	0	0	0	0	0	1	0	0	0	0	0	0	0	0	0	0	1	1	0	0	0	0	0	0	0	0	0	0
AKR1C6P	82	5	1	2	5	0	46	11	62	0	31	9	0	3	10	29	6	13	1	1	0	0	0	0	1	0	0	1	0	1	0	0	0	1	0	0	3	0	0	0	1	0	1	1	3	1	0	1	2
AKR1C7P	3	4	3	1	2	1	1	4	6	1	10	7	1	5	5	3	4	8	2	3	0	1	2	2	2	1	1	1	0	1	2	0	0	1	4	0	3	8	0	0	0	2	2	2	5	0	3	7	7
AKR1C8P	85	13	1	11	1	1	64	12	104	0	49	22	0	5	17	47	11	21	0	0	1	0	0	0	1	0	0	2	0	0	0	0	0	1	0	0	1	1	0	0	0	0	2	0	0	0	2	0	0
AKR1D1	2513	275	2	132	72	40	1319	289	3111	5	571	680	2	102	251	710	111	56	6	14	2	1	3	2	7	4	4	3	2	11	1	7	4	2	4	3	2	4	6	1	1	13	5	2	10	3	2	4	5
AKR1D1P1	0	0	0	0	0	0	0	0	0	0	0	0	1	0	0	1	0	0	0	0	1	0	0	0	0	1	0	0	0	0	0	0	0	0	1	0	0	0	0	0	0	1	0	1	0	0	0	0	0
AKR1E2	9	115	77	74	77	41	74	67	106	67	52	47	21	59	59	58	3	168	24	52	8	23	69	25	47	32	17	14	17	21	11	51	49	15	28	37	64	111	62	17	59	31	74	93	237	34	45	42	42
AKR7A2	619	946	766	855	732	431	998	862	801	613	1065	811	1624	681	648	983	615	905	1092	1162	866	588	1135	1070	1245	1169	1148	867	1730	1540	591	1430	1096	866	1285	1384	1170	1052	1223	630	650	1863	1145	1732	771	562	995	534	819
AKR7A2P1	0	4	0	4	8	0	8	2	2	2	0	4	4	2	8	2	8	4	2	2	2	0	0	2	0	4	2	2	2	0	2	8	0	4	4	2	2	2	0	0	0	2	4	6	0	2	4	2	4
AKR7A3	1988	1087	320	1021	758	411	2069	1643	1615	854	1364	2399	2321	723	541	1294	335	698	916	1215	978	210	864	726	1108	2322	1207	1312	1460	2601	800	2039	726	995	1419	1323	697	659	922	434	379	1214	1427	2350	346	479	628	1045	2101
AKR7L	332	185	26	185	146	127	403	165	324	115	210	228	296	107	73	194	51	137	195	137	115	24	129	109	197	221	130	149	146	228	100	293	111	144	196	178	125	107	123	66	63	149	171	130	57	48	108	104	285
AKT1	2113	3901	4169	2898	3229	2291	3751	5259	4823	4066	5379	4940	4731	4356	2834	4137	2542	5096	4847	4737	2849	4219	4366	3975	4077	4774	3554	2966	5302	4733	1926	5213	4211	2841	4192	5217	5497	5155	4667	3009	3023	6291	5839	7131	5916	3144	4682	3648	3343
AKT1S1	552	1026	1835	1352	994	417	1125	1484	1198	1171	1816	1438	1400	1636	598	1038	1421	1137	1268	1335	943	1023	1686	1030	1070	1483	983	818	1372	1573	515	1315	1019	840	1164	1322	1904	1605	1801	1066	1021	1614	1487	2531	748	1121	1989	1298	1664
AKT2	2672	2790	3339	3441	3801	1928	3794	3135	3541	2569	5751	4281	2975	5379	2724	3407	2664	3531	3131	2923	1820	2821	3984	2650	2680	3224	2116	2040	3063	2716	1241	3239	2809	2165	2927	3361	4336	3655	2852	2010	3162	3777	3451	3663	1602	2657	4310	2957	3287
AKT3	112	136	396	166	77	152	298	311	430	64	588	602	419	475	237	585	197	723	263	317	127	1098	164	230	513	304	253	250	391	297	138	569	351	285	217	360	426	551	238	343	300	357	321	265	534	328	577	163	361
AKTIP	374	375	568	476	530	262	705	484	430	320	680	714	775	704	390	700	397	899	550	493	311	535	560	375	814	531	503	463	629	605	285	656	519	558	576	728	922	478	539	399	430	779	1254	541	440	372	556	528	579
AL008723.1	0	0	0	0	0	0	1	0	0	0	0	0	0	0	0	0	0	0	0	1	1	0	0	0	1	1	0	0	0	0	0	0	1	1	0	0	0	0	2	0	0	0	0	0	0	0	0	0	1
AL021546.6	0	0	0	0	6	0	0	4	4	0	12	4	9	0	0	4	0	6	8	0	0	0	0	0	0	19	5	0	0	0	0	4	8	0	4	0	0	0	6	0	2	15	7	11	0	24	0	5	15
AL022067.1	15	60	10	3	26	4	66	48	34	62	81	25	82	87	62	53	63	45	51	51	21	12	14	7	96	24	39	47	71	46	38	78	56	66	71	75	69	59	6	21	17	70	79	58	21	28	27	33	83
AL022237.3	0	1	0	0	0	0	0	0	1	0	0	0	2	0	1	0	1	0	2	0	0	0	1	0	0	0	0	1	1	0	0	0	0	0	0	1	1	0	1	0	0	0	0	3	0	2	2	1	2
AL022344.2	0	0	0	0	0	0	0	0	0	0	0	0	0	0	0	0	0	0	0	0	0	0	0	0	0	0	0	0	0	0	0	0	0	0	0	0	0	0	0	0	0	0	0	0	0	0	0	0	0
AL022345.10	0	1	0	1	1	0	0	4	1	0	0	0	0	0	0	0	0	0	0	0	0	1	0	0	0	0	0	1	0	2	0	2	1	0	0	0	0	0	1	1	1	2	0	1	0	0	0	1	1
AL022345.11	0	0	0	0	0	0	0	0	0	0	0	0	0	0	0	0	0	0	0	0	0	0	1	0	1	0	0	0	0	0	0	0	0	1	0	0	0	0	0	0	1	0	1	0	0	0	0	0	0
AL022345.7	0	1	1	1	0	1	1	1	1	2	1	4	6	0	1	1	2	0	2	3	1	0	0	2	0	1	2	3	2	2	0	1	3	1	2	4	4	2	0	1	1	1	2	3	3	1	1	0	1
AL022397.1	0	0	0	0	0	0	1	0	1	0	0	1	0	0	1	0	0	0	0	0	0	0	0	1	0	1	0	0	0	0	0	0	0	0	1	0	0	1	3	0	0	0	2	0	0	0	0	1	0
AL022578.1	0	0	0	1	1	0	1	1	0	0	2	0	0	2	0	0	0	0	1	0	0	0	1	1	1	0	0	0	0	0	0	0	0	0	0	0	0	0	0	1	0	1	0	0	1	1	1	0	0
AL023806.1	11	35	21	48	18	38	59	21	37	28	42	38	44	41	54	29	15	43	48	30	22	18	38	26	44	19	36	22	43	32	12	53	57	31	35	41	32	29	29	15	30	41	63	17	33	14	38	25	30
AL023875.1	0	16	3	2	5	4	6	4	7	8	6	8	3	8	8	0	4	12	7	3	3	2	5	2	3	4	0	2	7	2	2	4	3	3	0	3	3	10	8	10	8	7	10	3	11	0	5	5	6
AL031601.4	0	0	0	0	0	0	0	0	0	0	0	0	0	0	0	0	0	0	0	0	0	0	0	0	0	0	0	0	0	0	0	0	0	0	0	0	0	0	0	0	0	0	0	0	0	0	0	0	0
AL031601.5	0	0	0	0	0	0	0	0	0	0	0	0	0	0	1	0	0	0	0	0	0	0	0	0	0	0	0	0	0	0	0	0	0	0	0	0	0	0	0	0	0	0	0	0	0	0	0	0	0
AL031664.1	0	3	7	6	40	22	2	0	0	14	23	4	12	14	10	1	20	17	10	7	4	17	5	0	4	11	0	0	5	4	3	1	6	0	6	9	17	56	0	7	2	10	53	12	32	11	6	7	32
AL034550.1	12	18	26	41	15	15	205	21	4	6	33	16	18	16	4	64	5	125	25	32	14	14	0	25	26	43	16	29	27	5	5	29	40	36	53	47	37	15	21	4	0	39	23	19	0	15	33	8	18
AL049758.2	0	1	0	0	0	0	0	0	0	0	0	0	0	1	0	0	0	0	0	0	0	0	0	0	0	0	0	0	0	0	0	1	0	0	0	0	0	0	0	0	0	0	0	0	0	0	0	0	0
AL049794.1	0	6	2	3	6	7	5	2	7	3	2	2	1	3	4	0	2	5	3	4	2	0	4	0	7	2	5	2	3	4	3	5	7	1	2	1	1	5	2	2	7	3	3	0	4	0	1	4	5
AL049829.1	10	0	0	0	0	0	9	0	17	0	31	33	45	0	0	42	9	53	57	35	3	168	18	5	50	54	20	18	4	9	15	41	38	54	20	8	30	61	0	43	21	70	14	3	27	3	29	5	8
AL049872.1	0	0	0	0	0	0	0	0	0	0	0	0	0	0	0	0	0	0	0	0	0	0	0	0	0	0	0	0	0	0	0	0	0	0	0	0	0	0	0	0	0	0	0	0	0	0	0	0	0
AL050303.11	0	0	0	0	0	0	0	0	0	0	0	0	0	0	0	1	0	0	0	0	0	0	0	0	0	0	0	0	1	0	0	0	0	0	0	0	0	0	0	0	0	0	0	0	0	0	0	0	0
AL050303.12	0	0	0	0	0	0	0	0	0	0	0	0	0	0	0	0	0	0	0	0	0	0	0	0	0	0	0	0	0	0	0	0	0	0	0	0	0	0	0	0	0	0	0	0	0	0	0	0	0
AL078584.1	39	4	2	0	0	4	20	70	42	3	7	12	34	10	19	51	5	12	10	25	19	6	12	12	35	63	20	64	10	3	14	20	20	39	89	65	38	3	3	2	0	26	6	22	5	11	4	24	15
AL109923.1	89	155	33	154	49	7	259	146	288	67	139	303	482	299	323	302	163	327	169	37	64	32	7	120	396	173	186	164	234	0	146	317	222	184	155	244	228	159	0	0	32	280	696	271	184	173	144	269	426
AL109927.1	0	0	0	0	0	0	0	0	0	0	0	0	0	0	0	1	0	0	0	0	0	0	0	0	0	0	0	0	0	0	1	0	0	1	0	0	3	0	0	0	0	0	0	0	0	0	0	0	0
AL121578.5	0	0	0	0	0	0	0	0	0	0	0	0	0	0	0	0	0	0	0	0	0	0	0	0	0	0	0	0	0	0	0	0	0	0	0	0	0	0	0	0	0	0	0	0	0	0	0	0	0
AL121578.7	1	0	1	0	0	2	0	0	0	0	1	2	5	3	4	2	0	3	1	2	1	0	1	0	4	2	0	0	0	6	0	1	7	0	1	0	1	1	6	0	1	5	2	0	2	2	2	1	4
AL121657.4	1	0	0	0	0	0	0	0	0	1	0	0	0	0	1	0	0	0	0	0	0	0	0	0	1	0	0	0	0	0	0	0	0	0	0	0	0	0	0	0	0	1	0	0	0	0	0	0	0
AL132640.1	0	0	0	0	2	0	0	0	0	0	0	0	0	0	0	0	0	0	0	1	0	0	2	0	2	0	1	0	0	0	0	0	1	0	1	0	0	0	0	0	2	0	1	0	1	0	0	0	0
AL133244.1	0	0	0	0	1	0	0	0	0	0	0	0	0	0	0	0	0	0	0	0	0	0	0	0	0	0	0	0	0	0	0	0	0	0	0	0	0	0	0	0	0	0	0	0	0	0	0	1	0
AL133247.3	1	0	0	0	0	0	2	0	0	0	0	0	0	0	0	0	0	0	0	0	0	0	0	0	0	0	0	0	0	0	0	0	0	0	0	0	0	0	0	0	0	0	0	0	0	0	0	0	0
AL133335.1	4	0	1	2	0	0	2	0	2	4	2	3	8	0	0	9	0	6	2	1	1	0	1	3	3	3	1	2	0	4	0	5	1	4	2	6	4	0	1	1	2	4	2	1	4	4	4	4	4
AL133475.1	0	0	0	0	0	0	0	0	0	0	0	0	0	0	0	0	0	0	0	0	0	0	0	0	0	0	0	0	0	0	0	0	0	0	0	0	0	0	0	0	0	0	0	0	0	0	0	0	0
AL135745.1	13	26	6	2	14	25	51	14	44	10	13	8	17	27	12	15	10	31	23	30	17	14	33	19	23	15	21	17	22	14	14	44	23	13	20	34	30	39	25	13	12	20	51	11	28	24	4	11	32
AL135787.1	281	0	0	0	0	0	96	0	40	0	40	25	0	0	0	0	0	0	0	0	0	0	0	0	0	0	0	0	0	4	0	12	0	0	0	0	0	0	0	0	4	0	0	0	0	0	0	0	14
AL135791.1	0	8	2	1	9	0	7	4	6	4	3	0	0	0	11	4	8	0	0	0	0	7	0	2	0	0	4	6	5	0	0	11	0	0	0	3	0	0	0	3	6	3	6	1	5	0	2	5	7
AL135842.1	0	0	0	0	0	0	0	0	0	0	0	0	0	0	0	0	0	0	0	0	0	0	0	0	0	0	0	0	0	0	0	0	0	0	0	0	0	0	0	0	0	0	0	0	0	0	0	0	0
AL136097.1	74	82	46	44	60	28	134	34	49	37	68	53	135	75	110	64	46	105	70	74	49	21	65	48	80	43	31	39	39	38	41	70	101	49	80	97	81	64	69	23	68	56	269	23	81	24	49	23	139
AL137164.1	0	0	0	0	0	0	0	0	0	0	0	0	0	0	0	0	0	0	0	0	0	0	0	0	0	0	0	0	0	0	0	0	0	0	0	0	0	0	0	0	0	0	1	0	0	0	0	1	0
AL137860.1	19	0	0	0	10	2	0	9	26	2	20	2	4	3	9	6	12	3	0	3	0	5	5	8	0	0	3	3	0	3	0	0	5	0	0	0	3	2	0	0	8	0	0	0	16	0	3	19	0
AL138479.3	0	2	1	1	1	1	1	2	0	1	1	1	0	0	1	0	0	1	3	0	1	2	1	0	2	2	0	0	0	5	0	3	2	1	5	1	2	1	0	0	2	4	2	1	0	2	1	1	1
AL138706.1	1	0	1	0	1	2	0	0	0	1	0	0	0	1	2	0	0	1	0	0	1	0	1	1	0	0	0	0	1	0	0	0	2	0	0	0	0	0	1	0	0	1	0	1	1	1	0	0	0
AL138751.1	0	0	0	0	0	0	0	0	0	0	0	0	0	0	0	0	0	0	0	0	0	0	0	0	0	0	0	0	0	0	0	0	0	0	0	0	0	0	0	0	0	0	0	0	0	0	0	0	0
AL139333.1	0	0	0	0	0	0	0	0	0	0	0	0	0	0	0	0	0	0	0	0	0	0	0	0	0	0	0	0	0	0	0	0	0	0	0	0	0	0	0	0	0	0	0	0	0	0	0	0	0
AL158839.1	0	0	0	0	0	0	0	0	0	0	0	0	0	0	0	0	0	0	0	0	0	0	0	0	0	0	0	0	0	0	0	0	0	0	0	0	0	0	0	0	0	0	0	0	0	0	0	0	0
AL161905.1	0	0	0	0	1	0	0	0	0	0	0	0	0	0	0	0	0	0	0	0	0	0	0	0	0	0	0	0	0	0	0	0	0	0	0	0	0	0	0	0	0	3	0	0	0	0	0	0	0
AL162151.3	76	0	0	0	0	0	0	0	0	0	0	0	0	0	0	52	0	89	573	0	0	0	0	0	0	0	0	0	0	0	0	0	0	605	8	390	929	0	0	0	0	0	0	0	0	0	0	0	0
AL162426.1	0	0	0	0	0	0	0	0	0	0	0	0	0	0	0	0	0	0	0	0	0	0	0	0	0	0	0	0	0	0	0	0	0	0	0	0	0	0	0	0	0	0	0	0	0	0	0	0	0
[truncated: 33,239 more rows]
[truncated: 5 more columns]
