# Supplementary material for: Identification of key claudin genes associated with survival prognosis and diagnosis in colon cancer through integrated bioinformatic analysis
Source: Front Genet. 2023 Sep 19;14:1221815. doi: 10.3389/fgene.2023.1221815 (PMC10550083; doi:10.3389/fgene.2023.1221815)
Supplement: Supplementary file 10 [file DataSheet2.ZIP › Zip S5/GSE50760/TUMOUR vs METASTASIS/GSE50760.top.table.tsv]

GeneID	padj	pvalue	lfcSE	stat	log2FoldChange	baseMean	Symbol	Description
1571	2.59e-63	1.38e-67	0.5304	-17.3703935	-9.21273385	13300.63	CYP2E1	cytochrome P450 family 2 subfamily E member 1
3250	3.53e-63	3.77e-67	0.5761	-17.3127185	-9.97436904	11594.48	HPR	haptoglobin-related protein
5004	2.60e-59	4.17e-63	0.5647	-16.7682166	-9.46866601	18086.93	ORM1	orosomucoid 1
104326055	4.06e-59	8.67e-63	0.5802	-16.7246334	-9.70410239	3745.88	APOA1-AS	APOA1 antisense RNA
2267	1.45e-58	3.87e-62	0.5698	-16.6353225	-9.47866932	6764.52	FGL1	fibrinogen like 1
3240	3.64e-58	1.17e-61	0.5683	-16.5691246	-9.4159586	71714.76	HP	haptoglobin
325	5.11e-58	2.03e-61	0.572	-16.5355822	-9.45853365	2688.67	APCS	amyloid P component, serum
335	5.11e-58	2.18e-61	0.5732	-16.5313389	-9.47621651	19647.29	APOA1	apolipoprotein A1
345	3.01e-56	1.45e-59	0.5986	-16.27656	-9.74296009	6787.08	APOC3	apolipoprotein C3
735	3.36e-56	1.79e-59	0.591	-16.2634138	-9.61130946	3655.65	C9	complement C9
350	5.61e-56	3.30e-59	0.5778	-16.2261188	-9.37469337	11695.83	APOH	apolipoprotein H
3263	9.46e-56	6.06e-59	0.5672	-16.1886923	-9.18268723	11416.33	HPX	hemopexin
2244	1.62e-55	1.12e-58	0.593	-16.1507316	-9.57753836	53365.12	FGB	fibrinogen beta chain
1401	6.43e-55	4.81e-58	0.5293	-16.060731	-8.50062494	10186.41	CRP	C-reactive protein
338	1.28e-54	1.02e-57	0.577	-16.013759	-9.24070885	11765.27	APOB	apolipoprotein B
5005	2.38e-54	2.03e-57	0.5639	-15.9711613	-9.00663628	6682.39	ORM2	orosomucoid 2
3698	4.10e-54	3.72e-57	0.583	-15.9333509	-9.28993362	7111.31	ITIH2	inter-alpha-trypsin inhibitor heavy chain 2
2243	4.98e-54	4.78e-57	0.598	-15.917619	-9.5188788	54622.85	FGA	fibrinogen alpha chain
462	1.89e-53	1.99e-56	0.6074	-15.8281736	-9.61390855	6101.96	SERPINC1	serpin family C member 1
2638	1.89e-53	2.01e-56	0.5993	-15.8273826	-9.48540117	8707.69	GC	GC vitamin D binding protein
2266	3.36e-53	3.77e-56	0.6105	-15.7879183	-9.63870008	45422.16	FGG	fibrinogen gamma chain
283600	7.01e-53	8.23e-56	0.5419	-15.738569	-8.52937475	1097.24	SLC25A47	solute carrier family 25 member 47
5340	1.64e-52	2.01e-55	0.6011	-15.6818752	-9.42585857	8917.62	PLG	plasminogen
259	1.85e-52	2.36e-55	0.5798	-15.6716338	-9.08684558	14372.47	AMBP	alpha-1-microglobulin/bikunin precursor
3699	3.99e-52	5.32e-55	0.5383	-15.6199966	-8.4077597	7094.56	ITIH3	inter-alpha-trypsin inhibitor heavy chain 3
1579	8.91e-51	1.24e-53	0.6324	-15.4181119	-9.75043193	2494.45	CYP4A11	cytochrome P450 family 4 subfamily A member 11
336	1.05e-50	1.52e-53	0.5793	-15.4048949	-8.9233448	8830.49	APOA2	apolipoprotein A2
2147	1.14e-50	1.70e-53	0.5883	-15.3975491	-9.05874998	4811.66	F2	coagulation factor II, thrombin
3697	1.15e-50	1.77e-53	0.6188	-15.3947706	-9.52582813	6625.62	ITIH1	inter-alpha-trypsin inhibitor heavy chain 1
197	3.22e-50	5.16e-53	0.622	-15.3256149	-9.53284283	8501.89	AHSG	alpha 2-HS glycoprotein
6514	3.50e-50	5.79e-53	0.6186	-15.3181239	-9.47618825	1869.32	SLC2A2	solute carrier family 2 member 2
213	4.69e-50	8.26e-53	0.629	-15.2950001	-9.62108557	237840.78	ALB	albumin
7448	4.69e-50	8.14e-53	0.5974	-15.2959285	-9.13848567	12423.36	VTN	vitronectin
7018	2.56e-49	4.64e-52	0.598	-15.1821915	-9.07934217	17320.29	TF	transferrin
3484	3.63e-49	6.79e-52	0.5593	-15.1572447	-8.47678476	2101.95	IGFBP1	insulin like growth factor binding protein 1
732	4.41e-49	8.48e-52	0.638	-15.1426326	-9.66062337	2526.93	C8B	complement C8 beta chain
1558	2.93e-48	5.78e-51	0.5743	-15.0158349	-8.6242489	1911.18	CYP2C8	cytochrome P450 family 2 subfamily C member 8
383	1.21e-46	2.45e-49	0.5972	-14.7654969	-8.81745215	1428.92	ARG1	arginase 1
731	2.08e-46	4.33e-49	0.6581	-14.7268774	-9.69152349	2115.19	C8A	complement C8 alpha chain
1	3.47e-46	7.40e-49	0.5111	-14.690646	-7.50907136	3389.43	A1BG	alpha-1-B glycoprotein
3242	5.99e-45	1.31e-47	0.5876	-14.4945654	-8.51708213	2619.68	HPD	4-hydroxyphenylpyruvate dioxygenase
2538	1.34e-44	3.00e-47	0.6167	-14.4376557	-8.90324475	1358.48	G6PC1	glucose-6-phosphatase catalytic subunit 1
3700	3.20e-44	7.34e-47	0.5574	-14.3757843	-8.01243646	10607.36	ITIH4	inter-alpha-trypsin inhibitor heavy chain 4
127	6.73e-44	1.58e-46	0.5869	-14.3225906	-8.40572116	4823.87	ADH4	alcohol dehydrogenase 4 (class II), pi polypeptide
345275	9.01e-43	2.16e-45	0.5561	-14.1396322	-7.86275774	944.71	HSD17B13	hydroxysteroid 17-beta dehydrogenase 13
433	1.80e-42	4.42e-45	0.5408	-14.0892442	-7.61943468	1403.91	ASGR2	asialoglycoprotein receptor 2
3273	9.90e-42	2.49e-44	0.6054	-13.9668031	-8.45597606	4849.78	HRG	histidine rich glycoprotein
729	6.65e-41	1.70e-43	0.5488	-13.8289517	-7.58925199	1893.73	C6	complement C6
635	1.13e-40	2.96e-43	0.6339	-13.7892971	-8.74136682	2141.32	BHMT	betaine--homocysteine S-methyltransferase
189	3.51e-40	9.37e-43	0.57	-13.7058175	-7.81248735	2800	AGXT	alanine--glyoxylate aminotransferase
503538	5.86e-40	1.60e-42	0.5158	-13.6671573	-7.0493249	1625.77	A1BG-AS1	A1BG antisense RNA 1
100533990	2.58e-39	7.17e-42	0.5167	-13.5573337	-7.00557958	2438.96	APOC4-APOC2	APOC4-APOC2 readthrough (NMD candidate)
7276	7.17e-39	2.03e-41	0.6122	-13.4808006	-8.25273066	4597.43	TTR	transthyretin
100873993	1.00e-38	2.89e-41	0.5994	-13.4546457	-8.06482576	933.15	ITIH4-AS1	ITIH4 antisense RNA 1
10584	3.95e-38	1.16e-40	0.3796	-13.3515465	-5.06813881	193.71	COLEC10	collectin subfamily member 10
6580	4.84e-38	1.45e-40	0.5831	-13.3350203	-7.77621115	773.58	SLC22A1	solute carrier family 22 member 1
344	5.01e-38	1.52e-40	0.5174	-13.3311782	-6.8969367	2194	APOC2	apolipoprotein C2
2328	8.63e-38	2.67e-40	0.5043	-13.2892892	-6.70123013	1492.36	FMO3	flavin containing dimethylaniline monoxygenase 3
51733	8.91e-37	2.81e-39	0.5854	-13.1120723	-7.67561503	572.25	UPB1	beta-ureidopropionase 1
4143	2.32e-36	7.43e-39	0.6226	-13.0380763	-8.11727836	6002.23	MAT1A	methionine adenosyltransferase 1A
64577	4.92e-35	1.60e-37	0.5696	-12.8018283	-7.29204845	587.88	ALDH8A1	aldehyde dehydrogenase 8 family member A1
8608	2.31e-34	7.65e-37	0.5602	-12.6798451	-7.10334158	1062.44	RDH16	retinol dehydrogenase 16
1393	2.43e-34	8.16e-37	0.5132	-12.6747564	-6.50492152	386.38	CRHBP	corticotropin releasing hormone binding protein
10878	3.12e-34	1.07e-36	0.4984	-12.653822	-6.30681577	568.8	CFHR3	complement factor H related 3
3827	3.42e-34	1.19e-36	0.5995	-12.6452843	-7.5809727	6202.63	KNG1	kininogen 1
1576	3.91e-34	1.38e-36	0.6076	-12.6336312	-7.67620127	4257.08	CYP3A4	cytochrome P450 family 3 subfamily A member 4
3078	5.03e-33	1.80e-35	0.5598	-12.4297992	-6.95842654	2745.36	CFHR1	complement factor H related 1
6898	1.45e-32	5.27e-35	0.5984	-12.3437404	-7.38626392	1291.03	TAT	tyrosine aminotransferase
5950	2.56e-32	9.44e-35	0.5613	-12.2966863	-6.90214345	7729.42	RBP4	retinol binding protein 4
6822	5.53e-32	2.07e-34	0.6192	-12.2331209	-7.57495677	1278.44	SULT2A1	sulfotransferase family 2A member 1
5345	1.28e-31	4.83e-34	0.5147	-12.1639819	-6.26068385	4353.37	SERPINF2	serpin family F member 2
83729	1.48e-31	5.75e-34	0.5086	-12.1497579	-6.17897536	353.75	INHBE	inhibin subunit beta E
12	1.48e-31	5.72e-34	0.5623	-12.1502847	-6.83157173	14468.2	SERPINA3	serpin family A member 3
2646	1.67e-31	6.59e-34	0.5367	-12.1386406	-6.51422383	284.04	GCKR	glucokinase regulator
57817	2.54e-31	1.02e-33	0.6455	-12.1029993	-7.81306926	1144.45	HAMP	hepcidin antimicrobial peptide
8547	2.83e-31	1.15e-33	0.4652	-12.0930788	-5.62603078	425.94	FCN3	ficolin 3
1548	3.64e-31	1.49e-33	0.7022	-12.0714622	-8.47654249	1340.4	CYP2A6	cytochrome P450 family 2 subfamily A member 6
3929	1.65e-30	6.87e-33	0.5953	-11.9453297	-7.11120648	2204.81	LBP	lipopolysaccharide binding protein
1559	2.32e-30	9.78e-33	0.6451	-11.9159123	-7.68654309	2677.89	CYP2C9	cytochrome P450 family 2 subfamily C member 9
432	2.44e-29	1.04e-31	0.4841	-11.716906	-5.67199668	1450.29	ASGR1	asialoglycoprotein receptor 1
78989	5.74e-29	2.48e-31	0.4044	-11.643233	-4.70908974	507.61	COLEC11	collectin subfamily member 11
570	9.58e-29	4.19e-31	0.6548	-11.5984791	-7.59429035	1517.4	BAAT	bile acid-CoA:amino acid N-acyltransferase
13	1.02e-28	4.52e-31	0.6007	-11.5921292	-6.96372751	1064.14	AADAC	arylacetamide deacetylase
84699	1.06e-28	4.74e-31	0.5487	-11.5880223	-6.35805995	1545.23	CREB3L3	cAMP responsive element binding protein 3 like 3
105372485	1.46e-28	6.63e-31	0.5551	-11.5591992	-6.41677812	525.77	LOC105372485	uncharacterized LOC105372485
4018	2.40e-28	1.10e-30	0.6014	-11.5154354	-6.92514486	312.57	LPA	lipoprotein(a)
341	3.08e-28	1.43e-30	0.484	-11.4931338	-5.56320344	9358.75	APOC1	apolipoprotein C1
10747	4.38e-28	2.06e-30	0.4659	-11.4615151	-5.34014784	524.86	MASP2	MBL associated serine protease 2
5267	6.31e-28	3.00e-30	0.612	-11.4289143	-6.99426502	741.85	SERPINA4	serpin family A member 4
3053	2.99e-27	1.44e-29	0.6501	-11.2919997	-7.34095283	1725.32	SERPIND1	serpin family D member 1
1356	5.94e-27	2.89e-29	0.5271	-11.2305171	-5.9194528	9136.79	CP	ceruloplasmin
3990	1.19e-26	5.84e-29	0.5261	-11.1680946	-5.87519048	394.76	LIPC	lipase C, hepatic type
6506	2.75e-26	1.36e-28	0.555	-11.0924639	-6.1563892	302.2	SLC1A2	solute carrier family 1 member 2
2628	3.95e-25	1.98e-27	0.4542	-10.8505914	-4.92826095	4326.86	GATM	glycine amidinotransferase
10841	7.11e-25	3.61e-27	0.6489	-10.7957339	-7.0052044	1436.68	FTCD	formimidoyltransferase cyclodeaminase
5343	2.12e-24	1.10e-26	0.4832	-10.6929291	-5.16713994	284.81	PLGLB1	plasminogen like B1
1036	2.12e-24	1.10e-26	0.5676	-10.6930531	-6.06910883	507.19	CDO1	cysteine dioxygenase type 1
3818	2.66e-24	1.39e-26	0.5317	-10.671036	-5.67367711	449.09	KLKB1	kallikrein B1
3026	2.69e-24	1.42e-26	0.629	-10.6691418	-6.7103606	1031.13	HABP2	hyaluronan binding protein 2
1565	2.90e-24	1.55e-26	0.4522	-10.6611012	-4.82125951	1318.87	CYP2D6	cytochrome P450 family 2 subfamily D member 6
91683	5.19e-24	2.80e-26	0.485	-10.6057867	-5.14430743	209.84	SYT12	synaptotagmin 12
5444	5.88e-24	3.20e-26	0.7054	-10.5933169	-7.47296127	1065.51	PON1	paraoxonase 1
3290	7.20e-24	3.96e-26	0.4968	-10.5734491	-5.25303033	1305.54	HSD11B1	hydroxysteroid 11-beta dehydrogenase 1
10991	8.37e-24	4.65e-26	0.6552	-10.5583646	-6.91773853	969.31	SLC38A3	solute carrier family 38 member 3
29958	9.16e-24	5.13e-26	0.6042	-10.5490238	-6.37391325	764.22	DMGDH	dimethylglycine dehydrogenase
255167	9.18e-24	5.20e-26	0.6174	-10.5478847	-6.51215636	280.28	LINC01018	long intergenic non-protein coding RNA 1018
5104	9.18e-24	5.25e-26	0.5391	-10.5469785	-5.68607453	846.98	SERPINA5	serpin family A member 5
55753	9.38e-24	5.41e-26	0.4715	-10.5440716	-4.97205518	663.38	OGDHL	oxoglutarate dehydrogenase L
5342	1.09e-23	6.37e-26	0.4704	-10.5287692	-4.95230286	385.42	PLGLB2	plasminogen like B2
124	1.33e-23	7.80e-26	0.6219	-10.5095843	-6.53551943	2255.29	ADH1A	alcohol dehydrogenase 1A (class I), alpha polypeptide
7036	1.74e-23	1.03e-25	0.5596	-10.4831881	-5.86684019	2976.37	TFR2	transferrin receptor 2
54988	5.11e-23	3.06e-25	0.5854	-10.3799813	-6.07683107	510.24	ACSM5	acyl-CoA synthetase medium chain family member 5
1373	1.60e-22	9.64e-25	0.6479	-10.2697982	-6.65413992	6743.84	CPS1	carbamoyl-phosphate synthase 1
100528017	1.69e-22	1.03e-24	0.6315	-10.2632763	-6.48175628	1739.28	SAA2-SAA4	SAA2-SAA4 readthrough
316	3.47e-22	2.13e-24	0.5661	-10.1930185	-5.76999162	5133.73	AOX1	aldehyde oxidase 1
733	4.61e-22	2.86e-24	0.4268	-10.1644364	-4.3382813	387.44	C8G	complement C8 gamma chain
5053	5.65e-22	3.53e-24	0.671	-10.1438261	-6.80622088	2828.73	PAH	phenylalanine hydroxylase
112268294	8.62e-22	5.43e-24	0.4745	-10.1017244	-4.79282621	215.8	LOC112268294	replaced by ID 102723722
388503	1.07e-21	6.78e-24	0.7029	-10.0798333	-7.0846675	566.49	C3P1	complement component 3 precursor pseudogene
130013	1.52e-21	9.75e-24	0.4783	-10.044155	-4.80400466	89.39	ACMSD	aminocarboxymuconate semialdehyde decarboxylase
100132529	1.90e-21	1.23e-23	0.5586	-10.0212959	-5.59767376	113.05	TAT-AS1	TAT antisense RNA 1
116842	2.96e-21	1.93e-23	0.4764	-9.9766634	-4.75309076	349.31	LEAP2	liver enriched antimicrobial peptide 2
29881	3.64e-21	2.39e-23	0.4401	-9.9552839	-4.38164592	195.65	NPC1L1	NPC1 like intracellular cholesterol transporter 1
5624	3.86e-21	2.56e-23	0.5089	-9.9485837	-5.0626203	757.91	PROC	protein C, inactivator of coagulation factors Va and VIIIa
110599590	1.24e-20	8.28e-23	0.5308	-9.8309579	-5.21826098	136.4	C5-OT1	C5 3' UTR overlapping transcript 1
1404	1.51e-20	1.02e-22	0.521	9.8102502	5.11150056	56.6	HAPLN1	hyaluronan and proteoglycan link protein 1
1621	2.08e-20	1.41e-22	0.4578	-9.7772632	-4.47556201	94.85	DBH	dopamine beta-hydroxylase
5265	2.51e-20	1.72e-22	0.5001	-9.7573281	-4.88012567	73763.29	SERPINA1	serpin family A member 1
144193	2.99e-20	2.06e-22	0.5126	-9.7388669	-4.99181168	217.14	AMDHD1	amidohydrolase domain containing 1
23316	4.37e-20	3.03e-22	0.6424	-9.6994968	-6.23138066	181.94	CUX2	cut like homeobox 2
1757	4.45e-20	3.11e-22	0.4689	-9.696724	-4.54701075	413.34	SARDH	sarcosine dehydrogenase
2160	1.47e-19	1.03e-21	0.6476	-9.5734075	-6.20001138	470.23	F11	coagulation factor XI
727	1.81e-19	1.28e-21	0.5411	-9.5511141	-5.16831639	2339.12	C5	complement C5
5446	1.94e-19	1.39e-21	0.5534	-9.5427218	-5.28069001	970.26	PON3	paraoxonase 3
159296	3.86e-19	2.78e-21	0.5889	9.4706833	5.5776269	127.52	NKX2-3	NK2 homeobox 3
2593	4.05e-19	2.94e-21	0.4815	-9.4648433	-4.5570909	742.26	GAMT	guanidinoacetate N-methyltransferase
57126	7.10e-19	5.20e-21	0.6545	9.4051448	6.15579438	2757.21	CD177	CD177 molecule
759	1.01e-18	7.46e-21	0.6559	9.3670261	6.14339127	2037.14	CA1	carbonic anhydrase 1
54860	1.81e-18	1.34e-20	0.6373	9.3047771	5.92947118	1200.53	MS4A12	membrane spanning 4-domains A12
388646	2.23e-18	1.67e-20	0.577	-9.281813	-5.35578612	165.04	GBP7	guanylate binding protein 7
388364	2.98e-18	2.24e-20	0.6845	9.2500305	6.33147397	334.19	TMIGD1	transmembrane and immunoglobulin domain containing 1
22802	5.09e-18	3.86e-20	0.6152	9.1918678	5.65445875	1257.37	CLCA4	chloride channel accessory 4
10998	6.37e-18	4.86e-20	0.5039	-9.1670437	-4.61950266	1250.68	SLC27A5	solute carrier family 27 member 5
6906	9.59e-18	7.37e-20	0.6599	-9.1220627	-6.01975437	710.65	SERPINA7	serpin family A member 7
8858	1.16e-17	9.01e-20	0.5382	-9.1003101	-4.8978527	105.34	PROZ	protein Z, vitamin K dependent plasma glycoprotein
138948	1.78e-17	1.39e-19	0.4103	-9.053114	-3.71452357	66.59	DBH-AS1	DBH antisense RNA 1
6288	1.98e-17	1.55e-19	0.6462	-9.0409755	-5.84257089	5781.3	SAA1	serum amyloid A1
420	2.44e-17	1.92e-19	0.5029	-9.017494	-4.53475879	127.79	ART4	ADP-ribosyltransferase 4 (inactive) (Dombrock blood group)
3034	2.59e-17	2.06e-19	0.516	-9.0100711	-4.64893458	168.9	HAL	histidine ammonia-lyase
1674	2.93e-17	2.35e-19	0.6354	8.9955633	5.71580444	3638.63	DES	desmin
6289	3.29e-17	2.65e-19	0.656	-8.9823428	-5.89207807	1570.35	SAA2	serum amyloid A2
100505566	1.54e-16	1.25e-18	0.5582	8.8103626	4.91790222	41.9	LINC00578	long intergenic non-protein coding RNA 578
8647	1.61e-16	1.31e-18	0.6387	-8.8047163	-5.62317665	519.98	ABCB11	ATP binding cassette subfamily B member 11
100507053	1.81e-16	1.49e-18	0.506	-8.7905815	-4.44826621	526.17	LOC100507053	uncharacterized LOC100507053
229	2.14e-16	1.77e-18	0.6272	-8.7710375	-5.50126401	16717.99	ALDOB	aldolase, fructose-bisphosphate B
554235	2.81e-16	2.34e-18	0.5028	-8.7395785	-4.39433768	121.57	ASPDH	aspartate dehydrogenase domain containing
64240	3.36e-16	2.82e-18	0.5468	-8.7186176	-4.76728337	184.47	ABCG5	ATP binding cassette subfamily G member 5
10216	3.81e-16	3.22e-18	0.4551	-8.7035443	-3.96102129	571.95	PRG4	proteoglycan 4
866	4.73e-16	4.01e-18	0.5967	-8.6783928	-5.17846276	1213.5	SERPINA6	serpin family A member 6
112268127	6.19e-16	5.28e-18	0.539	-8.6470566	-4.66086167	71.38	LOC112268127	uncharacterized LOC112268127
148	6.64e-16	5.71e-18	0.5918	-8.6382085	-5.1123566	254.52	ADRA1A	adrenoceptor alpha 1A
1066	8.84e-16	7.65e-18	0.5363	-8.6047957	-4.61480627	3943.82	CES1	carboxylesterase 1
1645	1.04e-15	9.03e-18	0.4767	-8.585713	-4.09320942	954.19	AKR1C1	aldo-keto reductase family 1 member C1
143941	2.05e-15	1.80e-17	0.5332	-8.5063104	-4.53594182	108.92	TTC36	tetratricopeptide repeat domain 36
55089	2.26e-15	1.99e-17	0.5564	-8.4942761	-4.7261833	1299.92	SLC38A4	solute carrier family 38 member 4
7474	3.20e-15	2.84e-17	0.2847	8.4530354	2.40637417	356.76	WNT5A	Wnt family member 5A
55244	4.91e-15	4.38e-17	0.4662	-8.4022568	-3.91722986	266.8	SLC47A1	solute carrier family 47 member 1
1109	5.25e-15	4.71e-17	0.566	-8.3938172	-4.7510248	443.15	AKR1C4	aldo-keto reductase family 1 member C4
1551	7.32e-15	6.60e-17	0.5154	-8.3539255	-4.30558494	62.9	CYP3A7	cytochrome P450 family 3 subfamily A member 7
23743	7.59e-15	6.89e-17	0.6092	-8.3489502	-5.08615919	1113.21	BHMT2	betaine--homocysteine S-methyltransferase 2
2155	1.05e-14	9.56e-17	0.5987	-8.3101648	-4.97525672	681.07	F7	coagulation factor VII
722	1.16e-14	1.06e-16	0.6442	-8.2973871	-5.34558025	3989.06	C4BPA	complement component 4 binding protein alpha
100861540	1.28e-14	1.19e-16	0.5288	-8.2845465	-4.38054954	57.05	CYP3A7-CYP3A51P	CYP3A7-CYP3A51P readthrough
7104	1.68e-14	1.56e-16	0.6452	-8.2514999	-5.32407195	814.2	TM4SF4	transmembrane 4 L six family member 4
105373608	1.70e-14	1.59e-16	0.4286	-8.2495712	-3.53564425	170.75	LOC105373608	uncharacterized LOC105373608
93010	1.79e-14	1.68e-16	0.5736	8.242995	4.72831766	3022.43	B3GNT7	UDP-GlcNAc:betaGal beta-1,3-N-acetylglucosaminyltransferase 7
5244	1.85e-14	1.75e-16	0.4244	-8.2379063	-3.49591654	544.88	ABCB4	ATP binding cassette subfamily B member 4
2161	1.96e-14	1.87e-16	0.3828	-8.2304517	-3.15032649	1048.87	F12	coagulation factor XII
875	2.43e-14	2.32e-16	0.4571	-8.2042747	-3.7498035	584.91	CBS	cystathionine beta-synthase
64241	2.44e-14	2.35e-16	0.5955	-8.2028624	-4.88469353	312.42	ABCG8	ATP binding cassette subfamily G member 8
392636	2.61e-14	2.52e-16	0.5476	-8.1943794	-4.48699771	214	AGMO	alkylglycerol monooxygenase
92292	2.80e-14	2.72e-16	0.5696	-8.1849562	-4.66246895	548.92	GLYATL1	glycine-N-acyltransferase like 1
4314	3.21e-14	3.14e-16	0.6087	8.1679108	4.97172067	415.62	MMP3	matrix metallopeptidase 3
6529	3.66e-14	3.59e-16	0.4836	-8.1515317	-3.94229508	328.86	SLC6A1	solute carrier family 6 member 1
646023	4.56e-14	4.51e-16	0.4328	-8.1240489	-3.51629153	54.77	ADORA2A-AS1	ADORA2A antisense RNA 1
249	4.62e-14	4.59e-16	0.4025	-8.1219414	-3.26910608	439.03	ALPL	alkaline phosphatase, biomineralization associated
9104	6.71e-14	6.70e-16	0.6013	-8.0758522	-4.85599784	719.8	RGN	regucalcin
102724560	8.00e-14	8.02e-16	0.4527	-8.0538191	-3.64593941	410.82	LOC102724560	cystathionine beta-synthase like
3681	2.12e-13	2.14e-15	0.4058	-7.9328335	-3.21876909	36.6	ITGAD	integrin subunit alpha D
164656	2.15e-13	2.18e-15	0.5656	-7.9307225	-4.485866	619.62	TMPRSS6	transmembrane serine protease 6
762	2.87e-13	2.93e-15	0.4854	7.894041	3.83186383	877.65	CA4	carbonic anhydrase 4
3249	4.96e-13	5.09e-15	0.6216	-7.8247242	-4.86402667	1056.78	HPN	hepsin
22809	8.22e-13	8.47e-15	0.2895	-7.760297	-2.24659796	1866.51	ATF5	activating transcription factor 5
101928154	8.64e-13	8.99e-15	0.6291	-7.7527563	-4.8770763	169.13	LINC01485	long intergenic non-protein coding RNA 1485
100422737	8.64e-13	8.98e-15	0.4842	-7.7528958	-3.75416962	62.54	LINC02532	long intergenic non-protein coding RNA 2532
348	8.80e-13	9.21e-15	0.4056	-7.7497183	-3.14319818	16729.84	APOE	apolipoprotein E
366	9.22e-13	9.70e-15	0.5497	-7.7431353	-4.2566516	1448.16	AQP9	aquaporin 9
51156	1.20e-12	1.26e-14	0.6807	-7.7093341	-5.24758455	1236.9	SERPINA10	serpin family A member 10
55937	1.23e-12	1.31e-14	0.3479	-7.7050998	-2.68073105	809.6	APOM	apolipoprotein M
114041	1.28e-12	1.37e-14	0.6744	7.699565	5.19269299	163.03	B3GALT5-AS1	B3GALT5 antisense RNA 1
105378828	1.81e-12	1.94e-14	0.5059	7.6546751	3.87263182	114.23	CLCA4-AS1	CLCA4 antisense RNA 1
100128675	1.99e-12	2.15e-14	0.6307	-7.6415418	-4.8195682	116.42	HPN-AS1	HPN antisense RNA 1
6999	2.33e-12	2.53e-14	0.5621	-7.6204127	-4.28366278	1010.59	TDO2	tryptophan 2,3-dioxygenase
5313	2.64e-12	2.88e-14	0.4055	-7.6037418	-3.08350212	253.26	PKLR	pyruvate kinase L/R
11095	2.75e-12	3.00e-14	0.3911	7.5981058	2.97185027	43.5	ADAMTS8	ADAM metallopeptidase with thrombospondin type 1 motif 8
59350	3.38e-12	3.72e-14	0.2473	-7.5705238	-1.87214826	18.77	RXFP1	relaxin family peptide receptor 1
54898	3.92e-12	4.33e-14	0.511	-7.5506998	-3.85846357	100.29	ELOVL2	ELOVL fatty acid elongase 2
6539	3.98e-12	4.42e-14	0.4822	-7.5478804	-3.63947487	190.11	SLC6A12	solute carrier family 6 member 12
2294	5.56e-12	6.21e-14	0.292	7.5035902	2.1912638	328.71	FOXF1	forkhead box F1
11209	5.78e-12	6.51e-14	0.3302	-7.4973484	-2.47599167	425.58	MST1P2	macrophage stimulating 1 pseudogene 2
5207	5.78e-12	6.50e-14	0.439	-7.4975431	-3.29171617	76.72	PFKFB1	6-phosphofructo-2-kinase/fructose-2,6-biphosphatase 1
100616483	1.01e-11	1.15e-13	0.3236	-7.422782	-2.40216205	154.81	MIR4751	microRNA 4751
1564	1.20e-11	1.37e-13	0.3372	-7.3993487	-2.49497395	184.44	CYP2D7	cytochrome P450 family 2 subfamily D member 7 (gene/pseudogene)
123	1.33e-11	1.52e-13	0.3115	-7.3853297	-2.30024919	4474.42	PLIN2	perilipin 2
7364	1.34e-11	1.53e-13	0.5154	-7.3842001	-3.80585262	774.99	UGT2B7	UDP glucuronosyltransferase family 2 member B7
199920	1.62e-11	1.87e-13	0.608	-7.3576417	-4.47309765	59.98	FYB2	FYN binding protein 2
5288	1.77e-11	2.05e-13	0.5865	-7.3453549	-4.30786279	47.47	PIK3C2G	phosphatidylinositol-4-phosphate 3-kinase catalytic subunit type 2 gamma
1000	2.12e-11	2.47e-13	0.4413	-7.3205967	-3.23086415	395.2	CDH2	cadherin 2
8630	2.36e-11	2.76e-13	0.5779	-7.3056671	-4.22204971	1628.96	HSD17B6	hydroxysteroid 17-beta dehydrogenase 6
2939	2.42e-11	2.84e-13	0.6728	-7.3016592	-4.91226835	204.7	GSTA2	glutathione S-transferase alpha 2
83733	2.52e-11	2.98e-13	0.3704	-7.2953352	-2.70191998	218.86	SLC25A18	solute carrier family 25 member 18
1369	3.96e-11	4.70e-13	0.7642	-7.2337724	-5.52784572	286.72	CPN1	carboxypeptidase N subunit 1
7060	5.01e-11	5.97e-13	0.5523	7.2012223	3.97715146	196.87	THBS4	thrombospondin 4
387849	6.50e-11	7.78e-13	0.528	7.1650491	3.78302902	185.44	REP15	RAB15 effector protein
253738	7.25e-11	8.70e-13	0.4757	7.1495707	3.40118343	25.93	EBF3	EBF transcription factor 3
221091	7.82e-11	9.47e-13	0.4755	7.1379453	3.39414782	60.13	LRRN4CL	LRRN4 C-terminal like
100996492	7.82e-11	9.45e-13	0.5537	-7.1383426	-3.95259566	97.89	CTXND1	cortexin domain containing 1
723961	8.39e-11	1.02e-12	0.5722	-7.12766	-4.07859053	3863.76	INS-IGF2	INS-IGF2 readthrough
441631	8.51e-11	1.04e-12	0.3567	7.1250014	2.54154235	247.53	TSPAN11	tetraspanin 11
183	8.51e-11	1.05e-12	0.4898	-7.1244012	-3.48963361	2979.27	AGT	angiotensinogen
388323	8.57e-11	1.06e-12	0.395	-7.1229509	-2.81351056	137.3	GLTPD2	glycolipid transfer protein domain containing 2
10468	1.27e-10	1.58e-12	0.4518	-7.0674548	-3.19294039	211.82	FST	follistatin
2201	1.28e-10	1.59e-12	0.365	7.0665378	2.57941185	107.88	FBN2	fibrillin 2
219595	1.29e-10	1.61e-12	0.5615	-7.0649242	-3.96690037	69.41	FOLH1B	folate hydrolase 1B (pseudogene)
9970	1.60e-10	2.01e-12	0.4142	-7.0337593	-2.91305906	276.06	NR1I3	nuclear receptor subfamily 1 group I member 3
9455	1.63e-10	2.05e-12	0.4953	-7.0307654	-3.48203485	214.38	HOMER2	homer scaffold protein 2
3481	1.75e-10	2.22e-12	0.5833	-7.0199564	-4.09476315	4317.34	IGF2	insulin like growth factor 2
718	1.75e-10	2.21e-12	0.5444	-7.0202995	-3.82154214	54840.96	C3	complement C3
1303	1.87e-10	2.38e-12	0.3284	7.0099486	2.30178833	3147.48	COL12A1	collagen type XII alpha 1 chain
7365	2.31e-10	2.96e-12	0.6965	-6.9795015	-4.8612913	220.91	UGT2B10	UDP glucuronosyltransferase family 2 member B10
11136	2.51e-10	3.23e-12	0.5288	-6.9673311	-3.68456491	44.81	SLC7A9	solute carrier family 7 member 9
6344	2.55e-10	3.30e-12	0.3969	-6.9643105	-2.76387393	32.05	SCTR	secretin receptor
23541	2.67e-10	3.46e-12	0.4025	-6.9577293	-2.80021863	639.56	SEC14L2	SEC14 like lipid binding 2
27290	2.98e-10	3.88e-12	0.6873	6.941437	4.77112378	1273.68	SPINK4	serine peptidase inhibitor Kazal type 4
5091	3.07e-10	4.02e-12	0.3645	-6.9365827	-2.52858058	1719.25	PC	pyruvate carboxylase
84735	3.20e-10	4.21e-12	0.6355	-6.9300619	-4.40415964	70.15	CNDP1	carnosine dipeptidase 1
400550	3.42e-10	4.51e-12	0.461	6.920168	3.19012116	304.76	FENDRR	FOXF1 adjacent non-coding developmental regulatory RNA
84343	3.72e-10	4.93e-12	0.3338	-6.9075225	-2.30602866	1761.45	HPS3	HPS3 biogenesis of lysosomal organelles complex 2 subunit 1
170392	3.79e-10	5.04e-12	0.5052	-6.9043733	-3.48839492	346.6	OIT3	oncoprotein induced transcript 3
2255	3.98e-10	5.31e-12	0.6133	6.8969423	4.22980415	50.35	FGF10	fibroblast growth factor 10
283078	5.42e-10	7.28e-12	0.3872	6.8521235	2.65322595	34.27	MKX	mohawk homeobox
80339	5.42e-10	7.30e-12	0.5102	-6.851677	-3.49596064	95.48	PNPLA3	patatin like phospholipase domain containing 3
144423	7.60e-10	1.03e-11	0.4863	-6.802751	-3.30835662	100.19	GLT1D1	glycosyltransferase 1 domain containing 1
79953	7.65e-10	1.04e-11	0.4039	6.8012267	2.74727601	37.06	SYNDIG1	synapse differentiation inducing 1
54657	9.40e-10	1.28e-11	0.5627	-6.7708787	-3.81023642	482.48	UGT1A4	UDP glucuronosyltransferase family 1 member A4
2153	9.68e-10	1.32e-11	0.5895	-6.7661485	-3.98873837	1413.16	F5	coagulation factor V
400966	9.69e-10	1.33e-11	0.3849	-6.7653902	-2.60388366	160.62	RGPD1	RANBP2 like and GRIP domain containing 1
1136	1.14e-09	1.57e-11	0.4893	6.7416848	3.29884744	92.76	CHRNA3	cholinergic receptor nicotinic alpha 3 subunit
2159	1.20e-09	1.66e-11	0.434	-6.7335446	-2.92261534	595.01	F10	coagulation factor X
367	1.28e-09	1.78e-11	0.5361	-6.7231793	-3.60430575	362.78	AR	androgen receptor
23037	1.34e-09	1.87e-11	0.3037	6.7156105	2.03927333	132.15	PDZD2	PDZ domain containing 2
112817	1.38e-09	1.93e-11	0.5636	-6.7110365	-3.78211079	120	HOGA1	4-hydroxy-2-oxoglutarate aldolase 1
4485	1.70e-09	2.38e-11	0.4552	-6.6804281	-3.04112956	1362.66	MST1	macrophage stimulating 1
116844	2.01e-09	2.83e-11	0.4618	-6.6552893	-3.07340522	3234.11	LRG1	leucine rich alpha-2-glycoprotein 1
6356	2.11e-09	2.98e-11	0.4668	6.6473446	3.10270294	155.5	CCL11	C-C motif chemokine ligand 11
116535	2.33e-09	3.31e-11	0.4426	6.631928	2.9350555	313.47	MRGPRF	MAS related GPR family member F
725	2.38e-09	3.40e-11	0.49	-6.6283179	-3.24816629	815.08	C4BPB	complement component 4 binding protein beta
7432	2.54e-09	3.63e-11	0.6529	6.6183554	4.32137794	283.12	VIP	vasoactive intestinal peptide
2184	2.81e-09	4.03e-11	0.2832	-6.6029277	-1.87019404	738.36	FAH	fumarylacetoacetate hydrolase
108	3.03e-09	4.37e-11	0.5039	6.5910868	3.32113065	23.59	ADCY2	adenylate cyclase 2
56963	3.32e-09	4.80e-11	0.5061	6.5769219	3.32886454	249.38	RGMA	repulsive guidance molecule BMP co-receptor a
10317	3.57e-09	5.19e-11	0.5384	6.5654321	3.53514154	1380.08	B3GALT5	beta-1,3-galactosyltransferase 5
91937	3.64e-09	5.30e-11	0.5182	-6.562171	-3.40045682	61.69	TIMD4	T cell immunoglobulin and mucin domain containing 4
130	3.77e-09	5.52e-11	0.4937	-6.556312	-3.23652809	1036.35	ADH6	alcohol dehydrogenase 6 (class V)
3075	4.25e-09	6.23e-11	0.4805	-6.5380445	-3.14165231	7052.96	CFH	complement factor H
10586	4.31e-09	6.34e-11	0.4996	6.535392	3.26506951	132.32	MAB21L2	mab-21 like 2
72	4.39e-09	6.49e-11	0.4209	6.5320622	2.74951229	1147.28	ACTG2	actin gamma 2, smooth muscle
1828	5.34e-09	7.92e-11	0.5196	-6.5020544	-3.37867181	56.82	DSG1	desmoglein 1
64838	6.53e-09	9.73e-11	0.4621	-6.4711398	-2.9901524	300.7	FNDC4	fibronectin type III domain containing 4
7450	7.09e-09	1.06e-10	0.3957	6.4582054	2.55545873	2538.87	VWF	von Willebrand factor
2180	7.55e-09	1.13e-10	0.3549	-6.4481471	-2.28817994	2614.41	ACSL1	acyl-CoA synthetase long chain family member 1
5009	8.58e-09	1.29e-10	0.5676	-6.4281361	-3.64837705	415.28	OTC	ornithine transcarbamylase
4312	8.76e-09	1.32e-10	0.5981	6.4244703	3.84268414	903.41	MMP1	matrix metallopeptidase 1
629	1.13e-08	1.72e-10	0.4948	-6.3846449	-3.15891094	19091.24	CFB	complement factor B
102723493	1.16e-08	1.77e-10	0.4208	-6.3802496	-2.68483958	30.07	LOC102723493	uncharacterized LOC102723493
125	1.24e-08	1.89e-10	0.6302	-6.3697969	-4.01442059	11957.35	ADH1B	alcohol dehydrogenase 1B (class I), beta polypeptide
7434	1.52e-08	2.33e-10	0.4502	6.3378435	2.85326878	50.72	VIPR2	vasoactive intestinal peptide receptor 2
440503	1.54e-08	2.37e-10	0.4638	-6.3350844	-2.93838668	227.01	PLIN5	perilipin 5
54510	1.82e-08	2.80e-10	0.3114	6.3092977	1.96492715	436.45	PCDH18	protocadherin 18
2938	1.90e-08	2.94e-10	0.5199	-6.3016475	-3.27601036	562.3	GSTA1	glutathione S-transferase alpha 1
6542	2.34e-08	3.64e-10	0.5568	-6.2685988	-3.4901231	1394.16	SLC7A2	solute carrier family 7 member 2
1723	2.97e-08	4.63e-10	0.3433	-6.2311325	-2.1389769	733.08	DHODH	dihydroorotate dehydrogenase (quinone)
1593	3.17e-08	4.96e-10	0.374	-6.2202797	-2.32636162	2360.62	CYP27A1	cytochrome P450 family 27 subfamily A member 1
6913	3.38e-08	5.31e-10	0.5392	-6.2096266	-3.34838149	104.72	TBX15	T-box transcription factor 15
83875	3.69e-08	5.80e-10	0.431	-6.1956583	-2.67046358	102.25	BCO2	beta-carotene oxygenase 2
57393	3.74e-08	5.91e-10	0.316	-6.1928842	-1.95680731	51.83	CLTRN	collectrin, amino acid transport regulator
23460	4.21e-08	6.67e-10	0.5511	-6.1737197	-3.40230402	402.69	ABCA6	ATP binding cassette subfamily A member 6
55224	4.29e-08	6.82e-10	0.4869	-6.1701228	-3.00434253	245.25	ETNK2	ethanolamine kinase 2
2532	5.02e-08	8.02e-10	0.5529	6.1446043	3.39736032	192.4	ACKR1	atypical chemokine receptor 1 (Duffy blood group)
105369504	5.84e-08	9.36e-10	0.6016	6.1200268	3.68192027	226.54	LOC105369504	replaced by ID 54827
8740	6.24e-08	1.00e-09	0.3948	-6.1090583	-2.4118021	195.57	TNFSF14	TNF superfamily member 14
151449	6.27e-08	1.01e-09	0.4547	-6.1077803	-2.77725448	93.03	GDF7	growth differentiation factor 7
8685	6.64e-08	1.07e-09	0.5612	-6.0980945	-3.42229542	766.36	MARCO	macrophage receptor with collagenous structure
710	6.74e-08	1.09e-09	0.4513	-6.0950866	-2.7509766	7965.03	SERPING1	serpin family G member 1
8404	7.08e-08	1.15e-09	0.4609	6.0866161	2.80560031	2851.19	SPARCL1	SPARC like 1
1513	7.49e-08	1.22e-09	0.3151	6.0771237	1.91477225	1271.45	CTSK	cathepsin K
105372989	7.78e-08	1.27e-09	0.3643	-6.0705384	-2.2116326	36.7	LOC105372989
152831	9.72e-08	1.60e-09	0.4921	-6.0340345	-2.96947567	102.4	KLB	klotho beta
56666	9.74e-08	1.61e-09	0.5027	-6.0332603	-3.03318368	47.39	PANX2	pannexin 2
1297	9.82e-08	1.63e-09	0.4654	6.0313781	2.80717585	105.08	COL9A1	collagen type IX alpha 1 chain
4313	9.88e-08	1.64e-09	0.3734	6.0299433	2.2514778	4986.5	MMP2	matrix metallopeptidase 2
8659	9.95e-08	1.66e-09	0.3551	-6.0282917	-2.14071972	1733.55	ALDH4A1	aldehyde dehydrogenase 4 family member A1
93649	1.10e-07	1.84e-09	0.5199	6.0110205	3.12516137	195.96	MYOCD	myocardin
80332	1.16e-07	1.94e-09	0.5539	6.0028173	3.32507786	228.59	ADAM33	ADAM metallopeptidase domain 33
83539	1.19e-07	2.01e-09	0.7246	-5.9972867	-4.34554612	49.47	CHST9	carbohydrate sulfotransferase 9
54658	1.22e-07	2.06e-09	0.5482	-5.9930977	-3.28541885	367.34	UGT1A1	UDP glucuronosyltransferase family 1 member A1
5502	1.25e-07	2.11e-09	0.6209	-5.9887964	-3.71853233	151.18	PPP1R1A	protein phosphatase 1 regulatory inhibitor subunit 1A
3795	1.28e-07	2.18e-09	0.3422	-5.9839508	-2.04761683	1062.21	KHK	ketohexokinase
5314	1.29e-07	2.21e-09	0.5366	-5.9817903	-3.21009425	90.01	PKHD1	PKHD1 ciliary IPT domain containing fibrocystin/polyductin
100288077	1.29e-07	2.20e-09	0.5634	5.981956	3.370373	232.57	WTAPP1	Wilms tumor 1 associated protein pseudogene 1
1071	1.69e-07	2.89e-09	0.3269	-5.9377439	-1.94090827	67.87	CETP	cholesteryl ester transfer protein
83758	1.71e-07	2.94e-09	0.3959	-5.9350725	-2.34960126	478.4	RBP5	retinol binding protein 5
55576	1.81e-07	3.13e-09	0.416	-5.9248875	-2.4644669	143.37	STAB2	stabilin 2
9953	1.96e-07	3.38e-09	0.3935	-5.9118173	-2.32640587	257.65	HS3ST3B1	heparan sulfate-glucosamine 3-sulfotransferase 3B1
2192	2.11e-07	3.67e-09	0.4569	5.8985622	2.69527503	2179.85	FBLN1	fibulin 1
857	2.15e-07	3.74e-09	0.3334	5.8952536	1.96523507	965.18	CAV1	caveolin 1
3931	2.21e-07	3.86e-09	0.4213	-5.8899481	-2.4815168	355.6	LCAT	lecithin-cholesterol acyltransferase
8989	2.25e-07	3.94e-09	0.4548	5.8867568	2.67721968	145.39	TRPA1	transient receptor potential cation channel subfamily A member 1
2151	2.30e-07	4.04e-09	0.3887	5.8825569	2.2866699	109.14	F2RL2	coagulation factor II thrombin receptor like 2
79827	2.46e-07	4.34e-09	0.4724	5.8707915	2.77340477	236.5	CLMP	CXADR like membrane protein
283417	2.68e-07	4.74e-09	0.4129	5.8561121	2.41798261	26.87	DPY19L2	dpy-19 like 2
131578	2.69e-07	4.77e-09	0.4592	5.8550239	2.68849555	70.26	LRRC15	leucine rich repeat containing 15
5733	2.94e-07	5.23e-09	0.4363	5.8396439	2.54763666	58.75	PTGER3	prostaglandin E receptor 3
3131	2.95e-07	5.26e-09	0.4979	-5.8387729	-2.9069297	311.94	HLF	HLF transcription factor, PAR bZIP family member
2099	2.95e-07	5.27e-09	0.4753	-5.8382634	-2.77483719	105.16	ESR1	estrogen receptor 1
27065	3.05e-07	5.47e-09	0.4191	5.8322139	2.44437195	68.57	NSG1	neuronal vesicle trafficking associated 1
79825	3.06e-07	5.50e-09	0.2573	5.8312167	1.50019539	94.88	EFCC1	EF-hand and coiled-coil domain containing 1
5858	3.19e-07	5.75e-09	0.6597	-5.823869	-3.84197036	163.85	PZP	PZP alpha-2-macroglobulin like
57158	3.21e-07	5.81e-09	0.4424	5.8220991	2.57540677	165.77	JPH2	junctophilin 2
4583	3.58e-07	6.50e-09	0.6926	5.8032324	4.0193537	21636.14	MUC2	mucin 2, oligomeric mucus/gel-forming
84952	3.59e-07	6.54e-09	0.34	-5.8023177	-1.97306224	728.41	CGNL1	cingulin like 1
4837	3.99e-07	7.28e-09	0.5066	-5.784241	-2.93045811	3626.25	NNMT	nicotinamide N-methyltransferase
3426	4.43e-07	8.13e-09	0.4876	-5.7657226	-2.81146114	2290.27	CFI	complement factor I
6470	4.43e-07	8.12e-09	0.3026	-5.7658605	-1.74465983	1169.63	SHMT1	serine hydroxymethyltransferase 1
1116	4.49e-07	8.27e-09	0.4964	-5.76281	-2.86048764	1758.61	CHI3L1	chitinase 3 like 1
563	4.58e-07	8.47e-09	0.5139	-5.7589176	-2.95930322	4365.91	AZGP1	alpha-2-glycoprotein 1, zinc-binding
574036	4.65e-07	8.61e-09	0.4778	5.7560534	2.75016035	26.61	SERTAD4-AS1	SERTAD4 antisense RNA 1
51716	4.96e-07	9.22e-09	0.6678	-5.7445421	-3.83608367	122.51	CES1P1	carboxylesterase 1 pseudogene 1
79831	5.52e-07	1.03e-08	0.2446	-5.7259814	-1.40067316	216.37	KDM8	lysine demethylase 8
1528	5.98e-07	1.12e-08	0.3242	-5.711941	-1.85166108	2540.06	CYB5A	cytochrome b5 type A
6423	6.25e-07	1.17e-08	0.6993	5.7037373	3.98840349	1459.24	SFRP2	secreted frizzled related protein 2
51268	6.81e-07	1.28e-08	0.6591	-5.68877	-3.74970079	1181.56	PIPOX	pipecolic acid and sarcosine oxidase
5967	7.60e-07	1.43e-08	0.5661	5.6694513	3.20925219	258.49	REG1A	regenerating family member 1 alpha
5745	8.27e-07	1.56e-08	0.4546	-5.6544041	-2.5707158	89.72	PTH1R	parathyroid hormone 1 receptor
10993	8.82e-07	1.67e-08	0.3838	-5.6430188	-2.16563698	371.15	SDS	serine dehydratase
54206	9.24e-07	1.76e-08	0.2919	-5.6343831	-1.64473776	2653.03	ERRFI1	ERBB receptor feedback inhibitor 1
2027	9.29e-07	1.77e-08	0.2681	-5.6330628	-1.51022209	191.74	ENO3	enolase 3
1556	1.00e-06	1.92e-08	0.3938	-5.6191277	-2.21291746	96.18	CYP2B7P	cytochrome P450 family 2 subfamily B member 7, pseudogene
57678	1.00e-06	1.93e-08	0.3046	-5.6186065	-1.71148717	800.76	GPAM	glycerol-3-phosphate acyltransferase, mitochondrial
25884	1.01e-06	1.94e-08	0.5763	5.6176543	3.23769457	238.82	CHRDL2	chordin like 2
27289	1.07e-06	2.05e-08	0.3056	-5.607466	-1.71355132	244.07	RND1	Rho family GTPase 1
83998	1.07e-06	2.08e-08	0.6996	5.6054164	3.92143565	2886.73	REG4	regenerating family member 4
10400	1.09e-06	2.12e-08	0.2276	-5.6021182	-1.27499334	419.89	PEMT	phosphatidylethanolamine N-methyltransferase
84968	1.27e-06	2.46e-08	0.4237	-5.576153	-2.36256252	41.04	PNMA6A	PNMA family member 6A
1359	1.44e-06	2.80e-08	0.3868	5.5532785	2.14807181	250.7	CPA3	carboxypeptidase A3
27299	1.44e-06	2.82e-08	0.4866	5.5524851	2.70208322	1020.76	ADAMDEC1	ADAM like decysin 1
283869	1.48e-06	2.90e-08	0.5424	-5.5474331	-3.00880144	66.56	NPW	neuropeptide W
8431	1.49e-06	2.93e-08	0.4396	-5.5455144	-2.43775676	140.91	NR0B2	nuclear receptor subfamily 0 group B member 2
8174	1.73e-06	3.41e-08	0.441	5.5191566	2.43391855	33.75	MADCAM1	mucosal vascular addressin cell adhesion molecule 1
85480	1.75e-06	3.46e-08	0.4417	-5.5161592	-2.43626068	39.16	TSLP	thymic stromal lymphopoietin
7274	1.77e-06	3.51e-08	0.4169	-5.5136633	-2.29848624	350.64	TTPA	alpha tocopherol transfer protein
85479	1.86e-06	3.69e-08	0.366	-5.5051307	-2.01468453	29.67	DNAJC5B	DnaJ heat shock protein family (Hsp40) member C5 beta
731656	1.94e-06	3.86e-08	0.5237	-5.4970626	-2.87873938	102.27	LINC01348	long intergenic non-protein coding RNA 1348
1610	2.02e-06	4.03e-08	0.7112	-5.4894755	-3.90398954	103.68	DAO	D-amino acid oxidase
23498	2.05e-06	4.11e-08	0.3704	-5.4862611	-2.03193408	1018.98	HAAO	3-hydroxyanthranilate 3,4-dioxygenase
7503	2.14e-06	4.29e-08	0.8688	-5.4786197	-4.75999136	138.97	XIST	X inactive specific transcript
1557	2.27e-06	4.56e-08	0.6527	-5.4676517	-3.56874229	155.02	CYP2C19	cytochrome P450 family 2 subfamily C member 19
5122	2.30e-06	4.65e-08	0.5439	5.4641877	2.97220734	170.71	PCSK1	proprotein convertase subtilisin/kexin type 1
7177	2.45e-06	4.96e-08	0.4058	5.4527433	2.21295439	443.54	TPSAB1	tryptase alpha/beta 1
147	2.50e-06	5.07e-08	0.3677	-5.4487785	-2.00328285	59.3	ADRA1B	adrenoceptor alpha 1B
3556	2.56e-06	5.21e-08	0.3012	-5.4441216	-1.63955585	413.27	IL1RAP	interleukin 1 receptor accessory protein
116	2.69e-06	5.49e-08	0.5735	5.4346257	3.1168827	44.3	ADCYAP1	adenylate cyclase activating polypeptide 1
8529	2.72e-06	5.57e-08	0.4619	-5.4322168	-2.50935814	564	CYP4F2	cytochrome P450 family 4 subfamily F member 2
10402	2.82e-06	5.77e-08	0.3475	-5.4257052	-1.88562249	150.1	ST3GAL6	ST3 beta-galactoside alpha-2,3-sialyltransferase 6
3910	2.82e-06	5.80e-08	0.2525	5.4248329	1.3696821	1749.83	LAMA4	laminin subunit alpha 4
26585	2.94e-06	6.06e-08	0.3973	5.4170406	2.15202284	2105.9	GREM1	gremlin 1, DAN family BMP antagonist
127845	2.96e-06	6.11e-08	0.3746	-5.4156447	-2.02868286	258.96	GOLT1A	golgi transport 1A
729857	3.01e-06	6.23e-08	0.3273	-5.4121905	-1.77163773	101.41	RGPD2	RANBP2 like and GRIP domain containing 2
64093	3.28e-06	6.82e-08	0.4617	-5.3958907	-2.49101654	367.25	SMOC1	SPARC related modular calcium binding 1
285441	3.67e-06	7.64e-08	0.6733	-5.3754464	-3.61926253	65.57	F11-AS1	F11 antisense RNA 1
283807	3.67e-06	7.68e-08	0.3767	5.3744833	2.02441847	108.76	FBXL22	F-box and leucine rich repeat protein 22
51181	3.67e-06	7.67e-08	0.2989	-5.3746244	-1.6065031	1743.13	DCXR	dicarbonyl and L-xylulose reductase
23551	3.73e-06	7.82e-08	0.4249	5.3712348	2.28246944	199.99	RASD2	RASD family member 2
5662	4.12e-06	8.66e-08	0.4855	5.3528052	2.59898376	115.64	PSD	pleckstrin and Sec7 domain containing
64499	4.25e-06	8.97e-08	0.4113	5.3464513	2.1988283	429.52	TPSB2	tryptase beta 2
56603	4.26e-06	9.00e-08	0.3618	5.3458436	1.93407136	60.55	CYP26B1	cytochrome P450 family 26 subfamily B member 1
125488	4.39e-06	9.30e-08	0.3136	-5.339944	-1.67470736	294.89	TTC39C	tetratricopeptide repeat domain 39C
36	4.95e-06	1.05e-07	0.4153	-5.3175909	-2.20847061	2109.26	ACADSB	acyl-CoA dehydrogenase short/branched chain
133686	5.00e-06	1.06e-07	0.3023	-5.3154051	-1.60674726	1384.23	NADK2	NAD kinase 2, mitochondrial
91653	5.02e-06	1.07e-07	0.3588	5.314218	1.90666594	175.57	BOC	BOC cell adhesion associated, oncogene regulated
257194	5.12e-06	1.10e-07	0.5389	5.3101702	2.86168033	122.51	NEGR1	neuronal growth regulator 1
79750	5.32e-06	1.14e-07	0.5387	5.3026695	2.85639024	34.78	ZNF385D	zinc finger protein 385D
266675	5.57e-06	1.20e-07	0.4873	5.2937623	2.5795083	73.34	BEST4	bestrophin 4
107986633	6.11e-06	1.32e-07	0.2627	5.2762512	1.38585426	38.95	LOC107986633	uncharacterized LOC107986633
101929089	6.17e-06	1.34e-07	0.335	-5.2739469	-1.76666803	136.46	TTC36-AS1	TTC36 and KMT2A antisense RNA 1
107	6.30e-06	1.37e-07	0.4684	-5.2697994	-2.46827697	404.44	ADCY1	adenylate cyclase 1
9956	6.64e-06	1.44e-07	0.4001	-5.2596172	-2.10423854	51.12	HS3ST2	heparan sulfate-glucosamine 3-sulfotransferase 2
1545	7.09e-06	1.55e-07	0.4429	-5.2468053	-2.32371446	340.99	CYP1B1	cytochrome P450 family 1 subfamily B member 1
402778	7.09e-06	1.55e-07	0.2102	-5.2468118	-1.10268958	131.24	IFITM10	interferon induced transmembrane protein 10
51676	7.11e-06	1.56e-07	0.4523	5.245775	2.37275883	183.96	ASB2	ankyrin repeat and SOCS box containing 2
259307	7.19e-06	1.58e-07	0.2267	-5.2433347	-1.18871075	541.86	IL4I1	interleukin 4 induced 1
255631	7.38e-06	1.62e-07	0.4781	5.2379391	2.50429546	59.43	COL24A1	collagen type XXIV alpha 1 chain
1123	7.58e-06	1.67e-07	0.304	5.2327074	1.59080065	118.9	CHN1	chimerin 1
1840	8.01e-06	1.77e-07	0.3702	-5.2218673	-1.93325165	174.25	DTX1	deltex E3 ubiquitin ligase 1
4051	8.47e-06	1.88e-07	0.4355	-5.2112067	-2.26961654	1166.88	CYP4F3	cytochrome P450 family 4 subfamily F member 3
84141	9.11e-06	2.03e-07	0.4099	-5.1970012	-2.13013584	314.6	EVA1A	eva-1 homolog A, regulator of programmed cell death
4129	9.11e-06	2.03e-07	0.5104	-5.196708	-2.65248845	880	MAOB	monoamine oxidase B
5346	9.31e-06	2.08e-07	0.4224	-5.1922736	-2.19327492	56.04	PLIN1	perilipin 1
11155	9.53e-06	2.13e-07	0.5772	5.1875444	2.9940862	60.93	LDB3	LIM domain binding 3
9457	1.00e-05	2.25e-07	0.4616	5.1776657	2.38995232	49.92	FHL5	four and a half LIM domains 5
100131315	1.04e-05	2.34e-07	0.378	5.1702283	1.95436244	69.43	GREM1-AS1	GREM1 antisense RNA 1
259232	1.08e-05	2.43e-07	0.374	-5.1632908	-1.93082117	42.2	NALCN	sodium leak channel, non-selective
1244	1.09e-05	2.45e-07	0.5658	-5.1612001	-2.92036545	542.24	ABCC2	ATP binding cassette subfamily C member 2
101927267	1.11e-05	2.52e-07	0.3294	5.156243	1.69845276	41.41	TROAP-AS1	TROAP and PRPH antisense RNA 1
3781	1.12e-05	2.55e-07	0.4293	-5.1539208	-2.21235654	54.25	KCNN2	potassium calcium-activated channel subfamily N member 2
2822	1.14e-05	2.59e-07	0.1972	-5.1514224	-1.01593597	220.81	GPLD1	glycosylphosphatidylinositol specific phospholipase D1
1114	1.29e-05	2.95e-07	0.7648	5.1268275	3.9211049	312.59	CHGB	chromogranin B
1646	1.30e-05	2.98e-07	0.4307	-5.1249069	-2.20718881	448.33	AKR1C2	aldo-keto reductase family 1 member C2
57101	1.33e-05	3.04e-07	0.3539	5.1210023	1.81249117	11.64	ANO2	anoctamin 2
4629	1.41e-05	3.23e-07	0.5563	5.1096964	2.84268897	7911.57	MYH11	myosin heavy chain 11
387755	1.51e-05	3.48e-07	0.5182	5.0952394	2.64030941	33.28	INSC	INSC spindle orientation adaptor protein
2668	1.57e-05	3.63e-07	0.4901	5.0874533	2.49326879	32.43	GDNF	glial cell derived neurotrophic factor
1734	1.91e-05	4.40e-07	0.4799	5.0505826	2.42388269	142.58	DIO2	iodothyronine deiodinase 2
79611	1.95e-05	4.53e-07	0.4962	-5.0453798	-2.50336403	379.55	ACSS3	acyl-CoA synthetase short chain family member 3
1264	1.97e-05	4.58e-07	0.4913	5.0431729	2.4778861	1006.41	CNN1	calponin 1
7093	1.99e-05	4.63e-07	0.3531	5.0410576	1.78016851	20.06	TLL2	tolloid like 2
6578	2.03e-05	4.75e-07	0.3998	5.0362516	2.01367842	594.07	SLCO2A1	solute carrier organic anion transporter family member 2A1
202151	2.17e-05	5.08e-07	0.6155	-5.0234477	-3.09170963	37.42	RANBP3L	RAN binding protein 3 like
2690	2.17e-05	5.07e-07	0.5135	-5.0235613	-2.57945659	424.29	GHR	growth hormone receptor
221935	2.24e-05	5.27e-07	0.4116	5.016339	2.06488092	151.51	SDK1	sidekick cell adhesion molecule 1
5199	2.33e-05	5.48e-07	0.3707	-5.0087276	-1.85656411	120.37	CFP	complement factor properdin
721	2.45e-05	5.79e-07	0.5617	-4.9982393	-2.80754628	12054.57	C4B	complement C4B (Chido blood group)
766	2.47e-05	5.85e-07	0.4904	4.9960221	2.45001531	89.36	CA7	carbonic anhydrase 7
122664	2.52e-05	5.97e-07	0.4432	-4.9921927	-2.21262222	27.75	TPPP2	tubulin polymerization promoting protein family member 2
55277	2.62e-05	6.21e-07	0.3867	-4.9844789	-1.92746482	908.91	FGGY	FGGY carbohydrate kinase domain containing
79746	2.64e-05	6.28e-07	0.5702	-4.9824422	-2.84114959	267.15	ECHDC3	enoyl-CoA hydratase domain containing 3
720	2.65e-05	6.31e-07	0.5664	-4.9813663	-2.82129606	12713.93	C4A	complement C4A (Rodgers blood group)
255043	2.67e-05	6.38e-07	0.2992	-4.9793627	-1.48978249	96.51	TMEM86B	transmembrane protein 86B
8825	2.80e-05	6.72e-07	0.3696	-4.9693127	-1.83652771	146.61	LIN7A	lin-7 homolog A, crumbs cell polarity complex component
105373581	2.88e-05	6.93e-07	0.274	-4.96333	-1.35973043	237.75	LOC105373581	uncharacterized LOC105373581
4502	3.11e-05	7.49e-07	0.46	-4.9480952	-2.27627295	5051.88	MT2A	metallothionein 2A
5068	3.30e-05	7.96e-07	0.7769	4.9362798	3.83504589	112.47	REG3A	regenerating family member 3 alpha
340024	3.32e-05	8.03e-07	0.7395	4.9347438	3.64934304	266.9	SLC6A19	solute carrier family 6 member 19
58189	3.32e-05	8.05e-07	0.3226	4.934033	1.59185458	175.52	WFDC1	WAP four-disulfide core domain 1
100034743	3.47e-05	8.42e-07	0.4114	-4.9254126	-2.02625311	104.81	PDZK1P1	PDZ domain containing 1 pseudogene 1
27254	3.55e-05	8.65e-07	0.5452	4.920124	2.68255923	44.23	CSDC2	cold shock domain containing C2
388135	3.67e-05	8.96e-07	0.3801	4.9133074	1.86732933	30.71	INSYN1	inhibitory synaptic factor 1
2295	3.71e-05	9.07e-07	0.4204	4.9108799	2.06448526	121.62	FOXF2	forkhead box F2
3855	3.80e-05	9.31e-07	0.5465	-4.9055955	-2.68078289	291.97	KRT7	keratin 7
2203	3.83e-05	9.41e-07	0.3597	-4.9036036	-1.76367948	2193.17	FBP1	fructose-bisphosphatase 1
3488	3.98e-05	9.80e-07	0.3283	4.895587	1.60733549	7426.09	IGFBP5	insulin like growth factor binding protein 5
3953	4.03e-05	9.97e-07	0.2923	-4.8921586	-1.42982974	696.51	LEPR	leptin receptor
170690	4.03e-05	9.96e-07	0.4898	4.8923906	2.39621213	36.42	ADAMTS16	ADAM metallopeptidase with thrombospondin type 1 motif 16
84129	4.30e-05	1.07e-06	0.2995	-4.8791219	-1.46138391	267.82	ACAD11	acyl-CoA dehydrogenase family member 11
7092	4.42e-05	1.10e-06	0.5071	4.8734305	2.47112858	36.76	TLL1	tolloid like 1
6444	4.53e-05	1.13e-06	0.3411	4.868093	1.66033551	179.49	SGCD	sarcoglycan delta
51285	4.60e-05	1.15e-06	0.3184	4.8644245	1.5489348	254.32	RASL12	RAS like family 12
389643	5.13e-05	1.28e-06	0.4916	-4.8426759	-2.3807125	131.47	NUGGC	nuclear GTPase, germinal center associated
1511	5.21e-05	1.31e-06	0.5689	4.8389731	2.75280244	86.17	CTSG	cathepsin G
728264	5.35e-05	1.34e-06	0.4721	4.8334637	2.28208661	34.91	CARMN	cardiac mesoderm enhancer-associated non-coding RNA
11093	5.36e-05	1.35e-06	0.2648	-4.8324332	-1.27986118	254.87	ADAMTS13	ADAM metallopeptidase with thrombospondin type 1 motif 13
10060	5.38e-05	1.36e-06	0.4124	-4.8312558	-1.99220677	270.33	ABCC9	ATP binding cassette subfamily C member 9
284439	5.53e-05	1.40e-06	0.2914	-4.8254148	-1.40592513	338.82	SLC25A42	solute carrier family 25 member 42
27165	5.61e-05	1.42e-06	0.3766	-4.8223091	-1.81590019	129.15	GLS2	glutaminase 2
4892	5.63e-05	1.43e-06	0.5559	-4.8205734	-2.67960131	114.78	NRAP	nebulin related anchoring protein
83857	5.63e-05	1.43e-06	0.3724	4.8208271	1.79523866	179.48	TMTC1	transmembrane O-mannosyltransferase targeting cadherins 1
10411	5.73e-05	1.46e-06	0.2356	4.8166478	1.13486975	272.8	RAPGEF3	Rap guanine nucleotide exchange factor 3
10171	5.78e-05	1.47e-06	0.2112	-4.8146618	-1.01708834	468.23	RCL1	RNA terminal phosphate cyclase like 1
1191	5.81e-05	1.49e-06	0.5524	-4.8132093	-2.65895274	11745.25	CLU	clusterin
221749	5.97e-05	1.53e-06	0.39	-4.8071939	-1.87488733	944.12	PXDC1	PX domain containing 1
10202	6.12e-05	1.57e-06	0.5158	-4.8017999	-2.47662868	100.75	DHRS2	dehydrogenase/reductase 2
256158	6.21e-05	1.60e-06	0.4256	4.7985939	2.04225835	481.63	HMCN2	hemicentin 2
140766	6.25e-05	1.61e-06	0.3182	4.7969997	1.52659437	224.5	ADAMTS14	ADAM metallopeptidase with thrombospondin type 1 motif 14
5447	6.28e-05	1.62e-06	0.2246	-4.7954285	-1.07718134	3478.86	POR	cytochrome p450 oxidoreductase
4982	6.57e-05	1.70e-06	0.3083	-4.7859567	-1.47541038	343.78	TNFRSF11B	TNF receptor superfamily member 11b
4222	6.71e-05	1.74e-06	0.4136	4.781237	1.97761475	83.59	MEOX1	mesenchyme homeobox 1
5037	6.76e-05	1.76e-06	0.2314	-4.7793133	-1.10583759	6586.74	PEBP1	phosphatidylethanolamine binding protein 1
54796	7.00e-05	1.82e-06	0.4138	4.7719984	1.97447646	149.04	BNC2	basonuclin 2
2052	7.02e-05	1.83e-06	0.3419	-4.7711167	-1.63137484	2568.65	EPHX1	epoxide hydrolase 1
2888	7.26e-05	1.90e-06	0.5016	-4.7637897	-2.38938068	132.47	GRB14	growth factor receptor bound protein 14
10335	7.26e-05	1.90e-06	0.3525	4.7634615	1.67899167	637.14	IRAG1	inositol 1,4,5-triphosphate receptor associated 1
55714	7.28e-05	1.92e-06	0.4681	4.7621389	2.22926109	76.46	TENM3	teneurin transmembrane protein 3
29119	7.28e-05	1.92e-06	0.5315	-4.7621129	-2.53125582	18.76	CTNNA3	catenin alpha 3
4093	7.28e-05	1.92e-06	0.3574	4.7617362	1.70166324	231.32	SMAD9	SMAD family member 9
7483	7.44e-05	1.97e-06	0.4727	4.75677	2.24850442	99.33	WNT9A	Wnt family member 9A
7482	7.53e-05	1.99e-06	0.2841	4.7540231	1.35045126	173.18	WNT2B	Wnt family member 2B
2028	7.53e-05	2.00e-06	0.3388	-4.7536327	-1.61034918	361.17	ENPEP	glutamyl aminopeptidase
219527	7.53e-05	2.01e-06	0.4221	-4.7525282	-2.00603077	35.99	LRRC55	leucine rich repeat containing 55
9971	7.53e-05	2.01e-06	0.6556	-4.7522799	-3.1156744	234.37	NR1H4	nuclear receptor subfamily 1 group H member 4
653720	7.53e-05	2.01e-06	0.3801	-4.7524518	-1.80658944	32.63	GOLGA8M	golgin A8 family member M
55350	7.57e-05	2.03e-06	0.7045	-4.7509121	-3.34724364	80.2	VNN3P	vanin 3, pseudogene
10247	7.57e-05	2.03e-06	0.2571	-4.7505916	-1.22139932	900.77	RIDA	reactive intermediate imine deaminase A homolog
3494	7.80e-05	2.09e-06	0.6029	4.7441609	2.86027747	21454.63	IGHA2	immunoglobulin heavy constant alpha 2 (A2m marker)
3483	7.97e-05	2.14e-06	0.5577	-4.7393353	-2.642994	184.94	IGFALS	insulin like growth factor binding protein acid labile subunit
8876	8.25e-05	2.23e-06	0.5962	-4.7318253	-2.82107618	878.34	VNN1	vanin 1
26575	8.36e-05	2.26e-06	0.1964	4.7289202	0.92891295	20.95	RGS17	regulator of G protein signaling 17
90993	8.40e-05	2.27e-06	0.3425	4.7274482	1.61928877	2202.58	CREB3L1	cAMP responsive element binding protein 3 like 1
55240	8.67e-05	2.36e-06	0.2823	-4.7201723	-1.33258391	1344.95	STEAP3	STEAP3 metalloreductase
285386	8.67e-05	2.35e-06	0.2768	-4.7205329	-1.30655048	37.58	TPRG1	tumor protein p63 regulated 1
28999	8.78e-05	2.39e-06	0.5532	-4.717219	-2.60969841	166.81	KLF15	KLF transcription factor 15
84706	9.03e-05	2.46e-06	0.3216	-4.711026	-1.51506319	2469.78	GPT2	glutamic--pyruvic transaminase 2
83468	9.09e-05	2.49e-06	0.2984	4.7092773	1.40534881	156.62	GLT8D2	glycosyltransferase 8 domain containing 2
9719	9.31e-05	2.55e-06	0.3668	-4.7036942	-1.72524248	549.8	ADAMTSL2	ADAMTS like 2
105378443	9.31e-05	2.56e-06	0.2244	-4.7036141	-1.05542909	159.28	LOC105378443	uncharacterized LOC105378443
201232	9.32e-05	2.56e-06	0.2224	-4.7029768	-1.04573432	178.48	SLC16A13	solute carrier family 16 member 13
83854	9.39e-05	2.59e-06	0.2363	-4.7012129	-1.11109016	233.13	ANGPTL6	angiopoietin like 6
5737	9.40e-05	2.60e-06	0.384	4.7003534	1.80473017	45.81	PTGFR	prostaglandin F receptor
100528021	9.40e-05	2.60e-06	0.2372	-4.700242	-1.11492881	243.18	ST20-MTHFS	ST20-MTHFS readthrough
9380	9.45e-05	2.62e-06	0.24	-4.6987034	-1.12751811	2917	GRHPR	glyoxylate and hydroxypyruvate reductase
57687	9.70e-05	2.69e-06	0.3522	4.6928633	1.65268735	77.16	VAT1L	vesicle amine transport 1 like
9936	9.83e-05	2.73e-06	0.3503	-4.6899179	-1.642758	443.92	CD302	CD302 molecule
282969	1.03e-04	2.88e-06	0.2889	-4.6789217	-1.35169242	361.17	FUOM	fucose mutarotase
2512	1.04e-04	2.91e-06	0.1598	-4.6774006	-0.74763426	34496.24	FTL	ferritin light chain
10588	1.06e-04	2.97e-06	0.2441	-4.6731524	-1.14050578	258.71	MTHFS	methenyltetrahydrofolate synthetase
100505832	1.09e-04	3.05e-06	0.4067	-4.6672051	-1.89801036	36.88	PROX1-AS1	PROX1 antisense RNA 1
54659	1.09e-04	3.07e-06	0.5199	-4.6660988	-2.42577861	206.71	UGT1A3	UDP glucuronosyltransferase family 1 member A3
10290	1.12e-04	3.15e-06	0.4993	4.6608415	2.32695831	232.2	SPEG	striated muscle enriched protein kinase
155185	1.12e-04	3.15e-06	0.3654	-4.6610795	-1.70328888	31.95	AMZ1	archaelysin family metallopeptidase 1
273	1.15e-04	3.25e-06	0.3623	4.654126	1.68612758	30.4	AMPH	amphiphysin
132158	1.19e-04	3.37e-06	0.3372	-4.6471205	-1.5671787	1504.86	GLYCTK	glycerate kinase
54600	1.20e-04	3.40e-06	0.5207	-4.6448966	-2.41855997	209.52	UGT1A9	UDP glucuronosyltransferase family 1 member A9
54886	1.20e-04	3.41e-06	0.5596	-4.6446208	-2.59922065	26.34	PLPPR1	phospholipid phosphatase related 1
29887	1.23e-04	3.49e-06	0.2752	-4.6395904	-1.27659011	302.7	SNX10	sorting nexin 10
81029	1.24e-04	3.53e-06	0.4001	4.6370408	1.85524739	180.53	WNT5B	Wnt family member 5B
7857	1.36e-04	3.89e-06	0.5508	4.6169877	2.54323833	143.61	SCG2	secretogranin II
25907	1.38e-04	3.96e-06	0.3392	4.6136209	1.56488758	100.54	TMEM158	transmembrane protein 158
25925	1.38e-04	3.96e-06	0.3299	4.6137003	1.5221984	138.99	ZNF521	zinc finger protein 521
4660	1.40e-04	4.03e-06	0.3771	4.6098275	1.73859264	2262.75	PPP1R12B	protein phosphatase 1 regulatory subunit 12B
138715	1.52e-04	4.36e-06	0.5043	-4.5932114	-2.31648404	37.67	ARID3C	AT-rich interaction domain 3C
3310	1.57e-04	4.54e-06	0.4007	-4.5851607	-1.83706081	248.54	HSPA6	heat shock protein family A (Hsp70) member 6
2157	1.59e-04	4.58e-06	0.268	-4.5831647	-1.22842471	177.03	F8	coagulation factor VIII
5174	1.60e-04	4.62e-06	0.4317	-4.5812774	-1.977696	351.03	PDZK1	PDZ domain containing 1
3748	1.62e-04	4.69e-06	0.2266	-4.5780718	-1.03727173	78.38	KCNC3	potassium voltage-gated channel subfamily C member 3
91584	1.66e-04	4.82e-06	0.3641	4.572672	1.66507093	106.7	PLXNA4	plexin A4
185	1.69e-04	4.93e-06	0.6755	-4.5677489	-3.08567769	234.43	AGTR1	angiotensin II receptor type 1
50486	1.70e-04	4.96e-06	0.3756	-4.566441	-1.71504518	812.62	G0S2	G0/G1 switch 2
6660	1.71e-04	5.00e-06	0.3775	-4.5646372	-1.72323224	66.93	SOX5	SRY-box transcription factor 5
3067	1.71e-04	5.02e-06	0.4021	4.5641452	1.83527959	48.51	HDC	histidine decarboxylase
8646	1.78e-04	5.21e-06	0.4046	-4.5562193	-1.84360594	362.53	CHRD	chordin
166012	1.84e-04	5.41e-06	0.3692	-4.5484199	-1.67927133	103.74	CHST13	carbohydrate sulfotransferase 13
4329	1.87e-04	5.49e-06	0.4237	-4.5451647	-1.92592997	1573.86	ALDH6A1	aldehyde dehydrogenase 6 family member A1
8564	1.95e-04	5.73e-06	0.3389	-4.5360165	-1.53744106	282.91	KMO	kynurenine 3-monooxygenase
10630	1.96e-04	5.80e-06	0.4165	4.5335297	1.88806074	397.93	PDPN	podoplanin
1294	1.97e-04	5.85e-06	0.3576	4.5318262	1.6203848	829.15	COL7A1	collagen type VII alpha 1 chain
161247	1.97e-04	5.84e-06	0.3134	-4.5321368	-1.42045473	17.05	FITM1	fat storage inducing transmembrane protein 1
845	2.03e-04	6.01e-06	0.65	4.5258717	2.94200094	58.13	CASQ2	calsequestrin 2
8942	2.09e-04	6.23e-06	0.4009	-4.5184871	-1.81135187	246.15	KYNU	kynureninase
192134	2.10e-04	6.26e-06	0.7509	4.5172919	3.39199484	809.82	B3GNT6	UDP-GlcNAc:betaGal beta-1,3-N-acetylglucosaminyltransferase 6
1178	2.13e-04	6.35e-06	0.5448	4.5142633	2.4593115	145.48	CLC	Charcot-Leyden crystal galectin
5627	2.13e-04	6.37e-06	0.3778	-4.5135975	-1.70503932	1687.09	PROS1	protein S
374987	2.24e-04	6.71e-06	0.3987	4.5027394	1.79507068	18.22	NEXN-AS1	NEXN antisense RNA 1
590	2.24e-04	6.74e-06	0.6584	-4.5018653	-2.9640543	382.3	BCHE	butyrylcholinesterase
4921	2.27e-04	6.82e-06	0.3659	4.4991726	1.64605915	879.9	DDR2	discoidin domain receptor tyrosine kinase 2
1962	2.29e-04	6.90e-06	0.3591	-4.4968525	-1.61473002	1346.71	EHHADH	enoyl-CoA hydratase and 3-hydroxyacyl CoA dehydrogenase
11185	2.35e-04	7.08e-06	0.3207	-4.4912152	-1.44041967	241.82	INMT	indolethylamine N-methyltransferase
83876	2.39e-04	7.23e-06	0.4167	-4.4868819	-1.86946898	35.8	MRO	maestro
6425	2.57e-04	7.78e-06	0.5491	-4.4710227	-2.4548761	54.61	SFRP5	secreted frizzled related protein 5
55076	2.68e-04	8.13e-06	0.3916	-4.4617683	-1.74704041	410.35	TMEM45A	transmembrane protein 45A
27180	2.76e-04	8.40e-06	0.2731	-4.4547324	-1.21636658	96.48	SIGLEC9	sialic acid binding Ig like lectin 9
63923	2.89e-04	8.81e-06	0.365	-4.4445736	-1.62206189	43.13	TNN	tenascin N
400823	2.90e-04	8.83e-06	0.6782	4.443894	3.01379093	89.09	FAM177B	family with sequence similarity 177 member B
3306	2.91e-04	8.87e-06	0.3591	4.4429505	1.59537629	685.38	HSPA2	heat shock protein family A (Hsp70) member 2
3934	2.97e-04	9.08e-06	0.5596	4.4381013	2.48376705	5823.94	LCN2	lipocalin 2
160364	2.99e-04	9.16e-06	0.3149	-4.4362175	-1.3968519	60.81	CLEC12A	C-type lectin domain family 12 member A
5649	2.99e-04	9.21e-06	0.5042	-4.4349652	-2.23601895	305.2	RELN	reelin
50506	2.99e-04	9.19e-06	0.6081	4.4353261	2.69708635	2493.36	DUOX2	dual oxidase 2
102724094	3.13e-04	9.63e-06	0.4633	4.4253714	2.05033385	216.81	MUC12-AS1	MUC12 antisense RNA 1
55600	3.23e-04	9.98e-06	0.802	4.4176951	3.5432093	4333.02	ITLN1	intelectin 1
162417	3.29e-04	1.02e-05	0.3243	-4.4133655	-1.43139613	168.4	NAGS	N-acetylglutamate synthase
5593	3.32e-04	1.03e-05	0.4516	4.4109094	1.99179892	36.96	PRKG2	protein kinase cGMP-dependent 2
57631	3.32e-04	1.03e-05	0.4199	4.4105566	1.85191656	36.8	LRCH2	leucine rich repeats and calponin homology domain containing 2
339926	3.36e-04	1.04e-05	0.3717	-4.4078101	-1.63839814	63.65	EHHADH-AS1	EHHADH antisense RNA 1
124842	3.36e-04	1.05e-05	0.384	-4.4074403	-1.69255898	28.32	TMEM132E	transmembrane protein 132E
8857	3.43e-04	1.07e-05	0.7057	4.4023656	3.10659611	27863.17	FCGBP	Fc gamma binding protein
80111	3.54e-04	1.10e-05	0.3848	4.3955611	1.69142055	12.6	C3orf36	chromosome 3 putative open reading frame 36
5348	3.62e-04	1.13e-05	0.5637	-4.3900992	-2.47475154	260.21	FXYD1	FXYD domain containing ion transport regulator 1
92840	3.91e-04	1.22e-05	0.385	-4.3731963	-1.68388783	774.46	REEP6	receptor accessory protein 6
5099	3.96e-04	1.24e-05	0.3907	4.3700242	1.70724484	309.82	PCDH7	protocadherin 7
8309	4.03e-04	1.27e-05	0.3302	-4.365462	-1.44149494	806.52	ACOX2	acyl-CoA oxidase 2
5327	4.12e-04	1.30e-05	0.2889	4.3606185	1.25995187	1426.52	PLAT	plasminogen activator, tissue type
26577	4.13e-04	1.30e-05	0.5295	-4.3593406	-2.30827784	80.46	PCOLCE2	procollagen C-endopeptidase enhancer 2
4843	4.20e-04	1.33e-05	0.4843	4.3555808	2.1095645	679.47	NOS2	nitric oxide synthase 2
110806300	4.31e-04	1.37e-05	0.5083	4.3493022	2.21088676	47.88	FLNC-AS1	FLNC antisense RNA 1
57412	4.40e-04	1.40e-05	0.4497	-4.3445626	-1.95377665	92.2	AS3MT	arsenite methyltransferase
3357	4.40e-04	1.40e-05	0.4456	-4.3440308	-1.93585764	34.35	HTR2B	5-hydroxytryptamine receptor 2B
84106	4.45e-04	1.41e-05	0.258	-4.3415653	-1.12013182	51.75	PRAM1	PML-RARA regulated adaptor molecule 1
2626	4.50e-04	1.43e-05	0.8625	-4.338734	-3.7420777	138.14	GATA4	GATA binding protein 4
552	4.50e-04	1.44e-05	0.4709	-4.3379553	-2.0425702	158.52	AVPR1A	arginine vasopressin receptor 1A
9962	4.63e-04	1.48e-05	0.2622	-4.3317592	-1.13593124	740.44	SLC23A2	solute carrier family 23 member 2
1491	4.79e-04	1.53e-05	0.4078	-4.3239041	-1.76342434	418.47	CTH	cystathionine gamma-lyase
105375304	4.82e-04	1.55e-05	0.2854	-4.321994	-1.23350947	30.16	SNX10-AS1	SNX10 antisense RNA 1
55742	4.84e-04	1.55e-05	0.1632	4.3208448	0.70502244	2247.53	PARVA	parvin alpha
11247	4.88e-04	1.57e-05	0.5919	-4.3185763	-2.55625991	65.21	NXPH4	neurexophilin 4
6623	5.12e-04	1.65e-05	0.4118	4.3073755	1.77365824	93.47	SNCG	synuclein gamma
347	5.19e-04	1.68e-05	0.4199	4.3042844	1.80732917	127.75	APOD	apolipoprotein D
2737	5.39e-04	1.74e-05	0.4059	4.2955856	1.74376853	132.48	GLI3	GLI family zinc finger 3
3236	5.41e-04	1.75e-05	0.6623	4.2942268	2.84396519	58.36	HOXD10	homeobox D10
146556	5.52e-04	1.79e-05	0.5578	4.2895207	2.39250256	38.5	C16orf89	chromosome 16 open reading frame 89
4013	5.83e-04	1.90e-05	0.2935	4.2767411	1.25522401	1105.79	VWA5A	von Willebrand factor A domain containing 5A
3988	6.11e-04	1.99e-05	0.2259	-4.2659595	-0.96371484	2202.51	LIPA	lipase A, lysosomal acid type
150368	6.14e-04	2.00e-05	0.1524	4.2644139	0.64981517	507.23	PHETA2	PH domain containing endocytic trafficking adaptor 2
6507	6.20e-04	2.03e-05	0.3696	-4.2618467	-1.57514039	151.81	SLC1A3	solute carrier family 1 member 3
9480	6.32e-04	2.07e-05	0.4688	-4.2573933	-1.99581753	166.63	ONECUT2	one cut homeobox 2
217	6.38e-04	2.09e-05	0.2535	-4.2550453	-1.07870565	10517.21	ALDH2	aldehyde dehydrogenase 2 family member
23430	6.40e-04	2.10e-05	0.4469	4.2537601	1.90121291	30.46	TPSD1	tryptase delta 1
100874111	6.41e-04	2.11e-05	0.2954	-4.2532515	-1.25641104	162.78	STEAP3-AS1	STEAP3 antisense RNA 1
56670	6.63e-04	2.18e-05	0.3351	-4.2451173	-1.42252289	61.79	SUCNR1	succinate receptor 1
10752	6.63e-04	2.19e-05	0.6418	4.244682	2.72423554	114.61	CHL1	cell adhesion molecule L1 like
6263	6.94e-04	2.29e-05	0.4513	4.234212	1.91089177	37.56	RYR3	ryanodine receptor 3
1510	7.00e-04	2.32e-05	0.6825	4.2316949	2.88819521	597.94	CTSE	cathepsin E
102060414	7.00e-04	2.32e-05	0.4466	-4.2314396	-1.88964859	24.68	C2-AS1	C2 antisense RNA 1
27319	7.02e-04	2.33e-05	0.3441	4.2305722	1.45575152	37.92	BHLHE22	basic helix-loop-helix family member e22
91851	7.04e-04	2.34e-05	0.6534	4.2294113	2.76352361	288.7	CHRDL1	chordin like 1
196500	7.04e-04	2.35e-05	0.3556	4.2290473	1.50379747	17.42	PIANP	PILR alpha associated neural protein
283587	7.06e-04	2.36e-05	0.6784	-4.2280694	-2.86850758	32.03	HISLA	HIF1A stabilizing long noncoding RNA
1902	7.13e-04	2.38e-05	0.3126	4.2255344	1.32071346	263.71	LPAR1	lysophosphatidic acid receptor 1
23336	7.35e-04	2.46e-05	0.3859	4.2182647	1.62788341	547.72	SYNM	synemin
55068	7.39e-04	2.48e-05	0.3704	4.21673	1.56203309	33.67	ENOX1	ecto-NOX disulfide-thiol exchanger 1
102724740	7.43e-04	2.49e-05	0.5159	-4.2152961	-2.17488132	152.17	LINC02940	long intergenic non-protein coding RNA 2940
9446	7.52e-04	2.53e-05	0.2058	-4.2120155	-0.86688788	2160.14	GSTO1	glutathione S-transferase omega 1
84632	7.54e-04	2.54e-05	0.2399	4.211226	1.01024579	440.01	AFAP1L2	actin filament associated protein 1 like 2
6695	7.62e-04	2.57e-05	0.4781	4.208415	2.01200508	329.18	SPOCK1	SPARC (osteonectin), cwcv and kazal like domains proteoglycan 1
5137	7.70e-04	2.60e-05	0.4956	4.2057013	2.08419759	51.99	PDE1C	phosphodiesterase 1C
28906	7.74e-04	2.62e-05	0.5613	4.2041989	2.35998685	173.55	IGKV6-21	immunoglobulin kappa variable 6-21 (non-functional)
3162	7.82e-04	2.65e-05	0.2775	-4.2015809	-1.16580902	1214.14	HMOX1	heme oxygenase 1
151473	7.83e-04	2.66e-05	0.2975	4.2007426	1.24976102	99.13	SLC16A14	solute carrier family 16 member 14
11009	8.02e-04	2.73e-05	0.4609	4.1945196	1.93319293	28.37	IL24	interleukin 24
1489	8.02e-04	2.73e-05	0.3847	4.1948202	1.61378282	29.79	CTF1	cardiotrophin 1
148252	8.02e-04	2.74e-05	0.4802	4.1942765	2.01419543	37.74	DIRAS1	DIRAS family GTPase 1
929	8.18e-04	2.79e-05	0.3451	-4.1895621	-1.44566618	2215.9	CD14	CD14 molecule
5063	8.23e-04	2.82e-05	0.3385	4.1877087	1.41756553	41.01	PAK3	p21 (RAC1) activated kinase 3
105378853	8.31e-04	2.85e-05	0.3935	-4.1853313	-1.64678083	22.1	LINC02609	long intergenic non-protein coding RNA 2609
5144	8.43e-04	2.89e-05	0.2754	4.1816598	1.15143117	401.87	PDE4D	phosphodiesterase 4D
124872	8.54e-04	2.94e-05	0.866	4.1783022	3.61844069	574.19	B4GALNT2	beta-1,4-N-acetyl-galactosaminyltransferase 2
7169	8.60e-04	2.96e-05	0.4237	4.1763403	1.76971832	4271.52	TPM2	tropomyosin 2
127943	8.61e-04	2.97e-05	0.292	-4.1758414	-1.21915436	17.17	FCRLB	Fc receptor like B
79660	8.70e-04	3.01e-05	0.2173	-4.1730167	-0.9069409	1326.98	PPP1R3B	protein phosphatase 1 regulatory subunit 3B
56606	8.83e-04	3.05e-05	0.313	-4.1694006	-1.30484415	295.86	SLC2A9	solute carrier family 2 member 9
101927026	8.84e-04	3.06e-05	0.4166	-4.1686829	-1.73660874	17.51	LOC101927026	uncharacterized LOC101927026
10666	8.86e-04	3.08e-05	0.2541	-4.1678151	-1.05909715	77.12	CD226	CD226 molecule
80303	9.00e-04	3.13e-05	0.4276	-4.1638687	-1.78040564	178.64	EFHD1	EF-hand domain family member D1
114899	9.06e-04	3.15e-05	0.2477	4.1621835	1.03117687	140.62	C1QTNF3	C1q and TNF related 3
7779	9.12e-04	3.18e-05	0.2191	-4.1602057	-0.91155944	1700.1	SLC30A1	solute carrier family 30 member 1
51380	9.12e-04	3.19e-05	0.2173	-4.1597698	-0.90377136	538.77	CSAD	cysteine sulfinic acid decarboxylase
6092	9.23e-04	3.23e-05	0.4632	4.1566937	1.92526137	101.5	ROBO2	roundabout guidance receptor 2
55825	9.25e-04	3.25e-05	0.3645	-4.1555223	-1.51468346	573.41	PECR	peroxisomal trans-2-enoyl-CoA reductase
94	9.25e-04	3.25e-05	0.3093	4.1554828	1.28516	1931.1	ACVRL1	activin A receptor like type 1
84814	9.29e-04	3.26e-05	0.386	4.1541789	1.60369139	23.66	PLPP7	phospholipid phosphatase 7 (inactive)
11223	9.31e-04	3.27e-05	0.4038	-4.1534968	-1.67702504	295.43	MST1L	macrophage stimulating 1 like (pseudogene)
7035	9.31e-04	3.29e-05	0.3963	-4.152517	-1.64553767	971.23	TFPI	tissue factor pathway inhibitor
1562	9.31e-04	3.29e-05	0.5331	-4.1523398	-2.21344493	347.4	CYP2C18	cytochrome P450 family 2 subfamily C member 18
27087	9.31e-04	3.29e-05	0.4327	-4.152488	-1.79679486	36.3	B3GAT1	beta-1,3-glucuronyltransferase 1
3269	9.34e-04	3.31e-05	0.1919	4.1512637	0.79674653	451.16	HRH1	histamine receptor H1
9365	9.47e-04	3.36e-05	0.3766	4.1475033	1.56179663	33.53	KL	klotho
1139	9.47e-04	3.36e-05	0.5228	4.1476147	2.16819673	52.83	CHRNA7	cholinergic receptor nicotinic alpha 7 subunit
27122	9.51e-04	3.39e-05	0.3109	4.1456896	1.28899106	1238.57	DKK3	dickkopf WNT signaling pathway inhibitor 3
105369388	9.51e-04	3.38e-05	0.2453	-4.1460292	-1.01696682	194.25	LOC105369388	uncharacterized LOC105369388
968	9.61e-04	3.43e-05	0.2171	-4.1430402	-0.89950339	4295.64	CD68	CD68 molecule
29948	9.72e-04	3.47e-05	0.344	-4.1399867	-1.42399033	291.82	OSGIN1	oxidative stress induced growth inhibitor 1
5350	9.76e-04	3.49e-05	0.4938	4.1389142	2.04362845	138.39	PLN	phospholamban
11259	9.85e-04	3.53e-05	0.3215	4.1362983	1.32962209	1308.15	FILIP1L	filamin A interacting protein 1 like
368	9.96e-04	3.57e-05	0.3671	-4.1334777	-1.51730343	614.22	ABCC6	ATP binding cassette subfamily C member 6
118788	1.00e-03	3.59e-05	0.2882	-4.1320809	-1.1907201	876.89	PIK3AP1	phosphoinositide-3-kinase adaptor protein 1
23705	1.00e-03	3.61e-05	0.3718	-4.1312171	-1.53589859	357.61	CADM1	cell adhesion molecule 1
55190	1.02e-03	3.66e-05	0.362	4.1280811	1.49426873	16.17	NUDT11	nudix hydrolase 11
169611	1.05e-03	3.78e-05	0.3274	4.120809	1.34928295	374.69	OLFML2A	olfactomedin like 2A
6330	1.07e-03	3.88e-05	0.4422	4.1146672	1.81935501	83.76	SCN4B	sodium voltage-gated channel beta subunit 4
221476	1.07e-03	3.88e-05	0.6518	4.1143124	2.68158121	56.81	PI16	peptidase inhibitor 16
6372	1.08e-03	3.91e-05	0.5321	-4.1127813	-2.18822111	140.86	CXCL6	C-X-C motif chemokine ligand 6
1776	1.08e-03	3.92e-05	0.5126	-4.1121018	-2.1079765	388.28	DNASE1L3	deoxyribonuclease 1 like 3
23547	1.09e-03	3.95e-05	0.4524	-4.1105471	-1.85969424	16.28	LILRA4	leukocyte immunoglobulin like receptor A4
10319	1.09e-03	3.97e-05	0.325	-4.1091145	-1.33553369	190.14	LAMC3	laminin subunit gamma 3
287	1.10e-03	4.01e-05	0.4811	4.1069105	1.97565766	222.27	ANK2	ankyrin 2
25823	1.12e-03	4.08e-05	0.6374	4.1028752	2.61508092	225.28	TPSG1	tryptase gamma 1
54579	1.13e-03	4.12e-05	0.5102	-4.1004376	-2.09220143	166.45	UGT1A5	UDP glucuronosyltransferase family 1 member A5
343	1.14e-03	4.18e-05	0.7561	4.0972584	3.09805128	1004.38	AQP8	aquaporin 8
23562	1.16e-03	4.27e-05	0.6142	-4.0922996	-2.51350129	66.4	CLDN14	claudin 14
51390	1.21e-03	4.46e-05	0.255	-4.082243	-1.04107889	983.29	AIG1	androgen induced 1
57863	1.22e-03	4.48e-05	0.6633	4.0814377	2.70702959	100.73	CADM3	cell adhesion molecule 3
51085	1.22e-03	4.51e-05	0.4083	-4.0797078	-1.66579488	1520.09	MLXIPL	MLX interacting protein like
6328	1.23e-03	4.52e-05	0.4826	4.0790958	1.96853646	29.53	SCN3A	sodium voltage-gated channel alpha subunit 3
22949	1.23e-03	4.54e-05	0.2753	-4.0780367	-1.1228399	1156.8	PTGR1	prostaglandin reductase 1
2273	1.23e-03	4.56e-05	0.4274	4.0769442	1.74244475	1085.05	FHL1	four and a half LIM domains 1
84868	1.24e-03	4.61e-05	0.2432	-4.0746447	-0.99114868	243.05	HAVCR2	hepatitis A virus cellular receptor 2
333	1.24e-03	4.61e-05	0.3797	4.0747113	1.54736843	30.78	APLP1	amyloid beta precursor like protein 1
3766	1.26e-03	4.67e-05	0.4334	-4.0713859	-1.7647244	32.12	KCNJ10	potassium inwardly rectifying channel subfamily J member 10
3625	1.26e-03	4.67e-05	0.459	-4.0715564	-1.86892586	411.19	INHBB	inhibin subunit beta B
51473	1.27e-03	4.72e-05	0.5124	-4.0692978	-2.08508547	94.38	DCDC2	doublecortin domain containing 2
171024	1.27e-03	4.74e-05	0.4158	4.0680679	1.6915271	1164.57	SYNPO2	synaptopodin 2
5629	1.28e-03	4.77e-05	0.3505	-4.066523	-1.42532092	1291.66	PROX1	prospero homeobox 1
6865	1.28e-03	4.79e-05	0.5156	4.06557	2.09614124	34.22	TACR2	tachykinin receptor 2
3373	1.28e-03	4.81e-05	0.5251	-4.0646438	-2.13415204	468.58	HYAL1	hyaluronidase 1
10261	1.28e-03	4.81e-05	0.2852	-4.064787	-1.15932919	358.13	IGSF6	immunoglobulin superfamily member 6
25802	1.28e-03	4.82e-05	0.4575	4.0642641	1.85957421	811.28	LMOD1	leiomodin 1
7062	1.29e-03	4.85e-05	0.3674	-4.0629263	-1.49291956	23.21	TCHH	trichohyalin
3234	1.29e-03	4.85e-05	0.4715	4.0626699	1.91563049	62.31	HOXD8	homeobox D8
5592	1.31e-03	4.95e-05	0.2398	4.057879	0.97291835	258.94	PRKG1	protein kinase cGMP-dependent 1
4489	1.31e-03	4.94e-05	0.5424	-4.0582793	-2.20125015	95.63	MT1A	metallothionein 1A
25999	1.31e-03	4.95e-05	0.3238	4.0578794	1.31386156	220.51	CLIP3	CAP-Gly domain containing linker protein 3
4060	1.31e-03	4.97e-05	0.3285	4.0571247	1.33271735	3779.17	LUM	lumican
54578	1.33e-03	5.05e-05	0.4698	-4.0533072	-1.90414524	196.08	UGT1A6	UDP glucuronosyltransferase family 1 member A6
1475	1.34e-03	5.07e-05	0.3689	-4.0521463	-1.49472944	82.38	CSTA	cystatin A
6307	1.34e-03	5.09e-05	0.2418	-4.0512555	-0.9795569	1690.71	MSMO1	methylsterol monooxygenase 1
1718	1.34e-03	5.12e-05	0.2901	-4.0499803	-1.17493346	7964.71	DHCR24	24-dehydrocholesterol reductase
64091	1.37e-03	5.23e-05	0.41	4.045254	1.6585808	88.52	POPDC2	popeye domain containing 2
100507516	1.37e-03	5.23e-05	0.4836	4.0452543	1.95631174	68.12	LINC02984	long intergenic non-protein coding RNA 2984
2318	1.37e-03	5.25e-05	0.4413	4.0442256	1.78453463	1107.04	FLNC	filamin C
115273	1.38e-03	5.29e-05	0.2295	-4.0424559	-0.92768552	93.82	RAB42	RAB42, member RAS oncogene family
10062	1.39e-03	5.32e-05	0.1608	-4.0411883	-0.64967836	861	NR1H3	nuclear receptor subfamily 1 group H member 3
38	1.39e-03	5.33e-05	0.3293	-4.0408106	-1.3305481	3011.32	ACAT1	acetyl-CoA acetyltransferase 1
2677	1.40e-03	5.38e-05	0.2314	-4.0383252	-0.93459483	1346.88	GGCX	gamma-glutamyl carboxylase
153020	1.40e-03	5.39e-05	0.2435	-4.0378824	-0.98305082	454.19	RASGEF1B	RasGEF domain family member 1B
11142	1.40e-03	5.40e-05	0.2143	4.0375297	0.86543748	812.96	PKIG	cAMP-dependent protein kinase inhibitor gamma
27010	1.41e-03	5.43e-05	0.2158	4.036232	0.87109891	166.29	TPK1	thiamin pyrophosphokinase 1
56477	1.42e-03	5.50e-05	0.485	4.0333922	1.95610334	795.06	CCL28	C-C motif chemokine ligand 28
339390	1.44e-03	5.58e-05	0.7431	-4.0297062	-2.99444936	155.25	CLEC4G	C-type lectin domain family 4 member G
646627	1.45e-03	5.64e-05	0.6911	4.0274361	2.78353412	1099.13	LYPD8	LY6/PLAUR domain containing 8
57484	1.45e-03	5.64e-05	0.4718	4.0275916	1.90040871	126.12	RNF150	ring finger protein 150
79931	1.47e-03	5.70e-05	0.5022	4.0247002	2.02103091	37.38	TNIP3	TNFAIP3 interacting protein 3
8832	1.47e-03	5.74e-05	0.2769	-4.0234112	-1.11400098	405.88	CD84	CD84 molecule
63951	1.50e-03	5.85e-05	0.5899	-4.0185875	-2.37075085	51.06	DMRTA1	DMRT like family A1
30	1.51e-03	5.90e-05	0.2484	-4.0169523	-0.99771915	2638.35	ACAA1	acetyl-CoA acyltransferase 1
2206	1.53e-03	5.97e-05	0.4406	4.0139059	1.76862051	55.74	MS4A2	membrane spanning 4-domains A2
125061	1.56e-03	6.12e-05	0.1758	-4.0079803	-0.70458868	827.19	AFMID	arylformamidase
5860	1.56e-03	6.14e-05	0.2353	-4.007453	-0.94313877	1045.95	QDPR	quinoid dihydropteridine reductase
477	1.59e-03	6.24e-05	0.683	4.0035449	2.7344462	160.62	ATP1A2	ATPase Na+/K+ transporting subunit alpha 2
51308	1.59e-03	6.23e-05	0.4973	4.0037398	1.99108902	40.81	REEP2	receptor accessory protein 2
9398	1.60e-03	6.30e-05	0.1259	4.001455	0.50371987	514.75	CD101	CD101 molecule
660	1.60e-03	6.30e-05	0.3456	4.0013865	1.38296515	31.92	BMX	BMX non-receptor tyrosine kinase
5148	1.60e-03	6.32e-05	0.325	-4.0003584	-1.30010434	18.98	PDE6G	phosphodiesterase 6G
1292	1.60e-03	6.33e-05	0.3073	4.000253	1.22945923	11470.59	COL6A2	collagen type VI alpha 2 chain
27141	1.65e-03	6.52e-05	0.1877	-3.9930961	-0.74954584	862.07	CIDEB	cell death inducing DFFA like effector b
6567	1.66e-03	6.57e-05	0.4414	-3.9915111	-1.76177526	382.15	SLC16A2	solute carrier family 16 member 2
27036	1.68e-03	6.67e-05	0.2579	-3.9878945	-1.02839265	69.67	SIGLEC7	sialic acid binding Ig like lectin 7
54518	1.68e-03	6.68e-05	0.27	-3.9874105	-1.07642771	308.17	APBB1IP	amyloid beta precursor protein binding family B member 1 interacting protein
56256	1.70e-03	6.77e-05	0.4798	3.9842403	1.91182001	93.39	SERTAD4	SERTA domain containing 4
5979	1.70e-03	6.77e-05	0.4232	3.9841659	1.68608076	58.21	RET	ret proto-oncogene
489	1.71e-03	6.82e-05	0.349	3.9824272	1.38968581	4289.41	ATP2A3	ATPase sarcoplasmic/endoplasmic reticulum Ca2+ transporting 3
1555	1.73e-03	6.91e-05	0.5405	-3.9794178	-2.15088973	1793.09	CYP2B6	cytochrome P450 family 2 subfamily B member 6
80896	1.73e-03	6.94e-05	0.2358	-3.9782932	-0.93809923	359.23	NPL	N-acetylneuraminate pyruvate lyase
80760	1.75e-03	7.02e-05	0.4098	3.97572	1.62932137	683.36	ITIH5	inter-alpha-trypsin inhibitor heavy chain 5
54549	1.76e-03	7.05e-05	0.4344	3.9744421	1.72654043	87	SDK2	sidekick cell adhesion molecule 2
54996	1.78e-03	7.14e-05	0.32	-3.9716785	-1.2709536	624.16	MTARC2	mitochondrial amidoxime reducing component 2
29015	1.78e-03	7.16e-05	0.32	-3.9708473	-1.27052004	1003.86	SLC43A3	solute carrier family 43 member 3
125965	1.78e-03	7.17e-05	0.5402	3.9704856	2.14498695	98.13	COX6B2	cytochrome c oxidase subunit 6B2
1400	1.79e-03	7.21e-05	0.311	3.9693207	1.23447186	79.52	CRMP1	collapsin response mediator protein 1
2260	1.82e-03	7.35e-05	0.3225	3.9646086	1.27848206	742.12	FGFR1	fibroblast growth factor receptor 1
2878	1.83e-03	7.40e-05	0.4865	-3.9631783	-1.92826769	2365.45	GPX3	glutathione peroxidase 3
54873	1.84e-03	7.47e-05	0.3871	-3.9607964	-1.5330603	214.04	PALMD	palmdelphin
7076	1.84e-03	7.47e-05	0.3437	-3.9609	-1.36155219	6559.52	TIMP1	TIMP metallopeptidase inhibitor 1
1410	1.86e-03	7.56e-05	0.4221	3.9580435	1.67050512	281.15	CRYAB	crystallin alpha B
57722	1.88e-03	7.65e-05	0.3269	3.9551618	1.29279954	111.16	IGDCC4	immunoglobulin superfamily DCC subclass member 4
11067	1.88e-03	7.66e-05	0.4351	-3.9546887	-1.72057111	1470.52	DEPP1	DEPP autophagy regulator 1
114088	1.89e-03	7.72e-05	0.4528	3.9530779	1.78982988	28.36	TRIM9	tripartite motif containing 9
23148	1.92e-03	7.85e-05	0.3962	3.9489147	1.56453854	47.26	NACAD	NAC alpha domain containing
347853	1.98e-03	8.10e-05	0.5217	3.9414794	2.05617046	90.15	TBX10	T-box transcription factor 10
111064649	2.08e-03	8.51e-05	0.6033	3.9297017	2.37090502	42.83	SMIM33	small integral membrane protein 33
56265	2.09e-03	8.55e-05	0.3836	3.9283361	1.50702012	407.66	CPXM1	carboxypeptidase X, M14 family member 1
1514	2.10e-03	8.64e-05	0.2542	-3.9260145	-0.99813887	3152.89	CTSL	cathepsin L
8654	2.11e-03	8.68e-05	0.3478	3.9248443	1.36501942	557.99	PDE5A	phosphodiesterase 5A
650368	2.11e-03	8.67e-05	0.3066	3.9249638	1.20356245	13.1	TSSC2	tumor suppressing subtransferable candidate 2 (pseudogene)
3493	2.11e-03	8.68e-05	0.5199	3.9246954	2.04030397	23840.48	IGHA1	immunoglobulin heavy constant alpha 1
5167	2.15e-03	8.86e-05	0.3224	-3.9198393	-1.26392795	371.7	ENPP1	ectonucleotide pyrophosphatase/phosphodiesterase 1
375057	2.15e-03	8.90e-05	0.5921	3.9186961	2.32039764	100.09	STUM	stum, mechanosensory transduction mediator homolog
54577	2.18e-03	9.04e-05	0.5084	-3.9150211	-1.99040652	159.95	UGT1A7	UDP glucuronosyltransferase family 1 member A7
27129	2.19e-03	9.09e-05	0.4953	3.9137114	1.93854697	88.67	HSPB7	heat shock protein family B (small) member 7
80258	2.19e-03	9.10e-05	0.4882	3.9134435	1.91044605	16.94	EFHC2	EF-hand domain containing 2
28514	2.20e-03	9.15e-05	0.2354	3.9122106	0.92087806	353.01	DLL1	delta like canonical Notch ligand 1
6565	2.22e-03	9.23e-05	0.3323	3.909962	1.29942627	85.61	SLC15A2	solute carrier family 15 member 2
2214	2.23e-03	9.30e-05	0.3404	-3.9082704	-1.33044697	1794.97	FCGR3A	Fc gamma receptor IIIa
6581	2.23e-03	9.31e-05	0.3925	-3.9079594	-1.5339201	1050.96	SLC22A3	solute carrier family 22 member 3
58494	2.23e-03	9.31e-05	0.402	3.9077849	1.57109618	173.16	JAM2	junctional adhesion molecule 2
11006	2.24e-03	9.38e-05	0.2892	-3.9061767	-1.12961871	412.2	LILRB4	leukocyte immunoglobulin like receptor B4
8076	2.26e-03	9.44e-05	0.6087	3.9045619	2.37683465	198.23	MFAP5	microfibril associated protein 5
126567	2.27e-03	9.51e-05	0.3996	3.902858	1.5596914	15.86	C2CD4C	C2 calcium dependent domain containing 4C
93166	2.29e-03	9.60e-05	0.418	3.9003659	1.63039483	46.84	PRDM6	PR/SET domain 6
6783	2.31e-03	9.69e-05	0.582	-3.8982233	-2.26894036	31.01	SULT1E1	sulfotransferase family 1E member 1
80262	2.34e-03	9.85e-05	0.1546	-3.8941668	-0.60187437	472.52	PHAF1	phagosome assembly factor 1
8462	2.35e-03	9.92e-05	0.22	-3.8926569	-0.8562809	748.83	KLF11	KLF transcription factor 11
8639	2.35e-03	9.93e-05	0.4273	3.8921844	1.66311178	1078.33	AOC3	amine oxidase copper containing 3
1288	2.35e-03	9.94e-05	0.6148	3.8919307	2.3927361	47.53	COL4A6	collagen type IV alpha 6 chain
717	2.42e-03	1.02e-04	0.3896	-3.8850123	-1.51346968	4140.91	C2	complement C2
23452	2.42e-03	1.02e-04	0.3271	3.8847627	1.27058964	1189.73	ANGPTL2	angiopoietin like 2
137872	2.44e-03	1.04e-04	0.5314	-3.8822286	-2.06291678	128.49	ADHFE1	alcohol dehydrogenase iron containing 1
2584	2.45e-03	1.04e-04	0.2052	-3.8810626	-0.79655213	569.69	GALK1	galactokinase 1
6446	2.48e-03	1.05e-04	0.2784	-3.8782692	-1.07960894	1336.55	SGK1	serum/glucocorticoid regulated kinase 1
8490	2.52e-03	1.07e-04	0.283	3.873196	1.09627067	1574.69	RGS5	regulator of G protein signaling 5
2346	2.54e-03	1.08e-04	0.4493	-3.8711265	-1.73941444	213.02	FOLH1	folate hydrolase 1
2045	2.54e-03	1.09e-04	0.6966	3.8706508	2.6963248	67.82	EPHA7	EPH receptor A7
5027	2.57e-03	1.10e-04	0.2999	-3.8680293	-1.16009317	166.69	P2RX7	purinergic receptor P2X 7
4585	2.59e-03	1.11e-04	0.5968	3.865794	2.30706442	7329.12	MUC4	mucin 4, cell surface associated
862	2.61e-03	1.12e-04	0.3549	3.8634203	1.37110728	95.66	RUNX1T1	RUNX1 partner transcriptional co-repressor 1
117283	2.68e-03	1.15e-04	0.5231	-3.856442	-2.01718913	34.78	IP6K3	inositol hexakisphosphate kinase 3
29956	2.69e-03	1.15e-04	0.2021	-3.8556682	-0.77905624	4079.11	CERS2	ceramide synthase 2
51129	2.71e-03	1.17e-04	0.421	-3.8532152	-1.62205084	404.2	ANGPTL4	angiopoietin like 4
30846	2.71e-03	1.16e-04	0.3099	3.8534702	1.19430523	1072.89	EHD2	EH domain containing 2
222553	2.72e-03	1.17e-04	0.5113	3.8519203	1.96931568	18.66	SLC35F1	solute carrier family 35 member F1
4586	2.74e-03	1.18e-04	0.6754	3.8495358	2.59990988	169.42	MUC5AC	mucin 5AC, oligomeric mucus/gel-forming
387758	2.75e-03	1.19e-04	0.3202	3.8482428	1.23212345	214.58	FIBIN	fin bud initiation factor homolog
56920	2.76e-03	1.19e-04	0.3418	3.8473361	1.31519594	239.05	SEMA3G	semaphorin 3G
3782	2.81e-03	1.22e-04	0.3528	3.84296	1.35574825	121.44	KCNN3	potassium calcium-activated channel subfamily N member 3
158471	2.81e-03	1.22e-04	0.4514	3.8425677	1.73436906	979.28	PRUNE2	prune homolog 2 with BCH domain
79822	2.88e-03	1.25e-04	0.3881	3.8362751	1.48900221	43.25	ARHGAP28	Rho GTPase activating protein 28
4543	3.09e-03	1.34e-04	0.5915	3.8185796	2.2585198	30.86	MTNR1A	melatonin receptor 1A
283	3.11e-03	1.35e-04	0.3647	-3.8167662	-1.39214973	1478.89	ANG	angiogenin
100862662	3.12e-03	1.36e-04	0.6498	-3.8156307	-2.47927492	106.97	ALDH1L1-AS2	ALDH1L1 antisense RNA 2
920	3.14e-03	1.37e-04	0.2658	-3.8139647	-1.01363903	1342.61	CD4	CD4 molecule
6689	3.18e-03	1.39e-04	0.4894	3.8098436	1.86437289	150.94	SPIB	Spi-B transcription factor
105371566	3.20e-03	1.40e-04	0.2021	-3.8082007	-0.76952996	24.45	LOC105371566	uncharacterized LOC105371566
5961	3.21e-03	1.40e-04	0.3616	3.8074987	1.37688215	22.16	PRPH2	peripherin 2
121227	3.21e-03	1.41e-04	0.1943	3.8072652	0.73974729	1028.42	LRIG3	leucine rich repeats and immunoglobulin like domains 3
8506	3.23e-03	1.42e-04	0.2311	3.8047429	0.87917872	222.5	CNTNAP1	contactin associated protein 1
3638	3.25e-03	1.43e-04	0.2559	-3.8027326	-0.97293344	2189.35	INSIG1	insulin induced gene 1
2824	3.25e-03	1.43e-04	0.3681	3.8028428	1.39966989	78.29	GPM6B	glycoprotein M6B
6926	3.28e-03	1.45e-04	0.1947	-3.8002346	-0.73993243	674.6	TBX3	T-box transcription factor 3
5320	3.31e-03	1.46e-04	0.5446	3.7977183	2.06835754	2911.88	PLA2G2A	phospholipase A2 group IIA
100532724	3.33e-03	1.47e-04	0.256	-3.7963445	-0.97175282	352.91	NPHP3-ACAD11	NPHP3-ACAD11 readthrough (NMD candidate)
114795	3.36e-03	1.49e-04	0.4663	3.7933569	1.7687732	19.68	TMEM132B	transmembrane protein 132B
117581	3.37e-03	1.49e-04	0.4347	3.7924997	1.64874633	28.3	TWIST2	twist family bHLH transcription factor 2
55351	3.37e-03	1.49e-04	0.3447	3.7927875	1.30747698	27.36	STK32B	serine/threonine kinase 32B
84649	3.40e-03	1.51e-04	0.3402	-3.7896269	-1.28929704	982.14	DGAT2	diacylglycerol O-acyltransferase 2
1087	3.40e-03	1.51e-04	0.6906	3.7893974	2.61704479	9393.58	CEACAM7	CEA cell adhesion molecule 7
401258	3.43e-03	1.52e-04	0.4013	3.787228	1.51995931	17.46	RAB44	RAB44, member RAS oncogene family
10071	3.47e-03	1.54e-04	0.5692	3.7838594	2.15385332	16653.26	MUC12	mucin 12, cell surface associated
51209	3.49e-03	1.55e-04	0.4032	3.7821948	1.52488715	29.54	RAB9B	RAB9B, member RAS oncogene family
947	3.50e-03	1.56e-04	0.3044	3.7809754	1.15077042	830.34	CD34	CD34 molecule
4547	3.54e-03	1.58e-04	0.7995	-3.7781544	-3.02076091	727.17	MTTP	microsomal triglyceride transfer protein
3779	3.56e-03	1.59e-04	0.4611	3.775805	1.74084623	144.84	KCNMB1	potassium calcium-activated channel subfamily M regulatory beta subunit 1
105369360	3.61e-03	1.62e-04	0.3983	-3.7723545	-1.50246498	52.77	LINC02754	long intergenic non-protein coding RNA 2754
11027	3.61e-03	1.62e-04	0.3138	-3.7720538	-1.18365278	50.84	LILRA2	leukocyte immunoglobulin like receptor A2
100874204	3.66e-03	1.64e-04	0.5826	-3.7683799	-2.19529983	50.54	ALDH1L1-AS1	ALDH1L1 antisense RNA 1
80350	3.69e-03	1.66e-04	0.4166	-3.766157	-1.56900179	23.33	LPAL2	lipoprotein(a) like 2, pseudogene
1298	3.71e-03	1.67e-04	0.3331	3.7640475	1.25373784	355.69	COL9A2	collagen type IX alpha 2 chain
1879	3.79e-03	1.71e-04	0.3247	3.7586746	1.22040615	83.53	EBF1	EBF transcription factor 1
10278	3.79e-03	1.71e-04	0.3348	3.7585387	1.2583105	105.33	EFS	embryonal Fyn-associated substrate
6696	3.83e-03	1.73e-04	0.5278	-3.7557874	-1.98244955	8457.07	SPP1	secreted phosphoprotein 1
205	3.86e-03	1.74e-04	0.2326	-3.7534216	-0.87298049	1217.32	AK4	adenylate kinase 4
2259	3.89e-03	1.76e-04	0.355	-3.751331	-1.33177812	107.71	FGF14	fibroblast growth factor 14
1302	3.90e-03	1.77e-04	0.3897	-3.7503302	-1.46168634	41.91	COL11A2	collagen type XI alpha 2 chain
6943	3.90e-03	1.77e-04	0.4049	3.7496642	1.51838652	208.93	TCF21	transcription factor 21
6652	3.91e-03	1.78e-04	0.3065	-3.7489388	-1.14901477	2897.66	SORD	sorbitol dehydrogenase
7225	3.93e-03	1.79e-04	0.3383	3.7472504	1.26770546	47.21	TRPC6	transient receptor potential cation channel subfamily C member 6
79883	3.94e-03	1.80e-04	0.3766	3.7462266	1.41068791	127.96	PODNL1	podocan like 1
1291	3.95e-03	1.80e-04	0.2967	3.7456764	1.11152752	9323.75	COL6A1	collagen type VI alpha 1 chain
4223	4.01e-03	1.83e-04	0.394	3.7415126	1.47412025	23.62	MEOX2	mesenchyme homeobox 2
59353	4.02e-03	1.84e-04	0.6312	3.7401705	2.36064788	48.39	TMEM35A	transmembrane protein 35A
220001	4.03e-03	1.84e-04	0.5055	-3.7393725	-1.89019028	54.03	VWCE	von Willebrand factor C and EGF domains
151242	4.03e-03	1.85e-04	0.4038	-3.7389139	-1.50967991	17.14	PPP1R1C	protein phosphatase 1 regulatory inhibitor subunit 1C
57834	4.11e-03	1.89e-04	0.3505	-3.7337955	-1.30884191	482.84	CYP4F11	cytochrome P450 family 4 subfamily F member 11
5919	4.11e-03	1.89e-04	0.3978	-3.7334342	-1.48527061	2855.8	RARRES2	retinoic acid receptor responder 2
360	4.14e-03	1.90e-04	0.3548	-3.7316617	-1.3240033	676.52	AQP3	aquaporin 3 (Gill blood group)
135644	4.14e-03	1.91e-04	0.5868	3.7309706	2.18918524	86.1	TRIM40	tripartite motif containing 40
1508	4.16e-03	1.92e-04	0.2321	-3.7295644	-0.86572923	24416.18	CTSB	cathepsin B
9760	4.17e-03	1.92e-04	0.3986	3.7288811	1.48632567	211.44	TOX	thymocyte selection associated high mobility group box
2746	4.23e-03	1.95e-04	0.2196	-3.724787	-0.8180382	4813.8	GLUD1	glutamate dehydrogenase 1
51302	4.27e-03	1.98e-04	0.3153	-3.7219952	-1.17337596	358.71	CYP39A1	cytochrome P450 family 39 subfamily A member 1
401563	4.27e-03	1.98e-04	0.2798	-3.7214589	-1.04117148	25.2	LINC02908	long intergenic non-protein coding RNA 2908
11309	4.27e-03	1.98e-04	0.2542	-3.7213594	-0.945938	2782.89	SLCO2B1	solute carrier organic anion transporter family member 2B1
4166	4.27e-03	1.98e-04	0.3159	3.7213751	1.17555218	55.99	CHST6	carbohydrate sulfotransferase 6
3087	4.38e-03	2.03e-04	0.3514	-3.7146712	-1.3054514	223.98	HHEX	hematopoietically expressed homeobox
2843	4.43e-03	2.06e-04	0.329	3.7113524	1.22090385	11.79	GPR20	G protein-coupled receptor 20
150372	4.47e-03	2.08e-04	0.252	-3.7091128	-0.93480358	332.38	NFAM1	NFAT activating protein with ITAM motif 1
3029	4.48e-03	2.09e-04	0.2183	-3.7082108	-0.8095217	1063.4	HAGH	hydroxyacylglutathione hydrolase
392617	4.53e-03	2.11e-04	0.3527	-3.7050761	-1.30692493	165.06	ELFN1	extracellular leucine rich repeat and fibronectin type III domain containing 1
196410	4.54e-03	2.12e-04	0.3234	-3.7039864	-1.19794184	803.42	METTL7B	methyltransferase like 7B
112268058	4.55e-03	2.13e-04	0.1964	-3.7031131	-0.72737141	37.29	LOC112268058
102724428	4.55e-03	2.13e-04	0.2846	-3.7029066	-1.05386846	862.17	LOC102724428	salt inducible kinase 1B (putative)
105372883	4.56e-03	2.14e-04	0.3744	3.7023179	1.38601029	22.93	LINC02767	long intergenic non-protein coding RNA 2767
57153	4.56e-03	2.14e-04	0.1167	3.7019347	0.43207244	2951.36	SLC44A2	solute carrier family 44 member 2
377841	4.62e-03	2.17e-04	0.5272	3.6985476	1.94988798	693.85	ENTPD8	ectonucleoside triphosphate diphosphohydrolase 8
100129961	4.63e-03	2.18e-04	0.2686	-3.6969703	-0.99300327	27.6	CCNT2-AS1	CCNT2 antisense RNA 1
3485	4.63e-03	2.18e-04	0.442	-3.696987	-1.63411416	4283.02	IGFBP2	insulin like growth factor binding protein 2
55811	4.67e-03	2.20e-04	0.4484	-3.6946966	-1.65664814	16.33	ADCY10	adenylate cyclase 10
1429	4.69e-03	2.21e-04	0.255	-3.6933298	-0.94191639	1062.42	CRYZ	crystallin zeta
56954	4.70e-03	2.22e-04	0.1439	-3.6927034	-0.53131819	927.53	NIT2	nitrilase family member 2
6764	4.70e-03	2.22e-04	0.1804	3.6923127	0.66607046	1471.96	DENND2B	DENN domain containing 2B
6338	4.70e-03	2.22e-04	0.6518	3.6921766	2.40669356	632.93	SCNN1B	sodium channel epithelial 1 subunit beta
18	4.74e-03	2.25e-04	0.4598	-3.6892505	-1.69623332	3191.58	ABAT	4-aminobutyrate aminotransferase
9547	4.76e-03	2.26e-04	0.5064	3.6883217	1.86794217	1576.27	CXCL14	C-X-C motif chemokine ligand 14
150094	4.76e-03	2.26e-04	0.2884	-3.6876891	-1.06346579	638.74	SIK1	salt inducible kinase 1
4501	4.77e-03	2.27e-04	0.4898	-3.6868871	-1.80574906	1825.5	MT1X	metallothionein 1X
624	4.82e-03	2.29e-04	0.2729	3.6841828	1.00533467	602.76	BDKRB2	bradykinin receptor B2
2805	4.90e-03	2.34e-04	0.3192	-3.679679	-1.17439014	2419.34	GOT1	glutamic-oxaloacetic transaminase 1
6424	4.90e-03	2.34e-04	0.5567	3.679215	2.04811065	587.56	SFRP4	secreted frizzled related protein 4
3081	4.91e-03	2.35e-04	0.4619	-3.6783578	-1.69901518	618.5	HGD	homogentisate 1,2-dioxygenase
5764	4.94e-03	2.36e-04	0.379	3.6767986	1.39354522	141.55	PTN	pleiotrophin
9120	4.96e-03	2.37e-04	0.2697	-3.675586	-0.99123277	45.05	SLC16A6	solute carrier family 16 member 6
126014	4.99e-03	2.39e-04	0.3357	-3.6732874	-1.23326298	115.51	OSCAR	osteoclast associated Ig-like receptor
5033	5.05e-03	2.43e-04	0.2279	-3.6700115	-0.83637523	1708.3	P4HA1	prolyl 4-hydroxylase subunit alpha 1
28968	5.05e-03	2.42e-04	0.3916	-3.6701773	-1.43712445	33.93	SLC6A16	solute carrier family 6 member 16
8082	5.06e-03	2.44e-04	0.2957	3.6688471	1.08490559	250.55	SSPN	sarcospan
9940	5.19e-03	2.50e-04	0.2362	-3.6625158	-0.86500354	321.49	DLEC1	DLEC1 cilia and flagella associated protein
4856	5.23e-03	2.52e-04	0.3627	3.660128	1.32769635	92.15	CCN3	cellular communication network factor 3
5266	5.25e-03	2.53e-04	0.5471	3.6590356	2.00169627	891.08	PI3	peptidase inhibitor 3
256764	5.28e-03	2.55e-04	0.5661	-3.6572244	-2.07040265	279.62	WDR72	WD repeat domain 72
57413	5.34e-03	2.59e-04	0.3041	-3.6533399	-1.11103724	41.22	TMIGD3	transmembrane and immunoglobulin domain containing 3
2327	5.34e-03	2.58e-04	0.5025	-3.6537276	-1.83609983	81.65	FMO2	flavin containing dimethylaniline monoxygenase 2
105369869	5.34e-03	2.59e-04	0.399	-3.6535406	-1.45780618	12.15	LOC105369869
4481	5.35e-03	2.60e-04	0.3193	-3.6525551	-1.16640187	782.08	MSR1	macrophage scavenger receptor 1
9495	5.50e-03	2.67e-04	0.3823	3.644996	1.3935705	206.6	AKAP5	A-kinase anchoring protein 5
4239	5.50e-03	2.67e-04	0.4143	3.644989	1.51020104	1377.77	MFAP4	microfibril associated protein 4
10013	5.52e-03	2.69e-04	0.1563	-3.6437172	-0.56958265	1589.48	HDAC6	histone deacetylase 6
2624	5.53e-03	2.70e-04	0.3062	3.6428633	1.1153874	160.42	GATA2	GATA binding protein 2
84059	5.53e-03	2.70e-04	0.4931	-3.6428301	-1.79615401	67.11	ADGRV1	adhesion G protein-coupled receptor V1
847	5.64e-03	2.75e-04	0.2494	-3.637405	-0.90705413	3652.43	CAT	catalase
375686	5.64e-03	2.76e-04	0.3813	-3.6368261	-1.38660005	18.44	SPATC1	spermatogenesis and centriole associated 1
9963	5.67e-03	2.78e-04	0.3938	-3.6353734	-1.4314858	77.29	SLC23A1	solute carrier family 23 member 1
80127	5.69e-03	2.79e-04	0.3612	-3.6340161	-1.31252648	285.89	BBOF1	basal body orientation factor 1
107986809	5.73e-03	2.81e-04	0.2426	3.632042	0.88106954	79.04	ELN-AS1	ELN antisense RNA 1
115572	5.75e-03	2.83e-04	0.5038	3.6307232	1.82915434	37.75	TENT5B	terminal nucleotidyltransferase 5B
6785	5.77e-03	2.84e-04	0.3258	3.629766	1.1825471	16.82	ELOVL4	ELOVL fatty acid elongase 4
79625	5.80e-03	2.86e-04	0.4031	3.6278576	1.46235876	286.81	NDNF	neuron derived neurotrophic factor
79742	5.80e-03	2.86e-04	0.3197	3.6279691	1.159914	255.15	DIPK2B	divergent protein kinase domain 2B
6299	5.88e-03	2.90e-04	0.5469	-3.6238037	-1.98194443	233.93	SALL1	spalt like transcription factor 1
4973	6.06e-03	2.99e-04	0.4878	-3.6160195	-1.76378567	181.51	OLR1	oxidized low density lipoprotein receptor 1
115704	6.10e-03	3.02e-04	0.157	3.61382	0.56738297	440.67	EVI5L	ecotropic viral integration site 5 like
85458	6.17e-03	3.06e-04	0.2835	3.6105865	1.02357533	404.53	DIXDC1	DIX domain containing 1
101927503	6.23e-03	3.09e-04	0.5115	3.6078085	1.84539211	26.2	LINC02688	long intergenic non-protein coding RNA 2688
83690	6.28e-03	3.12e-04	0.3535	3.6050725	1.27434972	57.72	CRISPLD1	cysteine rich secretory protein LCCL domain containing 1
716	6.28e-03	3.12e-04	0.4516	-3.605126	-1.62799435	17105.94	C1S	complement C1s
3689	6.28e-03	3.12e-04	0.2628	-3.6049488	-0.94725782	2182.92	ITGB2	integrin subunit beta 2
85442	6.29e-03	3.13e-04	0.4321	-3.6042869	-1.55731814	87.79	KNDC1	kinase non-catalytic C-lobe domain containing 1
84870	6.35e-03	3.16e-04	0.4877	3.6015233	1.75641132	149.1	RSPO3	R-spondin 3
130271	6.39e-03	3.18e-04	0.3513	3.5998189	1.26465488	90.43	PLEKHH2	pleckstrin homology, MyTH4 and FERM domain containing H2
6403	6.43e-03	3.21e-04	0.3939	3.5978558	1.41730747	151.54	SELP	selectin P
23072	6.45e-03	3.22e-04	0.3586	3.5967256	1.28961017	17.31	HECW1	HECT, C2 and WW domain containing E3 ubiquitin protein ligase 1
84679	6.45e-03	3.23e-04	0.3064	-3.5964631	-1.10207541	231.46	SLC9A7	solute carrier family 9 member A7
2747	6.45e-03	3.23e-04	0.287	-3.5962435	-1.03202685	134.13	GLUD2	glutamate dehydrogenase 2
1836	6.50e-03	3.26e-04	0.5449	3.5935038	1.95801973	5586.65	SLC26A2	solute carrier family 26 member 2
405753	6.50e-03	3.26e-04	0.6784	3.5935751	2.43801735	420.29	DUOXA2	dual oxidase maturation factor 2
10164	6.58e-03	3.31e-04	0.7488	-3.5899453	-2.68804231	59.93	CHST4	carbohydrate sulfotransferase 4
26468	6.64e-03	3.34e-04	0.3799	3.5872908	1.36272128	81.91	LHX6	LIM homeobox 6
64753	6.65e-03	3.35e-04	0.4096	3.586404	1.46899634	71.44	CCDC136	coiled-coil domain containing 136
121601	6.65e-03	3.35e-04	0.3686	-3.5862952	-1.32205882	14.46	ANO4	anoctamin 4
105378842	6.66e-03	3.36e-04	0.6305	-3.5859906	-2.26084181	54.25	LOC105378842	uncharacterized LOC105378842
253827	6.67e-03	3.37e-04	0.373	3.5851171	1.33726731	657.3	MSRB3	methionine sulfoxide reductase B3
9032	6.67e-03	3.38e-04	0.3544	-3.5846391	-1.27025194	478.18	TM4SF5	transmembrane 4 L six family member 5
147710	6.67e-03	3.38e-04	0.4996	-3.5844113	-1.79094898	46.08	IGSF23	immunoglobulin superfamily member 23
8522	6.72e-03	3.40e-04	0.306	3.5825489	1.09632349	645.07	GAS7	growth arrest specific 7
199964	6.74e-03	3.42e-04	0.5712	3.5812085	2.04566102	36.91	TMEM61	transmembrane protein 61
102724852	6.76e-03	3.43e-04	0.6532	-3.5802467	-2.3387011	6226.42	LOC102724852	replaced by ID 100033819
1652	6.76e-03	3.43e-04	0.2495	-3.5801396	-0.89328803	1022.46	DDT	D-dopachrome tautomerase
115701	6.81e-03	3.47e-04	0.4121	-3.5776201	-1.47441541	123.96	ALPK2	alpha kinase 2
51279	6.82e-03	3.47e-04	0.3213	-3.5771436	-1.14934721	1441.6	C1RL	complement C1r subcomponent like
6443	6.83e-03	3.48e-04	0.177	3.5764901	0.63294002	677.35	SGCB	sarcoglycan beta
100506115	6.84e-03	3.49e-04	0.3122	-3.5757087	-1.11642081	132.35	PELATON	plaque enriched lncRNA in atherosclerotic and inflammatory bowel macrophage regulation
8321	6.94e-03	3.55e-04	0.1919	3.5716852	0.685422	581.09	FZD1	frizzled class receptor 1
781	6.97e-03	3.56e-04	0.3783	3.570441	1.35064334	166.3	CACNA2D1	calcium voltage-gated channel auxiliary subunit alpha2delta 1
3233	7.02e-03	3.59e-04	0.5615	3.5681642	2.00352138	66.48	HOXD4	homeobox D4
140578	7.10e-03	3.64e-04	0.3483	3.5648894	1.24150622	23.13	CHODL	chondrolectin
283120	7.12e-03	3.65e-04	0.6553	-3.5640155	-2.33556407	6760.01	H19	H19 imprinted maternally expressed transcript
286097	7.15e-03	3.67e-04	0.3849	-3.562746	-1.37142791	52.27	MICU3	mitochondrial calcium uptake family member 3
80274	7.15e-03	3.68e-04	0.4452	3.5623252	1.58606991	113.66	SCUBE1	signal peptide, CUB domain and EGF like domain containing 1
6513	7.16e-03	3.68e-04	0.4562	-3.5617138	-1.62482417	6418.58	SLC2A1	solute carrier family 2 member 1
387804	7.16e-03	3.69e-04	0.5342	3.5613263	1.90262639	46.85	VSTM5	V-set and transmembrane domain containing 5
653381	7.16e-03	3.69e-04	0.347	-3.561261	-1.23590746	645.93	SORD2P	sorbitol dehydrogenase 2, pseudogene
11314	7.23e-03	3.73e-04	0.2307	-3.5583441	-0.82106811	313.31	CD300A	CD300a molecule
112483	7.30e-03	3.77e-04	0.2609	-3.5554052	-0.92773834	830.4	SAT2	spermidine/spermine N1-acetyltransferase family member 2
114132	7.30e-03	3.78e-04	0.3879	-3.5551783	-1.37898037	37.99	SIGLEC11	sialic acid binding Ig like lectin 11
79820	7.35e-03	3.81e-04	0.4466	3.5531364	1.58669079	18.5	CATSPERB	cation channel sperm associated auxiliary subunit beta
93986	7.39e-03	3.83e-04	0.5456	3.5514976	1.9376447	147.12	FOXP2	forkhead box P2
11167	7.40e-03	3.84e-04	0.2279	3.5506662	0.809095	4216.38	FSTL1	follistatin like 1
3237	7.44e-03	3.87e-04	0.7115	3.5491104	2.52509571	93.79	HOXD11	homeobox D11
7422	7.50e-03	3.90e-04	0.3015	-3.5467556	-1.06930386	7654.4	VEGFA	vascular endothelial growth factor A
9076	7.53e-03	3.92e-04	0.4382	-3.5453918	-1.55358662	2412.64	CLDN1	claudin 1
10052	7.66e-03	3.99e-04	0.3773	3.5405462	1.33583575	168.76	GJC1	gap junction protein gamma 1
29992	7.75e-03	4.04e-04	0.2842	-3.5373224	-1.00543123	137.99	PILRA	paired immunoglobin like type 2 receptor alpha
6641	7.78e-03	4.06e-04	0.272	-3.5359391	-0.96177188	1771.32	SNTB1	syntrophin beta 1
2653	7.80e-03	4.08e-04	0.2152	-3.5349869	-0.76088015	498.17	GCSH	glycine cleavage system protein H
4211	7.82e-03	4.09e-04	0.3045	3.5339626	1.07622572	146.66	MEIS1	Meis homeobox 1
388581	7.88e-03	4.13e-04	0.4634	3.5316744	1.63662523	81.44	C1QTNF12	C1q and TNF related 12
5738	7.88e-03	4.13e-04	0.1427	3.5315445	0.50393001	2023.2	PTGFRN	prostaglandin F2 receptor inhibitor
7991	7.89e-03	4.14e-04	0.2989	3.5308141	1.055483	217.64	TUSC3	tumor suppressor candidate 3
843	7.91e-03	4.15e-04	0.2372	3.5300724	0.8371799	718.65	CASP10	caspase 10
715	7.96e-03	4.19e-04	0.4405	-3.5278405	-1.55402529	13085.88	C1R	complement C1r
100037417	7.96e-03	4.19e-04	0.2456	-3.5279931	-0.86664775	1139.1	DDTL	D-dopachrome tautomerase like
81557	7.98e-03	4.21e-04	0.3437	3.5268618	1.21223897	117.66	MAGED4B	MAGE family member D4B
55616	8.04e-03	4.24e-04	0.3113	3.5246997	1.09732715	465.69	ASAP3	ArfGAP with SH3 domain, ankyrin repeat and PH domain 3
9540	8.07e-03	4.26e-04	0.2325	3.5234064	0.81909183	659.79	TP53I3	tumor protein p53 inducible protein 3
339524	8.07e-03	4.27e-04	0.4514	3.5229914	1.59023556	29.74	LINC01140	long intergenic non-protein coding RNA 1140
2139	8.14e-03	4.31e-04	0.5659	3.5205699	1.99215287	109.38	EYA2	EYA transcriptional coactivator and phosphatase 2
728239	8.24e-03	4.36e-04	0.3392	3.5169876	1.19280072	117.62	MAGED4	MAGE family member D4
103344718	8.25e-03	4.38e-04	0.6584	-3.5162534	-2.31509983	1177.16	HOTS
4130	8.25e-03	4.37e-04	0.3468	3.5164165	1.21937985	391	MAP1A	microtubule associated protein 1A
196883	8.26e-03	4.39e-04	0.2892	3.515693	1.01660751	256.53	ADCY4	adenylate cyclase 4
388325	8.34e-03	4.44e-04	0.282	-3.5125951	-0.99058218	123.89	SCIMP	SLP adaptor and CSK interacting membrane protein
775	8.36e-03	4.45e-04	0.3992	3.5118722	1.40188622	460.01	CACNA1C	calcium voltage-gated channel subunit alpha1 C
55800	8.37e-03	4.46e-04	0.4542	3.5113587	1.59490999	16.03	SCN3B	sodium voltage-gated channel beta subunit 3
100652777	8.39e-03	4.47e-04	0.508	3.5104147	1.78327494	103.27	LOC100652777	group 10 secretory phospholipase A2-like
8447	8.41e-03	4.49e-04	0.4387	3.5095916	1.53975141	289.1	DOC2B	double C2 domain beta
9308	8.41e-03	4.49e-04	0.2215	-3.5092207	-0.77740223	314.02	CD83	CD83 molecule
57537	8.42e-03	4.50e-04	0.3658	3.5085911	1.28361385	103.99	SORCS2	sortilin related VPS10 domain containing receptor 2
1232	8.44e-03	4.52e-04	0.4619	3.5075763	1.62024636	14.42	CCR3	C-C motif chemokine receptor 3
27020	8.53e-03	4.57e-04	0.1338	3.5044995	0.46883017	2189.24	NPTN	neuroplastin
2009	8.54e-03	4.58e-04	0.3349	3.504116	1.17346302	244.15	EML1	EMAP like 1
115290	8.58e-03	4.61e-04	0.4143	-3.502667	-1.45112319	164.89	FBXO17	F-box protein 17
441869	8.59e-03	4.62e-04	0.382	3.5016276	1.33751577	29.65	ANKRD65	ankyrin repeat domain 65
949	8.59e-03	4.62e-04	0.2078	-3.5016055	-0.7276834	2502	SCARB1	scavenger receptor class B member 1
162515	8.76e-03	4.72e-04	0.3507	-3.4961073	-1.22616815	35.88	SLC16A11	solute carrier family 16 member 11
66004	8.80e-03	4.74e-04	0.4752	-3.4948791	-1.6606735	290.92	LYNX1	Ly6/neurotoxin 1
100528007	9.02e-03	4.87e-04	0.2797	-3.4876605	-0.97559662	193.92	BORCS7-ASMT	BORCS7-ASMT readthrough (NMD candidate)
2359	9.02e-03	4.87e-04	0.2387	-3.4876931	-0.83253535	509.07	FPR3	formyl peptide receptor 3
100652824	9.04e-03	4.89e-04	0.3777	-3.4867694	-1.31695482	23.53	KIAA2012	KIAA2012
53947	9.06e-03	4.90e-04	0.3569	3.4859383	1.24424823	166.16	A4GALT	alpha 1,4-galactosyltransferase (P blood group)
23194	9.17e-03	4.97e-04	0.2947	3.4823629	1.02608715	156.25	FBXL7	F-box and leucine rich repeat protein 7
406975	9.20e-03	4.99e-04	0.235	3.4813205	0.81811055	210.49	MIR198	microRNA 198
6480	9.22e-03	5.01e-04	0.3218	-3.4801658	-1.11997592	6054.74	ST6GAL1	ST6 beta-galactoside alpha-2,6-sialyltransferase 1
247	9.22e-03	5.01e-04	0.3956	-3.4803502	-1.37669694	26.46	ALOX15B	arachidonate 15-lipoxygenase type B
102724097	9.22e-03	5.02e-04	0.3479	3.4798327	1.21050931	16.81	TTC39A-AS1	TTC39A antisense RNA 1
28814	9.38e-03	5.11e-04	0.5768	3.4751437	2.00456645	170.15	IGLV2-18	immunoglobulin lambda variable 2-18
101927751	9.39e-03	5.12e-04	0.2294	3.4743491	0.79715845	299.35	ALDH1A3-AS1	ALDH1A3 antisense RNA 1
94097	9.43e-03	5.15e-04	0.1952	-3.4730702	-0.6779516	646.52	SFXN5	sideroflexin 5
51166	9.49e-03	5.18e-04	0.2694	-3.4711835	-0.93515613	204.54	AADAT	aminoadipate aminotransferase
79834	9.52e-03	5.21e-04	0.1488	3.4698879	0.51629277	1053.02	PEAK1	pseudopodium enriched atypical kinase 1
6374	9.61e-03	5.26e-04	0.5723	3.4670745	1.98420127	128.56	CXCL5	C-X-C motif chemokine ligand 5
107080644	9.61e-03	5.26e-04	0.2242	-3.4670336	-0.7774542	475.11	CNPY3-GNMT	CNPY3-GNMT readthrough
151126	9.63e-03	5.28e-04	0.6052	-3.4662337	-2.09769879	35.86	ZNF385B	zinc finger protein 385B
11015	9.64e-03	5.29e-04	0.232	3.4655235	0.80398616	601.64	KDELR3	KDEL endoplasmic reticulum protein retention receptor 3
51454	9.67e-03	5.32e-04	0.3543	3.4642043	1.22739099	132.01	GULP1	GULP PTB domain containing engulfment adaptor 1
326625	9.67e-03	5.32e-04	0.1751	-3.4642086	-0.60663294	703.99	MMAB	metabolism of cobalamin associated B
115557	9.68e-03	5.33e-04	0.4103	3.4636029	1.42121394	378.93	ARHGEF25	Rho guanine nucleotide exchange factor 25
6332	9.70e-03	5.35e-04	0.7121	3.4627327	2.46581501	128.08	SCN7A	sodium voltage-gated channel alpha subunit 7
221078	9.73e-03	5.37e-04	0.2392	-3.4617365	-0.82819501	382.1	NSUN6	NOP2/Sun RNA methyltransferase 6
956	9.77e-03	5.39e-04	0.5135	3.4603847	1.77682388	24.6	ENTPD3	ectonucleoside triphosphate diphosphohydrolase 3
2542	9.85e-03	5.44e-04	0.2082	-3.4578588	-0.71984684	1475.7	SLC37A4	solute carrier family 37 member 4
105373095	9.87e-03	5.46e-04	0.1538	-3.4572282	-0.53162445	375.68	SELENOO-AS1	SELENOO antisense RNA 1
80243	9.89e-03	5.48e-04	0.3543	3.456169	1.22454489	108.31	PREX2	phosphatidylinositol-3,4,5-trisphosphate dependent Rac exchange factor 2
143503	9.89e-03	5.48e-04	0.4408	3.4561419	1.52341169	47.86	OR51E1	olfactory receptor family 51 subfamily E member 1
284486	9.93e-03	5.51e-04	0.307	-3.454824	-1.06062032	28.11	THEM5	thioesterase superfamily member 5
100033819	1.00e-02	5.56e-04	0.6686	-3.4524362	-2.3083903	541.71	MIR675	microRNA 675
27202	1.00e-02	5.58e-04	0.2567	-3.4514525	-0.88598837	48.18	C5AR2	complement C5a receptor 2
3101	1.01e-02	5.61e-04	0.3098	-3.4497539	-1.06861606	333.26	HK3	hexokinase 3
11138	1.01e-02	5.63e-04	0.1646	-3.4490487	-0.56783422	538.85	TBC1D8	TBC1 domain family member 8
56849	1.01e-02	5.63e-04	0.3629	3.4489598	1.25157048	41.32	TCEAL7	transcription elongation factor A like 7
6935	1.01e-02	5.64e-04	0.3312	3.4481559	1.14203805	654.28	ZEB1	zinc finger E-box binding homeobox 1
114800	1.02e-02	5.67e-04	0.4556	3.4466977	1.5703277	42.19	CCDC85A	coiled-coil domain containing 85A
140606	1.03e-02	5.76e-04	0.3187	3.4426845	1.09729678	534.66	SELENOM	selenoprotein M
349667	1.04e-02	5.80e-04	0.3793	-3.4408885	-1.30503026	60.96	RTN4RL2	reticulon 4 receptor like 2
9848	1.04e-02	5.83e-04	0.3569	-3.439384	-1.22740414	274.43	MFAP3L	microfibril associated protein 3 like
55819	1.04e-02	5.82e-04	0.1604	-3.4400927	-0.55189234	1396.59	RNF130	ring finger protein 130
51715	1.04e-02	5.82e-04	0.3173	3.4397355	1.09152384	401.69	RAB23	RAB23, member RAS oncogene family
112267876	1.04e-02	5.82e-04	0.6742	-3.4398803	-2.31928425	510.95	LOC112267876
28954	1.04e-02	5.83e-04	0.4212	3.439584	1.44862955	27.45	REM1	RRAD and GEM like GTPase 1
9890	1.04e-02	5.84e-04	0.425	3.438812	1.46139306	54.38	PLPPR4	phospholipid phosphatase related 4
4254	1.05e-02	5.89e-04	0.2427	3.4364261	0.83411106	569.7	KITLG	KIT ligand
838	1.06e-02	5.97e-04	0.5276	3.4330116	1.81113936	296.39	CASP5	caspase 5
57519	1.06e-02	6.00e-04	0.3193	3.4318238	1.09589146	243.39	STARD9	StAR related lipid transfer domain containing 9
58528	1.07e-02	6.05e-04	0.2624	-3.4294178	-0.89986536	159.4	RRAGD	Ras related GTP binding D
79148	1.09e-02	6.19e-04	0.5153	3.4232149	1.76399025	374.7	MMP28	matrix metallopeptidase 28
7108	1.10e-02	6.25e-04	0.2973	-3.4205716	-1.01692836	470.72	TM7SF2	transmembrane 7 superfamily member 2
57562	1.11e-02	6.28e-04	0.2711	3.4190459	0.92679516	92.99	CEP126	centrosomal protein 126
2902	1.11e-02	6.32e-04	0.5155	3.4176047	1.76160514	70.92	GRIN1	glutamate ionotropic receptor NMDA type subunit 1
23024	1.12e-02	6.34e-04	0.3247	3.4167337	1.10943895	510.85	PDZRN3	PDZ domain containing ring finger 3
91614	1.12e-02	6.33e-04	0.3336	-3.4169489	-1.13997639	226.92	DEPDC7	DEP domain containing 7
100533107	1.13e-02	6.44e-04	0.3688	3.4122763	1.25837326	1155.29	RTEL1-TNFRSF6B	RTEL1-TNFRSF6B readthrough (NMD candidate)
7871	1.15e-02	6.53e-04	0.2052	3.4084802	0.69944364	1730.63	SLMAP	sarcolemma associated protein
6482	1.15e-02	6.53e-04	0.4047	-3.4083804	-1.37922538	1614.61	ST3GAL1	ST3 beta-galactoside alpha-2,3-sialyltransferase 1
402665	1.15e-02	6.55e-04	0.4071	-3.4077707	-1.38716843	17	IGLON5	IgLON family member 5
9563	1.15e-02	6.59e-04	0.2541	-3.4060684	-0.86553859	3275.89	H6PD	hexose-6-phosphate dehydrogenase/glucose 1-dehydrogenase
4857	1.16e-02	6.60e-04	0.536	3.4057487	1.82540662	38.34	NOVA1	NOVA alternative splicing regulator 1
5046	1.16e-02	6.65e-04	0.3925	-3.4035266	-1.33575492	1780.45	PCSK6	proprotein convertase subtilisin/kexin type 6
6095	1.17e-02	6.67e-04	0.3317	-3.402734	-1.12872374	293.53	RORA	RAR related orphan receptor A
84251	1.17e-02	6.71e-04	0.2794	3.4009913	0.95030934	71.65	SGIP1	SH3GL interacting endocytic adaptor 1
5019	1.17e-02	6.73e-04	0.3484	3.4004277	1.18473801	498.31	OXCT1	3-oxoacid CoA-transferase 1
54414	1.17e-02	6.74e-04	0.2831	3.3998845	0.96262485	4135.8	SIAE	sialic acid acetylesterase
284578	1.19e-02	6.81e-04	0.6066	3.3970834	2.0607061	59.9	MFSD4A-AS1	MFSD4A antisense RNA 1
5480	1.19e-02	6.83e-04	0.2178	3.3961172	0.73959219	705.17	PPIC	peptidylprolyl isomerase C
547	1.19e-02	6.87e-04	0.5811	3.3947444	1.97279281	48.51	KIF1A	kinesin family member 1A
6570	1.20e-02	6.90e-04	0.6809	3.3936965	2.31081985	36.11	SLC18A1	solute carrier family 18 member A1
26007	1.22e-02	7.01e-04	0.1473	-3.3891746	-0.49933418	1527.26	TKFC	triokinase and FMN cyclase
10418	1.22e-02	7.04e-04	0.547	3.3879207	1.85307029	1489.2	SPON1	spondin 1
105376039	1.23e-02	7.12e-04	0.261	3.3847417	0.88338102	14.99	LOC105376039	uncharacterized LOC105376039
81693	1.23e-02	7.12e-04	0.3253	3.3847593	1.1010294	1981.42	AMN	amnion associated transmembrane protein
10861	1.24e-02	7.16e-04	0.2403	-3.3834122	-0.81313677	192.27	SLC26A1	solute carrier family 26 member 1
283050	1.25e-02	7.24e-04	0.1932	-3.3801436	-0.65289322	25.97	ZMIZ1-AS1	ZMIZ1 antisense RNA 1
100507472	1.25e-02	7.27e-04	0.3749	-3.3791697	-1.26670848	119.37	LOC100507472	uncharacterized LOC100507472
1759	1.26e-02	7.31e-04	0.2377	3.3777652	0.80277756	210.46	DNM1	dynamin 1
283455	1.26e-02	7.32e-04	0.4437	3.3773836	1.49839283	36.08	KSR2	kinase suppressor of ras 2
8399	1.26e-02	7.33e-04	0.508	3.3770074	1.71561926	198.89	PLA2G10	phospholipase A2 group X
2207	1.28e-02	7.46e-04	0.2461	-3.371974	-0.82987728	561.25	FCER1G	Fc epsilon receptor Ig
28234	1.29e-02	7.51e-04	0.6695	-3.3700946	-2.25627784	207.46	SLCO1B3	solute carrier organic anion transporter family member 1B3
51310	1.29e-02	7.53e-04	0.3486	3.3696661	1.17470783	157.89	SLC22A17	solute carrier family 22 member 17
1306	1.29e-02	7.54e-04	0.3489	3.3691666	1.17563077	2002.08	COL15A1	collagen type XV alpha 1 chain
84856	1.30e-02	7.58e-04	0.4074	3.3678356	1.37208842	17.78	LINC00839	long intergenic non-protein coding RNA 839
2644	1.31e-02	7.65e-04	0.2919	-3.3651838	-0.98234672	232.32	GCHFR	GTP cyclohydrolase I feedback regulator
2806	1.31e-02	7.70e-04	0.1914	-3.3634184	-0.6439082	3785.57	GOT2	glutamic-oxaloacetic transaminase 2
29774	1.31e-02	7.69e-04	0.2772	-3.3635749	-0.93228895	32.78	POM121L9P	POM121 transmembrane nucleoporin like 9, pseudogene
57520	1.33e-02	7.77e-04	0.279	-3.3607908	-0.93774362	250.98	HECW2	HECT, C2 and WW domain containing E3 ubiquitin protein ligase 2
11001	1.34e-02	7.84e-04	0.3456	-3.3583339	-1.16079505	989.05	SLC27A2	solute carrier family 27 member 2
5457	1.35e-02	7.91e-04	0.5032	-3.3560611	-1.68884677	20.75	POU4F1	POU class 4 homeobox 1
109729127	1.35e-02	7.92e-04	0.4967	-3.3556823	-1.66679726	51.42	KRT7-AS	KRT7 antisense RNA 1
58484	1.35e-02	7.93e-04	0.2559	-3.355391	-0.85874256	54.35	NLRC4	NLR family CARD domain containing 4
3778	1.35e-02	7.95e-04	0.5371	3.3545992	1.80169265	634.07	KCNMA1	potassium calcium-activated channel subfamily M alpha 1
670	1.36e-02	8.00e-04	0.2191	-3.3527938	-0.7345005	498.35	BPHL	biphenyl hydrolase like
199675	1.37e-02	8.06e-04	0.5681	-3.3506937	-1.90362803	52.31	MCEMP1	mast cell expressed membrane protein 1
6489	1.37e-02	8.07e-04	0.3864	3.3502984	1.29465794	39.98	ST8SIA1	ST8 alpha-N-acetyl-neuraminide alpha-2,8-sialyltransferase 1
9159	1.37e-02	8.11e-04	0.2837	3.349019	0.94996026	3850.21	PCSK7	proprotein convertase subtilisin/kexin type 7
3580	1.37e-02	8.13e-04	0.4616	-3.3483096	-1.54571899	56.55	CXCR2P1	C-X-C motif chemokine receptor 2 pseudogene 1
101928864	1.39e-02	8.23e-04	0.2072	3.3449502	0.69316047	87.57	LOC101928864	uncharacterized LOC101928864
10221	1.39e-02	8.24e-04	0.1935	-3.3446463	-0.64730177	2744.22	TRIB1	tribbles pseudokinase 1
9413	1.39e-02	8.23e-04	0.5125	3.344883	1.71419918	40.03	ENTREP1	endosomal transmembrane epsin interactor 1
29951	1.39e-02	8.24e-04	0.5379	3.3446446	1.79912282	24.49	PDZRN4	PDZ domain containing ring finger 4
133308	1.40e-02	8.31e-04	0.3386	-3.3423207	-1.13162704	240.09	SLC9B2	solute carrier family 9 member B2
5105	1.41e-02	8.39e-04	0.4742	-3.339646	-1.58349594	6355.43	PCK1	phosphoenolpyruvate carboxykinase 1
11234	1.42e-02	8.43e-04	0.1874	-3.3382342	-0.62544451	550.26	HPS5	HPS5 biogenesis of lysosomal organelles complex 2 subunit 2
1073	1.42e-02	8.45e-04	0.3722	-3.3374972	-1.24221734	392.93	CFL2	cofilin 2
55532	1.42e-02	8.49e-04	0.6873	-3.3361536	-2.29306397	291.51	SLC30A10	solute carrier family 30 member 10
7555	1.43e-02	8.52e-04	0.0826	-3.3352089	-0.27562303	6975.49	CNBP	CCHC-type zinc finger nucleic acid binding protein
100130701	1.44e-02	8.59e-04	0.2433	3.3330144	0.81106799	253.48	LRRC58-DT	LRRC58 divergent transcript
84171	1.44e-02	8.60e-04	0.3734	-3.3327339	-1.24459489	141.98	LOXL4	lysyl oxidase like 4
165140	1.44e-02	8.63e-04	0.3171	-3.3316303	-1.05658319	104.95	OXER1	oxoeicosanoid receptor 1
163732	1.45e-02	8.66e-04	0.3857	-3.3307862	-1.28478539	171.32	CITED4	Cbp/p300 interacting transactivator with Glu/Asp rich carboxy-terminal domain 4
56944	1.46e-02	8.74e-04	0.3399	3.3282421	1.13119472	500.7	OLFML3	olfactomedin like 3
343450	1.46e-02	8.77e-04	0.4544	-3.3272618	-1.51190974	43.61	KCNT2	potassium sodium-activated channel subfamily T member 2
3512	1.46e-02	8.77e-04	0.6005	3.3274188	1.99819577	17588.39	JCHAIN	joining chain of multimeric IgA and IgM
23516	1.46e-02	8.76e-04	0.2617	-3.3277508	-0.87085441	4678.12	SLC39A14	solute carrier family 39 member 14
89832	1.48e-02	8.93e-04	0.4755	3.3223536	1.57979103	20	CHRFAM7A	CHRNA7 (exons 5-10) and FAM7A (exons A-E) fusion
4316	1.49e-02	8.97e-04	0.6432	-3.3211122	-2.13612591	1153.72	MMP7	matrix metallopeptidase 7
51334	1.49e-02	8.98e-04	0.2697	3.3207869	0.89548321	72.41	PRR16	proline rich 16
83700	1.49e-02	9.02e-04	0.2929	3.3195764	0.97241854	303.34	JAM3	junctional adhesion molecule 3
2934	1.49e-02	9.02e-04	0.3254	3.3193174	1.08025415	8189.7	GSN	gelsolin
100132163	1.51e-02	9.10e-04	0.232	-3.3170541	-0.76964353	127.31	PHKA2-AS1	PHKA2 antisense RNA 1
148808	1.52e-02	9.21e-04	0.5527	3.3135188	1.8314065	702.68	MFSD4A	major facilitator superfamily domain containing 4A
5156	1.52e-02	9.21e-04	0.3422	3.313733	1.13380665	1126.22	PDGFRA	platelet derived growth factor receptor alpha
116039	1.52e-02	9.22e-04	0.4714	3.3132968	1.56180422	69.24	OSR2	odd-skipped related transciption factor 2
1113	1.52e-02	9.19e-04	0.8761	3.3142193	2.90355543	2085.59	CHGA	chromogranin A
147906	1.52e-02	9.21e-04	0.4287	3.3137031	1.4204917	220.72	DACT3	dishevelled binding antagonist of beta catenin 3
827	1.52e-02	9.20e-04	0.5992	3.3140332	1.98586848	225.95	CAPN6	calpain 6
23284	1.52e-02	9.25e-04	0.4726	3.3125484	1.56549241	85.42	ADGRL3	adhesion G protein-coupled receptor L3
2252	1.52e-02	9.26e-04	0.3348	3.3122354	1.10910076	142.31	FGF7	fibroblast growth factor 7
6285	1.56e-02	9.52e-04	0.4426	3.3043881	1.46246781	80.52	S100B	S100 calcium binding protein B
2152	1.57e-02	9.55e-04	0.3993	3.3035567	1.31900301	832.63	F3	coagulation factor III, tissue factor
4026	1.59e-02	9.70e-04	0.2129	3.2989922	0.70236128	3144.44	LPP	LIM domain containing preferred translocation partner in lipoma
27443	1.59e-02	9.71e-04	0.5756	-3.2989057	-1.89871392	129.3	CECR2	CECR2 histone acetyl-lysine reader
64506	1.60e-02	9.76e-04	0.3062	3.2973835	1.00964243	38.57	CPEB1	cytoplasmic polyadenylation element binding protein 1
623	1.60e-02	9.78e-04	0.4001	3.2968037	1.31900247	38.18	BDKRB1	bradykinin receptor B1
8537	1.61e-02	9.83e-04	0.5374	3.2952384	1.77081625	2062.75	BCAS1	brain enriched myelin associated protein 1
84935	1.61e-02	9.86e-04	0.3937	3.2945888	1.29701173	128.07	MEDAG	mesenteric estrogen dependent adipogenesis
8736	1.61e-02	9.86e-04	0.5475	-3.2944691	-1.80385563	345.75	MYOM1	myomesin 1
627	1.62e-02	9.92e-04	0.2334	3.2928352	0.76866419	21.18	BDNF	brain derived neurotrophic factor
2330	1.65e-02	1.01e-03	0.4287	-3.2863849	-1.40886983	2083.71	FMO5	flavin containing dimethylaniline monoxygenase 5
10840	1.66e-02	1.02e-03	0.6185	-3.2851531	-2.03180023	1978.94	ALDH1L1	aldehyde dehydrogenase 1 family member L1
51554	1.66e-02	1.02e-03	0.3516	3.2841555	1.15485422	23.05	ACKR4	atypical chemokine receptor 4
54407	1.66e-02	1.02e-03	0.2675	-3.2842057	-0.87858633	3989.4	SLC38A2	solute carrier family 38 member 2
901	1.66e-02	1.03e-03	0.1976	3.2832055	0.64890036	804.74	CCNG2	cyclin G2
401093	1.67e-02	1.03e-03	0.2001	3.2827989	0.65675169	198.52	MBNL1-AS1	MBNL1 antisense RNA 1
7305	1.68e-02	1.04e-03	0.2353	-3.2807128	-0.77192857	723.69	TYROBP	transmembrane immune signaling adaptor TYROBP
25803	1.68e-02	1.04e-03	0.615	3.2793541	2.01682673	470.75	SPDEF	SAM pointed domain containing ETS transcription factor
475	1.69e-02	1.04e-03	0.1838	-3.2783764	-0.60251701	557.62	ATOX1	antioxidant 1 copper chaperone
26227	1.69e-02	1.05e-03	0.4396	-3.2773069	-1.44061103	944.59	PHGDH	phosphoglycerate dehydrogenase
7097	1.69e-02	1.05e-03	0.3005	-3.276734	-0.98460166	227.06	TLR2	toll like receptor 2
29984	1.69e-02	1.05e-03	0.2527	-3.2769593	-0.82814577	255.73	RHOD	ras homolog family member D
112268155	1.71e-02	1.06e-03	0.2424	-3.2739145	-0.79360602	2294.11	LOC112268155
8538	1.71e-02	1.06e-03	0.5209	3.2728464	1.70486352	180.77	BARX2	BARX homeobox 2
220979	1.71e-02	1.07e-03	0.2417	-3.2725986	-0.79098987	131.27	ZNF22-AS1	ZNF22 antisense RNA 1
4045	1.73e-02	1.08e-03	0.4773	3.2696347	1.56055775	197.53	LSAMP	limbic system associated membrane protein
340075	1.74e-02	1.09e-03	0.3589	3.2674966	1.17263969	64.05	ARSI	arylsulfatase family member I
85004	1.76e-02	1.10e-03	0.4147	3.264319	1.35371701	115.27	RERG	RAS like estrogen regulated growth inhibitor
4522	1.76e-02	1.10e-03	0.2857	-3.2643989	-0.93267605	3020.75	MTHFD1	methylenetetrahydrofolate dehydrogenase, cyclohydrolase and formyltetrahydrofolate synthetase 1
83483	1.76e-02	1.10e-03	0.2415	3.2644763	0.78825734	2140	PLVAP	plasmalemma vesicle associated protein
254531	1.76e-02	1.10e-03	0.2517	3.2635245	0.82147179	1301.19	LPCAT4	lysophosphatidylcholine acyltransferase 4
81618	1.79e-02	1.12e-03	0.4229	3.2577034	1.37779551	21872.35	ITM2C	integral membrane protein 2C
4684	1.80e-02	1.13e-03	0.4541	3.2571658	1.47898494	186.14	NCAM1	neural cell adhesion molecule 1
26507	1.80e-02	1.13e-03	0.4664	3.2563622	1.51882853	18.07	CNNM1	cyclin and CBS domain divalent metal cation transport mediator 1
79908	1.81e-02	1.14e-03	0.5884	3.254434	1.91497607	576.41	BTNL8	butyrophilin like 8
22797	1.83e-02	1.15e-03	0.3041	-3.2513758	-0.98858435	149.88	TFEC	transcription factor EC
123036	1.84e-02	1.15e-03	0.2368	3.2500409	0.76960259	1084.38	TC2N	tandem C2 domains, nuclear
220	1.84e-02	1.15e-03	0.2829	3.249952	0.91926657	453.24	ALDH1A3	aldehyde dehydrogenase 1 family member A3
54345	1.84e-02	1.16e-03	0.2956	3.2494624	0.9604068	181.39	SOX18	SRY-box transcription factor 18
64805	1.85e-02	1.17e-03	0.4238	-3.2471776	-1.37619577	21.13	P2RY12	purinergic receptor P2Y12
10917	1.85e-02	1.17e-03	0.5891	3.2468542	1.9127194	819.61	BTNL3	butyrophilin like 3
7915	1.85e-02	1.17e-03	0.2883	-3.2469501	-0.93609492	1095.83	ALDH5A1	aldehyde dehydrogenase 5 family member A1
863	1.88e-02	1.19e-03	0.3157	3.2418983	1.02360778	157.07	CBFA2T3	CBFA2/RUNX1 partner transcriptional co-repressor 3
55268	1.88e-02	1.19e-03	0.2526	-3.2413266	-0.81888229	1476.2	ECHDC2	enoyl-CoA hydratase domain containing 2
165215	1.88e-02	1.19e-03	0.297	3.2408429	0.96239753	71.08	FAM171B	family with sequence similarity 171 member B
8111	1.89e-02	1.20e-03	0.2802	3.2392489	0.90752116	169.11	GPR68	G protein-coupled receptor 68
29765	1.90e-02	1.20e-03	0.1969	3.2380803	0.63749623	11.43	TMOD4	tropomodulin 4
2760	1.90e-02	1.20e-03	0.1431	-3.2381804	-0.46324411	1488.84	GM2A	ganglioside GM2 activator
4969	1.91e-02	1.21e-03	0.6378	3.2363045	2.06418238	132.43	OGN	osteoglycin
56605	1.91e-02	1.21e-03	0.3109	-3.2354211	-1.00580883	189.67	ERO1B	endoplasmic reticulum oxidoreductase 1 beta
255488	1.92e-02	1.22e-03	0.2564	-3.2346746	-0.82946013	209	RNF144B	ring finger protein 144B
7166	1.92e-02	1.22e-03	0.7293	3.2342154	2.35880734	112.9	TPH1	tryptophan hydroxylase 1
54209	1.94e-02	1.23e-03	0.3498	-3.2311974	-1.13033121	159.2	TREM2	triggering receptor expressed on myeloid cells 2
115072896	1.96e-02	1.25e-03	0.6686	-3.227968	-2.15814932	140.36	SLCO1B3-SLCO1B7	SLCO1B3-SLCO1B7 readthrough
11069	1.96e-02	1.25e-03	0.3616	-3.2276299	-1.16723901	167.7	RAPGEF4	Rap guanine nucleotide exchange factor 4
9358	1.97e-02	1.26e-03	0.4247	-3.2257646	-1.36993347	358.2	ITGBL1	integrin subunit beta like 1
54436	1.99e-02	1.27e-03	0.2146	-3.2221896	-0.69133307	521.29	SH3TC1	SH3 domain and tetratricopeptide repeats 1
9788	1.99e-02	1.28e-03	0.2912	-3.2214021	-0.93794941	1152.02	MTSS1	MTSS I-BAR domain containing 1
28775	2.00e-02	1.28e-03	0.5591	3.2201631	1.80048048	421.26	IGLV7-46	immunoglobulin lambda variable 7-46
55256	2.03e-02	1.30e-03	0.2698	-3.2159515	-0.86758743	3317.39	ADI1	acireductone dioxygenase 1
79642	2.03e-02	1.30e-03	0.3254	3.2156665	1.04634072	182.42	ARSJ	arylsulfatase family member J
7805	2.04e-02	1.31e-03	0.2152	-3.2141046	-0.6917155	3321.6	LAPTM5	lysosomal protein transmembrane 5
23637	2.04e-02	1.31e-03	0.1327	3.2142901	0.42669676	1519.98	RABGAP1	RAB GTPase activating protein 1
102724770	2.04e-02	1.31e-03	0.3055	-3.2143404	-0.98195352	56.35	LOC102724770	replaced by ID 8214
10537	2.04e-02	1.31e-03	0.4619	-3.2132923	-1.48437697	3828.9	UBD	ubiquitin D
260436	2.04e-02	1.31e-03	0.6844	-3.2128447	-2.19898447	80.73	FDCSP	follicular dendritic cell secreted protein
2596	2.05e-02	1.33e-03	0.5675	3.2104408	1.8218629	39.37	GAP43	growth associated protein 43
134957	2.05e-02	1.32e-03	0.1677	3.2105308	0.53832803	839.3	STXBP5	syntaxin binding protein 5
4162	2.08e-02	1.35e-03	0.2897	3.2060351	0.9288011	2866.41	MCAM	melanoma cell adhesion molecule
286133	2.09e-02	1.35e-03	0.6747	3.2055257	2.16269121	389.86	SCARA5	scavenger receptor class A member 5
248	2.09e-02	1.35e-03	0.6163	3.2043507	1.97469101	92.36	ALPI	alkaline phosphatase, intestinal
6649	2.09e-02	1.35e-03	0.4107	3.2042516	1.31590739	2086.74	SOD3	superoxide dismutase 3
6863	2.11e-02	1.36e-03	0.8474	3.2021749	2.71344041	54.35	TAC1	tachykinin precursor 1
8029	2.11e-02	1.37e-03	0.2549	3.2013845	0.81595551	18.46	CUBN	cubilin
401097	2.12e-02	1.37e-03	0.385	3.2004791	1.2321977	93	C3orf80	chromosome 3 open reading frame 80
145376	2.15e-02	1.40e-03	0.3844	3.1952936	1.22821118	87.65	PPP1R36	protein phosphatase 1 regulatory subunit 36
643733	2.17e-02	1.41e-03	0.2981	3.1923524	0.95165587	36.83	CASP4LP	caspase 4 like, pseudogene
10587	2.17e-02	1.41e-03	0.1535	-3.1922955	-0.49013798	611.27	TXNRD2	thioredoxin reductase 2
115827	2.22e-02	1.44e-03	0.5417	3.1858117	1.72590976	34.95	RAB3C	RAB3C, member RAS oncogene family
2735	2.22e-02	1.45e-03	0.234	3.1852328	0.74539829	98.45	GLI1	GLI family zinc finger 1
79633	2.23e-02	1.45e-03	0.3577	3.1838579	1.13870883	330.92	FAT4	FAT atypical cadherin 4
8325	2.23e-02	1.46e-03	0.2619	3.1832717	0.83357696	325.73	FZD8	frizzled class receptor 8
404217	2.24e-02	1.46e-03	0.4564	3.182282	1.45243212	52.58	CTXN1	cortexin 1
5577	2.24e-02	1.47e-03	0.4035	3.1811219	1.28344142	161.41	PRKAR2B	protein kinase cAMP-dependent type II regulatory subunit beta
5924	2.27e-02	1.48e-03	0.2747	3.1778601	0.87296073	146.91	RASGRF2	Ras protein specific guanine nucleotide releasing factor 2
100130015	2.27e-02	1.48e-03	0.16	-3.1780119	-0.50861302	135.12	URAHP	urate (hydroxyiso-) hydrolase, pseudogene
55218	2.28e-02	1.49e-03	0.1314	3.1759894	0.4171669	527.16	EXD2	exonuclease 3'-5' domain containing 2
4213	2.29e-02	1.50e-03	0.3039	3.1745978	0.96483609	148.53	MEIS3P1	Meis homeobox 3 pseudogene 1
3489	2.29e-02	1.50e-03	0.3685	3.1739205	1.1696665	184.76	IGFBP6	insulin like growth factor binding protein 6
81491	2.30e-02	1.51e-03	0.3701	3.1730361	1.17440699	48.52	GPR63	G protein-coupled receptor 63
57124	2.30e-02	1.51e-03	0.3436	3.171983	1.09000192	938.33	CD248	CD248 molecule
83648	2.32e-02	1.52e-03	0.3411	3.170187	1.08128477	75.65	FAM167A	family with sequence similarity 167 member A
7782	2.34e-02	1.54e-03	0.2551	3.1666429	0.80795576	182.32	SLC30A4	solute carrier family 30 member 4
57018	2.35e-02	1.55e-03	0.1145	-3.1656581	-0.36237831	1654.44	CCNL1	cyclin L1
11170	2.35e-02	1.55e-03	0.4727	3.1652522	1.4960707	109.29	FAM107A	family with sequence similarity 107 member A
27233	2.37e-02	1.56e-03	0.2843	-3.1625968	-0.89925275	32.58	SULT1C4	sulfotransferase family 1C member 4
5176	2.37e-02	1.56e-03	0.41	-3.1623771	-1.29666454	2412.33	SERPINF1	serpin family F member 1
284904	2.37e-02	1.56e-03	0.6894	-3.1625309	-2.18014697	144.13	SEC14L4	SEC14 like lipid binding 4
6586	2.38e-02	1.57e-03	0.3523	3.1605339	1.11341701	451.42	SLIT3	slit guidance ligand 3
8482	2.38e-02	1.57e-03	0.3379	-3.160552	-1.06781058	416.83	SEMA7A	semaphorin 7A (John Milton Hagen blood group)
2042	2.40e-02	1.59e-03	0.2937	-3.1573571	-0.92733999	195.49	EPHA3	EPH receptor A3
50636	2.41e-02	1.60e-03	0.2548	3.1561136	0.80414372	687.62	ANO7	anoctamin 7
5054	2.41e-02	1.60e-03	0.5433	-3.1559809	-1.71464113	2995.05	SERPINE1	serpin family E member 1
4832	2.41e-02	1.60e-03	0.1287	3.1554853	0.40619326	736.54	NME3	NME/NM23 nucleoside diphosphate kinase 3
8535	2.42e-02	1.61e-03	0.178	-3.1537594	-0.56124237	1027.88	CBX4	chromobox 4
10178	2.42e-02	1.61e-03	0.6172	-3.1537116	-1.94654188	36.11	TENM1	teneurin transmembrane protein 1
57555	2.42e-02	1.61e-03	0.3322	3.153363	1.04742244	313.18	NLGN2	neuroligin 2
81543	2.42e-02	1.61e-03	0.2762	-3.1531916	-0.87094446	361.42	LRRC3	leucine rich repeat containing 3
6309	2.43e-02	1.62e-03	0.1356	-3.1521002	-0.42745475	1123.01	SC5D	sterol-C5-desaturase
53905	2.43e-02	1.62e-03	0.3923	3.1522473	1.23656433	99.89	DUOX1	dual oxidase 1
27352	2.44e-02	1.63e-03	0.2077	3.1510654	0.65460067	1758.42	SGSM3	small G protein signaling modulator 3
6345	2.45e-02	1.64e-03	0.3762	3.1494265	1.18488666	22.74	SRL	sarcalumenin
10165	2.46e-02	1.64e-03	0.2245	-3.1481241	-0.7067127	1177.4	SLC25A13	solute carrier family 25 member 13
79689	2.46e-02	1.65e-03	0.3583	-3.147782	-1.12794664	255.86	STEAP4	STEAP4 metalloreductase
1287	2.46e-02	1.65e-03	0.4249	3.1467949	1.33692533	137.27	COL4A5	collagen type IV alpha 5 chain
2697	2.47e-02	1.66e-03	0.2782	3.145662	0.87522713	808.06	GJA1	gap junction protein alpha 1
79085	2.50e-02	1.68e-03	0.2073	3.1418884	0.65126334	1833.28	SLC25A23	solute carrier family 25 member 23
4430	2.52e-02	1.69e-03	0.2388	-3.1397688	-0.74983471	3218.12	MYO1B	myosin IB
388272	2.52e-02	1.69e-03	0.1285	-3.1394384	-0.40337945	226.94	C16orf87	chromosome 16 open reading frame 87
2731	2.53e-02	1.71e-03	0.5595	-3.1369188	-1.75495414	461.62	GLDC	glycine decarboxylase
10219	2.53e-02	1.71e-03	0.3222	-3.1369547	-1.01086649	29	KLRG1	killer cell lectin like receptor G1
4598	2.53e-02	1.71e-03	0.1652	-3.1373056	-0.5183705	503.14	MVK	mevalonate kinase
6383	2.56e-02	1.73e-03	0.3236	-3.1333536	-1.01380473	1630.97	SDC2	syndecan 2
51090	2.56e-02	1.73e-03	0.4274	3.1330315	1.33891121	246.26	PLLP	plasmolipin
54413	2.57e-02	1.74e-03	0.3147	3.1316672	0.98564544	32.89	NLGN3	neuroligin 3
246181	2.58e-02	1.74e-03	0.3054	-3.1312259	-0.95613352	181.85	AKR7L	aldo-keto reductase family 7 like (gene/pseudogene)
28804	2.58e-02	1.74e-03	0.6551	3.1306993	2.05091034	253.97	IGLV3-9	immunoglobulin lambda variable 3-9
79568	2.59e-02	1.76e-03	0.1061	-3.1286463	-0.33183362	412.56	MAIP1	matrix AAA peptidase interacting protein 1
114789	2.60e-02	1.76e-03	0.1607	-3.1279635	-0.50267417	1411.18	SLC25A25	solute carrier family 25 member 25
23767	2.60e-02	1.76e-03	0.3748	-3.1280788	-1.17242969	137.78	FLRT3	fibronectin leucine rich transmembrane protein 3
114907	2.60e-02	1.76e-03	0.3513	3.1273765	1.09852161	929.07	FBXO32	F-box protein 32
23022	2.62e-02	1.78e-03	0.2843	3.1245672	0.88822039	2870.38	PALLD	palladin, cytoskeletal associated protein
283358	2.63e-02	1.79e-03	0.3149	3.1232789	0.98344381	2626.92	B4GALNT3	beta-1,4-N-acetyl-galactosaminyltransferase 3
4330	2.63e-02	1.79e-03	0.3677	3.1232378	1.14838699	134.03	MN1	MN1 proto-oncogene, transcriptional regulator
53637	2.63e-02	1.79e-03	0.2898	-3.1226071	-0.90482875	32.3	S1PR5	sphingosine-1-phosphate receptor 5
4500	2.67e-02	1.82e-03	0.4844	-3.1179474	-1.51044744	68.58	MT1L	metallothionein 1L, pseudogene
389816	2.69e-02	1.83e-03	0.6284	3.1159146	1.9581501	235.91	LRRC26	leucine rich repeat containing 26
64359	2.69e-02	1.84e-03	0.344	3.115634	1.0718385	363.08	NXN	nucleoredoxin
100288911	2.70e-02	1.84e-03	0.291	3.1141154	0.90625523	19.95	CRIM1-DT	CRIM1 divergent transcript
145788	2.70e-02	1.84e-03	0.3056	3.1142274	0.95156224	23.97	PIERCE2	piercer of microtubule wall 2
8642	2.75e-02	1.88e-03	0.2316	3.1086898	0.7198478	904.93	DCHS1	dachsous cadherin-related 1
467	2.76e-02	1.89e-03	0.2529	-3.107309	-0.78592299	1190.18	ATF3	activating transcription factor 3
9332	2.76e-02	1.89e-03	0.3835	-3.1068115	-1.19157214	2416.33	CD163	CD163 molecule
57482	2.76e-02	1.89e-03	0.354	3.1063008	1.09960002	615.67	CRACD	capping protein inhibiting regulator of actin dynamics
713	2.79e-02	1.91e-03	0.2855	-3.1034798	-0.88596804	1930.66	C1QB	complement C1q B chain
29968	2.79e-02	1.91e-03	0.3952	-3.1036347	-1.22646895	982.51	PSAT1	phosphoserine aminotransferase 1
148753	2.80e-02	1.92e-03	0.3583	3.1015946	1.11120211	19.7	FAM163A	family with sequence similarity 163 member A
8214	2.82e-02	1.94e-03	0.3023	-3.0997798	-0.93718415	50.64	DGCR6	DiGeorge syndrome critical region gene 6
100129518	2.82e-02	1.94e-03	0.2152	-3.0993949	-0.66704402	139.16	SOD2-OT1	SOD2 overlapping transcript 1
2643	2.83e-02	1.95e-03	0.2358	-3.0980389	-0.73059409	654.55	GCH1	GTP cyclohydrolase 1
1842	2.83e-02	1.95e-03	0.367	-3.0977949	-1.13688054	246.91	ECM2	extracellular matrix protein 2
92162	2.83e-02	1.95e-03	0.3752	3.0970001	1.1619971	36.01	TMEM88	transmembrane protein 88
1647	2.84e-02	1.96e-03	0.225	-3.0966489	-0.69665324	902.18	GADD45A	growth arrest and DNA damage inducible alpha
7367	2.84e-02	1.96e-03	0.9811	3.0962099	3.03777105	1203.99	UGT2B17	UDP glucuronosyltransferase family 2 member B17
39	2.85e-02	1.97e-03	0.1877	-3.0941959	-0.58071048	1098.86	ACAT2	acetyl-CoA acetyltransferase 2
3920	2.87e-02	1.98e-03	0.1867	-3.0924963	-0.57740528	3818.42	LAMP2	lysosomal associated membrane protein 2
5732	2.87e-02	1.99e-03	0.3276	3.0917056	1.01274349	100.48	PTGER2	prostaglandin E receptor 2
343413	2.88e-02	1.99e-03	0.333	-3.0911395	-1.02925242	23.39	FCRL6	Fc receptor like 6
100506939	2.88e-02	2.00e-03	0.2708	3.0905012	0.83691848	27.07	PRKG1-AS1	PRKG1 antisense RNA 1
5256	2.88e-02	2.00e-03	0.2316	-3.0905989	-0.71592377	1047.23	PHKA2	phosphorylase kinase regulatory subunit alpha 2
2329	2.90e-02	2.01e-03	0.3276	-3.0882443	-1.01174576	173.89	FMO4	flavin containing dimethylaniline monoxygenase 4
100507171	2.90e-02	2.02e-03	0.3284	3.0876861	1.01407295	28.48	BOLA3-DT	BOLA3 divergent transcript
80311	2.90e-02	2.02e-03	0.2116	-3.0879099	-0.65352269	277.28	KLHL15	kelch like family member 15
7473	2.91e-02	2.03e-03	0.3509	-3.0863996	-1.08307412	127.35	WNT3	Wnt family member 3
148534	2.92e-02	2.04e-03	0.3626	-3.0846593	-1.11856651	904.41	TLCD4	TLC domain containing 4
7041	2.92e-02	2.04e-03	0.318	3.0848044	0.98090679	558.64	TGFB1I1	transforming growth factor beta 1 induced transcript 1
10637	2.92e-02	2.04e-03	0.6107	3.0842269	1.88345864	3414.73	LEFTY1	left-right determination factor 1
8483	2.93e-02	2.05e-03	0.4998	3.0831973	1.54084288	252.65	CILP	cartilage intermediate layer protein
57419	2.93e-02	2.05e-03	0.3397	3.0827884	1.04714503	250.97	SLC24A3	solute carrier family 24 member 3
79656	2.95e-02	2.07e-03	0.4838	3.0805099	1.4903996	18.2	BEND5	BEN domain containing 5
593	2.96e-02	2.07e-03	0.1473	-3.0801572	-0.45385438	1011.83	BCKDHA	branched chain keto acid dehydrogenase E1 subunit alpha
79901	2.96e-02	2.08e-03	0.3353	3.0792164	1.0325378	1186	CYBRD1	cytochrome b reductase 1
2005	2.97e-02	2.08e-03	0.1512	-3.0785768	-0.46539098	924.36	ELK4	ETS transcription factor ELK4
1464	2.99e-02	2.10e-03	0.4075	3.0763593	1.25376678	684.51	CSPG4	chondroitin sulfate proteoglycan 4
4692	2.99e-02	2.10e-03	0.3473	3.0761187	1.06839155	284.96	NDN	necdin, MAGE family member
55163	3.00e-02	2.11e-03	0.1926	-3.0745595	-0.592088	1025.79	PNPO	pyridoxamine 5'-phosphate oxidase
216	3.01e-02	2.12e-03	0.5126	-3.07339	-1.57531644	5193.1	ALDH1A1	aldehyde dehydrogenase 1 family member A1
2335	3.01e-02	2.12e-03	0.3849	-3.07291	-1.18269631	51574.23	FN1	fibronectin 1
10437	3.01e-02	2.12e-03	0.225	-3.073001	-0.69129172	3797.61	IFI30	IFI30 lysosomal thiol reductase
22996	3.02e-02	2.13e-03	0.3375	3.0716871	1.03675923	1122.93	TTC39A	tetratricopeptide repeat domain 39A
57406	3.07e-02	2.17e-03	0.2243	-3.0660595	-0.68770956	415.06	ABHD6	abhydrolase domain containing 6, acylglycerol lipase
2826	3.07e-02	2.17e-03	0.3416	3.0660551	1.04743668	14.36	CCR10	C-C motif chemokine receptor 10
10099	3.10e-02	2.19e-03	0.2454	3.0635717	0.75177371	8547.4	TSPAN3	tetraspanin 3
84766	3.11e-02	2.19e-03	0.299	3.0625021	0.91579656	659.42	CRACR2A	calcium release activated channel regulator 2A
54751	3.11e-02	2.20e-03	0.1901	3.0612559	0.58187157	2230.53	FBLIM1	filamin binding LIM protein 1
2300	3.11e-02	2.21e-03	0.3263	3.0611168	0.99879899	143.23	FOXL1	forkhead box L1
5648	3.14e-02	2.23e-03	0.6465	-3.0582648	-1.97702209	854.19	MASP1	MBL associated serine protease 1
654346	3.14e-02	2.23e-03	0.545	3.0581528	1.66659181	343.9	LGALS9C	galectin 9C
100652846	3.15e-02	2.23e-03	0.3839	3.0575352	1.17383797	48.25	CACNA1C-AS1	CACNA1C antisense RNA 1
3235	3.15e-02	2.23e-03	0.587	3.0572599	1.79455583	112.89	HOXD9	homeobox D9
11037	3.16e-02	2.25e-03	0.3855	3.0555273	1.1779208	151.85	STON1	stonin 1
4783	3.16e-02	2.25e-03	0.2516	-3.0553577	-0.76877096	654.37	NFIL3	nuclear factor, interleukin 3 regulated
284217	3.17e-02	2.26e-03	0.4312	3.05438	1.31697386	137.93	LAMA1	laminin subunit alpha 1
10398	3.19e-02	2.27e-03	0.386	3.0522989	1.17804715	3488.81	MYL9	myosin light chain 9
2752	3.23e-02	2.31e-03	0.1989	-3.047282	-0.60614869	12075.82	GLUL	glutamate-ammonia ligase
10170	3.23e-02	2.31e-03	0.5826	3.0474207	1.77553511	415.17	DHRS9	dehydrogenase/reductase 9
167681	3.23e-02	2.30e-03	0.4084	-3.0478651	-1.24471286	36.09	PRSS35	serine protease 35
57045	3.23e-02	2.31e-03	0.232	3.0472478	0.70688687	674.82	TWSG1	twisted gastrulation BMP signaling modulator 1
105376095	3.23e-02	2.31e-03	0.3546	3.0468789	1.08049998	42.32	LOC105376095	uncharacterized LOC105376095
339122	3.24e-02	2.32e-03	0.2087	-3.0461958	-0.63572274	895.47	RAB43	RAB43, member RAS oncogene family
283464	3.24e-02	2.32e-03	0.1218	-3.0462307	-0.37116131	455.98	GXYLT1	glucoside xylosyltransferase 1
148170	3.25e-02	2.33e-03	0.3472	3.0450499	1.0573297	1500.6	CDC42EP5	CDC42 effector protein 5
57826	3.26e-02	2.34e-03	0.1258	-3.0435371	-0.38298831	909.89	RAP2C	RAP2C, member of RAS oncogene family
1009	3.29e-02	2.36e-03	0.3152	3.0406188	0.95830976	1139.96	CDH11	cadherin 11
794	3.29e-02	2.36e-03	0.5987	3.0407664	1.82039747	59.14	CALB2	calbindin 2
5740	3.30e-02	2.37e-03	0.3464	-3.0392495	-1.05265306	346.41	PTGIS	prostaglandin I2 synthase
51435	3.30e-02	2.38e-03	0.2235	3.0387008	0.67915372	469.12	SCARA3	scavenger receptor class A member 3
100874002	3.34e-02	2.40e-03	0.368	3.0350924	1.11700365	28.27	OXCT1-AS1	OXCT1 antisense RNA 1
2109	3.34e-02	2.41e-03	0.2085	-3.0350219	-0.63268109	2383.69	ETFB	electron transfer flavoprotein subunit beta
8320	3.35e-02	2.41e-03	0.4167	-3.0340307	-1.26418884	42.83	EOMES	eomesodermin
1687	3.35e-02	2.41e-03	0.2958	-3.0340901	-0.89758544	121.89	GSDME	gasdermin E
1293	3.36e-02	2.43e-03	0.3294	3.0319762	0.99865475	11730.89	COL6A3	collagen type VI alpha 3 chain
80336	3.36e-02	2.43e-03	0.2724	-3.0320744	-0.82591616	710.64	PABPC1L	poly(A) binding protein cytoplasmic 1 like
946	3.37e-02	2.44e-03	0.3941	3.0312078	1.19451457	31.8	SIGLEC6	sialic acid binding Ig like lectin 6
11057	3.41e-02	2.46e-03	0.2488	-3.0277097	-0.75341491	4146.5	ABHD2	abhydrolase domain containing 2, acylglycerol lipase
129080	3.41e-02	2.47e-03	0.2744	3.0268753	0.8306833	161.86	EMID1	EMI domain containing 1
170961	3.42e-02	2.48e-03	0.2806	-3.0259519	-0.84912711	62.83	ANKRD24	ankyrin repeat domain 24
11077	3.42e-02	2.48e-03	0.3079	-3.0258303	-0.93179153	30.06	HSF2BP	heat shock transcription factor 2 binding protein
22885	3.42e-02	2.48e-03	0.4324	-3.0254426	-1.30821559	619.77	ABLIM3	actin binding LIM protein family member 3
23566	3.44e-02	2.50e-03	0.5702	3.0237453	1.72402567	16.52	LPAR3	lysophosphatidic acid receptor 3
6647	3.44e-02	2.50e-03	0.2195	-3.0233106	-0.66369961	6120.16	SOD1	superoxide dismutase 1
1892	3.45e-02	2.51e-03	0.2032	-3.0223858	-0.61416975	3093.15	ECHS1	enoyl-CoA hydratase, short chain 1
162239	3.47e-02	2.53e-03	0.1918	-3.0202824	-0.57916935	186.73	ZFP1	ZFP1 zinc finger protein
105375819	3.49e-02	2.54e-03	0.5326	3.0185092	1.60768891	36.47	TCONS_00068220	uncharacterized TCONS_00068220
11221	3.50e-02	2.55e-03	0.2758	-3.016857	-0.83217448	371.25	DUSP10	dual specificity phosphatase 10
6840	3.51e-02	2.56e-03	0.2746	3.016373	0.82832514	2773.08	SVIL	supervillin
10857	3.51e-02	2.56e-03	0.1867	-3.0164731	-0.56321634	4616.69	PGRMC1	progesterone receptor membrane component 1
64581	3.51e-02	2.56e-03	0.289	-3.0161077	-0.87160284	198.25	CLEC7A	C-type lectin domain containing 7A
114898	3.51e-02	2.57e-03	0.3284	3.015151	0.990234	26.29	C1QTNF2	C1q and TNF related 2
55715	3.53e-02	2.58e-03	0.2021	3.0133637	0.60912268	2339.55	DOK4	docking protein 4
56967	3.53e-02	2.59e-03	0.3833	3.0131178	1.15492596	214.34	C14orf132	chromosome 14 open reading frame 132
256691	3.56e-02	2.61e-03	0.2933	3.0105599	0.88300897	241.62	MAMDC2	MAM domain containing 2
55359	3.56e-02	2.61e-03	0.3863	3.0097946	1.16276276	283.96	STYK1	serine/threonine/tyrosine kinase 1
3687	3.56e-02	2.61e-03	0.2803	-3.0099073	-0.84366309	643.51	ITGAX	integrin subunit alpha X
9033	3.57e-02	2.62e-03	0.3077	-3.0088527	-0.92579153	18.35	PKD2L1	polycystin 2 like 1, transient receptor potential cation channel
729178	3.58e-02	2.63e-03	0.2879	3.0081851	0.86601172	62.13	STXBP5-AS1	STXBP5 antisense RNA 1
7044	3.58e-02	2.64e-03	0.5902	3.0073001	1.77501284	255.05	LEFTY2	left-right determination factor 2
55799	3.58e-02	2.64e-03	0.3633	3.0073731	1.09267931	15.47	CACNA2D3	calcium voltage-gated channel auxiliary subunit alpha2delta 3
90527	3.62e-02	2.67e-03	0.5638	3.0035741	1.69350106	59.21	DUOXA1	dual oxidase maturation factor 1
55966	3.63e-02	2.67e-03	0.4142	3.0031964	1.24403519	15.66	AJAP1	adherens junctions associated protein 1
3912	3.64e-02	2.68e-03	0.1962	3.0018749	0.58898874	5708.83	LAMB1	laminin subunit beta 1
91050	3.65e-02	2.69e-03	0.201	3.0009988	0.60332869	463.49	CCDC149	coiled-coil domain containing 149
101928004	3.65e-02	2.70e-03	0.3363	-3.0004525	-1.00899371	15.26	LOC101928004	uncharacterized LOC101928004
5731	3.71e-02	2.74e-03	0.4185	2.9957253	1.25384878	15.95	PTGER1	prostaglandin E receptor 1
340267	3.71e-02	2.74e-03	0.4425	2.995456	1.32538681	107.13	COL28A1	collagen type XXVIII alpha 1 chain
9249	3.72e-02	2.75e-03	0.2022	-2.9943511	-0.60553389	1932.31	DHRS3	dehydrogenase/reductase 3
54820	3.74e-02	2.77e-03	0.2644	2.992083	0.79097296	1435.25	NDE1	nudE neurodevelopment protein 1
23584	3.76e-02	2.78e-03	0.6643	2.9907729	1.98669843	1030.49	VSIG2	V-set and immunoglobulin domain containing 2
23408	3.76e-02	2.79e-03	0.1909	-2.9903421	-0.57085538	571.94	SIRT5	sirtuin 5
284297	3.76e-02	2.79e-03	0.4156	2.989788	1.24249975	318.39	SSC5D	scavenger receptor cysteine rich family member with 5 domains
80222	3.81e-02	2.83e-03	0.1246	-2.9856311	-0.37196708	912.05	TARS2	threonyl-tRNA synthetase 2, mitochondrial
8804	3.81e-02	2.83e-03	0.1332	-2.9855797	-0.39759	2603.26	CREG1	cellular repressor of E1A stimulated genes 1
6622	3.81e-02	2.83e-03	0.3698	2.9858837	1.10430192	74.26	SNCA	synuclein alpha
8499	3.82e-02	2.84e-03	0.3789	2.9841328	1.13063302	15.06	PPFIA2	PTPRF interacting protein alpha 2
51316	3.85e-02	2.86e-03	0.5589	2.9819935	1.66656803	1100.27	PLAC8	placenta associated 8
282991	3.86e-02	2.88e-03	0.1063	-2.9806227	-0.31670699	484.48	BLOC1S2	biogenesis of lysosomal organelles complex 1 subunit 2
7941	3.88e-02	2.89e-03	0.2931	-2.9788827	-0.87311348	302.29	PLA2G7	phospholipase A2 group VII
353500	3.91e-02	2.92e-03	0.2763	2.9760437	0.82222047	218.49	BMP8A	bone morphogenetic protein 8a
64080	3.91e-02	2.93e-03	0.2505	-2.9750139	-0.74514125	112.01	RBKS	ribokinase
140453	3.91e-02	2.93e-03	0.6863	2.9751964	2.04173787	1016.68	MUC17	mucin 17, cell surface associated
7071	3.91e-02	2.92e-03	0.1837	-2.9755539	-0.54660255	1754.52	KLF10	KLF transcription factor 10
5742	3.91e-02	2.93e-03	0.352	2.9754369	1.04724613	638.9	PTGS1	prostaglandin-endoperoxide synthase 1
3563	3.91e-02	2.92e-03	0.2484	2.9755417	0.73913927	179.4	IL3RA	interleukin 3 receptor subunit alpha
1134	3.92e-02	2.94e-03	0.4904	2.9741646	1.4584177	25.21	CHRNA1	cholinergic receptor nicotinic alpha 1 subunit
23382	3.93e-02	2.95e-03	0.4345	2.9729607	1.29188464	2764.68	AHCYL2	adenosylhomocysteinase like 2
2043	3.96e-02	2.98e-03	0.458	2.970206	1.36032407	200.67	EPHA4	EPH receptor A4
90634	3.96e-02	2.98e-03	0.3101	-2.9700064	-0.92110213	367.72	N4BP2L1	NEDD4 binding protein 2 like 1
3798	3.97e-02	2.98e-03	0.5251	2.9695884	1.55926114	50.13	KIF5A	kinesin family member 5A
93145	3.97e-02	2.98e-03	0.4288	-2.969358	-1.27338615	200.08	OLFM2	olfactomedin 2
100507351	3.99e-02	3.01e-03	0.5849	2.9670098	1.73547158	49.67	LOC100507351	uncharacterized LOC100507351
8508	4.00e-02	3.01e-03	0.2067	-2.9665455	-0.61304956	2371.85	NIPSNAP1	nipsnap homolog 1
91828	4.01e-02	3.02e-03	0.3199	-2.9657345	-0.9486904	300.91	EXOC3L4	exocyst complex component 3 like 4
391059	4.03e-02	3.04e-03	0.2802	-2.9636494	-0.83044915	262.48	FRRS1	ferric chelate reductase 1
816	4.05e-02	3.05e-03	0.5038	-2.9622681	-1.49227959	26.41	CAMK2B	calcium/calmodulin dependent protein kinase II beta
84879	4.08e-02	3.08e-03	0.3741	-2.9595395	-1.10705254	573.07	MFSD2A	MFSD2 lysolipid transporter A, lysophospholipid
284677	4.08e-02	3.08e-03	0.2377	-2.9597065	-0.70359335	108.7	SNHG28	small nucleolar RNA host gene 28
10350	4.08e-02	3.08e-03	0.4972	-2.9592306	-1.47146048	99.34	ABCA9	ATP binding cassette subfamily A member 9
245812	4.08e-02	3.09e-03	0.1925	2.9590022	0.5696379	192.47	CNPY4	canopy FGF signaling regulator 4
100288866	4.08e-02	3.09e-03	0.439	-2.9584274	-1.29861576	24.91	NGFR-AS1	NGFR antisense RNA 1
221336	4.12e-02	3.12e-03	0.4643	2.9553772	1.372133	20.97	BEND6	BEN domain containing 6
389336	4.12e-02	3.13e-03	0.6592	-2.9550531	-1.9479843	27.34	C5orf46	chromosome 5 open reading frame 46
111188157	4.13e-02	3.14e-03	0.4901	-2.9541525	-1.44769405	28.23	LYNX1-SLURP2	LYNX1-SLURP2 readthrough
30845	4.15e-02	3.15e-03	0.263	-2.9527588	-0.77671868	335.19	EHD3	EH domain containing 3
4337	4.15e-02	3.15e-03	0.2907	-2.952409	-0.85836207	423.13	MOCS1	molybdenum cofactor synthesis 1
59341	4.16e-02	3.17e-03	0.3879	-2.9512236	-1.14480972	103.52	TRPV4	transient receptor potential cation channel subfamily V member 4
5587	4.16e-02	3.17e-03	0.3751	2.9512347	1.10687458	111.4	PRKD1	protein kinase D1
8744	4.17e-02	3.18e-03	0.4296	2.9500513	1.2672346	51.27	TNFSF9	TNF superfamily member 9
116835	4.18e-02	3.19e-03	0.3083	2.9491785	0.90923452	164.95	HSPA12B	heat shock protein family A (Hsp70) member 12B
20	4.20e-02	3.20e-03	0.2	-2.9473944	-0.58943989	2653.85	ABCA2	ATP binding cassette subfamily A member 2
101927969	4.26e-02	3.25e-03	0.4395	2.9427519	1.29346802	24.51	SLIT3-AS2	SLIT3 antisense RNA 2
9290	4.26e-02	3.26e-03	0.4482	2.942344	1.31885558	42.64	GPR55	G protein-coupled receptor 55
85463	4.29e-02	3.28e-03	0.3401	2.9404066	1.00008515	298.33	ZC3H12C	zinc finger CCCH-type containing 12C
1118	4.30e-02	3.29e-03	0.4619	-2.9396151	-1.35789051	37.43	CHIT1	chitinase 1
135	4.30e-02	3.29e-03	0.2516	-2.9393225	-0.73940452	71.1	ADORA2A	adenosine A2a receptor
55508	4.30e-02	3.30e-03	0.118	-2.9384988	-0.34669866	250.75	SLC35E3	solute carrier family 35 member E3
57864	4.31e-02	3.30e-03	0.2305	-2.9378556	-0.67713222	16.78	SLC46A2	solute carrier family 46 member 2
6358	4.31e-02	3.31e-03	0.434	-2.937722	-1.27505427	97.19	CCL14	C-C motif chemokine ligand 14
284252	4.31e-02	3.31e-03	0.2535	2.9375186	0.74467458	141.6	KCTD1	potassium channel tetramerization domain containing 1
101930370	4.31e-02	3.32e-03	0.2712	2.9368765	0.79635842	142.84	GALNT7-DT	GALNT7 divergent transcript
1589	4.31e-02	3.31e-03	0.556	-2.9371114	-1.63310478	45.13	CYP21A2	cytochrome P450 family 21 subfamily A member 2
25961	4.31e-02	3.32e-03	0.1832	-2.9366113	-0.53789136	89.15	NUDT13	nudix hydrolase 13
107985404	4.31e-02	3.32e-03	0.2597	2.9365667	0.76249511	63.08	LOC107985404	uncharacterized LOC107985404
7923	4.31e-02	3.32e-03	0.1982	-2.9362408	-0.58201393	414.54	HSD17B8	hydroxysteroid 17-beta dehydrogenase 8
163259	4.33e-02	3.34e-03	0.3125	-2.9346034	-0.91696297	48.35	DENND2C	DENN domain containing 2C
101927572	4.35e-02	3.36e-03	0.2724	2.9330717	0.79902087	29.69	LOC101927572	uncharacterized LOC101927572
105374938	4.35e-02	3.36e-03	0.2148	-2.9325752	-0.62998824	51.81	LOC105374938	uncharacterized LOC105374938
4776	4.35e-02	3.36e-03	0.2863	2.9324963	0.83966165	451.21	NFATC4	nuclear factor of activated T cells 4
2303	4.37e-02	3.38e-03	0.3894	-2.9312505	-1.14148782	30.71	FOXC2	forkhead box C2
728464	4.38e-02	3.39e-03	0.4543	2.9303391	1.33128612	31.24	METTL24	methyltransferase like 24
5396	4.38e-02	3.39e-03	0.3943	2.9299224	1.15532936	298.46	PRRX1	paired related homeobox 1
105375740	4.39e-02	3.40e-03	0.2563	-2.9291855	-0.75081322	54.75	LOC105375740	uncharacterized LOC105375740
869	4.39e-02	3.41e-03	0.3793	-2.9285288	-1.11091873	34.13	CBLN1	cerebellin 1 precursor
7414	4.40e-02	3.41e-03	0.1899	2.9280683	0.55603041	3736.69	VCL	vinculin
23504	4.41e-02	3.42e-03	0.486	2.9271079	1.4227084	73.31	RIMBP2	RIMS binding protein 2
4920	4.41e-02	3.43e-03	0.4198	2.9263461	1.22852275	259.58	ROR2	receptor tyrosine kinase like orphan receptor 2
55526	4.43e-02	3.44e-03	0.2908	-2.9249746	-0.85050673	1475.49	DHTKD1	dehydrogenase E1 and transketolase domain containing 1
773	4.43e-02	3.44e-03	0.4561	2.9250795	1.33404756	30.7	CACNA1A	calcium voltage-gated channel subunit alpha1 A
653583	4.43e-02	3.44e-03	0.1646	-2.9251665	-0.48153009	232.88	PHLDB3	pleckstrin homology like domain family B member 3
54	4.44e-02	3.46e-03	0.2097	-2.9240068	-0.6131459	1147.66	ACP5	acid phosphatase 5, tartrate resistant
2268	4.45e-02	3.47e-03	0.2991	-2.9230529	-0.87427678	293.05	FGR	FGR proto-oncogene, Src family tyrosine kinase
9201	4.45e-02	3.47e-03	0.4328	2.9227162	1.26505613	94.97	DCLK1	doublecortin like kinase 1
388335	4.45e-02	3.48e-03	0.4838	-2.9219504	-1.41369791	288.9	TMEM220	transmembrane protein 220
126393	4.45e-02	3.48e-03	0.4449	2.9219189	1.30001928	404.09	HSPB6	heat shock protein family B (small) member 6
3777	4.47e-02	3.49e-03	0.5301	2.9206509	1.54830631	29.73	KCNK3	potassium two pore domain channel subfamily K member 3
2529	4.47e-02	3.50e-03	0.3948	-2.9198355	-1.15261545	30.01	FUT7	fucosyltransferase 7
26011	4.47e-02	3.50e-03	0.3873	2.919945	1.13095588	67.72	TENM4	teneurin transmembrane protein 4
2774	4.47e-02	3.50e-03	0.2789	2.9198464	0.81446195	175.21	GNAL	G protein subunit alpha L
100130950	4.47e-02	3.51e-03	0.2177	-2.9194535	-0.63558945	40.97	ZNF594-DT	ZNF594 divergent transcript
1312	4.49e-02	3.52e-03	0.1643	-2.91827	-0.47935498	2077.74	COMT	catechol-O-methyltransferase
3589	4.54e-02	3.57e-03	0.5929	2.9141662	1.72790623	52.07	IL11	interleukin 11
3360	4.54e-02	3.57e-03	0.6427	2.9139182	1.87282864	45.15	HTR4	5-hydroxytryptamine receptor 4
644150	4.56e-02	3.59e-03	0.5332	-2.9125253	-1.55307778	52.15	WIPF3	WAS/WASL interacting protein family member 3
1154	4.57e-02	3.60e-03	0.2122	-2.9116159	-0.61793935	716.56	CISH	cytokine inducible SH2 containing protein
100526760	4.60e-02	3.62e-03	0.2051	-2.9093044	-0.59676959	785.62	ABHD14A-ACY1	ABHD14A-ACY1 readthrough
55337	4.60e-02	3.62e-03	0.2466	-2.9091904	-0.71739464	911.21	SHFL	shiftless antiviral inhibitor of ribosomal frameshifting
79927	4.61e-02	3.64e-03	0.3464	2.9081167	1.00731604	42.94	FAM110D	family with sequence similarity 110 member D
8459	4.63e-02	3.65e-03	0.1893	-2.9070167	-0.55040129	826.8	TPST2	tyrosylprotein sulfotransferase 2
157869	4.63e-02	3.65e-03	0.4122	2.9066679	1.19819822	60.75	SBSPON	somatomedin B and thrombospondin type 1 domain containing
51804	4.64e-02	3.66e-03	0.3682	2.9056569	1.06990822	14.18	SIX4	SIX homeobox 4
57699	4.67e-02	3.69e-03	0.2798	2.9036811	0.81246854	181.98	CPNE5	copine 5
10673	4.67e-02	3.69e-03	0.2436	-2.9032598	-0.70726608	150.94	TNFSF13B	TNF superfamily member 13b
79839	4.67e-02	3.69e-03	0.2651	-2.9034609	-0.76984955	123.06	CCDC102B	coiled-coil domain containing 102B
55917	4.68e-02	3.71e-03	0.1455	2.9020542	0.42237307	1250.66	CTTNBP2NL	CTTNBP2 N-terminal like
51141	4.68e-02	3.71e-03	0.1483	-2.9019522	-0.43026137	581.82	INSIG2	insulin induced gene 2
2632	4.68e-02	3.71e-03	0.1622	-2.9018201	-0.47064805	665.87	GBE1	1,4-alpha-glucan branching enzyme 1
107985556	4.68e-02	3.70e-03	0.2163	-2.9022509	-0.62787011	20.18	LOC107985556
100506100	4.68e-02	3.72e-03	0.1783	2.9013479	0.51728946	30.7	ZDHHC12-DT	ZDHHC12 divergent transcript
360200	4.70e-02	3.74e-03	0.2559	-2.8995791	-0.74209302	41.08	TMPRSS9	transmembrane serine protease 9
254427	4.72e-02	3.75e-03	0.2129	-2.8984257	-0.61697968	299.12	PROSER2	proline and serine rich 2
51280	4.72e-02	3.76e-03	0.2668	2.8978298	0.77316879	8866.97	GOLM1	golgi membrane protein 1
6242	4.73e-02	3.77e-03	0.1742	-2.897202	-0.50472538	1665.27	RTKN	rhotekin
25759	4.73e-02	3.77e-03	0.3736	-2.8970387	-1.08236892	467.97	SHC2	SHC adaptor protein 2
51474	4.74e-02	3.78e-03	0.2667	2.8962589	0.77246504	4473.7	LIMA1	LIM domain and actin binding 1
132430	4.74e-02	3.78e-03	0.2995	2.8959509	0.86726927	17.03	PABPC4L	poly(A) binding protein cytoplasmic 4 like
257019	4.74e-02	3.78e-03	0.4987	2.8958229	1.44410637	251.57	FRMD3	FERM domain containing 3
1946	4.74e-02	3.79e-03	0.4431	2.8953408	1.28288401	83.25	EFNA5	ephrin A5
50861	4.74e-02	3.79e-03	0.3868	2.8952493	1.11991074	778.48	STMN3	stathmin 3
100113407	4.74e-02	3.79e-03	0.2673	-2.8948598	-0.77366561	148.23	TMEM170B	transmembrane protein 170B
102723340	4.75e-02	3.80e-03	0.1843	-2.8942563	-0.53340376	138.31	LOC102723340	uncharacterized LOC102723340
6362	4.75e-02	3.80e-03	0.5173	-2.8941927	-1.49702989	583.22	CCL18	C-C motif chemokine ligand 18
1577	4.79e-02	3.84e-03	0.3855	-2.8913589	-1.11469253	2173.82	CYP3A5	cytochrome P450 family 3 subfamily A member 5
2730	4.84e-02	3.88e-03	0.2287	-2.8876247	-0.66037152	559.6	GCLM	glutamate-cysteine ligase modifier subunit
219833	4.86e-02	3.90e-03	0.238	-2.886398	-0.68687455	36.94	KCNJ5-AS1	KCNJ5 antisense RNA 1
7472	4.86e-02	3.90e-03	0.4632	2.8861368	1.33694011	133.74	WNT2	Wnt family member 2
55784	4.87e-02	3.91e-03	0.2582	2.8853094	0.74504467	695.63	MCTP2	multiple C2 and transmembrane domain containing 2
4086	4.88e-02	3.92e-03	0.1439	2.8844041	0.41495159	588.15	SMAD1	SMAD family member 1
3656	4.89e-02	3.93e-03	0.2906	-2.8834407	-0.8378124	377.05	IRAK2	interleukin 1 receptor associated kinase 2
8927	4.89e-02	3.93e-03	0.4063	-2.883428	-1.17148679	43.36	BSN	bassoon presynaptic cytomatrix protein
101928217	4.90e-02	3.95e-03	0.416	2.8821644	1.19902723	36.03	LOC101928217	uncharacterized LOC101928217
105369779	4.91e-02	3.96e-03	0.1356	2.8812033	0.39067413	179.23	CD63-AS1	CD63 antisense RNA 1
91156	4.94e-02	3.99e-03	0.4565	2.8792045	1.31436872	33.38	IGFN1	immunoglobulin like and fibronectin type III domain containing 1
440073	4.94e-02	3.99e-03	0.3374	2.8791065	0.97129523	28.31	IQSEC3	IQ motif and Sec7 domain ArfGEF 3
4137	4.96e-02	4.00e-03	0.4452	2.8778168	1.28106396	31.97	MAPT	microtubule associated protein tau
338557	4.97e-02	4.01e-03	0.5698	2.8770032	1.63926152	420.35	FFAR4	free fatty acid receptor 4
388182	5.01e-02	4.05e-03	0.3489	-2.8739073	-1.00277062	13.59	SPATA41	spermatogenesis associated 41
10444	5.02e-02	4.06e-03	0.1593	2.8733311	0.45763384	1174.8	ZER1	zyg-11 related cell cycle regulator
11182	5.02e-02	4.06e-03	0.2554	-2.8731279	-0.73379012	129.87	SLC2A6	solute carrier family 2 member 6
2904	5.03e-02	4.07e-03	0.4023	-2.8724547	-1.15546847	224.05	GRIN2B	glutamate ionotropic receptor NMDA type subunit 2B
26290	5.05e-02	4.10e-03	0.5269	2.8706503	1.51261372	202.49	GALNT8	polypeptide N-acetylgalactosaminyltransferase 8
27092	5.07e-02	4.12e-03	0.6608	-2.8689897	-1.89570296	75.54	CACNG4	calcium voltage-gated channel auxiliary subunit gamma 4
2981	5.09e-02	4.13e-03	0.8379	2.8678478	2.40292898	182.79	GUCA2B	guanylate cyclase activator 2B
133022	5.09e-02	4.13e-03	0.3729	2.8678772	1.06945337	14.1	TRAM1L1	translocation associated membrane protein 1 like 1
114757	5.09e-02	4.14e-03	0.2609	2.8673459	0.74801573	317.17	CYGB	cytoglobin
26279	5.12e-02	4.16e-03	0.4836	-2.8654268	-1.38564055	68.58	PLA2G2D	phospholipase A2 group IID
388588	5.12e-02	4.17e-03	0.3623	-2.8646282	-1.03789475	18.43	SMIM1	small integral membrane protein 1 (Vel blood group)
114794	5.12e-02	4.17e-03	0.5117	-2.8646334	-1.46586021	24.55	ELFN2	extracellular leucine rich repeat and fibronectin type III domain containing 2
5798	5.13e-02	4.18e-03	0.5357	2.8638842	1.5341939	42.84	PTPRN	protein tyrosine phosphatase receptor type N
1838	5.16e-02	4.21e-03	0.1842	-2.8617263	-0.5272418	186.71	DTNB	dystrobrevin beta
105379057	5.16e-02	4.21e-03	0.4132	2.8618903	1.18265411	31.21	EDIL3-DT	EDIL3 divergent transcript
283267	5.17e-02	4.22e-03	0.1778	2.8612795	0.50887599	87.44	LINC00294	long intergenic non-protein coding RNA 294
120114	5.19e-02	4.25e-03	0.3005	2.8590879	0.8591022	13.31	FAT3	FAT atypical cadherin 3
79777	5.19e-02	4.25e-03	0.2465	-2.8590449	-0.70482617	417.56	ACBD4	acyl-CoA binding domain containing 4
94081	5.20e-02	4.25e-03	0.1955	-2.8588227	-0.55891193	1155.31	SFXN1	sideroflexin 1
11174	5.20e-02	4.26e-03	0.2886	2.8582308	0.8248339	52.9	ADAMTS6	ADAM metallopeptidase with thrombospondin type 1 motif 6
1230	5.21e-02	4.27e-03	0.2784	-2.8575383	-0.79566322	337.98	CCR1	C-C motif chemokine receptor 1
100874249	5.22e-02	4.28e-03	0.2318	-2.8564455	-0.66225286	11.04	DENND5B-AS1	DENND5B antisense RNA 1
5045	5.23e-02	4.29e-03	0.2277	-2.8557932	-0.65032325	4539.63	FURIN	furin, paired basic amino acid cleaving enzyme
84302	5.25e-02	4.31e-03	0.2786	2.8546851	0.79544018	771.07	PGAP4	post-GPI attachment to proteins GalNAc transferase 4
51011	5.25e-02	4.32e-03	0.1707	-2.8539848	-0.48714463	504.29	FAHD2A	fumarylacetoacetate hydrolase domain containing 2A
100506826	5.26e-02	4.33e-03	0.3606	2.8532613	1.02879963	113.97	MYLK-AS1	MYLK antisense RNA 1
158866	5.26e-02	4.33e-03	0.4229	2.8533437	1.20671986	17.72	ZDHHC15	zinc finger DHHC-type palmitoyltransferase 15
85449	5.27e-02	4.33e-03	0.2746	2.8527277	0.78334505	161.1	KIAA1755	KIAA1755
117248	5.29e-02	4.36e-03	0.4067	2.8511623	1.1595121	85.66	GALNT15	polypeptide N-acetylgalactosaminyltransferase 15
3977	5.29e-02	4.36e-03	0.4499	-2.8506591	-1.28252755	360.61	LIFR	LIF receptor subunit alpha
2592	5.32e-02	4.39e-03	0.169	-2.8485672	-0.48152943	670.07	GALT	galactose-1-phosphate uridylyltransferase
56131	5.33e-02	4.40e-03	0.324	2.8479045	0.92280335	38.94	PCDHB4	protocadherin beta 4
30815	5.33e-02	4.40e-03	0.4774	2.8478058	1.3594016	2900.23	ST6GALNAC6	ST6 N-acetylgalactosaminide alpha-2,6-sialyltransferase 6
105378570	5.33e-02	4.41e-03	0.4347	2.8474773	1.23774796	23.59	LOC105378570
4257	5.35e-02	4.43e-03	0.2391	-2.8461277	-0.68053451	2869.39	MGST1	microsomal glutathione S-transferase 1
95	5.41e-02	4.48e-03	0.2178	-2.8421817	-0.61912208	769.6	ACY1	aminoacylase 1
101928483	5.42e-02	4.49e-03	0.3324	2.8416061	0.94459626	32.28	NALT1	NOTCH1 associated lncRNA in T cell acute lymphoblastic leukemia 1
4919	5.46e-02	4.53e-03	0.4566	2.8387673	1.29617068	85.12	ROR1	receptor tyrosine kinase like orphan receptor 1
4685	5.46e-02	4.53e-03	0.4441	2.8389398	1.26088548	53.36	NCAM2	neural cell adhesion molecule 2
90550	5.46e-02	4.53e-03	0.2007	2.8385052	0.56957645	1256.5	MCU	mitochondrial calcium uniporter
6648	5.49e-02	4.56e-03	0.2853	-2.8365823	-0.80937069	13493.11	SOD2	superoxide dismutase 2
2332	5.50e-02	4.57e-03	0.1219	-2.8360518	-0.34575124	1316.35	FMR1	fragile X messenger ribonucleoprotein 1
23327	5.51e-02	4.58e-03	0.2782	2.8351749	0.7886167	1641.9	NEDD4L	NEDD4 like E3 ubiquitin protein ligase
224	5.52e-02	4.59e-03	0.2788	-2.8341996	-0.7902333	2307.91	ALDH3A2	aldehyde dehydrogenase 3 family member A2
123264	5.53e-02	4.61e-03	0.5105	2.8333603	1.44644757	157.03	SLC51B	solute carrier family 51 subunit beta
9064	5.55e-02	4.62e-03	0.2505	2.8322422	0.70953449	485.02	MAP3K6	mitogen-activated protein kinase kinase kinase 6
114908	5.57e-02	4.64e-03	0.125	-2.8310149	-0.35399398	8132.55	TMEM123	transmembrane protein 123
9532	5.60e-02	4.67e-03	0.3671	2.8292031	1.03855162	322.11	BAG2	BAG cochaperone 2
56833	5.60e-02	4.68e-03	0.2762	-2.8283039	-0.78128206	347.58	SLAMF8	SLAM family member 8
28826	5.60e-02	4.68e-03	0.5357	2.8283507	1.51508781	87.9	IGLV1-36	immunoglobulin lambda variable 1-36
107985184	5.61e-02	4.69e-03	0.2297	2.8275475	0.64951532	52.82	LOC107985184	uncharacterized LOC107985184
55540	5.62e-02	4.70e-03	0.2706	-2.8267888	-0.76480392	444.1	IL17RB	interleukin 17 receptor B
23500	5.63e-02	4.71e-03	0.3184	2.8264515	0.89990658	369.72	DAAM2	dishevelled associated activator of morphogenesis 2
55652	5.66e-02	4.74e-03	0.0968	2.8242427	0.27351244	484.34	SLC48A1	solute carrier family 48 member 1
7802	5.67e-02	4.75e-03	0.4149	-2.8238144	-1.17155624	215.17	DNALI1	dynein axonemal light intermediate chain 1
57556	5.69e-02	4.77e-03	0.3725	2.8223499	1.05133668	781.84	SEMA6A	semaphorin 6A
1380	5.71e-02	4.79e-03	0.5713	2.8209345	1.61155051	57.67	CR2	complement C3d receptor 2
34	5.71e-02	4.80e-03	0.2836	-2.819856	-0.79963418	1532.85	ACADM	acyl-CoA dehydrogenase medium chain
100616500	5.71e-02	4.80e-03	0.2958	2.8203905	0.83440676	24.53	MIR4683	microRNA 4683
102724682	5.71e-02	4.80e-03	0.3428	2.8198779	0.96674484	16.46	LOC102724682	uncharacterized LOC102724682
723778	5.71e-02	4.80e-03	0.4693	2.8201981	1.32343095	411.03	MIR650	microRNA 650
57616	5.72e-02	4.81e-03	0.3287	2.8194919	0.9267891	210.51	TSHZ3	teashirt zinc finger homeobox 3
5106	5.75e-02	4.84e-03	0.293	-2.8176534	-0.8256088	2858.37	PCK2	phosphoenolpyruvate carboxykinase 2, mitochondrial
1179	5.75e-02	4.84e-03	0.9004	2.8173261	2.53669755	12280.92	CLCA1	chloride channel accessory 1
79812	5.77e-02	4.86e-03	0.2522	2.8159514	0.71017149	802.84	MMRN2	multimerin 2
4355	5.77e-02	4.87e-03	0.4127	2.8154415	1.16205164	53.6	MPP2	MAGUK p55 scaffold protein 2
666	5.80e-02	4.89e-03	0.2686	-2.8138969	-0.75567558	1182.93	BOK	BCL2 family apoptosis regulator BOK
1238	5.82e-02	4.92e-03	0.3686	-2.8124342	-1.03673366	56.53	ACKR2	atypical chemokine receptor 2
112268430	5.83e-02	4.93e-03	0.3866	-2.8114197	-1.0868417	740.7	LOC112268430
25	5.83e-02	4.93e-03	0.1462	2.8117694	0.41116363	3178.13	ABL1	ABL proto-oncogene 1, non-receptor tyrosine kinase
1346	5.83e-02	4.93e-03	0.3373	2.8115062	0.94825592	85.88	COX7A1	cytochrome c oxidase subunit 7A1
2819	5.85e-02	4.95e-03	0.4552	-2.8101139	-1.27916967	492.47	GPD1	glycerol-3-phosphate dehydrogenase 1
22837	5.85e-02	4.96e-03	0.2878	-2.8097854	-0.80852472	965.31	COBLL1	cordon-bleu WH2 repeat protein like 1
493869	5.85e-02	4.96e-03	0.2721	2.8094931	0.76449695	336.97	GPX8	glutathione peroxidase 8 (putative)
572	5.95e-02	5.04e-03	0.1907	2.8041464	0.53468996	425.67	BAD	BCL2 associated agonist of cell death
28885	5.95e-02	5.05e-03	0.5124	2.80367	1.43654287	77.51	IGKV2D-24	immunoglobulin kappa variable 2D-24 (non-functional)
5519	5.96e-02	5.06e-03	0.195	-2.8032834	-0.54670038	1362.83	PPP2R1B	protein phosphatase 2 scaffold subunit Abeta
29974	5.96e-02	5.07e-03	0.3838	-2.8027855	-1.07558085	1516.95	A1CF	APOBEC1 complementation factor
83871	5.96e-02	5.07e-03	0.2883	2.8024628	0.80781438	347.58	RAB34	RAB34, member RAS oncogene family
4616	6.00e-02	5.11e-03	0.2954	-2.8000126	-0.82705001	1004.07	GADD45B	growth arrest and DNA damage inducible beta
51809	6.01e-02	5.12e-03	0.2804	2.7992773	0.78485399	1832.46	GALNT7	polypeptide N-acetylgalactosaminyltransferase 7
375719	6.03e-02	5.14e-03	0.4212	-2.7982212	-1.17861056	20.55	AQP7P1	aquaporin 7 pseudogene 1
101928429	6.04e-02	5.15e-03	0.3238	-2.7977388	-0.90582672	26.28	MAP3K5-AS2	MAP3K5 antisense RNA 2
1145	6.04e-02	5.15e-03	0.215	-2.7974102	-0.60152627	82.73	CHRNE	cholinergic receptor nicotinic epsilon subunit
619571	6.05e-02	5.17e-03	0.1967	-2.7964393	-0.55002842	40.17	SNORD96A	small nucleolar RNA, C/D box 96A
26353	6.05e-02	5.17e-03	0.4169	2.796238	1.16588492	217.05	HSPB8	heat shock protein family B (small) member 8
64744	6.06e-02	5.18e-03	0.2021	-2.7955034	-0.56502365	1110.74	SMAP2	small ArfGAP2
143903	6.07e-02	5.19e-03	0.3641	2.7948601	1.01759736	117.51	LAYN	layilin
10166	6.08e-02	5.20e-03	0.2799	-2.7942203	-0.78215292	874.56	SLC25A15	solute carrier family 25 member 15
6855	6.10e-02	5.22e-03	0.3276	2.7928483	0.91481283	92.83	SYP	synaptophysin
8501	6.10e-02	5.23e-03	0.3192	-2.7926043	-0.89143163	897.23	SLC43A1	solute carrier family 43 member 1
3762	6.12e-02	5.24e-03	0.4149	-2.7916382	-1.15812588	85.29	KCNJ5	potassium inwardly rectifying channel subfamily J member 5
54875	6.12e-02	5.25e-03	0.3029	-2.7912008	-0.84537954	134.08	CNTLN	centlein
9420	6.16e-02	5.29e-03	0.4061	-2.7889486	-1.13256118	281.11	CYP7B1	cytochrome P450 family 7 subfamily B member 1
6665	6.16e-02	5.29e-03	0.2833	2.789069	0.79005674	23.71	SOX15	SRY-box transcription factor 15
440584	6.17e-02	5.30e-03	0.4929	-2.7881421	-1.37428799	18.12	SLC2A1-DT	SLC2A1 divergent transcript
285440	6.18e-02	5.33e-03	0.2995	-2.7865946	-0.83449504	1047.83	CYP4V2	cytochrome P450 family 4 subfamily V member 2
5157	6.18e-02	5.32e-03	0.3262	2.7869052	0.9090076	31.04	PDGFRL	platelet derived growth factor receptor like
5125	6.18e-02	5.32e-03	0.3843	2.7870963	1.07121698	568.19	PCSK5	proprotein convertase subtilisin/kexin type 5
10458	6.18e-02	5.33e-03	0.2238	-2.7865364	-0.62360044	793.22	BAIAP2	BAR/IMD domain containing adaptor protein 2
11025	6.21e-02	5.35e-03	0.308	-2.785073	-0.85774738	164.27	LILRB3	leukocyte immunoglobulin like receptor B3
9922	6.21e-02	5.36e-03	0.1845	-2.7845462	-0.51369244	1534.85	IQSEC1	IQ motif and Sec7 domain ArfGEF 1
5602	6.24e-02	5.39e-03	0.3104	2.782902	0.86380873	67.97	MAPK10	mitogen-activated protein kinase 10
9899	6.24e-02	5.39e-03	0.4215	2.7827379	1.17288222	39.17	SV2B	synaptic vesicle glycoprotein 2B
51527	6.24e-02	5.40e-03	0.2275	2.7824273	0.63299532	1344.63	GSKIP	GSK3B interacting protein
30835	6.25e-02	5.41e-03	0.4185	2.7816408	1.16412236	244.63	CD209	CD209 molecule
8532	6.30e-02	5.46e-03	0.3523	2.7787993	0.97898568	317.76	CPZ	carboxypeptidase Z
10871	6.30e-02	5.46e-03	0.2619	-2.7787162	-0.72769173	35.62	CD300C	CD300c molecule
221400	6.32e-02	5.48e-03	0.2159	-2.7775213	-0.59977675	29.77	TDRD6	tudor domain containing 6
973	6.33e-02	5.49e-03	0.4256	2.7768988	1.18190285	235.87	CD79A	CD79a molecule
3231	6.33e-02	5.50e-03	0.6659	2.7764308	1.84895372	51.5	HOXD1	homeobox D1
10753	6.34e-02	5.50e-03	0.5979	2.7759254	1.6596546	365	CAPN9	calpain 9
211	6.35e-02	5.52e-03	0.1667	-2.7752549	-0.4626067	1667.18	ALAS1	5'-aminolevulinate synthase 1
83643	6.35e-02	5.52e-03	0.272	-2.7750515	-0.75474813	438.15	CCDC3	coiled-coil domain containing 3
339105	6.37e-02	5.54e-03	0.1858	-2.7735859	-0.5153773	62.78	PRSS53	serine protease 53
2813	6.43e-02	5.59e-03	0.7562	2.7707821	2.09524936	57.68	GP2	glycoprotein 2
165918	6.43e-02	5.61e-03	0.1024	-2.7697536	-0.28356168	882.66	RNF168	ring finger protein 168
54360	6.43e-02	5.60e-03	0.4092	2.7700871	1.13363811	16.09	CYTL1	cytokine like 1
28410	6.43e-02	5.62e-03	0.6261	2.7694034	1.73388647	591.75	IGHV3-72	immunoglobulin heavy variable 3-72
10595	6.43e-02	5.61e-03	0.3996	2.7694692	1.10675652	1818.91	ERN2	endoplasmic reticulum to nucleus signaling 2
5608	6.43e-02	5.61e-03	0.3201	2.7698434	0.88661268	1338.24	MAP2K6	mitogen-activated protein kinase kinase 6
85352	6.43e-02	5.62e-03	0.3582	2.7693315	0.99185608	65.04	SHISAL1	shisa like 1
113452	6.44e-02	5.63e-03	0.3117	2.7687003	0.86294126	3558.37	TMEM54	transmembrane protein 54
7052	6.46e-02	5.65e-03	0.329	-2.7676422	-0.91045525	5713.75	TGM2	transglutaminase 2
2170	6.46e-02	5.65e-03	0.3753	-2.7673774	-1.0387105	225.56	FABP3	fatty acid binding protein 3
84678	6.46e-02	5.66e-03	0.1081	-2.7670505	-0.29899773	1023.02	KDM2B	lysine demethylase 2B
51660	6.48e-02	5.68e-03	0.2493	-2.7659857	-0.6896711	1100.95	MPC1	mitochondrial pyruvate carrier 1
340061	6.48e-02	5.68e-03	0.1919	2.7655233	0.53066767	1089.8	STING1	stimulator of interferon response cGAMP interactor 1
284119	6.48e-02	5.69e-03	0.3059	2.7652713	0.84594519	3562.57	CAVIN1	caveolae associated protein 1
4070	6.50e-02	5.72e-03	0.5556	-2.7636718	-1.53549962	617.74	TACSTD2	tumor associated calcium signal transducer 2
26	6.50e-02	5.72e-03	0.3799	2.7635758	1.05000324	3855.49	AOC1	amine oxidase copper containing 1
8516	6.50e-02	5.72e-03	0.3078	2.7634088	0.85068343	159.05	ITGA8	integrin subunit alpha 8
145389	6.50e-02	5.72e-03	0.1223	-2.7634929	-0.33810339	104.7	SLC38A6	solute carrier family 38 member 6
283651	6.50e-02	5.72e-03	0.3097	2.7633069	0.85570034	33.75	HMGN2P46	high mobility group nucleosomal binding domain 2 pseudogene 46
105377203	6.51e-02	5.73e-03	0.2216	-2.7626127	-0.61232755	14.32	LOC105377203	uncharacterized LOC105377203
11227	6.56e-02	5.79e-03	0.3288	2.7595248	0.90729272	1792.98	GALNT5	polypeptide N-acetylgalactosaminyltransferase 5
111082989	6.56e-02	5.79e-03	0.294	-2.7596327	-0.81132904	22.25	CXXC5-AS1	CXXC5 antisense RNA 1
286042	6.56e-02	5.79e-03	0.2582	-2.759708	-0.71252	59.5	FAM86B3P	family with sequence similarity 86, member A pseudogene
105373989	6.57e-02	5.79e-03	0.498	-2.7591858	-1.37397971	34.37	LOC105373989	putative cuticle collagen 91
9450	6.57e-02	5.80e-03	0.2586	-2.7589013	-0.713327	64.52	LY86	lymphocyte antigen 86
778	6.57e-02	5.80e-03	0.3608	2.7586092	0.99534431	28.49	CACNA1F	calcium voltage-gated channel subunit alpha1 F
9231	6.59e-02	5.82e-03	0.1463	2.7575676	0.40336464	1755.01	DLG5	discs large MAGUK scaffold protein 5
107984958	6.61e-02	5.85e-03	0.2825	-2.7562632	-0.7786872	13.92	DHCR24-DT	DHCR24 divergent transcript
5023	6.63e-02	5.87e-03	0.387	2.7549925	1.06613063	103.65	P2RX1	purinergic receptor P2X 1
6653	6.65e-02	5.89e-03	0.1858	-2.753692	-0.51156359	4462.06	SORL1	sortilin related receptor 1
2639	6.66e-02	5.91e-03	0.2299	-2.7529021	-0.63301172	948.75	GCDH	glutaryl-CoA dehydrogenase
1809	6.68e-02	5.92e-03	0.3802	2.752195	1.04625644	2214.29	DPYSL3	dihydropyrimidinase like 3
3742	6.68e-02	5.93e-03	0.3871	2.751607	1.06512352	23.73	KCNA6	potassium voltage-gated channel subfamily A member 6
54968	6.68e-02	5.93e-03	0.1335	-2.7513643	-0.36736423	670.05	TMEM70	transmembrane protein 70
107983998	6.69e-02	5.94e-03	0.2024	2.7508769	0.55688936	100.97	LOC107983998	uncharacterized LOC107983998
19	6.73e-02	5.99e-03	0.2689	-2.7484935	-0.73911338	1341.04	ABCA1	ATP binding cassette subfamily A member 1
389	6.75e-02	6.01e-03	0.2032	2.74736	0.55835108	3876.33	RHOC	ras homolog family member C
201501	6.75e-02	6.01e-03	0.516	2.7472402	1.41763418	544.27	ZBTB7C	zinc finger and BTB domain containing 7C
284434	6.75e-02	6.01e-03	0.5253	2.7474639	1.44312959	62.48	NWD1	NACHT and WD repeat domain containing 1
494470	6.75e-02	6.01e-03	0.4956	-2.746989	-1.3613571	30.99	RNF165	ring finger protein 165
84940	6.75e-02	6.02e-03	0.3816	2.746618	1.04804746	58.83	CORO6	coronin 6
10590	6.76e-02	6.04e-03	0.7016	2.7457964	1.9264513	67.42	SCGN	secretagogin, EF-hand calcium binding protein
2729	6.76e-02	6.04e-03	0.1744	-2.7457034	-0.47892469	1474.32	GCLC	glutamate-cysteine ligase catalytic subunit
92521	6.76e-02	6.04e-03	0.3176	2.7457414	0.87191497	683.32	SPECC1	sperm antigen with calponin homology and coiled-coil domains 1
26038	6.76e-02	6.04e-03	0.3361	2.7453579	0.92274258	16.32	CHD5	chromodomain helicase DNA binding protein 5
1783	6.78e-02	6.06e-03	0.1016	2.7442609	0.27887959	3535.43	DYNC1LI2	dynein cytoplasmic 1 light intermediate chain 2
55679	6.79e-02	6.07e-03	0.4355	2.7437692	1.19490362	510.45	LIMS2	LIM zinc finger domain containing 2
3157	6.79e-02	6.08e-03	0.227	-2.7432685	-0.62276138	3029.5	HMGCS1	3-hydroxy-3-methylglutaryl-CoA synthase 1
3111	6.79e-02	6.09e-03	0.2854	-2.7431607	-0.78282292	445.61	HLA-DOA	major histocompatibility complex, class II, DO alpha
81849	6.83e-02	6.12e-03	0.3981	2.7411831	1.0912218	53.33	ST6GALNAC5	ST6 N-acetylgalactosaminide alpha-2,6-sialyltransferase 5
91544	6.84e-02	6.14e-03	0.136	-2.7404163	-0.37269031	542.04	UBXN11	UBX domain protein 11
5087	6.85e-02	6.15e-03	0.2828	2.7396968	0.77482314	1217.44	PBX1	PBX homeobox 1
202374	6.87e-02	6.18e-03	0.3908	2.7381178	1.07005248	124.76	STK32A	serine/threonine kinase 32A
4804	6.87e-02	6.18e-03	0.4691	-2.7383238	-1.28446031	335.63	NGFR	nerve growth factor receptor
57502	6.87e-02	6.18e-03	0.3697	2.7381049	1.01235351	48.87	NLGN4X	neuroligin 4 X-linked
971	6.91e-02	6.22e-03	0.2942	-2.7362023	-0.80507377	99.45	CD72	CD72 molecule
79572	6.92e-02	6.23e-03	0.1614	-2.7354694	-0.4414673	3301.21	ATP13A3	ATPase 13A3
64759	6.92e-02	6.23e-03	0.1626	-2.7353045	-0.44489372	4395.29	TNS3	tensin 3
127396	6.92e-02	6.24e-03	0.267	-2.7348011	-0.73032717	86.12	ZNF684	zinc finger protein 684
221079	6.92e-02	6.24e-03	0.2193	-2.7349613	-0.59979432	1140.56	ARL5B	ADP ribosylation factor like GTPase 5B
55752	6.96e-02	6.28e-03	0.1324	2.7329547	0.36195785	2847.42	SEPTIN11	septin 11
51283	6.97e-02	6.30e-03	0.0904	2.7319716	0.24693148	1538.85	BFAR	bifunctional apoptosis regulator
338773	6.99e-02	6.31e-03	0.319	2.7311289	0.8711409	333.86	TMEM119	transmembrane protein 119
11279	7.01e-02	6.33e-03	0.257	2.7300661	0.70175198	115.59	KLF8	KLF transcription factor 8
54328	7.03e-02	6.36e-03	0.2736	2.7286074	0.74661584	30.66	GPR173	G protein-coupled receptor 173
2487	7.06e-02	6.39e-03	0.3848	2.7272686	1.04941611	381.27	FRZB	frizzled related protein
104326058	7.06e-02	6.39e-03	0.1633	2.7268143	0.44533679	104.22	SMAD1-AS1	SMAD1 antisense RNA 1
10085	7.07e-02	6.41e-03	0.383	2.726205	1.04416862	669.89	EDIL3	EGF like repeats and discoidin domains 3
23635	7.09e-02	6.42e-03	0.3295	2.7253166	0.89797527	161.21	SSBP2	single stranded DNA binding protein 2
101927233	7.09e-02	6.43e-03	0.349	2.7249868	0.95095555	67.07	SEMA6A-AS1	SEMA6A antisense RNA 1
93035	7.12e-02	6.47e-03	0.5025	2.7231667	1.36829631	47.97	PKHD1L1	PKHD1 like 1
9751	7.13e-02	6.48e-03	0.3777	2.7226325	1.02843515	113.71	SNPH	syntaphilin
2017	7.13e-02	6.48e-03	0.109	2.7223269	0.29668666	5440.4	CTTN	cortactin
79001	7.22e-02	6.56e-03	0.1561	-2.7183574	-0.42427819	1110.99	VKORC1	vitamin K epoxide reductase complex subunit 1
51652	7.29e-02	6.63e-03	0.113	2.7148321	0.30681608	2199.67	CHMP3	charged multivesicular body protein 3
91624	7.31e-02	6.66e-03	0.1635	2.7134594	0.44361906	444.01	NEXN	nexilin F-actin binding protein
10457	7.32e-02	6.67e-03	0.3165	-2.7128543	-0.85853189	3701.41	GPNMB	glycoprotein nmb
27248	7.34e-02	6.68e-03	0.1126	2.7121431	0.30549941	1542.83	ERLEC1	endoplasmic reticulum lectin 1
84239	7.34e-02	6.69e-03	0.543	2.7118444	1.47243129	118.74	ATP13A4	ATPase 13A4
107986003	7.34e-02	6.70e-03	0.1381	-2.7111712	-0.37428514	124.96	LOC107986003	uncharacterized LOC107986003
55857	7.34e-02	6.71e-03	0.3252	2.7111492	0.88155234	525.89	KIZ	kizuna centrosomal protein
105377887	7.35e-02	6.72e-03	0.3271	-2.7105069	-0.88673223	13.07	LOC105377887
9472	7.35e-02	6.72e-03	0.4234	2.7104403	1.14767262	113.27	AKAP6	A-kinase anchoring protein 6
210	7.38e-02	6.75e-03	0.2108	-2.7091527	-0.57102321	2195.36	ALAD	aminolevulinate dehydratase
22822	7.43e-02	6.80e-03	0.3952	-2.7063884	-1.06943703	3305.62	PHLDA1	pleckstrin homology like domain family A member 1
105376806	7.45e-02	6.82e-03	0.405	2.7054903	1.09570925	54.5	LOC105376806	uncharacterized LOC105376806
4360	7.45e-02	6.83e-03	0.4034	-2.7051104	-1.09130822	1083.73	MRC1	mannose receptor C-type 1
54103	7.48e-02	6.86e-03	0.2247	-2.7035255	-0.60755994	317.8	GSAP	gamma-secretase activating protein
28923	7.50e-02	6.89e-03	0.5119	2.7021476	1.38318766	346.31	IGKV2-24	immunoglobulin kappa variable 2-24
8604	7.50e-02	6.89e-03	0.2022	2.702318	0.54649128	408.39	SLC25A12	solute carrier family 25 member 12
145483	7.50e-02	6.88e-03	0.2167	2.7024184	0.58565561	156.55	FAM161B	FAM161 centrosomal protein B
127833	7.51e-02	6.90e-03	0.3153	2.7017279	0.85179044	21.39	SYT2	synaptotagmin 2
56917	7.52e-02	6.92e-03	0.3262	2.7007653	0.88085643	106.98	MEIS3	Meis homeobox 3
107986566	7.55e-02	6.95e-03	0.5945	2.6993421	1.60475894	98.08	LOC107986566
101929516	7.57e-02	6.97e-03	0.2089	-2.6982683	-0.56360008	411.66	PABPC4-AS1	PABPC4 antisense RNA 1
8777	7.61e-02	7.01e-03	0.4429	-2.6963697	-1.19410834	658.59	MPDZ	multiple PDZ domain crumbs cell polarity complex component
131544	7.62e-02	7.02e-03	0.1857	2.6957207	0.50060802	568.75	CRYBG3	crystallin beta-gamma domain containing 3
388125	7.62e-02	7.03e-03	0.3476	2.6954919	0.9370014	91.14	C2CD4B	C2 calcium dependent domain containing 4B
114134	7.67e-02	7.08e-03	0.232	2.6932128	0.62474832	401.22	SLC2A13	solute carrier family 2 member 13
4237	7.67e-02	7.08e-03	0.4037	2.6928643	1.08711536	319.3	MFAP2	microfibril associated protein 2
54361	7.69e-02	7.12e-03	0.2927	2.6912432	0.78764971	142.94	WNT4	Wnt family member 4
100128262	7.69e-02	7.12e-03	0.1859	-2.6913469	-0.5002285	49.53	TNK2-AS1	TNK2 antisense RNA 1
10396	7.69e-02	7.11e-03	0.3405	2.6915344	0.91651286	851.32	ATP8A1	ATPase phospholipid transporting 8A1
80781	7.69e-02	7.11e-03	0.3469	-2.691607	-0.93362286	8484.59	COL18A1	collagen type XVIII alpha 1 chain
115253422	7.70e-02	7.12e-03	0.1143	2.6909508	0.30750976	465.67	DUS4L-BCAP29	DUS4L-BCAP29 readthrough
115265	7.70e-02	7.14e-03	0.496	2.6904391	1.33454073	17.92	DDIT4L	DNA damage inducible transcript 4 like
100526767	7.70e-02	7.15e-03	0.1079	2.6897288	0.29015052	2293.33	RNF103-CHMP3	RNF103-CHMP3 readthrough
6556	7.70e-02	7.16e-03	0.41	-2.6892437	-1.10263098	290.71	SLC11A1	solute carrier family 11 member 1
4638	7.70e-02	7.15e-03	0.3421	2.68956	0.91999335	2738.48	MYLK	myosin light chain kinase
4189	7.70e-02	7.15e-03	0.1758	-2.6899213	-0.47301336	792.5	DNAJB9	DnaJ heat shock protein family (Hsp40) member B9
105369791	7.70e-02	7.15e-03	0.3748	2.6898628	1.00822088	14.37	LRIG3-DT	LRIG3 divergent transcript
9895	7.70e-02	7.16e-03	0.1251	2.6892569	0.33639338	620.91	TECPR2	tectonin beta-propeller repeat containing 2
51816	7.73e-02	7.19e-03	0.2692	-2.687868	-0.72358258	967.21	ADA2	adenosine deaminase 2
11063	7.75e-02	7.22e-03	0.3598	2.6867523	0.96672043	37.23	SOX30	SRY-box transcription factor 30
50846	7.75e-02	7.22e-03	0.3718	2.6865641	0.99882573	18.79	DHH	desert hedgehog signaling molecule
11326	7.75e-02	7.22e-03	0.3473	-2.6864558	-0.93291494	561.39	VSIG4	V-set and immunoglobulin domain containing 4
9934	7.77e-02	7.24e-03	0.4073	2.6854041	1.09375349	63.51	P2RY14	purinergic receptor P2Y14
8514	7.77e-02	7.25e-03	0.2279	-2.6852089	-0.611833	804.51	KCNAB2	potassium voltage-gated channel subfamily A regulatory beta subunit 2
392	7.80e-02	7.28e-03	0.1135	2.6839173	0.30449612	2060.99	ARHGAP1	Rho GTPase activating protein 1
100505989	7.80e-02	7.29e-03	0.4559	2.6834342	1.22341169	395.2	SMIM31	small integral membrane protein 31
25924	7.81e-02	7.29e-03	0.3051	-2.6831764	-0.81860238	340.85	MYRIP	myosin VIIA and Rab interacting protein
3800	7.81e-02	7.31e-03	0.4474	2.6824676	1.20009538	85.55	KIF5C	kinesin family member 5C
23066	7.81e-02	7.31e-03	0.3821	2.682568	1.02514229	46.55	CAND2	cullin associated and neddylation dissociated 2 (putative)
149111	7.82e-02	7.32e-03	0.2765	2.6820483	0.74145458	45.19	CNIH3	cornichon family AMPA receptor auxiliary protein 3
8546	7.85e-02	7.35e-03	0.1158	2.6805053	0.31046608	1336.67	AP3B1	adaptor related protein complex 3 subunit beta 1
57136	7.87e-02	7.37e-03	0.2152	-2.6794588	-0.57670425	4351.61	APMAP	adipocyte plasma membrane associated protein
105373869	7.89e-02	7.40e-03	0.6159	-2.6783574	-1.6496179	100.75	LINC01614	long intergenic non-protein coding RNA 1614
55293	7.90e-02	7.41e-03	0.1201	2.6778903	0.32152631	666.68	UEVLD	UEV and lactate/malate dehyrogenase domains
342926	7.93e-02	7.44e-03	0.3447	2.6762925	0.92252923	25.39	ZNF677	zinc finger protein 677
1522	7.93e-02	7.44e-03	0.1417	-2.6764212	-0.37918992	7789.66	CTSZ	cathepsin Z
6548	7.94e-02	7.46e-03	0.2445	2.675441	0.65416723	1346.54	SLC9A1	solute carrier family 9 member A1
105376352	7.94e-02	7.47e-03	0.3886	2.6752231	1.03972174	11.74	LOC105376352	uncharacterized LOC105376352
55016	7.95e-02	7.48e-03	0.2326	-2.6747222	-0.62200666	218.39	MARCHF1	membrane associated ring-CH-type finger 1
83543	7.95e-02	7.48e-03	0.3843	2.6746717	1.02778604	169.39	AIF1L	allograft inflammatory factor 1 like
50509	7.95e-02	7.49e-03	0.3387	2.6743892	0.90583558	712.49	COL5A3	collagen type V alpha 3 chain
196740	7.97e-02	7.52e-03	0.2616	2.6730539	0.6993012	267.42	VSTM4	V-set and transmembrane domain containing 4
144110	7.97e-02	7.52e-03	0.2262	-2.6729901	-0.60475083	182.46	TMEM86A	transmembrane protein 86A
388815	7.97e-02	7.52e-03	0.4567	-2.6730884	-1.22067508	24.15	MIR99AHG	mir-99a-let-7c cluster host gene
100505501	7.97e-02	7.52e-03	0.4274	2.6727051	1.14229274	23.62	TOX-DT	TOX divergent transcript
85320	7.99e-02	7.54e-03	0.2011	-2.6718524	-0.5373784	121.1	ABCC11	ATP binding cassette subfamily C member 11
100616414	8.02e-02	7.58e-03	0.1916	-2.6702785	-0.51154149	215.01	MIR4761	microRNA 4761
3208	8.04e-02	7.61e-03	0.3253	2.6686994	0.86817707	56.55	HPCA	hippocalcin
105375624	8.04e-02	7.61e-03	0.3105	-2.6689309	-0.82872434	58.82	WWP1-AS1	WWP1 antisense RNA 1
107987276	8.04e-02	7.61e-03	0.4709	2.6687475	1.25664034	54.93	LOC107987276
6364	8.08e-02	7.65e-03	0.4737	2.6670637	1.26346325	1119.95	CCL20	C-C motif chemokine ligand 20
6604	8.09e-02	7.67e-03	0.2376	2.6663869	0.6335518	205.42	SMARCD3	SWI/SNF related, matrix associated, actin dependent regulator of chromatin, subfamily d, member 3
834	8.10e-02	7.68e-03	0.3053	2.6658909	0.81392647	1127.69	CASP1	caspase 1
23623	8.10e-02	7.69e-03	0.155	2.6655167	0.41313271	928.26	RUSC1	RUN and SH3 domain containing 1
1672	8.10e-02	7.69e-03	0.5467	-2.6653779	-1.4571408	194.8	DEFB1	defensin beta 1
3939	8.11e-02	7.70e-03	0.1575	-2.6649611	-0.41980524	18731.4	LDHA	lactate dehydrogenase A
374786	8.12e-02	7.71e-03	0.2432	2.6643706	0.64799729	34.76	EFCAB5	EF-hand calcium binding domain 5
55048	8.13e-02	7.73e-03	0.0976	2.6636699	0.26007965	842.07	VPS37C	VPS37C subunit of ESCRT-I
114902	8.14e-02	7.75e-03	0.3307	2.6628611	0.8805143	332.59	C1QTNF5	C1q and TNF related 5
83552	8.14e-02	7.75e-03	0.3307	2.6628611	0.8805143	332.59	MFRP	membrane frizzled-related protein
3383	8.14e-02	7.76e-03	0.3444	-2.6624949	-0.91695968	1799.12	ICAM1	intercellular adhesion molecule 1
8771	8.14e-02	7.76e-03	0.4659	2.6624495	1.24049853	224.53	TNFRSF6B	TNF receptor superfamily member 6b
79778	8.15e-02	7.78e-03	0.1652	2.6616809	0.43963178	1503.95	MICALL2	MICAL like 2
126364	8.15e-02	7.78e-03	0.2543	-2.6616683	-0.67697832	211.99	LRRC25	leucine rich repeat containing 25
79191	8.16e-02	7.79e-03	0.3798	-2.6611317	-1.01070664	17.76	IRX3	iroquois homeobox 3
126069	8.16e-02	7.79e-03	0.2641	2.6610128	0.7027654	20.32	ZNF491	zinc finger protein 491
5066	8.18e-02	7.82e-03	0.2127	2.6598549	0.56567884	1892.7	PAM	peptidylglycine alpha-amidating monooxygenase
283927	8.18e-02	7.83e-03	0.2777	-2.6592913	-0.73849212	192.02	NUDT7	nudix hydrolase 7
23533	8.18e-02	7.83e-03	0.2738	-2.6594627	-0.72817887	281.5	PIK3R5	phosphoinositide-3-kinase regulatory subunit 5
5833	8.18e-02	7.83e-03	0.1898	-2.6592992	-0.50466884	1474.15	PCYT2	phosphate cytidylyltransferase 2, ethanolamine
100287216	8.18e-02	7.84e-03	0.2827	2.6590697	0.75176581	38.75	SH3RF3-AS1	SH3RF3 antisense RNA 1
105373791	8.19e-02	7.85e-03	0.3898	2.6586375	1.0363284	1120.69	LOC105373791	uncharacterized LOC105373791
2210	8.22e-02	7.89e-03	0.3265	-2.6566009	-0.86736046	32.91	FCGR1BP	Fc gamma receptor Ib, pseudogene
7851	8.22e-02	7.89e-03	0.3672	2.6568876	0.97566646	1581.89	MALL	mal, T cell differentiation protein like
221710	8.22e-02	7.89e-03	0.1295	-2.6565626	-0.34400577	332	SMIM13	small integral membrane protein 13
8702	8.25e-02	7.93e-03	0.1582	2.655243	0.42017694	875.26	B4GALT4	beta-1,4-galactosyltransferase 4
79947	8.26e-02	7.93e-03	0.2034	2.6548808	0.53988526	918.71	DHDDS	dehydrodolichyl diphosphate synthase subunit
5362	8.26e-02	7.94e-03	0.1816	2.6546484	0.48210259	1863.79	PLXNA2	plexin A2
339977	8.28e-02	7.97e-03	0.3784	2.6535104	1.00416205	183.29	LRRC66	leucine rich repeat containing 66
4664	8.29e-02	7.98e-03	0.1346	-2.6528341	-0.357077	1121.71	NAB1	NGFI-A binding protein 1
53345	8.29e-02	7.98e-03	0.3818	-2.6529417	-1.01288923	56.88	TM6SF2	transmembrane 6 superfamily member 2
3155	8.29e-02	7.99e-03	0.2499	-2.6524847	-0.66285057	1352.69	HMGCL	3-hydroxy-3-methylglutaryl-CoA lyase
4983	8.29e-02	7.99e-03	0.1804	2.6523752	0.4784308	252.01	OPHN1	oligophrenin 1
8600	8.30e-02	8.01e-03	0.4242	2.6518516	1.12487442	62.14	TNFSF11	TNF superfamily member 11
6853	8.38e-02	8.09e-03	0.3383	-2.6483507	-0.89585993	64.4	SYN1	synapsin I
29841	8.39e-02	8.10e-03	0.3162	-2.647893	-0.83715458	168.92	GRHL1	grainyhead like transcription factor 1
51365	8.39e-02	8.10e-03	0.3847	-2.6476825	-1.01857074	116.62	PLA1A	phospholipase A1 member A
619189	8.39e-02	8.12e-03	0.228	2.6472416	0.60350692	243.67	SERINC4	serine incorporator 4
7168	8.40e-02	8.12e-03	0.224	2.6469496	0.59278656	8981.23	TPM1	tropomyosin 1
22795	8.42e-02	8.15e-03	0.2816	2.6458233	0.74508209	711.19	NID2	nidogen 2
6347	8.46e-02	8.20e-03	0.2923	-2.6438093	-0.77268035	628.58	CCL2	C-C motif chemokine ligand 2
84752	8.51e-02	8.24e-03	0.1897	2.6419615	0.50107639	239.82	B3GNT9	UDP-GlcNAc:betaGal beta-1,3-N-acetylglucosaminyltransferase 9
7275	8.52e-02	8.26e-03	0.3949	2.6413389	1.04315248	55.23	TUB	TUB bipartite transcription factor
112268042	8.56e-02	8.31e-03	0.2035	-2.6392573	-0.53712623	20.28	DOCK8-AS2	DOCK8 antisense RNA 2
409	8.56e-02	8.31e-03	0.1388	-2.6392728	-0.36640092	1211.17	ARRB2	arrestin beta 2
284040	8.56e-02	8.31e-03	0.1599	2.6393497	0.42207927	60.61	CDRT4	CMT1A duplicated region transcript 4
10782	8.56e-02	8.32e-03	0.1659	-2.638706	-0.43784903	477.6	ZNF274	zinc finger protein 274
101927546	8.58e-02	8.35e-03	0.2451	2.6375388	0.64644383	74.31	ANO7L1	anoctamin 7 like 1 (pseudogene)
22915	8.58e-02	8.35e-03	0.51	2.6377257	1.34513415	248.48	MMRN1	multimerin 1
153830	8.58e-02	8.35e-03	0.1597	2.6375484	0.42130529	1698.55	RNF145	ring finger protein 145
203100	8.58e-02	8.35e-03	0.4278	-2.6376401	-1.12846802	23.38	HTRA4	HtrA serine peptidase 4
100130311	8.58e-02	8.36e-03	0.3267	-2.6372302	-0.86146139	60.59	C17orf107	chromosome 17 open reading frame 107
4151	8.58e-02	8.36e-03	0.5851	2.6371744	1.54292541	115.34	MB	myoglobin
26108	8.60e-02	8.39e-03	0.3549	2.6360513	0.93543762	45.74	PYGO1	pygopus family PHD finger 1
2081	8.60e-02	8.40e-03	0.1673	-2.6357134	-0.4408851	824.16	ERN1	endoplasmic reticulum to nucleus signaling 1
220965	8.63e-02	8.42e-03	0.3796	2.6345634	1.00000908	94.62	FAM13C	family with sequence similarity 13 member C
107985200	8.64e-02	8.45e-03	0.2437	2.6335332	0.64186341	20.23	LOC107985200	uncharacterized LOC107985200
3003	8.64e-02	8.45e-03	0.3988	-2.6334967	-1.05016829	74.15	GZMK	granzyme K
100529145	8.64e-02	8.44e-03	0.1388	-2.6337538	-0.36543775	332.48	TEN1-CDK3	TEN1-CDK3 readthrough (NMD candidate)
390	8.64e-02	8.46e-03	0.1961	-2.633036	-0.51633537	1201.71	RND3	Rho family GTPase 3
4916	8.64e-02	8.46e-03	0.5393	2.6330748	1.41999084	27.39	NTRK3	neurotrophic receptor tyrosine kinase 3
2861	8.67e-02	8.49e-03	0.5046	-2.631917	-1.32804057	91.07	GPR37	G protein-coupled receptor 37
7852	8.67e-02	8.52e-03	0.2885	-2.6307744	-0.75887625	755.79	CXCR4	C-X-C motif chemokine receptor 4
118672	8.67e-02	8.52e-03	0.1394	-2.6307255	-0.36672761	41.18	PSTK	phosphoseryl-tRNA kinase
6297	8.67e-02	8.52e-03	0.3812	2.6308837	1.00282146	70.6	SALL2	spalt like transcription factor 2
28817	8.67e-02	8.52e-03	0.4866	2.6306667	1.27999837	693.13	IGLV2-8	immunoglobulin lambda variable 2-8
10549	8.67e-02	8.50e-03	0.1762	-2.6313862	-0.46359899	1913.28	PRDX4	peroxiredoxin 4
693206	8.68e-02	8.53e-03	0.2988	-2.6302534	-0.78595872	62.72	MIR621	microRNA 621
10675	8.69e-02	8.54e-03	0.3536	2.629877	0.92987488	18.59	CSPG5	chondroitin sulfate proteoglycan 5
818	8.69e-02	8.55e-03	0.1551	2.6296016	0.40796837	1390.14	CAMK2G	calcium/calmodulin dependent protein kinase II gamma
2213	8.69e-02	8.56e-03	0.3347	-2.629231	-0.87988262	248.53	FCGR2B	Fc gamma receptor IIb
51523	8.72e-02	8.59e-03	0.1863	-2.6277747	-0.48957472	1876.03	CXXC5	CXXC finger protein 5
107986326	8.76e-02	8.63e-03	0.2782	-2.6262402	-0.73052564	14.62	LOC107986326	uncharacterized LOC107986326
284751	8.79e-02	8.67e-03	0.3919	-2.6247595	-1.02875988	22.43	LINC01270	long intergenic non-protein coding RNA 1270
222696	8.84e-02	8.74e-03	0.4974	2.6222401	1.30436825	29.05	ZSCAN23	zinc finger and SCAN domain containing 23
56899	8.84e-02	8.74e-03	0.1274	2.622197	0.33409451	224.67	ANKS1B	ankyrin repeat and sterile alpha motif domain containing 1B
4542	8.84e-02	8.73e-03	0.2103	-2.6223477	-0.55151077	691.06	MYO1F	myosin IF
28816	8.84e-02	8.74e-03	0.4713	2.6220969	1.23571126	960.43	IGLV2-11	immunoglobulin lambda variable 2-11
105370504	8.84e-02	8.75e-03	0.35	2.6218477	0.91761191	12.83	LOC105370504	uncharacterized LOC105370504
3040	8.85e-02	8.76e-03	0.4594	-2.6213817	-1.20436305	135.41	HBA2	hemoglobin subunit alpha 2
80736	8.86e-02	8.77e-03	0.3893	2.620852	1.02042821	7644.36	SLC44A4	solute carrier family 44 member 4
100505635	8.86e-02	8.77e-03	0.3312	2.6208424	0.86797788	18.34	DAAM2-AS1	DAAM2 antisense RNA 1
6422	8.86e-02	8.78e-03	0.6147	2.6205784	1.61097632	346.84	SFRP1	secreted frizzled related protein 1
80270	8.86e-02	8.78e-03	0.1899	-2.6203415	-0.49758639	746.79	HSD3B7	hydroxy-delta-5-steroid dehydrogenase, 3 beta- and steroid delta-isomerase 7
102725238	8.90e-02	8.83e-03	0.3037	2.6186553	0.79517979	93.19	LOC102725238	uncharacterized LOC102725238
10103	8.91e-02	8.85e-03	0.5201	2.6176512	1.36150465	7097.26	TSPAN1	tetraspanin 1
3176	8.91e-02	8.87e-03	0.2217	-2.6170962	-0.58017651	1686.64	HNMT	histamine N-methyltransferase
55973	8.91e-02	8.87e-03	0.1291	2.6170436	0.33783118	380.65	BCAP29	B cell receptor associated protein 29
414328	8.91e-02	8.87e-03	0.2283	-2.6171078	-0.59738494	185.51	IDNK	IDNK gluconokinase
105378281	8.91e-02	8.84e-03	0.2672	-2.6181703	-0.69970058	159.28	LOC105378281	uncharacterized LOC105378281
107987250	8.91e-02	8.85e-03	0.2518	-2.6177666	-0.6590727	87.34	LOC107987250
27181	8.91e-02	8.86e-03	0.3558	-2.6174084	-0.93125979	55.37	SIGLEC8	sialic acid binding Ig like lectin 8
56478	8.91e-02	8.87e-03	0.0879	2.6169556	0.23004415	687.42	EIF4ENIF1	eukaryotic translation initiation factor 4E nuclear import factor 1
51148	8.92e-02	8.89e-03	0.357	2.6163272	0.93403579	760.79	CERCAM	cerebral endothelial cell adhesion molecule
22883	8.92e-02	8.90e-03	0.1921	2.615883	0.50244432	5281.89	CLSTN1	calsyntenin 1
727910	8.96e-02	8.94e-03	0.3082	2.6141819	0.8057027	642.34	TLCD2	TLC domain containing 2
79695	8.96e-02	8.96e-03	0.3233	2.6137581	0.84502661	1825.91	GALNT12	polypeptide N-acetylgalactosaminyltransferase 12
1755	8.96e-02	8.95e-03	0.7243	2.6138366	1.89311765	6195.89	DMBT1	deleted in malignant brain tumors 1
653513	8.97e-02	8.97e-03	0.3474	-2.6133461	-0.90799124	35.4	LOC653513	phosphodiesterase 4D interacting protein-like
27147	8.98e-02	8.98e-03	0.2208	2.6128159	0.57691795	236.35	DENND2A	DENN domain containing 2A
4332	8.98e-02	8.99e-03	0.2761	-2.6123229	-0.72117827	211.83	MNDA	myeloid cell nuclear differentiation antigen
100874214	8.98e-02	8.99e-03	0.2661	-2.6124809	-0.6950978	11.12	TM4SF19-AS1	TM4SF19 antisense RNA 1
2811	9.02e-02	9.03e-03	0.3069	-2.6107949	-0.80133976	31.52	GP1BA	glycoprotein Ib platelet subunit alpha
2696	9.03e-02	9.04e-03	0.409	2.6103505	1.06758086	101.77	GIPR	gastric inhibitory polypeptide receptor
4641	9.03e-02	9.06e-03	0.1617	2.6099453	0.42208653	5459.73	MYO1C	myosin IC
4688	9.05e-02	9.08e-03	0.2885	-2.6090518	-0.75283255	590.9	NCF2	neutrophil cytosolic factor 2
84419	9.07e-02	9.10e-03	0.4592	2.6081748	1.19774835	2689.31	C15orf48	chromosome 15 open reading frame 48
122622	9.10e-02	9.14e-03	0.378	-2.6067829	-0.98542043	80.45	ADSS1	adenylosuccinate synthase 1
283314	9.11e-02	9.15e-03	0.2166	-2.6064219	-0.56450041	308.05	C1RL-AS1	C1RL antisense RNA 1
608	9.11e-02	9.16e-03	0.6006	2.6059823	1.565157	60.01	TNFRSF17	TNF receptor superfamily member 17
28919	9.13e-02	9.18e-03	0.533	2.6051109	1.38840117	823.74	IGKV2-30	immunoglobulin kappa variable 2-30
84446	9.13e-02	9.18e-03	0.3271	2.605285	0.85228238	63.85	BRSK1	BR serine/threonine kinase 1
342979	9.17e-02	9.23e-03	0.5065	-2.6032797	-1.31856015	272.1	PALM3	paralemmin 3
6503	9.17e-02	9.24e-03	0.2606	-2.6030019	-0.6782659	446.4	SLA	Src like adaptor
726	9.18e-02	9.25e-03	0.2732	2.6026141	0.71095629	4105.42	CAPN5	calpain 5
4133	9.19e-02	9.27e-03	0.3354	-2.6019187	-0.87260005	79.53	MAP2	microtubule associated protein 2
100873932	9.19e-02	9.28e-03	0.3619	-2.601719	-0.94167187	22.34	DPYD-AS1	DPYD antisense RNA 1
28935	9.20e-02	9.29e-03	0.5086	2.6013249	1.32294635	462.42	IGKV1-27	immunoglobulin kappa variable 1-27
131177	9.25e-02	9.34e-03	0.465	2.5991914	1.20858225	4652.16	FAM3D	FAM3 metabolism regulating signaling molecule D
55808	9.27e-02	9.37e-03	0.5445	2.5984155	1.41487703	4268.13	ST6GALNAC1	ST6 N-acetylgalactosaminide alpha-2,6-sialyltransferase 1
23200	9.33e-02	9.44e-03	0.1353	2.5956195	0.35127935	2018.56	ATP11B	ATPase phospholipid transporting 11B (putative)
101929475	9.33e-02	9.44e-03	0.3017	-2.5955587	-0.78297937	27.47	ITGB1-DT	ITGB1 divergent transcript
26020	9.40e-02	9.52e-03	0.194	2.592776	0.50296976	7151.48	LRP10	LDL receptor related protein 10
80150	9.46e-02	9.59e-03	0.2574	2.5904382	0.66669169	394.21	ASRGL1	asparaginase and isoaspartyl peptidase 1
84466	9.47e-02	9.60e-03	0.3771	2.589874	0.97673568	12.33	MEGF10	multiple EGF like domains 10
9162	9.48e-02	9.62e-03	0.4831	2.5893334	1.25099669	26.4	DGKI	diacylglycerol kinase iota
54757	9.48e-02	9.62e-03	0.1944	-2.5893327	-0.50334624	1664.2	FAM20A	FAM20A golgi associated secretory pathway pseudokinase
55175	9.48e-02	9.63e-03	0.1064	-2.588979	-0.27553639	222.91	KLHL11	kelch like family member 11
9737	9.50e-02	9.65e-03	0.3453	2.5881773	0.8938201	208.42	GPRASP1	G protein-coupled receptor associated sorting protein 1
100132111	9.51e-02	9.67e-03	0.2331	-2.5875096	-0.60319659	74.16	C2CD4D-AS1	C2CD4D and THEM5 antisense RNA 1
2331	9.51e-02	9.67e-03	0.3315	2.5873854	0.85775361	1178.43	FMOD	fibromodulin
2006	9.51e-02	9.67e-03	0.2933	2.5873838	0.75895304	1118.26	ELN	elastin
714	9.51e-02	9.69e-03	0.2671	-2.5868593	-0.69088394	2922.96	C1QC	complement C1q C chain
3158	9.51e-02	9.68e-03	0.4331	-2.5869612	-1.12039129	9674.51	HMGCS2	3-hydroxy-3-methylglutaryl-CoA synthase 2
23432	9.51e-02	9.69e-03	0.3086	2.5868413	0.79841821	328.03	GPR161	G protein-coupled receptor 161
3039	9.52e-02	9.71e-03	0.4626	-2.5861038	-1.19644369	130.29	HBA1	hemoglobin subunit alpha 1
57146	9.52e-02	9.72e-03	0.1764	2.5857928	0.45625706	779.91	LDAF1	lipid droplet assembly factor 1
6385	9.52e-02	9.71e-03	0.2396	-2.585971	-0.61952585	6901.71	SDC4	syndecan 4
112268055	9.55e-02	9.75e-03	0.1534	2.5844731	0.39658033	72.21	LOC112268055	uncharacterized LOC112268055
1675	9.55e-02	9.75e-03	0.4968	2.5844793	1.28404214	750.18	CFD	complement factor D
1521	9.55e-02	9.76e-03	0.3567	-2.584077	-0.92161779	80.47	CTSW	cathepsin W
51760	9.59e-02	9.80e-03	0.3187	-2.5826508	-0.82311197	170.94	SYT17	synaptotagmin 17
2348	9.61e-02	9.83e-03	0.58	-2.581731	-1.49750268	35.98	FOLR1	folate receptor alpha
7940	9.61e-02	9.84e-03	0.2521	-2.5813533	-0.65070873	206.79	LST1	leukocyte specific transcript 1
4926	9.61e-02	9.84e-03	0.1078	2.5813681	0.27831643	7158.83	NUMA1	nuclear mitotic apparatus protein 1
79836	9.62e-02	9.86e-03	0.2628	-2.5807823	-0.67816348	511.6	LONRF3	LON peptidase N-terminal domain and ring finger 3
112268246	9.63e-02	9.87e-03	0.1596	2.5802149	0.41168898	121.73	LOC112268246
399979	9.63e-02	9.88e-03	0.0938	2.5800303	0.24205876	1893.56	SNX19	sorting nexin 19
54101	9.66e-02	9.91e-03	0.2611	-2.578907	-0.67341536	676.73	RIPK4	receptor interacting serine/threonine kinase 4
9424	9.66e-02	9.92e-03	0.1939	2.5786231	0.49988197	1017.63	KCNK6	potassium two pore domain channel subfamily K member 6
53834	9.69e-02	9.95e-03	0.3166	-2.5774659	-0.81591678	1657.06	FGFRL1	fibroblast growth factor receptor like 1
54431	9.69e-02	9.96e-03	0.1407	2.5772177	0.36264952	2537.69	DNAJC10	DnaJ heat shock protein family (Hsp40) member C10
161424	9.70e-02	9.98e-03	0.1391	-2.5764218	-0.35825244	1555.74	NOP9	NOP9 nucleolar protein
257000	9.70e-02	9.98e-03	0.6185	2.5765796	1.59361871	40.2	TINCR	TINCR ubiquitin domain containing
3915	9.71e-02	9.99e-03	0.1949	2.5761468	0.50204067	3706.39	LAMC1	laminin subunit gamma 1
166379	9.71e-02	1.00e-02	0.1681	2.5757561	0.43295016	73.13	BBS12	Bardet-Biedl syndrome 12
3117	9.71e-02	1.00e-02	0.3233	-2.5752867	-0.83260081	1056.27	HLA-DQA1	major histocompatibility complex, class II, DQ alpha 1
102724316	9.71e-02	1.00e-02	0.2079	2.5754696	0.53533407	760.66	SVIL-AS1	SVIL antisense RNA 1
79414	9.71e-02	1.00e-02	0.1447	2.5751141	0.37259061	278.7	LRFN3	leucine rich repeat and fibronectin type III domain containing 3
53829	9.74e-02	1.01e-02	0.3522	-2.5736262	-0.90644535	106.28	P2RY13	purinergic receptor P2Y13
5663	9.74e-02	1.01e-02	0.1499	2.5738375	0.38585037	2236.31	PSEN1	presenilin 1
79631	9.74e-02	1.01e-02	0.1379	2.5735737	0.35490076	698.7	EFL1	elongation factor like GTPase 1
170691	9.75e-02	1.01e-02	0.3108	-2.5733182	-0.79979494	84.44	ADAMTS17	ADAM metallopeptidase with thrombospondin type 1 motif 17
79712	9.76e-02	1.01e-02	0.0904	-2.5726572	-0.23253204	279.32	GTDC1	glycosyltransferase like domain containing 1
57182	9.76e-02	1.01e-02	0.1703	2.57235	0.43811158	683.28	ANKRD50	ankyrin repeat domain containing 50
664	9.76e-02	1.01e-02	0.4507	-2.5723334	-1.15933989	544.88	BNIP3	BCL2 interacting protein 3
101929215	9.76e-02	1.01e-02	0.4261	2.5719036	1.09576666	16.66	THBS4-AS1	THBS4 antisense RNA 1
2254	9.76e-02	1.01e-02	0.5931	2.5718801	1.52544343	25.17	FGF9	fibroblast growth factor 9
10559	9.81e-02	1.02e-02	0.2388	2.5701078	0.61364086	830.19	SLC35A1	solute carrier family 35 member A1
51097	9.81e-02	1.02e-02	0.2032	-2.5697249	-0.52208104	1278.2	SCCPDH	saccharopine dehydrogenase (putative)
115677	9.83e-02	1.02e-02	0.191	2.5690397	0.49067157	424.75	NOSTRIN	nitric oxide synthase trafficking
54854	9.83e-02	1.02e-02	0.3613	2.5688023	0.92799168	2455.33	FAM83E	family with sequence similarity 83 member E
4637	9.83e-02	1.02e-02	0.1534	2.568443	0.39388366	19168.42	MYL6	myosin light chain 6
2120	9.84e-02	1.02e-02	0.0913	2.5680044	0.23449121	1028.48	ETV6	ETS variant transcription factor 6
6573	9.84e-02	1.02e-02	0.1943	-2.5676482	-0.49883991	1135.5	SLC19A1	solute carrier family 19 member 1
6536	9.85e-02	1.02e-02	0.2634	2.5672986	0.6763248	332.21	SLC6A9	solute carrier family 6 member 9
3084	9.85e-02	1.03e-02	0.4832	2.5671067	1.2403802	107.64	NRG1	neuregulin 1
84962	9.87e-02	1.03e-02	0.3395	-2.5663698	-0.87139438	704.18	AJUBA	ajuba LIM protein
3455	9.90e-02	1.03e-02	0.1486	-2.5648424	-0.38124933	770.09	IFNAR2	interferon alpha and beta receptor subunit 2
2705	9.90e-02	1.03e-02	0.3011	-2.5649621	-0.77239086	2493.59	GJB1	gap junction protein beta 1
1132	9.92e-02	1.03e-02	0.3291	2.5640873	0.84373242	19.78	CHRM4	cholinergic receptor muscarinic 4
79899	9.92e-02	1.04e-02	0.2347	2.5636592	0.60173909	1147.23	PRR5L	proline rich 5 like
100874201	9.94e-02	1.04e-02	0.159	2.5630626	0.40763989	91.54	B4GALT4-AS1	B4GALT4 antisense RNA 1
6925	9.95e-02	1.04e-02	0.2494	2.5623204	0.63893863	842	TCF4	transcription factor 4
474	9.98e-02	1.04e-02	0.6502	2.5609916	1.66509138	446.33	ATOH1	atonal bHLH transcription factor 1
6693	9.98e-02	1.04e-02	0.2581	-2.5610852	-0.66103161	338.37	SPN	sialophorin
26548	9.98e-02	1.04e-02	0.4048	2.5606892	1.03653963	20.05	ITGB1BP2	integrin subunit beta 1 binding protein 2
116159	9.98e-02	1.05e-02	0.2937	2.560442	0.75198911	238.98	CYYR1	cysteine and tyrosine rich 1
80014	9.99e-02	1.05e-02	0.3037	-2.5602132	-0.77743273	368.42	WWC2	WW and C2 domain containing 2
159195	9.99e-02	1.05e-02	0.1809	2.55974	0.46312375	1572.77	USP54	ubiquitin specific peptidase 54
28898	1.00e-01	1.05e-02	0.5381	2.559116	1.37702156	45.94	IGKV1D-27	immunoglobulin kappa variable 1D-27 (pseudogene)
3683	1.00e-01	1.05e-02	0.2833	-2.5584042	-0.72483073	534.98	ITGAL	integrin subunit alpha L
3684	1.01e-01	1.06e-02	0.3328	-2.5565317	-0.85087631	505.82	ITGAM	integrin subunit alpha M
10957	1.01e-01	1.06e-02	0.2206	-2.5561025	-0.56399679	1475.31	PNRC1	proline rich nuclear receptor coactivator 1
25849	1.01e-01	1.06e-02	0.3971	2.5542757	1.01441559	5018.56	PARM1	prostate androgen-regulated mucin-like protein 1
64960	1.01e-01	1.07e-02	0.1972	-2.5539592	-0.50374352	961.34	MRPS15	mitochondrial ribosomal protein S15
105377109	1.02e-01	1.07e-02	0.4328	2.5525956	1.10481067	37.16	LOC105377109	uncharacterized LOC105377109
6525	1.02e-01	1.07e-02	0.3103	2.5523524	0.79207771	2794.15	SMTN	smoothelin
257068	1.02e-01	1.07e-02	0.2315	-2.5517793	-0.59062836	49.79	PLCXD2	phosphatidylinositol specific phospholipase C X domain containing 2
414152	1.02e-01	1.07e-02	0.3871	-2.5514936	-0.98772146	13.8	C10orf105	chromosome 10 open reading frame 105
9583	1.02e-01	1.07e-02	0.1626	2.5507587	0.41487158	1207.61	ENTPD4	ectonucleoside triphosphate diphosphohydrolase 4
5824	1.02e-01	1.08e-02	0.1489	-2.5504074	-0.37965354	1500.11	PEX19	peroxisomal biogenesis factor 19
9766	1.02e-01	1.08e-02	0.1306	2.5501854	0.33297082	1497.08	SUSD6	sushi domain containing 6
64409	1.02e-01	1.08e-02	0.4427	2.5498382	1.12889027	45.31	GALNT17	polypeptide N-acetylgalactosaminyltransferase 17
80818	1.02e-01	1.08e-02	0.1895	2.5487828	0.48287048	367.83	ZNF436	zinc finger protein 436
22930	1.02e-01	1.08e-02	0.0916	2.5488847	0.2335092	1568.93	RAB3GAP1	RAB3 GTPase activating protein catalytic subunit 1
79183	1.02e-01	1.08e-02	0.16	-2.5491169	-0.40785706	545.71	TTPAL	alpha tocopherol transfer protein like
1509	1.02e-01	1.08e-02	0.1704	-2.5484592	-0.43416921	20313.43	CTSD	cathepsin D
375190	1.02e-01	1.08e-02	0.1979	2.5480341	0.50429339	109.69	FAM228B	family with sequence similarity 228 member B
107985020	1.02e-01	1.08e-02	0.2697	2.5476492	0.68715618	33.22	LOC107985020	uncharacterized LOC107985020
23413	1.03e-01	1.09e-02	0.3413	2.5466835	0.86909886	622.51	NCS1	neuronal calcium sensor 1
54187	1.04e-01	1.10e-02	0.2293	2.5436045	0.58335198	1943.39	NANS	N-acetylneuraminate synthase
51000	1.04e-01	1.10e-02	0.1596	2.5431665	0.40598152	830.31	SLC35B3	solute carrier family 35 member B3
5010	1.04e-01	1.10e-02	0.432	-2.5427191	-1.0985457	82.61	CLDN11	claudin 11
1030	1.04e-01	1.10e-02	0.4831	2.5425594	1.22834052	954.57	CDKN2B	cyclin dependent kinase inhibitor 2B
30008	1.04e-01	1.10e-02	0.2934	2.542322	0.74584365	623.57	EFEMP2	EGF containing fibulin extracellular matrix protein 2
10602	1.04e-01	1.10e-02	0.2582	2.5414143	0.65610466	629.32	CDC42EP3	CDC42 effector protein 3
730	1.04e-01	1.10e-02	0.5627	-2.5413586	-1.43009253	1573.37	C7	complement C7
84553	1.04e-01	1.11e-02	0.4823	2.5408285	1.22535812	49.57	FAXC	failed axon connections homolog, metaxin like GST domain containing
1278	1.04e-01	1.11e-02	0.3589	2.5406909	0.91190201	36185.24	COL1A2	collagen type I alpha 2 chain
83937	1.04e-01	1.11e-02	0.2462	-2.5410952	-0.62553905	843.56	RASSF4	Ras association domain family member 4
5660	1.04e-01	1.11e-02	0.1504	-2.5408386	-0.38214316	30102.72	PSAP	prosaposin
8676	1.04e-01	1.11e-02	0.2781	-2.540282	-0.70656308	130.29	STX11	syntaxin 11
7447	1.04e-01	1.11e-02	0.4066	-2.5397044	-1.03261283	412.8	VSNL1	visinin like 1
101928173	1.04e-01	1.11e-02	0.3275	-2.5392992	-0.83170834	17.93	LINC01943	long intergenic non-protein coding RNA 1943
5806	1.04e-01	1.11e-02	0.3222	2.539411	0.81816295	26.05	PTX3	pentraxin 3
[truncated: 16,731 more rows]
