# Supplementary material for: Identification of key claudin genes associated with survival prognosis and diagnosis in colon cancer through integrated bioinformatic analysis
Source: Front Genet. 2023 Sep 19;14:1221815. doi: 10.3389/fgene.2023.1221815 (PMC10550083; doi:10.3389/fgene.2023.1221815)
Supplement: Supplementary file 10 [file DataSheet2.ZIP › Zip S5/GSE50760/TUMOUR vs METASTASIS/GSE50760_TUMOUR_METASTASIS.xlsx]

## Sheet: GSE50760.top.table
GeneID	padj	pvalue	lfcSE	stat	log2FoldChange	baseMean	Symbol	Description
1571	2.59e-63	1.38e-67	0.5304	-17.3704	-9.21273	13300.6	CYP2E1	cytochrome P450 family 2 subfamily E member 1
3250	3.53e-63	3.77e-67	0.5761	-17.3127	-9.97437	11594.5	HPR	haptoglobin-related protein
5004	2.6e-59	4.17e-63	0.5647	-16.7682	-9.46867	18086.9	ORM1	orosomucoid 1
104326055	4.06e-59	8.67e-63	0.5802	-16.7246	-9.7041	3745.88	APOA1-AS	APOA1 antisense RNA
2267	1.45e-58	3.87e-62	0.5698	-16.6353	-9.47867	6764.52	FGL1	fibrinogen like 1
3240	3.64e-58	1.17e-61	0.5683	-16.5691	-9.41596	71714.8	HP	haptoglobin
325	5.11e-58	2.03e-61	0.572	-16.5356	-9.45853	2688.67	APCS	amyloid P component, serum
335	5.11e-58	2.18e-61	0.5732	-16.5313	-9.47622	19647.3	APOA1	apolipoprotein A1
345	3.01e-56	1.45e-59	0.5986	-16.2766	-9.74296	6787.08	APOC3	apolipoprotein C3
735	3.36e-56	1.79e-59	0.591	-16.2634	-9.61131	3655.65	C9	complement C9
350	5.61e-56	3.3e-59	0.5778	-16.2261	-9.37469	11695.8	APOH	apolipoprotein H
3263	9.46e-56	6.06e-59	0.5672	-16.1887	-9.18269	11416.3	HPX	hemopexin
2244	1.62e-55	1.12e-58	0.593	-16.1507	-9.57754	53365.1	FGB	fibrinogen beta chain
1401	6.43e-55	4.81e-58	0.5293	-16.0607	-8.50062	10186.4	CRP	C-reactive protein
338	1.28e-54	1.02e-57	0.577	-16.0138	-9.24071	11765.3	APOB	apolipoprotein B
5005	2.38e-54	2.03e-57	0.5639	-15.9712	-9.00664	6682.39	ORM2	orosomucoid 2
3698	4.1e-54	3.72e-57	0.583	-15.9334	-9.28993	7111.31	ITIH2	inter-alpha-trypsin inhibitor heavy chain 2
2243	4.98e-54	4.78e-57	0.598	-15.9176	-9.51888	54622.8	FGA	fibrinogen alpha chain
462	1.89e-53	1.99e-56	0.6074	-15.8282	-9.61391	6101.96	SERPINC1	serpin family C member 1
2638	1.89e-53	2.01e-56	0.5993	-15.8274	-9.4854	8707.69	GC	GC vitamin D binding protein
2266	3.36e-53	3.77e-56	0.6105	-15.7879	-9.6387	45422.2	FGG	fibrinogen gamma chain
283600	7.01e-53	8.23e-56	0.5419	-15.7386	-8.52937	1097.24	SLC25A47	solute carrier family 25 member 47
5340	1.64e-52	2.01e-55	0.6011	-15.6819	-9.42586	8917.62	PLG	plasminogen
259	1.85e-52	2.36e-55	0.5798	-15.6716	-9.08685	14372.5	AMBP	alpha-1-microglobulin/bikunin precursor
3699	3.99e-52	5.32e-55	0.5383	-15.62	-8.40776	7094.56	ITIH3	inter-alpha-trypsin inhibitor heavy chain 3
1579	8.91e-51	1.24e-53	0.6324	-15.4181	-9.75043	2494.45	CYP4A11	cytochrome P450 family 4 subfamily A member 11
336	1.05e-50	1.52e-53	0.5793	-15.4049	-8.92334	8830.49	APOA2	apolipoprotein A2
2147	1.14e-50	1.7e-53	0.5883	-15.3975	-9.05875	4811.66	F2	coagulation factor II, thrombin
3697	1.15e-50	1.77e-53	0.6188	-15.3948	-9.52583	6625.62	ITIH1	inter-alpha-trypsin inhibitor heavy chain 1
197	3.22e-50	5.16e-53	0.622	-15.3256	-9.53284	8501.89	AHSG	alpha 2-HS glycoprotein
6514	3.5e-50	5.79e-53	0.6186	-15.3181	-9.47619	1869.32	SLC2A2	solute carrier family 2 member 2
213	4.69e-50	8.26e-53	0.629	-15.295	-9.62109	237841	ALB	albumin
7448	4.69e-50	8.14e-53	0.5974	-15.2959	-9.13849	12423.4	VTN	vitronectin
7018	2.56e-49	4.64e-52	0.598	-15.1822	-9.07934	17320.3	TF	transferrin
3484	3.63e-49	6.79e-52	0.5593	-15.1572	-8.47678	2101.95	IGFBP1	insulin like growth factor binding protein 1
732	4.41e-49	8.48e-52	0.638	-15.1426	-9.66062	2526.93	C8B	complement C8 beta chain
1558	2.93e-48	5.78e-51	0.5743	-15.0158	-8.62425	1911.18	CYP2C8	cytochrome P450 family 2 subfamily C member 8
383	1.21e-46	2.45e-49	0.5972	-14.7655	-8.81745	1428.92	ARG1	arginase 1
731	2.08e-46	4.33e-49	0.6581	-14.7269	-9.69152	2115.19	C8A	complement C8 alpha chain
1	3.47e-46	7.4e-49	0.5111	-14.6906	-7.50907	3389.43	A1BG	alpha-1-B glycoprotein
3242	5.99e-45	1.31e-47	0.5876	-14.4946	-8.51708	2619.68	HPD	4-hydroxyphenylpyruvate dioxygenase
2538	1.34e-44	3e-47	0.6167	-14.4377	-8.90324	1358.48	G6PC1	glucose-6-phosphatase catalytic subunit 1
3700	3.2e-44	7.34e-47	0.5574	-14.3758	-8.01244	10607.4	ITIH4	inter-alpha-trypsin inhibitor heavy chain 4
127	6.73e-44	1.58e-46	0.5869	-14.3226	-8.40572	4823.87	ADH4	alcohol dehydrogenase 4 (class II), pi polypeptide
345275	9.01e-43	2.16e-45	0.5561	-14.1396	-7.86276	944.71	HSD17B13	hydroxysteroid 17-beta dehydrogenase 13
433	1.8e-42	4.42e-45	0.5408	-14.0892	-7.61943	1403.91	ASGR2	asialoglycoprotein receptor 2
3273	9.9e-42	2.49e-44	0.6054	-13.9668	-8.45598	4849.78	HRG	histidine rich glycoprotein
729	6.65e-41	1.7e-43	0.5488	-13.829	-7.58925	1893.73	C6	complement C6
635	1.13e-40	2.96e-43	0.6339	-13.7893	-8.74137	2141.32	BHMT	betaine--homocysteine S-methyltransferase
189	3.51e-40	9.37e-43	0.57	-13.7058	-7.81249	2800	AGXT	alanine--glyoxylate aminotransferase
503538	5.86e-40	1.6e-42	0.5158	-13.6672	-7.04932	1625.77	A1BG-AS1	A1BG antisense RNA 1
100533990	2.58e-39	7.17e-42	0.5167	-13.5573	-7.00558	2438.96	APOC4-APOC2	APOC4-APOC2 readthrough (NMD candidate)
7276	7.17e-39	2.03e-41	0.6122	-13.4808	-8.25273	4597.43	TTR	transthyretin
100873993	1e-38	2.89e-41	0.5994	-13.4546	-8.06483	933.15	ITIH4-AS1	ITIH4 antisense RNA 1
10584	3.95e-38	1.16e-40	0.3796	-13.3515	-5.06814	193.71	COLEC10	collectin subfamily member 10
6580	4.84e-38	1.45e-40	0.5831	-13.335	-7.77621	773.58	SLC22A1	solute carrier family 22 member 1
344	5.01e-38	1.52e-40	0.5174	-13.3312	-6.89694	2194	APOC2	apolipoprotein C2
2328	8.63e-38	2.67e-40	0.5043	-13.2893	-6.70123	1492.36	FMO3	flavin containing dimethylaniline monoxygenase 3
51733	8.91e-37	2.81e-39	0.5854	-13.1121	-7.67562	572.25	UPB1	beta-ureidopropionase 1
4143	2.32e-36	7.43e-39	0.6226	-13.0381	-8.11728	6002.23	MAT1A	methionine adenosyltransferase 1A
64577	4.92e-35	1.6e-37	0.5696	-12.8018	-7.29205	587.88	ALDH8A1	aldehyde dehydrogenase 8 family member A1
8608	2.31e-34	7.65e-37	0.5602	-12.6798	-7.10334	1062.44	RDH16	retinol dehydrogenase 16
1393	2.43e-34	8.16e-37	0.5132	-12.6748	-6.50492	386.38	CRHBP	corticotropin releasing hormone binding protein
10878	3.12e-34	1.07e-36	0.4984	-12.6538	-6.30682	568.8	CFHR3	complement factor H related 3
3827	3.42e-34	1.19e-36	0.5995	-12.6453	-7.58097	6202.63	KNG1	kininogen 1
1576	3.91e-34	1.38e-36	0.6076	-12.6336	-7.6762	4257.08	CYP3A4	cytochrome P450 family 3 subfamily A member 4
3078	5.03e-33	1.8e-35	0.5598	-12.4298	-6.95843	2745.36	CFHR1	complement factor H related 1
6898	1.45e-32	5.27e-35	0.5984	-12.3437	-7.38626	1291.03	TAT	tyrosine aminotransferase
5950	2.56e-32	9.44e-35	0.5613	-12.2967	-6.90214	7729.42	RBP4	retinol binding protein 4
6822	5.53e-32	2.07e-34	0.6192	-12.2331	-7.57496	1278.44	SULT2A1	sulfotransferase family 2A member 1
5345	1.28e-31	4.83e-34	0.5147	-12.164	-6.26068	4353.37	SERPINF2	serpin family F member 2
83729	1.48e-31	5.75e-34	0.5086	-12.1498	-6.17898	353.75	INHBE	inhibin subunit beta E
12	1.48e-31	5.72e-34	0.5623	-12.1503	-6.83157	14468.2	SERPINA3	serpin family A member 3
2646	1.67e-31	6.59e-34	0.5367	-12.1386	-6.51422	284.04	GCKR	glucokinase regulator
57817	2.54e-31	1.02e-33	0.6455	-12.103	-7.81307	1144.45	HAMP	hepcidin antimicrobial peptide
8547	2.83e-31	1.15e-33	0.4652	-12.0931	-5.62603	425.94	FCN3	ficolin 3
1548	3.64e-31	1.49e-33	0.7022	-12.0715	-8.47654	1340.4	CYP2A6	cytochrome P450 family 2 subfamily A member 6
3929	1.65e-30	6.87e-33	0.5953	-11.9453	-7.11121	2204.81	LBP	lipopolysaccharide binding protein
1559	2.32e-30	9.78e-33	0.6451	-11.9159	-7.68654	2677.89	CYP2C9	cytochrome P450 family 2 subfamily C member 9
432	2.44e-29	1.04e-31	0.4841	-11.7169	-5.672	1450.29	ASGR1	asialoglycoprotein receptor 1
78989	5.74e-29	2.48e-31	0.4044	-11.6432	-4.70909	507.61	COLEC11	collectin subfamily member 11
570	9.58e-29	4.19e-31	0.6548	-11.5985	-7.59429	1517.4	BAAT	bile acid-CoA:amino acid N-acyltransferase
13	1.02e-28	4.52e-31	0.6007	-11.5921	-6.96373	1064.14	AADAC	arylacetamide deacetylase
84699	1.06e-28	4.74e-31	0.5487	-11.588	-6.35806	1545.23	CREB3L3	cAMP responsive element binding protein 3 like 3
105372485	1.46e-28	6.63e-31	0.5551	-11.5592	-6.41678	525.77	LOC105372485	uncharacterized LOC105372485
4018	2.4e-28	1.1e-30	0.6014	-11.5154	-6.92514	312.57	LPA	lipoprotein(a)
341	3.08e-28	1.43e-30	0.484	-11.4931	-5.5632	9358.75	APOC1	apolipoprotein C1
10747	4.38e-28	2.06e-30	0.4659	-11.4615	-5.34015	524.86	MASP2	MBL associated serine protease 2
5267	6.31e-28	3e-30	0.612	-11.4289	-6.99427	741.85	SERPINA4	serpin family A member 4
3053	2.99e-27	1.44e-29	0.6501	-11.292	-7.34095	1725.32	SERPIND1	serpin family D member 1
1356	5.94e-27	2.89e-29	0.5271	-11.2305	-5.91945	9136.79	CP	ceruloplasmin
3990	1.19e-26	5.84e-29	0.5261	-11.1681	-5.87519	394.76	LIPC	lipase C, hepatic type
6506	2.75e-26	1.36e-28	0.555	-11.0925	-6.15639	302.2	SLC1A2	solute carrier family 1 member 2
2628	3.95e-25	1.98e-27	0.4542	-10.8506	-4.92826	4326.86	GATM	glycine amidinotransferase
10841	7.11e-25	3.61e-27	0.6489	-10.7957	-7.0052	1436.68	FTCD	formimidoyltransferase cyclodeaminase
5343	2.12e-24	1.1e-26	0.4832	-10.6929	-5.16714	284.81	PLGLB1	plasminogen like B1
1036	2.12e-24	1.1e-26	0.5676	-10.6931	-6.06911	507.19	CDO1	cysteine dioxygenase type 1
3818	2.66e-24	1.39e-26	0.5317	-10.671	-5.67368	449.09	KLKB1	kallikrein B1
3026	2.69e-24	1.42e-26	0.629	-10.6691	-6.71036	1031.13	HABP2	hyaluronan binding protein 2
1565	2.9e-24	1.55e-26	0.4522	-10.6611	-4.82126	1318.87	CYP2D6	cytochrome P450 family 2 subfamily D member 6
91683	5.19e-24	2.8e-26	0.485	-10.6058	-5.14431	209.84	SYT12	synaptotagmin 12
5444	5.88e-24	3.2e-26	0.7054	-10.5933	-7.47296	1065.51	PON1	paraoxonase 1
3290	7.2e-24	3.96e-26	0.4968	-10.5734	-5.25303	1305.54	HSD11B1	hydroxysteroid 11-beta dehydrogenase 1
10991	8.37e-24	4.65e-26	0.6552	-10.5584	-6.91774	969.31	SLC38A3	solute carrier family 38 member 3
29958	9.16e-24	5.13e-26	0.6042	-10.549	-6.37391	764.22	DMGDH	dimethylglycine dehydrogenase
255167	9.18e-24	5.2e-26	0.6174	-10.5479	-6.51216	280.28	LINC01018	long intergenic non-protein coding RNA 1018
5104	9.18e-24	5.25e-26	0.5391	-10.547	-5.68607	846.98	SERPINA5	serpin family A member 5
55753	9.38e-24	5.41e-26	0.4715	-10.5441	-4.97206	663.38	OGDHL	oxoglutarate dehydrogenase L
5342	1.09e-23	6.37e-26	0.4704	-10.5288	-4.9523	385.42	PLGLB2	plasminogen like B2
124	1.33e-23	7.8e-26	0.6219	-10.5096	-6.53552	2255.29	ADH1A	alcohol dehydrogenase 1A (class I), alpha polypeptide
7036	1.74e-23	1.03e-25	0.5596	-10.4832	-5.86684	2976.37	TFR2	transferrin receptor 2
54988	5.11e-23	3.06e-25	0.5854	-10.38	-6.07683	510.24	ACSM5	acyl-CoA synthetase medium chain family member 5
1373	1.6e-22	9.64e-25	0.6479	-10.2698	-6.65414	6743.84	CPS1	carbamoyl-phosphate synthase 1
100528017	1.69e-22	1.03e-24	0.6315	-10.2633	-6.48176	1739.28	SAA2-SAA4	SAA2-SAA4 readthrough
316	3.47e-22	2.13e-24	0.5661	-10.193	-5.76999	5133.73	AOX1	aldehyde oxidase 1
733	4.61e-22	2.86e-24	0.4268	-10.1644	-4.33828	387.44	C8G	complement C8 gamma chain
5053	5.65e-22	3.53e-24	0.671	-10.1438	-6.80622	2828.73	PAH	phenylalanine hydroxylase
112268294	8.62e-22	5.43e-24	0.4745	-10.1017	-4.79283	215.8	LOC112268294	replaced by ID 102723722
388503	1.07e-21	6.78e-24	0.7029	-10.0798	-7.08467	566.49	C3P1	complement component 3 precursor pseudogene
130013	1.52e-21	9.75e-24	0.4783	-10.0442	-4.804	89.39	ACMSD	aminocarboxymuconate semialdehyde decarboxylase
100132529	1.9e-21	1.23e-23	0.5586	-10.0213	-5.59767	113.05	TAT-AS1	TAT antisense RNA 1
116842	2.96e-21	1.93e-23	0.4764	-9.97666	-4.75309	349.31	LEAP2	liver enriched antimicrobial peptide 2
29881	3.64e-21	2.39e-23	0.4401	-9.95528	-4.38165	195.65	NPC1L1	NPC1 like intracellular cholesterol transporter 1
5624	3.86e-21	2.56e-23	0.5089	-9.94858	-5.06262	757.91	PROC	protein C, inactivator of coagulation factors Va and VIIIa
110599590	1.24e-20	8.28e-23	0.5308	-9.83096	-5.21826	136.4	C5-OT1	C5 3' UTR overlapping transcript 1
1404	1.51e-20	1.02e-22	0.521	9.81025	5.1115	56.6	HAPLN1	hyaluronan and proteoglycan link protein 1
1621	2.08e-20	1.41e-22	0.4578	-9.77726	-4.47556	94.85	DBH	dopamine beta-hydroxylase
5265	2.51e-20	1.72e-22	0.5001	-9.75733	-4.88013	73763.3	SERPINA1	serpin family A member 1
144193	2.99e-20	2.06e-22	0.5126	-9.73887	-4.99181	217.14	AMDHD1	amidohydrolase domain containing 1
23316	4.37e-20	3.03e-22	0.6424	-9.6995	-6.23138	181.94	CUX2	cut like homeobox 2
1757	4.45e-20	3.11e-22	0.4689	-9.69672	-4.54701	413.34	SARDH	sarcosine dehydrogenase
2160	1.47e-19	1.03e-21	0.6476	-9.57341	-6.20001	470.23	F11	coagulation factor XI
727	1.81e-19	1.28e-21	0.5411	-9.55111	-5.16832	2339.12	C5	complement C5
5446	1.94e-19	1.39e-21	0.5534	-9.54272	-5.28069	970.26	PON3	paraoxonase 3
159296	3.86e-19	2.78e-21	0.5889	9.47068	5.57763	127.52	NKX2-3	NK2 homeobox 3
2593	4.05e-19	2.94e-21	0.4815	-9.46484	-4.55709	742.26	GAMT	guanidinoacetate N-methyltransferase
57126	7.1e-19	5.2e-21	0.6545	9.40514	6.15579	2757.21	CD177	CD177 molecule
759	1.01e-18	7.46e-21	0.6559	9.36703	6.14339	2037.14	CA1	carbonic anhydrase 1
54860	1.81e-18	1.34e-20	0.6373	9.30478	5.92947	1200.53	MS4A12	membrane spanning 4-domains A12
388646	2.23e-18	1.67e-20	0.577	-9.28181	-5.35579	165.04	GBP7	guanylate binding protein 7
388364	2.98e-18	2.24e-20	0.6845	9.25003	6.33147	334.19	TMIGD1	transmembrane and immunoglobulin domain containing 1
22802	5.09e-18	3.86e-20	0.6152	9.19187	5.65446	1257.37	CLCA4	chloride channel accessory 4
10998	6.37e-18	4.86e-20	0.5039	-9.16704	-4.6195	1250.68	SLC27A5	solute carrier family 27 member 5
6906	9.59e-18	7.37e-20	0.6599	-9.12206	-6.01975	710.65	SERPINA7	serpin family A member 7
8858	1.16e-17	9.01e-20	0.5382	-9.10031	-4.89785	105.34	PROZ	protein Z, vitamin K dependent plasma glycoprotein
138948	1.78e-17	1.39e-19	0.4103	-9.05311	-3.71452	66.59	DBH-AS1	DBH antisense RNA 1
6288	1.98e-17	1.55e-19	0.6462	-9.04098	-5.84257	5781.3	SAA1	serum amyloid A1
420	2.44e-17	1.92e-19	0.5029	-9.01749	-4.53476	127.79	ART4	ADP-ribosyltransferase 4 (inactive) (Dombrock blood group)
3034	2.59e-17	2.06e-19	0.516	-9.01007	-4.64893	168.9	HAL	histidine ammonia-lyase
1674	2.93e-17	2.35e-19	0.6354	8.99556	5.7158	3638.63	DES	desmin
6289	3.29e-17	2.65e-19	0.656	-8.98234	-5.89208	1570.35	SAA2	serum amyloid A2
100505566	1.54e-16	1.25e-18	0.5582	8.81036	4.9179	41.9	LINC00578	long intergenic non-protein coding RNA 578
8647	1.61e-16	1.31e-18	0.6387	-8.80472	-5.62318	519.98	ABCB11	ATP binding cassette subfamily B member 11
100507053	1.81e-16	1.49e-18	0.506	-8.79058	-4.44827	526.17	LOC100507053	uncharacterized LOC100507053
229	2.14e-16	1.77e-18	0.6272	-8.77104	-5.50126	16718	ALDOB	aldolase, fructose-bisphosphate B
554235	2.81e-16	2.34e-18	0.5028	-8.73958	-4.39434	121.57	ASPDH	aspartate dehydrogenase domain containing
64240	3.36e-16	2.82e-18	0.5468	-8.71862	-4.76728	184.47	ABCG5	ATP binding cassette subfamily G member 5
10216	3.81e-16	3.22e-18	0.4551	-8.70354	-3.96102	571.95	PRG4	proteoglycan 4
866	4.73e-16	4.01e-18	0.5967	-8.67839	-5.17846	1213.5	SERPINA6	serpin family A member 6
112268127	6.19e-16	5.28e-18	0.539	-8.64706	-4.66086	71.38	LOC112268127	uncharacterized LOC112268127
148	6.64e-16	5.71e-18	0.5918	-8.63821	-5.11236	254.52	ADRA1A	adrenoceptor alpha 1A
1066	8.84e-16	7.65e-18	0.5363	-8.6048	-4.61481	3943.82	CES1	carboxylesterase 1
1645	1.04e-15	9.03e-18	0.4767	-8.58571	-4.09321	954.19	AKR1C1	aldo-keto reductase family 1 member C1
143941	2.05e-15	1.8e-17	0.5332	-8.50631	-4.53594	108.92	TTC36	tetratricopeptide repeat domain 36
55089	2.26e-15	1.99e-17	0.5564	-8.49428	-4.72618	1299.92	SLC38A4	solute carrier family 38 member 4
7474	3.2e-15	2.84e-17	0.2847	8.45304	2.40637	356.76	WNT5A	Wnt family member 5A
55244	4.91e-15	4.38e-17	0.4662	-8.40226	-3.91723	266.8	SLC47A1	solute carrier family 47 member 1
1109	5.25e-15	4.71e-17	0.566	-8.39382	-4.75102	443.15	AKR1C4	aldo-keto reductase family 1 member C4
1551	7.32e-15	6.6e-17	0.5154	-8.35393	-4.30558	62.9	CYP3A7	cytochrome P450 family 3 subfamily A member 7
23743	7.59e-15	6.89e-17	0.6092	-8.34895	-5.08616	1113.21	BHMT2	betaine--homocysteine S-methyltransferase 2
2155	1.05e-14	9.56e-17	0.5987	-8.31016	-4.97526	681.07	F7	coagulation factor VII
722	1.16e-14	1.06e-16	0.6442	-8.29739	-5.34558	3989.06	C4BPA	complement component 4 binding protein alpha
100861540	1.28e-14	1.19e-16	0.5288	-8.28455	-4.38055	57.05	CYP3A7-CYP3A51P	CYP3A7-CYP3A51P readthrough
7104	1.68e-14	1.56e-16	0.6452	-8.2515	-5.32407	814.2	TM4SF4	transmembrane 4 L six family member 4
105373608	1.7e-14	1.59e-16	0.4286	-8.24957	-3.53564	170.75	LOC105373608	uncharacterized LOC105373608
93010	1.79e-14	1.68e-16	0.5736	8.243	4.72832	3022.43	B3GNT7	UDP-GlcNAc:betaGal beta-1,3-N-acetylglucosaminyltransferase 7
5244	1.85e-14	1.75e-16	0.4244	-8.23791	-3.49592	544.88	ABCB4	ATP binding cassette subfamily B member 4
2161	1.96e-14	1.87e-16	0.3828	-8.23045	-3.15033	1048.87	F12	coagulation factor XII
875	2.43e-14	2.32e-16	0.4571	-8.20427	-3.7498	584.91	CBS	cystathionine beta-synthase
64241	2.44e-14	2.35e-16	0.5955	-8.20286	-4.88469	312.42	ABCG8	ATP binding cassette subfamily G member 8
392636	2.61e-14	2.52e-16	0.5476	-8.19438	-4.487	214	AGMO	alkylglycerol monooxygenase
92292	2.8e-14	2.72e-16	0.5696	-8.18496	-4.66247	548.92	GLYATL1	glycine-N-acyltransferase like 1
4314	3.21e-14	3.14e-16	0.6087	8.16791	4.97172	415.62	MMP3	matrix metallopeptidase 3
6529	3.66e-14	3.59e-16	0.4836	-8.15153	-3.9423	328.86	SLC6A1	solute carrier family 6 member 1
646023	4.56e-14	4.51e-16	0.4328	-8.12405	-3.51629	54.77	ADORA2A-AS1	ADORA2A antisense RNA 1
249	4.62e-14	4.59e-16	0.4025	-8.12194	-3.26911	439.03	ALPL	alkaline phosphatase, biomineralization associated
9104	6.71e-14	6.7e-16	0.6013	-8.07585	-4.856	719.8	RGN	regucalcin
102724560	8e-14	8.02e-16	0.4527	-8.05382	-3.64594	410.82	LOC102724560	cystathionine beta-synthase like
3681	2.12e-13	2.14e-15	0.4058	-7.93283	-3.21877	36.6	ITGAD	integrin subunit alpha D
164656	2.15e-13	2.18e-15	0.5656	-7.93072	-4.48587	619.62	TMPRSS6	transmembrane serine protease 6
762	2.87e-13	2.93e-15	0.4854	7.89404	3.83186	877.65	CA4	carbonic anhydrase 4
3249	4.96e-13	5.09e-15	0.6216	-7.82472	-4.86403	1056.78	HPN	hepsin
22809	8.22e-13	8.47e-15	0.2895	-7.7603	-2.2466	1866.51	ATF5	activating transcription factor 5
101928154	8.64e-13	8.99e-15	0.6291	-7.75276	-4.87708	169.13	LINC01485	long intergenic non-protein coding RNA 1485
100422737	8.64e-13	8.98e-15	0.4842	-7.7529	-3.75417	62.54	LINC02532	long intergenic non-protein coding RNA 2532
348	8.8e-13	9.21e-15	0.4056	-7.74972	-3.1432	16729.8	APOE	apolipoprotein E
366	9.22e-13	9.7e-15	0.5497	-7.74314	-4.25665	1448.16	AQP9	aquaporin 9
51156	1.2e-12	1.26e-14	0.6807	-7.70933	-5.24758	1236.9	SERPINA10	serpin family A member 10
55937	1.23e-12	1.31e-14	0.3479	-7.7051	-2.68073	809.6	APOM	apolipoprotein M
114041	1.28e-12	1.37e-14	0.6744	7.69956	5.19269	163.03	B3GALT5-AS1	B3GALT5 antisense RNA 1
105378828	1.81e-12	1.94e-14	0.5059	7.65468	3.87263	114.23	CLCA4-AS1	CLCA4 antisense RNA 1
100128675	1.99e-12	2.15e-14	0.6307	-7.64154	-4.81957	116.42	HPN-AS1	HPN antisense RNA 1
6999	2.33e-12	2.53e-14	0.5621	-7.62041	-4.28366	1010.59	TDO2	tryptophan 2,3-dioxygenase
5313	2.64e-12	2.88e-14	0.4055	-7.60374	-3.0835	253.26	PKLR	pyruvate kinase L/R
11095	2.75e-12	3e-14	0.3911	7.59811	2.97185	43.5	ADAMTS8	ADAM metallopeptidase with thrombospondin type 1 motif 8
59350	3.38e-12	3.72e-14	0.2473	-7.57052	-1.87215	18.77	RXFP1	relaxin family peptide receptor 1
54898	3.92e-12	4.33e-14	0.511	-7.5507	-3.85846	100.29	ELOVL2	ELOVL fatty acid elongase 2
6539	3.98e-12	4.42e-14	0.4822	-7.54788	-3.63947	190.11	SLC6A12	solute carrier family 6 member 12
2294	5.56e-12	6.21e-14	0.292	7.50359	2.19126	328.71	FOXF1	forkhead box F1
11209	5.78e-12	6.51e-14	0.3302	-7.49735	-2.47599	425.58	MST1P2	macrophage stimulating 1 pseudogene 2
5207	5.78e-12	6.5e-14	0.439	-7.49754	-3.29172	76.72	PFKFB1	6-phosphofructo-2-kinase/fructose-2,6-biphosphatase 1
100616483	1.01e-11	1.15e-13	0.3236	-7.42278	-2.40216	154.81	MIR4751	microRNA 4751
1564	1.2e-11	1.37e-13	0.3372	-7.39935	-2.49497	184.44	CYP2D7	cytochrome P450 family 2 subfamily D member 7 (gene/pseudogene)
123	1.33e-11	1.52e-13	0.3115	-7.38533	-2.30025	4474.42	PLIN2	perilipin 2
7364	1.34e-11	1.53e-13	0.5154	-7.3842	-3.80585	774.99	UGT2B7	UDP glucuronosyltransferase family 2 member B7
199920	1.62e-11	1.87e-13	0.608	-7.35764	-4.4731	59.98	FYB2	FYN binding protein 2
5288	1.77e-11	2.05e-13	0.5865	-7.34535	-4.30786	47.47	PIK3C2G	phosphatidylinositol-4-phosphate 3-kinase catalytic subunit type 2 gamma
1000	2.12e-11	2.47e-13	0.4413	-7.3206	-3.23086	395.2	CDH2	cadherin 2
8630	2.36e-11	2.76e-13	0.5779	-7.30567	-4.22205	1628.96	HSD17B6	hydroxysteroid 17-beta dehydrogenase 6
2939	2.42e-11	2.84e-13	0.6728	-7.30166	-4.91227	204.7	GSTA2	glutathione S-transferase alpha 2
83733	2.52e-11	2.98e-13	0.3704	-7.29534	-2.70192	218.86	SLC25A18	solute carrier family 25 member 18
1369	3.96e-11	4.7e-13	0.7642	-7.23377	-5.52785	286.72	CPN1	carboxypeptidase N subunit 1
7060	5.01e-11	5.97e-13	0.5523	7.20122	3.97715	196.87	THBS4	thrombospondin 4
387849	6.5e-11	7.78e-13	0.528	7.16505	3.78303	185.44	REP15	RAB15 effector protein
253738	7.25e-11	8.7e-13	0.4757	7.14957	3.40118	25.93	EBF3	EBF transcription factor 3
221091	7.82e-11	9.47e-13	0.4755	7.13795	3.39415	60.13	LRRN4CL	LRRN4 C-terminal like
100996492	7.82e-11	9.45e-13	0.5537	-7.13834	-3.9526	97.89	CTXND1	cortexin domain containing 1
723961	8.39e-11	1.02e-12	0.5722	-7.12766	-4.07859	3863.76	INS-IGF2	INS-IGF2 readthrough
441631	8.51e-11	1.04e-12	0.3567	7.125	2.54154	247.53	TSPAN11	tetraspanin 11
183	8.51e-11	1.05e-12	0.4898	-7.1244	-3.48963	2979.27	AGT	angiotensinogen
388323	8.57e-11	1.06e-12	0.395	-7.12295	-2.81351	137.3	GLTPD2	glycolipid transfer protein domain containing 2
10468	1.27e-10	1.58e-12	0.4518	-7.06745	-3.19294	211.82	FST	follistatin
2201	1.28e-10	1.59e-12	0.365	7.06654	2.57941	107.88	FBN2	fibrillin 2
219595	1.29e-10	1.61e-12	0.5615	-7.06492	-3.9669	69.41	FOLH1B	folate hydrolase 1B (pseudogene)
9970	1.6e-10	2.01e-12	0.4142	-7.03376	-2.91306	276.06	NR1I3	nuclear receptor subfamily 1 group I member 3
9455	1.63e-10	2.05e-12	0.4953	-7.03077	-3.48203	214.38	HOMER2	homer scaffold protein 2
3481	1.75e-10	2.22e-12	0.5833	-7.01996	-4.09476	4317.34	IGF2	insulin like growth factor 2
718	1.75e-10	2.21e-12	0.5444	-7.0203	-3.82154	54841	C3	complement C3
1303	1.87e-10	2.38e-12	0.3284	7.00995	2.30179	3147.48	COL12A1	collagen type XII alpha 1 chain
7365	2.31e-10	2.96e-12	0.6965	-6.9795	-4.86129	220.91	UGT2B10	UDP glucuronosyltransferase family 2 member B10
11136	2.51e-10	3.23e-12	0.5288	-6.96733	-3.68456	44.81	SLC7A9	solute carrier family 7 member 9
6344	2.55e-10	3.3e-12	0.3969	-6.96431	-2.76387	32.05	SCTR	secretin receptor
23541	2.67e-10	3.46e-12	0.4025	-6.95773	-2.80022	639.56	SEC14L2	SEC14 like lipid binding 2
27290	2.98e-10	3.88e-12	0.6873	6.94144	4.77112	1273.68	SPINK4	serine peptidase inhibitor Kazal type 4
5091	3.07e-10	4.02e-12	0.3645	-6.93658	-2.52858	1719.25	PC	pyruvate carboxylase
84735	3.2e-10	4.21e-12	0.6355	-6.93006	-4.40416	70.15	CNDP1	carnosine dipeptidase 1
400550	3.42e-10	4.51e-12	0.461	6.92017	3.19012	304.76	FENDRR	FOXF1 adjacent non-coding developmental regulatory RNA
84343	3.72e-10	4.93e-12	0.3338	-6.90752	-2.30603	1761.45	HPS3	HPS3 biogenesis of lysosomal organelles complex 2 subunit 1
170392	3.79e-10	5.04e-12	0.5052	-6.90437	-3.48839	346.6	OIT3	oncoprotein induced transcript 3
2255	3.98e-10	5.31e-12	0.6133	6.89694	4.2298	50.35	FGF10	fibroblast growth factor 10
283078	5.42e-10	7.28e-12	0.3872	6.85212	2.65323	34.27	MKX	mohawk homeobox
80339	5.42e-10	7.3e-12	0.5102	-6.85168	-3.49596	95.48	PNPLA3	patatin like phospholipase domain containing 3
144423	7.6e-10	1.03e-11	0.4863	-6.80275	-3.30836	100.19	GLT1D1	glycosyltransferase 1 domain containing 1
79953	7.65e-10	1.04e-11	0.4039	6.80123	2.74728	37.06	SYNDIG1	synapse differentiation inducing 1
54657	9.4e-10	1.28e-11	0.5627	-6.77088	-3.81024	482.48	UGT1A4	UDP glucuronosyltransferase family 1 member A4
2153	9.68e-10	1.32e-11	0.5895	-6.76615	-3.98874	1413.16	F5	coagulation factor V
400966	9.69e-10	1.33e-11	0.3849	-6.76539	-2.60388	160.62	RGPD1	RANBP2 like and GRIP domain containing 1
1136	1.14e-09	1.57e-11	0.4893	6.74168	3.29885	92.76	CHRNA3	cholinergic receptor nicotinic alpha 3 subunit
2159	1.2e-09	1.66e-11	0.434	-6.73354	-2.92262	595.01	F10	coagulation factor X
367	1.28e-09	1.78e-11	0.5361	-6.72318	-3.60431	362.78	AR	androgen receptor
23037	1.34e-09	1.87e-11	0.3037	6.71561	2.03927	132.15	PDZD2	PDZ domain containing 2
112817	1.38e-09	1.93e-11	0.5636	-6.71104	-3.78211	120	HOGA1	4-hydroxy-2-oxoglutarate aldolase 1
4485	1.7e-09	2.38e-11	0.4552	-6.68043	-3.04113	1362.66	MST1	macrophage stimulating 1
116844	2.01e-09	2.83e-11	0.4618	-6.65529	-3.07341	3234.11	LRG1	leucine rich alpha-2-glycoprotein 1
6356	2.11e-09	2.98e-11	0.4668	6.64734	3.1027	155.5	CCL11	C-C motif chemokine ligand 11
116535	2.33e-09	3.31e-11	0.4426	6.63193	2.93506	313.47	MRGPRF	MAS related GPR family member F
725	2.38e-09	3.4e-11	0.49	-6.62832	-3.24817	815.08	C4BPB	complement component 4 binding protein beta
7432	2.54e-09	3.63e-11	0.6529	6.61836	4.32138	283.12	VIP	vasoactive intestinal peptide
2184	2.81e-09	4.03e-11	0.2832	-6.60293	-1.87019	738.36	FAH	fumarylacetoacetate hydrolase
108	3.03e-09	4.37e-11	0.5039	6.59109	3.32113	23.59	ADCY2	adenylate cyclase 2
56963	3.32e-09	4.8e-11	0.5061	6.57692	3.32886	249.38	RGMA	repulsive guidance molecule BMP co-receptor a
10317	3.57e-09	5.19e-11	0.5384	6.56543	3.53514	1380.08	B3GALT5	beta-1,3-galactosyltransferase 5
91937	3.64e-09	5.3e-11	0.5182	-6.56217	-3.40046	61.69	TIMD4	T cell immunoglobulin and mucin domain containing 4
130	3.77e-09	5.52e-11	0.4937	-6.55631	-3.23653	1036.35	ADH6	alcohol dehydrogenase 6 (class V)
3075	4.25e-09	6.23e-11	0.4805	-6.53804	-3.14165	7052.96	CFH	complement factor H
10586	4.31e-09	6.34e-11	0.4996	6.53539	3.26507	132.32	MAB21L2	mab-21 like 2
72	4.39e-09	6.49e-11	0.4209	6.53206	2.74951	1147.28	ACTG2	actin gamma 2, smooth muscle
1828	5.34e-09	7.92e-11	0.5196	-6.50205	-3.37867	56.82	DSG1	desmoglein 1
64838	6.53e-09	9.73e-11	0.4621	-6.47114	-2.99015	300.7	FNDC4	fibronectin type III domain containing 4
7450	7.09e-09	1.06e-10	0.3957	6.45821	2.55546	2538.87	VWF	von Willebrand factor
2180	7.55e-09	1.13e-10	0.3549	-6.44815	-2.28818	2614.41	ACSL1	acyl-CoA synthetase long chain family member 1
5009	8.58e-09	1.29e-10	0.5676	-6.42814	-3.64838	415.28	OTC	ornithine transcarbamylase
4312	8.76e-09	1.32e-10	0.5981	6.42447	3.84268	903.41	MMP1	matrix metallopeptidase 1
629	1.13e-08	1.72e-10	0.4948	-6.38464	-3.15891	19091.2	CFB	complement factor B
102723493	1.16e-08	1.77e-10	0.4208	-6.38025	-2.68484	30.07	LOC102723493	uncharacterized LOC102723493
125	1.24e-08	1.89e-10	0.6302	-6.3698	-4.01442	11957.4	ADH1B	alcohol dehydrogenase 1B (class I), beta polypeptide
7434	1.52e-08	2.33e-10	0.4502	6.33784	2.85327	50.72	VIPR2	vasoactive intestinal peptide receptor 2
440503	1.54e-08	2.37e-10	0.4638	-6.33508	-2.93839	227.01	PLIN5	perilipin 5
54510	1.82e-08	2.8e-10	0.3114	6.3093	1.96493	436.45	PCDH18	protocadherin 18
2938	1.9e-08	2.94e-10	0.5199	-6.30165	-3.27601	562.3	GSTA1	glutathione S-transferase alpha 1
6542	2.34e-08	3.64e-10	0.5568	-6.2686	-3.49012	1394.16	SLC7A2	solute carrier family 7 member 2
1723	2.97e-08	4.63e-10	0.3433	-6.23113	-2.13898	733.08	DHODH	dihydroorotate dehydrogenase (quinone)
1593	3.17e-08	4.96e-10	0.374	-6.22028	-2.32636	2360.62	CYP27A1	cytochrome P450 family 27 subfamily A member 1
6913	3.38e-08	5.31e-10	0.5392	-6.20963	-3.34838	104.72	TBX15	T-box transcription factor 15
83875	3.69e-08	5.8e-10	0.431	-6.19566	-2.67046	102.25	BCO2	beta-carotene oxygenase 2
57393	3.74e-08	5.91e-10	0.316	-6.19288	-1.95681	51.83	CLTRN	collectrin, amino acid transport regulator
23460	4.21e-08	6.67e-10	0.5511	-6.17372	-3.4023	402.69	ABCA6	ATP binding cassette subfamily A member 6
55224	4.29e-08	6.82e-10	0.4869	-6.17012	-3.00434	245.25	ETNK2	ethanolamine kinase 2
2532	5.02e-08	8.02e-10	0.5529	6.1446	3.39736	192.4	ACKR1	atypical chemokine receptor 1 (Duffy blood group)
105369504	5.84e-08	9.36e-10	0.6016	6.12003	3.68192	226.54	LOC105369504	replaced by ID 54827
8740	6.24e-08	1e-09	0.3948	-6.10906	-2.4118	195.57	TNFSF14	TNF superfamily member 14
151449	6.27e-08	1.01e-09	0.4547	-6.10778	-2.77725	93.03	GDF7	growth differentiation factor 7
8685	6.64e-08	1.07e-09	0.5612	-6.09809	-3.4223	766.36	MARCO	macrophage receptor with collagenous structure
710	6.74e-08	1.09e-09	0.4513	-6.09509	-2.75098	7965.03	SERPING1	serpin family G member 1
8404	7.08e-08	1.15e-09	0.4609	6.08662	2.8056	2851.19	SPARCL1	SPARC like 1
1513	7.49e-08	1.22e-09	0.3151	6.07712	1.91477	1271.45	CTSK	cathepsin K
105372989	7.78e-08	1.27e-09	0.3643	-6.07054	-2.21163	36.7	LOC105372989
152831	9.72e-08	1.6e-09	0.4921	-6.03403	-2.96948	102.4	KLB	klotho beta
56666	9.74e-08	1.61e-09	0.5027	-6.03326	-3.03318	47.39	PANX2	pannexin 2
1297	9.82e-08	1.63e-09	0.4654	6.03138	2.80718	105.08	COL9A1	collagen type IX alpha 1 chain
4313	9.88e-08	1.64e-09	0.3734	6.02994	2.25148	4986.5	MMP2	matrix metallopeptidase 2
8659	9.95e-08	1.66e-09	0.3551	-6.02829	-2.14072	1733.55	ALDH4A1	aldehyde dehydrogenase 4 family member A1
93649	1.1e-07	1.84e-09	0.5199	6.01102	3.12516	195.96	MYOCD	myocardin
80332	1.16e-07	1.94e-09	0.5539	6.00282	3.32508	228.59	ADAM33	ADAM metallopeptidase domain 33
83539	1.19e-07	2.01e-09	0.7246	-5.99729	-4.34555	49.47	CHST9	carbohydrate sulfotransferase 9
54658	1.22e-07	2.06e-09	0.5482	-5.9931	-3.28542	367.34	UGT1A1	UDP glucuronosyltransferase family 1 member A1
5502	1.25e-07	2.11e-09	0.6209	-5.9888	-3.71853	151.18	PPP1R1A	protein phosphatase 1 regulatory inhibitor subunit 1A
3795	1.28e-07	2.18e-09	0.3422	-5.98395	-2.04762	1062.21	KHK	ketohexokinase
5314	1.29e-07	2.21e-09	0.5366	-5.98179	-3.21009	90.01	PKHD1	PKHD1 ciliary IPT domain containing fibrocystin/polyductin
100288077	1.29e-07	2.2e-09	0.5634	5.98196	3.37037	232.57	WTAPP1	Wilms tumor 1 associated protein pseudogene 1
1071	1.69e-07	2.89e-09	0.3269	-5.93774	-1.94091	67.87	CETP	cholesteryl ester transfer protein
83758	1.71e-07	2.94e-09	0.3959	-5.93507	-2.3496	478.4	RBP5	retinol binding protein 5
55576	1.81e-07	3.13e-09	0.416	-5.92489	-2.46447	143.37	STAB2	stabilin 2
9953	1.96e-07	3.38e-09	0.3935	-5.91182	-2.32641	257.65	HS3ST3B1	heparan sulfate-glucosamine 3-sulfotransferase 3B1
2192	2.11e-07	3.67e-09	0.4569	5.89856	2.69528	2179.85	FBLN1	fibulin 1
857	2.15e-07	3.74e-09	0.3334	5.89525	1.96524	965.18	CAV1	caveolin 1
3931	2.21e-07	3.86e-09	0.4213	-5.88995	-2.48152	355.6	LCAT	lecithin-cholesterol acyltransferase
8989	2.25e-07	3.94e-09	0.4548	5.88676	2.67722	145.39	TRPA1	transient receptor potential cation channel subfamily A member 1
2151	2.3e-07	4.04e-09	0.3887	5.88256	2.28667	109.14	F2RL2	coagulation factor II thrombin receptor like 2
79827	2.46e-07	4.34e-09	0.4724	5.87079	2.7734	236.5	CLMP	CXADR like membrane protein
283417	2.68e-07	4.74e-09	0.4129	5.85611	2.41798	26.87	DPY19L2	dpy-19 like 2
131578	2.69e-07	4.77e-09	0.4592	5.85502	2.6885	70.26	LRRC15	leucine rich repeat containing 15
5733	2.94e-07	5.23e-09	0.4363	5.83964	2.54764	58.75	PTGER3	prostaglandin E receptor 3
3131	2.95e-07	5.26e-09	0.4979	-5.83877	-2.90693	311.94	HLF	HLF transcription factor, PAR bZIP family member
2099	2.95e-07	5.27e-09	0.4753	-5.83826	-2.77484	105.16	ESR1	estrogen receptor 1
27065	3.05e-07	5.47e-09	0.4191	5.83221	2.44437	68.57	NSG1	neuronal vesicle trafficking associated 1
79825	3.06e-07	5.5e-09	0.2573	5.83122	1.5002	94.88	EFCC1	EF-hand and coiled-coil domain containing 1
5858	3.19e-07	5.75e-09	0.6597	-5.82387	-3.84197	163.85	PZP	PZP alpha-2-macroglobulin like
57158	3.21e-07	5.81e-09	0.4424	5.8221	2.57541	165.77	JPH2	junctophilin 2
4583	3.58e-07	6.5e-09	0.6926	5.80323	4.01935	21636.1	MUC2	mucin 2, oligomeric mucus/gel-forming
84952	3.59e-07	6.54e-09	0.34	-5.80232	-1.97306	728.41	CGNL1	cingulin like 1
4837	3.99e-07	7.28e-09	0.5066	-5.78424	-2.93046	3626.25	NNMT	nicotinamide N-methyltransferase
3426	4.43e-07	8.13e-09	0.4876	-5.76572	-2.81146	2290.27	CFI	complement factor I
6470	4.43e-07	8.12e-09	0.3026	-5.76586	-1.74466	1169.63	SHMT1	serine hydroxymethyltransferase 1
1116	4.49e-07	8.27e-09	0.4964	-5.76281	-2.86049	1758.61	CHI3L1	chitinase 3 like 1
563	4.58e-07	8.47e-09	0.5139	-5.75892	-2.9593	4365.91	AZGP1	alpha-2-glycoprotein 1, zinc-binding
574036	4.65e-07	8.61e-09	0.4778	5.75605	2.75016	26.61	SERTAD4-AS1	SERTAD4 antisense RNA 1
51716	4.96e-07	9.22e-09	0.6678	-5.74454	-3.83608	122.51	CES1P1	carboxylesterase 1 pseudogene 1
79831	5.52e-07	1.03e-08	0.2446	-5.72598	-1.40067	216.37	KDM8	lysine demethylase 8
1528	5.98e-07	1.12e-08	0.3242	-5.71194	-1.85166	2540.06	CYB5A	cytochrome b5 type A
6423	6.25e-07	1.17e-08	0.6993	5.70374	3.9884	1459.24	SFRP2	secreted frizzled related protein 2
51268	6.81e-07	1.28e-08	0.6591	-5.68877	-3.7497	1181.56	PIPOX	pipecolic acid and sarcosine oxidase
5967	7.6e-07	1.43e-08	0.5661	5.66945	3.20925	258.49	REG1A	regenerating family member 1 alpha
5745	8.27e-07	1.56e-08	0.4546	-5.6544	-2.57072	89.72	PTH1R	parathyroid hormone 1 receptor
10993	8.82e-07	1.67e-08	0.3838	-5.64302	-2.16564	371.15	SDS	serine dehydratase
54206	9.24e-07	1.76e-08	0.2919	-5.63438	-1.64474	2653.03	ERRFI1	ERBB receptor feedback inhibitor 1
2027	9.29e-07	1.77e-08	0.2681	-5.63306	-1.51022	191.74	ENO3	enolase 3
1556	1e-06	1.92e-08	0.3938	-5.61913	-2.21292	96.18	CYP2B7P	cytochrome P450 family 2 subfamily B member 7, pseudogene
57678	1e-06	1.93e-08	0.3046	-5.61861	-1.71149	800.76	GPAM	glycerol-3-phosphate acyltransferase, mitochondrial
25884	1.01e-06	1.94e-08	0.5763	5.61765	3.23769	238.82	CHRDL2	chordin like 2
27289	1.07e-06	2.05e-08	0.3056	-5.60747	-1.71355	244.07	RND1	Rho family GTPase 1
83998	1.07e-06	2.08e-08	0.6996	5.60542	3.92144	2886.73	REG4	regenerating family member 4
10400	1.09e-06	2.12e-08	0.2276	-5.60212	-1.27499	419.89	PEMT	phosphatidylethanolamine N-methyltransferase
84968	1.27e-06	2.46e-08	0.4237	-5.57615	-2.36256	41.04	PNMA6A	PNMA family member 6A
1359	1.44e-06	2.8e-08	0.3868	5.55328	2.14807	250.7	CPA3	carboxypeptidase A3
27299	1.44e-06	2.82e-08	0.4866	5.55249	2.70208	1020.76	ADAMDEC1	ADAM like decysin 1
283869	1.48e-06	2.9e-08	0.5424	-5.54743	-3.0088	66.56	NPW	neuropeptide W
8431	1.49e-06	2.93e-08	0.4396	-5.54551	-2.43776	140.91	NR0B2	nuclear receptor subfamily 0 group B member 2
8174	1.73e-06	3.41e-08	0.441	5.51916	2.43392	33.75	MADCAM1	mucosal vascular addressin cell adhesion molecule 1
85480	1.75e-06	3.46e-08	0.4417	-5.51616	-2.43626	39.16	TSLP	thymic stromal lymphopoietin
7274	1.77e-06	3.51e-08	0.4169	-5.51366	-2.29849	350.64	TTPA	alpha tocopherol transfer protein
85479	1.86e-06	3.69e-08	0.366	-5.50513	-2.01468	29.67	DNAJC5B	DnaJ heat shock protein family (Hsp40) member C5 beta
731656	1.94e-06	3.86e-08	0.5237	-5.49706	-2.87874	102.27	LINC01348	long intergenic non-protein coding RNA 1348
1610	2.02e-06	4.03e-08	0.7112	-5.48948	-3.90399	103.68	DAO	D-amino acid oxidase
23498	2.05e-06	4.11e-08	0.3704	-5.48626	-2.03193	1018.98	HAAO	3-hydroxyanthranilate 3,4-dioxygenase
7503	2.14e-06	4.29e-08	0.8688	-5.47862	-4.75999	138.97	XIST	X inactive specific transcript
1557	2.27e-06	4.56e-08	0.6527	-5.46765	-3.56874	155.02	CYP2C19	cytochrome P450 family 2 subfamily C member 19
5122	2.3e-06	4.65e-08	0.5439	5.46419	2.97221	170.71	PCSK1	proprotein convertase subtilisin/kexin type 1
7177	2.45e-06	4.96e-08	0.4058	5.45274	2.21295	443.54	TPSAB1	tryptase alpha/beta 1
147	2.5e-06	5.07e-08	0.3677	-5.44878	-2.00328	59.3	ADRA1B	adrenoceptor alpha 1B
3556	2.56e-06	5.21e-08	0.3012	-5.44412	-1.63956	413.27	IL1RAP	interleukin 1 receptor accessory protein
116	2.69e-06	5.49e-08	0.5735	5.43463	3.11688	44.3	ADCYAP1	adenylate cyclase activating polypeptide 1
8529	2.72e-06	5.57e-08	0.4619	-5.43222	-2.50936	564	CYP4F2	cytochrome P450 family 4 subfamily F member 2
10402	2.82e-06	5.77e-08	0.3475	-5.42571	-1.88562	150.1	ST3GAL6	ST3 beta-galactoside alpha-2,3-sialyltransferase 6
3910	2.82e-06	5.8e-08	0.2525	5.42483	1.36968	1749.83	LAMA4	laminin subunit alpha 4
26585	2.94e-06	6.06e-08	0.3973	5.41704	2.15202	2105.9	GREM1	gremlin 1, DAN family BMP antagonist
127845	2.96e-06	6.11e-08	0.3746	-5.41564	-2.02868	258.96	GOLT1A	golgi transport 1A
729857	3.01e-06	6.23e-08	0.3273	-5.41219	-1.77164	101.41	RGPD2	RANBP2 like and GRIP domain containing 2
64093	3.28e-06	6.82e-08	0.4617	-5.39589	-2.49102	367.25	SMOC1	SPARC related modular calcium binding 1
285441	3.67e-06	7.64e-08	0.6733	-5.37545	-3.61926	65.57	F11-AS1	F11 antisense RNA 1
283807	3.67e-06	7.68e-08	0.3767	5.37448	2.02442	108.76	FBXL22	F-box and leucine rich repeat protein 22
51181	3.67e-06	7.67e-08	0.2989	-5.37462	-1.6065	1743.13	DCXR	dicarbonyl and L-xylulose reductase
23551	3.73e-06	7.82e-08	0.4249	5.37123	2.28247	199.99	RASD2	RASD family member 2
5662	4.12e-06	8.66e-08	0.4855	5.35281	2.59898	115.64	PSD	pleckstrin and Sec7 domain containing
64499	4.25e-06	8.97e-08	0.4113	5.34645	2.19883	429.52	TPSB2	tryptase beta 2
56603	4.26e-06	9e-08	0.3618	5.34584	1.93407	60.55	CYP26B1	cytochrome P450 family 26 subfamily B member 1
125488	4.39e-06	9.3e-08	0.3136	-5.33994	-1.67471	294.89	TTC39C	tetratricopeptide repeat domain 39C
36	4.95e-06	1.05e-07	0.4153	-5.31759	-2.20847	2109.26	ACADSB	acyl-CoA dehydrogenase short/branched chain
133686	5e-06	1.06e-07	0.3023	-5.31541	-1.60675	1384.23	NADK2	NAD kinase 2, mitochondrial
91653	5.02e-06	1.07e-07	0.3588	5.31422	1.90667	175.57	BOC	BOC cell adhesion associated, oncogene regulated
257194	5.12e-06	1.1e-07	0.5389	5.31017	2.86168	122.51	NEGR1	neuronal growth regulator 1
79750	5.32e-06	1.14e-07	0.5387	5.30267	2.85639	34.78	ZNF385D	zinc finger protein 385D
266675	5.57e-06	1.2e-07	0.4873	5.29376	2.57951	73.34	BEST4	bestrophin 4
107986633	6.11e-06	1.32e-07	0.2627	5.27625	1.38585	38.95	LOC107986633	uncharacterized LOC107986633
101929089	6.17e-06	1.34e-07	0.335	-5.27395	-1.76667	136.46	TTC36-AS1	TTC36 and KMT2A antisense RNA 1
107	6.3e-06	1.37e-07	0.4684	-5.2698	-2.46828	404.44	ADCY1	adenylate cyclase 1
9956	6.64e-06	1.44e-07	0.4001	-5.25962	-2.10424	51.12	HS3ST2	heparan sulfate-glucosamine 3-sulfotransferase 2
1545	7.09e-06	1.55e-07	0.4429	-5.24681	-2.32371	340.99	CYP1B1	cytochrome P450 family 1 subfamily B member 1
402778	7.09e-06	1.55e-07	0.2102	-5.24681	-1.10269	131.24	IFITM10	interferon induced transmembrane protein 10
51676	7.11e-06	1.56e-07	0.4523	5.24578	2.37276	183.96	ASB2	ankyrin repeat and SOCS box containing 2
259307	7.19e-06	1.58e-07	0.2267	-5.24333	-1.18871	541.86	IL4I1	interleukin 4 induced 1
255631	7.38e-06	1.62e-07	0.4781	5.23794	2.5043	59.43	COL24A1	collagen type XXIV alpha 1 chain
1123	7.58e-06	1.67e-07	0.304	5.23271	1.5908	118.9	CHN1	chimerin 1
1840	8.01e-06	1.77e-07	0.3702	-5.22187	-1.93325	174.25	DTX1	deltex E3 ubiquitin ligase 1
4051	8.47e-06	1.88e-07	0.4355	-5.21121	-2.26962	1166.88	CYP4F3	cytochrome P450 family 4 subfamily F member 3
84141	9.11e-06	2.03e-07	0.4099	-5.197	-2.13014	314.6	EVA1A	eva-1 homolog A, regulator of programmed cell death
4129	9.11e-06	2.03e-07	0.5104	-5.19671	-2.65249	880	MAOB	monoamine oxidase B
5346	9.31e-06	2.08e-07	0.4224	-5.19227	-2.19327	56.04	PLIN1	perilipin 1
11155	9.53e-06	2.13e-07	0.5772	5.18754	2.99409	60.93	LDB3	LIM domain binding 3
9457	1e-05	2.25e-07	0.4616	5.17767	2.38995	49.92	FHL5	four and a half LIM domains 5
100131315	1.04e-05	2.34e-07	0.378	5.17023	1.95436	69.43	GREM1-AS1	GREM1 antisense RNA 1
259232	1.08e-05	2.43e-07	0.374	-5.16329	-1.93082	42.2	NALCN	sodium leak channel, non-selective
1244	1.09e-05	2.45e-07	0.5658	-5.1612	-2.92037	542.24	ABCC2	ATP binding cassette subfamily C member 2
101927267	1.11e-05	2.52e-07	0.3294	5.15624	1.69845	41.41	TROAP-AS1	TROAP and PRPH antisense RNA 1
3781	1.12e-05	2.55e-07	0.4293	-5.15392	-2.21236	54.25	KCNN2	potassium calcium-activated channel subfamily N member 2
2822	1.14e-05	2.59e-07	0.1972	-5.15142	-1.01594	220.81	GPLD1	glycosylphosphatidylinositol specific phospholipase D1
1114	1.29e-05	2.95e-07	0.7648	5.12683	3.9211	312.59	CHGB	chromogranin B
1646	1.3e-05	2.98e-07	0.4307	-5.12491	-2.20719	448.33	AKR1C2	aldo-keto reductase family 1 member C2
57101	1.33e-05	3.04e-07	0.3539	5.121	1.81249	11.64	ANO2	anoctamin 2
4629	1.41e-05	3.23e-07	0.5563	5.1097	2.84269	7911.57	MYH11	myosin heavy chain 11
387755	1.51e-05	3.48e-07	0.5182	5.09524	2.64031	33.28	INSC	INSC spindle orientation adaptor protein
2668	1.57e-05	3.63e-07	0.4901	5.08745	2.49327	32.43	GDNF	glial cell derived neurotrophic factor
1734	1.91e-05	4.4e-07	0.4799	5.05058	2.42388	142.58	DIO2	iodothyronine deiodinase 2
79611	1.95e-05	4.53e-07	0.4962	-5.04538	-2.50336	379.55	ACSS3	acyl-CoA synthetase short chain family member 3
1264	1.97e-05	4.58e-07	0.4913	5.04317	2.47789	1006.41	CNN1	calponin 1
7093	1.99e-05	4.63e-07	0.3531	5.04106	1.78017	20.06	TLL2	tolloid like 2
6578	2.03e-05	4.75e-07	0.3998	5.03625	2.01368	594.07	SLCO2A1	solute carrier organic anion transporter family member 2A1
202151	2.17e-05	5.08e-07	0.6155	-5.02345	-3.09171	37.42	RANBP3L	RAN binding protein 3 like
2690	2.17e-05	5.07e-07	0.5135	-5.02356	-2.57946	424.29	GHR	growth hormone receptor
221935	2.24e-05	5.27e-07	0.4116	5.01634	2.06488	151.51	SDK1	sidekick cell adhesion molecule 1
5199	2.33e-05	5.48e-07	0.3707	-5.00873	-1.85656	120.37	CFP	complement factor properdin
721	2.45e-05	5.79e-07	0.5617	-4.99824	-2.80755	12054.6	C4B	complement C4B (Chido blood group)
766	2.47e-05	5.85e-07	0.4904	4.99602	2.45002	89.36	CA7	carbonic anhydrase 7
122664	2.52e-05	5.97e-07	0.4432	-4.99219	-2.21262	27.75	TPPP2	tubulin polymerization promoting protein family member 2
55277	2.62e-05	6.21e-07	0.3867	-4.98448	-1.92746	908.91	FGGY	FGGY carbohydrate kinase domain containing
79746	2.64e-05	6.28e-07	0.5702	-4.98244	-2.84115	267.15	ECHDC3	enoyl-CoA hydratase domain containing 3
720	2.65e-05	6.31e-07	0.5664	-4.98137	-2.8213	12713.9	C4A	complement C4A (Rodgers blood group)
255043	2.67e-05	6.38e-07	0.2992	-4.97936	-1.48978	96.51	TMEM86B	transmembrane protein 86B
8825	2.8e-05	6.72e-07	0.3696	-4.96931	-1.83653	146.61	LIN7A	lin-7 homolog A, crumbs cell polarity complex component
105373581	2.88e-05	6.93e-07	0.274	-4.96333	-1.35973	237.75	LOC105373581	uncharacterized LOC105373581
4502	3.11e-05	7.49e-07	0.46	-4.9481	-2.27627	5051.88	MT2A	metallothionein 2A
5068	3.3e-05	7.96e-07	0.7769	4.93628	3.83505	112.47	REG3A	regenerating family member 3 alpha
340024	3.32e-05	8.03e-07	0.7395	4.93474	3.64934	266.9	SLC6A19	solute carrier family 6 member 19
58189	3.32e-05	8.05e-07	0.3226	4.93403	1.59185	175.52	WFDC1	WAP four-disulfide core domain 1
100034743	3.47e-05	8.42e-07	0.4114	-4.92541	-2.02625	104.81	PDZK1P1	PDZ domain containing 1 pseudogene 1
27254	3.55e-05	8.65e-07	0.5452	4.92012	2.68256	44.23	CSDC2	cold shock domain containing C2
388135	3.67e-05	8.96e-07	0.3801	4.91331	1.86733	30.71	INSYN1	inhibitory synaptic factor 1
2295	3.71e-05	9.07e-07	0.4204	4.91088	2.06449	121.62	FOXF2	forkhead box F2
3855	3.8e-05	9.31e-07	0.5465	-4.9056	-2.68078	291.97	KRT7	keratin 7
2203	3.83e-05	9.41e-07	0.3597	-4.9036	-1.76368	2193.17	FBP1	fructose-bisphosphatase 1
3488	3.98e-05	9.8e-07	0.3283	4.89559	1.60734	7426.09	IGFBP5	insulin like growth factor binding protein 5
3953	4.03e-05	9.97e-07	0.2923	-4.89216	-1.42983	696.51	LEPR	leptin receptor
170690	4.03e-05	9.96e-07	0.4898	4.89239	2.39621	36.42	ADAMTS16	ADAM metallopeptidase with thrombospondin type 1 motif 16
84129	4.3e-05	1.07e-06	0.2995	-4.87912	-1.46138	267.82	ACAD11	acyl-CoA dehydrogenase family member 11
7092	4.42e-05	1.1e-06	0.5071	4.87343	2.47113	36.76	TLL1	tolloid like 1
6444	4.53e-05	1.13e-06	0.3411	4.86809	1.66034	179.49	SGCD	sarcoglycan delta
51285	4.6e-05	1.15e-06	0.3184	4.86442	1.54893	254.32	RASL12	RAS like family 12
389643	5.13e-05	1.28e-06	0.4916	-4.84268	-2.38071	131.47	NUGGC	nuclear GTPase, germinal center associated
1511	5.21e-05	1.31e-06	0.5689	4.83897	2.7528	86.17	CTSG	cathepsin G
728264	5.35e-05	1.34e-06	0.4721	4.83346	2.28209	34.91	CARMN	cardiac mesoderm enhancer-associated non-coding RNA
11093	5.36e-05	1.35e-06	0.2648	-4.83243	-1.27986	254.87	ADAMTS13	ADAM metallopeptidase with thrombospondin type 1 motif 13
10060	5.38e-05	1.36e-06	0.4124	-4.83126	-1.99221	270.33	ABCC9	ATP binding cassette subfamily C member 9
284439	5.53e-05	1.4e-06	0.2914	-4.82541	-1.40593	338.82	SLC25A42	solute carrier family 25 member 42
27165	5.61e-05	1.42e-06	0.3766	-4.82231	-1.8159	129.15	GLS2	glutaminase 2
4892	5.63e-05	1.43e-06	0.5559	-4.82057	-2.6796	114.78	NRAP	nebulin related anchoring protein
83857	5.63e-05	1.43e-06	0.3724	4.82083	1.79524	179.48	TMTC1	transmembrane O-mannosyltransferase targeting cadherins 1
10411	5.73e-05	1.46e-06	0.2356	4.81665	1.13487	272.8	RAPGEF3	Rap guanine nucleotide exchange factor 3
10171	5.78e-05	1.47e-06	0.2112	-4.81466	-1.01709	468.23	RCL1	RNA terminal phosphate cyclase like 1
1191	5.81e-05	1.49e-06	0.5524	-4.81321	-2.65895	11745.2	CLU	clusterin
221749	5.97e-05	1.53e-06	0.39	-4.80719	-1.87489	944.12	PXDC1	PX domain containing 1
10202	6.12e-05	1.57e-06	0.5158	-4.8018	-2.47663	100.75	DHRS2	dehydrogenase/reductase 2
256158	6.21e-05	1.6e-06	0.4256	4.79859	2.04226	481.63	HMCN2	hemicentin 2
140766	6.25e-05	1.61e-06	0.3182	4.797	1.52659	224.5	ADAMTS14	ADAM metallopeptidase with thrombospondin type 1 motif 14
5447	6.28e-05	1.62e-06	0.2246	-4.79543	-1.07718	3478.86	POR	cytochrome p450 oxidoreductase
4982	6.57e-05	1.7e-06	0.3083	-4.78596	-1.47541	343.78	TNFRSF11B	TNF receptor superfamily member 11b
4222	6.71e-05	1.74e-06	0.4136	4.78124	1.97761	83.59	MEOX1	mesenchyme homeobox 1
5037	6.76e-05	1.76e-06	0.2314	-4.77931	-1.10584	6586.74	PEBP1	phosphatidylethanolamine binding protein 1
54796	7e-05	1.82e-06	0.4138	4.772	1.97448	149.04	BNC2	basonuclin 2
2052	7.02e-05	1.83e-06	0.3419	-4.77112	-1.63137	2568.65	EPHX1	epoxide hydrolase 1
2888	7.26e-05	1.9e-06	0.5016	-4.76379	-2.38938	132.47	GRB14	growth factor receptor bound protein 14
10335	7.26e-05	1.9e-06	0.3525	4.76346	1.67899	637.14	IRAG1	inositol 1,4,5-triphosphate receptor associated 1
55714	7.28e-05	1.92e-06	0.4681	4.76214	2.22926	76.46	TENM3	teneurin transmembrane protein 3
29119	7.28e-05	1.92e-06	0.5315	-4.76211	-2.53126	18.76	CTNNA3	catenin alpha 3
4093	7.28e-05	1.92e-06	0.3574	4.76174	1.70166	231.32	SMAD9	SMAD family member 9
7483	7.44e-05	1.97e-06	0.4727	4.75677	2.2485	99.33	WNT9A	Wnt family member 9A
7482	7.53e-05	1.99e-06	0.2841	4.75402	1.35045	173.18	WNT2B	Wnt family member 2B
2028	7.53e-05	2e-06	0.3388	-4.75363	-1.61035	361.17	ENPEP	glutamyl aminopeptidase
219527	7.53e-05	2.01e-06	0.4221	-4.75253	-2.00603	35.99	LRRC55	leucine rich repeat containing 55
9971	7.53e-05	2.01e-06	0.6556	-4.75228	-3.11567	234.37	NR1H4	nuclear receptor subfamily 1 group H member 4
653720	7.53e-05	2.01e-06	0.3801	-4.75245	-1.80659	32.63	GOLGA8M	golgin A8 family member M
55350	7.57e-05	2.03e-06	0.7045	-4.75091	-3.34724	80.2	VNN3P	vanin 3, pseudogene
10247	7.57e-05	2.03e-06	0.2571	-4.75059	-1.2214	900.77	RIDA	reactive intermediate imine deaminase A homolog
3494	7.8e-05	2.09e-06	0.6029	4.74416	2.86028	21454.6	IGHA2	immunoglobulin heavy constant alpha 2 (A2m marker)
3483	7.97e-05	2.14e-06	0.5577	-4.73934	-2.64299	184.94	IGFALS	insulin like growth factor binding protein acid labile subunit
8876	8.25e-05	2.23e-06	0.5962	-4.73183	-2.82108	878.34	VNN1	vanin 1
26575	8.36e-05	2.26e-06	0.1964	4.72892	0.928913	20.95	RGS17	regulator of G protein signaling 17
90993	8.4e-05	2.27e-06	0.3425	4.72745	1.61929	2202.58	CREB3L1	cAMP responsive element binding protein 3 like 1
55240	8.67e-05	2.36e-06	0.2823	-4.72017	-1.33258	1344.95	STEAP3	STEAP3 metalloreductase
285386	8.67e-05	2.35e-06	0.2768	-4.72053	-1.30655	37.58	TPRG1	tumor protein p63 regulated 1
28999	8.78e-05	2.39e-06	0.5532	-4.71722	-2.6097	166.81	KLF15	KLF transcription factor 15
84706	9.03e-05	2.46e-06	0.3216	-4.71103	-1.51506	2469.78	GPT2	glutamic--pyruvic transaminase 2
83468	9.09e-05	2.49e-06	0.2984	4.70928	1.40535	156.62	GLT8D2	glycosyltransferase 8 domain containing 2
9719	9.31e-05	2.55e-06	0.3668	-4.70369	-1.72524	549.8	ADAMTSL2	ADAMTS like 2
105378443	9.31e-05	2.56e-06	0.2244	-4.70361	-1.05543	159.28	LOC105378443	uncharacterized LOC105378443
201232	9.32e-05	2.56e-06	0.2224	-4.70298	-1.04573	178.48	SLC16A13	solute carrier family 16 member 13
83854	9.39e-05	2.59e-06	0.2363	-4.70121	-1.11109	233.13	ANGPTL6	angiopoietin like 6
5737	9.4e-05	2.6e-06	0.384	4.70035	1.80473	45.81	PTGFR	prostaglandin F receptor
100528021	9.4e-05	2.6e-06	0.2372	-4.70024	-1.11493	243.18	ST20-MTHFS	ST20-MTHFS readthrough
9380	9.45e-05	2.62e-06	0.24	-4.6987	-1.12752	2917	GRHPR	glyoxylate and hydroxypyruvate reductase
57687	9.7e-05	2.69e-06	0.3522	4.69286	1.65269	77.16	VAT1L	vesicle amine transport 1 like
9936	9.83e-05	2.73e-06	0.3503	-4.68992	-1.64276	443.92	CD302	CD302 molecule
282969	0.000103	2.88e-06	0.2889	-4.67892	-1.35169	361.17	FUOM	fucose mutarotase
2512	0.000104	2.91e-06	0.1598	-4.6774	-0.747634	34496.2	FTL	ferritin light chain
10588	0.000106	2.97e-06	0.2441	-4.67315	-1.14051	258.71	MTHFS	methenyltetrahydrofolate synthetase
100505832	0.000109	3.05e-06	0.4067	-4.66721	-1.89801	36.88	PROX1-AS1	PROX1 antisense RNA 1
54659	0.000109	3.07e-06	0.5199	-4.6661	-2.42578	206.71	UGT1A3	UDP glucuronosyltransferase family 1 member A3
10290	0.000112	3.15e-06	0.4993	4.66084	2.32696	232.2	SPEG	striated muscle enriched protein kinase
155185	0.000112	3.15e-06	0.3654	-4.66108	-1.70329	31.95	AMZ1	archaelysin family metallopeptidase 1
273	0.000115	3.25e-06	0.3623	4.65413	1.68613	30.4	AMPH	amphiphysin
132158	0.000119	3.37e-06	0.3372	-4.64712	-1.56718	1504.86	GLYCTK	glycerate kinase
54600	0.00012	3.4e-06	0.5207	-4.6449	-2.41856	209.52	UGT1A9	UDP glucuronosyltransferase family 1 member A9
54886	0.00012	3.41e-06	0.5596	-4.64462	-2.59922	26.34	PLPPR1	phospholipid phosphatase related 1
29887	0.000123	3.49e-06	0.2752	-4.63959	-1.27659	302.7	SNX10	sorting nexin 10
81029	0.000124	3.53e-06	0.4001	4.63704	1.85525	180.53	WNT5B	Wnt family member 5B
7857	0.000136	3.89e-06	0.5508	4.61699	2.54324	143.61	SCG2	secretogranin II
25907	0.000138	3.96e-06	0.3392	4.61362	1.56489	100.54	TMEM158	transmembrane protein 158
25925	0.000138	3.96e-06	0.3299	4.6137	1.5222	138.99	ZNF521	zinc finger protein 521
4660	0.00014	4.03e-06	0.3771	4.60983	1.73859	2262.75	PPP1R12B	protein phosphatase 1 regulatory subunit 12B
138715	0.000152	4.36e-06	0.5043	-4.59321	-2.31648	37.67	ARID3C	AT-rich interaction domain 3C
3310	0.000157	4.54e-06	0.4007	-4.58516	-1.83706	248.54	HSPA6	heat shock protein family A (Hsp70) member 6
2157	0.000159	4.58e-06	0.268	-4.58316	-1.22842	177.03	F8	coagulation factor VIII
5174	0.00016	4.62e-06	0.4317	-4.58128	-1.9777	351.03	PDZK1	PDZ domain containing 1
3748	0.000162	4.69e-06	0.2266	-4.57807	-1.03727	78.38	KCNC3	potassium voltage-gated channel subfamily C member 3
91584	0.000166	4.82e-06	0.3641	4.57267	1.66507	106.7	PLXNA4	plexin A4
185	0.000169	4.93e-06	0.6755	-4.56775	-3.08568	234.43	AGTR1	angiotensin II receptor type 1
50486	0.00017	4.96e-06	0.3756	-4.56644	-1.71505	812.62	G0S2	G0/G1 switch 2
6660	0.000171	5e-06	0.3775	-4.56464	-1.72323	66.93	SOX5	SRY-box transcription factor 5
3067	0.000171	5.02e-06	0.4021	4.56415	1.83528	48.51	HDC	histidine decarboxylase
8646	0.000178	5.21e-06	0.4046	-4.55622	-1.84361	362.53	CHRD	chordin
166012	0.000184	5.41e-06	0.3692	-4.54842	-1.67927	103.74	CHST13	carbohydrate sulfotransferase 13
4329	0.000187	5.49e-06	0.4237	-4.54516	-1.92593	1573.86	ALDH6A1	aldehyde dehydrogenase 6 family member A1
8564	0.000195	5.73e-06	0.3389	-4.53602	-1.53744	282.91	KMO	kynurenine 3-monooxygenase
10630	0.000196	5.8e-06	0.4165	4.53353	1.88806	397.93	PDPN	podoplanin
1294	0.000197	5.85e-06	0.3576	4.53183	1.62038	829.15	COL7A1	collagen type VII alpha 1 chain
161247	0.000197	5.84e-06	0.3134	-4.53214	-1.42045	17.05	FITM1	fat storage inducing transmembrane protein 1
845	0.000203	6.01e-06	0.65	4.52587	2.942	58.13	CASQ2	calsequestrin 2
8942	0.000209	6.23e-06	0.4009	-4.51849	-1.81135	246.15	KYNU	kynureninase
192134	0.00021	6.26e-06	0.7509	4.51729	3.39199	809.82	B3GNT6	UDP-GlcNAc:betaGal beta-1,3-N-acetylglucosaminyltransferase 6
1178	0.000213	6.35e-06	0.5448	4.51426	2.45931	145.48	CLC	Charcot-Leyden crystal galectin
5627	0.000213	6.37e-06	0.3778	-4.5136	-1.70504	1687.09	PROS1	protein S
374987	0.000224	6.71e-06	0.3987	4.50274	1.79507	18.22	NEXN-AS1	NEXN antisense RNA 1
590	0.000224	6.74e-06	0.6584	-4.50187	-2.96405	382.3	BCHE	butyrylcholinesterase
4921	0.000227	6.82e-06	0.3659	4.49917	1.64606	879.9	DDR2	discoidin domain receptor tyrosine kinase 2
1962	0.000229	6.9e-06	0.3591	-4.49685	-1.61473	1346.71	EHHADH	enoyl-CoA hydratase and 3-hydroxyacyl CoA dehydrogenase
11185	0.000235	7.08e-06	0.3207	-4.49122	-1.44042	241.82	INMT	indolethylamine N-methyltransferase
83876	0.000239	7.23e-06	0.4167	-4.48688	-1.86947	35.8	MRO	maestro
6425	0.000257	7.78e-06	0.5491	-4.47102	-2.45488	54.61	SFRP5	secreted frizzled related protein 5
55076	0.000268	8.13e-06	0.3916	-4.46177	-1.74704	410.35	TMEM45A	transmembrane protein 45A
27180	0.000276	8.4e-06	0.2731	-4.45473	-1.21637	96.48	SIGLEC9	sialic acid binding Ig like lectin 9
63923	0.000289	8.81e-06	0.365	-4.44457	-1.62206	43.13	TNN	tenascin N
400823	0.00029	8.83e-06	0.6782	4.44389	3.01379	89.09	FAM177B	family with sequence similarity 177 member B
3306	0.000291	8.87e-06	0.3591	4.44295	1.59538	685.38	HSPA2	heat shock protein family A (Hsp70) member 2
3934	0.000297	9.08e-06	0.5596	4.4381	2.48377	5823.94	LCN2	lipocalin 2
160364	0.000299	9.16e-06	0.3149	-4.43622	-1.39685	60.81	CLEC12A	C-type lectin domain family 12 member A
5649	0.000299	9.21e-06	0.5042	-4.43497	-2.23602	305.2	RELN	reelin
50506	0.000299	9.19e-06	0.6081	4.43533	2.69709	2493.36	DUOX2	dual oxidase 2
102724094	0.000313	9.63e-06	0.4633	4.42537	2.05033	216.81	MUC12-AS1	MUC12 antisense RNA 1
55600	0.000323	9.98e-06	0.802	4.4177	3.54321	4333.02	ITLN1	intelectin 1
162417	0.000329	1.02e-05	0.3243	-4.41337	-1.4314	168.4	NAGS	N-acetylglutamate synthase
5593	0.000332	1.03e-05	0.4516	4.41091	1.9918	36.96	PRKG2	protein kinase cGMP-dependent 2
57631	0.000332	1.03e-05	0.4199	4.41056	1.85192	36.8	LRCH2	leucine rich repeats and calponin homology domain containing 2
339926	0.000336	1.04e-05	0.3717	-4.40781	-1.6384	63.65	EHHADH-AS1	EHHADH antisense RNA 1
124842	0.000336	1.05e-05	0.384	-4.40744	-1.69256	28.32	TMEM132E	transmembrane protein 132E
8857	0.000343	1.07e-05	0.7057	4.40237	3.1066	27863.2	FCGBP	Fc gamma binding protein
80111	0.000354	1.1e-05	0.3848	4.39556	1.69142	12.6	C3orf36	chromosome 3 putative open reading frame 36
5348	0.000362	1.13e-05	0.5637	-4.3901	-2.47475	260.21	FXYD1	FXYD domain containing ion transport regulator 1
92840	0.000391	1.22e-05	0.385	-4.3732	-1.68389	774.46	REEP6	receptor accessory protein 6
5099	0.000396	1.24e-05	0.3907	4.37002	1.70724	309.82	PCDH7	protocadherin 7
8309	0.000403	1.27e-05	0.3302	-4.36546	-1.44149	806.52	ACOX2	acyl-CoA oxidase 2
5327	0.000412	1.3e-05	0.2889	4.36062	1.25995	1426.52	PLAT	plasminogen activator, tissue type
26577	0.000413	1.3e-05	0.5295	-4.35934	-2.30828	80.46	PCOLCE2	procollagen C-endopeptidase enhancer 2
4843	0.00042	1.33e-05	0.4843	4.35558	2.10956	679.47	NOS2	nitric oxide synthase 2
110806300	0.000431	1.37e-05	0.5083	4.3493	2.21089	47.88	FLNC-AS1	FLNC antisense RNA 1
57412	0.00044	1.4e-05	0.4497	-4.34456	-1.95378	92.2	AS3MT	arsenite methyltransferase
3357	0.00044	1.4e-05	0.4456	-4.34403	-1.93586	34.35	HTR2B	5-hydroxytryptamine receptor 2B
84106	0.000445	1.41e-05	0.258	-4.34157	-1.12013	51.75	PRAM1	PML-RARA regulated adaptor molecule 1
2626	0.00045	1.43e-05	0.8625	-4.33873	-3.74208	138.14	GATA4	GATA binding protein 4
552	0.00045	1.44e-05	0.4709	-4.33796	-2.04257	158.52	AVPR1A	arginine vasopressin receptor 1A
9962	0.000463	1.48e-05	0.2622	-4.33176	-1.13593	740.44	SLC23A2	solute carrier family 23 member 2
1491	0.000479	1.53e-05	0.4078	-4.3239	-1.76342	418.47	CTH	cystathionine gamma-lyase
105375304	0.000482	1.55e-05	0.2854	-4.32199	-1.23351	30.16	SNX10-AS1	SNX10 antisense RNA 1
55742	0.000484	1.55e-05	0.1632	4.32084	0.705022	2247.53	PARVA	parvin alpha
11247	0.000488	1.57e-05	0.5919	-4.31858	-2.55626	65.21	NXPH4	neurexophilin 4
6623	0.000512	1.65e-05	0.4118	4.30738	1.77366	93.47	SNCG	synuclein gamma
347	0.000519	1.68e-05	0.4199	4.30428	1.80733	127.75	APOD	apolipoprotein D
2737	0.000539	1.74e-05	0.4059	4.29559	1.74377	132.48	GLI3	GLI family zinc finger 3
3236	0.000541	1.75e-05	0.6623	4.29423	2.84397	58.36	HOXD10	homeobox D10
146556	0.000552	1.79e-05	0.5578	4.28952	2.3925	38.5	C16orf89	chromosome 16 open reading frame 89
4013	0.000583	1.9e-05	0.2935	4.27674	1.25522	1105.79	VWA5A	von Willebrand factor A domain containing 5A
3988	0.000611	1.99e-05	0.2259	-4.26596	-0.963715	2202.51	LIPA	lipase A, lysosomal acid type
150368	0.000614	2e-05	0.1524	4.26441	0.649815	507.23	PHETA2	PH domain containing endocytic trafficking adaptor 2
6507	0.00062	2.03e-05	0.3696	-4.26185	-1.57514	151.81	SLC1A3	solute carrier family 1 member 3
9480	0.000632	2.07e-05	0.4688	-4.25739	-1.99582	166.63	ONECUT2	one cut homeobox 2
217	0.000638	2.09e-05	0.2535	-4.25505	-1.07871	10517.2	ALDH2	aldehyde dehydrogenase 2 family member
23430	0.00064	2.1e-05	0.4469	4.25376	1.90121	30.46	TPSD1	tryptase delta 1
100874111	0.000641	2.11e-05	0.2954	-4.25325	-1.25641	162.78	STEAP3-AS1	STEAP3 antisense RNA 1
56670	0.000663	2.18e-05	0.3351	-4.24512	-1.42252	61.79	SUCNR1	succinate receptor 1
10752	0.000663	2.19e-05	0.6418	4.24468	2.72424	114.61	CHL1	cell adhesion molecule L1 like
6263	0.000694	2.29e-05	0.4513	4.23421	1.91089	37.56	RYR3	ryanodine receptor 3
1510	0.0007	2.32e-05	0.6825	4.23169	2.8882	597.94	CTSE	cathepsin E
102060414	0.0007	2.32e-05	0.4466	-4.23144	-1.88965	24.68	C2-AS1	C2 antisense RNA 1
27319	0.000702	2.33e-05	0.3441	4.23057	1.45575	37.92	BHLHE22	basic helix-loop-helix family member e22
91851	0.000704	2.34e-05	0.6534	4.22941	2.76352	288.7	CHRDL1	chordin like 1
196500	0.000704	2.35e-05	0.3556	4.22905	1.5038	17.42	PIANP	PILR alpha associated neural protein
283587	0.000706	2.36e-05	0.6784	-4.22807	-2.86851	32.03	HISLA	HIF1A stabilizing long noncoding RNA
1902	0.000713	2.38e-05	0.3126	4.22553	1.32071	263.71	LPAR1	lysophosphatidic acid receptor 1
23336	0.000735	2.46e-05	0.3859	4.21826	1.62788	547.72	SYNM	synemin
55068	0.000739	2.48e-05	0.3704	4.21673	1.56203	33.67	ENOX1	ecto-NOX disulfide-thiol exchanger 1
102724740	0.000743	2.49e-05	0.5159	-4.2153	-2.17488	152.17	LINC02940	long intergenic non-protein coding RNA 2940
9446	0.000752	2.53e-05	0.2058	-4.21202	-0.866888	2160.14	GSTO1	glutathione S-transferase omega 1
84632	0.000754	2.54e-05	0.2399	4.21123	1.01025	440.01	AFAP1L2	actin filament associated protein 1 like 2
6695	0.000762	2.57e-05	0.4781	4.20841	2.01201	329.18	SPOCK1	SPARC (osteonectin), cwcv and kazal like domains proteoglycan 1
5137	0.00077	2.6e-05	0.4956	4.2057	2.0842	51.99	PDE1C	phosphodiesterase 1C
28906	0.000774	2.62e-05	0.5613	4.2042	2.35999	173.55	IGKV6-21	immunoglobulin kappa variable 6-21 (non-functional)
3162	0.000782	2.65e-05	0.2775	-4.20158	-1.16581	1214.14	HMOX1	heme oxygenase 1
151473	0.000783	2.66e-05	0.2975	4.20074	1.24976	99.13	SLC16A14	solute carrier family 16 member 14
11009	0.000802	2.73e-05	0.4609	4.19452	1.93319	28.37	IL24	interleukin 24
1489	0.000802	2.73e-05	0.3847	4.19482	1.61378	29.79	CTF1	cardiotrophin 1
148252	0.000802	2.74e-05	0.4802	4.19428	2.0142	37.74	DIRAS1	DIRAS family GTPase 1
929	0.000818	2.79e-05	0.3451	-4.18956	-1.44567	2215.9	CD14	CD14 molecule
5063	0.000823	2.82e-05	0.3385	4.18771	1.41757	41.01	PAK3	p21 (RAC1) activated kinase 3
105378853	0.000831	2.85e-05	0.3935	-4.18533	-1.64678	22.1	LINC02609	long intergenic non-protein coding RNA 2609
5144	0.000843	2.89e-05	0.2754	4.18166	1.15143	401.87	PDE4D	phosphodiesterase 4D
124872	0.000854	2.94e-05	0.866	4.1783	3.61844	574.19	B4GALNT2	beta-1,4-N-acetyl-galactosaminyltransferase 2
7169	0.00086	2.96e-05	0.4237	4.17634	1.76972	4271.52	TPM2	tropomyosin 2
127943	0.000861	2.97e-05	0.292	-4.17584	-1.21915	17.17	FCRLB	Fc receptor like B
79660	0.00087	3.01e-05	0.2173	-4.17302	-0.906941	1326.98	PPP1R3B	protein phosphatase 1 regulatory subunit 3B
56606	0.000883	3.05e-05	0.313	-4.1694	-1.30484	295.86	SLC2A9	solute carrier family 2 member 9
101927026	0.000884	3.06e-05	0.4166	-4.16868	-1.73661	17.51	LOC101927026	uncharacterized LOC101927026
10666	0.000886	3.08e-05	0.2541	-4.16782	-1.0591	77.12	CD226	CD226 molecule
80303	0.0009	3.13e-05	0.4276	-4.16387	-1.78041	178.64	EFHD1	EF-hand domain family member D1
114899	0.000906	3.15e-05	0.2477	4.16218	1.03118	140.62	C1QTNF3	C1q and TNF related 3
7779	0.000912	3.18e-05	0.2191	-4.16021	-0.911559	1700.1	SLC30A1	solute carrier family 30 member 1
51380	0.000912	3.19e-05	0.2173	-4.15977	-0.903771	538.77	CSAD	cysteine sulfinic acid decarboxylase
6092	0.000923	3.23e-05	0.4632	4.15669	1.92526	101.5	ROBO2	roundabout guidance receptor 2
55825	0.000925	3.25e-05	0.3645	-4.15552	-1.51468	573.41	PECR	peroxisomal trans-2-enoyl-CoA reductase
94	0.000925	3.25e-05	0.3093	4.15548	1.28516	1931.1	ACVRL1	activin A receptor like type 1
84814	0.000929	3.26e-05	0.386	4.15418	1.60369	23.66	PLPP7	phospholipid phosphatase 7 (inactive)
11223	0.000931	3.27e-05	0.4038	-4.1535	-1.67703	295.43	MST1L	macrophage stimulating 1 like (pseudogene)
7035	0.000931	3.29e-05	0.3963	-4.15252	-1.64554	971.23	TFPI	tissue factor pathway inhibitor
1562	0.000931	3.29e-05	0.5331	-4.15234	-2.21344	347.4	CYP2C18	cytochrome P450 family 2 subfamily C member 18
27087	0.000931	3.29e-05	0.4327	-4.15249	-1.79679	36.3	B3GAT1	beta-1,3-glucuronyltransferase 1
3269	0.000934	3.31e-05	0.1919	4.15126	0.796747	451.16	HRH1	histamine receptor H1
9365	0.000947	3.36e-05	0.3766	4.1475	1.5618	33.53	KL	klotho
1139	0.000947	3.36e-05	0.5228	4.14761	2.1682	52.83	CHRNA7	cholinergic receptor nicotinic alpha 7 subunit
27122	0.000951	3.39e-05	0.3109	4.14569	1.28899	1238.57	DKK3	dickkopf WNT signaling pathway inhibitor 3
105369388	0.000951	3.38e-05	0.2453	-4.14603	-1.01697	194.25	LOC105369388	uncharacterized LOC105369388
968	0.000961	3.43e-05	0.2171	-4.14304	-0.899503	4295.64	CD68	CD68 molecule
29948	0.000972	3.47e-05	0.344	-4.13999	-1.42399	291.82	OSGIN1	oxidative stress induced growth inhibitor 1
5350	0.000976	3.49e-05	0.4938	4.13891	2.04363	138.39	PLN	phospholamban
11259	0.000985	3.53e-05	0.3215	4.1363	1.32962	1308.15	FILIP1L	filamin A interacting protein 1 like
368	0.000996	3.57e-05	0.3671	-4.13348	-1.5173	614.22	ABCC6	ATP binding cassette subfamily C member 6
118788	0.001	3.59e-05	0.2882	-4.13208	-1.19072	876.89	PIK3AP1	phosphoinositide-3-kinase adaptor protein 1
23705	0.001	3.61e-05	0.3718	-4.13122	-1.5359	357.61	CADM1	cell adhesion molecule 1
55190	0.00102	3.66e-05	0.362	4.12808	1.49427	16.17	NUDT11	nudix hydrolase 11
169611	0.00105	3.78e-05	0.3274	4.12081	1.34928	374.69	OLFML2A	olfactomedin like 2A
6330	0.00107	3.88e-05	0.4422	4.11467	1.81936	83.76	SCN4B	sodium voltage-gated channel beta subunit 4
221476	0.00107	3.88e-05	0.6518	4.11431	2.68158	56.81	PI16	peptidase inhibitor 16
6372	0.00108	3.91e-05	0.5321	-4.11278	-2.18822	140.86	CXCL6	C-X-C motif chemokine ligand 6
1776	0.00108	3.92e-05	0.5126	-4.1121	-2.10798	388.28	DNASE1L3	deoxyribonuclease 1 like 3
23547	0.00109	3.95e-05	0.4524	-4.11055	-1.85969	16.28	LILRA4	leukocyte immunoglobulin like receptor A4
10319	0.00109	3.97e-05	0.325	-4.10911	-1.33553	190.14	LAMC3	laminin subunit gamma 3
287	0.0011	4.01e-05	0.4811	4.10691	1.97566	222.27	ANK2	ankyrin 2
25823	0.00112	4.08e-05	0.6374	4.10288	2.61508	225.28	TPSG1	tryptase gamma 1
54579	0.00113	4.12e-05	0.5102	-4.10044	-2.0922	166.45	UGT1A5	UDP glucuronosyltransferase family 1 member A5
343	0.00114	4.18e-05	0.7561	4.09726	3.09805	1004.38	AQP8	aquaporin 8
23562	0.00116	4.27e-05	0.6142	-4.0923	-2.5135	66.4	CLDN14	claudin 14
51390	0.00121	4.46e-05	0.255	-4.08224	-1.04108	983.29	AIG1	androgen induced 1
57863	0.00122	4.48e-05	0.6633	4.08144	2.70703	100.73	CADM3	cell adhesion molecule 3
51085	0.00122	4.51e-05	0.4083	-4.07971	-1.66579	1520.09	MLXIPL	MLX interacting protein like
6328	0.00123	4.52e-05	0.4826	4.0791	1.96854	29.53	SCN3A	sodium voltage-gated channel alpha subunit 3
22949	0.00123	4.54e-05	0.2753	-4.07804	-1.12284	1156.8	PTGR1	prostaglandin reductase 1
2273	0.00123	4.56e-05	0.4274	4.07694	1.74244	1085.05	FHL1	four and a half LIM domains 1
84868	0.00124	4.61e-05	0.2432	-4.07464	-0.991149	243.05	HAVCR2	hepatitis A virus cellular receptor 2
333	0.00124	4.61e-05	0.3797	4.07471	1.54737	30.78	APLP1	amyloid beta precursor like protein 1
3766	0.00126	4.67e-05	0.4334	-4.07139	-1.76472	32.12	KCNJ10	potassium inwardly rectifying channel subfamily J member 10
3625	0.00126	4.67e-05	0.459	-4.07156	-1.86893	411.19	INHBB	inhibin subunit beta B
51473	0.00127	4.72e-05	0.5124	-4.0693	-2.08509	94.38	DCDC2	doublecortin domain containing 2
171024	0.00127	4.74e-05	0.4158	4.06807	1.69153	1164.57	SYNPO2	synaptopodin 2
5629	0.00128	4.77e-05	0.3505	-4.06652	-1.42532	1291.66	PROX1	prospero homeobox 1
6865	0.00128	4.79e-05	0.5156	4.06557	2.09614	34.22	TACR2	tachykinin receptor 2
3373	0.00128	4.81e-05	0.5251	-4.06464	-2.13415	468.58	HYAL1	hyaluronidase 1
10261	0.00128	4.81e-05	0.2852	-4.06479	-1.15933	358.13	IGSF6	immunoglobulin superfamily member 6
25802	0.00128	4.82e-05	0.4575	4.06426	1.85957	811.28	LMOD1	leiomodin 1
7062	0.00129	4.85e-05	0.3674	-4.06293	-1.49292	23.21	TCHH	trichohyalin
3234	0.00129	4.85e-05	0.4715	4.06267	1.91563	62.31	HOXD8	homeobox D8
5592	0.00131	4.95e-05	0.2398	4.05788	0.972918	258.94	PRKG1	protein kinase cGMP-dependent 1
4489	0.00131	4.94e-05	0.5424	-4.05828	-2.20125	95.63	MT1A	metallothionein 1A
25999	0.00131	4.95e-05	0.3238	4.05788	1.31386	220.51	CLIP3	CAP-Gly domain containing linker protein 3
4060	0.00131	4.97e-05	0.3285	4.05712	1.33272	3779.17	LUM	lumican
54578	0.00133	5.05e-05	0.4698	-4.05331	-1.90415	196.08	UGT1A6	UDP glucuronosyltransferase family 1 member A6
1475	0.00134	5.07e-05	0.3689	-4.05215	-1.49473	82.38	CSTA	cystatin A
6307	0.00134	5.09e-05	0.2418	-4.05126	-0.979557	1690.71	MSMO1	methylsterol monooxygenase 1
1718	0.00134	5.12e-05	0.2901	-4.04998	-1.17493	7964.71	DHCR24	24-dehydrocholesterol reductase
64091	0.00137	5.23e-05	0.41	4.04525	1.65858	88.52	POPDC2	popeye domain containing 2
100507516	0.00137	5.23e-05	0.4836	4.04525	1.95631	68.12	LINC02984	long intergenic non-protein coding RNA 2984
2318	0.00137	5.25e-05	0.4413	4.04423	1.78453	1107.04	FLNC	filamin C
115273	0.00138	5.29e-05	0.2295	-4.04246	-0.927686	93.82	RAB42	RAB42, member RAS oncogene family
10062	0.00139	5.32e-05	0.1608	-4.04119	-0.649678	861	NR1H3	nuclear receptor subfamily 1 group H member 3
38	0.00139	5.33e-05	0.3293	-4.04081	-1.33055	3011.32	ACAT1	acetyl-CoA acetyltransferase 1
2677	0.0014	5.38e-05	0.2314	-4.03833	-0.934595	1346.88	GGCX	gamma-glutamyl carboxylase
153020	0.0014	5.39e-05	0.2435	-4.03788	-0.983051	454.19	RASGEF1B	RasGEF domain family member 1B
11142	0.0014	5.4e-05	0.2143	4.03753	0.865437	812.96	PKIG	cAMP-dependent protein kinase inhibitor gamma
27010	0.00141	5.43e-05	0.2158	4.03623	0.871099	166.29	TPK1	thiamin pyrophosphokinase 1
56477	0.00142	5.5e-05	0.485	4.03339	1.9561	795.06	CCL28	C-C motif chemokine ligand 28
339390	0.00144	5.58e-05	0.7431	-4.02971	-2.99445	155.25	CLEC4G	C-type lectin domain family 4 member G
646627	0.00145	5.64e-05	0.6911	4.02744	2.78353	1099.13	LYPD8	LY6/PLAUR domain containing 8
57484	0.00145	5.64e-05	0.4718	4.02759	1.90041	126.12	RNF150	ring finger protein 150
79931	0.00147	5.7e-05	0.5022	4.0247	2.02103	37.38	TNIP3	TNFAIP3 interacting protein 3
8832	0.00147	5.74e-05	0.2769	-4.02341	-1.114	405.88	CD84	CD84 molecule
63951	0.0015	5.85e-05	0.5899	-4.01859	-2.37075	51.06	DMRTA1	DMRT like family A1
30	0.00151	5.9e-05	0.2484	-4.01695	-0.997719	2638.35	ACAA1	acetyl-CoA acyltransferase 1
2206	0.00153	5.97e-05	0.4406	4.01391	1.76862	55.74	MS4A2	membrane spanning 4-domains A2
125061	0.00156	6.12e-05	0.1758	-4.00798	-0.704589	827.19	AFMID	arylformamidase
5860	0.00156	6.14e-05	0.2353	-4.00745	-0.943139	1045.95	QDPR	quinoid dihydropteridine reductase
477	0.00159	6.24e-05	0.683	4.00354	2.73445	160.62	ATP1A2	ATPase Na+/K+ transporting subunit alpha 2
51308	0.00159	6.23e-05	0.4973	4.00374	1.99109	40.81	REEP2	receptor accessory protein 2
9398	0.0016	6.3e-05	0.1259	4.00145	0.50372	514.75	CD101	CD101 molecule
660	0.0016	6.3e-05	0.3456	4.00139	1.38297	31.92	BMX	BMX non-receptor tyrosine kinase
5148	0.0016	6.32e-05	0.325	-4.00036	-1.3001	18.98	PDE6G	phosphodiesterase 6G
1292	0.0016	6.33e-05	0.3073	4.00025	1.22946	11470.6	COL6A2	collagen type VI alpha 2 chain
27141	0.00165	6.52e-05	0.1877	-3.9931	-0.749546	862.07	CIDEB	cell death inducing DFFA like effector b
6567	0.00166	6.57e-05	0.4414	-3.99151	-1.76178	382.15	SLC16A2	solute carrier family 16 member 2
27036	0.00168	6.67e-05	0.2579	-3.98789	-1.02839	69.67	SIGLEC7	sialic acid binding Ig like lectin 7
54518	0.00168	6.68e-05	0.27	-3.98741	-1.07643	308.17	APBB1IP	amyloid beta precursor protein binding family B member 1 interacting protein
56256	0.0017	6.77e-05	0.4798	3.98424	1.91182	93.39	SERTAD4	SERTA domain containing 4
5979	0.0017	6.77e-05	0.4232	3.98417	1.68608	58.21	RET	ret proto-oncogene
489	0.00171	6.82e-05	0.349	3.98243	1.38969	4289.41	ATP2A3	ATPase sarcoplasmic/endoplasmic reticulum Ca2+ transporting 3
1555	0.00173	6.91e-05	0.5405	-3.97942	-2.15089	1793.09	CYP2B6	cytochrome P450 family 2 subfamily B member 6
80896	0.00173	6.94e-05	0.2358	-3.97829	-0.938099	359.23	NPL	N-acetylneuraminate pyruvate lyase
80760	0.00175	7.02e-05	0.4098	3.97572	1.62932	683.36	ITIH5	inter-alpha-trypsin inhibitor heavy chain 5
54549	0.00176	7.05e-05	0.4344	3.97444	1.72654	87	SDK2	sidekick cell adhesion molecule 2
54996	0.00178	7.14e-05	0.32	-3.97168	-1.27095	624.16	MTARC2	mitochondrial amidoxime reducing component 2
29015	0.00178	7.16e-05	0.32	-3.97085	-1.27052	1003.86	SLC43A3	solute carrier family 43 member 3
125965	0.00178	7.17e-05	0.5402	3.97049	2.14499	98.13	COX6B2	cytochrome c oxidase subunit 6B2
1400	0.00179	7.21e-05	0.311	3.96932	1.23447	79.52	CRMP1	collapsin response mediator protein 1
2260	0.00182	7.35e-05	0.3225	3.96461	1.27848	742.12	FGFR1	fibroblast growth factor receptor 1
2878	0.00183	7.4e-05	0.4865	-3.96318	-1.92827	2365.45	GPX3	glutathione peroxidase 3
54873	0.00184	7.47e-05	0.3871	-3.9608	-1.53306	214.04	PALMD	palmdelphin
7076	0.00184	7.47e-05	0.3437	-3.9609	-1.36155	6559.52	TIMP1	TIMP metallopeptidase inhibitor 1
1410	0.00186	7.56e-05	0.4221	3.95804	1.67051	281.15	CRYAB	crystallin alpha B
57722	0.00188	7.65e-05	0.3269	3.95516	1.2928	111.16	IGDCC4	immunoglobulin superfamily DCC subclass member 4
11067	0.00188	7.66e-05	0.4351	-3.95469	-1.72057	1470.52	DEPP1	DEPP autophagy regulator 1
114088	0.00189	7.72e-05	0.4528	3.95308	1.78983	28.36	TRIM9	tripartite motif containing 9
23148	0.00192	7.85e-05	0.3962	3.94891	1.56454	47.26	NACAD	NAC alpha domain containing
347853	0.00198	8.1e-05	0.5217	3.94148	2.05617	90.15	TBX10	T-box transcription factor 10
111064649	0.00208	8.51e-05	0.6033	3.9297	2.37091	42.83	SMIM33	small integral membrane protein 33
56265	0.00209	8.55e-05	0.3836	3.92834	1.50702	407.66	CPXM1	carboxypeptidase X, M14 family member 1
1514	0.0021	8.64e-05	0.2542	-3.92601	-0.998139	3152.89	CTSL	cathepsin L
8654	0.00211	8.68e-05	0.3478	3.92484	1.36502	557.99	PDE5A	phosphodiesterase 5A
650368	0.00211	8.67e-05	0.3066	3.92496	1.20356	13.1	TSSC2	tumor suppressing subtransferable candidate 2 (pseudogene)
3493	0.00211	8.68e-05	0.5199	3.9247	2.0403	23840.5	IGHA1	immunoglobulin heavy constant alpha 1
5167	0.00215	8.86e-05	0.3224	-3.91984	-1.26393	371.7	ENPP1	ectonucleotide pyrophosphatase/phosphodiesterase 1
375057	0.00215	8.9e-05	0.5921	3.9187	2.3204	100.09	STUM	stum, mechanosensory transduction mediator homolog
54577	0.00218	9.04e-05	0.5084	-3.91502	-1.99041	159.95	UGT1A7	UDP glucuronosyltransferase family 1 member A7
27129	0.00219	9.09e-05	0.4953	3.91371	1.93855	88.67	HSPB7	heat shock protein family B (small) member 7
80258	0.00219	9.1e-05	0.4882	3.91344	1.91045	16.94	EFHC2	EF-hand domain containing 2
28514	0.0022	9.15e-05	0.2354	3.91221	0.920878	353.01	DLL1	delta like canonical Notch ligand 1
6565	0.00222	9.23e-05	0.3323	3.90996	1.29943	85.61	SLC15A2	solute carrier family 15 member 2
2214	0.00223	9.3e-05	0.3404	-3.90827	-1.33045	1794.97	FCGR3A	Fc gamma receptor IIIa
6581	0.00223	9.31e-05	0.3925	-3.90796	-1.53392	1050.96	SLC22A3	solute carrier family 22 member 3
58494	0.00223	9.31e-05	0.402	3.90778	1.5711	173.16	JAM2	junctional adhesion molecule 2
11006	0.00224	9.38e-05	0.2892	-3.90618	-1.12962	412.2	LILRB4	leukocyte immunoglobulin like receptor B4
8076	0.00226	9.44e-05	0.6087	3.90456	2.37683	198.23	MFAP5	microfibril associated protein 5
126567	0.00227	9.51e-05	0.3996	3.90286	1.55969	15.86	C2CD4C	C2 calcium dependent domain containing 4C
93166	0.00229	9.6e-05	0.418	3.90037	1.63039	46.84	PRDM6	PR/SET domain 6
6783	0.00231	9.69e-05	0.582	-3.89822	-2.26894	31.01	SULT1E1	sulfotransferase family 1E member 1
80262	0.00234	9.85e-05	0.1546	-3.89417	-0.601874	472.52	PHAF1	phagosome assembly factor 1
8462	0.00235	9.92e-05	0.22	-3.89266	-0.856281	748.83	KLF11	KLF transcription factor 11
8639	0.00235	9.93e-05	0.4273	3.89218	1.66311	1078.33	AOC3	amine oxidase copper containing 3
1288	0.00235	9.94e-05	0.6148	3.89193	2.39274	47.53	COL4A6	collagen type IV alpha 6 chain
717	0.00242	0.000102	0.3896	-3.88501	-1.51347	4140.91	C2	complement C2
23452	0.00242	0.000102	0.3271	3.88476	1.27059	1189.73	ANGPTL2	angiopoietin like 2
137872	0.00244	0.000104	0.5314	-3.88223	-2.06292	128.49	ADHFE1	alcohol dehydrogenase iron containing 1
2584	0.00245	0.000104	0.2052	-3.88106	-0.796552	569.69	GALK1	galactokinase 1
6446	0.00248	0.000105	0.2784	-3.87827	-1.07961	1336.55	SGK1	serum/glucocorticoid regulated kinase 1
8490	0.00252	0.000107	0.283	3.8732	1.09627	1574.69	RGS5	regulator of G protein signaling 5
2346	0.00254	0.000108	0.4493	-3.87113	-1.73941	213.02	FOLH1	folate hydrolase 1
2045	0.00254	0.000109	0.6966	3.87065	2.69632	67.82	EPHA7	EPH receptor A7
5027	0.00257	0.00011	0.2999	-3.86803	-1.16009	166.69	P2RX7	purinergic receptor P2X 7
4585	0.00259	0.000111	0.5968	3.86579	2.30706	7329.12	MUC4	mucin 4, cell surface associated
862	0.00261	0.000112	0.3549	3.86342	1.37111	95.66	RUNX1T1	RUNX1 partner transcriptional co-repressor 1
117283	0.00268	0.000115	0.5231	-3.85644	-2.01719	34.78	IP6K3	inositol hexakisphosphate kinase 3
29956	0.00269	0.000115	0.2021	-3.85567	-0.779056	4079.11	CERS2	ceramide synthase 2
51129	0.00271	0.000117	0.421	-3.85322	-1.62205	404.2	ANGPTL4	angiopoietin like 4
30846	0.00271	0.000116	0.3099	3.85347	1.19431	1072.89	EHD2	EH domain containing 2
222553	0.00272	0.000117	0.5113	3.85192	1.96932	18.66	SLC35F1	solute carrier family 35 member F1
4586	0.00274	0.000118	0.6754	3.84954	2.59991	169.42	MUC5AC	mucin 5AC, oligomeric mucus/gel-forming
387758	0.00275	0.000119	0.3202	3.84824	1.23212	214.58	FIBIN	fin bud initiation factor homolog
56920	0.00276	0.000119	0.3418	3.84734	1.3152	239.05	SEMA3G	semaphorin 3G
3782	0.00281	0.000122	0.3528	3.84296	1.35575	121.44	KCNN3	potassium calcium-activated channel subfamily N member 3
158471	0.00281	0.000122	0.4514	3.84257	1.73437	979.28	PRUNE2	prune homolog 2 with BCH domain
79822	0.00288	0.000125	0.3881	3.83628	1.489	43.25	ARHGAP28	Rho GTPase activating protein 28
4543	0.00309	0.000134	0.5915	3.81858	2.25852	30.86	MTNR1A	melatonin receptor 1A
283	0.00311	0.000135	0.3647	-3.81677	-1.39215	1478.89	ANG	angiogenin
100862662	0.00312	0.000136	0.6498	-3.81563	-2.47927	106.97	ALDH1L1-AS2	ALDH1L1 antisense RNA 2
920	0.00314	0.000137	0.2658	-3.81396	-1.01364	1342.61	CD4	CD4 molecule
6689	0.00318	0.000139	0.4894	3.80984	1.86437	150.94	SPIB	Spi-B transcription factor
105371566	0.0032	0.00014	0.2021	-3.8082	-0.76953	24.45	LOC105371566	uncharacterized LOC105371566
5961	0.00321	0.00014	0.3616	3.8075	1.37688	22.16	PRPH2	peripherin 2
121227	0.00321	0.000141	0.1943	3.80727	0.739747	1028.42	LRIG3	leucine rich repeats and immunoglobulin like domains 3
8506	0.00323	0.000142	0.2311	3.80474	0.879179	222.5	CNTNAP1	contactin associated protein 1
3638	0.00325	0.000143	0.2559	-3.80273	-0.972933	2189.35	INSIG1	insulin induced gene 1
2824	0.00325	0.000143	0.3681	3.80284	1.39967	78.29	GPM6B	glycoprotein M6B
6926	0.00328	0.000145	0.1947	-3.80023	-0.739932	674.6	TBX3	T-box transcription factor 3
5320	0.00331	0.000146	0.5446	3.79772	2.06836	2911.88	PLA2G2A	phospholipase A2 group IIA
100532724	0.00333	0.000147	0.256	-3.79634	-0.971753	352.91	NPHP3-ACAD11	NPHP3-ACAD11 readthrough (NMD candidate)
114795	0.00336	0.000149	0.4663	3.79336	1.76877	19.68	TMEM132B	transmembrane protein 132B
117581	0.00337	0.000149	0.4347	3.7925	1.64875	28.3	TWIST2	twist family bHLH transcription factor 2
55351	0.00337	0.000149	0.3447	3.79279	1.30748	27.36	STK32B	serine/threonine kinase 32B
84649	0.0034	0.000151	0.3402	-3.78963	-1.2893	982.14	DGAT2	diacylglycerol O-acyltransferase 2
1087	0.0034	0.000151	0.6906	3.7894	2.61704	9393.58	CEACAM7	CEA cell adhesion molecule 7
401258	0.00343	0.000152	0.4013	3.78723	1.51996	17.46	RAB44	RAB44, member RAS oncogene family
10071	0.00347	0.000154	0.5692	3.78386	2.15385	16653.3	MUC12	mucin 12, cell surface associated
51209	0.00349	0.000155	0.4032	3.78219	1.52489	29.54	RAB9B	RAB9B, member RAS oncogene family
947	0.0035	0.000156	0.3044	3.78098	1.15077	830.34	CD34	CD34 molecule
4547	0.00354	0.000158	0.7995	-3.77815	-3.02076	727.17	MTTP	microsomal triglyceride transfer protein
3779	0.00356	0.000159	0.4611	3.77581	1.74085	144.84	KCNMB1	potassium calcium-activated channel subfamily M regulatory beta subunit 1
105369360	0.00361	0.000162	0.3983	-3.77235	-1.50246	52.77	LINC02754	long intergenic non-protein coding RNA 2754
11027	0.00361	0.000162	0.3138	-3.77205	-1.18365	50.84	LILRA2	leukocyte immunoglobulin like receptor A2
100874204	0.00366	0.000164	0.5826	-3.76838	-2.1953	50.54	ALDH1L1-AS1	ALDH1L1 antisense RNA 1
80350	0.00369	0.000166	0.4166	-3.76616	-1.569	23.33	LPAL2	lipoprotein(a) like 2, pseudogene
1298	0.00371	0.000167	0.3331	3.76405	1.25374	355.69	COL9A2	collagen type IX alpha 2 chain
1879	0.00379	0.000171	0.3247	3.75867	1.22041	83.53	EBF1	EBF transcription factor 1
10278	0.00379	0.000171	0.3348	3.75854	1.25831	105.33	EFS	embryonal Fyn-associated substrate
6696	0.00383	0.000173	0.5278	-3.75579	-1.98245	8457.07	SPP1	secreted phosphoprotein 1
205	0.00386	0.000174	0.2326	-3.75342	-0.87298	1217.32	AK4	adenylate kinase 4
2259	0.00389	0.000176	0.355	-3.75133	-1.33178	107.71	FGF14	fibroblast growth factor 14
1302	0.0039	0.000177	0.3897	-3.75033	-1.46169	41.91	COL11A2	collagen type XI alpha 2 chain
6943	0.0039	0.000177	0.4049	3.74966	1.51839	208.93	TCF21	transcription factor 21
6652	0.00391	0.000178	0.3065	-3.74894	-1.14901	2897.66	SORD	sorbitol dehydrogenase
7225	0.00393	0.000179	0.3383	3.74725	1.26771	47.21	TRPC6	transient receptor potential cation channel subfamily C member 6
79883	0.00394	0.00018	0.3766	3.74623	1.41069	127.96	PODNL1	podocan like 1
1291	0.00395	0.00018	0.2967	3.74568	1.11153	9323.75	COL6A1	collagen type VI alpha 1 chain
4223	0.00401	0.000183	0.394	3.74151	1.47412	23.62	MEOX2	mesenchyme homeobox 2
59353	0.00402	0.000184	0.6312	3.74017	2.36065	48.39	TMEM35A	transmembrane protein 35A
220001	0.00403	0.000184	0.5055	-3.73937	-1.89019	54.03	VWCE	von Willebrand factor C and EGF domains
151242	0.00403	0.000185	0.4038	-3.73891	-1.50968	17.14	PPP1R1C	protein phosphatase 1 regulatory inhibitor subunit 1C
57834	0.00411	0.000189	0.3505	-3.7338	-1.30884	482.84	CYP4F11	cytochrome P450 family 4 subfamily F member 11
5919	0.00411	0.000189	0.3978	-3.73343	-1.48527	2855.8	RARRES2	retinoic acid receptor responder 2
360	0.00414	0.00019	0.3548	-3.73166	-1.324	676.52	AQP3	aquaporin 3 (Gill blood group)
135644	0.00414	0.000191	0.5868	3.73097	2.18919	86.1	TRIM40	tripartite motif containing 40
1508	0.00416	0.000192	0.2321	-3.72956	-0.865729	24416.2	CTSB	cathepsin B
9760	0.00417	0.000192	0.3986	3.72888	1.48633	211.44	TOX	thymocyte selection associated high mobility group box
2746	0.00423	0.000195	0.2196	-3.72479	-0.818038	4813.8	GLUD1	glutamate dehydrogenase 1
51302	0.00427	0.000198	0.3153	-3.722	-1.17338	358.71	CYP39A1	cytochrome P450 family 39 subfamily A member 1
401563	0.00427	0.000198	0.2798	-3.72146	-1.04117	25.2	LINC02908	long intergenic non-protein coding RNA 2908
11309	0.00427	0.000198	0.2542	-3.72136	-0.945938	2782.89	SLCO2B1	solute carrier organic anion transporter family member 2B1
4166	0.00427	0.000198	0.3159	3.72138	1.17555	55.99	CHST6	carbohydrate sulfotransferase 6
3087	0.00438	0.000203	0.3514	-3.71467	-1.30545	223.98	HHEX	hematopoietically expressed homeobox
2843	0.00443	0.000206	0.329	3.71135	1.2209	11.79	GPR20	G protein-coupled receptor 20
150372	0.00447	0.000208	0.252	-3.70911	-0.934804	332.38	NFAM1	NFAT activating protein with ITAM motif 1
3029	0.00448	0.000209	0.2183	-3.70821	-0.809522	1063.4	HAGH	hydroxyacylglutathione hydrolase
392617	0.00453	0.000211	0.3527	-3.70508	-1.30692	165.06	ELFN1	extracellular leucine rich repeat and fibronectin type III domain containing 1
196410	0.00454	0.000212	0.3234	-3.70399	-1.19794	803.42	METTL7B	methyltransferase like 7B
112268058	0.00455	0.000213	0.1964	-3.70311	-0.727371	37.29	LOC112268058
102724428	0.00455	0.000213	0.2846	-3.70291	-1.05387	862.17	LOC102724428	salt inducible kinase 1B (putative)
105372883	0.00456	0.000214	0.3744	3.70232	1.38601	22.93	LINC02767	long intergenic non-protein coding RNA 2767
57153	0.00456	0.000214	0.1167	3.70193	0.432072	2951.36	SLC44A2	solute carrier family 44 member 2
377841	0.00462	0.000217	0.5272	3.69855	1.94989	693.85	ENTPD8	ectonucleoside triphosphate diphosphohydrolase 8
100129961	0.00463	0.000218	0.2686	-3.69697	-0.993003	27.6	CCNT2-AS1	CCNT2 antisense RNA 1
3485	0.00463	0.000218	0.442	-3.69699	-1.63411	4283.02	IGFBP2	insulin like growth factor binding protein 2
55811	0.00467	0.00022	0.4484	-3.6947	-1.65665	16.33	ADCY10	adenylate cyclase 10
1429	0.00469	0.000221	0.255	-3.69333	-0.941916	1062.42	CRYZ	crystallin zeta
56954	0.0047	0.000222	0.1439	-3.6927	-0.531318	927.53	NIT2	nitrilase family member 2
6764	0.0047	0.000222	0.1804	3.69231	0.66607	1471.96	DENND2B	DENN domain containing 2B
6338	0.0047	0.000222	0.6518	3.69218	2.40669	632.93	SCNN1B	sodium channel epithelial 1 subunit beta
18	0.00474	0.000225	0.4598	-3.68925	-1.69623	3191.58	ABAT	4-aminobutyrate aminotransferase
9547	0.00476	0.000226	0.5064	3.68832	1.86794	1576.27	CXCL14	C-X-C motif chemokine ligand 14
150094	0.00476	0.000226	0.2884	-3.68769	-1.06347	638.74	SIK1	salt inducible kinase 1
4501	0.00477	0.000227	0.4898	-3.68689	-1.80575	1825.5	MT1X	metallothionein 1X
624	0.00482	0.000229	0.2729	3.68418	1.00533	602.76	BDKRB2	bradykinin receptor B2
2805	0.0049	0.000234	0.3192	-3.67968	-1.17439	2419.34	GOT1	glutamic-oxaloacetic transaminase 1
6424	0.0049	0.000234	0.5567	3.67922	2.04811	587.56	SFRP4	secreted frizzled related protein 4
3081	0.00491	0.000235	0.4619	-3.67836	-1.69902	618.5	HGD	homogentisate 1,2-dioxygenase
5764	0.00494	0.000236	0.379	3.6768	1.39355	141.55	PTN	pleiotrophin
9120	0.00496	0.000237	0.2697	-3.67559	-0.991233	45.05	SLC16A6	solute carrier family 16 member 6
126014	0.00499	0.000239	0.3357	-3.67329	-1.23326	115.51	OSCAR	osteoclast associated Ig-like receptor
5033	0.00505	0.000243	0.2279	-3.67001	-0.836375	1708.3	P4HA1	prolyl 4-hydroxylase subunit alpha 1
28968	0.00505	0.000242	0.3916	-3.67018	-1.43712	33.93	SLC6A16	solute carrier family 6 member 16
8082	0.00506	0.000244	0.2957	3.66885	1.08491	250.55	SSPN	sarcospan
9940	0.00519	0.00025	0.2362	-3.66252	-0.865004	321.49	DLEC1	DLEC1 cilia and flagella associated protein
4856	0.00523	0.000252	0.3627	3.66013	1.3277	92.15	CCN3	cellular communication network factor 3
5266	0.00525	0.000253	0.5471	3.65904	2.0017	891.08	PI3	peptidase inhibitor 3
256764	0.00528	0.000255	0.5661	-3.65722	-2.0704	279.62	WDR72	WD repeat domain 72
57413	0.00534	0.000259	0.3041	-3.65334	-1.11104	41.22	TMIGD3	transmembrane and immunoglobulin domain containing 3
2327	0.00534	0.000258	0.5025	-3.65373	-1.8361	81.65	FMO2	flavin containing dimethylaniline monoxygenase 2
105369869	0.00534	0.000259	0.399	-3.65354	-1.45781	12.15	LOC105369869
4481	0.00535	0.00026	0.3193	-3.65256	-1.1664	782.08	MSR1	macrophage scavenger receptor 1
9495	0.0055	0.000267	0.3823	3.645	1.39357	206.6	AKAP5	A-kinase anchoring protein 5
4239	0.0055	0.000267	0.4143	3.64499	1.5102	1377.77	MFAP4	microfibril associated protein 4
10013	0.00552	0.000269	0.1563	-3.64372	-0.569583	1589.48	HDAC6	histone deacetylase 6
2624	0.00553	0.00027	0.3062	3.64286	1.11539	160.42	GATA2	GATA binding protein 2
84059	0.00553	0.00027	0.4931	-3.64283	-1.79615	67.11	ADGRV1	adhesion G protein-coupled receptor V1
847	0.00564	0.000275	0.2494	-3.63741	-0.907054	3652.43	CAT	catalase
375686	0.00564	0.000276	0.3813	-3.63683	-1.3866	18.44	SPATC1	spermatogenesis and centriole associated 1
9963	0.00567	0.000278	0.3938	-3.63537	-1.43149	77.29	SLC23A1	solute carrier family 23 member 1
80127	0.00569	0.000279	0.3612	-3.63402	-1.31253	285.89	BBOF1	basal body orientation factor 1
107986809	0.00573	0.000281	0.2426	3.63204	0.88107	79.04	ELN-AS1	ELN antisense RNA 1
115572	0.00575	0.000283	0.5038	3.63072	1.82915	37.75	TENT5B	terminal nucleotidyltransferase 5B
6785	0.00577	0.000284	0.3258	3.62977	1.18255	16.82	ELOVL4	ELOVL fatty acid elongase 4
79625	0.0058	0.000286	0.4031	3.62786	1.46236	286.81	NDNF	neuron derived neurotrophic factor
79742	0.0058	0.000286	0.3197	3.62797	1.15991	255.15	DIPK2B	divergent protein kinase domain 2B
6299	0.00588	0.00029	0.5469	-3.6238	-1.98194	233.93	SALL1	spalt like transcription factor 1
4973	0.00606	0.000299	0.4878	-3.61602	-1.76379	181.51	OLR1	oxidized low density lipoprotein receptor 1
115704	0.0061	0.000302	0.157	3.61382	0.567383	440.67	EVI5L	ecotropic viral integration site 5 like
85458	0.00617	0.000306	0.2835	3.61059	1.02358	404.53	DIXDC1	DIX domain containing 1
101927503	0.00623	0.000309	0.5115	3.60781	1.84539	26.2	LINC02688	long intergenic non-protein coding RNA 2688
83690	0.00628	0.000312	0.3535	3.60507	1.27435	57.72	CRISPLD1	cysteine rich secretory protein LCCL domain containing 1
716	0.00628	0.000312	0.4516	-3.60513	-1.62799	17105.9	C1S	complement C1s
3689	0.00628	0.000312	0.2628	-3.60495	-0.947258	2182.92	ITGB2	integrin subunit beta 2
85442	0.00629	0.000313	0.4321	-3.60429	-1.55732	87.79	KNDC1	kinase non-catalytic C-lobe domain containing 1
84870	0.00635	0.000316	0.4877	3.60152	1.75641	149.1	RSPO3	R-spondin 3
130271	0.00639	0.000318	0.3513	3.59982	1.26465	90.43	PLEKHH2	pleckstrin homology, MyTH4 and FERM domain containing H2
6403	0.00643	0.000321	0.3939	3.59786	1.41731	151.54	SELP	selectin P
23072	0.00645	0.000322	0.3586	3.59673	1.28961	17.31	HECW1	HECT, C2 and WW domain containing E3 ubiquitin protein ligase 1
84679	0.00645	0.000323	0.3064	-3.59646	-1.10208	231.46	SLC9A7	solute carrier family 9 member A7
2747	0.00645	0.000323	0.287	-3.59624	-1.03203	134.13	GLUD2	glutamate dehydrogenase 2
1836	0.0065	0.000326	0.5449	3.5935	1.95802	5586.65	SLC26A2	solute carrier family 26 member 2
405753	0.0065	0.000326	0.6784	3.59358	2.43802	420.29	DUOXA2	dual oxidase maturation factor 2
10164	0.00658	0.000331	0.7488	-3.58995	-2.68804	59.93	CHST4	carbohydrate sulfotransferase 4
26468	0.00664	0.000334	0.3799	3.58729	1.36272	81.91	LHX6	LIM homeobox 6
64753	0.00665	0.000335	0.4096	3.5864	1.469	71.44	CCDC136	coiled-coil domain containing 136
121601	0.00665	0.000335	0.3686	-3.5863	-1.32206	14.46	ANO4	anoctamin 4
105378842	0.00666	0.000336	0.6305	-3.58599	-2.26084	54.25	LOC105378842	uncharacterized LOC105378842
253827	0.00667	0.000337	0.373	3.58512	1.33727	657.3	MSRB3	methionine sulfoxide reductase B3
9032	0.00667	0.000338	0.3544	-3.58464	-1.27025	478.18	TM4SF5	transmembrane 4 L six family member 5
147710	0.00667	0.000338	0.4996	-3.58441	-1.79095	46.08	IGSF23	immunoglobulin superfamily member 23
8522	0.00672	0.00034	0.306	3.58255	1.09632	645.07	GAS7	growth arrest specific 7
199964	0.00674	0.000342	0.5712	3.58121	2.04566	36.91	TMEM61	transmembrane protein 61
102724852	0.00676	0.000343	0.6532	-3.58025	-2.3387	6226.42	LOC102724852	replaced by ID 100033819
1652	0.00676	0.000343	0.2495	-3.58014	-0.893288	1022.46	DDT	D-dopachrome tautomerase
115701	0.00681	0.000347	0.4121	-3.57762	-1.47442	123.96	ALPK2	alpha kinase 2
51279	0.00682	0.000347	0.3213	-3.57714	-1.14935	1441.6	C1RL	complement C1r subcomponent like
6443	0.00683	0.000348	0.177	3.57649	0.63294	677.35	SGCB	sarcoglycan beta
100506115	0.00684	0.000349	0.3122	-3.57571	-1.11642	132.35	PELATON	plaque enriched lncRNA in atherosclerotic and inflammatory bowel macrophage regulation
8321	0.00694	0.000355	0.1919	3.57169	0.685422	581.09	FZD1	frizzled class receptor 1
781	0.00697	0.000356	0.3783	3.57044	1.35064	166.3	CACNA2D1	calcium voltage-gated channel auxiliary subunit alpha2delta 1
3233	0.00702	0.000359	0.5615	3.56816	2.00352	66.48	HOXD4	homeobox D4
140578	0.0071	0.000364	0.3483	3.56489	1.24151	23.13	CHODL	chondrolectin
283120	0.00712	0.000365	0.6553	-3.56402	-2.33556	6760.01	H19	H19 imprinted maternally expressed transcript
286097	0.00715	0.000367	0.3849	-3.56275	-1.37143	52.27	MICU3	mitochondrial calcium uptake family member 3
80274	0.00715	0.000368	0.4452	3.56233	1.58607	113.66	SCUBE1	signal peptide, CUB domain and EGF like domain containing 1
6513	0.00716	0.000368	0.4562	-3.56171	-1.62482	6418.58	SLC2A1	solute carrier family 2 member 1
387804	0.00716	0.000369	0.5342	3.56133	1.90263	46.85	VSTM5	V-set and transmembrane domain containing 5
653381	0.00716	0.000369	0.347	-3.56126	-1.23591	645.93	SORD2P	sorbitol dehydrogenase 2, pseudogene
11314	0.00723	0.000373	0.2307	-3.55834	-0.821068	313.31	CD300A	CD300a molecule
112483	0.0073	0.000377	0.2609	-3.55541	-0.927738	830.4	SAT2	spermidine/spermine N1-acetyltransferase family member 2
114132	0.0073	0.000378	0.3879	-3.55518	-1.37898	37.99	SIGLEC11	sialic acid binding Ig like lectin 11
79820	0.00735	0.000381	0.4466	3.55314	1.58669	18.5	CATSPERB	cation channel sperm associated auxiliary subunit beta
93986	0.00739	0.000383	0.5456	3.5515	1.93764	147.12	FOXP2	forkhead box P2
11167	0.0074	0.000384	0.2279	3.55067	0.809095	4216.38	FSTL1	follistatin like 1
3237	0.00744	0.000387	0.7115	3.54911	2.5251	93.79	HOXD11	homeobox D11
7422	0.0075	0.00039	0.3015	-3.54676	-1.0693	7654.4	VEGFA	vascular endothelial growth factor A
9076	0.00753	0.000392	0.4382	-3.54539	-1.55359	2412.64	CLDN1	claudin 1
10052	0.00766	0.000399	0.3773	3.54055	1.33584	168.76	GJC1	gap junction protein gamma 1
29992	0.00775	0.000404	0.2842	-3.53732	-1.00543	137.99	PILRA	paired immunoglobin like type 2 receptor alpha
6641	0.00778	0.000406	0.272	-3.53594	-0.961772	1771.32	SNTB1	syntrophin beta 1
2653	0.0078	0.000408	0.2152	-3.53499	-0.76088	498.17	GCSH	glycine cleavage system protein H
4211	0.00782	0.000409	0.3045	3.53396	1.07623	146.66	MEIS1	Meis homeobox 1
388581	0.00788	0.000413	0.4634	3.53167	1.63663	81.44	C1QTNF12	C1q and TNF related 12
5738	0.00788	0.000413	0.1427	3.53154	0.50393	2023.2	PTGFRN	prostaglandin F2 receptor inhibitor
7991	0.00789	0.000414	0.2989	3.53081	1.05548	217.64	TUSC3	tumor suppressor candidate 3
843	0.00791	0.000415	0.2372	3.53007	0.83718	718.65	CASP10	caspase 10
715	0.00796	0.000419	0.4405	-3.52784	-1.55403	13085.9	C1R	complement C1r
100037417	0.00796	0.000419	0.2456	-3.52799	-0.866648	1139.1	DDTL	D-dopachrome tautomerase like
81557	0.00798	0.000421	0.3437	3.52686	1.21224	117.66	MAGED4B	MAGE family member D4B
55616	0.00804	0.000424	0.3113	3.5247	1.09733	465.69	ASAP3	ArfGAP with SH3 domain, ankyrin repeat and PH domain 3
9540	0.00807	0.000426	0.2325	3.52341	0.819092	659.79	TP53I3	tumor protein p53 inducible protein 3
339524	0.00807	0.000427	0.4514	3.52299	1.59024	29.74	LINC01140	long intergenic non-protein coding RNA 1140
2139	0.00814	0.000431	0.5659	3.52057	1.99215	109.38	EYA2	EYA transcriptional coactivator and phosphatase 2
728239	0.00824	0.000436	0.3392	3.51699	1.1928	117.62	MAGED4	MAGE family member D4
103344718	0.00825	0.000438	0.6584	-3.51625	-2.3151	1177.16	HOTS
4130	0.00825	0.000437	0.3468	3.51642	1.21938	391	MAP1A	microtubule associated protein 1A
196883	0.00826	0.000439	0.2892	3.51569	1.01661	256.53	ADCY4	adenylate cyclase 4
388325	0.00834	0.000444	0.282	-3.5126	-0.990582	123.89	SCIMP	SLP adaptor and CSK interacting membrane protein
775	0.00836	0.000445	0.3992	3.51187	1.40189	460.01	CACNA1C	calcium voltage-gated channel subunit alpha1 C
55800	0.00837	0.000446	0.4542	3.51136	1.59491	16.03	SCN3B	sodium voltage-gated channel beta subunit 3
100652777	0.00839	0.000447	0.508	3.51041	1.78327	103.27	LOC100652777	group 10 secretory phospholipase A2-like
8447	0.00841	0.000449	0.4387	3.50959	1.53975	289.1	DOC2B	double C2 domain beta
9308	0.00841	0.000449	0.2215	-3.50922	-0.777402	314.02	CD83	CD83 molecule
57537	0.00842	0.00045	0.3658	3.50859	1.28361	103.99	SORCS2	sortilin related VPS10 domain containing receptor 2
1232	0.00844	0.000452	0.4619	3.50758	1.62025	14.42	CCR3	C-C motif chemokine receptor 3
27020	0.00853	0.000457	0.1338	3.5045	0.46883	2189.24	NPTN	neuroplastin
2009	0.00854	0.000458	0.3349	3.50412	1.17346	244.15	EML1	EMAP like 1
115290	0.00858	0.000461	0.4143	-3.50267	-1.45112	164.89	FBXO17	F-box protein 17
441869	0.00859	0.000462	0.382	3.50163	1.33752	29.65	ANKRD65	ankyrin repeat domain 65
949	0.00859	0.000462	0.2078	-3.50161	-0.727683	2502	SCARB1	scavenger receptor class B member 1
162515	0.00876	0.000472	0.3507	-3.49611	-1.22617	35.88	SLC16A11	solute carrier family 16 member 11
66004	0.0088	0.000474	0.4752	-3.49488	-1.66067	290.92	LYNX1	Ly6/neurotoxin 1
100528007	0.00902	0.000487	0.2797	-3.48766	-0.975597	193.92	BORCS7-ASMT	BORCS7-ASMT readthrough (NMD candidate)
2359	0.00902	0.000487	0.2387	-3.48769	-0.832535	509.07	FPR3	formyl peptide receptor 3
100652824	0.00904	0.000489	0.3777	-3.48677	-1.31695	23.53	KIAA2012	KIAA2012
53947	0.00906	0.00049	0.3569	3.48594	1.24425	166.16	A4GALT	alpha 1,4-galactosyltransferase (P blood group)
23194	0.00917	0.000497	0.2947	3.48236	1.02609	156.25	FBXL7	F-box and leucine rich repeat protein 7
406975	0.0092	0.000499	0.235	3.48132	0.818111	210.49	MIR198	microRNA 198
6480	0.00922	0.000501	0.3218	-3.48017	-1.11998	6054.74	ST6GAL1	ST6 beta-galactoside alpha-2,6-sialyltransferase 1
247	0.00922	0.000501	0.3956	-3.48035	-1.3767	26.46	ALOX15B	arachidonate 15-lipoxygenase type B
102724097	0.00922	0.000502	0.3479	3.47983	1.21051	16.81	TTC39A-AS1	TTC39A antisense RNA 1
28814	0.00938	0.000511	0.5768	3.47514	2.00457	170.15	IGLV2-18	immunoglobulin lambda variable 2-18
101927751	0.00939	0.000512	0.2294	3.47435	0.797158	299.35	ALDH1A3-AS1	ALDH1A3 antisense RNA 1
94097	0.00943	0.000515	0.1952	-3.47307	-0.677952	646.52	SFXN5	sideroflexin 5
51166	0.00949	0.000518	0.2694	-3.47118	-0.935156	204.54	AADAT	aminoadipate aminotransferase
79834	0.00952	0.000521	0.1488	3.46989	0.516293	1053.02	PEAK1	pseudopodium enriched atypical kinase 1
6374	0.00961	0.000526	0.5723	3.46707	1.9842	128.56	CXCL5	C-X-C motif chemokine ligand 5
107080644	0.00961	0.000526	0.2242	-3.46703	-0.777454	475.11	CNPY3-GNMT	CNPY3-GNMT readthrough
151126	0.00963	0.000528	0.6052	-3.46623	-2.0977	35.86	ZNF385B	zinc finger protein 385B
11015	0.00964	0.000529	0.232	3.46552	0.803986	601.64	KDELR3	KDEL endoplasmic reticulum protein retention receptor 3
51454	0.00967	0.000532	0.3543	3.4642	1.22739	132.01	GULP1	GULP PTB domain containing engulfment adaptor 1
326625	0.00967	0.000532	0.1751	-3.46421	-0.606633	703.99	MMAB	metabolism of cobalamin associated B
115557	0.00968	0.000533	0.4103	3.4636	1.42121	378.93	ARHGEF25	Rho guanine nucleotide exchange factor 25
6332	0.0097	0.000535	0.7121	3.46273	2.46582	128.08	SCN7A	sodium voltage-gated channel alpha subunit 7
221078	0.00973	0.000537	0.2392	-3.46174	-0.828195	382.1	NSUN6	NOP2/Sun RNA methyltransferase 6
956	0.00977	0.000539	0.5135	3.46038	1.77682	24.6	ENTPD3	ectonucleoside triphosphate diphosphohydrolase 3
2542	0.00985	0.000544	0.2082	-3.45786	-0.719847	1475.7	SLC37A4	solute carrier family 37 member 4
105373095	0.00987	0.000546	0.1538	-3.45723	-0.531624	375.68	SELENOO-AS1	SELENOO antisense RNA 1
80243	0.00989	0.000548	0.3543	3.45617	1.22454	108.31	PREX2	phosphatidylinositol-3,4,5-trisphosphate dependent Rac exchange factor 2
143503	0.00989	0.000548	0.4408	3.45614	1.52341	47.86	OR51E1	olfactory receptor family 51 subfamily E member 1
284486	0.00993	0.000551	0.307	-3.45482	-1.06062	28.11	THEM5	thioesterase superfamily member 5
100033819	0.01	0.000556	0.6686	-3.45244	-2.30839	541.71	MIR675	microRNA 675
27202	0.01	0.000558	0.2567	-3.45145	-0.885988	48.18	C5AR2	complement C5a receptor 2
3101	0.0101	0.000561	0.3098	-3.44975	-1.06862	333.26	HK3	hexokinase 3
11138	0.0101	0.000563	0.1646	-3.44905	-0.567834	538.85	TBC1D8	TBC1 domain family member 8
56849	0.0101	0.000563	0.3629	3.44896	1.25157	41.32	TCEAL7	transcription elongation factor A like 7
6935	0.0101	0.000564	0.3312	3.44816	1.14204	654.28	ZEB1	zinc finger E-box binding homeobox 1
114800	0.0102	0.000567	0.4556	3.4467	1.57033	42.19	CCDC85A	coiled-coil domain containing 85A
140606	0.0103	0.000576	0.3187	3.44268	1.0973	534.66	SELENOM	selenoprotein M
349667	0.0104	0.00058	0.3793	-3.44089	-1.30503	60.96	RTN4RL2	reticulon 4 receptor like 2
9848	0.0104	0.000583	0.3569	-3.43938	-1.2274	274.43	MFAP3L	microfibril associated protein 3 like
55819	0.0104	0.000582	0.1604	-3.44009	-0.551892	1396.59	RNF130	ring finger protein 130
51715	0.0104	0.000582	0.3173	3.43974	1.09152	401.69	RAB23	RAB23, member RAS oncogene family
112267876	0.0104	0.000582	0.6742	-3.43988	-2.31928	510.95	LOC112267876
28954	0.0104	0.000583	0.4212	3.43958	1.44863	27.45	REM1	RRAD and GEM like GTPase 1
9890	0.0104	0.000584	0.425	3.43881	1.46139	54.38	PLPPR4	phospholipid phosphatase related 4
4254	0.0105	0.000589	0.2427	3.43643	0.834111	569.7	KITLG	KIT ligand
838	0.0106	0.000597	0.5276	3.43301	1.81114	296.39	CASP5	caspase 5
57519	0.0106	0.0006	0.3193	3.43182	1.09589	243.39	STARD9	StAR related lipid transfer domain containing 9
58528	0.0107	0.000605	0.2624	-3.42942	-0.899865	159.4	RRAGD	Ras related GTP binding D
79148	0.0109	0.000619	0.5153	3.42321	1.76399	374.7	MMP28	matrix metallopeptidase 28
7108	0.011	0.000625	0.2973	-3.42057	-1.01693	470.72	TM7SF2	transmembrane 7 superfamily member 2
57562	0.0111	0.000628	0.2711	3.41905	0.926795	92.99	CEP126	centrosomal protein 126
2902	0.0111	0.000632	0.5155	3.4176	1.76161	70.92	GRIN1	glutamate ionotropic receptor NMDA type subunit 1
23024	0.0112	0.000634	0.3247	3.41673	1.10944	510.85	PDZRN3	PDZ domain containing ring finger 3
91614	0.0112	0.000633	0.3336	-3.41695	-1.13998	226.92	DEPDC7	DEP domain containing 7
100533107	0.0113	0.000644	0.3688	3.41228	1.25837	1155.29	RTEL1-TNFRSF6B	RTEL1-TNFRSF6B readthrough (NMD candidate)
7871	0.0115	0.000653	0.2052	3.40848	0.699444	1730.63	SLMAP	sarcolemma associated protein
6482	0.0115	0.000653	0.4047	-3.40838	-1.37923	1614.61	ST3GAL1	ST3 beta-galactoside alpha-2,3-sialyltransferase 1
402665	0.0115	0.000655	0.4071	-3.40777	-1.38717	17	IGLON5	IgLON family member 5
9563	0.0115	0.000659	0.2541	-3.40607	-0.865539	3275.89	H6PD	hexose-6-phosphate dehydrogenase/glucose 1-dehydrogenase
4857	0.0116	0.00066	0.536	3.40575	1.82541	38.34	NOVA1	NOVA alternative splicing regulator 1
5046	0.0116	0.000665	0.3925	-3.40353	-1.33575	1780.45	PCSK6	proprotein convertase subtilisin/kexin type 6
6095	0.0117	0.000667	0.3317	-3.40273	-1.12872	293.53	RORA	RAR related orphan receptor A
84251	0.0117	0.000671	0.2794	3.40099	0.950309	71.65	SGIP1	SH3GL interacting endocytic adaptor 1
5019	0.0117	0.000673	0.3484	3.40043	1.18474	498.31	OXCT1	3-oxoacid CoA-transferase 1
54414	0.0117	0.000674	0.2831	3.39988	0.962625	4135.8	SIAE	sialic acid acetylesterase
284578	0.0119	0.000681	0.6066	3.39708	2.06071	59.9	MFSD4A-AS1	MFSD4A antisense RNA 1
5480	0.0119	0.000683	0.2178	3.39612	0.739592	705.17	PPIC	peptidylprolyl isomerase C
547	0.0119	0.000687	0.5811	3.39474	1.97279	48.51	KIF1A	kinesin family member 1A
6570	0.012	0.00069	0.6809	3.3937	2.31082	36.11	SLC18A1	solute carrier family 18 member A1
26007	0.0122	0.000701	0.1473	-3.38917	-0.499334	1527.26	TKFC	triokinase and FMN cyclase
10418	0.0122	0.000704	0.547	3.38792	1.85307	1489.2	SPON1	spondin 1
105376039	0.0123	0.000712	0.261	3.38474	0.883381	14.99	LOC105376039	uncharacterized LOC105376039
81693	0.0123	0.000712	0.3253	3.38476	1.10103	1981.42	AMN	amnion associated transmembrane protein
10861	0.0124	0.000716	0.2403	-3.38341	-0.813137	192.27	SLC26A1	solute carrier family 26 member 1
283050	0.0125	0.000724	0.1932	-3.38014	-0.652893	25.97	ZMIZ1-AS1	ZMIZ1 antisense RNA 1
100507472	0.0125	0.000727	0.3749	-3.37917	-1.26671	119.37	LOC100507472	uncharacterized LOC100507472
1759	0.0126	0.000731	0.2377	3.37777	0.802778	210.46	DNM1	dynamin 1
283455	0.0126	0.000732	0.4437	3.37738	1.49839	36.08	KSR2	kinase suppressor of ras 2
8399	0.0126	0.000733	0.508	3.37701	1.71562	198.89	PLA2G10	phospholipase A2 group X
2207	0.0128	0.000746	0.2461	-3.37197	-0.829877	561.25	FCER1G	Fc epsilon receptor Ig
28234	0.0129	0.000751	0.6695	-3.37009	-2.25628	207.46	SLCO1B3	solute carrier organic anion transporter family member 1B3
51310	0.0129	0.000753	0.3486	3.36967	1.17471	157.89	SLC22A17	solute carrier family 22 member 17
1306	0.0129	0.000754	0.3489	3.36917	1.17563	2002.08	COL15A1	collagen type XV alpha 1 chain
84856	0.013	0.000758	0.4074	3.36784	1.37209	17.78	LINC00839	long intergenic non-protein coding RNA 839
2644	0.0131	0.000765	0.2919	-3.36518	-0.982347	232.32	GCHFR	GTP cyclohydrolase I feedback regulator
2806	0.0131	0.00077	0.1914	-3.36342	-0.643908	3785.57	GOT2	glutamic-oxaloacetic transaminase 2
29774	0.0131	0.000769	0.2772	-3.36357	-0.932289	32.78	POM121L9P	POM121 transmembrane nucleoporin like 9, pseudogene
57520	0.0133	0.000777	0.279	-3.36079	-0.937744	250.98	HECW2	HECT, C2 and WW domain containing E3 ubiquitin protein ligase 2
11001	0.0134	0.000784	0.3456	-3.35833	-1.1608	989.05	SLC27A2	solute carrier family 27 member 2
5457	0.0135	0.000791	0.5032	-3.35606	-1.68885	20.75	POU4F1	POU class 4 homeobox 1
109729127	0.0135	0.000792	0.4967	-3.35568	-1.6668	51.42	KRT7-AS	KRT7 antisense RNA 1
58484	0.0135	0.000793	0.2559	-3.35539	-0.858743	54.35	NLRC4	NLR family CARD domain containing 4
3778	0.0135	0.000795	0.5371	3.3546	1.80169	634.07	KCNMA1	potassium calcium-activated channel subfamily M alpha 1
670	0.0136	0.0008	0.2191	-3.35279	-0.734501	498.35	BPHL	biphenyl hydrolase like
199675	0.0137	0.000806	0.5681	-3.35069	-1.90363	52.31	MCEMP1	mast cell expressed membrane protein 1
6489	0.0137	0.000807	0.3864	3.3503	1.29466	39.98	ST8SIA1	ST8 alpha-N-acetyl-neuraminide alpha-2,8-sialyltransferase 1
9159	0.0137	0.000811	0.2837	3.34902	0.94996	3850.21	PCSK7	proprotein convertase subtilisin/kexin type 7
3580	0.0137	0.000813	0.4616	-3.34831	-1.54572	56.55	CXCR2P1	C-X-C motif chemokine receptor 2 pseudogene 1
101928864	0.0139	0.000823	0.2072	3.34495	0.69316	87.57	LOC101928864	uncharacterized LOC101928864
10221	0.0139	0.000824	0.1935	-3.34465	-0.647302	2744.22	TRIB1	tribbles pseudokinase 1
9413	0.0139	0.000823	0.5125	3.34488	1.7142	40.03	ENTREP1	endosomal transmembrane epsin interactor 1
29951	0.0139	0.000824	0.5379	3.34464	1.79912	24.49	PDZRN4	PDZ domain containing ring finger 4
133308	0.014	0.000831	0.3386	-3.34232	-1.13163	240.09	SLC9B2	solute carrier family 9 member B2
5105	0.0141	0.000839	0.4742	-3.33965	-1.5835	6355.43	PCK1	phosphoenolpyruvate carboxykinase 1
11234	0.0142	0.000843	0.1874	-3.33823	-0.625445	550.26	HPS5	HPS5 biogenesis of lysosomal organelles complex 2 subunit 2
1073	0.0142	0.000845	0.3722	-3.3375	-1.24222	392.93	CFL2	cofilin 2
55532	0.0142	0.000849	0.6873	-3.33615	-2.29306	291.51	SLC30A10	solute carrier family 30 member 10
7555	0.0143	0.000852	0.0826	-3.33521	-0.275623	6975.49	CNBP	CCHC-type zinc finger nucleic acid binding protein
100130701	0.0144	0.000859	0.2433	3.33301	0.811068	253.48	LRRC58-DT	LRRC58 divergent transcript
84171	0.0144	0.00086	0.3734	-3.33273	-1.24459	141.98	LOXL4	lysyl oxidase like 4
165140	0.0144	0.000863	0.3171	-3.33163	-1.05658	104.95	OXER1	oxoeicosanoid receptor 1
163732	0.0145	0.000866	0.3857	-3.33079	-1.28479	171.32	CITED4	Cbp/p300 interacting transactivator with Glu/Asp rich carboxy-terminal domain 4
56944	0.0146	0.000874	0.3399	3.32824	1.13119	500.7	OLFML3	olfactomedin like 3
343450	0.0146	0.000877	0.4544	-3.32726	-1.51191	43.61	KCNT2	potassium sodium-activated channel subfamily T member 2
3512	0.0146	0.000877	0.6005	3.32742	1.9982	17588.4	JCHAIN	joining chain of multimeric IgA and IgM
23516	0.0146	0.000876	0.2617	-3.32775	-0.870854	4678.12	SLC39A14	solute carrier family 39 member 14
89832	0.0148	0.000893	0.4755	3.32235	1.57979	20	CHRFAM7A	CHRNA7 (exons 5-10) and FAM7A (exons A-E) fusion
4316	0.0149	0.000897	0.6432	-3.32111	-2.13613	1153.72	MMP7	matrix metallopeptidase 7
51334	0.0149	0.000898	0.2697	3.32079	0.895483	72.41	PRR16	proline rich 16
83700	0.0149	0.000902	0.2929	3.31958	0.972419	303.34	JAM3	junctional adhesion molecule 3
2934	0.0149	0.000902	0.3254	3.31932	1.08025	8189.7	GSN	gelsolin
100132163	0.0151	0.00091	0.232	-3.31705	-0.769644	127.31	PHKA2-AS1	PHKA2 antisense RNA 1
148808	0.0152	0.000921	0.5527	3.31352	1.83141	702.68	MFSD4A	major facilitator superfamily domain containing 4A
5156	0.0152	0.000921	0.3422	3.31373	1.13381	1126.22	PDGFRA	platelet derived growth factor receptor alpha
116039	0.0152	0.000922	0.4714	3.3133	1.5618	69.24	OSR2	odd-skipped related transciption factor 2
1113	0.0152	0.000919	0.8761	3.31422	2.90356	2085.59	CHGA	chromogranin A
147906	0.0152	0.000921	0.4287	3.3137	1.42049	220.72	DACT3	dishevelled binding antagonist of beta catenin 3
827	0.0152	0.00092	0.5992	3.31403	1.98587	225.95	CAPN6	calpain 6
23284	0.0152	0.000925	0.4726	3.31255	1.56549	85.42	ADGRL3	adhesion G protein-coupled receptor L3
2252	0.0152	0.000926	0.3348	3.31224	1.1091	142.31	FGF7	fibroblast growth factor 7
6285	0.0156	0.000952	0.4426	3.30439	1.46247	80.52	S100B	S100 calcium binding protein B
2152	0.0157	0.000955	0.3993	3.30356	1.319	832.63	F3	coagulation factor III, tissue factor
4026	0.0159	0.00097	0.2129	3.29899	0.702361	3144.44	LPP	LIM domain containing preferred translocation partner in lipoma
27443	0.0159	0.000971	0.5756	-3.29891	-1.89871	129.3	CECR2	CECR2 histone acetyl-lysine reader
64506	0.016	0.000976	0.3062	3.29738	1.00964	38.57	CPEB1	cytoplasmic polyadenylation element binding protein 1
623	0.016	0.000978	0.4001	3.2968	1.319	38.18	BDKRB1	bradykinin receptor B1
8537	0.0161	0.000983	0.5374	3.29524	1.77082	2062.75	BCAS1	brain enriched myelin associated protein 1
84935	0.0161	0.000986	0.3937	3.29459	1.29701	128.07	MEDAG	mesenteric estrogen dependent adipogenesis
8736	0.0161	0.000986	0.5475	-3.29447	-1.80386	345.75	MYOM1	myomesin 1
627	0.0162	0.000992	0.2334	3.29284	0.768664	21.18	BDNF	brain derived neurotrophic factor
2330	0.0165	0.00101	0.4287	-3.28638	-1.40887	2083.71	FMO5	flavin containing dimethylaniline monoxygenase 5
10840	0.0166	0.00102	0.6185	-3.28515	-2.0318	1978.94	ALDH1L1	aldehyde dehydrogenase 1 family member L1
51554	0.0166	0.00102	0.3516	3.28416	1.15485	23.05	ACKR4	atypical chemokine receptor 4
54407	0.0166	0.00102	0.2675	-3.28421	-0.878586	3989.4	SLC38A2	solute carrier family 38 member 2
901	0.0166	0.00103	0.1976	3.28321	0.6489	804.74	CCNG2	cyclin G2
401093	0.0167	0.00103	0.2001	3.2828	0.656752	198.52	MBNL1-AS1	MBNL1 antisense RNA 1
7305	0.0168	0.00104	0.2353	-3.28071	-0.771929	723.69	TYROBP	transmembrane immune signaling adaptor TYROBP
25803	0.0168	0.00104	0.615	3.27935	2.01683	470.75	SPDEF	SAM pointed domain containing ETS transcription factor
475	0.0169	0.00104	0.1838	-3.27838	-0.602517	557.62	ATOX1	antioxidant 1 copper chaperone
26227	0.0169	0.00105	0.4396	-3.27731	-1.44061	944.59	PHGDH	phosphoglycerate dehydrogenase
7097	0.0169	0.00105	0.3005	-3.27673	-0.984602	227.06	TLR2	toll like receptor 2
29984	0.0169	0.00105	0.2527	-3.27696	-0.828146	255.73	RHOD	ras homolog family member D
112268155	0.0171	0.00106	0.2424	-3.27391	-0.793606	2294.11	LOC112268155
8538	0.0171	0.00106	0.5209	3.27285	1.70486	180.77	BARX2	BARX homeobox 2
220979	0.0171	0.00107	0.2417	-3.2726	-0.79099	131.27	ZNF22-AS1	ZNF22 antisense RNA 1
4045	0.0173	0.00108	0.4773	3.26963	1.56056	197.53	LSAMP	limbic system associated membrane protein
340075	0.0174	0.00109	0.3589	3.2675	1.17264	64.05	ARSI	arylsulfatase family member I
85004	0.0176	0.0011	0.4147	3.26432	1.35372	115.27	RERG	RAS like estrogen regulated growth inhibitor
4522	0.0176	0.0011	0.2857	-3.2644	-0.932676	3020.75	MTHFD1	methylenetetrahydrofolate dehydrogenase, cyclohydrolase and formyltetrahydrofolate synthetase 1
83483	0.0176	0.0011	0.2415	3.26448	0.788257	2140	PLVAP	plasmalemma vesicle associated protein
254531	0.0176	0.0011	0.2517	3.26352	0.821472	1301.19	LPCAT4	lysophosphatidylcholine acyltransferase 4
81618	0.0179	0.00112	0.4229	3.2577	1.3778	21872.3	ITM2C	integral membrane protein 2C
4684	0.018	0.00113	0.4541	3.25717	1.47898	186.14	NCAM1	neural cell adhesion molecule 1
26507	0.018	0.00113	0.4664	3.25636	1.51883	18.07	CNNM1	cyclin and CBS domain divalent metal cation transport mediator 1
79908	0.0181	0.00114	0.5884	3.25443	1.91498	576.41	BTNL8	butyrophilin like 8
22797	0.0183	0.00115	0.3041	-3.25138	-0.988584	149.88	TFEC	transcription factor EC
123036	0.0184	0.00115	0.2368	3.25004	0.769603	1084.38	TC2N	tandem C2 domains, nuclear
220	0.0184	0.00115	0.2829	3.24995	0.919267	453.24	ALDH1A3	aldehyde dehydrogenase 1 family member A3
54345	0.0184	0.00116	0.2956	3.24946	0.960407	181.39	SOX18	SRY-box transcription factor 18
64805	0.0185	0.00117	0.4238	-3.24718	-1.3762	21.13	P2RY12	purinergic receptor P2Y12
10917	0.0185	0.00117	0.5891	3.24685	1.91272	819.61	BTNL3	butyrophilin like 3
7915	0.0185	0.00117	0.2883	-3.24695	-0.936095	1095.83	ALDH5A1	aldehyde dehydrogenase 5 family member A1
863	0.0188	0.00119	0.3157	3.2419	1.02361	157.07	CBFA2T3	CBFA2/RUNX1 partner transcriptional co-repressor 3
55268	0.0188	0.00119	0.2526	-3.24133	-0.818882	1476.2	ECHDC2	enoyl-CoA hydratase domain containing 2
165215	0.0188	0.00119	0.297	3.24084	0.962398	71.08	FAM171B	family with sequence similarity 171 member B
8111	0.0189	0.0012	0.2802	3.23925	0.907521	169.11	GPR68	G protein-coupled receptor 68
29765	0.019	0.0012	0.1969	3.23808	0.637496	11.43	TMOD4	tropomodulin 4
2760	0.019	0.0012	0.1431	-3.23818	-0.463244	1488.84	GM2A	ganglioside GM2 activator
4969	0.0191	0.00121	0.6378	3.2363	2.06418	132.43	OGN	osteoglycin
56605	0.0191	0.00121	0.3109	-3.23542	-1.00581	189.67	ERO1B	endoplasmic reticulum oxidoreductase 1 beta
255488	0.0192	0.00122	0.2564	-3.23467	-0.82946	209	RNF144B	ring finger protein 144B
7166	0.0192	0.00122	0.7293	3.23422	2.35881	112.9	TPH1	tryptophan hydroxylase 1
54209	0.0194	0.00123	0.3498	-3.2312	-1.13033	159.2	TREM2	triggering receptor expressed on myeloid cells 2
115072896	0.0196	0.00125	0.6686	-3.22797	-2.15815	140.36	SLCO1B3-SLCO1B7	SLCO1B3-SLCO1B7 readthrough
11069	0.0196	0.00125	0.3616	-3.22763	-1.16724	167.7	RAPGEF4	Rap guanine nucleotide exchange factor 4
9358	0.0197	0.00126	0.4247	-3.22576	-1.36993	358.2	ITGBL1	integrin subunit beta like 1
54436	0.0199	0.00127	0.2146	-3.22219	-0.691333	521.29	SH3TC1	SH3 domain and tetratricopeptide repeats 1
9788	0.0199	0.00128	0.2912	-3.2214	-0.937949	1152.02	MTSS1	MTSS I-BAR domain containing 1
28775	0.02	0.00128	0.5591	3.22016	1.80048	421.26	IGLV7-46	immunoglobulin lambda variable 7-46
55256	0.0203	0.0013	0.2698	-3.21595	-0.867587	3317.39	ADI1	acireductone dioxygenase 1
79642	0.0203	0.0013	0.3254	3.21567	1.04634	182.42	ARSJ	arylsulfatase family member J
7805	0.0204	0.00131	0.2152	-3.2141	-0.691716	3321.6	LAPTM5	lysosomal protein transmembrane 5
23637	0.0204	0.00131	0.1327	3.21429	0.426697	1519.98	RABGAP1	RAB GTPase activating protein 1
102724770	0.0204	0.00131	0.3055	-3.21434	-0.981954	56.35	LOC102724770	replaced by ID 8214
10537	0.0204	0.00131	0.4619	-3.21329	-1.48438	3828.9	UBD	ubiquitin D
260436	0.0204	0.00131	0.6844	-3.21284	-2.19898	80.73	FDCSP	follicular dendritic cell secreted protein
2596	0.0205	0.00133	0.5675	3.21044	1.82186	39.37	GAP43	growth associated protein 43
134957	0.0205	0.00132	0.1677	3.21053	0.538328	839.3	STXBP5	syntaxin binding protein 5
4162	0.0208	0.00135	0.2897	3.20604	0.928801	2866.41	MCAM	melanoma cell adhesion molecule
286133	0.0209	0.00135	0.6747	3.20553	2.16269	389.86	SCARA5	scavenger receptor class A member 5
248	0.0209	0.00135	0.6163	3.20435	1.97469	92.36	ALPI	alkaline phosphatase, intestinal
6649	0.0209	0.00135	0.4107	3.20425	1.31591	2086.74	SOD3	superoxide dismutase 3
6863	0.0211	0.00136	0.8474	3.20217	2.71344	54.35	TAC1	tachykinin precursor 1
8029	0.0211	0.00137	0.2549	3.20138	0.815956	18.46	CUBN	cubilin
401097	0.0212	0.00137	0.385	3.20048	1.2322	93	C3orf80	chromosome 3 open reading frame 80
145376	0.0215	0.0014	0.3844	3.19529	1.22821	87.65	PPP1R36	protein phosphatase 1 regulatory subunit 36
643733	0.0217	0.00141	0.2981	3.19235	0.951656	36.83	CASP4LP	caspase 4 like, pseudogene
10587	0.0217	0.00141	0.1535	-3.1923	-0.490138	611.27	TXNRD2	thioredoxin reductase 2
115827	0.0222	0.00144	0.5417	3.18581	1.72591	34.95	RAB3C	RAB3C, member RAS oncogene family
2735	0.0222	0.00145	0.234	3.18523	0.745398	98.45	GLI1	GLI family zinc finger 1
79633	0.0223	0.00145	0.3577	3.18386	1.13871	330.92	FAT4	FAT atypical cadherin 4
8325	0.0223	0.00146	0.2619	3.18327	0.833577	325.73	FZD8	frizzled class receptor 8
404217	0.0224	0.00146	0.4564	3.18228	1.45243	52.58	CTXN1	cortexin 1
5577	0.0224	0.00147	0.4035	3.18112	1.28344	161.41	PRKAR2B	protein kinase cAMP-dependent type II regulatory subunit beta
5924	0.0227	0.00148	0.2747	3.17786	0.872961	146.91	RASGRF2	Ras protein specific guanine nucleotide releasing factor 2
100130015	0.0227	0.00148	0.16	-3.17801	-0.508613	135.12	URAHP	urate (hydroxyiso-) hydrolase, pseudogene
55218	0.0228	0.00149	0.1314	3.17599	0.417167	527.16	EXD2	exonuclease 3'-5' domain containing 2
4213	0.0229	0.0015	0.3039	3.1746	0.964836	148.53	MEIS3P1	Meis homeobox 3 pseudogene 1
3489	0.0229	0.0015	0.3685	3.17392	1.16967	184.76	IGFBP6	insulin like growth factor binding protein 6
81491	0.023	0.00151	0.3701	3.17304	1.17441	48.52	GPR63	G protein-coupled receptor 63
57124	0.023	0.00151	0.3436	3.17198	1.09	938.33	CD248	CD248 molecule
83648	0.0232	0.00152	0.3411	3.17019	1.08128	75.65	FAM167A	family with sequence similarity 167 member A
7782	0.0234	0.00154	0.2551	3.16664	0.807956	182.32	SLC30A4	solute carrier family 30 member 4
57018	0.0235	0.00155	0.1145	-3.16566	-0.362378	1654.44	CCNL1	cyclin L1
11170	0.0235	0.00155	0.4727	3.16525	1.49607	109.29	FAM107A	family with sequence similarity 107 member A
27233	0.0237	0.00156	0.2843	-3.1626	-0.899253	32.58	SULT1C4	sulfotransferase family 1C member 4
5176	0.0237	0.00156	0.41	-3.16238	-1.29666	2412.33	SERPINF1	serpin family F member 1
284904	0.0237	0.00156	0.6894	-3.16253	-2.18015	144.13	SEC14L4	SEC14 like lipid binding 4
6586	0.0238	0.00157	0.3523	3.16053	1.11342	451.42	SLIT3	slit guidance ligand 3
8482	0.0238	0.00157	0.3379	-3.16055	-1.06781	416.83	SEMA7A	semaphorin 7A (John Milton Hagen blood group)
2042	0.024	0.00159	0.2937	-3.15736	-0.92734	195.49	EPHA3	EPH receptor A3
50636	0.0241	0.0016	0.2548	3.15611	0.804144	687.62	ANO7	anoctamin 7
5054	0.0241	0.0016	0.5433	-3.15598	-1.71464	2995.05	SERPINE1	serpin family E member 1
4832	0.0241	0.0016	0.1287	3.15549	0.406193	736.54	NME3	NME/NM23 nucleoside diphosphate kinase 3
8535	0.0242	0.00161	0.178	-3.15376	-0.561242	1027.88	CBX4	chromobox 4
10178	0.0242	0.00161	0.6172	-3.15371	-1.94654	36.11	TENM1	teneurin transmembrane protein 1
57555	0.0242	0.00161	0.3322	3.15336	1.04742	313.18	NLGN2	neuroligin 2
81543	0.0242	0.00161	0.2762	-3.15319	-0.870944	361.42	LRRC3	leucine rich repeat containing 3
6309	0.0243	0.00162	0.1356	-3.1521	-0.427455	1123.01	SC5D	sterol-C5-desaturase
53905	0.0243	0.00162	0.3923	3.15225	1.23656	99.89	DUOX1	dual oxidase 1
27352	0.0244	0.00163	0.2077	3.15107	0.654601	1758.42	SGSM3	small G protein signaling modulator 3
6345	0.0245	0.00164	0.3762	3.14943	1.18489	22.74	SRL	sarcalumenin
10165	0.0246	0.00164	0.2245	-3.14812	-0.706713	1177.4	SLC25A13	solute carrier family 25 member 13
79689	0.0246	0.00165	0.3583	-3.14778	-1.12795	255.86	STEAP4	STEAP4 metalloreductase
1287	0.0246	0.00165	0.4249	3.14679	1.33693	137.27	COL4A5	collagen type IV alpha 5 chain
2697	0.0247	0.00166	0.2782	3.14566	0.875227	808.06	GJA1	gap junction protein alpha 1
79085	0.025	0.00168	0.2073	3.14189	0.651263	1833.28	SLC25A23	solute carrier family 25 member 23
4430	0.0252	0.00169	0.2388	-3.13977	-0.749835	3218.12	MYO1B	myosin IB
388272	0.0252	0.00169	0.1285	-3.13944	-0.403379	226.94	C16orf87	chromosome 16 open reading frame 87
2731	0.0253	0.00171	0.5595	-3.13692	-1.75495	461.62	GLDC	glycine decarboxylase
10219	0.0253	0.00171	0.3222	-3.13695	-1.01087	29	KLRG1	killer cell lectin like receptor G1
4598	0.0253	0.00171	0.1652	-3.13731	-0.51837	503.14	MVK	mevalonate kinase
6383	0.0256	0.00173	0.3236	-3.13335	-1.0138	1630.97	SDC2	syndecan 2
51090	0.0256	0.00173	0.4274	3.13303	1.33891	246.26	PLLP	plasmolipin
54413	0.0257	0.00174	0.3147	3.13167	0.985645	32.89	NLGN3	neuroligin 3
246181	0.0258	0.00174	0.3054	-3.13123	-0.956134	181.85	AKR7L	aldo-keto reductase family 7 like (gene/pseudogene)
28804	0.0258	0.00174	0.6551	3.1307	2.05091	253.97	IGLV3-9	immunoglobulin lambda variable 3-9
79568	0.0259	0.00176	0.1061	-3.12865	-0.331834	412.56	MAIP1	matrix AAA peptidase interacting protein 1
114789	0.026	0.00176	0.1607	-3.12796	-0.502674	1411.18	SLC25A25	solute carrier family 25 member 25
23767	0.026	0.00176	0.3748	-3.12808	-1.17243	137.78	FLRT3	fibronectin leucine rich transmembrane protein 3
114907	0.026	0.00176	0.3513	3.12738	1.09852	929.07	FBXO32	F-box protein 32
23022	0.0262	0.00178	0.2843	3.12457	0.88822	2870.38	PALLD	palladin, cytoskeletal associated protein
283358	0.0263	0.00179	0.3149	3.12328	0.983444	2626.92	B4GALNT3	beta-1,4-N-acetyl-galactosaminyltransferase 3
4330	0.0263	0.00179	0.3677	3.12324	1.14839	134.03	MN1	MN1 proto-oncogene, transcriptional regulator
53637	0.0263	0.00179	0.2898	-3.12261	-0.904829	32.3	S1PR5	sphingosine-1-phosphate receptor 5
4500	0.0267	0.00182	0.4844	-3.11795	-1.51045	68.58	MT1L	metallothionein 1L, pseudogene
389816	0.0269	0.00183	0.6284	3.11591	1.95815	235.91	LRRC26	leucine rich repeat containing 26
64359	0.0269	0.00184	0.344	3.11563	1.07184	363.08	NXN	nucleoredoxin
100288911	0.027	0.00184	0.291	3.11412	0.906255	19.95	CRIM1-DT	CRIM1 divergent transcript
145788	0.027	0.00184	0.3056	3.11423	0.951562	23.97	PIERCE2	piercer of microtubule wall 2
8642	0.0275	0.00188	0.2316	3.10869	0.719848	904.93	DCHS1	dachsous cadherin-related 1
467	0.0276	0.00189	0.2529	-3.10731	-0.785923	1190.18	ATF3	activating transcription factor 3
9332	0.0276	0.00189	0.3835	-3.10681	-1.19157	2416.33	CD163	CD163 molecule
57482	0.0276	0.00189	0.354	3.1063	1.0996	615.67	CRACD	capping protein inhibiting regulator of actin dynamics
713	0.0279	0.00191	0.2855	-3.10348	-0.885968	1930.66	C1QB	complement C1q B chain
29968	0.0279	0.00191	0.3952	-3.10363	-1.22647	982.51	PSAT1	phosphoserine aminotransferase 1
148753	0.028	0.00192	0.3583	3.10159	1.1112	19.7	FAM163A	family with sequence similarity 163 member A
8214	0.0282	0.00194	0.3023	-3.09978	-0.937184	50.64	DGCR6	DiGeorge syndrome critical region gene 6
100129518	0.0282	0.00194	0.2152	-3.09939	-0.667044	139.16	SOD2-OT1	SOD2 overlapping transcript 1
2643	0.0283	0.00195	0.2358	-3.09804	-0.730594	654.55	GCH1	GTP cyclohydrolase 1
1842	0.0283	0.00195	0.367	-3.09779	-1.13688	246.91	ECM2	extracellular matrix protein 2
92162	0.0283	0.00195	0.3752	3.097	1.162	36.01	TMEM88	transmembrane protein 88
1647	0.0284	0.00196	0.225	-3.09665	-0.696653	902.18	GADD45A	growth arrest and DNA damage inducible alpha
7367	0.0284	0.00196	0.9811	3.09621	3.03777	1203.99	UGT2B17	UDP glucuronosyltransferase family 2 member B17
39	0.0285	0.00197	0.1877	-3.0942	-0.58071	1098.86	ACAT2	acetyl-CoA acetyltransferase 2
3920	0.0287	0.00198	0.1867	-3.0925	-0.577405	3818.42	LAMP2	lysosomal associated membrane protein 2
5732	0.0287	0.00199	0.3276	3.09171	1.01274	100.48	PTGER2	prostaglandin E receptor 2
343413	0.0288	0.00199	0.333	-3.09114	-1.02925	23.39	FCRL6	Fc receptor like 6
100506939	0.0288	0.002	0.2708	3.0905	0.836918	27.07	PRKG1-AS1	PRKG1 antisense RNA 1
5256	0.0288	0.002	0.2316	-3.0906	-0.715924	1047.23	PHKA2	phosphorylase kinase regulatory subunit alpha 2
2329	0.029	0.00201	0.3276	-3.08824	-1.01175	173.89	FMO4	flavin containing dimethylaniline monoxygenase 4
100507171	0.029	0.00202	0.3284	3.08769	1.01407	28.48	BOLA3-DT	BOLA3 divergent transcript
80311	0.029	0.00202	0.2116	-3.08791	-0.653523	277.28	KLHL15	kelch like family member 15
7473	0.0291	0.00203	0.3509	-3.0864	-1.08307	127.35	WNT3	Wnt family member 3
148534	0.0292	0.00204	0.3626	-3.08466	-1.11857	904.41	TLCD4	TLC domain containing 4
7041	0.0292	0.00204	0.318	3.0848	0.980907	558.64	TGFB1I1	transforming growth factor beta 1 induced transcript 1
10637	0.0292	0.00204	0.6107	3.08423	1.88346	3414.73	LEFTY1	left-right determination factor 1
8483	0.0293	0.00205	0.4998	3.0832	1.54084	252.65	CILP	cartilage intermediate layer protein
57419	0.0293	0.00205	0.3397	3.08279	1.04715	250.97	SLC24A3	solute carrier family 24 member 3
79656	0.0295	0.00207	0.4838	3.08051	1.4904	18.2	BEND5	BEN domain containing 5
593	0.0296	0.00207	0.1473	-3.08016	-0.453854	1011.83	BCKDHA	branched chain keto acid dehydrogenase E1 subunit alpha
79901	0.0296	0.00208	0.3353	3.07922	1.03254	1186	CYBRD1	cytochrome b reductase 1
2005	0.0297	0.00208	0.1512	-3.07858	-0.465391	924.36	ELK4	ETS transcription factor ELK4
1464	0.0299	0.0021	0.4075	3.07636	1.25377	684.51	CSPG4	chondroitin sulfate proteoglycan 4
4692	0.0299	0.0021	0.3473	3.07612	1.06839	284.96	NDN	necdin, MAGE family member
55163	0.03	0.00211	0.1926	-3.07456	-0.592088	1025.79	PNPO	pyridoxamine 5'-phosphate oxidase
216	0.0301	0.00212	0.5126	-3.07339	-1.57532	5193.1	ALDH1A1	aldehyde dehydrogenase 1 family member A1
2335	0.0301	0.00212	0.3849	-3.07291	-1.1827	51574.2	FN1	fibronectin 1
10437	0.0301	0.00212	0.225	-3.073	-0.691292	3797.61	IFI30	IFI30 lysosomal thiol reductase
22996	0.0302	0.00213	0.3375	3.07169	1.03676	1122.93	TTC39A	tetratricopeptide repeat domain 39A
57406	0.0307	0.00217	0.2243	-3.06606	-0.68771	415.06	ABHD6	abhydrolase domain containing 6, acylglycerol lipase
2826	0.0307	0.00217	0.3416	3.06606	1.04744	14.36	CCR10	C-C motif chemokine receptor 10
10099	0.031	0.00219	0.2454	3.06357	0.751774	8547.4	TSPAN3	tetraspanin 3
84766	0.0311	0.00219	0.299	3.0625	0.915797	659.42	CRACR2A	calcium release activated channel regulator 2A
54751	0.0311	0.0022	0.1901	3.06126	0.581872	2230.53	FBLIM1	filamin binding LIM protein 1
2300	0.0311	0.00221	0.3263	3.06112	0.998799	143.23	FOXL1	forkhead box L1
5648	0.0314	0.00223	0.6465	-3.05826	-1.97702	854.19	MASP1	MBL associated serine protease 1
654346	0.0314	0.00223	0.545	3.05815	1.66659	343.9	LGALS9C	galectin 9C
100652846	0.0315	0.00223	0.3839	3.05754	1.17384	48.25	CACNA1C-AS1	CACNA1C antisense RNA 1
3235	0.0315	0.00223	0.587	3.05726	1.79456	112.89	HOXD9	homeobox D9
11037	0.0316	0.00225	0.3855	3.05553	1.17792	151.85	STON1	stonin 1
4783	0.0316	0.00225	0.2516	-3.05536	-0.768771	654.37	NFIL3	nuclear factor, interleukin 3 regulated
284217	0.0317	0.00226	0.4312	3.05438	1.31697	137.93	LAMA1	laminin subunit alpha 1
10398	0.0319	0.00227	0.386	3.0523	1.17805	3488.81	MYL9	myosin light chain 9
2752	0.0323	0.00231	0.1989	-3.04728	-0.606149	12075.8	GLUL	glutamate-ammonia ligase
10170	0.0323	0.00231	0.5826	3.04742	1.77554	415.17	DHRS9	dehydrogenase/reductase 9
167681	0.0323	0.0023	0.4084	-3.04787	-1.24471	36.09	PRSS35	serine protease 35
57045	0.0323	0.00231	0.232	3.04725	0.706887	674.82	TWSG1	twisted gastrulation BMP signaling modulator 1
105376095	0.0323	0.00231	0.3546	3.04688	1.0805	42.32	LOC105376095	uncharacterized LOC105376095
339122	0.0324	0.00232	0.2087	-3.0462	-0.635723	895.47	RAB43	RAB43, member RAS oncogene family
283464	0.0324	0.00232	0.1218	-3.04623	-0.371161	455.98	GXYLT1	glucoside xylosyltransferase 1
148170	0.0325	0.00233	0.3472	3.04505	1.05733	1500.6	CDC42EP5	CDC42 effector protein 5
57826	0.0326	0.00234	0.1258	-3.04354	-0.382988	909.89	RAP2C	RAP2C, member of RAS oncogene family
1009	0.0329	0.00236	0.3152	3.04062	0.95831	1139.96	CDH11	cadherin 11
794	0.0329	0.00236	0.5987	3.04077	1.8204	59.14	CALB2	calbindin 2
5740	0.033	0.00237	0.3464	-3.03925	-1.05265	346.41	PTGIS	prostaglandin I2 synthase
51435	0.033	0.00238	0.2235	3.0387	0.679154	469.12	SCARA3	scavenger receptor class A member 3
100874002	0.0334	0.0024	0.368	3.03509	1.117	28.27	OXCT1-AS1	OXCT1 antisense RNA 1
2109	0.0334	0.00241	0.2085	-3.03502	-0.632681	2383.69	ETFB	electron transfer flavoprotein subunit beta
8320	0.0335	0.00241	0.4167	-3.03403	-1.26419	42.83	EOMES	eomesodermin
1687	0.0335	0.00241	0.2958	-3.03409	-0.897585	121.89	GSDME	gasdermin E
1293	0.0336	0.00243	0.3294	3.03198	0.998655	11730.9	COL6A3	collagen type VI alpha 3 chain
80336	0.0336	0.00243	0.2724	-3.03207	-0.825916	710.64	PABPC1L	poly(A) binding protein cytoplasmic 1 like
946	0.0337	0.00244	0.3941	3.03121	1.19451	31.8	SIGLEC6	sialic acid binding Ig like lectin 6
11057	0.0341	0.00246	0.2488	-3.02771	-0.753415	4146.5	ABHD2	abhydrolase domain containing 2, acylglycerol lipase
129080	0.0341	0.00247	0.2744	3.02688	0.830683	161.86	EMID1	EMI domain containing 1
170961	0.0342	0.00248	0.2806	-3.02595	-0.849127	62.83	ANKRD24	ankyrin repeat domain 24
11077	0.0342	0.00248	0.3079	-3.02583	-0.931792	30.06	HSF2BP	heat shock transcription factor 2 binding protein
22885	0.0342	0.00248	0.4324	-3.02544	-1.30822	619.77	ABLIM3	actin binding LIM protein family member 3
23566	0.0344	0.0025	0.5702	3.02375	1.72403	16.52	LPAR3	lysophosphatidic acid receptor 3
6647	0.0344	0.0025	0.2195	-3.02331	-0.6637	6120.16	SOD1	superoxide dismutase 1
1892	0.0345	0.00251	0.2032	-3.02239	-0.61417	3093.15	ECHS1	enoyl-CoA hydratase, short chain 1
162239	0.0347	0.00253	0.1918	-3.02028	-0.579169	186.73	ZFP1	ZFP1 zinc finger protein
105375819	0.0349	0.00254	0.5326	3.01851	1.60769	36.47	TCONS_00068220	uncharacterized TCONS_00068220
11221	0.035	0.00255	0.2758	-3.01686	-0.832174	371.25	DUSP10	dual specificity phosphatase 10
6840	0.0351	0.00256	0.2746	3.01637	0.828325	2773.08	SVIL	supervillin
10857	0.0351	0.00256	0.1867	-3.01647	-0.563216	4616.69	PGRMC1	progesterone receptor membrane component 1
64581	0.0351	0.00256	0.289	-3.01611	-0.871603	198.25	CLEC7A	C-type lectin domain containing 7A
114898	0.0351	0.00257	0.3284	3.01515	0.990234	26.29	C1QTNF2	C1q and TNF related 2
55715	0.0353	0.00258	0.2021	3.01336	0.609123	2339.55	DOK4	docking protein 4
56967	0.0353	0.00259	0.3833	3.01312	1.15493	214.34	C14orf132	chromosome 14 open reading frame 132
256691	0.0356	0.00261	0.2933	3.01056	0.883009	241.62	MAMDC2	MAM domain containing 2
55359	0.0356	0.00261	0.3863	3.00979	1.16276	283.96	STYK1	serine/threonine/tyrosine kinase 1
3687	0.0356	0.00261	0.2803	-3.00991	-0.843663	643.51	ITGAX	integrin subunit alpha X
9033	0.0357	0.00262	0.3077	-3.00885	-0.925792	18.35	PKD2L1	polycystin 2 like 1, transient receptor potential cation channel
729178	0.0358	0.00263	0.2879	3.00819	0.866012	62.13	STXBP5-AS1	STXBP5 antisense RNA 1
7044	0.0358	0.00264	0.5902	3.0073	1.77501	255.05	LEFTY2	left-right determination factor 2
55799	0.0358	0.00264	0.3633	3.00737	1.09268	15.47	CACNA2D3	calcium voltage-gated channel auxiliary subunit alpha2delta 3
90527	0.0362	0.00267	0.5638	3.00357	1.6935	59.21	DUOXA1	dual oxidase maturation factor 1
55966	0.0363	0.00267	0.4142	3.0032	1.24404	15.66	AJAP1	adherens junctions associated protein 1
3912	0.0364	0.00268	0.1962	3.00187	0.588989	5708.83	LAMB1	laminin subunit beta 1
91050	0.0365	0.00269	0.201	3.001	0.603329	463.49	CCDC149	coiled-coil domain containing 149
101928004	0.0365	0.0027	0.3363	-3.00045	-1.00899	15.26	LOC101928004	uncharacterized LOC101928004
5731	0.0371	0.00274	0.4185	2.99573	1.25385	15.95	PTGER1	prostaglandin E receptor 1
340267	0.0371	0.00274	0.4425	2.99546	1.32539	107.13	COL28A1	collagen type XXVIII alpha 1 chain
9249	0.0372	0.00275	0.2022	-2.99435	-0.605534	1932.31	DHRS3	dehydrogenase/reductase 3
54820	0.0374	0.00277	0.2644	2.99208	0.790973	1435.25	NDE1	nudE neurodevelopment protein 1
23584	0.0376	0.00278	0.6643	2.99077	1.9867	1030.49	VSIG2	V-set and immunoglobulin domain containing 2
23408	0.0376	0.00279	0.1909	-2.99034	-0.570855	571.94	SIRT5	sirtuin 5
284297	0.0376	0.00279	0.4156	2.98979	1.2425	318.39	SSC5D	scavenger receptor cysteine rich family member with 5 domains
80222	0.0381	0.00283	0.1246	-2.98563	-0.371967	912.05	TARS2	threonyl-tRNA synthetase 2, mitochondrial
8804	0.0381	0.00283	0.1332	-2.98558	-0.39759	2603.26	CREG1	cellular repressor of E1A stimulated genes 1
6622	0.0381	0.00283	0.3698	2.98588	1.1043	74.26	SNCA	synuclein alpha
8499	0.0382	0.00284	0.3789	2.98413	1.13063	15.06	PPFIA2	PTPRF interacting protein alpha 2
51316	0.0385	0.00286	0.5589	2.98199	1.66657	1100.27	PLAC8	placenta associated 8
282991	0.0386	0.00288	0.1063	-2.98062	-0.316707	484.48	BLOC1S2	biogenesis of lysosomal organelles complex 1 subunit 2
7941	0.0388	0.00289	0.2931	-2.97888	-0.873113	302.29	PLA2G7	phospholipase A2 group VII
353500	0.0391	0.00292	0.2763	2.97604	0.82222	218.49	BMP8A	bone morphogenetic protein 8a
64080	0.0391	0.00293	0.2505	-2.97501	-0.745141	112.01	RBKS	ribokinase
140453	0.0391	0.00293	0.6863	2.9752	2.04174	1016.68	MUC17	mucin 17, cell surface associated
7071	0.0391	0.00292	0.1837	-2.97555	-0.546603	1754.52	KLF10	KLF transcription factor 10
5742	0.0391	0.00293	0.352	2.97544	1.04725	638.9	PTGS1	prostaglandin-endoperoxide synthase 1
3563	0.0391	0.00292	0.2484	2.97554	0.739139	179.4	IL3RA	interleukin 3 receptor subunit alpha
1134	0.0392	0.00294	0.4904	2.97416	1.45842	25.21	CHRNA1	cholinergic receptor nicotinic alpha 1 subunit
23382	0.0393	0.00295	0.4345	2.97296	1.29188	2764.68	AHCYL2	adenosylhomocysteinase like 2
2043	0.0396	0.00298	0.458	2.97021	1.36032	200.67	EPHA4	EPH receptor A4
90634	0.0396	0.00298	0.3101	-2.97001	-0.921102	367.72	N4BP2L1	NEDD4 binding protein 2 like 1
3798	0.0397	0.00298	0.5251	2.96959	1.55926	50.13	KIF5A	kinesin family member 5A
93145	0.0397	0.00298	0.4288	-2.96936	-1.27339	200.08	OLFM2	olfactomedin 2
100507351	0.0399	0.00301	0.5849	2.96701	1.73547	49.67	LOC100507351	uncharacterized LOC100507351
8508	0.04	0.00301	0.2067	-2.96655	-0.61305	2371.85	NIPSNAP1	nipsnap homolog 1
91828	0.0401	0.00302	0.3199	-2.96573	-0.94869	300.91	EXOC3L4	exocyst complex component 3 like 4
391059	0.0403	0.00304	0.2802	-2.96365	-0.830449	262.48	FRRS1	ferric chelate reductase 1
816	0.0405	0.00305	0.5038	-2.96227	-1.49228	26.41	CAMK2B	calcium/calmodulin dependent protein kinase II beta
84879	0.0408	0.00308	0.3741	-2.95954	-1.10705	573.07	MFSD2A	MFSD2 lysolipid transporter A, lysophospholipid
284677	0.0408	0.00308	0.2377	-2.95971	-0.703593	108.7	SNHG28	small nucleolar RNA host gene 28
10350	0.0408	0.00308	0.4972	-2.95923	-1.47146	99.34	ABCA9	ATP binding cassette subfamily A member 9
245812	0.0408	0.00309	0.1925	2.959	0.569638	192.47	CNPY4	canopy FGF signaling regulator 4
100288866	0.0408	0.00309	0.439	-2.95843	-1.29862	24.91	NGFR-AS1	NGFR antisense RNA 1
221336	0.0412	0.00312	0.4643	2.95538	1.37213	20.97	BEND6	BEN domain containing 6
389336	0.0412	0.00313	0.6592	-2.95505	-1.94798	27.34	C5orf46	chromosome 5 open reading frame 46
111188157	0.0413	0.00314	0.4901	-2.95415	-1.44769	28.23	LYNX1-SLURP2	LYNX1-SLURP2 readthrough
30845	0.0415	0.00315	0.263	-2.95276	-0.776719	335.19	EHD3	EH domain containing 3
4337	0.0415	0.00315	0.2907	-2.95241	-0.858362	423.13	MOCS1	molybdenum cofactor synthesis 1
59341	0.0416	0.00317	0.3879	-2.95122	-1.14481	103.52	TRPV4	transient receptor potential cation channel subfamily V member 4
5587	0.0416	0.00317	0.3751	2.95123	1.10687	111.4	PRKD1	protein kinase D1
8744	0.0417	0.00318	0.4296	2.95005	1.26723	51.27	TNFSF9	TNF superfamily member 9
116835	0.0418	0.00319	0.3083	2.94918	0.909235	164.95	HSPA12B	heat shock protein family A (Hsp70) member 12B
20	0.042	0.0032	0.2	-2.94739	-0.58944	2653.85	ABCA2	ATP binding cassette subfamily A member 2
101927969	0.0426	0.00325	0.4395	2.94275	1.29347	24.51	SLIT3-AS2	SLIT3 antisense RNA 2
9290	0.0426	0.00326	0.4482	2.94234	1.31886	42.64	GPR55	G protein-coupled receptor 55
85463	0.0429	0.00328	0.3401	2.94041	1.00009	298.33	ZC3H12C	zinc finger CCCH-type containing 12C
1118	0.043	0.00329	0.4619	-2.93962	-1.35789	37.43	CHIT1	chitinase 1
135	0.043	0.00329	0.2516	-2.93932	-0.739405	71.1	ADORA2A	adenosine A2a receptor
55508	0.043	0.0033	0.118	-2.9385	-0.346699	250.75	SLC35E3	solute carrier family 35 member E3
57864	0.0431	0.0033	0.2305	-2.93786	-0.677132	16.78	SLC46A2	solute carrier family 46 member 2
6358	0.0431	0.00331	0.434	-2.93772	-1.27505	97.19	CCL14	C-C motif chemokine ligand 14
284252	0.0431	0.00331	0.2535	2.93752	0.744675	141.6	KCTD1	potassium channel tetramerization domain containing 1
101930370	0.0431	0.00332	0.2712	2.93688	0.796358	142.84	GALNT7-DT	GALNT7 divergent transcript
1589	0.0431	0.00331	0.556	-2.93711	-1.6331	45.13	CYP21A2	cytochrome P450 family 21 subfamily A member 2
25961	0.0431	0.00332	0.1832	-2.93661	-0.537891	89.15	NUDT13	nudix hydrolase 13
107985404	0.0431	0.00332	0.2597	2.93657	0.762495	63.08	LOC107985404	uncharacterized LOC107985404
7923	0.0431	0.00332	0.1982	-2.93624	-0.582014	414.54	HSD17B8	hydroxysteroid 17-beta dehydrogenase 8
163259	0.0433	0.00334	0.3125	-2.9346	-0.916963	48.35	DENND2C	DENN domain containing 2C
101927572	0.0435	0.00336	0.2724	2.93307	0.799021	29.69	LOC101927572	uncharacterized LOC101927572
105374938	0.0435	0.00336	0.2148	-2.93258	-0.629988	51.81	LOC105374938	uncharacterized LOC105374938
4776	0.0435	0.00336	0.2863	2.9325	0.839662	451.21	NFATC4	nuclear factor of activated T cells 4
2303	0.0437	0.00338	0.3894	-2.93125	-1.14149	30.71	FOXC2	forkhead box C2
728464	0.0438	0.00339	0.4543	2.93034	1.33129	31.24	METTL24	methyltransferase like 24
5396	0.0438	0.00339	0.3943	2.92992	1.15533	298.46	PRRX1	paired related homeobox 1
105375740	0.0439	0.0034	0.2563	-2.92919	-0.750813	54.75	LOC105375740	uncharacterized LOC105375740
869	0.0439	0.00341	0.3793	-2.92853	-1.11092	34.13	CBLN1	cerebellin 1 precursor
7414	0.044	0.00341	0.1899	2.92807	0.55603	3736.69	VCL	vinculin
23504	0.0441	0.00342	0.486	2.92711	1.42271	73.31	RIMBP2	RIMS binding protein 2
4920	0.0441	0.00343	0.4198	2.92635	1.22852	259.58	ROR2	receptor tyrosine kinase like orphan receptor 2
55526	0.0443	0.00344	0.2908	-2.92497	-0.850507	1475.49	DHTKD1	dehydrogenase E1 and transketolase domain containing 1
773	0.0443	0.00344	0.4561	2.92508	1.33405	30.7	CACNA1A	calcium voltage-gated channel subunit alpha1 A
653583	0.0443	0.00344	0.1646	-2.92517	-0.48153	232.88	PHLDB3	pleckstrin homology like domain family B member 3
54	0.0444	0.00346	0.2097	-2.92401	-0.613146	1147.66	ACP5	acid phosphatase 5, tartrate resistant
2268	0.0445	0.00347	0.2991	-2.92305	-0.874277	293.05	FGR	FGR proto-oncogene, Src family tyrosine kinase
9201	0.0445	0.00347	0.4328	2.92272	1.26506	94.97	DCLK1	doublecortin like kinase 1
388335	0.0445	0.00348	0.4838	-2.92195	-1.4137	288.9	TMEM220	transmembrane protein 220
126393	0.0445	0.00348	0.4449	2.92192	1.30002	404.09	HSPB6	heat shock protein family B (small) member 6
3777	0.0447	0.00349	0.5301	2.92065	1.54831	29.73	KCNK3	potassium two pore domain channel subfamily K member 3
2529	0.0447	0.0035	0.3948	-2.91984	-1.15262	30.01	FUT7	fucosyltransferase 7
26011	0.0447	0.0035	0.3873	2.91994	1.13096	67.72	TENM4	teneurin transmembrane protein 4
2774	0.0447	0.0035	0.2789	2.91985	0.814462	175.21	GNAL	G protein subunit alpha L
100130950	0.0447	0.00351	0.2177	-2.91945	-0.635589	40.97	ZNF594-DT	ZNF594 divergent transcript
1312	0.0449	0.00352	0.1643	-2.91827	-0.479355	2077.74	COMT	catechol-O-methyltransferase
3589	0.0454	0.00357	0.5929	2.91417	1.72791	52.07	IL11	interleukin 11
3360	0.0454	0.00357	0.6427	2.91392	1.87283	45.15	HTR4	5-hydroxytryptamine receptor 4
644150	0.0456	0.00359	0.5332	-2.91253	-1.55308	52.15	WIPF3	WAS/WASL interacting protein family member 3
1154	0.0457	0.0036	0.2122	-2.91162	-0.617939	716.56	CISH	cytokine inducible SH2 containing protein
100526760	0.046	0.00362	0.2051	-2.9093	-0.59677	785.62	ABHD14A-ACY1	ABHD14A-ACY1 readthrough
55337	0.046	0.00362	0.2466	-2.90919	-0.717395	911.21	SHFL	shiftless antiviral inhibitor of ribosomal frameshifting
79927	0.0461	0.00364	0.3464	2.90812	1.00732	42.94	FAM110D	family with sequence similarity 110 member D
8459	0.0463	0.00365	0.1893	-2.90702	-0.550401	826.8	TPST2	tyrosylprotein sulfotransferase 2
157869	0.0463	0.00365	0.4122	2.90667	1.1982	60.75	SBSPON	somatomedin B and thrombospondin type 1 domain containing
51804	0.0464	0.00366	0.3682	2.90566	1.06991	14.18	SIX4	SIX homeobox 4
57699	0.0467	0.00369	0.2798	2.90368	0.812469	181.98	CPNE5	copine 5
10673	0.0467	0.00369	0.2436	-2.90326	-0.707266	150.94	TNFSF13B	TNF superfamily member 13b
79839	0.0467	0.00369	0.2651	-2.90346	-0.76985	123.06	CCDC102B	coiled-coil domain containing 102B
55917	0.0468	0.00371	0.1455	2.90205	0.422373	1250.66	CTTNBP2NL	CTTNBP2 N-terminal like
51141	0.0468	0.00371	0.1483	-2.90195	-0.430261	581.82	INSIG2	insulin induced gene 2
2632	0.0468	0.00371	0.1622	-2.90182	-0.470648	665.87	GBE1	1,4-alpha-glucan branching enzyme 1
107985556	0.0468	0.0037	0.2163	-2.90225	-0.62787	20.18	LOC107985556
100506100	0.0468	0.00372	0.1783	2.90135	0.517289	30.7	ZDHHC12-DT	ZDHHC12 divergent transcript
360200	0.047	0.00374	0.2559	-2.89958	-0.742093	41.08	TMPRSS9	transmembrane serine protease 9
254427	0.0472	0.00375	0.2129	-2.89843	-0.61698	299.12	PROSER2	proline and serine rich 2
51280	0.0472	0.00376	0.2668	2.89783	0.773169	8866.97	GOLM1	golgi membrane protein 1
6242	0.0473	0.00377	0.1742	-2.8972	-0.504725	1665.27	RTKN	rhotekin
25759	0.0473	0.00377	0.3736	-2.89704	-1.08237	467.97	SHC2	SHC adaptor protein 2
51474	0.0474	0.00378	0.2667	2.89626	0.772465	4473.7	LIMA1	LIM domain and actin binding 1
132430	0.0474	0.00378	0.2995	2.89595	0.867269	17.03	PABPC4L	poly(A) binding protein cytoplasmic 4 like
257019	0.0474	0.00378	0.4987	2.89582	1.44411	251.57	FRMD3	FERM domain containing 3
1946	0.0474	0.00379	0.4431	2.89534	1.28288	83.25	EFNA5	ephrin A5
50861	0.0474	0.00379	0.3868	2.89525	1.11991	778.48	STMN3	stathmin 3
100113407	0.0474	0.00379	0.2673	-2.89486	-0.773666	148.23	TMEM170B	transmembrane protein 170B
102723340	0.0475	0.0038	0.1843	-2.89426	-0.533404	138.31	LOC102723340	uncharacterized LOC102723340
6362	0.0475	0.0038	0.5173	-2.89419	-1.49703	583.22	CCL18	C-C motif chemokine ligand 18
1577	0.0479	0.00384	0.3855	-2.89136	-1.11469	2173.82	CYP3A5	cytochrome P450 family 3 subfamily A member 5
2730	0.0484	0.00388	0.2287	-2.88762	-0.660372	559.6	GCLM	glutamate-cysteine ligase modifier subunit
219833	0.0486	0.0039	0.238	-2.8864	-0.686875	36.94	KCNJ5-AS1	KCNJ5 antisense RNA 1
7472	0.0486	0.0039	0.4632	2.88614	1.33694	133.74	WNT2	Wnt family member 2
55784	0.0487	0.00391	0.2582	2.88531	0.745045	695.63	MCTP2	multiple C2 and transmembrane domain containing 2
4086	0.0488	0.00392	0.1439	2.8844	0.414952	588.15	SMAD1	SMAD family member 1
3656	0.0489	0.00393	0.2906	-2.88344	-0.837812	377.05	IRAK2	interleukin 1 receptor associated kinase 2
8927	0.0489	0.00393	0.4063	-2.88343	-1.17149	43.36	BSN	bassoon presynaptic cytomatrix protein
101928217	0.049	0.00395	0.416	2.88216	1.19903	36.03	LOC101928217	uncharacterized LOC101928217
105369779	0.0491	0.00396	0.1356	2.8812	0.390674	179.23	CD63-AS1	CD63 antisense RNA 1
91156	0.0494	0.00399	0.4565	2.8792	1.31437	33.38	IGFN1	immunoglobulin like and fibronectin type III domain containing 1
440073	0.0494	0.00399	0.3374	2.87911	0.971295	28.31	IQSEC3	IQ motif and Sec7 domain ArfGEF 3
4137	0.0496	0.004	0.4452	2.87782	1.28106	31.97	MAPT	microtubule associated protein tau
338557	0.0497	0.00401	0.5698	2.877	1.63926	420.35	FFAR4	free fatty acid receptor 4
388182	0.0501	0.00405	0.3489	-2.87391	-1.00277	13.59	SPATA41	spermatogenesis associated 41
10444	0.0502	0.00406	0.1593	2.87333	0.457634	1174.8	ZER1	zyg-11 related cell cycle regulator
11182	0.0502	0.00406	0.2554	-2.87313	-0.73379	129.87	SLC2A6	solute carrier family 2 member 6
2904	0.0503	0.00407	0.4023	-2.87245	-1.15547	224.05	GRIN2B	glutamate ionotropic receptor NMDA type subunit 2B
26290	0.0505	0.0041	0.5269	2.87065	1.51261	202.49	GALNT8	polypeptide N-acetylgalactosaminyltransferase 8
27092	0.0507	0.00412	0.6608	-2.86899	-1.8957	75.54	CACNG4	calcium voltage-gated channel auxiliary subunit gamma 4
2981	0.0509	0.00413	0.8379	2.86785	2.40293	182.79	GUCA2B	guanylate cyclase activator 2B
133022	0.0509	0.00413	0.3729	2.86788	1.06945	14.1	TRAM1L1	translocation associated membrane protein 1 like 1
114757	0.0509	0.00414	0.2609	2.86735	0.748016	317.17	CYGB	cytoglobin
26279	0.0512	0.00416	0.4836	-2.86543	-1.38564	68.58	PLA2G2D	phospholipase A2 group IID
388588	0.0512	0.00417	0.3623	-2.86463	-1.03789	18.43	SMIM1	small integral membrane protein 1 (Vel blood group)
114794	0.0512	0.00417	0.5117	-2.86463	-1.46586	24.55	ELFN2	extracellular leucine rich repeat and fibronectin type III domain containing 2
5798	0.0513	0.00418	0.5357	2.86388	1.53419	42.84	PTPRN	protein tyrosine phosphatase receptor type N
1838	0.0516	0.00421	0.1842	-2.86173	-0.527242	186.71	DTNB	dystrobrevin beta
105379057	0.0516	0.00421	0.4132	2.86189	1.18265	31.21	EDIL3-DT	EDIL3 divergent transcript
283267	0.0517	0.00422	0.1778	2.86128	0.508876	87.44	LINC00294	long intergenic non-protein coding RNA 294
120114	0.0519	0.00425	0.3005	2.85909	0.859102	13.31	FAT3	FAT atypical cadherin 3
79777	0.0519	0.00425	0.2465	-2.85904	-0.704826	417.56	ACBD4	acyl-CoA binding domain containing 4
94081	0.052	0.00425	0.1955	-2.85882	-0.558912	1155.31	SFXN1	sideroflexin 1
11174	0.052	0.00426	0.2886	2.85823	0.824834	52.9	ADAMTS6	ADAM metallopeptidase with thrombospondin type 1 motif 6
1230	0.0521	0.00427	0.2784	-2.85754	-0.795663	337.98	CCR1	C-C motif chemokine receptor 1
100874249	0.0522	0.00428	0.2318	-2.85645	-0.662253	11.04	DENND5B-AS1	DENND5B antisense RNA 1
5045	0.0523	0.00429	0.2277	-2.85579	-0.650323	4539.63	FURIN	furin, paired basic amino acid cleaving enzyme
84302	0.0525	0.00431	0.2786	2.85469	0.79544	771.07	PGAP4	post-GPI attachment to proteins GalNAc transferase 4
51011	0.0525	0.00432	0.1707	-2.85398	-0.487145	504.29	FAHD2A	fumarylacetoacetate hydrolase domain containing 2A
100506826	0.0526	0.00433	0.3606	2.85326	1.0288	113.97	MYLK-AS1	MYLK antisense RNA 1
158866	0.0526	0.00433	0.4229	2.85334	1.20672	17.72	ZDHHC15	zinc finger DHHC-type palmitoyltransferase 15
85449	0.0527	0.00433	0.2746	2.85273	0.783345	161.1	KIAA1755	KIAA1755
117248	0.0529	0.00436	0.4067	2.85116	1.15951	85.66	GALNT15	polypeptide N-acetylgalactosaminyltransferase 15
3977	0.0529	0.00436	0.4499	-2.85066	-1.28253	360.61	LIFR	LIF receptor subunit alpha
2592	0.0532	0.00439	0.169	-2.84857	-0.481529	670.07	GALT	galactose-1-phosphate uridylyltransferase
56131	0.0533	0.0044	0.324	2.8479	0.922803	38.94	PCDHB4	protocadherin beta 4
30815	0.0533	0.0044	0.4774	2.84781	1.3594	2900.23	ST6GALNAC6	ST6 N-acetylgalactosaminide alpha-2,6-sialyltransferase 6
105378570	0.0533	0.00441	0.4347	2.84748	1.23775	23.59	LOC105378570
4257	0.0535	0.00443	0.2391	-2.84613	-0.680535	2869.39	MGST1	microsomal glutathione S-transferase 1
95	0.0541	0.00448	0.2178	-2.84218	-0.619122	769.6	ACY1	aminoacylase 1
101928483	0.0542	0.00449	0.3324	2.84161	0.944596	32.28	NALT1	NOTCH1 associated lncRNA in T cell acute lymphoblastic leukemia 1
4919	0.0546	0.00453	0.4566	2.83877	1.29617	85.12	ROR1	receptor tyrosine kinase like orphan receptor 1
4685	0.0546	0.00453	0.4441	2.83894	1.26089	53.36	NCAM2	neural cell adhesion molecule 2
90550	0.0546	0.00453	0.2007	2.83851	0.569576	1256.5	MCU	mitochondrial calcium uniporter
6648	0.0549	0.00456	0.2853	-2.83658	-0.809371	13493.1	SOD2	superoxide dismutase 2
2332	0.055	0.00457	0.1219	-2.83605	-0.345751	1316.35	FMR1	fragile X messenger ribonucleoprotein 1
23327	0.0551	0.00458	0.2782	2.83517	0.788617	1641.9	NEDD4L	NEDD4 like E3 ubiquitin protein ligase
224	0.0552	0.00459	0.2788	-2.8342	-0.790233	2307.91	ALDH3A2	aldehyde dehydrogenase 3 family member A2
123264	0.0553	0.00461	0.5105	2.83336	1.44645	157.03	SLC51B	solute carrier family 51 subunit beta
9064	0.0555	0.00462	0.2505	2.83224	0.709534	485.02	MAP3K6	mitogen-activated protein kinase kinase kinase 6
114908	0.0557	0.00464	0.125	-2.83101	-0.353994	8132.55	TMEM123	transmembrane protein 123
9532	0.056	0.00467	0.3671	2.8292	1.03855	322.11	BAG2	BAG cochaperone 2
56833	0.056	0.00468	0.2762	-2.8283	-0.781282	347.58	SLAMF8	SLAM family member 8
28826	0.056	0.00468	0.5357	2.82835	1.51509	87.9	IGLV1-36	immunoglobulin lambda variable 1-36
107985184	0.0561	0.00469	0.2297	2.82755	0.649515	52.82	LOC107985184	uncharacterized LOC107985184
55540	0.0562	0.0047	0.2706	-2.82679	-0.764804	444.1	IL17RB	interleukin 17 receptor B
23500	0.0563	0.00471	0.3184	2.82645	0.899907	369.72	DAAM2	dishevelled associated activator of morphogenesis 2
55652	0.0566	0.00474	0.0968	2.82424	0.273512	484.34	SLC48A1	solute carrier family 48 member 1
7802	0.0567	0.00475	0.4149	-2.82381	-1.17156	215.17	DNALI1	dynein axonemal light intermediate chain 1
57556	0.0569	0.00477	0.3725	2.82235	1.05134	781.84	SEMA6A	semaphorin 6A
1380	0.0571	0.00479	0.5713	2.82093	1.61155	57.67	CR2	complement C3d receptor 2
34	0.0571	0.0048	0.2836	-2.81986	-0.799634	1532.85	ACADM	acyl-CoA dehydrogenase medium chain
100616500	0.0571	0.0048	0.2958	2.82039	0.834407	24.53	MIR4683	microRNA 4683
102724682	0.0571	0.0048	0.3428	2.81988	0.966745	16.46	LOC102724682	uncharacterized LOC102724682
723778	0.0571	0.0048	0.4693	2.8202	1.32343	411.03	MIR650	microRNA 650
57616	0.0572	0.00481	0.3287	2.81949	0.926789	210.51	TSHZ3	teashirt zinc finger homeobox 3
5106	0.0575	0.00484	0.293	-2.81765	-0.825609	2858.37	PCK2	phosphoenolpyruvate carboxykinase 2, mitochondrial
1179	0.0575	0.00484	0.9004	2.81733	2.5367	12280.9	CLCA1	chloride channel accessory 1
79812	0.0577	0.00486	0.2522	2.81595	0.710171	802.84	MMRN2	multimerin 2
4355	0.0577	0.00487	0.4127	2.81544	1.16205	53.6	MPP2	MAGUK p55 scaffold protein 2
666	0.058	0.00489	0.2686	-2.8139	-0.755676	1182.93	BOK	BCL2 family apoptosis regulator BOK
1238	0.0582	0.00492	0.3686	-2.81243	-1.03673	56.53	ACKR2	atypical chemokine receptor 2
112268430	0.0583	0.00493	0.3866	-2.81142	-1.08684	740.7	LOC112268430
25	0.0583	0.00493	0.1462	2.81177	0.411164	3178.13	ABL1	ABL proto-oncogene 1, non-receptor tyrosine kinase
1346	0.0583	0.00493	0.3373	2.81151	0.948256	85.88	COX7A1	cytochrome c oxidase subunit 7A1
2819	0.0585	0.00495	0.4552	-2.81011	-1.27917	492.47	GPD1	glycerol-3-phosphate dehydrogenase 1
22837	0.0585	0.00496	0.2878	-2.80979	-0.808525	965.31	COBLL1	cordon-bleu WH2 repeat protein like 1
493869	0.0585	0.00496	0.2721	2.80949	0.764497	336.97	GPX8	glutathione peroxidase 8 (putative)
572	0.0595	0.00504	0.1907	2.80415	0.53469	425.67	BAD	BCL2 associated agonist of cell death
28885	0.0595	0.00505	0.5124	2.80367	1.43654	77.51	IGKV2D-24	immunoglobulin kappa variable 2D-24 (non-functional)
5519	0.0596	0.00506	0.195	-2.80328	-0.5467	1362.83	PPP2R1B	protein phosphatase 2 scaffold subunit Abeta
29974	0.0596	0.00507	0.3838	-2.80279	-1.07558	1516.95	A1CF	APOBEC1 complementation factor
83871	0.0596	0.00507	0.2883	2.80246	0.807814	347.58	RAB34	RAB34, member RAS oncogene family
4616	0.06	0.00511	0.2954	-2.80001	-0.82705	1004.07	GADD45B	growth arrest and DNA damage inducible beta
51809	0.0601	0.00512	0.2804	2.79928	0.784854	1832.46	GALNT7	polypeptide N-acetylgalactosaminyltransferase 7
375719	0.0603	0.00514	0.4212	-2.79822	-1.17861	20.55	AQP7P1	aquaporin 7 pseudogene 1
101928429	0.0604	0.00515	0.3238	-2.79774	-0.905827	26.28	MAP3K5-AS2	MAP3K5 antisense RNA 2
1145	0.0604	0.00515	0.215	-2.79741	-0.601526	82.73	CHRNE	cholinergic receptor nicotinic epsilon subunit
619571	0.0605	0.00517	0.1967	-2.79644	-0.550028	40.17	SNORD96A	small nucleolar RNA, C/D box 96A
26353	0.0605	0.00517	0.4169	2.79624	1.16588	217.05	HSPB8	heat shock protein family B (small) member 8
64744	0.0606	0.00518	0.2021	-2.7955	-0.565024	1110.74	SMAP2	small ArfGAP2
143903	0.0607	0.00519	0.3641	2.79486	1.0176	117.51	LAYN	layilin
10166	0.0608	0.0052	0.2799	-2.79422	-0.782153	874.56	SLC25A15	solute carrier family 25 member 15
6855	0.061	0.00522	0.3276	2.79285	0.914813	92.83	SYP	synaptophysin
8501	0.061	0.00523	0.3192	-2.7926	-0.891432	897.23	SLC43A1	solute carrier family 43 member 1
3762	0.0612	0.00524	0.4149	-2.79164	-1.15813	85.29	KCNJ5	potassium inwardly rectifying channel subfamily J member 5
54875	0.0612	0.00525	0.3029	-2.7912	-0.84538	134.08	CNTLN	centlein
9420	0.0616	0.00529	0.4061	-2.78895	-1.13256	281.11	CYP7B1	cytochrome P450 family 7 subfamily B member 1
6665	0.0616	0.00529	0.2833	2.78907	0.790057	23.71	SOX15	SRY-box transcription factor 15
440584	0.0617	0.0053	0.4929	-2.78814	-1.37429	18.12	SLC2A1-DT	SLC2A1 divergent transcript
285440	0.0618	0.00533	0.2995	-2.78659	-0.834495	1047.83	CYP4V2	cytochrome P450 family 4 subfamily V member 2
5157	0.0618	0.00532	0.3262	2.78691	0.909008	31.04	PDGFRL	platelet derived growth factor receptor like
5125	0.0618	0.00532	0.3843	2.7871	1.07122	568.19	PCSK5	proprotein convertase subtilisin/kexin type 5
10458	0.0618	0.00533	0.2238	-2.78654	-0.6236	793.22	BAIAP2	BAR/IMD domain containing adaptor protein 2
11025	0.0621	0.00535	0.308	-2.78507	-0.857747	164.27	LILRB3	leukocyte immunoglobulin like receptor B3
9922	0.0621	0.00536	0.1845	-2.78455	-0.513692	1534.85	IQSEC1	IQ motif and Sec7 domain ArfGEF 1
5602	0.0624	0.00539	0.3104	2.7829	0.863809	67.97	MAPK10	mitogen-activated protein kinase 10
9899	0.0624	0.00539	0.4215	2.78274	1.17288	39.17	SV2B	synaptic vesicle glycoprotein 2B
51527	0.0624	0.0054	0.2275	2.78243	0.632995	1344.63	GSKIP	GSK3B interacting protein
30835	0.0625	0.00541	0.4185	2.78164	1.16412	244.63	CD209	CD209 molecule
8532	0.063	0.00546	0.3523	2.7788	0.978986	317.76	CPZ	carboxypeptidase Z
10871	0.063	0.00546	0.2619	-2.77872	-0.727692	35.62	CD300C	CD300c molecule
221400	0.0632	0.00548	0.2159	-2.77752	-0.599777	29.77	TDRD6	tudor domain containing 6
973	0.0633	0.00549	0.4256	2.7769	1.1819	235.87	CD79A	CD79a molecule
3231	0.0633	0.0055	0.6659	2.77643	1.84895	51.5	HOXD1	homeobox D1
10753	0.0634	0.0055	0.5979	2.77593	1.65965	365	CAPN9	calpain 9
211	0.0635	0.00552	0.1667	-2.77525	-0.462607	1667.18	ALAS1	5'-aminolevulinate synthase 1
83643	0.0635	0.00552	0.272	-2.77505	-0.754748	438.15	CCDC3	coiled-coil domain containing 3
339105	0.0637	0.00554	0.1858	-2.77359	-0.515377	62.78	PRSS53	serine protease 53
2813	0.0643	0.00559	0.7562	2.77078	2.09525	57.68	GP2	glycoprotein 2
165918	0.0643	0.00561	0.1024	-2.76975	-0.283562	882.66	RNF168	ring finger protein 168
54360	0.0643	0.0056	0.4092	2.77009	1.13364	16.09	CYTL1	cytokine like 1
28410	0.0643	0.00562	0.6261	2.7694	1.73389	591.75	IGHV3-72	immunoglobulin heavy variable 3-72
10595	0.0643	0.00561	0.3996	2.76947	1.10676	1818.91	ERN2	endoplasmic reticulum to nucleus signaling 2
5608	0.0643	0.00561	0.3201	2.76984	0.886613	1338.24	MAP2K6	mitogen-activated protein kinase kinase 6
85352	0.0643	0.00562	0.3582	2.76933	0.991856	65.04	SHISAL1	shisa like 1
113452	0.0644	0.00563	0.3117	2.7687	0.862941	3558.37	TMEM54	transmembrane protein 54
7052	0.0646	0.00565	0.329	-2.76764	-0.910455	5713.75	TGM2	transglutaminase 2
2170	0.0646	0.00565	0.3753	-2.76738	-1.03871	225.56	FABP3	fatty acid binding protein 3
84678	0.0646	0.00566	0.1081	-2.76705	-0.298998	1023.02	KDM2B	lysine demethylase 2B
51660	0.0648	0.00568	0.2493	-2.76599	-0.689671	1100.95	MPC1	mitochondrial pyruvate carrier 1
340061	0.0648	0.00568	0.1919	2.76552	0.530668	1089.8	STING1	stimulator of interferon response cGAMP interactor 1
284119	0.0648	0.00569	0.3059	2.76527	0.845945	3562.57	CAVIN1	caveolae associated protein 1
4070	0.065	0.00572	0.5556	-2.76367	-1.5355	617.74	TACSTD2	tumor associated calcium signal transducer 2
26	0.065	0.00572	0.3799	2.76358	1.05	3855.49	AOC1	amine oxidase copper containing 1
8516	0.065	0.00572	0.3078	2.76341	0.850683	159.05	ITGA8	integrin subunit alpha 8
145389	0.065	0.00572	0.1223	-2.76349	-0.338103	104.7	SLC38A6	solute carrier family 38 member 6
283651	0.065	0.00572	0.3097	2.76331	0.8557	33.75	HMGN2P46	high mobility group nucleosomal binding domain 2 pseudogene 46
105377203	0.0651	0.00573	0.2216	-2.76261	-0.612328	14.32	LOC105377203	uncharacterized LOC105377203
11227	0.0656	0.00579	0.3288	2.75952	0.907293	1792.98	GALNT5	polypeptide N-acetylgalactosaminyltransferase 5
111082989	0.0656	0.00579	0.294	-2.75963	-0.811329	22.25	CXXC5-AS1	CXXC5 antisense RNA 1
286042	0.0656	0.00579	0.2582	-2.75971	-0.71252	59.5	FAM86B3P	family with sequence similarity 86, member A pseudogene
105373989	0.0657	0.00579	0.498	-2.75919	-1.37398	34.37	LOC105373989	putative cuticle collagen 91
9450	0.0657	0.0058	0.2586	-2.7589	-0.713327	64.52	LY86	lymphocyte antigen 86
778	0.0657	0.0058	0.3608	2.75861	0.995344	28.49	CACNA1F	calcium voltage-gated channel subunit alpha1 F
9231	0.0659	0.00582	0.1463	2.75757	0.403365	1755.01	DLG5	discs large MAGUK scaffold protein 5
107984958	0.0661	0.00585	0.2825	-2.75626	-0.778687	13.92	DHCR24-DT	DHCR24 divergent transcript
5023	0.0663	0.00587	0.387	2.75499	1.06613	103.65	P2RX1	purinergic receptor P2X 1
6653	0.0665	0.00589	0.1858	-2.75369	-0.511564	4462.06	SORL1	sortilin related receptor 1
2639	0.0666	0.00591	0.2299	-2.7529	-0.633012	948.75	GCDH	glutaryl-CoA dehydrogenase
1809	0.0668	0.00592	0.3802	2.75219	1.04626	2214.29	DPYSL3	dihydropyrimidinase like 3
3742	0.0668	0.00593	0.3871	2.75161	1.06512	23.73	KCNA6	potassium voltage-gated channel subfamily A member 6
54968	0.0668	0.00593	0.1335	-2.75136	-0.367364	670.05	TMEM70	transmembrane protein 70
107983998	0.0669	0.00594	0.2024	2.75088	0.556889	100.97	LOC107983998	uncharacterized LOC107983998
19	0.0673	0.00599	0.2689	-2.74849	-0.739113	1341.04	ABCA1	ATP binding cassette subfamily A member 1
389	0.0675	0.00601	0.2032	2.74736	0.558351	3876.33	RHOC	ras homolog family member C
201501	0.0675	0.00601	0.516	2.74724	1.41763	544.27	ZBTB7C	zinc finger and BTB domain containing 7C
284434	0.0675	0.00601	0.5253	2.74746	1.44313	62.48	NWD1	NACHT and WD repeat domain containing 1
494470	0.0675	0.00601	0.4956	-2.74699	-1.36136	30.99	RNF165	ring finger protein 165
84940	0.0675	0.00602	0.3816	2.74662	1.04805	58.83	CORO6	coronin 6
10590	0.0676	0.00604	0.7016	2.7458	1.92645	67.42	SCGN	secretagogin, EF-hand calcium binding protein
2729	0.0676	0.00604	0.1744	-2.7457	-0.478925	1474.32	GCLC	glutamate-cysteine ligase catalytic subunit
92521	0.0676	0.00604	0.3176	2.74574	0.871915	683.32	SPECC1	sperm antigen with calponin homology and coiled-coil domains 1
26038	0.0676	0.00604	0.3361	2.74536	0.922743	16.32	CHD5	chromodomain helicase DNA binding protein 5
1783	0.0678	0.00606	0.1016	2.74426	0.27888	3535.43	DYNC1LI2	dynein cytoplasmic 1 light intermediate chain 2
55679	0.0679	0.00607	0.4355	2.74377	1.1949	510.45	LIMS2	LIM zinc finger domain containing 2
3157	0.0679	0.00608	0.227	-2.74327	-0.622761	3029.5	HMGCS1	3-hydroxy-3-methylglutaryl-CoA synthase 1
3111	0.0679	0.00609	0.2854	-2.74316	-0.782823	445.61	HLA-DOA	major histocompatibility complex, class II, DO alpha
81849	0.0683	0.00612	0.3981	2.74118	1.09122	53.33	ST6GALNAC5	ST6 N-acetylgalactosaminide alpha-2,6-sialyltransferase 5
91544	0.0684	0.00614	0.136	-2.74042	-0.37269	542.04	UBXN11	UBX domain protein 11
5087	0.0685	0.00615	0.2828	2.7397	0.774823	1217.44	PBX1	PBX homeobox 1
202374	0.0687	0.00618	0.3908	2.73812	1.07005	124.76	STK32A	serine/threonine kinase 32A
4804	0.0687	0.00618	0.4691	-2.73832	-1.28446	335.63	NGFR	nerve growth factor receptor
57502	0.0687	0.00618	0.3697	2.7381	1.01235	48.87	NLGN4X	neuroligin 4 X-linked
971	0.0691	0.00622	0.2942	-2.7362	-0.805074	99.45	CD72	CD72 molecule
79572	0.0692	0.00623	0.1614	-2.73547	-0.441467	3301.21	ATP13A3	ATPase 13A3
64759	0.0692	0.00623	0.1626	-2.7353	-0.444894	4395.29	TNS3	tensin 3
127396	0.0692	0.00624	0.267	-2.7348	-0.730327	86.12	ZNF684	zinc finger protein 684
221079	0.0692	0.00624	0.2193	-2.73496	-0.599794	1140.56	ARL5B	ADP ribosylation factor like GTPase 5B
55752	0.0696	0.00628	0.1324	2.73295	0.361958	2847.42	SEPTIN11	septin 11
51283	0.0697	0.0063	0.0904	2.73197	0.246931	1538.85	BFAR	bifunctional apoptosis regulator
338773	0.0699	0.00631	0.319	2.73113	0.871141	333.86	TMEM119	transmembrane protein 119
11279	0.0701	0.00633	0.257	2.73007	0.701752	115.59	KLF8	KLF transcription factor 8
54328	0.0703	0.00636	0.2736	2.72861	0.746616	30.66	GPR173	G protein-coupled receptor 173
2487	0.0706	0.00639	0.3848	2.72727	1.04942	381.27	FRZB	frizzled related protein
104326058	0.0706	0.00639	0.1633	2.72681	0.445337	104.22	SMAD1-AS1	SMAD1 antisense RNA 1
10085	0.0707	0.00641	0.383	2.72621	1.04417	669.89	EDIL3	EGF like repeats and discoidin domains 3
23635	0.0709	0.00642	0.3295	2.72532	0.897975	161.21	SSBP2	single stranded DNA binding protein 2
101927233	0.0709	0.00643	0.349	2.72499	0.950956	67.07	SEMA6A-AS1	SEMA6A antisense RNA 1
93035	0.0712	0.00647	0.5025	2.72317	1.3683	47.97	PKHD1L1	PKHD1 like 1
9751	0.0713	0.00648	0.3777	2.72263	1.02844	113.71	SNPH	syntaphilin
2017	0.0713	0.00648	0.109	2.72233	0.296687	5440.4	CTTN	cortactin
79001	0.0722	0.00656	0.1561	-2.71836	-0.424278	1110.99	VKORC1	vitamin K epoxide reductase complex subunit 1
51652	0.0729	0.00663	0.113	2.71483	0.306816	2199.67	CHMP3	charged multivesicular body protein 3
91624	0.0731	0.00666	0.1635	2.71346	0.443619	444.01	NEXN	nexilin F-actin binding protein
10457	0.0732	0.00667	0.3165	-2.71285	-0.858532	3701.41	GPNMB	glycoprotein nmb
27248	0.0734	0.00668	0.1126	2.71214	0.305499	1542.83	ERLEC1	endoplasmic reticulum lectin 1
84239	0.0734	0.00669	0.543	2.71184	1.47243	118.74	ATP13A4	ATPase 13A4
107986003	0.0734	0.0067	0.1381	-2.71117	-0.374285	124.96	LOC107986003	uncharacterized LOC107986003
55857	0.0734	0.00671	0.3252	2.71115	0.881552	525.89	KIZ	kizuna centrosomal protein
105377887	0.0735	0.00672	0.3271	-2.71051	-0.886732	13.07	LOC105377887
9472	0.0735	0.00672	0.4234	2.71044	1.14767	113.27	AKAP6	A-kinase anchoring protein 6
210	0.0738	0.00675	0.2108	-2.70915	-0.571023	2195.36	ALAD	aminolevulinate dehydratase
22822	0.0743	0.0068	0.3952	-2.70639	-1.06944	3305.62	PHLDA1	pleckstrin homology like domain family A member 1
105376806	0.0745	0.00682	0.405	2.70549	1.09571	54.5	LOC105376806	uncharacterized LOC105376806
4360	0.0745	0.00683	0.4034	-2.70511	-1.09131	1083.73	MRC1	mannose receptor C-type 1
54103	0.0748	0.00686	0.2247	-2.70353	-0.60756	317.8	GSAP	gamma-secretase activating protein
28923	0.075	0.00689	0.5119	2.70215	1.38319	346.31	IGKV2-24	immunoglobulin kappa variable 2-24
8604	0.075	0.00689	0.2022	2.70232	0.546491	408.39	SLC25A12	solute carrier family 25 member 12
145483	0.075	0.00688	0.2167	2.70242	0.585656	156.55	FAM161B	FAM161 centrosomal protein B
127833	0.0751	0.0069	0.3153	2.70173	0.85179	21.39	SYT2	synaptotagmin 2
56917	0.0752	0.00692	0.3262	2.70077	0.880856	106.98	MEIS3	Meis homeobox 3
107986566	0.0755	0.00695	0.5945	2.69934	1.60476	98.08	LOC107986566
101929516	0.0757	0.00697	0.2089	-2.69827	-0.5636	411.66	PABPC4-AS1	PABPC4 antisense RNA 1
8777	0.0761	0.00701	0.4429	-2.69637	-1.19411	658.59	MPDZ	multiple PDZ domain crumbs cell polarity complex component
131544	0.0762	0.00702	0.1857	2.69572	0.500608	568.75	CRYBG3	crystallin beta-gamma domain containing 3
388125	0.0762	0.00703	0.3476	2.69549	0.937001	91.14	C2CD4B	C2 calcium dependent domain containing 4B
114134	0.0767	0.00708	0.232	2.69321	0.624748	401.22	SLC2A13	solute carrier family 2 member 13
4237	0.0767	0.00708	0.4037	2.69286	1.08712	319.3	MFAP2	microfibril associated protein 2
54361	0.0769	0.00712	0.2927	2.69124	0.78765	142.94	WNT4	Wnt family member 4
100128262	0.0769	0.00712	0.1859	-2.69135	-0.500228	49.53	TNK2-AS1	TNK2 antisense RNA 1
10396	0.0769	0.00711	0.3405	2.69153	0.916513	851.32	ATP8A1	ATPase phospholipid transporting 8A1
80781	0.0769	0.00711	0.3469	-2.69161	-0.933623	8484.59	COL18A1	collagen type XVIII alpha 1 chain
115253422	0.077	0.00712	0.1143	2.69095	0.30751	465.67	DUS4L-BCAP29	DUS4L-BCAP29 readthrough
115265	0.077	0.00714	0.496	2.69044	1.33454	17.92	DDIT4L	DNA damage inducible transcript 4 like
100526767	0.077	0.00715	0.1079	2.68973	0.290151	2293.33	RNF103-CHMP3	RNF103-CHMP3 readthrough
6556	0.077	0.00716	0.41	-2.68924	-1.10263	290.71	SLC11A1	solute carrier family 11 member 1
4638	0.077	0.00715	0.3421	2.68956	0.919993	2738.48	MYLK	myosin light chain kinase
4189	0.077	0.00715	0.1758	-2.68992	-0.473013	792.5	DNAJB9	DnaJ heat shock protein family (Hsp40) member B9
105369791	0.077	0.00715	0.3748	2.68986	1.00822	14.37	LRIG3-DT	LRIG3 divergent transcript
9895	0.077	0.00716	0.1251	2.68926	0.336393	620.91	TECPR2	tectonin beta-propeller repeat containing 2
51816	0.0773	0.00719	0.2692	-2.68787	-0.723583	967.21	ADA2	adenosine deaminase 2
11063	0.0775	0.00722	0.3598	2.68675	0.96672	37.23	SOX30	SRY-box transcription factor 30
50846	0.0775	0.00722	0.3718	2.68656	0.998826	18.79	DHH	desert hedgehog signaling molecule
11326	0.0775	0.00722	0.3473	-2.68646	-0.932915	561.39	VSIG4	V-set and immunoglobulin domain containing 4
9934	0.0777	0.00724	0.4073	2.6854	1.09375	63.51	P2RY14	purinergic receptor P2Y14
8514	0.0777	0.00725	0.2279	-2.68521	-0.611833	804.51	KCNAB2	potassium voltage-gated channel subfamily A regulatory beta subunit 2
392	0.078	0.00728	0.1135	2.68392	0.304496	2060.99	ARHGAP1	Rho GTPase activating protein 1
100505989	0.078	0.00729	0.4559	2.68343	1.22341	395.2	SMIM31	small integral membrane protein 31
25924	0.0781	0.00729	0.3051	-2.68318	-0.818602	340.85	MYRIP	myosin VIIA and Rab interacting protein
3800	0.0781	0.00731	0.4474	2.68247	1.2001	85.55	KIF5C	kinesin family member 5C
23066	0.0781	0.00731	0.3821	2.68257	1.02514	46.55	CAND2	cullin associated and neddylation dissociated 2 (putative)
149111	0.0782	0.00732	0.2765	2.68205	0.741455	45.19	CNIH3	cornichon family AMPA receptor auxiliary protein 3
8546	0.0785	0.00735	0.1158	2.68051	0.310466	1336.67	AP3B1	adaptor related protein complex 3 subunit beta 1
57136	0.0787	0.00737	0.2152	-2.67946	-0.576704	4351.61	APMAP	adipocyte plasma membrane associated protein
105373869	0.0789	0.0074	0.6159	-2.67836	-1.64962	100.75	LINC01614	long intergenic non-protein coding RNA 1614
55293	0.079	0.00741	0.1201	2.67789	0.321526	666.68	UEVLD	UEV and lactate/malate dehyrogenase domains
342926	0.0793	0.00744	0.3447	2.67629	0.922529	25.39	ZNF677	zinc finger protein 677
1522	0.0793	0.00744	0.1417	-2.67642	-0.37919	7789.66	CTSZ	cathepsin Z
6548	0.0794	0.00746	0.2445	2.67544	0.654167	1346.54	SLC9A1	solute carrier family 9 member A1
105376352	0.0794	0.00747	0.3886	2.67522	1.03972	11.74	LOC105376352	uncharacterized LOC105376352
55016	0.0795	0.00748	0.2326	-2.67472	-0.622007	218.39	MARCHF1	membrane associated ring-CH-type finger 1
83543	0.0795	0.00748	0.3843	2.67467	1.02779	169.39	AIF1L	allograft inflammatory factor 1 like
50509	0.0795	0.00749	0.3387	2.67439	0.905836	712.49	COL5A3	collagen type V alpha 3 chain
196740	0.0797	0.00752	0.2616	2.67305	0.699301	267.42	VSTM4	V-set and transmembrane domain containing 4
144110	0.0797	0.00752	0.2262	-2.67299	-0.604751	182.46	TMEM86A	transmembrane protein 86A
388815	0.0797	0.00752	0.4567	-2.67309	-1.22068	24.15	MIR99AHG	mir-99a-let-7c cluster host gene
100505501	0.0797	0.00752	0.4274	2.67271	1.14229	23.62	TOX-DT	TOX divergent transcript
85320	0.0799	0.00754	0.2011	-2.67185	-0.537378	121.1	ABCC11	ATP binding cassette subfamily C member 11
100616414	0.0802	0.00758	0.1916	-2.67028	-0.511541	215.01	MIR4761	microRNA 4761
3208	0.0804	0.00761	0.3253	2.6687	0.868177	56.55	HPCA	hippocalcin
105375624	0.0804	0.00761	0.3105	-2.66893	-0.828724	58.82	WWP1-AS1	WWP1 antisense RNA 1
107987276	0.0804	0.00761	0.4709	2.66875	1.25664	54.93	LOC107987276
6364	0.0808	0.00765	0.4737	2.66706	1.26346	1119.95	CCL20	C-C motif chemokine ligand 20
6604	0.0809	0.00767	0.2376	2.66639	0.633552	205.42	SMARCD3	SWI/SNF related, matrix associated, actin dependent regulator of chromatin, subfamily d, member 3
834	0.081	0.00768	0.3053	2.66589	0.813926	1127.69	CASP1	caspase 1
23623	0.081	0.00769	0.155	2.66552	0.413133	928.26	RUSC1	RUN and SH3 domain containing 1
1672	0.081	0.00769	0.5467	-2.66538	-1.45714	194.8	DEFB1	defensin beta 1
3939	0.0811	0.0077	0.1575	-2.66496	-0.419805	18731.4	LDHA	lactate dehydrogenase A
374786	0.0812	0.00771	0.2432	2.66437	0.647997	34.76	EFCAB5	EF-hand calcium binding domain 5
55048	0.0813	0.00773	0.0976	2.66367	0.26008	842.07	VPS37C	VPS37C subunit of ESCRT-I
114902	0.0814	0.00775	0.3307	2.66286	0.880514	332.59	C1QTNF5	C1q and TNF related 5
83552	0.0814	0.00775	0.3307	2.66286	0.880514	332.59	MFRP	membrane frizzled-related protein
3383	0.0814	0.00776	0.3444	-2.66249	-0.91696	1799.12	ICAM1	intercellular adhesion molecule 1
8771	0.0814	0.00776	0.4659	2.66245	1.2405	224.53	TNFRSF6B	TNF receptor superfamily member 6b
79778	0.0815	0.00778	0.1652	2.66168	0.439632	1503.95	MICALL2	MICAL like 2
126364	0.0815	0.00778	0.2543	-2.66167	-0.676978	211.99	LRRC25	leucine rich repeat containing 25
79191	0.0816	0.00779	0.3798	-2.66113	-1.01071	17.76	IRX3	iroquois homeobox 3
126069	0.0816	0.00779	0.2641	2.66101	0.702765	20.32	ZNF491	zinc finger protein 491
5066	0.0818	0.00782	0.2127	2.65985	0.565679	1892.7	PAM	peptidylglycine alpha-amidating monooxygenase
283927	0.0818	0.00783	0.2777	-2.65929	-0.738492	192.02	NUDT7	nudix hydrolase 7
23533	0.0818	0.00783	0.2738	-2.65946	-0.728179	281.5	PIK3R5	phosphoinositide-3-kinase regulatory subunit 5
5833	0.0818	0.00783	0.1898	-2.6593	-0.504669	1474.15	PCYT2	phosphate cytidylyltransferase 2, ethanolamine
100287216	0.0818	0.00784	0.2827	2.65907	0.751766	38.75	SH3RF3-AS1	SH3RF3 antisense RNA 1
105373791	0.0819	0.00785	0.3898	2.65864	1.03633	1120.69	LOC105373791	uncharacterized LOC105373791
2210	0.0822	0.00789	0.3265	-2.6566	-0.86736	32.91	FCGR1BP	Fc gamma receptor Ib, pseudogene
7851	0.0822	0.00789	0.3672	2.65689	0.975666	1581.89	MALL	mal, T cell differentiation protein like
221710	0.0822	0.00789	0.1295	-2.65656	-0.344006	332	SMIM13	small integral membrane protein 13
8702	0.0825	0.00793	0.1582	2.65524	0.420177	875.26	B4GALT4	beta-1,4-galactosyltransferase 4
79947	0.0826	0.00793	0.2034	2.65488	0.539885	918.71	DHDDS	dehydrodolichyl diphosphate synthase subunit
5362	0.0826	0.00794	0.1816	2.65465	0.482103	1863.79	PLXNA2	plexin A2
339977	0.0828	0.00797	0.3784	2.65351	1.00416	183.29	LRRC66	leucine rich repeat containing 66
4664	0.0829	0.00798	0.1346	-2.65283	-0.357077	1121.71	NAB1	NGFI-A binding protein 1
53345	0.0829	0.00798	0.3818	-2.65294	-1.01289	56.88	TM6SF2	transmembrane 6 superfamily member 2
3155	0.0829	0.00799	0.2499	-2.65248	-0.662851	1352.69	HMGCL	3-hydroxy-3-methylglutaryl-CoA lyase
4983	0.0829	0.00799	0.1804	2.65238	0.478431	252.01	OPHN1	oligophrenin 1
8600	0.083	0.00801	0.4242	2.65185	1.12487	62.14	TNFSF11	TNF superfamily member 11
6853	0.0838	0.00809	0.3383	-2.64835	-0.89586	64.4	SYN1	synapsin I
29841	0.0839	0.0081	0.3162	-2.64789	-0.837155	168.92	GRHL1	grainyhead like transcription factor 1
51365	0.0839	0.0081	0.3847	-2.64768	-1.01857	116.62	PLA1A	phospholipase A1 member A
619189	0.0839	0.00812	0.228	2.64724	0.603507	243.67	SERINC4	serine incorporator 4
7168	0.084	0.00812	0.224	2.64695	0.592787	8981.23	TPM1	tropomyosin 1
22795	0.0842	0.00815	0.2816	2.64582	0.745082	711.19	NID2	nidogen 2
6347	0.0846	0.0082	0.2923	-2.64381	-0.77268	628.58	CCL2	C-C motif chemokine ligand 2
84752	0.0851	0.00824	0.1897	2.64196	0.501076	239.82	B3GNT9	UDP-GlcNAc:betaGal beta-1,3-N-acetylglucosaminyltransferase 9
7275	0.0852	0.00826	0.3949	2.64134	1.04315	55.23	TUB	TUB bipartite transcription factor
112268042	0.0856	0.00831	0.2035	-2.63926	-0.537126	20.28	DOCK8-AS2	DOCK8 antisense RNA 2
409	0.0856	0.00831	0.1388	-2.63927	-0.366401	1211.17	ARRB2	arrestin beta 2
284040	0.0856	0.00831	0.1599	2.63935	0.422079	60.61	CDRT4	CMT1A duplicated region transcript 4
10782	0.0856	0.00832	0.1659	-2.63871	-0.437849	477.6	ZNF274	zinc finger protein 274
101927546	0.0858	0.00835	0.2451	2.63754	0.646444	74.31	ANO7L1	anoctamin 7 like 1 (pseudogene)
22915	0.0858	0.00835	0.51	2.63773	1.34513	248.48	MMRN1	multimerin 1
153830	0.0858	0.00835	0.1597	2.63755	0.421305	1698.55	RNF145	ring finger protein 145
203100	0.0858	0.00835	0.4278	-2.63764	-1.12847	23.38	HTRA4	HtrA serine peptidase 4
100130311	0.0858	0.00836	0.3267	-2.63723	-0.861461	60.59	C17orf107	chromosome 17 open reading frame 107
4151	0.0858	0.00836	0.5851	2.63717	1.54293	115.34	MB	myoglobin
26108	0.086	0.00839	0.3549	2.63605	0.935438	45.74	PYGO1	pygopus family PHD finger 1
2081	0.086	0.0084	0.1673	-2.63571	-0.440885	824.16	ERN1	endoplasmic reticulum to nucleus signaling 1
220965	0.0863	0.00842	0.3796	2.63456	1.00001	94.62	FAM13C	family with sequence similarity 13 member C
107985200	0.0864	0.00845	0.2437	2.63353	0.641863	20.23	LOC107985200	uncharacterized LOC107985200
3003	0.0864	0.00845	0.3988	-2.6335	-1.05017	74.15	GZMK	granzyme K
100529145	0.0864	0.00844	0.1388	-2.63375	-0.365438	332.48	TEN1-CDK3	TEN1-CDK3 readthrough (NMD candidate)
390	0.0864	0.00846	0.1961	-2.63304	-0.516335	1201.71	RND3	Rho family GTPase 3
4916	0.0864	0.00846	0.5393	2.63307	1.41999	27.39	NTRK3	neurotrophic receptor tyrosine kinase 3
2861	0.0867	0.00849	0.5046	-2.63192	-1.32804	91.07	GPR37	G protein-coupled receptor 37
7852	0.0867	0.00852	0.2885	-2.63077	-0.758876	755.79	CXCR4	C-X-C motif chemokine receptor 4
118672	0.0867	0.00852	0.1394	-2.63073	-0.366728	41.18	PSTK	phosphoseryl-tRNA kinase
6297	0.0867	0.00852	0.3812	2.63088	1.00282	70.6	SALL2	spalt like transcription factor 2
28817	0.0867	0.00852	0.4866	2.63067	1.28	693.13	IGLV2-8	immunoglobulin lambda variable 2-8
10549	0.0867	0.0085	0.1762	-2.63139	-0.463599	1913.28	PRDX4	peroxiredoxin 4
693206	0.0868	0.00853	0.2988	-2.63025	-0.785959	62.72	MIR621	microRNA 621
10675	0.0869	0.00854	0.3536	2.62988	0.929875	18.59	CSPG5	chondroitin sulfate proteoglycan 5
818	0.0869	0.00855	0.1551	2.6296	0.407968	1390.14	CAMK2G	calcium/calmodulin dependent protein kinase II gamma
2213	0.0869	0.00856	0.3347	-2.62923	-0.879883	248.53	FCGR2B	Fc gamma receptor IIb
51523	0.0872	0.00859	0.1863	-2.62777	-0.489575	1876.03	CXXC5	CXXC finger protein 5
107986326	0.0876	0.00863	0.2782	-2.62624	-0.730526	14.62	LOC107986326	uncharacterized LOC107986326
284751	0.0879	0.00867	0.3919	-2.62476	-1.02876	22.43	LINC01270	long intergenic non-protein coding RNA 1270
222696	0.0884	0.00874	0.4974	2.62224	1.30437	29.05	ZSCAN23	zinc finger and SCAN domain containing 23
56899	0.0884	0.00874	0.1274	2.6222	0.334095	224.67	ANKS1B	ankyrin repeat and sterile alpha motif domain containing 1B
4542	0.0884	0.00873	0.2103	-2.62235	-0.551511	691.06	MYO1F	myosin IF
28816	0.0884	0.00874	0.4713	2.6221	1.23571	960.43	IGLV2-11	immunoglobulin lambda variable 2-11
105370504	0.0884	0.00875	0.35	2.62185	0.917612	12.83	LOC105370504	uncharacterized LOC105370504
3040	0.0885	0.00876	0.4594	-2.62138	-1.20436	135.41	HBA2	hemoglobin subunit alpha 2
80736	0.0886	0.00877	0.3893	2.62085	1.02043	7644.36	SLC44A4	solute carrier family 44 member 4
100505635	0.0886	0.00877	0.3312	2.62084	0.867978	18.34	DAAM2-AS1	DAAM2 antisense RNA 1
6422	0.0886	0.00878	0.6147	2.62058	1.61098	346.84	SFRP1	secreted frizzled related protein 1
80270	0.0886	0.00878	0.1899	-2.62034	-0.497586	746.79	HSD3B7	hydroxy-delta-5-steroid dehydrogenase, 3 beta- and steroid delta-isomerase 7
102725238	0.089	0.00883	0.3037	2.61866	0.79518	93.19	LOC102725238	uncharacterized LOC102725238
10103	0.0891	0.00885	0.5201	2.61765	1.3615	7097.26	TSPAN1	tetraspanin 1
3176	0.0891	0.00887	0.2217	-2.6171	-0.580177	1686.64	HNMT	histamine N-methyltransferase
55973	0.0891	0.00887	0.1291	2.61704	0.337831	380.65	BCAP29	B cell receptor associated protein 29
414328	0.0891	0.00887	0.2283	-2.61711	-0.597385	185.51	IDNK	IDNK gluconokinase
105378281	0.0891	0.00884	0.2672	-2.61817	-0.699701	159.28	LOC105378281	uncharacterized LOC105378281
107987250	0.0891	0.00885	0.2518	-2.61777	-0.659073	87.34	LOC107987250
27181	0.0891	0.00886	0.3558	-2.61741	-0.93126	55.37	SIGLEC8	sialic acid binding Ig like lectin 8
56478	0.0891	0.00887	0.0879	2.61696	0.230044	687.42	EIF4ENIF1	eukaryotic translation initiation factor 4E nuclear import factor 1
51148	0.0892	0.00889	0.357	2.61633	0.934036	760.79	CERCAM	cerebral endothelial cell adhesion molecule
22883	0.0892	0.0089	0.1921	2.61588	0.502444	5281.89	CLSTN1	calsyntenin 1
727910	0.0896	0.00894	0.3082	2.61418	0.805703	642.34	TLCD2	TLC domain containing 2
79695	0.0896	0.00896	0.3233	2.61376	0.845027	1825.91	GALNT12	polypeptide N-acetylgalactosaminyltransferase 12
1755	0.0896	0.00895	0.7243	2.61384	1.89312	6195.89	DMBT1	deleted in malignant brain tumors 1
653513	0.0897	0.00897	0.3474	-2.61335	-0.907991	35.4	LOC653513	phosphodiesterase 4D interacting protein-like
27147	0.0898	0.00898	0.2208	2.61282	0.576918	236.35	DENND2A	DENN domain containing 2A
4332	0.0898	0.00899	0.2761	-2.61232	-0.721178	211.83	MNDA	myeloid cell nuclear differentiation antigen
100874214	0.0898	0.00899	0.2661	-2.61248	-0.695098	11.12	TM4SF19-AS1	TM4SF19 antisense RNA 1
2811	0.0902	0.00903	0.3069	-2.61079	-0.80134	31.52	GP1BA	glycoprotein Ib platelet subunit alpha
2696	0.0903	0.00904	0.409	2.61035	1.06758	101.77	GIPR	gastric inhibitory polypeptide receptor
4641	0.0903	0.00906	0.1617	2.60995	0.422087	5459.73	MYO1C	myosin IC
4688	0.0905	0.00908	0.2885	-2.60905	-0.752833	590.9	NCF2	neutrophil cytosolic factor 2
84419	0.0907	0.0091	0.4592	2.60817	1.19775	2689.31	C15orf48	chromosome 15 open reading frame 48
122622	0.091	0.00914	0.378	-2.60678	-0.98542	80.45	ADSS1	adenylosuccinate synthase 1
283314	0.0911	0.00915	0.2166	-2.60642	-0.5645	308.05	C1RL-AS1	C1RL antisense RNA 1
608	0.0911	0.00916	0.6006	2.60598	1.56516	60.01	TNFRSF17	TNF receptor superfamily member 17
28919	0.0913	0.00918	0.533	2.60511	1.3884	823.74	IGKV2-30	immunoglobulin kappa variable 2-30
84446	0.0913	0.00918	0.3271	2.60528	0.852282	63.85	BRSK1	BR serine/threonine kinase 1
342979	0.0917	0.00923	0.5065	-2.60328	-1.31856	272.1	PALM3	paralemmin 3
6503	0.0917	0.00924	0.2606	-2.603	-0.678266	446.4	SLA	Src like adaptor
726	0.0918	0.00925	0.2732	2.60261	0.710956	4105.42	CAPN5	calpain 5
4133	0.0919	0.00927	0.3354	-2.60192	-0.8726	79.53	MAP2	microtubule associated protein 2
100873932	0.0919	0.00928	0.3619	-2.60172	-0.941672	22.34	DPYD-AS1	DPYD antisense RNA 1
28935	0.092	0.00929	0.5086	2.60132	1.32295	462.42	IGKV1-27	immunoglobulin kappa variable 1-27
131177	0.0925	0.00934	0.465	2.59919	1.20858	4652.16	FAM3D	FAM3 metabolism regulating signaling molecule D
55808	0.0927	0.00937	0.5445	2.59842	1.41488	4268.13	ST6GALNAC1	ST6 N-acetylgalactosaminide alpha-2,6-sialyltransferase 1
23200	0.0933	0.00944	0.1353	2.59562	0.351279	2018.56	ATP11B	ATPase phospholipid transporting 11B (putative)
101929475	0.0933	0.00944	0.3017	-2.59556	-0.782979	27.47	ITGB1-DT	ITGB1 divergent transcript
26020	0.094	0.00952	0.194	2.59278	0.50297	7151.48	LRP10	LDL receptor related protein 10
80150	0.0946	0.00959	0.2574	2.59044	0.666692	394.21	ASRGL1	asparaginase and isoaspartyl peptidase 1
84466	0.0947	0.0096	0.3771	2.58987	0.976736	12.33	MEGF10	multiple EGF like domains 10
9162	0.0948	0.00962	0.4831	2.58933	1.251	26.4	DGKI	diacylglycerol kinase iota
54757	0.0948	0.00962	0.1944	-2.58933	-0.503346	1664.2	FAM20A	FAM20A golgi associated secretory pathway pseudokinase
55175	0.0948	0.00963	0.1064	-2.58898	-0.275536	222.91	KLHL11	kelch like family member 11
9737	0.095	0.00965	0.3453	2.58818	0.89382	208.42	GPRASP1	G protein-coupled receptor associated sorting protein 1
100132111	0.0951	0.00967	0.2331	-2.58751	-0.603197	74.16	C2CD4D-AS1	C2CD4D and THEM5 antisense RNA 1
2331	0.0951	0.00967	0.3315	2.58739	0.857754	1178.43	FMOD	fibromodulin
2006	0.0951	0.00967	0.2933	2.58738	0.758953	1118.26	ELN	elastin
714	0.0951	0.00969	0.2671	-2.58686	-0.690884	2922.96	C1QC	complement C1q C chain
3158	0.0951	0.00968	0.4331	-2.58696	-1.12039	9674.51	HMGCS2	3-hydroxy-3-methylglutaryl-CoA synthase 2
23432	0.0951	0.00969	0.3086	2.58684	0.798418	328.03	GPR161	G protein-coupled receptor 161
3039	0.0952	0.00971	0.4626	-2.5861	-1.19644	130.29	HBA1	hemoglobin subunit alpha 1
57146	0.0952	0.00972	0.1764	2.58579	0.456257	779.91	LDAF1	lipid droplet assembly factor 1
6385	0.0952	0.00971	0.2396	-2.58597	-0.619526	6901.71	SDC4	syndecan 4
112268055	0.0955	0.00975	0.1534	2.58447	0.39658	72.21	LOC112268055	uncharacterized LOC112268055
1675	0.0955	0.00975	0.4968	2.58448	1.28404	750.18	CFD	complement factor D
1521	0.0955	0.00976	0.3567	-2.58408	-0.921618	80.47	CTSW	cathepsin W
51760	0.0959	0.0098	0.3187	-2.58265	-0.823112	170.94	SYT17	synaptotagmin 17
2348	0.0961	0.00983	0.58	-2.58173	-1.4975	35.98	FOLR1	folate receptor alpha
7940	0.0961	0.00984	0.2521	-2.58135	-0.650709	206.79	LST1	leukocyte specific transcript 1
4926	0.0961	0.00984	0.1078	2.58137	0.278316	7158.83	NUMA1	nuclear mitotic apparatus protein 1
79836	0.0962	0.00986	0.2628	-2.58078	-0.678163	511.6	LONRF3	LON peptidase N-terminal domain and ring finger 3
112268246	0.0963	0.00987	0.1596	2.58021	0.411689	121.73	LOC112268246
399979	0.0963	0.00988	0.0938	2.58003	0.242059	1893.56	SNX19	sorting nexin 19
54101	0.0966	0.00991	0.2611	-2.57891	-0.673415	676.73	RIPK4	receptor interacting serine/threonine kinase 4
9424	0.0966	0.00992	0.1939	2.57862	0.499882	1017.63	KCNK6	potassium two pore domain channel subfamily K member 6
53834	0.0969	0.00995	0.3166	-2.57747	-0.815917	1657.06	FGFRL1	fibroblast growth factor receptor like 1
54431	0.0969	0.00996	0.1407	2.57722	0.36265	2537.69	DNAJC10	DnaJ heat shock protein family (Hsp40) member C10
161424	0.097	0.00998	0.1391	-2.57642	-0.358252	1555.74	NOP9	NOP9 nucleolar protein
257000	0.097	0.00998	0.6185	2.57658	1.59362	40.2	TINCR	TINCR ubiquitin domain containing
3915	0.0971	0.00999	0.1949	2.57615	0.502041	3706.39	LAMC1	laminin subunit gamma 1
166379	0.0971	0.01	0.1681	2.57576	0.43295	73.13	BBS12	Bardet-Biedl syndrome 12
3117	0.0971	0.01	0.3233	-2.57529	-0.832601	1056.27	HLA-DQA1	major histocompatibility complex, class II, DQ alpha 1
102724316	0.0971	0.01	0.2079	2.57547	0.535334	760.66	SVIL-AS1	SVIL antisense RNA 1
79414	0.0971	0.01	0.1447	2.57511	0.372591	278.7	LRFN3	leucine rich repeat and fibronectin type III domain containing 3
53829	0.0974	0.0101	0.3522	-2.57363	-0.906445	106.28	P2RY13	purinergic receptor P2Y13
5663	0.0974	0.0101	0.1499	2.57384	0.38585	2236.31	PSEN1	presenilin 1
79631	0.0974	0.0101	0.1379	2.57357	0.354901	698.7	EFL1	elongation factor like GTPase 1
170691	0.0975	0.0101	0.3108	-2.57332	-0.799795	84.44	ADAMTS17	ADAM metallopeptidase with thrombospondin type 1 motif 17
79712	0.0976	0.0101	0.0904	-2.57266	-0.232532	279.32	GTDC1	glycosyltransferase like domain containing 1
57182	0.0976	0.0101	0.1703	2.57235	0.438112	683.28	ANKRD50	ankyrin repeat domain containing 50
664	0.0976	0.0101	0.4507	-2.57233	-1.15934	544.88	BNIP3	BCL2 interacting protein 3
101929215	0.0976	0.0101	0.4261	2.5719	1.09577	16.66	THBS4-AS1	THBS4 antisense RNA 1
2254	0.0976	0.0101	0.5931	2.57188	1.52544	25.17	FGF9	fibroblast growth factor 9
10559	0.0981	0.0102	0.2388	2.57011	0.613641	830.19	SLC35A1	solute carrier family 35 member A1
51097	0.0981	0.0102	0.2032	-2.56972	-0.522081	1278.2	SCCPDH	saccharopine dehydrogenase (putative)
115677	0.0983	0.0102	0.191	2.56904	0.490672	424.75	NOSTRIN	nitric oxide synthase trafficking
54854	0.0983	0.0102	0.3613	2.5688	0.927992	2455.33	FAM83E	family with sequence similarity 83 member E
4637	0.0983	0.0102	0.1534	2.56844	0.393884	19168.4	MYL6	myosin light chain 6
2120	0.0984	0.0102	0.0913	2.568	0.234491	1028.48	ETV6	ETS variant transcription factor 6
6573	0.0984	0.0102	0.1943	-2.56765	-0.49884	1135.5	SLC19A1	solute carrier family 19 member 1
6536	0.0985	0.0102	0.2634	2.5673	0.676325	332.21	SLC6A9	solute carrier family 6 member 9
3084	0.0985	0.0103	0.4832	2.56711	1.24038	107.64	NRG1	neuregulin 1
84962	0.0987	0.0103	0.3395	-2.56637	-0.871394	704.18	AJUBA	ajuba LIM protein
3455	0.099	0.0103	0.1486	-2.56484	-0.381249	770.09	IFNAR2	interferon alpha and beta receptor subunit 2
2705	0.099	0.0103	0.3011	-2.56496	-0.772391	2493.59	GJB1	gap junction protein beta 1
1132	0.0992	0.0103	0.3291	2.56409	0.843732	19.78	CHRM4	cholinergic receptor muscarinic 4
79899	0.0992	0.0104	0.2347	2.56366	0.601739	1147.23	PRR5L	proline rich 5 like
100874201	0.0994	0.0104	0.159	2.56306	0.40764	91.54	B4GALT4-AS1	B4GALT4 antisense RNA 1
6925	0.0995	0.0104	0.2494	2.56232	0.638939	842	TCF4	transcription factor 4
474	0.0998	0.0104	0.6502	2.56099	1.66509	446.33	ATOH1	atonal bHLH transcription factor 1
6693	0.0998	0.0104	0.2581	-2.56109	-0.661032	338.37	SPN	sialophorin
26548	0.0998	0.0104	0.4048	2.56069	1.03654	20.05	ITGB1BP2	integrin subunit beta 1 binding protein 2
116159	0.0998	0.0105	0.2937	2.56044	0.751989	238.98	CYYR1	cysteine and tyrosine rich 1
80014	0.0999	0.0105	0.3037	-2.56021	-0.777433	368.42	WWC2	WW and C2 domain containing 2
159195	0.0999	0.0105	0.1809	2.55974	0.463124	1572.77	USP54	ubiquitin specific peptidase 54
28898	0.1	0.0105	0.5381	2.55912	1.37702	45.94	IGKV1D-27	immunoglobulin kappa variable 1D-27 (pseudogene)
3683	0.1	0.0105	0.2833	-2.5584	-0.724831	534.98	ITGAL	integrin subunit alpha L
3684	0.101	0.0106	0.3328	-2.55653	-0.850876	505.82	ITGAM	integrin subunit alpha M
10957	0.101	0.0106	0.2206	-2.5561	-0.563997	1475.31	PNRC1	proline rich nuclear receptor coactivator 1
25849	0.101	0.0106	0.3971	2.55428	1.01442	5018.56	PARM1	prostate androgen-regulated mucin-like protein 1
64960	0.101	0.0107	0.1972	-2.55396	-0.503744	961.34	MRPS15	mitochondrial ribosomal protein S15
105377109	0.102	0.0107	0.4328	2.5526	1.10481	37.16	LOC105377109	uncharacterized LOC105377109
6525	0.102	0.0107	0.3103	2.55235	0.792078	2794.15	SMTN	smoothelin
257068	0.102	0.0107	0.2315	-2.55178	-0.590628	49.79	PLCXD2	phosphatidylinositol specific phospholipase C X domain containing 2
414152	0.102	0.0107	0.3871	-2.55149	-0.987721	13.8	C10orf105	chromosome 10 open reading frame 105
9583	0.102	0.0107	0.1626	2.55076	0.414872	1207.61	ENTPD4	ectonucleoside triphosphate diphosphohydrolase 4
5824	0.102	0.0108	0.1489	-2.55041	-0.379654	1500.11	PEX19	peroxisomal biogenesis factor 19
9766	0.102	0.0108	0.1306	2.55019	0.332971	1497.08	SUSD6	sushi domain containing 6
64409	0.102	0.0108	0.4427	2.54984	1.12889	45.31	GALNT17	polypeptide N-acetylgalactosaminyltransferase 17
80818	0.102	0.0108	0.1895	2.54878	0.48287	367.83	ZNF436	zinc finger protein 436
22930	0.102	0.0108	0.0916	2.54888	0.233509	1568.93	RAB3GAP1	RAB3 GTPase activating protein catalytic subunit 1
79183	0.102	0.0108	0.16	-2.54912	-0.407857	545.71	TTPAL	alpha tocopherol transfer protein like
1509	0.102	0.0108	0.1704	-2.54846	-0.434169	20313.4	CTSD	cathepsin D
375190	0.102	0.0108	0.1979	2.54803	0.504293	109.69	FAM228B	family with sequence similarity 228 member B
107985020	0.102	0.0108	0.2697	2.54765	0.687156	33.22	LOC107985020	uncharacterized LOC107985020
23413	0.103	0.0109	0.3413	2.54668	0.869099	622.51	NCS1	neuronal calcium sensor 1
54187	0.104	0.011	0.2293	2.5436	0.583352	1943.39	NANS	N-acetylneuraminate synthase
51000	0.104	0.011	0.1596	2.54317	0.405982	830.31	SLC35B3	solute carrier family 35 member B3
5010	0.104	0.011	0.432	-2.54272	-1.09855	82.61	CLDN11	claudin 11
1030	0.104	0.011	0.4831	2.54256	1.22834	954.57	CDKN2B	cyclin dependent kinase inhibitor 2B
30008	0.104	0.011	0.2934	2.54232	0.745844	623.57	EFEMP2	EGF containing fibulin extracellular matrix protein 2
10602	0.104	0.011	0.2582	2.54141	0.656105	629.32	CDC42EP3	CDC42 effector protein 3
730	0.104	0.011	0.5627	-2.54136	-1.43009	1573.37	C7	complement C7
84553	0.104	0.0111	0.4823	2.54083	1.22536	49.57	FAXC	failed axon connections homolog, metaxin like GST domain containing
1278	0.104	0.0111	0.3589	2.54069	0.911902	36185.2	COL1A2	collagen type I alpha 2 chain
83937	0.104	0.0111	0.2462	-2.5411	-0.625539	843.56	RASSF4	Ras association domain family member 4
5660	0.104	0.0111	0.1504	-2.54084	-0.382143	30102.7	PSAP	prosaposin
8676	0.104	0.0111	0.2781	-2.54028	-0.706563	130.29	STX11	syntaxin 11
7447	0.104	0.0111	0.4066	-2.5397	-1.03261	412.8	VSNL1	visinin like 1
101928173	0.104	0.0111	0.3275	-2.5393	-0.831708	17.93	LINC01943	long intergenic non-protein coding RNA 1943
5806	0.104	0.0111	0.3222	2.53941	0.818163	26.05	PTX3	pentraxin 3
[truncated: 16,731 more rows]

## Sheet: Sheet1
Symbol	pvalue	log2FoldChange
CYP2E1	1.38e-67	-9.21273
HPR	3.77e-67	-9.97437
ORM1	4.17e-63	-9.46867
APOA1-AS	8.67e-63	-9.7041
FGL1	3.87e-62	-9.47867
HP	1.17e-61	-9.41596
APCS	2.03e-61	-9.45853
APOA1	2.18e-61	-9.47622
APOC3	1.45e-59	-9.74296
C9	1.79e-59	-9.61131
APOH	3.3e-59	-9.37469
HPX	6.06e-59	-9.18269
FGB	1.12e-58	-9.57754
CRP	4.81e-58	-8.50062
APOB	1.02e-57	-9.24071
ORM2	2.03e-57	-9.00664
ITIH2	3.72e-57	-9.28993
FGA	4.78e-57	-9.51888
SERPINC1	1.99e-56	-9.61391
GC	2.01e-56	-9.4854
FGG	3.77e-56	-9.6387
SLC25A47	8.23e-56	-8.52937
PLG	2.01e-55	-9.42586
AMBP	2.36e-55	-9.08685
ITIH3	5.32e-55	-8.40776
CYP4A11	1.24e-53	-9.75043
APOA2	1.52e-53	-8.92334
F2	1.7e-53	-9.05875
ITIH1	1.77e-53	-9.52583
AHSG	5.16e-53	-9.53284
SLC2A2	5.79e-53	-9.47619
ALB	8.26e-53	-9.62109
VTN	8.14e-53	-9.13849
TF	4.64e-52	-9.07934
IGFBP1	6.79e-52	-8.47678
C8B	8.48e-52	-9.66062
CYP2C8	5.78e-51	-8.62425
ARG1	2.45e-49	-8.81745
C8A	4.33e-49	-9.69152
A1BG	7.4e-49	-7.50907
HPD	1.31e-47	-8.51708
G6PC1	3e-47	-8.90324
ITIH4	7.34e-47	-8.01244
ADH4	1.58e-46	-8.40572
HSD17B13	2.16e-45	-7.86276
ASGR2	4.42e-45	-7.61943
HRG	2.49e-44	-8.45598
C6	1.7e-43	-7.58925
BHMT	2.96e-43	-8.74137
AGXT	9.37e-43	-7.81249
A1BG-AS1	1.6e-42	-7.04932
APOC4-APOC2	7.17e-42	-7.00558
TTR	2.03e-41	-8.25273
ITIH4-AS1	2.89e-41	-8.06483
COLEC10	1.16e-40	-5.06814
SLC22A1	1.45e-40	-7.77621
APOC2	1.52e-40	-6.89694
FMO3	2.67e-40	-6.70123
UPB1	2.81e-39	-7.67562
MAT1A	7.43e-39	-8.11728
ALDH8A1	1.6e-37	-7.29205
RDH16	7.65e-37	-7.10334
CRHBP	8.16e-37	-6.50492
CFHR3	1.07e-36	-6.30682
KNG1	1.19e-36	-7.58097
CYP3A4	1.38e-36	-7.6762
CFHR1	1.8e-35	-6.95843
TAT	5.27e-35	-7.38626
RBP4	9.44e-35	-6.90214
SULT2A1	2.07e-34	-7.57496
SERPINF2	4.83e-34	-6.26068
INHBE	5.75e-34	-6.17898
SERPINA3	5.72e-34	-6.83157
GCKR	6.59e-34	-6.51422
HAMP	1.02e-33	-7.81307
FCN3	1.15e-33	-5.62603
CYP2A6	1.49e-33	-8.47654
LBP	6.87e-33	-7.11121
CYP2C9	9.78e-33	-7.68654
ASGR1	1.04e-31	-5.672
COLEC11	2.48e-31	-4.70909
BAAT	4.19e-31	-7.59429
AADAC	4.52e-31	-6.96373
CREB3L3	4.74e-31	-6.35806
LOC105372485	6.63e-31	-6.41678
LPA	1.1e-30	-6.92514
APOC1	1.43e-30	-5.5632
MASP2	2.06e-30	-5.34015
SERPINA4	3e-30	-6.99427
SERPIND1	1.44e-29	-7.34095
CP	2.89e-29	-5.91945
LIPC	5.84e-29	-5.87519
SLC1A2	1.36e-28	-6.15639
GATM	1.98e-27	-4.92826
FTCD	3.61e-27	-7.0052
PLGLB1	1.1e-26	-5.16714
CDO1	1.1e-26	-6.06911
KLKB1	1.39e-26	-5.67368
HABP2	1.42e-26	-6.71036
CYP2D6	1.55e-26	-4.82126
SYT12	2.8e-26	-5.14431
PON1	3.2e-26	-7.47296
HSD11B1	3.96e-26	-5.25303
SLC38A3	4.65e-26	-6.91774
DMGDH	5.13e-26	-6.37391
LINC01018	5.2e-26	-6.51216
SERPINA5	5.25e-26	-5.68607
OGDHL	5.41e-26	-4.97206
PLGLB2	6.37e-26	-4.9523
ADH1A	7.8e-26	-6.53552
TFR2	1.03e-25	-5.86684
ACSM5	3.06e-25	-6.07683
CPS1	9.64e-25	-6.65414
SAA2-SAA4	1.03e-24	-6.48176
AOX1	2.13e-24	-5.76999
C8G	2.86e-24	-4.33828
PAH	3.53e-24	-6.80622
LOC112268294	5.43e-24	-4.79283
C3P1	6.78e-24	-7.08467
ACMSD	9.75e-24	-4.804
TAT-AS1	1.23e-23	-5.59767
LEAP2	1.93e-23	-4.75309
NPC1L1	2.39e-23	-4.38165
PROC	2.56e-23	-5.06262
C5-OT1	8.28e-23	-5.21826
HAPLN1	1.02e-22	5.1115
DBH	1.41e-22	-4.47556
SERPINA1	1.72e-22	-4.88013
AMDHD1	2.06e-22	-4.99181
CUX2	3.03e-22	-6.23138
SARDH	3.11e-22	-4.54701
F11	1.03e-21	-6.20001
C5	1.28e-21	-5.16832
PON3	1.39e-21	-5.28069
NKX2-3	2.78e-21	5.57763
GAMT	2.94e-21	-4.55709
CD177	5.2e-21	6.15579
CA1	7.46e-21	6.14339
MS4A12	1.34e-20	5.92947
GBP7	1.67e-20	-5.35579
TMIGD1	2.24e-20	6.33147
CLCA4	3.86e-20	5.65446
SLC27A5	4.86e-20	-4.6195
SERPINA7	7.37e-20	-6.01975
PROZ	9.01e-20	-4.89785
DBH-AS1	1.39e-19	-3.71452
SAA1	1.55e-19	-5.84257
ART4	1.92e-19	-4.53476
HAL	2.06e-19	-4.64893
DES	2.35e-19	5.7158
SAA2	2.65e-19	-5.89208
LINC00578	1.25e-18	4.9179
ABCB11	1.31e-18	-5.62318
LOC100507053	1.49e-18	-4.44827
ALDOB	1.77e-18	-5.50126
ASPDH	2.34e-18	-4.39434
ABCG5	2.82e-18	-4.76728
PRG4	3.22e-18	-3.96102
SERPINA6	4.01e-18	-5.17846
LOC112268127	5.28e-18	-4.66086
ADRA1A	5.71e-18	-5.11236
CES1	7.65e-18	-4.61481
AKR1C1	9.03e-18	-4.09321
TTC36	1.8e-17	-4.53594
SLC38A4	1.99e-17	-4.72618
WNT5A	2.84e-17	2.40637
SLC47A1	4.38e-17	-3.91723
AKR1C4	4.71e-17	-4.75102
CYP3A7	6.6e-17	-4.30558
BHMT2	6.89e-17	-5.08616
F7	9.56e-17	-4.97526
C4BPA	1.06e-16	-5.34558
CYP3A7-CYP3A51P	1.19e-16	-4.38055
TM4SF4	1.56e-16	-5.32407
LOC105373608	1.59e-16	-3.53564
B3GNT7	1.68e-16	4.72832
ABCB4	1.75e-16	-3.49592
F12	1.87e-16	-3.15033
CBS	2.32e-16	-3.7498
ABCG8	2.35e-16	-4.88469
AGMO	2.52e-16	-4.487
GLYATL1	2.72e-16	-4.66247
MMP3	3.14e-16	4.97172
SLC6A1	3.59e-16	-3.9423
ADORA2A-AS1	4.51e-16	-3.51629
ALPL	4.59e-16	-3.26911
RGN	6.7e-16	-4.856
LOC102724560	8.02e-16	-3.64594
ITGAD	2.14e-15	-3.21877
TMPRSS6	2.18e-15	-4.48587
CA4	2.93e-15	3.83186
HPN	5.09e-15	-4.86403
ATF5	8.47e-15	-2.2466
LINC01485	8.99e-15	-4.87708
LINC02532	8.98e-15	-3.75417
APOE	9.21e-15	-3.1432
AQP9	9.7e-15	-4.25665
SERPINA10	1.26e-14	-5.24758
APOM	1.31e-14	-2.68073
B3GALT5-AS1	1.37e-14	5.19269
CLCA4-AS1	1.94e-14	3.87263
HPN-AS1	2.15e-14	-4.81957
TDO2	2.53e-14	-4.28366
PKLR	2.88e-14	-3.0835
ADAMTS8	3e-14	2.97185
RXFP1	3.72e-14	-1.87215
ELOVL2	4.33e-14	-3.85846
SLC6A12	4.42e-14	-3.63947
FOXF1	6.21e-14	2.19126
MST1P2	6.51e-14	-2.47599
PFKFB1	6.5e-14	-3.29172
MIR4751	1.15e-13	-2.40216
CYP2D7	1.37e-13	-2.49497
PLIN2	1.52e-13	-2.30025
UGT2B7	1.53e-13	-3.80585
FYB2	1.87e-13	-4.4731
PIK3C2G	2.05e-13	-4.30786
CDH2	2.47e-13	-3.23086
HSD17B6	2.76e-13	-4.22205
GSTA2	2.84e-13	-4.91227
SLC25A18	2.98e-13	-2.70192
CPN1	4.7e-13	-5.52785
THBS4	5.97e-13	3.97715
REP15	7.78e-13	3.78303
EBF3	8.7e-13	3.40118
LRRN4CL	9.47e-13	3.39415
CTXND1	9.45e-13	-3.9526
INS-IGF2	1.02e-12	-4.07859
TSPAN11	1.04e-12	2.54154
AGT	1.05e-12	-3.48963
GLTPD2	1.06e-12	-2.81351
FST	1.58e-12	-3.19294
FBN2	1.59e-12	2.57941
FOLH1B	1.61e-12	-3.9669
NR1I3	2.01e-12	-2.91306
HOMER2	2.05e-12	-3.48203
IGF2	2.22e-12	-4.09476
C3	2.21e-12	-3.82154
COL12A1	2.38e-12	2.30179
UGT2B10	2.96e-12	-4.86129
SLC7A9	3.23e-12	-3.68456
SCTR	3.3e-12	-2.76387
SEC14L2	3.46e-12	-2.80022
SPINK4	3.88e-12	4.77112
PC	4.02e-12	-2.52858
CNDP1	4.21e-12	-4.40416
FENDRR	4.51e-12	3.19012
HPS3	4.93e-12	-2.30603
OIT3	5.04e-12	-3.48839
FGF10	5.31e-12	4.2298
MKX	7.28e-12	2.65323
PNPLA3	7.3e-12	-3.49596
GLT1D1	1.03e-11	-3.30836
SYNDIG1	1.04e-11	2.74728
UGT1A4	1.28e-11	-3.81024
F5	1.32e-11	-3.98874
RGPD1	1.33e-11	-2.60388
CHRNA3	1.57e-11	3.29885
F10	1.66e-11	-2.92262
AR	1.78e-11	-3.60431
PDZD2	1.87e-11	2.03927
HOGA1	1.93e-11	-3.78211
MST1	2.38e-11	-3.04113
LRG1	2.83e-11	-3.07341
CCL11	2.98e-11	3.1027
MRGPRF	3.31e-11	2.93506
C4BPB	3.4e-11	-3.24817
VIP	3.63e-11	4.32138
FAH	4.03e-11	-1.87019
ADCY2	4.37e-11	3.32113
RGMA	4.8e-11	3.32886
B3GALT5	5.19e-11	3.53514
TIMD4	5.3e-11	-3.40046
ADH6	5.52e-11	-3.23653
CFH	6.23e-11	-3.14165
MAB21L2	6.34e-11	3.26507
ACTG2	6.49e-11	2.74951
DSG1	7.92e-11	-3.37867
FNDC4	9.73e-11	-2.99015
VWF	1.06e-10	2.55546
ACSL1	1.13e-10	-2.28818
OTC	1.29e-10	-3.64838
MMP1	1.32e-10	3.84268
CFB	1.72e-10	-3.15891
LOC102723493	1.77e-10	-2.68484
ADH1B	1.89e-10	-4.01442
VIPR2	2.33e-10	2.85327
PLIN5	2.37e-10	-2.93839
PCDH18	2.8e-10	1.96493
GSTA1	2.94e-10	-3.27601
SLC7A2	3.64e-10	-3.49012
DHODH	4.63e-10	-2.13898
CYP27A1	4.96e-10	-2.32636
TBX15	5.31e-10	-3.34838
BCO2	5.8e-10	-2.67046
CLTRN	5.91e-10	-1.95681
ABCA6	6.67e-10	-3.4023
ETNK2	6.82e-10	-3.00434
ACKR1	8.02e-10	3.39736
LOC105369504	9.36e-10	3.68192
TNFSF14	1e-09	-2.4118
GDF7	1.01e-09	-2.77725
MARCO	1.07e-09	-3.4223
SERPING1	1.09e-09	-2.75098
SPARCL1	1.15e-09	2.8056
CTSK	1.22e-09	1.91477
LOC105372989	1.27e-09	-2.21163
KLB	1.6e-09	-2.96948
PANX2	1.61e-09	-3.03318
COL9A1	1.63e-09	2.80718
MMP2	1.64e-09	2.25148
ALDH4A1	1.66e-09	-2.14072
MYOCD	1.84e-09	3.12516
ADAM33	1.94e-09	3.32508
CHST9	2.01e-09	-4.34555
UGT1A1	2.06e-09	-3.28542
PPP1R1A	2.11e-09	-3.71853
KHK	2.18e-09	-2.04762
PKHD1	2.21e-09	-3.21009
WTAPP1	2.2e-09	3.37037
CETP	2.89e-09	-1.94091
RBP5	2.94e-09	-2.3496
STAB2	3.13e-09	-2.46447
HS3ST3B1	3.38e-09	-2.32641
FBLN1	3.67e-09	2.69528
CAV1	3.74e-09	1.96524
LCAT	3.86e-09	-2.48152
TRPA1	3.94e-09	2.67722
F2RL2	4.04e-09	2.28667
CLMP	4.34e-09	2.7734
DPY19L2	4.74e-09	2.41798
LRRC15	4.77e-09	2.6885
PTGER3	5.23e-09	2.54764
HLF	5.26e-09	-2.90693
ESR1	5.27e-09	-2.77484
NSG1	5.47e-09	2.44437
EFCC1	5.5e-09	1.5002
PZP	5.75e-09	-3.84197
JPH2	5.81e-09	2.57541
MUC2	6.5e-09	4.01935
CGNL1	6.54e-09	-1.97306
NNMT	7.28e-09	-2.93046
CFI	8.13e-09	-2.81146
SHMT1	8.12e-09	-1.74466
CHI3L1	8.27e-09	-2.86049
AZGP1	8.47e-09	-2.9593
SERTAD4-AS1	8.61e-09	2.75016
CES1P1	9.22e-09	-3.83608
KDM8	1.03e-08	-1.40067
CYB5A	1.12e-08	-1.85166
SFRP2	1.17e-08	3.9884
PIPOX	1.28e-08	-3.7497
REG1A	1.43e-08	3.20925
PTH1R	1.56e-08	-2.57072
SDS	1.67e-08	-2.16564
ERRFI1	1.76e-08	-1.64474
ENO3	1.77e-08	-1.51022
CYP2B7P	1.92e-08	-2.21292
GPAM	1.93e-08	-1.71149
CHRDL2	1.94e-08	3.23769
RND1	2.05e-08	-1.71355
REG4	2.08e-08	3.92144
PEMT	2.12e-08	-1.27499
PNMA6A	2.46e-08	-2.36256
CPA3	2.8e-08	2.14807
ADAMDEC1	2.82e-08	2.70208
NPW	2.9e-08	-3.0088
NR0B2	2.93e-08	-2.43776
MADCAM1	3.41e-08	2.43392
TSLP	3.46e-08	-2.43626
TTPA	3.51e-08	-2.29849
DNAJC5B	3.69e-08	-2.01468
LINC01348	3.86e-08	-2.87874
DAO	4.03e-08	-3.90399
HAAO	4.11e-08	-2.03193
XIST	4.29e-08	-4.75999
CYP2C19	4.56e-08	-3.56874
PCSK1	4.65e-08	2.97221
TPSAB1	4.96e-08	2.21295
ADRA1B	5.07e-08	-2.00328
IL1RAP	5.21e-08	-1.63956
ADCYAP1	5.49e-08	3.11688
CYP4F2	5.57e-08	-2.50936
ST3GAL6	5.77e-08	-1.88562
LAMA4	5.8e-08	1.36968
GREM1	6.06e-08	2.15202
GOLT1A	6.11e-08	-2.02868
RGPD2	6.23e-08	-1.77164
SMOC1	6.82e-08	-2.49102
F11-AS1	7.64e-08	-3.61926
FBXL22	7.68e-08	2.02442
DCXR	7.67e-08	-1.6065
RASD2	7.82e-08	2.28247
PSD	8.66e-08	2.59898
TPSB2	8.97e-08	2.19883
CYP26B1	9e-08	1.93407
TTC39C	9.3e-08	-1.67471
ACADSB	1.05e-07	-2.20847
NADK2	1.06e-07	-1.60675
BOC	1.07e-07	1.90667
NEGR1	1.1e-07	2.86168
ZNF385D	1.14e-07	2.85639
BEST4	1.2e-07	2.57951
LOC107986633	1.32e-07	1.38585
TTC36-AS1	1.34e-07	-1.76667
ADCY1	1.37e-07	-2.46828
HS3ST2	1.44e-07	-2.10424
CYP1B1	1.55e-07	-2.32371
IFITM10	1.55e-07	-1.10269
ASB2	1.56e-07	2.37276
IL4I1	1.58e-07	-1.18871
COL24A1	1.62e-07	2.5043
CHN1	1.67e-07	1.5908
DTX1	1.77e-07	-1.93325
CYP4F3	1.88e-07	-2.26962
EVA1A	2.03e-07	-2.13014
MAOB	2.03e-07	-2.65249
PLIN1	2.08e-07	-2.19327
LDB3	2.13e-07	2.99409
FHL5	2.25e-07	2.38995
GREM1-AS1	2.34e-07	1.95436
NALCN	2.43e-07	-1.93082
ABCC2	2.45e-07	-2.92037
TROAP-AS1	2.52e-07	1.69845
KCNN2	2.55e-07	-2.21236
GPLD1	2.59e-07	-1.01594
CHGB	2.95e-07	3.9211
AKR1C2	2.98e-07	-2.20719
ANO2	3.04e-07	1.81249
MYH11	3.23e-07	2.84269
INSC	3.48e-07	2.64031
GDNF	3.63e-07	2.49327
DIO2	4.4e-07	2.42388
ACSS3	4.53e-07	-2.50336
CNN1	4.58e-07	2.47789
TLL2	4.63e-07	1.78017
SLCO2A1	4.75e-07	2.01368
RANBP3L	5.08e-07	-3.09171
GHR	5.07e-07	-2.57946
SDK1	5.27e-07	2.06488
CFP	5.48e-07	-1.85656
C4B	5.79e-07	-2.80755
CA7	5.85e-07	2.45002
TPPP2	5.97e-07	-2.21262
FGGY	6.21e-07	-1.92746
ECHDC3	6.28e-07	-2.84115
C4A	6.31e-07	-2.8213
TMEM86B	6.38e-07	-1.48978
LIN7A	6.72e-07	-1.83653
LOC105373581	6.93e-07	-1.35973
MT2A	7.49e-07	-2.27627
REG3A	7.96e-07	3.83505
SLC6A19	8.03e-07	3.64934
WFDC1	8.05e-07	1.59185
PDZK1P1	8.42e-07	-2.02625
CSDC2	8.65e-07	2.68256
INSYN1	8.96e-07	1.86733
FOXF2	9.07e-07	2.06449
KRT7	9.31e-07	-2.68078
FBP1	9.41e-07	-1.76368
IGFBP5	9.8e-07	1.60734
LEPR	9.97e-07	-1.42983
ADAMTS16	9.96e-07	2.39621
ACAD11	1.07e-06	-1.46138
TLL1	1.1e-06	2.47113
SGCD	1.13e-06	1.66034
RASL12	1.15e-06	1.54893
NUGGC	1.28e-06	-2.38071
CTSG	1.31e-06	2.7528
CARMN	1.34e-06	2.28209
ADAMTS13	1.35e-06	-1.27986
ABCC9	1.36e-06	-1.99221
SLC25A42	1.4e-06	-1.40593
GLS2	1.42e-06	-1.8159
NRAP	1.43e-06	-2.6796
TMTC1	1.43e-06	1.79524
RAPGEF3	1.46e-06	1.13487
RCL1	1.47e-06	-1.01709
CLU	1.49e-06	-2.65895
PXDC1	1.53e-06	-1.87489
DHRS2	1.57e-06	-2.47663
HMCN2	1.6e-06	2.04226
ADAMTS14	1.61e-06	1.52659
POR	1.62e-06	-1.07718
TNFRSF11B	1.7e-06	-1.47541
MEOX1	1.74e-06	1.97761
PEBP1	1.76e-06	-1.10584
BNC2	1.82e-06	1.97448
EPHX1	1.83e-06	-1.63137
GRB14	1.9e-06	-2.38938
IRAG1	1.9e-06	1.67899
TENM3	1.92e-06	2.22926
CTNNA3	1.92e-06	-2.53126
SMAD9	1.92e-06	1.70166
WNT9A	1.97e-06	2.2485
WNT2B	1.99e-06	1.35045
ENPEP	2e-06	-1.61035
LRRC55	2.01e-06	-2.00603
NR1H4	2.01e-06	-3.11567
GOLGA8M	2.01e-06	-1.80659
VNN3P	2.03e-06	-3.34724
RIDA	2.03e-06	-1.2214
IGHA2	2.09e-06	2.86028
IGFALS	2.14e-06	-2.64299
VNN1	2.23e-06	-2.82108
RGS17	2.26e-06	0.928913
CREB3L1	2.27e-06	1.61929
STEAP3	2.36e-06	-1.33258
TPRG1	2.35e-06	-1.30655
KLF15	2.39e-06	-2.6097
GPT2	2.46e-06	-1.51506
GLT8D2	2.49e-06	1.40535
ADAMTSL2	2.55e-06	-1.72524
LOC105378443	2.56e-06	-1.05543
SLC16A13	2.56e-06	-1.04573
ANGPTL6	2.59e-06	-1.11109
PTGFR	2.6e-06	1.80473
ST20-MTHFS	2.6e-06	-1.11493
GRHPR	2.62e-06	-1.12752
VAT1L	2.69e-06	1.65269
CD302	2.73e-06	-1.64276
FUOM	2.88e-06	-1.35169
FTL	2.91e-06	-0.747634
MTHFS	2.97e-06	-1.14051
PROX1-AS1	3.05e-06	-1.89801
UGT1A3	3.07e-06	-2.42578
SPEG	3.15e-06	2.32696
AMZ1	3.15e-06	-1.70329
AMPH	3.25e-06	1.68613
GLYCTK	3.37e-06	-1.56718
UGT1A9	3.4e-06	-2.41856
PLPPR1	3.41e-06	-2.59922
SNX10	3.49e-06	-1.27659
WNT5B	3.53e-06	1.85525
SCG2	3.89e-06	2.54324
TMEM158	3.96e-06	1.56489
ZNF521	3.96e-06	1.5222
PPP1R12B	4.03e-06	1.73859
ARID3C	4.36e-06	-2.31648
HSPA6	4.54e-06	-1.83706
F8	4.58e-06	-1.22842
PDZK1	4.62e-06	-1.9777
KCNC3	4.69e-06	-1.03727
PLXNA4	4.82e-06	1.66507
AGTR1	4.93e-06	-3.08568
G0S2	4.96e-06	-1.71505
SOX5	5e-06	-1.72323
HDC	5.02e-06	1.83528
CHRD	5.21e-06	-1.84361
CHST13	5.41e-06	-1.67927
ALDH6A1	5.49e-06	-1.92593
KMO	5.73e-06	-1.53744
PDPN	5.8e-06	1.88806
COL7A1	5.85e-06	1.62038
FITM1	5.84e-06	-1.42045
CASQ2	6.01e-06	2.942
KYNU	6.23e-06	-1.81135
B3GNT6	6.26e-06	3.39199
CLC	6.35e-06	2.45931
PROS1	6.37e-06	-1.70504
NEXN-AS1	6.71e-06	1.79507
BCHE	6.74e-06	-2.96405
DDR2	6.82e-06	1.64606
EHHADH	6.9e-06	-1.61473
INMT	7.08e-06	-1.44042
MRO	7.23e-06	-1.86947
SFRP5	7.78e-06	-2.45488
TMEM45A	8.13e-06	-1.74704
SIGLEC9	8.4e-06	-1.21637
TNN	8.81e-06	-1.62206
FAM177B	8.83e-06	3.01379
HSPA2	8.87e-06	1.59538
LCN2	9.08e-06	2.48377
CLEC12A	9.16e-06	-1.39685
RELN	9.21e-06	-2.23602
DUOX2	9.19e-06	2.69709
MUC12-AS1	9.63e-06	2.05033
ITLN1	9.98e-06	3.54321
NAGS	1.02e-05	-1.4314
PRKG2	1.03e-05	1.9918
LRCH2	1.03e-05	1.85192
EHHADH-AS1	1.04e-05	-1.6384
TMEM132E	1.05e-05	-1.69256
FCGBP	1.07e-05	3.1066
C3orf36	1.1e-05	1.69142
FXYD1	1.13e-05	-2.47475
REEP6	1.22e-05	-1.68389
PCDH7	1.24e-05	1.70724
ACOX2	1.27e-05	-1.44149
PLAT	1.3e-05	1.25995
PCOLCE2	1.3e-05	-2.30828
NOS2	1.33e-05	2.10956
FLNC-AS1	1.37e-05	2.21089
AS3MT	1.4e-05	-1.95378
HTR2B	1.4e-05	-1.93586
PRAM1	1.41e-05	-1.12013
GATA4	1.43e-05	-3.74208
AVPR1A	1.44e-05	-2.04257
SLC23A2	1.48e-05	-1.13593
CTH	1.53e-05	-1.76342
SNX10-AS1	1.55e-05	-1.23351
PARVA	1.55e-05	0.705022
NXPH4	1.57e-05	-2.55626
SNCG	1.65e-05	1.77366
APOD	1.68e-05	1.80733
GLI3	1.74e-05	1.74377
HOXD10	1.75e-05	2.84397
C16orf89	1.79e-05	2.3925
VWA5A	1.9e-05	1.25522
LIPA	1.99e-05	-0.963715
PHETA2	2e-05	0.649815
SLC1A3	2.03e-05	-1.57514
ONECUT2	2.07e-05	-1.99582
ALDH2	2.09e-05	-1.07871
TPSD1	2.1e-05	1.90121
STEAP3-AS1	2.11e-05	-1.25641
SUCNR1	2.18e-05	-1.42252
CHL1	2.19e-05	2.72424
RYR3	2.29e-05	1.91089
CTSE	2.32e-05	2.8882
C2-AS1	2.32e-05	-1.88965
BHLHE22	2.33e-05	1.45575
CHRDL1	2.34e-05	2.76352
PIANP	2.35e-05	1.5038
HISLA	2.36e-05	-2.86851
LPAR1	2.38e-05	1.32071
SYNM	2.46e-05	1.62788
ENOX1	2.48e-05	1.56203
LINC02940	2.49e-05	-2.17488
GSTO1	2.53e-05	-0.866888
AFAP1L2	2.54e-05	1.01025
SPOCK1	2.57e-05	2.01201
PDE1C	2.6e-05	2.0842
IGKV6-21	2.62e-05	2.35999
HMOX1	2.65e-05	-1.16581
SLC16A14	2.66e-05	1.24976
IL24	2.73e-05	1.93319
CTF1	2.73e-05	1.61378
DIRAS1	2.74e-05	2.0142
CD14	2.79e-05	-1.44567
PAK3	2.82e-05	1.41757
LINC02609	2.85e-05	-1.64678
PDE4D	2.89e-05	1.15143
B4GALNT2	2.94e-05	3.61844
TPM2	2.96e-05	1.76972
FCRLB	2.97e-05	-1.21915
PPP1R3B	3.01e-05	-0.906941
SLC2A9	3.05e-05	-1.30484
LOC101927026	3.06e-05	-1.73661
CD226	3.08e-05	-1.0591
EFHD1	3.13e-05	-1.78041
C1QTNF3	3.15e-05	1.03118
SLC30A1	3.18e-05	-0.911559
CSAD	3.19e-05	-0.903771
ROBO2	3.23e-05	1.92526
PECR	3.25e-05	-1.51468
ACVRL1	3.25e-05	1.28516
PLPP7	3.26e-05	1.60369
MST1L	3.27e-05	-1.67703
TFPI	3.29e-05	-1.64554
CYP2C18	3.29e-05	-2.21344
B3GAT1	3.29e-05	-1.79679
HRH1	3.31e-05	0.796747
KL	3.36e-05	1.5618
CHRNA7	3.36e-05	2.1682
DKK3	3.39e-05	1.28899
LOC105369388	3.38e-05	-1.01697
CD68	3.43e-05	-0.899503
OSGIN1	3.47e-05	-1.42399
PLN	3.49e-05	2.04363
FILIP1L	3.53e-05	1.32962
ABCC6	3.57e-05	-1.5173
PIK3AP1	3.59e-05	-1.19072
CADM1	3.61e-05	-1.5359
NUDT11	3.66e-05	1.49427
OLFML2A	3.78e-05	1.34928
SCN4B	3.88e-05	1.81936
PI16	3.88e-05	2.68158
CXCL6	3.91e-05	-2.18822
DNASE1L3	3.92e-05	-2.10798
LILRA4	3.95e-05	-1.85969
LAMC3	3.97e-05	-1.33553
ANK2	4.01e-05	1.97566
TPSG1	4.08e-05	2.61508
UGT1A5	4.12e-05	-2.0922
AQP8	4.18e-05	3.09805
CLDN14	4.27e-05	-2.5135
AIG1	4.46e-05	-1.04108
CADM3	4.48e-05	2.70703
MLXIPL	4.51e-05	-1.66579
SCN3A	4.52e-05	1.96854
PTGR1	4.54e-05	-1.12284
FHL1	4.56e-05	1.74244
HAVCR2	4.61e-05	-0.991149
APLP1	4.61e-05	1.54737
KCNJ10	4.67e-05	-1.76472
INHBB	4.67e-05	-1.86893
DCDC2	4.72e-05	-2.08509
SYNPO2	4.74e-05	1.69153
PROX1	4.77e-05	-1.42532
TACR2	4.79e-05	2.09614
HYAL1	4.81e-05	-2.13415
IGSF6	4.81e-05	-1.15933
LMOD1	4.82e-05	1.85957
TCHH	4.85e-05	-1.49292
HOXD8	4.85e-05	1.91563
PRKG1	4.95e-05	0.972918
MT1A	4.94e-05	-2.20125
CLIP3	4.95e-05	1.31386
LUM	4.97e-05	1.33272
UGT1A6	5.05e-05	-1.90415
CSTA	5.07e-05	-1.49473
MSMO1	5.09e-05	-0.979557
DHCR24	5.12e-05	-1.17493
POPDC2	5.23e-05	1.65858
LINC02984	5.23e-05	1.95631
FLNC	5.25e-05	1.78453
RAB42	5.29e-05	-0.927686
NR1H3	5.32e-05	-0.649678
ACAT1	5.33e-05	-1.33055
GGCX	5.38e-05	-0.934595
RASGEF1B	5.39e-05	-0.983051
PKIG	5.4e-05	0.865437
TPK1	5.43e-05	0.871099
CCL28	5.5e-05	1.9561
CLEC4G	5.58e-05	-2.99445
LYPD8	5.64e-05	2.78353
RNF150	5.64e-05	1.90041
TNIP3	5.7e-05	2.02103
CD84	5.74e-05	-1.114
DMRTA1	5.85e-05	-2.37075
ACAA1	5.9e-05	-0.997719
MS4A2	5.97e-05	1.76862
AFMID	6.12e-05	-0.704589
QDPR	6.14e-05	-0.943139
ATP1A2	6.24e-05	2.73445
REEP2	6.23e-05	1.99109
CD101	6.3e-05	0.50372
BMX	6.3e-05	1.38297
PDE6G	6.32e-05	-1.3001
COL6A2	6.33e-05	1.22946
CIDEB	6.52e-05	-0.749546
SLC16A2	6.57e-05	-1.76178
SIGLEC7	6.67e-05	-1.02839
APBB1IP	6.68e-05	-1.07643
SERTAD4	6.77e-05	1.91182
RET	6.77e-05	1.68608
ATP2A3	6.82e-05	1.38969
CYP2B6	6.91e-05	-2.15089
NPL	6.94e-05	-0.938099
ITIH5	7.02e-05	1.62932
SDK2	7.05e-05	1.72654
MTARC2	7.14e-05	-1.27095
SLC43A3	7.16e-05	-1.27052
COX6B2	7.17e-05	2.14499
CRMP1	7.21e-05	1.23447
FGFR1	7.35e-05	1.27848
GPX3	7.4e-05	-1.92827
PALMD	7.47e-05	-1.53306
TIMP1	7.47e-05	-1.36155
CRYAB	7.56e-05	1.67051
IGDCC4	7.65e-05	1.2928
DEPP1	7.66e-05	-1.72057
TRIM9	7.72e-05	1.78983
NACAD	7.85e-05	1.56454
TBX10	8.1e-05	2.05617
SMIM33	8.51e-05	2.37091
CPXM1	8.55e-05	1.50702
CTSL	8.64e-05	-0.998139
PDE5A	8.68e-05	1.36502
TSSC2	8.67e-05	1.20356
IGHA1	8.68e-05	2.0403
ENPP1	8.86e-05	-1.26393
STUM	8.9e-05	2.3204
UGT1A7	9.04e-05	-1.99041
HSPB7	9.09e-05	1.93855
EFHC2	9.1e-05	1.91045
DLL1	9.15e-05	0.920878
SLC15A2	9.23e-05	1.29943
FCGR3A	9.3e-05	-1.33045
SLC22A3	9.31e-05	-1.53392
JAM2	9.31e-05	1.5711
LILRB4	9.38e-05	-1.12962
MFAP5	9.44e-05	2.37683
C2CD4C	9.51e-05	1.55969
PRDM6	9.6e-05	1.63039
SULT1E1	9.69e-05	-2.26894
PHAF1	9.85e-05	-0.601874
KLF11	9.92e-05	-0.856281
AOC3	9.93e-05	1.66311
COL4A6	9.94e-05	2.39274
C2	0.000102	-1.51347
ANGPTL2	0.000102	1.27059
ADHFE1	0.000104	-2.06292
GALK1	0.000104	-0.796552
SGK1	0.000105	-1.07961
RGS5	0.000107	1.09627
FOLH1	0.000108	-1.73941
EPHA7	0.000109	2.69632
P2RX7	0.00011	-1.16009
MUC4	0.000111	2.30706
RUNX1T1	0.000112	1.37111
IP6K3	0.000115	-2.01719
CERS2	0.000115	-0.779056
ANGPTL4	0.000117	-1.62205
EHD2	0.000116	1.19431
SLC35F1	0.000117	1.96932
MUC5AC	0.000118	2.59991
FIBIN	0.000119	1.23212
SEMA3G	0.000119	1.3152
KCNN3	0.000122	1.35575
PRUNE2	0.000122	1.73437
ARHGAP28	0.000125	1.489
MTNR1A	0.000134	2.25852
ANG	0.000135	-1.39215
ALDH1L1-AS2	0.000136	-2.47927
CD4	0.000137	-1.01364
SPIB	0.000139	1.86437
LOC105371566	0.00014	-0.76953
PRPH2	0.00014	1.37688
LRIG3	0.000141	0.739747
CNTNAP1	0.000142	0.879179
INSIG1	0.000143	-0.972933
GPM6B	0.000143	1.39967
TBX3	0.000145	-0.739932
PLA2G2A	0.000146	2.06836
NPHP3-ACAD11	0.000147	-0.971753
TMEM132B	0.000149	1.76877
TWIST2	0.000149	1.64875
STK32B	0.000149	1.30748
DGAT2	0.000151	-1.2893
CEACAM7	0.000151	2.61704
RAB44	0.000152	1.51996
MUC12	0.000154	2.15385
RAB9B	0.000155	1.52489
CD34	0.000156	1.15077
MTTP	0.000158	-3.02076
KCNMB1	0.000159	1.74085
LINC02754	0.000162	-1.50246
LILRA2	0.000162	-1.18365
ALDH1L1-AS1	0.000164	-2.1953
LPAL2	0.000166	-1.569
COL9A2	0.000167	1.25374
EBF1	0.000171	1.22041
EFS	0.000171	1.25831
SPP1	0.000173	-1.98245
AK4	0.000174	-0.87298
FGF14	0.000176	-1.33178
COL11A2	0.000177	-1.46169
TCF21	0.000177	1.51839
SORD	0.000178	-1.14901
TRPC6	0.000179	1.26771
PODNL1	0.00018	1.41069
COL6A1	0.00018	1.11153
MEOX2	0.000183	1.47412
TMEM35A	0.000184	2.36065
VWCE	0.000184	-1.89019
PPP1R1C	0.000185	-1.50968
CYP4F11	0.000189	-1.30884
RARRES2	0.000189	-1.48527
AQP3	0.00019	-1.324
TRIM40	0.000191	2.18919
CTSB	0.000192	-0.865729
TOX	0.000192	1.48633
GLUD1	0.000195	-0.818038
CYP39A1	0.000198	-1.17338
LINC02908	0.000198	-1.04117
SLCO2B1	0.000198	-0.945938
CHST6	0.000198	1.17555
HHEX	0.000203	-1.30545
GPR20	0.000206	1.2209
NFAM1	0.000208	-0.934804
HAGH	0.000209	-0.809522
ELFN1	0.000211	-1.30692
METTL7B	0.000212	-1.19794
LOC112268058	0.000213	-0.727371
LOC102724428	0.000213	-1.05387
LINC02767	0.000214	1.38601
SLC44A2	0.000214	0.432072
ENTPD8	0.000217	1.94989
CCNT2-AS1	0.000218	-0.993003
IGFBP2	0.000218	-1.63411
ADCY10	0.00022	-1.65665
CRYZ	0.000221	-0.941916
NIT2	0.000222	-0.531318
DENND2B	0.000222	0.66607
SCNN1B	0.000222	2.40669
ABAT	0.000225	-1.69623
CXCL14	0.000226	1.86794
SIK1	0.000226	-1.06347
MT1X	0.000227	-1.80575
BDKRB2	0.000229	1.00533
GOT1	0.000234	-1.17439
SFRP4	0.000234	2.04811
HGD	0.000235	-1.69902
PTN	0.000236	1.39355
SLC16A6	0.000237	-0.991233
OSCAR	0.000239	-1.23326
P4HA1	0.000243	-0.836375
SLC6A16	0.000242	-1.43712
SSPN	0.000244	1.08491
DLEC1	0.00025	-0.865004
CCN3	0.000252	1.3277
PI3	0.000253	2.0017
WDR72	0.000255	-2.0704
TMIGD3	0.000259	-1.11104
FMO2	0.000258	-1.8361
LOC105369869	0.000259	-1.45781
MSR1	0.00026	-1.1664
AKAP5	0.000267	1.39357
MFAP4	0.000267	1.5102
HDAC6	0.000269	-0.569583
GATA2	0.00027	1.11539
ADGRV1	0.00027	-1.79615
CAT	0.000275	-0.907054
SPATC1	0.000276	-1.3866
SLC23A1	0.000278	-1.43149
BBOF1	0.000279	-1.31253
ELN-AS1	0.000281	0.88107
TENT5B	0.000283	1.82915
ELOVL4	0.000284	1.18255
NDNF	0.000286	1.46236
DIPK2B	0.000286	1.15991
SALL1	0.00029	-1.98194
OLR1	0.000299	-1.76379
EVI5L	0.000302	0.567383
DIXDC1	0.000306	1.02358
LINC02688	0.000309	1.84539
CRISPLD1	0.000312	1.27435
C1S	0.000312	-1.62799
ITGB2	0.000312	-0.947258
KNDC1	0.000313	-1.55732
RSPO3	0.000316	1.75641
PLEKHH2	0.000318	1.26465
SELP	0.000321	1.41731
HECW1	0.000322	1.28961
SLC9A7	0.000323	-1.10208
GLUD2	0.000323	-1.03203
SLC26A2	0.000326	1.95802
DUOXA2	0.000326	2.43802
CHST4	0.000331	-2.68804
LHX6	0.000334	1.36272
CCDC136	0.000335	1.469
ANO4	0.000335	-1.32206
LOC105378842	0.000336	-2.26084
MSRB3	0.000337	1.33727
TM4SF5	0.000338	-1.27025
IGSF23	0.000338	-1.79095
GAS7	0.00034	1.09632
TMEM61	0.000342	2.04566
LOC102724852	0.000343	-2.3387
DDT	0.000343	-0.893288
ALPK2	0.000347	-1.47442
C1RL	0.000347	-1.14935
SGCB	0.000348	0.63294
PELATON	0.000349	-1.11642
FZD1	0.000355	0.685422
CACNA2D1	0.000356	1.35064
HOXD4	0.000359	2.00352
CHODL	0.000364	1.24151
H19	0.000365	-2.33556
MICU3	0.000367	-1.37143
SCUBE1	0.000368	1.58607
SLC2A1	0.000368	-1.62482
VSTM5	0.000369	1.90263
SORD2P	0.000369	-1.23591
CD300A	0.000373	-0.821068
SAT2	0.000377	-0.927738
SIGLEC11	0.000378	-1.37898
CATSPERB	0.000381	1.58669
FOXP2	0.000383	1.93764
FSTL1	0.000384	0.809095
HOXD11	0.000387	2.5251
VEGFA	0.00039	-1.0693
CLDN1	0.000392	-1.55359
GJC1	0.000399	1.33584
PILRA	0.000404	-1.00543
SNTB1	0.000406	-0.961772
GCSH	0.000408	-0.76088
MEIS1	0.000409	1.07623
C1QTNF12	0.000413	1.63663
PTGFRN	0.000413	0.50393
TUSC3	0.000414	1.05548
CASP10	0.000415	0.83718
C1R	0.000419	-1.55403
DDTL	0.000419	-0.866648
MAGED4B	0.000421	1.21224
ASAP3	0.000424	1.09733
TP53I3	0.000426	0.819092
LINC01140	0.000427	1.59024
EYA2	0.000431	1.99215
MAGED4	0.000436	1.1928
HOTS	0.000438	-2.3151
MAP1A	0.000437	1.21938
ADCY4	0.000439	1.01661
SCIMP	0.000444	-0.990582
CACNA1C	0.000445	1.40189
SCN3B	0.000446	1.59491
LOC100652777	0.000447	1.78327
DOC2B	0.000449	1.53975
CD83	0.000449	-0.777402
SORCS2	0.00045	1.28361
CCR3	0.000452	1.62025
NPTN	0.000457	0.46883
EML1	0.000458	1.17346
FBXO17	0.000461	-1.45112
ANKRD65	0.000462	1.33752
SCARB1	0.000462	-0.727683
SLC16A11	0.000472	-1.22617
LYNX1	0.000474	-1.66067
BORCS7-ASMT	0.000487	-0.975597
FPR3	0.000487	-0.832535
KIAA2012	0.000489	-1.31695
A4GALT	0.00049	1.24425
FBXL7	0.000497	1.02609
MIR198	0.000499	0.818111
ST6GAL1	0.000501	-1.11998
ALOX15B	0.000501	-1.3767
TTC39A-AS1	0.000502	1.21051
IGLV2-18	0.000511	2.00457
ALDH1A3-AS1	0.000512	0.797158
SFXN5	0.000515	-0.677952
AADAT	0.000518	-0.935156
PEAK1	0.000521	0.516293
CXCL5	0.000526	1.9842
CNPY3-GNMT	0.000526	-0.777454
ZNF385B	0.000528	-2.0977
KDELR3	0.000529	0.803986
GULP1	0.000532	1.22739
MMAB	0.000532	-0.606633
ARHGEF25	0.000533	1.42121
SCN7A	0.000535	2.46582
NSUN6	0.000537	-0.828195
ENTPD3	0.000539	1.77682
SLC37A4	0.000544	-0.719847
SELENOO-AS1	0.000546	-0.531624
PREX2	0.000548	1.22454
OR51E1	0.000548	1.52341
THEM5	0.000551	-1.06062
MIR675	0.000556	-2.30839
C5AR2	0.000558	-0.885988
HK3	0.000561	-1.06862
TBC1D8	0.000563	-0.567834
TCEAL7	0.000563	1.25157
ZEB1	0.000564	1.14204
CCDC85A	0.000567	1.57033
SELENOM	0.000576	1.0973
RTN4RL2	0.00058	-1.30503
MFAP3L	0.000583	-1.2274
RNF130	0.000582	-0.551892
RAB23	0.000582	1.09152
LOC112267876	0.000582	-2.31928
REM1	0.000583	1.44863
PLPPR4	0.000584	1.46139
KITLG	0.000589	0.834111
CASP5	0.000597	1.81114
STARD9	0.0006	1.09589
RRAGD	0.000605	-0.899865
MMP28	0.000619	1.76399
TM7SF2	0.000625	-1.01693
CEP126	0.000628	0.926795
GRIN1	0.000632	1.76161
PDZRN3	0.000634	1.10944
DEPDC7	0.000633	-1.13998
RTEL1-TNFRSF6B	0.000644	1.25837
SLMAP	0.000653	0.699444
ST3GAL1	0.000653	-1.37923
IGLON5	0.000655	-1.38717
H6PD	0.000659	-0.865539
NOVA1	0.00066	1.82541
PCSK6	0.000665	-1.33575
RORA	0.000667	-1.12872
SGIP1	0.000671	0.950309
OXCT1	0.000673	1.18474
SIAE	0.000674	0.962625
MFSD4A-AS1	0.000681	2.06071
PPIC	0.000683	0.739592
KIF1A	0.000687	1.97279
SLC18A1	0.00069	2.31082
TKFC	0.000701	-0.499334
SPON1	0.000704	1.85307
LOC105376039	0.000712	0.883381
AMN	0.000712	1.10103
SLC26A1	0.000716	-0.813137
ZMIZ1-AS1	0.000724	-0.652893
LOC100507472	0.000727	-1.26671
DNM1	0.000731	0.802778
KSR2	0.000732	1.49839
PLA2G10	0.000733	1.71562
FCER1G	0.000746	-0.829877
SLCO1B3	0.000751	-2.25628
SLC22A17	0.000753	1.17471
COL15A1	0.000754	1.17563
LINC00839	0.000758	1.37209
GCHFR	0.000765	-0.982347
GOT2	0.00077	-0.643908
POM121L9P	0.000769	-0.932289
HECW2	0.000777	-0.937744
SLC27A2	0.000784	-1.1608
POU4F1	0.000791	-1.68885
KRT7-AS	0.000792	-1.6668
NLRC4	0.000793	-0.858743
KCNMA1	0.000795	1.80169
BPHL	0.0008	-0.734501
MCEMP1	0.000806	-1.90363
ST8SIA1	0.000807	1.29466
PCSK7	0.000811	0.94996
CXCR2P1	0.000813	-1.54572
LOC101928864	0.000823	0.69316
TRIB1	0.000824	-0.647302
ENTREP1	0.000823	1.7142
PDZRN4	0.000824	1.79912
SLC9B2	0.000831	-1.13163
PCK1	0.000839	-1.5835
HPS5	0.000843	-0.625445
CFL2	0.000845	-1.24222
SLC30A10	0.000849	-2.29306
CNBP	0.000852	-0.275623
LRRC58-DT	0.000859	0.811068
LOXL4	0.00086	-1.24459
OXER1	0.000863	-1.05658
CITED4	0.000866	-1.28479
OLFML3	0.000874	1.13119
KCNT2	0.000877	-1.51191
JCHAIN	0.000877	1.9982
SLC39A14	0.000876	-0.870854
CHRFAM7A	0.000893	1.57979
MMP7	0.000897	-2.13613
PRR16	0.000898	0.895483
JAM3	0.000902	0.972419
GSN	0.000902	1.08025
PHKA2-AS1	0.00091	-0.769644
MFSD4A	0.000921	1.83141
PDGFRA	0.000921	1.13381
OSR2	0.000922	1.5618
CHGA	0.000919	2.90356
DACT3	0.000921	1.42049
CAPN6	0.00092	1.98587
ADGRL3	0.000925	1.56549
FGF7	0.000926	1.1091
S100B	0.000952	1.46247
F3	0.000955	1.319
LPP	0.00097	0.702361
CECR2	0.000971	-1.89871
CPEB1	0.000976	1.00964
BDKRB1	0.000978	1.319
BCAS1	0.000983	1.77082
MEDAG	0.000986	1.29701
MYOM1	0.000986	-1.80386
BDNF	0.000992	0.768664
FMO5	0.00101	-1.40887
ALDH1L1	0.00102	-2.0318
ACKR4	0.00102	1.15485
SLC38A2	0.00102	-0.878586
CCNG2	0.00103	0.6489
MBNL1-AS1	0.00103	0.656752
TYROBP	0.00104	-0.771929
SPDEF	0.00104	2.01683
ATOX1	0.00104	-0.602517
PHGDH	0.00105	-1.44061
TLR2	0.00105	-0.984602
RHOD	0.00105	-0.828146
LOC112268155	0.00106	-0.793606
BARX2	0.00106	1.70486
ZNF22-AS1	0.00107	-0.79099
LSAMP	0.00108	1.56056
ARSI	0.00109	1.17264
RERG	0.0011	1.35372
MTHFD1	0.0011	-0.932676
PLVAP	0.0011	0.788257
LPCAT4	0.0011	0.821472
ITM2C	0.00112	1.3778
NCAM1	0.00113	1.47898
CNNM1	0.00113	1.51883
BTNL8	0.00114	1.91498
TFEC	0.00115	-0.988584
TC2N	0.00115	0.769603
ALDH1A3	0.00115	0.919267
SOX18	0.00116	0.960407
P2RY12	0.00117	-1.3762
BTNL3	0.00117	1.91272
ALDH5A1	0.00117	-0.936095
CBFA2T3	0.00119	1.02361
ECHDC2	0.00119	-0.818882
FAM171B	0.00119	0.962398
GPR68	0.0012	0.907521
TMOD4	0.0012	0.637496
GM2A	0.0012	-0.463244
OGN	0.00121	2.06418
ERO1B	0.00121	-1.00581
RNF144B	0.00122	-0.82946
TPH1	0.00122	2.35881
TREM2	0.00123	-1.13033
SLCO1B3-SLCO1B7	0.00125	-2.15815
RAPGEF4	0.00125	-1.16724
ITGBL1	0.00126	-1.36993
SH3TC1	0.00127	-0.691333
MTSS1	0.00128	-0.937949
IGLV7-46	0.00128	1.80048
ADI1	0.0013	-0.867587
ARSJ	0.0013	1.04634
LAPTM5	0.00131	-0.691716
RABGAP1	0.00131	0.426697
LOC102724770	0.00131	-0.981954
UBD	0.00131	-1.48438
FDCSP	0.00131	-2.19898
GAP43	0.00133	1.82186
STXBP5	0.00132	0.538328
MCAM	0.00135	0.928801
SCARA5	0.00135	2.16269
ALPI	0.00135	1.97469
SOD3	0.00135	1.31591
TAC1	0.00136	2.71344
CUBN	0.00137	0.815956
C3orf80	0.00137	1.2322
PPP1R36	0.0014	1.22821
CASP4LP	0.00141	0.951656
TXNRD2	0.00141	-0.490138
RAB3C	0.00144	1.72591
GLI1	0.00145	0.745398
FAT4	0.00145	1.13871
FZD8	0.00146	0.833577
CTXN1	0.00146	1.45243
PRKAR2B	0.00147	1.28344
RASGRF2	0.00148	0.872961
URAHP	0.00148	-0.508613
EXD2	0.00149	0.417167
MEIS3P1	0.0015	0.964836
IGFBP6	0.0015	1.16967
GPR63	0.00151	1.17441
CD248	0.00151	1.09
FAM167A	0.00152	1.08128
SLC30A4	0.00154	0.807956
CCNL1	0.00155	-0.362378
FAM107A	0.00155	1.49607
SULT1C4	0.00156	-0.899253
SERPINF1	0.00156	-1.29666
SEC14L4	0.00156	-2.18015
SLIT3	0.00157	1.11342
SEMA7A	0.00157	-1.06781
EPHA3	0.00159	-0.92734
ANO7	0.0016	0.804144
SERPINE1	0.0016	-1.71464
NME3	0.0016	0.406193
CBX4	0.00161	-0.561242
TENM1	0.00161	-1.94654
NLGN2	0.00161	1.04742
LRRC3	0.00161	-0.870944
SC5D	0.00162	-0.427455
DUOX1	0.00162	1.23656
SGSM3	0.00163	0.654601
SRL	0.00164	1.18489
SLC25A13	0.00164	-0.706713
STEAP4	0.00165	-1.12795
COL4A5	0.00165	1.33693
GJA1	0.00166	0.875227
SLC25A23	0.00168	0.651263
MYO1B	0.00169	-0.749835
C16orf87	0.00169	-0.403379
GLDC	0.00171	-1.75495
KLRG1	0.00171	-1.01087
MVK	0.00171	-0.51837
SDC2	0.00173	-1.0138
PLLP	0.00173	1.33891
NLGN3	0.00174	0.985645
AKR7L	0.00174	-0.956134
IGLV3-9	0.00174	2.05091
MAIP1	0.00176	-0.331834
SLC25A25	0.00176	-0.502674
FLRT3	0.00176	-1.17243
FBXO32	0.00176	1.09852
PALLD	0.00178	0.88822
B4GALNT3	0.00179	0.983444
MN1	0.00179	1.14839
S1PR5	0.00179	-0.904829
MT1L	0.00182	-1.51045
LRRC26	0.00183	1.95815
NXN	0.00184	1.07184
CRIM1-DT	0.00184	0.906255
PIERCE2	0.00184	0.951562
DCHS1	0.00188	0.719848
ATF3	0.00189	-0.785923
CD163	0.00189	-1.19157
CRACD	0.00189	1.0996
C1QB	0.00191	-0.885968
PSAT1	0.00191	-1.22647
FAM163A	0.00192	1.1112
DGCR6	0.00194	-0.937184
SOD2-OT1	0.00194	-0.667044
GCH1	0.00195	-0.730594
ECM2	0.00195	-1.13688
TMEM88	0.00195	1.162
GADD45A	0.00196	-0.696653
UGT2B17	0.00196	3.03777
ACAT2	0.00197	-0.58071
LAMP2	0.00198	-0.577405
PTGER2	0.00199	1.01274
FCRL6	0.00199	-1.02925
PRKG1-AS1	0.002	0.836918
PHKA2	0.002	-0.715924
FMO4	0.00201	-1.01175
BOLA3-DT	0.00202	1.01407
KLHL15	0.00202	-0.653523
WNT3	0.00203	-1.08307
TLCD4	0.00204	-1.11857
TGFB1I1	0.00204	0.980907
LEFTY1	0.00204	1.88346
CILP	0.00205	1.54084
SLC24A3	0.00205	1.04715
BEND5	0.00207	1.4904
BCKDHA	0.00207	-0.453854
CYBRD1	0.00208	1.03254
ELK4	0.00208	-0.465391
CSPG4	0.0021	1.25377
NDN	0.0021	1.06839
PNPO	0.00211	-0.592088
ALDH1A1	0.00212	-1.57532
FN1	0.00212	-1.1827
IFI30	0.00212	-0.691292
TTC39A	0.00213	1.03676
ABHD6	0.00217	-0.68771
CCR10	0.00217	1.04744
TSPAN3	0.00219	0.751774
CRACR2A	0.00219	0.915797
FBLIM1	0.0022	0.581872
FOXL1	0.00221	0.998799
MASP1	0.00223	-1.97702
LGALS9C	0.00223	1.66659
CACNA1C-AS1	0.00223	1.17384
HOXD9	0.00223	1.79456
STON1	0.00225	1.17792
NFIL3	0.00225	-0.768771
LAMA1	0.00226	1.31697
MYL9	0.00227	1.17805
GLUL	0.00231	-0.606149
DHRS9	0.00231	1.77554
PRSS35	0.0023	-1.24471
TWSG1	0.00231	0.706887
LOC105376095	0.00231	1.0805
RAB43	0.00232	-0.635723
GXYLT1	0.00232	-0.371161
CDC42EP5	0.00233	1.05733
RAP2C	0.00234	-0.382988
CDH11	0.00236	0.95831
CALB2	0.00236	1.8204
PTGIS	0.00237	-1.05265
SCARA3	0.00238	0.679154
OXCT1-AS1	0.0024	1.117
ETFB	0.00241	-0.632681
EOMES	0.00241	-1.26419
GSDME	0.00241	-0.897585
COL6A3	0.00243	0.998655
PABPC1L	0.00243	-0.825916
SIGLEC6	0.00244	1.19451
ABHD2	0.00246	-0.753415
EMID1	0.00247	0.830683
ANKRD24	0.00248	-0.849127
HSF2BP	0.00248	-0.931792
ABLIM3	0.00248	-1.30822
LPAR3	0.0025	1.72403
SOD1	0.0025	-0.6637
ECHS1	0.00251	-0.61417
ZFP1	0.00253	-0.579169
TCONS_00068220	0.00254	1.60769
DUSP10	0.00255	-0.832174
SVIL	0.00256	0.828325
PGRMC1	0.00256	-0.563216
CLEC7A	0.00256	-0.871603
C1QTNF2	0.00257	0.990234
DOK4	0.00258	0.609123
C14orf132	0.00259	1.15493
MAMDC2	0.00261	0.883009
STYK1	0.00261	1.16276
ITGAX	0.00261	-0.843663
PKD2L1	0.00262	-0.925792
STXBP5-AS1	0.00263	0.866012
LEFTY2	0.00264	1.77501
CACNA2D3	0.00264	1.09268
DUOXA1	0.00267	1.6935
AJAP1	0.00267	1.24404
LAMB1	0.00268	0.588989
CCDC149	0.00269	0.603329
LOC101928004	0.0027	-1.00899
PTGER1	0.00274	1.25385
COL28A1	0.00274	1.32539
DHRS3	0.00275	-0.605534
NDE1	0.00277	0.790973
VSIG2	0.00278	1.9867
SIRT5	0.00279	-0.570855
SSC5D	0.00279	1.2425
TARS2	0.00283	-0.371967
CREG1	0.00283	-0.39759
SNCA	0.00283	1.1043
PPFIA2	0.00284	1.13063
PLAC8	0.00286	1.66657
BLOC1S2	0.00288	-0.316707
PLA2G7	0.00289	-0.873113
BMP8A	0.00292	0.82222
RBKS	0.00293	-0.745141
MUC17	0.00293	2.04174
KLF10	0.00292	-0.546603
PTGS1	0.00293	1.04725
IL3RA	0.00292	0.739139
CHRNA1	0.00294	1.45842
AHCYL2	0.00295	1.29188
EPHA4	0.00298	1.36032
N4BP2L1	0.00298	-0.921102
KIF5A	0.00298	1.55926
OLFM2	0.00298	-1.27339
LOC100507351	0.00301	1.73547
NIPSNAP1	0.00301	-0.61305
EXOC3L4	0.00302	-0.94869
FRRS1	0.00304	-0.830449
CAMK2B	0.00305	-1.49228
MFSD2A	0.00308	-1.10705
SNHG28	0.00308	-0.703593
ABCA9	0.00308	-1.47146
CNPY4	0.00309	0.569638
NGFR-AS1	0.00309	-1.29862
BEND6	0.00312	1.37213
C5orf46	0.00313	-1.94798
LYNX1-SLURP2	0.00314	-1.44769
EHD3	0.00315	-0.776719
MOCS1	0.00315	-0.858362
TRPV4	0.00317	-1.14481
PRKD1	0.00317	1.10687
TNFSF9	0.00318	1.26723
HSPA12B	0.00319	0.909235
ABCA2	0.0032	-0.58944
SLIT3-AS2	0.00325	1.29347
GPR55	0.00326	1.31886
ZC3H12C	0.00328	1.00009
CHIT1	0.00329	-1.35789
ADORA2A	0.00329	-0.739405
SLC35E3	0.0033	-0.346699
SLC46A2	0.0033	-0.677132
CCL14	0.00331	-1.27505
KCTD1	0.00331	0.744675
GALNT7-DT	0.00332	0.796358
CYP21A2	0.00331	-1.6331
NUDT13	0.00332	-0.537891
LOC107985404	0.00332	0.762495
HSD17B8	0.00332	-0.582014
DENND2C	0.00334	-0.916963
LOC101927572	0.00336	0.799021
LOC105374938	0.00336	-0.629988
NFATC4	0.00336	0.839662
FOXC2	0.00338	-1.14149
METTL24	0.00339	1.33129
PRRX1	0.00339	1.15533
LOC105375740	0.0034	-0.750813
CBLN1	0.00341	-1.11092
VCL	0.00341	0.55603
RIMBP2	0.00342	1.42271
ROR2	0.00343	1.22852
DHTKD1	0.00344	-0.850507
CACNA1A	0.00344	1.33405
PHLDB3	0.00344	-0.48153
ACP5	0.00346	-0.613146
FGR	0.00347	-0.874277
DCLK1	0.00347	1.26506
TMEM220	0.00348	-1.4137
HSPB6	0.00348	1.30002
KCNK3	0.00349	1.54831
FUT7	0.0035	-1.15262
TENM4	0.0035	1.13096
GNAL	0.0035	0.814462
ZNF594-DT	0.00351	-0.635589
COMT	0.00352	-0.479355
IL11	0.00357	1.72791
HTR4	0.00357	1.87283
WIPF3	0.00359	-1.55308
CISH	0.0036	-0.617939
ABHD14A-ACY1	0.00362	-0.59677
SHFL	0.00362	-0.717395
FAM110D	0.00364	1.00732
TPST2	0.00365	-0.550401
SBSPON	0.00365	1.1982
SIX4	0.00366	1.06991
CPNE5	0.00369	0.812469
TNFSF13B	0.00369	-0.707266
CCDC102B	0.00369	-0.76985
CTTNBP2NL	0.00371	0.422373
INSIG2	0.00371	-0.430261
GBE1	0.00371	-0.470648
LOC107985556	0.0037	-0.62787
ZDHHC12-DT	0.00372	0.517289
TMPRSS9	0.00374	-0.742093
PROSER2	0.00375	-0.61698
GOLM1	0.00376	0.773169
RTKN	0.00377	-0.504725
SHC2	0.00377	-1.08237
LIMA1	0.00378	0.772465
PABPC4L	0.00378	0.867269
FRMD3	0.00378	1.44411
EFNA5	0.00379	1.28288
STMN3	0.00379	1.11991
TMEM170B	0.00379	-0.773666
LOC102723340	0.0038	-0.533404
CCL18	0.0038	-1.49703
CYP3A5	0.00384	-1.11469
GCLM	0.00388	-0.660372
KCNJ5-AS1	0.0039	-0.686875
WNT2	0.0039	1.33694
MCTP2	0.00391	0.745045
SMAD1	0.00392	0.414952
IRAK2	0.00393	-0.837812
BSN	0.00393	-1.17149
LOC101928217	0.00395	1.19903
CD63-AS1	0.00396	0.390674
IGFN1	0.00399	1.31437
IQSEC3	0.00399	0.971295
MAPT	0.004	1.28106
FFAR4	0.00401	1.63926
SPATA41	0.00405	-1.00277
ZER1	0.00406	0.457634
SLC2A6	0.00406	-0.73379
GRIN2B	0.00407	-1.15547
GALNT8	0.0041	1.51261
CACNG4	0.00412	-1.8957
GUCA2B	0.00413	2.40293
TRAM1L1	0.00413	1.06945
CYGB	0.00414	0.748016
PLA2G2D	0.00416	-1.38564
SMIM1	0.00417	-1.03789
ELFN2	0.00417	-1.46586
PTPRN	0.00418	1.53419
DTNB	0.00421	-0.527242
EDIL3-DT	0.00421	1.18265
LINC00294	0.00422	0.508876
FAT3	0.00425	0.859102
ACBD4	0.00425	-0.704826
SFXN1	0.00425	-0.558912
ADAMTS6	0.00426	0.824834
CCR1	0.00427	-0.795663
DENND5B-AS1	0.00428	-0.662253
FURIN	0.00429	-0.650323
PGAP4	0.00431	0.79544
FAHD2A	0.00432	-0.487145
MYLK-AS1	0.00433	1.0288
ZDHHC15	0.00433	1.20672
KIAA1755	0.00433	0.783345
GALNT15	0.00436	1.15951
LIFR	0.00436	-1.28253
GALT	0.00439	-0.481529
PCDHB4	0.0044	0.922803
ST6GALNAC6	0.0044	1.3594
LOC105378570	0.00441	1.23775
MGST1	0.00443	-0.680535
ACY1	0.00448	-0.619122
NALT1	0.00449	0.944596
ROR1	0.00453	1.29617
NCAM2	0.00453	1.26089
MCU	0.00453	0.569576
SOD2	0.00456	-0.809371
FMR1	0.00457	-0.345751
NEDD4L	0.00458	0.788617
ALDH3A2	0.00459	-0.790233
SLC51B	0.00461	1.44645
MAP3K6	0.00462	0.709534
TMEM123	0.00464	-0.353994
BAG2	0.00467	1.03855
SLAMF8	0.00468	-0.781282
IGLV1-36	0.00468	1.51509
LOC107985184	0.00469	0.649515
IL17RB	0.0047	-0.764804
DAAM2	0.00471	0.899907
SLC48A1	0.00474	0.273512
DNALI1	0.00475	-1.17156
SEMA6A	0.00477	1.05134
CR2	0.00479	1.61155
ACADM	0.0048	-0.799634
MIR4683	0.0048	0.834407
LOC102724682	0.0048	0.966745
MIR650	0.0048	1.32343
TSHZ3	0.00481	0.926789
PCK2	0.00484	-0.825609
CLCA1	0.00484	2.5367
MMRN2	0.00486	0.710171
MPP2	0.00487	1.16205
BOK	0.00489	-0.755676
ACKR2	0.00492	-1.03673
LOC112268430	0.00493	-1.08684
ABL1	0.00493	0.411164
COX7A1	0.00493	0.948256
GPD1	0.00495	-1.27917
COBLL1	0.00496	-0.808525
GPX8	0.00496	0.764497
BAD	0.00504	0.53469
IGKV2D-24	0.00505	1.43654
PPP2R1B	0.00506	-0.5467
A1CF	0.00507	-1.07558
RAB34	0.00507	0.807814
GADD45B	0.00511	-0.82705
GALNT7	0.00512	0.784854
AQP7P1	0.00514	-1.17861
MAP3K5-AS2	0.00515	-0.905827
CHRNE	0.00515	-0.601526
SNORD96A	0.00517	-0.550028
HSPB8	0.00517	1.16588
SMAP2	0.00518	-0.565024
LAYN	0.00519	1.0176
SLC25A15	0.0052	-0.782153
SYP	0.00522	0.914813
SLC43A1	0.00523	-0.891432
KCNJ5	0.00524	-1.15813
CNTLN	0.00525	-0.84538
CYP7B1	0.00529	-1.13256
SOX15	0.00529	0.790057
SLC2A1-DT	0.0053	-1.37429
CYP4V2	0.00533	-0.834495
PDGFRL	0.00532	0.909008
PCSK5	0.00532	1.07122
BAIAP2	0.00533	-0.6236
LILRB3	0.00535	-0.857747
IQSEC1	0.00536	-0.513692
MAPK10	0.00539	0.863809
SV2B	0.00539	1.17288
GSKIP	0.0054	0.632995
CD209	0.00541	1.16412
CPZ	0.00546	0.978986
CD300C	0.00546	-0.727692
TDRD6	0.00548	-0.599777
CD79A	0.00549	1.1819
HOXD1	0.0055	1.84895
CAPN9	0.0055	1.65965
ALAS1	0.00552	-0.462607
CCDC3	0.00552	-0.754748
PRSS53	0.00554	-0.515377
GP2	0.00559	2.09525
RNF168	0.00561	-0.283562
CYTL1	0.0056	1.13364
IGHV3-72	0.00562	1.73389
ERN2	0.00561	1.10676
MAP2K6	0.00561	0.886613
SHISAL1	0.00562	0.991856
TMEM54	0.00563	0.862941
TGM2	0.00565	-0.910455
FABP3	0.00565	-1.03871
KDM2B	0.00566	-0.298998
MPC1	0.00568	-0.689671
STING1	0.00568	0.530668
CAVIN1	0.00569	0.845945
TACSTD2	0.00572	-1.5355
AOC1	0.00572	1.05
ITGA8	0.00572	0.850683
SLC38A6	0.00572	-0.338103
HMGN2P46	0.00572	0.8557
LOC105377203	0.00573	-0.612328
GALNT5	0.00579	0.907293
CXXC5-AS1	0.00579	-0.811329
FAM86B3P	0.00579	-0.71252
LOC105373989	0.00579	-1.37398
LY86	0.0058	-0.713327
CACNA1F	0.0058	0.995344
DLG5	0.00582	0.403365
DHCR24-DT	0.00585	-0.778687
P2RX1	0.00587	1.06613
SORL1	0.00589	-0.511564
GCDH	0.00591	-0.633012
DPYSL3	0.00592	1.04626
KCNA6	0.00593	1.06512
TMEM70	0.00593	-0.367364
LOC107983998	0.00594	0.556889
ABCA1	0.00599	-0.739113
RHOC	0.00601	0.558351
ZBTB7C	0.00601	1.41763
NWD1	0.00601	1.44313
RNF165	0.00601	-1.36136
CORO6	0.00602	1.04805
SCGN	0.00604	1.92645
GCLC	0.00604	-0.478925
SPECC1	0.00604	0.871915
CHD5	0.00604	0.922743
DYNC1LI2	0.00606	0.27888
LIMS2	0.00607	1.1949
HMGCS1	0.00608	-0.622761
HLA-DOA	0.00609	-0.782823
ST6GALNAC5	0.00612	1.09122
UBXN11	0.00614	-0.37269
PBX1	0.00615	0.774823
STK32A	0.00618	1.07005
NGFR	0.00618	-1.28446
NLGN4X	0.00618	1.01235
CD72	0.00622	-0.805074
ATP13A3	0.00623	-0.441467
TNS3	0.00623	-0.444894
ZNF684	0.00624	-0.730327
ARL5B	0.00624	-0.599794
SEPTIN11	0.00628	0.361958
BFAR	0.0063	0.246931
TMEM119	0.00631	0.871141
KLF8	0.00633	0.701752
GPR173	0.00636	0.746616
FRZB	0.00639	1.04942
SMAD1-AS1	0.00639	0.445337
EDIL3	0.00641	1.04417
SSBP2	0.00642	0.897975
SEMA6A-AS1	0.00643	0.950956
PKHD1L1	0.00647	1.3683
SNPH	0.00648	1.02844
CTTN	0.00648	0.296687
VKORC1	0.00656	-0.424278
CHMP3	0.00663	0.306816
NEXN	0.00666	0.443619
GPNMB	0.00667	-0.858532
ERLEC1	0.00668	0.305499
ATP13A4	0.00669	1.47243
LOC107986003	0.0067	-0.374285
KIZ	0.00671	0.881552
LOC105377887	0.00672	-0.886732
AKAP6	0.00672	1.14767
ALAD	0.00675	-0.571023
PHLDA1	0.0068	-1.06944
LOC105376806	0.00682	1.09571
MRC1	0.00683	-1.09131
GSAP	0.00686	-0.60756
IGKV2-24	0.00689	1.38319
SLC25A12	0.00689	0.546491
FAM161B	0.00688	0.585656
SYT2	0.0069	0.85179
MEIS3	0.00692	0.880856
LOC107986566	0.00695	1.60476
PABPC4-AS1	0.00697	-0.5636
MPDZ	0.00701	-1.19411
CRYBG3	0.00702	0.500608
C2CD4B	0.00703	0.937001
SLC2A13	0.00708	0.624748
MFAP2	0.00708	1.08712
WNT4	0.00712	0.78765
TNK2-AS1	0.00712	-0.500228
ATP8A1	0.00711	0.916513
COL18A1	0.00711	-0.933623
DUS4L-BCAP29	0.00712	0.30751
DDIT4L	0.00714	1.33454
RNF103-CHMP3	0.00715	0.290151
SLC11A1	0.00716	-1.10263
MYLK	0.00715	0.919993
DNAJB9	0.00715	-0.473013
LRIG3-DT	0.00715	1.00822
TECPR2	0.00716	0.336393
ADA2	0.00719	-0.723583
SOX30	0.00722	0.96672
DHH	0.00722	0.998826
VSIG4	0.00722	-0.932915
P2RY14	0.00724	1.09375
KCNAB2	0.00725	-0.611833
ARHGAP1	0.00728	0.304496
SMIM31	0.00729	1.22341
MYRIP	0.00729	-0.818602
KIF5C	0.00731	1.2001
CAND2	0.00731	1.02514
CNIH3	0.00732	0.741455
AP3B1	0.00735	0.310466
APMAP	0.00737	-0.576704
LINC01614	0.0074	-1.64962
UEVLD	0.00741	0.321526
ZNF677	0.00744	0.922529
CTSZ	0.00744	-0.37919
SLC9A1	0.00746	0.654167
LOC105376352	0.00747	1.03972
MARCHF1	0.00748	-0.622007
AIF1L	0.00748	1.02779
COL5A3	0.00749	0.905836
VSTM4	0.00752	0.699301
TMEM86A	0.00752	-0.604751
MIR99AHG	0.00752	-1.22068
TOX-DT	0.00752	1.14229
ABCC11	0.00754	-0.537378
MIR4761	0.00758	-0.511541
HPCA	0.00761	0.868177
WWP1-AS1	0.00761	-0.828724
LOC107987276	0.00761	1.25664
CCL20	0.00765	1.26346
SMARCD3	0.00767	0.633552
CASP1	0.00768	0.813926
RUSC1	0.00769	0.413133
DEFB1	0.00769	-1.45714
LDHA	0.0077	-0.419805
EFCAB5	0.00771	0.647997
VPS37C	0.00773	0.26008
C1QTNF5	0.00775	0.880514
MFRP	0.00775	0.880514
ICAM1	0.00776	-0.91696
TNFRSF6B	0.00776	1.2405
MICALL2	0.00778	0.439632
LRRC25	0.00778	-0.676978
IRX3	0.00779	-1.01071
ZNF491	0.00779	0.702765
PAM	0.00782	0.565679
NUDT7	0.00783	-0.738492
PIK3R5	0.00783	-0.728179
PCYT2	0.00783	-0.504669
SH3RF3-AS1	0.00784	0.751766
LOC105373791	0.00785	1.03633
FCGR1BP	0.00789	-0.86736
MALL	0.00789	0.975666
SMIM13	0.00789	-0.344006
B4GALT4	0.00793	0.420177
DHDDS	0.00793	0.539885
PLXNA2	0.00794	0.482103
LRRC66	0.00797	1.00416
NAB1	0.00798	-0.357077
TM6SF2	0.00798	-1.01289
HMGCL	0.00799	-0.662851
OPHN1	0.00799	0.478431
TNFSF11	0.00801	1.12487
SYN1	0.00809	-0.89586
GRHL1	0.0081	-0.837155
PLA1A	0.0081	-1.01857
SERINC4	0.00812	0.603507
TPM1	0.00812	0.592787
NID2	0.00815	0.745082
CCL2	0.0082	-0.77268
B3GNT9	0.00824	0.501076
TUB	0.00826	1.04315
DOCK8-AS2	0.00831	-0.537126
ARRB2	0.00831	-0.366401
CDRT4	0.00831	0.422079
ZNF274	0.00832	-0.437849
ANO7L1	0.00835	0.646444
MMRN1	0.00835	1.34513
RNF145	0.00835	0.421305
HTRA4	0.00835	-1.12847
C17orf107	0.00836	-0.861461
MB	0.00836	1.54293
PYGO1	0.00839	0.935438
ERN1	0.0084	-0.440885
FAM13C	0.00842	1.00001
LOC107985200	0.00845	0.641863
GZMK	0.00845	-1.05017
TEN1-CDK3	0.00844	-0.365438
RND3	0.00846	-0.516335
NTRK3	0.00846	1.41999
GPR37	0.00849	-1.32804
CXCR4	0.00852	-0.758876
PSTK	0.00852	-0.366728
SALL2	0.00852	1.00282
IGLV2-8	0.00852	1.28
PRDX4	0.0085	-0.463599
MIR621	0.00853	-0.785959
CSPG5	0.00854	0.929875
CAMK2G	0.00855	0.407968
FCGR2B	0.00856	-0.879883
CXXC5	0.00859	-0.489575
LOC107986326	0.00863	-0.730526
LINC01270	0.00867	-1.02876
ZSCAN23	0.00874	1.30437
ANKS1B	0.00874	0.334095
MYO1F	0.00873	-0.551511
IGLV2-11	0.00874	1.23571
LOC105370504	0.00875	0.917612
HBA2	0.00876	-1.20436
SLC44A4	0.00877	1.02043
DAAM2-AS1	0.00877	0.867978
SFRP1	0.00878	1.61098
HSD3B7	0.00878	-0.497586
LOC102725238	0.00883	0.79518
TSPAN1	0.00885	1.3615
HNMT	0.00887	-0.580177
BCAP29	0.00887	0.337831
IDNK	0.00887	-0.597385
LOC105378281	0.00884	-0.699701
LOC107987250	0.00885	-0.659073
SIGLEC8	0.00886	-0.93126
EIF4ENIF1	0.00887	0.230044
CERCAM	0.00889	0.934036
CLSTN1	0.0089	0.502444
TLCD2	0.00894	0.805703
GALNT12	0.00896	0.845027
DMBT1	0.00895	1.89312
LOC653513	0.00897	-0.907991
DENND2A	0.00898	0.576918
MNDA	0.00899	-0.721178
TM4SF19-AS1	0.00899	-0.695098
GP1BA	0.00903	-0.80134
GIPR	0.00904	1.06758
MYO1C	0.00906	0.422087
NCF2	0.00908	-0.752833
C15orf48	0.0091	1.19775
ADSS1	0.00914	-0.98542
C1RL-AS1	0.00915	-0.5645
TNFRSF17	0.00916	1.56516
IGKV2-30	0.00918	1.3884
BRSK1	0.00918	0.852282
PALM3	0.00923	-1.31856
SLA	0.00924	-0.678266
CAPN5	0.00925	0.710956
MAP2	0.00927	-0.8726
DPYD-AS1	0.00928	-0.941672
IGKV1-27	0.00929	1.32295
FAM3D	0.00934	1.20858
ST6GALNAC1	0.00937	1.41488
ATP11B	0.00944	0.351279
ITGB1-DT	0.00944	-0.782979
LRP10	0.00952	0.50297
ASRGL1	0.00959	0.666692
MEGF10	0.0096	0.976736
DGKI	0.00962	1.251
FAM20A	0.00962	-0.503346
KLHL11	0.00963	-0.275536
GPRASP1	0.00965	0.89382
C2CD4D-AS1	0.00967	-0.603197
FMOD	0.00967	0.857754
ELN	0.00967	0.758953
C1QC	0.00969	-0.690884
HMGCS2	0.00968	-1.12039
GPR161	0.00969	0.798418
HBA1	0.00971	-1.19644
LDAF1	0.00972	0.456257
SDC4	0.00971	-0.619526
LOC112268055	0.00975	0.39658
CFD	0.00975	1.28404
CTSW	0.00976	-0.921618
SYT17	0.0098	-0.823112
FOLR1	0.00983	-1.4975
LST1	0.00984	-0.650709
NUMA1	0.00984	0.278316
LONRF3	0.00986	-0.678163
LOC112268246	0.00987	0.411689
SNX19	0.00988	0.242059
RIPK4	0.00991	-0.673415
KCNK6	0.00992	0.499882
FGFRL1	0.00995	-0.815917
DNAJC10	0.00996	0.36265
NOP9	0.00998	-0.358252
TINCR	0.00998	1.59362
LAMC1	0.00999	0.502041
BBS12	0.01	0.43295
HLA-DQA1	0.01	-0.832601
SVIL-AS1	0.01	0.535334
LRFN3	0.01	0.372591
P2RY13	0.0101	-0.906445
PSEN1	0.0101	0.38585
EFL1	0.0101	0.354901
ADAMTS17	0.0101	-0.799795
GTDC1	0.0101	-0.232532
ANKRD50	0.0101	0.438112
BNIP3	0.0101	-1.15934
THBS4-AS1	0.0101	1.09577
FGF9	0.0101	1.52544
SLC35A1	0.0102	0.613641
SCCPDH	0.0102	-0.522081
NOSTRIN	0.0102	0.490672
FAM83E	0.0102	0.927992
MYL6	0.0102	0.393884
ETV6	0.0102	0.234491
SLC19A1	0.0102	-0.49884
SLC6A9	0.0102	0.676325
NRG1	0.0103	1.24038
AJUBA	0.0103	-0.871394
IFNAR2	0.0103	-0.381249
GJB1	0.0103	-0.772391
CHRM4	0.0103	0.843732
PRR5L	0.0104	0.601739
B4GALT4-AS1	0.0104	0.40764
TCF4	0.0104	0.638939
ATOH1	0.0104	1.66509
SPN	0.0104	-0.661032
ITGB1BP2	0.0104	1.03654
CYYR1	0.0105	0.751989
WWC2	0.0105	-0.777433
USP54	0.0105	0.463124
IGKV1D-27	0.0105	1.37702
ITGAL	0.0105	-0.724831
ITGAM	0.0106	-0.850876
PNRC1	0.0106	-0.563997
PARM1	0.0106	1.01442
MRPS15	0.0107	-0.503744
LOC105377109	0.0107	1.10481
SMTN	0.0107	0.792078
PLCXD2	0.0107	-0.590628
C10orf105	0.0107	-0.987721
ENTPD4	0.0107	0.414872
PEX19	0.0108	-0.379654
SUSD6	0.0108	0.332971
GALNT17	0.0108	1.12889
ZNF436	0.0108	0.48287
RAB3GAP1	0.0108	0.233509
TTPAL	0.0108	-0.407857
CTSD	0.0108	-0.434169
FAM228B	0.0108	0.504293
LOC107985020	0.0108	0.687156
NCS1	0.0109	0.869099
NANS	0.011	0.583352
SLC35B3	0.011	0.405982
CLDN11	0.011	-1.09855
CDKN2B	0.011	1.22834
EFEMP2	0.011	0.745844
CDC42EP3	0.011	0.656105
C7	0.011	-1.43009
FAXC	0.0111	1.22536
COL1A2	0.0111	0.911902
RASSF4	0.0111	-0.625539
PSAP	0.0111	-0.382143
STX11	0.0111	-0.706563
VSNL1	0.0111	-1.03261
LINC01943	0.0111	-0.831708
PTX3	0.0111	0.818163
[truncated: 16,731 more rows]

## Sheet: PVALUE SIGNIFICANT
Symbol	pvalue	log2FoldChange
CYP2E1	1.38e-67	-9.21273
HPR	3.77e-67	-9.97437
ORM1	4.17e-63	-9.46867
APOA1-AS	8.67e-63	-9.7041
FGL1	3.87e-62	-9.47867
HP	1.17e-61	-9.41596
APCS	2.03e-61	-9.45853
APOA1	2.18e-61	-9.47622
APOC3	1.45e-59	-9.74296
C9	1.79e-59	-9.61131
APOH	3.3e-59	-9.37469
HPX	6.06e-59	-9.18269
FGB	1.12e-58	-9.57754
CRP	4.81e-58	-8.50062
APOB	1.02e-57	-9.24071
ORM2	2.03e-57	-9.00664
ITIH2	3.72e-57	-9.28993
FGA	4.78e-57	-9.51888
SERPINC1	1.99e-56	-9.61391
GC	2.01e-56	-9.4854
FGG	3.77e-56	-9.6387
SLC25A47	8.23e-56	-8.52937
PLG	2.01e-55	-9.42586
AMBP	2.36e-55	-9.08685
ITIH3	5.32e-55	-8.40776
CYP4A11	1.24e-53	-9.75043
APOA2	1.52e-53	-8.92334
F2	1.7e-53	-9.05875
ITIH1	1.77e-53	-9.52583
AHSG	5.16e-53	-9.53284
SLC2A2	5.79e-53	-9.47619
ALB	8.26e-53	-9.62109
VTN	8.14e-53	-9.13849
TF	4.64e-52	-9.07934
IGFBP1	6.79e-52	-8.47678
C8B	8.48e-52	-9.66062
CYP2C8	5.78e-51	-8.62425
ARG1	2.45e-49	-8.81745
C8A	4.33e-49	-9.69152
A1BG	7.4e-49	-7.50907
HPD	1.31e-47	-8.51708
G6PC1	3e-47	-8.90324
ITIH4	7.34e-47	-8.01244
ADH4	1.58e-46	-8.40572
HSD17B13	2.16e-45	-7.86276
ASGR2	4.42e-45	-7.61943
HRG	2.49e-44	-8.45598
C6	1.7e-43	-7.58925
BHMT	2.96e-43	-8.74137
AGXT	9.37e-43	-7.81249
A1BG-AS1	1.6e-42	-7.04932
APOC4-APOC2	7.17e-42	-7.00558
TTR	2.03e-41	-8.25273
ITIH4-AS1	2.89e-41	-8.06483
COLEC10	1.16e-40	-5.06814
SLC22A1	1.45e-40	-7.77621
APOC2	1.52e-40	-6.89694
FMO3	2.67e-40	-6.70123
UPB1	2.81e-39	-7.67562
MAT1A	7.43e-39	-8.11728
ALDH8A1	1.6e-37	-7.29205
RDH16	7.65e-37	-7.10334
CRHBP	8.16e-37	-6.50492
CFHR3	1.07e-36	-6.30682
KNG1	1.19e-36	-7.58097
CYP3A4	1.38e-36	-7.6762
CFHR1	1.8e-35	-6.95843
TAT	5.27e-35	-7.38626
RBP4	9.44e-35	-6.90214
SULT2A1	2.07e-34	-7.57496
SERPINF2	4.83e-34	-6.26068
INHBE	5.75e-34	-6.17898
SERPINA3	5.72e-34	-6.83157
GCKR	6.59e-34	-6.51422
HAMP	1.02e-33	-7.81307
FCN3	1.15e-33	-5.62603
CYP2A6	1.49e-33	-8.47654
LBP	6.87e-33	-7.11121
CYP2C9	9.78e-33	-7.68654
ASGR1	1.04e-31	-5.672
COLEC11	2.48e-31	-4.70909
BAAT	4.19e-31	-7.59429
AADAC	4.52e-31	-6.96373
CREB3L3	4.74e-31	-6.35806
LOC105372485	6.63e-31	-6.41678
LPA	1.1e-30	-6.92514
APOC1	1.43e-30	-5.5632
MASP2	2.06e-30	-5.34015
SERPINA4	3e-30	-6.99427
SERPIND1	1.44e-29	-7.34095
CP	2.89e-29	-5.91945
LIPC	5.84e-29	-5.87519
SLC1A2	1.36e-28	-6.15639
GATM	1.98e-27	-4.92826
FTCD	3.61e-27	-7.0052
PLGLB1	1.1e-26	-5.16714
CDO1	1.1e-26	-6.06911
KLKB1	1.39e-26	-5.67368
HABP2	1.42e-26	-6.71036
CYP2D6	1.55e-26	-4.82126
SYT12	2.8e-26	-5.14431
PON1	3.2e-26	-7.47296
HSD11B1	3.96e-26	-5.25303
SLC38A3	4.65e-26	-6.91774
DMGDH	5.13e-26	-6.37391
LINC01018	5.2e-26	-6.51216
SERPINA5	5.25e-26	-5.68607
OGDHL	5.41e-26	-4.97206
PLGLB2	6.37e-26	-4.9523
ADH1A	7.8e-26	-6.53552
TFR2	1.03e-25	-5.86684
ACSM5	3.06e-25	-6.07683
CPS1	9.64e-25	-6.65414
SAA2-SAA4	1.03e-24	-6.48176
AOX1	2.13e-24	-5.76999
C8G	2.86e-24	-4.33828
PAH	3.53e-24	-6.80622
LOC112268294	5.43e-24	-4.79283
C3P1	6.78e-24	-7.08467
ACMSD	9.75e-24	-4.804
TAT-AS1	1.23e-23	-5.59767
LEAP2	1.93e-23	-4.75309
NPC1L1	2.39e-23	-4.38165
PROC	2.56e-23	-5.06262
C5-OT1	8.28e-23	-5.21826
HAPLN1	1.02e-22	5.1115
DBH	1.41e-22	-4.47556
SERPINA1	1.72e-22	-4.88013
AMDHD1	2.06e-22	-4.99181
CUX2	3.03e-22	-6.23138
SARDH	3.11e-22	-4.54701
F11	1.03e-21	-6.20001
C5	1.28e-21	-5.16832
PON3	1.39e-21	-5.28069
NKX2-3	2.78e-21	5.57763
GAMT	2.94e-21	-4.55709
CD177	5.2e-21	6.15579
CA1	7.46e-21	6.14339
MS4A12	1.34e-20	5.92947
GBP7	1.67e-20	-5.35579
TMIGD1	2.24e-20	6.33147
CLCA4	3.86e-20	5.65446
SLC27A5	4.86e-20	-4.6195
SERPINA7	7.37e-20	-6.01975
PROZ	9.01e-20	-4.89785
DBH-AS1	1.39e-19	-3.71452
SAA1	1.55e-19	-5.84257
ART4	1.92e-19	-4.53476
HAL	2.06e-19	-4.64893
DES	2.35e-19	5.7158
SAA2	2.65e-19	-5.89208
LINC00578	1.25e-18	4.9179
ABCB11	1.31e-18	-5.62318
LOC100507053	1.49e-18	-4.44827
ALDOB	1.77e-18	-5.50126
ASPDH	2.34e-18	-4.39434
ABCG5	2.82e-18	-4.76728
PRG4	3.22e-18	-3.96102
SERPINA6	4.01e-18	-5.17846
LOC112268127	5.28e-18	-4.66086
ADRA1A	5.71e-18	-5.11236
CES1	7.65e-18	-4.61481
AKR1C1	9.03e-18	-4.09321
TTC36	1.8e-17	-4.53594
SLC38A4	1.99e-17	-4.72618
WNT5A	2.84e-17	2.40637
SLC47A1	4.38e-17	-3.91723
AKR1C4	4.71e-17	-4.75102
CYP3A7	6.6e-17	-4.30558
BHMT2	6.89e-17	-5.08616
F7	9.56e-17	-4.97526
C4BPA	1.06e-16	-5.34558
CYP3A7-CYP3A51P	1.19e-16	-4.38055
TM4SF4	1.56e-16	-5.32407
LOC105373608	1.59e-16	-3.53564
B3GNT7	1.68e-16	4.72832
ABCB4	1.75e-16	-3.49592
F12	1.87e-16	-3.15033
CBS	2.32e-16	-3.7498
ABCG8	2.35e-16	-4.88469
AGMO	2.52e-16	-4.487
GLYATL1	2.72e-16	-4.66247
MMP3	3.14e-16	4.97172
SLC6A1	3.59e-16	-3.9423
ADORA2A-AS1	4.51e-16	-3.51629
ALPL	4.59e-16	-3.26911
RGN	6.7e-16	-4.856
LOC102724560	8.02e-16	-3.64594
ITGAD	2.14e-15	-3.21877
TMPRSS6	2.18e-15	-4.48587
CA4	2.93e-15	3.83186
HPN	5.09e-15	-4.86403
ATF5	8.47e-15	-2.2466
LINC01485	8.99e-15	-4.87708
LINC02532	8.98e-15	-3.75417
APOE	9.21e-15	-3.1432
AQP9	9.7e-15	-4.25665
SERPINA10	1.26e-14	-5.24758
APOM	1.31e-14	-2.68073
B3GALT5-AS1	1.37e-14	5.19269
CLCA4-AS1	1.94e-14	3.87263
HPN-AS1	2.15e-14	-4.81957
TDO2	2.53e-14	-4.28366
PKLR	2.88e-14	-3.0835
ADAMTS8	3e-14	2.97185
RXFP1	3.72e-14	-1.87215
ELOVL2	4.33e-14	-3.85846
SLC6A12	4.42e-14	-3.63947
FOXF1	6.21e-14	2.19126
MST1P2	6.51e-14	-2.47599
PFKFB1	6.5e-14	-3.29172
MIR4751	1.15e-13	-2.40216
CYP2D7	1.37e-13	-2.49497
PLIN2	1.52e-13	-2.30025
UGT2B7	1.53e-13	-3.80585
FYB2	1.87e-13	-4.4731
PIK3C2G	2.05e-13	-4.30786
CDH2	2.47e-13	-3.23086
HSD17B6	2.76e-13	-4.22205
GSTA2	2.84e-13	-4.91227
SLC25A18	2.98e-13	-2.70192
CPN1	4.7e-13	-5.52785
THBS4	5.97e-13	3.97715
REP15	7.78e-13	3.78303
EBF3	8.7e-13	3.40118
LRRN4CL	9.47e-13	3.39415
CTXND1	9.45e-13	-3.9526
INS-IGF2	1.02e-12	-4.07859
TSPAN11	1.04e-12	2.54154
AGT	1.05e-12	-3.48963
GLTPD2	1.06e-12	-2.81351
FST	1.58e-12	-3.19294
FBN2	1.59e-12	2.57941
FOLH1B	1.61e-12	-3.9669
NR1I3	2.01e-12	-2.91306
HOMER2	2.05e-12	-3.48203
IGF2	2.22e-12	-4.09476
C3	2.21e-12	-3.82154
COL12A1	2.38e-12	2.30179
UGT2B10	2.96e-12	-4.86129
SLC7A9	3.23e-12	-3.68456
SCTR	3.3e-12	-2.76387
SEC14L2	3.46e-12	-2.80022
SPINK4	3.88e-12	4.77112
PC	4.02e-12	-2.52858
CNDP1	4.21e-12	-4.40416
FENDRR	4.51e-12	3.19012
HPS3	4.93e-12	-2.30603
OIT3	5.04e-12	-3.48839
FGF10	5.31e-12	4.2298
MKX	7.28e-12	2.65323
PNPLA3	7.3e-12	-3.49596
GLT1D1	1.03e-11	-3.30836
SYNDIG1	1.04e-11	2.74728
UGT1A4	1.28e-11	-3.81024
F5	1.32e-11	-3.98874
RGPD1	1.33e-11	-2.60388
CHRNA3	1.57e-11	3.29885
F10	1.66e-11	-2.92262
AR	1.78e-11	-3.60431
PDZD2	1.87e-11	2.03927
HOGA1	1.93e-11	-3.78211
MST1	2.38e-11	-3.04113
LRG1	2.83e-11	-3.07341
CCL11	2.98e-11	3.1027
MRGPRF	3.31e-11	2.93506
C4BPB	3.4e-11	-3.24817
VIP	3.63e-11	4.32138
FAH	4.03e-11	-1.87019
ADCY2	4.37e-11	3.32113
RGMA	4.8e-11	3.32886
B3GALT5	5.19e-11	3.53514
TIMD4	5.3e-11	-3.40046
ADH6	5.52e-11	-3.23653
CFH	6.23e-11	-3.14165
MAB21L2	6.34e-11	3.26507
ACTG2	6.49e-11	2.74951
DSG1	7.92e-11	-3.37867
FNDC4	9.73e-11	-2.99015
VWF	1.06e-10	2.55546
ACSL1	1.13e-10	-2.28818
OTC	1.29e-10	-3.64838
MMP1	1.32e-10	3.84268
CFB	1.72e-10	-3.15891
LOC102723493	1.77e-10	-2.68484
ADH1B	1.89e-10	-4.01442
VIPR2	2.33e-10	2.85327
PLIN5	2.37e-10	-2.93839
PCDH18	2.8e-10	1.96493
GSTA1	2.94e-10	-3.27601
SLC7A2	3.64e-10	-3.49012
DHODH	4.63e-10	-2.13898
CYP27A1	4.96e-10	-2.32636
TBX15	5.31e-10	-3.34838
BCO2	5.8e-10	-2.67046
CLTRN	5.91e-10	-1.95681
ABCA6	6.67e-10	-3.4023
ETNK2	6.82e-10	-3.00434
ACKR1	8.02e-10	3.39736
LOC105369504	9.36e-10	3.68192
TNFSF14	1e-09	-2.4118
GDF7	1.01e-09	-2.77725
MARCO	1.07e-09	-3.4223
SERPING1	1.09e-09	-2.75098
SPARCL1	1.15e-09	2.8056
CTSK	1.22e-09	1.91477
LOC105372989	1.27e-09	-2.21163
KLB	1.6e-09	-2.96948
PANX2	1.61e-09	-3.03318
COL9A1	1.63e-09	2.80718
MMP2	1.64e-09	2.25148
ALDH4A1	1.66e-09	-2.14072
MYOCD	1.84e-09	3.12516
ADAM33	1.94e-09	3.32508
CHST9	2.01e-09	-4.34555
UGT1A1	2.06e-09	-3.28542
PPP1R1A	2.11e-09	-3.71853
KHK	2.18e-09	-2.04762
PKHD1	2.21e-09	-3.21009
WTAPP1	2.2e-09	3.37037
CETP	2.89e-09	-1.94091
RBP5	2.94e-09	-2.3496
STAB2	3.13e-09	-2.46447
HS3ST3B1	3.38e-09	-2.32641
FBLN1	3.67e-09	2.69528
CAV1	3.74e-09	1.96524
LCAT	3.86e-09	-2.48152
TRPA1	3.94e-09	2.67722
F2RL2	4.04e-09	2.28667
CLMP	4.34e-09	2.7734
DPY19L2	4.74e-09	2.41798
LRRC15	4.77e-09	2.6885
PTGER3	5.23e-09	2.54764
HLF	5.26e-09	-2.90693
ESR1	5.27e-09	-2.77484
NSG1	5.47e-09	2.44437
EFCC1	5.5e-09	1.5002
PZP	5.75e-09	-3.84197
JPH2	5.81e-09	2.57541
MUC2	6.5e-09	4.01935
CGNL1	6.54e-09	-1.97306
NNMT	7.28e-09	-2.93046
CFI	8.13e-09	-2.81146
SHMT1	8.12e-09	-1.74466
CHI3L1	8.27e-09	-2.86049
AZGP1	8.47e-09	-2.9593
SERTAD4-AS1	8.61e-09	2.75016
CES1P1	9.22e-09	-3.83608
KDM8	1.03e-08	-1.40067
CYB5A	1.12e-08	-1.85166
SFRP2	1.17e-08	3.9884
PIPOX	1.28e-08	-3.7497
REG1A	1.43e-08	3.20925
PTH1R	1.56e-08	-2.57072
SDS	1.67e-08	-2.16564
ERRFI1	1.76e-08	-1.64474
ENO3	1.77e-08	-1.51022
CYP2B7P	1.92e-08	-2.21292
GPAM	1.93e-08	-1.71149
CHRDL2	1.94e-08	3.23769
RND1	2.05e-08	-1.71355
REG4	2.08e-08	3.92144
PEMT	2.12e-08	-1.27499
PNMA6A	2.46e-08	-2.36256
CPA3	2.8e-08	2.14807
ADAMDEC1	2.82e-08	2.70208
NPW	2.9e-08	-3.0088
NR0B2	2.93e-08	-2.43776
MADCAM1	3.41e-08	2.43392
TSLP	3.46e-08	-2.43626
TTPA	3.51e-08	-2.29849
DNAJC5B	3.69e-08	-2.01468
LINC01348	3.86e-08	-2.87874
DAO	4.03e-08	-3.90399
HAAO	4.11e-08	-2.03193
XIST	4.29e-08	-4.75999
CYP2C19	4.56e-08	-3.56874
PCSK1	4.65e-08	2.97221
TPSAB1	4.96e-08	2.21295
ADRA1B	5.07e-08	-2.00328
IL1RAP	5.21e-08	-1.63956
ADCYAP1	5.49e-08	3.11688
CYP4F2	5.57e-08	-2.50936
ST3GAL6	5.77e-08	-1.88562
LAMA4	5.8e-08	1.36968
GREM1	6.06e-08	2.15202
GOLT1A	6.11e-08	-2.02868
RGPD2	6.23e-08	-1.77164
SMOC1	6.82e-08	-2.49102
F11-AS1	7.64e-08	-3.61926
FBXL22	7.68e-08	2.02442
DCXR	7.67e-08	-1.6065
RASD2	7.82e-08	2.28247
PSD	8.66e-08	2.59898
TPSB2	8.97e-08	2.19883
CYP26B1	9e-08	1.93407
TTC39C	9.3e-08	-1.67471
ACADSB	1.05e-07	-2.20847
NADK2	1.06e-07	-1.60675
BOC	1.07e-07	1.90667
NEGR1	1.1e-07	2.86168
ZNF385D	1.14e-07	2.85639
BEST4	1.2e-07	2.57951
LOC107986633	1.32e-07	1.38585
TTC36-AS1	1.34e-07	-1.76667
ADCY1	1.37e-07	-2.46828
HS3ST2	1.44e-07	-2.10424
CYP1B1	1.55e-07	-2.32371
IFITM10	1.55e-07	-1.10269
ASB2	1.56e-07	2.37276
IL4I1	1.58e-07	-1.18871
COL24A1	1.62e-07	2.5043
CHN1	1.67e-07	1.5908
DTX1	1.77e-07	-1.93325
CYP4F3	1.88e-07	-2.26962
EVA1A	2.03e-07	-2.13014
MAOB	2.03e-07	-2.65249
PLIN1	2.08e-07	-2.19327
LDB3	2.13e-07	2.99409
FHL5	2.25e-07	2.38995
GREM1-AS1	2.34e-07	1.95436
NALCN	2.43e-07	-1.93082
ABCC2	2.45e-07	-2.92037
TROAP-AS1	2.52e-07	1.69845
KCNN2	2.55e-07	-2.21236
GPLD1	2.59e-07	-1.01594
CHGB	2.95e-07	3.9211
AKR1C2	2.98e-07	-2.20719
ANO2	3.04e-07	1.81249
MYH11	3.23e-07	2.84269
INSC	3.48e-07	2.64031
GDNF	3.63e-07	2.49327
DIO2	4.4e-07	2.42388
ACSS3	4.53e-07	-2.50336
CNN1	4.58e-07	2.47789
TLL2	4.63e-07	1.78017
SLCO2A1	4.75e-07	2.01368
RANBP3L	5.08e-07	-3.09171
GHR	5.07e-07	-2.57946
SDK1	5.27e-07	2.06488
CFP	5.48e-07	-1.85656
C4B	5.79e-07	-2.80755
CA7	5.85e-07	2.45002
TPPP2	5.97e-07	-2.21262
FGGY	6.21e-07	-1.92746
ECHDC3	6.28e-07	-2.84115
C4A	6.31e-07	-2.8213
TMEM86B	6.38e-07	-1.48978
LIN7A	6.72e-07	-1.83653
LOC105373581	6.93e-07	-1.35973
MT2A	7.49e-07	-2.27627
REG3A	7.96e-07	3.83505
SLC6A19	8.03e-07	3.64934
WFDC1	8.05e-07	1.59185
PDZK1P1	8.42e-07	-2.02625
CSDC2	8.65e-07	2.68256
INSYN1	8.96e-07	1.86733
FOXF2	9.07e-07	2.06449
KRT7	9.31e-07	-2.68078
FBP1	9.41e-07	-1.76368
IGFBP5	9.8e-07	1.60734
LEPR	9.97e-07	-1.42983
ADAMTS16	9.96e-07	2.39621
ACAD11	1.07e-06	-1.46138
TLL1	1.1e-06	2.47113
SGCD	1.13e-06	1.66034
RASL12	1.15e-06	1.54893
NUGGC	1.28e-06	-2.38071
CTSG	1.31e-06	2.7528
CARMN	1.34e-06	2.28209
ADAMTS13	1.35e-06	-1.27986
ABCC9	1.36e-06	-1.99221
SLC25A42	1.4e-06	-1.40593
GLS2	1.42e-06	-1.8159
NRAP	1.43e-06	-2.6796
TMTC1	1.43e-06	1.79524
RAPGEF3	1.46e-06	1.13487
RCL1	1.47e-06	-1.01709
CLU	1.49e-06	-2.65895
PXDC1	1.53e-06	-1.87489
DHRS2	1.57e-06	-2.47663
HMCN2	1.6e-06	2.04226
ADAMTS14	1.61e-06	1.52659
POR	1.62e-06	-1.07718
TNFRSF11B	1.7e-06	-1.47541
MEOX1	1.74e-06	1.97761
PEBP1	1.76e-06	-1.10584
BNC2	1.82e-06	1.97448
EPHX1	1.83e-06	-1.63137
GRB14	1.9e-06	-2.38938
IRAG1	1.9e-06	1.67899
TENM3	1.92e-06	2.22926
CTNNA3	1.92e-06	-2.53126
SMAD9	1.92e-06	1.70166
WNT9A	1.97e-06	2.2485
WNT2B	1.99e-06	1.35045
ENPEP	2e-06	-1.61035
LRRC55	2.01e-06	-2.00603
NR1H4	2.01e-06	-3.11567
GOLGA8M	2.01e-06	-1.80659
VNN3P	2.03e-06	-3.34724
RIDA	2.03e-06	-1.2214
IGHA2	2.09e-06	2.86028
IGFALS	2.14e-06	-2.64299
VNN1	2.23e-06	-2.82108
RGS17	2.26e-06	0.928913
CREB3L1	2.27e-06	1.61929
STEAP3	2.36e-06	-1.33258
TPRG1	2.35e-06	-1.30655
KLF15	2.39e-06	-2.6097
GPT2	2.46e-06	-1.51506
GLT8D2	2.49e-06	1.40535
ADAMTSL2	2.55e-06	-1.72524
LOC105378443	2.56e-06	-1.05543
SLC16A13	2.56e-06	-1.04573
ANGPTL6	2.59e-06	-1.11109
PTGFR	2.6e-06	1.80473
ST20-MTHFS	2.6e-06	-1.11493
GRHPR	2.62e-06	-1.12752
VAT1L	2.69e-06	1.65269
CD302	2.73e-06	-1.64276
FUOM	2.88e-06	-1.35169
FTL	2.91e-06	-0.747634
MTHFS	2.97e-06	-1.14051
PROX1-AS1	3.05e-06	-1.89801
UGT1A3	3.07e-06	-2.42578
SPEG	3.15e-06	2.32696
AMZ1	3.15e-06	-1.70329
AMPH	3.25e-06	1.68613
GLYCTK	3.37e-06	-1.56718
UGT1A9	3.4e-06	-2.41856
PLPPR1	3.41e-06	-2.59922
SNX10	3.49e-06	-1.27659
WNT5B	3.53e-06	1.85525
SCG2	3.89e-06	2.54324
TMEM158	3.96e-06	1.56489
ZNF521	3.96e-06	1.5222
PPP1R12B	4.03e-06	1.73859
ARID3C	4.36e-06	-2.31648
HSPA6	4.54e-06	-1.83706
F8	4.58e-06	-1.22842
PDZK1	4.62e-06	-1.9777
KCNC3	4.69e-06	-1.03727
PLXNA4	4.82e-06	1.66507
AGTR1	4.93e-06	-3.08568
G0S2	4.96e-06	-1.71505
SOX5	5e-06	-1.72323
HDC	5.02e-06	1.83528
CHRD	5.21e-06	-1.84361
CHST13	5.41e-06	-1.67927
ALDH6A1	5.49e-06	-1.92593
KMO	5.73e-06	-1.53744
PDPN	5.8e-06	1.88806
COL7A1	5.85e-06	1.62038
FITM1	5.84e-06	-1.42045
CASQ2	6.01e-06	2.942
KYNU	6.23e-06	-1.81135
B3GNT6	6.26e-06	3.39199
CLC	6.35e-06	2.45931
PROS1	6.37e-06	-1.70504
NEXN-AS1	6.71e-06	1.79507
BCHE	6.74e-06	-2.96405
DDR2	6.82e-06	1.64606
EHHADH	6.9e-06	-1.61473
INMT	7.08e-06	-1.44042
MRO	7.23e-06	-1.86947
SFRP5	7.78e-06	-2.45488
TMEM45A	8.13e-06	-1.74704
SIGLEC9	8.4e-06	-1.21637
TNN	8.81e-06	-1.62206
FAM177B	8.83e-06	3.01379
HSPA2	8.87e-06	1.59538
LCN2	9.08e-06	2.48377
CLEC12A	9.16e-06	-1.39685
RELN	9.21e-06	-2.23602
DUOX2	9.19e-06	2.69709
MUC12-AS1	9.63e-06	2.05033
ITLN1	9.98e-06	3.54321
NAGS	1.02e-05	-1.4314
PRKG2	1.03e-05	1.9918
LRCH2	1.03e-05	1.85192
EHHADH-AS1	1.04e-05	-1.6384
TMEM132E	1.05e-05	-1.69256
FCGBP	1.07e-05	3.1066
C3orf36	1.1e-05	1.69142
FXYD1	1.13e-05	-2.47475
REEP6	1.22e-05	-1.68389
PCDH7	1.24e-05	1.70724
ACOX2	1.27e-05	-1.44149
PLAT	1.3e-05	1.25995
PCOLCE2	1.3e-05	-2.30828
NOS2	1.33e-05	2.10956
FLNC-AS1	1.37e-05	2.21089
AS3MT	1.4e-05	-1.95378
HTR2B	1.4e-05	-1.93586
PRAM1	1.41e-05	-1.12013
GATA4	1.43e-05	-3.74208
AVPR1A	1.44e-05	-2.04257
SLC23A2	1.48e-05	-1.13593
CTH	1.53e-05	-1.76342
SNX10-AS1	1.55e-05	-1.23351
PARVA	1.55e-05	0.705022
NXPH4	1.57e-05	-2.55626
SNCG	1.65e-05	1.77366
APOD	1.68e-05	1.80733
GLI3	1.74e-05	1.74377
HOXD10	1.75e-05	2.84397
C16orf89	1.79e-05	2.3925
VWA5A	1.9e-05	1.25522
LIPA	1.99e-05	-0.963715
PHETA2	2e-05	0.649815
SLC1A3	2.03e-05	-1.57514
ONECUT2	2.07e-05	-1.99582
ALDH2	2.09e-05	-1.07871
TPSD1	2.1e-05	1.90121
STEAP3-AS1	2.11e-05	-1.25641
SUCNR1	2.18e-05	-1.42252
CHL1	2.19e-05	2.72424
RYR3	2.29e-05	1.91089
CTSE	2.32e-05	2.8882
C2-AS1	2.32e-05	-1.88965
BHLHE22	2.33e-05	1.45575
CHRDL1	2.34e-05	2.76352
PIANP	2.35e-05	1.5038
HISLA	2.36e-05	-2.86851
LPAR1	2.38e-05	1.32071
SYNM	2.46e-05	1.62788
ENOX1	2.48e-05	1.56203
LINC02940	2.49e-05	-2.17488
GSTO1	2.53e-05	-0.866888
AFAP1L2	2.54e-05	1.01025
SPOCK1	2.57e-05	2.01201
PDE1C	2.6e-05	2.0842
IGKV6-21	2.62e-05	2.35999
HMOX1	2.65e-05	-1.16581
SLC16A14	2.66e-05	1.24976
IL24	2.73e-05	1.93319
CTF1	2.73e-05	1.61378
DIRAS1	2.74e-05	2.0142
CD14	2.79e-05	-1.44567
PAK3	2.82e-05	1.41757
LINC02609	2.85e-05	-1.64678
PDE4D	2.89e-05	1.15143
B4GALNT2	2.94e-05	3.61844
TPM2	2.96e-05	1.76972
FCRLB	2.97e-05	-1.21915
PPP1R3B	3.01e-05	-0.906941
SLC2A9	3.05e-05	-1.30484
LOC101927026	3.06e-05	-1.73661
CD226	3.08e-05	-1.0591
EFHD1	3.13e-05	-1.78041
C1QTNF3	3.15e-05	1.03118
SLC30A1	3.18e-05	-0.911559
CSAD	3.19e-05	-0.903771
ROBO2	3.23e-05	1.92526
PECR	3.25e-05	-1.51468
ACVRL1	3.25e-05	1.28516
PLPP7	3.26e-05	1.60369
MST1L	3.27e-05	-1.67703
TFPI	3.29e-05	-1.64554
CYP2C18	3.29e-05	-2.21344
B3GAT1	3.29e-05	-1.79679
HRH1	3.31e-05	0.796747
KL	3.36e-05	1.5618
CHRNA7	3.36e-05	2.1682
DKK3	3.39e-05	1.28899
LOC105369388	3.38e-05	-1.01697
CD68	3.43e-05	-0.899503
OSGIN1	3.47e-05	-1.42399
PLN	3.49e-05	2.04363
FILIP1L	3.53e-05	1.32962
ABCC6	3.57e-05	-1.5173
PIK3AP1	3.59e-05	-1.19072
CADM1	3.61e-05	-1.5359
NUDT11	3.66e-05	1.49427
OLFML2A	3.78e-05	1.34928
SCN4B	3.88e-05	1.81936
PI16	3.88e-05	2.68158
CXCL6	3.91e-05	-2.18822
DNASE1L3	3.92e-05	-2.10798
LILRA4	3.95e-05	-1.85969
LAMC3	3.97e-05	-1.33553
ANK2	4.01e-05	1.97566
TPSG1	4.08e-05	2.61508
UGT1A5	4.12e-05	-2.0922
AQP8	4.18e-05	3.09805
CLDN14	4.27e-05	-2.5135
AIG1	4.46e-05	-1.04108
CADM3	4.48e-05	2.70703
MLXIPL	4.51e-05	-1.66579
SCN3A	4.52e-05	1.96854
PTGR1	4.54e-05	-1.12284
FHL1	4.56e-05	1.74244
HAVCR2	4.61e-05	-0.991149
APLP1	4.61e-05	1.54737
KCNJ10	4.67e-05	-1.76472
INHBB	4.67e-05	-1.86893
DCDC2	4.72e-05	-2.08509
SYNPO2	4.74e-05	1.69153
PROX1	4.77e-05	-1.42532
TACR2	4.79e-05	2.09614
HYAL1	4.81e-05	-2.13415
IGSF6	4.81e-05	-1.15933
LMOD1	4.82e-05	1.85957
TCHH	4.85e-05	-1.49292
HOXD8	4.85e-05	1.91563
PRKG1	4.95e-05	0.972918
MT1A	4.94e-05	-2.20125
CLIP3	4.95e-05	1.31386
LUM	4.97e-05	1.33272
UGT1A6	5.05e-05	-1.90415
CSTA	5.07e-05	-1.49473
MSMO1	5.09e-05	-0.979557
DHCR24	5.12e-05	-1.17493
POPDC2	5.23e-05	1.65858
LINC02984	5.23e-05	1.95631
FLNC	5.25e-05	1.78453
RAB42	5.29e-05	-0.927686
NR1H3	5.32e-05	-0.649678
ACAT1	5.33e-05	-1.33055
GGCX	5.38e-05	-0.934595
RASGEF1B	5.39e-05	-0.983051
PKIG	5.4e-05	0.865437
TPK1	5.43e-05	0.871099
CCL28	5.5e-05	1.9561
CLEC4G	5.58e-05	-2.99445
LYPD8	5.64e-05	2.78353
RNF150	5.64e-05	1.90041
TNIP3	5.7e-05	2.02103
CD84	5.74e-05	-1.114
DMRTA1	5.85e-05	-2.37075
ACAA1	5.9e-05	-0.997719
MS4A2	5.97e-05	1.76862
AFMID	6.12e-05	-0.704589
QDPR	6.14e-05	-0.943139
ATP1A2	6.24e-05	2.73445
REEP2	6.23e-05	1.99109
CD101	6.3e-05	0.50372
BMX	6.3e-05	1.38297
PDE6G	6.32e-05	-1.3001
COL6A2	6.33e-05	1.22946
CIDEB	6.52e-05	-0.749546
SLC16A2	6.57e-05	-1.76178
SIGLEC7	6.67e-05	-1.02839
APBB1IP	6.68e-05	-1.07643
SERTAD4	6.77e-05	1.91182
RET	6.77e-05	1.68608
ATP2A3	6.82e-05	1.38969
CYP2B6	6.91e-05	-2.15089
NPL	6.94e-05	-0.938099
ITIH5	7.02e-05	1.62932
SDK2	7.05e-05	1.72654
MTARC2	7.14e-05	-1.27095
SLC43A3	7.16e-05	-1.27052
COX6B2	7.17e-05	2.14499
CRMP1	7.21e-05	1.23447
FGFR1	7.35e-05	1.27848
GPX3	7.4e-05	-1.92827
PALMD	7.47e-05	-1.53306
TIMP1	7.47e-05	-1.36155
CRYAB	7.56e-05	1.67051
IGDCC4	7.65e-05	1.2928
DEPP1	7.66e-05	-1.72057
TRIM9	7.72e-05	1.78983
NACAD	7.85e-05	1.56454
TBX10	8.1e-05	2.05617
SMIM33	8.51e-05	2.37091
CPXM1	8.55e-05	1.50702
CTSL	8.64e-05	-0.998139
PDE5A	8.68e-05	1.36502
TSSC2	8.67e-05	1.20356
IGHA1	8.68e-05	2.0403
ENPP1	8.86e-05	-1.26393
STUM	8.9e-05	2.3204
UGT1A7	9.04e-05	-1.99041
HSPB7	9.09e-05	1.93855
EFHC2	9.1e-05	1.91045
DLL1	9.15e-05	0.920878
SLC15A2	9.23e-05	1.29943
FCGR3A	9.3e-05	-1.33045
SLC22A3	9.31e-05	-1.53392
JAM2	9.31e-05	1.5711
LILRB4	9.38e-05	-1.12962
MFAP5	9.44e-05	2.37683
C2CD4C	9.51e-05	1.55969
PRDM6	9.6e-05	1.63039
SULT1E1	9.69e-05	-2.26894
PHAF1	9.85e-05	-0.601874
KLF11	9.92e-05	-0.856281
AOC3	9.93e-05	1.66311
COL4A6	9.94e-05	2.39274
C2	0.000102	-1.51347
ANGPTL2	0.000102	1.27059
ADHFE1	0.000104	-2.06292
GALK1	0.000104	-0.796552
SGK1	0.000105	-1.07961
RGS5	0.000107	1.09627
FOLH1	0.000108	-1.73941
EPHA7	0.000109	2.69632
P2RX7	0.00011	-1.16009
MUC4	0.000111	2.30706
RUNX1T1	0.000112	1.37111
IP6K3	0.000115	-2.01719
CERS2	0.000115	-0.779056
ANGPTL4	0.000117	-1.62205
EHD2	0.000116	1.19431
SLC35F1	0.000117	1.96932
MUC5AC	0.000118	2.59991
FIBIN	0.000119	1.23212
SEMA3G	0.000119	1.3152
KCNN3	0.000122	1.35575
PRUNE2	0.000122	1.73437
ARHGAP28	0.000125	1.489
MTNR1A	0.000134	2.25852
ANG	0.000135	-1.39215
ALDH1L1-AS2	0.000136	-2.47927
CD4	0.000137	-1.01364
SPIB	0.000139	1.86437
LOC105371566	0.00014	-0.76953
PRPH2	0.00014	1.37688
LRIG3	0.000141	0.739747
CNTNAP1	0.000142	0.879179
INSIG1	0.000143	-0.972933
GPM6B	0.000143	1.39967
TBX3	0.000145	-0.739932
PLA2G2A	0.000146	2.06836
NPHP3-ACAD11	0.000147	-0.971753
TMEM132B	0.000149	1.76877
TWIST2	0.000149	1.64875
STK32B	0.000149	1.30748
DGAT2	0.000151	-1.2893
CEACAM7	0.000151	2.61704
RAB44	0.000152	1.51996
MUC12	0.000154	2.15385
RAB9B	0.000155	1.52489
CD34	0.000156	1.15077
MTTP	0.000158	-3.02076
KCNMB1	0.000159	1.74085
LINC02754	0.000162	-1.50246
LILRA2	0.000162	-1.18365
ALDH1L1-AS1	0.000164	-2.1953
LPAL2	0.000166	-1.569
COL9A2	0.000167	1.25374
EBF1	0.000171	1.22041
EFS	0.000171	1.25831
SPP1	0.000173	-1.98245
AK4	0.000174	-0.87298
FGF14	0.000176	-1.33178
COL11A2	0.000177	-1.46169
TCF21	0.000177	1.51839
SORD	0.000178	-1.14901
TRPC6	0.000179	1.26771
PODNL1	0.00018	1.41069
COL6A1	0.00018	1.11153
MEOX2	0.000183	1.47412
TMEM35A	0.000184	2.36065
VWCE	0.000184	-1.89019
PPP1R1C	0.000185	-1.50968
CYP4F11	0.000189	-1.30884
RARRES2	0.000189	-1.48527
AQP3	0.00019	-1.324
TRIM40	0.000191	2.18919
CTSB	0.000192	-0.865729
TOX	0.000192	1.48633
GLUD1	0.000195	-0.818038
CYP39A1	0.000198	-1.17338
LINC02908	0.000198	-1.04117
SLCO2B1	0.000198	-0.945938
CHST6	0.000198	1.17555
HHEX	0.000203	-1.30545
GPR20	0.000206	1.2209
NFAM1	0.000208	-0.934804
HAGH	0.000209	-0.809522
ELFN1	0.000211	-1.30692
METTL7B	0.000212	-1.19794
LOC112268058	0.000213	-0.727371
LOC102724428	0.000213	-1.05387
LINC02767	0.000214	1.38601
SLC44A2	0.000214	0.432072
ENTPD8	0.000217	1.94989
CCNT2-AS1	0.000218	-0.993003
IGFBP2	0.000218	-1.63411
ADCY10	0.00022	-1.65665
CRYZ	0.000221	-0.941916
NIT2	0.000222	-0.531318
DENND2B	0.000222	0.66607
SCNN1B	0.000222	2.40669
ABAT	0.000225	-1.69623
CXCL14	0.000226	1.86794
SIK1	0.000226	-1.06347
MT1X	0.000227	-1.80575
BDKRB2	0.000229	1.00533
GOT1	0.000234	-1.17439
SFRP4	0.000234	2.04811
HGD	0.000235	-1.69902
PTN	0.000236	1.39355
SLC16A6	0.000237	-0.991233
OSCAR	0.000239	-1.23326
P4HA1	0.000243	-0.836375
SLC6A16	0.000242	-1.43712
SSPN	0.000244	1.08491
DLEC1	0.00025	-0.865004
CCN3	0.000252	1.3277
PI3	0.000253	2.0017
WDR72	0.000255	-2.0704
TMIGD3	0.000259	-1.11104
FMO2	0.000258	-1.8361
LOC105369869	0.000259	-1.45781
MSR1	0.00026	-1.1664
AKAP5	0.000267	1.39357
MFAP4	0.000267	1.5102
HDAC6	0.000269	-0.569583
GATA2	0.00027	1.11539
ADGRV1	0.00027	-1.79615
CAT	0.000275	-0.907054
SPATC1	0.000276	-1.3866
SLC23A1	0.000278	-1.43149
BBOF1	0.000279	-1.31253
ELN-AS1	0.000281	0.88107
TENT5B	0.000283	1.82915
ELOVL4	0.000284	1.18255
NDNF	0.000286	1.46236
DIPK2B	0.000286	1.15991
SALL1	0.00029	-1.98194
OLR1	0.000299	-1.76379
EVI5L	0.000302	0.567383
DIXDC1	0.000306	1.02358
LINC02688	0.000309	1.84539
CRISPLD1	0.000312	1.27435
C1S	0.000312	-1.62799
ITGB2	0.000312	-0.947258
KNDC1	0.000313	-1.55732
RSPO3	0.000316	1.75641
PLEKHH2	0.000318	1.26465
SELP	0.000321	1.41731
HECW1	0.000322	1.28961
SLC9A7	0.000323	-1.10208
GLUD2	0.000323	-1.03203
SLC26A2	0.000326	1.95802
DUOXA2	0.000326	2.43802
CHST4	0.000331	-2.68804
LHX6	0.000334	1.36272
CCDC136	0.000335	1.469
ANO4	0.000335	-1.32206
LOC105378842	0.000336	-2.26084
MSRB3	0.000337	1.33727
TM4SF5	0.000338	-1.27025
IGSF23	0.000338	-1.79095
GAS7	0.00034	1.09632
TMEM61	0.000342	2.04566
LOC102724852	0.000343	-2.3387
DDT	0.000343	-0.893288
ALPK2	0.000347	-1.47442
C1RL	0.000347	-1.14935
SGCB	0.000348	0.63294
PELATON	0.000349	-1.11642
FZD1	0.000355	0.685422
CACNA2D1	0.000356	1.35064
HOXD4	0.000359	2.00352
CHODL	0.000364	1.24151
H19	0.000365	-2.33556
MICU3	0.000367	-1.37143
SCUBE1	0.000368	1.58607
SLC2A1	0.000368	-1.62482
VSTM5	0.000369	1.90263
SORD2P	0.000369	-1.23591
CD300A	0.000373	-0.821068
SAT2	0.000377	-0.927738
SIGLEC11	0.000378	-1.37898
CATSPERB	0.000381	1.58669
FOXP2	0.000383	1.93764
FSTL1	0.000384	0.809095
HOXD11	0.000387	2.5251
VEGFA	0.00039	-1.0693
CLDN1	0.000392	-1.55359
GJC1	0.000399	1.33584
PILRA	0.000404	-1.00543
SNTB1	0.000406	-0.961772
GCSH	0.000408	-0.76088
MEIS1	0.000409	1.07623
C1QTNF12	0.000413	1.63663
PTGFRN	0.000413	0.50393
TUSC3	0.000414	1.05548
CASP10	0.000415	0.83718
C1R	0.000419	-1.55403
DDTL	0.000419	-0.866648
MAGED4B	0.000421	1.21224
ASAP3	0.000424	1.09733
TP53I3	0.000426	0.819092
LINC01140	0.000427	1.59024
EYA2	0.000431	1.99215
MAGED4	0.000436	1.1928
HOTS	0.000438	-2.3151
MAP1A	0.000437	1.21938
ADCY4	0.000439	1.01661
SCIMP	0.000444	-0.990582
CACNA1C	0.000445	1.40189
SCN3B	0.000446	1.59491
LOC100652777	0.000447	1.78327
DOC2B	0.000449	1.53975
CD83	0.000449	-0.777402
SORCS2	0.00045	1.28361
CCR3	0.000452	1.62025
NPTN	0.000457	0.46883
EML1	0.000458	1.17346
FBXO17	0.000461	-1.45112
ANKRD65	0.000462	1.33752
SCARB1	0.000462	-0.727683
SLC16A11	0.000472	-1.22617
LYNX1	0.000474	-1.66067
BORCS7-ASMT	0.000487	-0.975597
FPR3	0.000487	-0.832535
KIAA2012	0.000489	-1.31695
A4GALT	0.00049	1.24425
FBXL7	0.000497	1.02609
MIR198	0.000499	0.818111
ST6GAL1	0.000501	-1.11998
ALOX15B	0.000501	-1.3767
TTC39A-AS1	0.000502	1.21051
IGLV2-18	0.000511	2.00457
ALDH1A3-AS1	0.000512	0.797158
SFXN5	0.000515	-0.677952
AADAT	0.000518	-0.935156
PEAK1	0.000521	0.516293
CXCL5	0.000526	1.9842
CNPY3-GNMT	0.000526	-0.777454
ZNF385B	0.000528	-2.0977
KDELR3	0.000529	0.803986
GULP1	0.000532	1.22739
MMAB	0.000532	-0.606633
ARHGEF25	0.000533	1.42121
SCN7A	0.000535	2.46582
NSUN6	0.000537	-0.828195
ENTPD3	0.000539	1.77682
SLC37A4	0.000544	-0.719847
SELENOO-AS1	0.000546	-0.531624
PREX2	0.000548	1.22454
OR51E1	0.000548	1.52341
THEM5	0.000551	-1.06062
MIR675	0.000556	-2.30839
C5AR2	0.000558	-0.885988
HK3	0.000561	-1.06862
TBC1D8	0.000563	-0.567834
TCEAL7	0.000563	1.25157
ZEB1	0.000564	1.14204
CCDC85A	0.000567	1.57033
SELENOM	0.000576	1.0973
RTN4RL2	0.00058	-1.30503
MFAP3L	0.000583	-1.2274
RNF130	0.000582	-0.551892
RAB23	0.000582	1.09152
LOC112267876	0.000582	-2.31928
REM1	0.000583	1.44863
PLPPR4	0.000584	1.46139
KITLG	0.000589	0.834111
CASP5	0.000597	1.81114
STARD9	0.0006	1.09589
RRAGD	0.000605	-0.899865
MMP28	0.000619	1.76399
TM7SF2	0.000625	-1.01693
CEP126	0.000628	0.926795
GRIN1	0.000632	1.76161
PDZRN3	0.000634	1.10944
DEPDC7	0.000633	-1.13998
RTEL1-TNFRSF6B	0.000644	1.25837
SLMAP	0.000653	0.699444
ST3GAL1	0.000653	-1.37923
IGLON5	0.000655	-1.38717
H6PD	0.000659	-0.865539
NOVA1	0.00066	1.82541
PCSK6	0.000665	-1.33575
RORA	0.000667	-1.12872
SGIP1	0.000671	0.950309
OXCT1	0.000673	1.18474
SIAE	0.000674	0.962625
MFSD4A-AS1	0.000681	2.06071
PPIC	0.000683	0.739592
KIF1A	0.000687	1.97279
SLC18A1	0.00069	2.31082
TKFC	0.000701	-0.499334
SPON1	0.000704	1.85307
LOC105376039	0.000712	0.883381
AMN	0.000712	1.10103
SLC26A1	0.000716	-0.813137
ZMIZ1-AS1	0.000724	-0.652893
LOC100507472	0.000727	-1.26671
DNM1	0.000731	0.802778
KSR2	0.000732	1.49839
PLA2G10	0.000733	1.71562
FCER1G	0.000746	-0.829877
SLCO1B3	0.000751	-2.25628
SLC22A17	0.000753	1.17471
COL15A1	0.000754	1.17563
LINC00839	0.000758	1.37209
GCHFR	0.000765	-0.982347
GOT2	0.00077	-0.643908
POM121L9P	0.000769	-0.932289
HECW2	0.000777	-0.937744
SLC27A2	0.000784	-1.1608
POU4F1	0.000791	-1.68885
KRT7-AS	0.000792	-1.6668
NLRC4	0.000793	-0.858743
KCNMA1	0.000795	1.80169
BPHL	0.0008	-0.734501
MCEMP1	0.000806	-1.90363
ST8SIA1	0.000807	1.29466
PCSK7	0.000811	0.94996
CXCR2P1	0.000813	-1.54572
LOC101928864	0.000823	0.69316
TRIB1	0.000824	-0.647302
ENTREP1	0.000823	1.7142
PDZRN4	0.000824	1.79912
SLC9B2	0.000831	-1.13163
PCK1	0.000839	-1.5835
HPS5	0.000843	-0.625445
CFL2	0.000845	-1.24222
SLC30A10	0.000849	-2.29306
CNBP	0.000852	-0.275623
LRRC58-DT	0.000859	0.811068
LOXL4	0.00086	-1.24459
OXER1	0.000863	-1.05658
CITED4	0.000866	-1.28479
OLFML3	0.000874	1.13119
KCNT2	0.000877	-1.51191
JCHAIN	0.000877	1.9982
SLC39A14	0.000876	-0.870854
CHRFAM7A	0.000893	1.57979
MMP7	0.000897	-2.13613
PRR16	0.000898	0.895483
JAM3	0.000902	0.972419
GSN	0.000902	1.08025
PHKA2-AS1	0.00091	-0.769644
MFSD4A	0.000921	1.83141
PDGFRA	0.000921	1.13381
OSR2	0.000922	1.5618
CHGA	0.000919	2.90356
DACT3	0.000921	1.42049
CAPN6	0.00092	1.98587
ADGRL3	0.000925	1.56549
FGF7	0.000926	1.1091
S100B	0.000952	1.46247
F3	0.000955	1.319
LPP	0.00097	0.702361
CECR2	0.000971	-1.89871
CPEB1	0.000976	1.00964
BDKRB1	0.000978	1.319
BCAS1	0.000983	1.77082
MEDAG	0.000986	1.29701
MYOM1	0.000986	-1.80386
BDNF	0.000992	0.768664
FMO5	0.00101	-1.40887
ALDH1L1	0.00102	-2.0318
ACKR4	0.00102	1.15485
SLC38A2	0.00102	-0.878586
CCNG2	0.00103	0.6489
MBNL1-AS1	0.00103	0.656752
TYROBP	0.00104	-0.771929
SPDEF	0.00104	2.01683
ATOX1	0.00104	-0.602517
PHGDH	0.00105	-1.44061
TLR2	0.00105	-0.984602
RHOD	0.00105	-0.828146
LOC112268155	0.00106	-0.793606
BARX2	0.00106	1.70486
ZNF22-AS1	0.00107	-0.79099
LSAMP	0.00108	1.56056
ARSI	0.00109	1.17264
RERG	0.0011	1.35372
MTHFD1	0.0011	-0.932676
PLVAP	0.0011	0.788257
LPCAT4	0.0011	0.821472
ITM2C	0.00112	1.3778
NCAM1	0.00113	1.47898
CNNM1	0.00113	1.51883
BTNL8	0.00114	1.91498
TFEC	0.00115	-0.988584
TC2N	0.00115	0.769603
ALDH1A3	0.00115	0.919267
SOX18	0.00116	0.960407
P2RY12	0.00117	-1.3762
BTNL3	0.00117	1.91272
ALDH5A1	0.00117	-0.936095
CBFA2T3	0.00119	1.02361
ECHDC2	0.00119	-0.818882
FAM171B	0.00119	0.962398
GPR68	0.0012	0.907521
TMOD4	0.0012	0.637496
GM2A	0.0012	-0.463244
OGN	0.00121	2.06418
ERO1B	0.00121	-1.00581
RNF144B	0.00122	-0.82946
TPH1	0.00122	2.35881
TREM2	0.00123	-1.13033
SLCO1B3-SLCO1B7	0.00125	-2.15815
RAPGEF4	0.00125	-1.16724
ITGBL1	0.00126	-1.36993
SH3TC1	0.00127	-0.691333
MTSS1	0.00128	-0.937949
IGLV7-46	0.00128	1.80048
ADI1	0.0013	-0.867587
ARSJ	0.0013	1.04634
LAPTM5	0.00131	-0.691716
RABGAP1	0.00131	0.426697
LOC102724770	0.00131	-0.981954
UBD	0.00131	-1.48438
FDCSP	0.00131	-2.19898
GAP43	0.00133	1.82186
STXBP5	0.00132	0.538328
MCAM	0.00135	0.928801
SCARA5	0.00135	2.16269
ALPI	0.00135	1.97469
SOD3	0.00135	1.31591
TAC1	0.00136	2.71344
CUBN	0.00137	0.815956
C3orf80	0.00137	1.2322
PPP1R36	0.0014	1.22821
CASP4LP	0.00141	0.951656
TXNRD2	0.00141	-0.490138
RAB3C	0.00144	1.72591
GLI1	0.00145	0.745398
FAT4	0.00145	1.13871
FZD8	0.00146	0.833577
CTXN1	0.00146	1.45243
PRKAR2B	0.00147	1.28344
RASGRF2	0.00148	0.872961
URAHP	0.00148	-0.508613
EXD2	0.00149	0.417167
MEIS3P1	0.0015	0.964836
IGFBP6	0.0015	1.16967
GPR63	0.00151	1.17441
CD248	0.00151	1.09
FAM167A	0.00152	1.08128
SLC30A4	0.00154	0.807956
CCNL1	0.00155	-0.362378
FAM107A	0.00155	1.49607
SULT1C4	0.00156	-0.899253
SERPINF1	0.00156	-1.29666
SEC14L4	0.00156	-2.18015
SLIT3	0.00157	1.11342
SEMA7A	0.00157	-1.06781
EPHA3	0.00159	-0.92734
ANO7	0.0016	0.804144
SERPINE1	0.0016	-1.71464
NME3	0.0016	0.406193
CBX4	0.00161	-0.561242
TENM1	0.00161	-1.94654
NLGN2	0.00161	1.04742
LRRC3	0.00161	-0.870944
SC5D	0.00162	-0.427455
DUOX1	0.00162	1.23656
SGSM3	0.00163	0.654601
SRL	0.00164	1.18489
SLC25A13	0.00164	-0.706713
STEAP4	0.00165	-1.12795
COL4A5	0.00165	1.33693
GJA1	0.00166	0.875227
SLC25A23	0.00168	0.651263
MYO1B	0.00169	-0.749835
C16orf87	0.00169	-0.403379
GLDC	0.00171	-1.75495
KLRG1	0.00171	-1.01087
MVK	0.00171	-0.51837
SDC2	0.00173	-1.0138
PLLP	0.00173	1.33891
NLGN3	0.00174	0.985645
AKR7L	0.00174	-0.956134
IGLV3-9	0.00174	2.05091
MAIP1	0.00176	-0.331834
SLC25A25	0.00176	-0.502674
FLRT3	0.00176	-1.17243
FBXO32	0.00176	1.09852
PALLD	0.00178	0.88822
B4GALNT3	0.00179	0.983444
MN1	0.00179	1.14839
S1PR5	0.00179	-0.904829
MT1L	0.00182	-1.51045
LRRC26	0.00183	1.95815
NXN	0.00184	1.07184
CRIM1-DT	0.00184	0.906255
PIERCE2	0.00184	0.951562
DCHS1	0.00188	0.719848
ATF3	0.00189	-0.785923
CD163	0.00189	-1.19157
CRACD	0.00189	1.0996
C1QB	0.00191	-0.885968
PSAT1	0.00191	-1.22647
FAM163A	0.00192	1.1112
DGCR6	0.00194	-0.937184
SOD2-OT1	0.00194	-0.667044
GCH1	0.00195	-0.730594
ECM2	0.00195	-1.13688
TMEM88	0.00195	1.162
GADD45A	0.00196	-0.696653
UGT2B17	0.00196	3.03777
ACAT2	0.00197	-0.58071
LAMP2	0.00198	-0.577405
PTGER2	0.00199	1.01274
FCRL6	0.00199	-1.02925
PRKG1-AS1	0.002	0.836918
PHKA2	0.002	-0.715924
FMO4	0.00201	-1.01175
BOLA3-DT	0.00202	1.01407
KLHL15	0.00202	-0.653523
WNT3	0.00203	-1.08307
TLCD4	0.00204	-1.11857
TGFB1I1	0.00204	0.980907
LEFTY1	0.00204	1.88346
CILP	0.00205	1.54084
SLC24A3	0.00205	1.04715
BEND5	0.00207	1.4904
BCKDHA	0.00207	-0.453854
CYBRD1	0.00208	1.03254
ELK4	0.00208	-0.465391
CSPG4	0.0021	1.25377
NDN	0.0021	1.06839
PNPO	0.00211	-0.592088
ALDH1A1	0.00212	-1.57532
FN1	0.00212	-1.1827
IFI30	0.00212	-0.691292
TTC39A	0.00213	1.03676
ABHD6	0.00217	-0.68771
CCR10	0.00217	1.04744
TSPAN3	0.00219	0.751774
CRACR2A	0.00219	0.915797
FBLIM1	0.0022	0.581872
FOXL1	0.00221	0.998799
MASP1	0.00223	-1.97702
LGALS9C	0.00223	1.66659
CACNA1C-AS1	0.00223	1.17384
HOXD9	0.00223	1.79456
STON1	0.00225	1.17792
NFIL3	0.00225	-0.768771
LAMA1	0.00226	1.31697
MYL9	0.00227	1.17805
GLUL	0.00231	-0.606149
DHRS9	0.00231	1.77554
PRSS35	0.0023	-1.24471
TWSG1	0.00231	0.706887
LOC105376095	0.00231	1.0805
RAB43	0.00232	-0.635723
GXYLT1	0.00232	-0.371161
CDC42EP5	0.00233	1.05733
RAP2C	0.00234	-0.382988
CDH11	0.00236	0.95831
CALB2	0.00236	1.8204
PTGIS	0.00237	-1.05265
SCARA3	0.00238	0.679154
OXCT1-AS1	0.0024	1.117
ETFB	0.00241	-0.632681
EOMES	0.00241	-1.26419
GSDME	0.00241	-0.897585
COL6A3	0.00243	0.998655
PABPC1L	0.00243	-0.825916
SIGLEC6	0.00244	1.19451
ABHD2	0.00246	-0.753415
EMID1	0.00247	0.830683
ANKRD24	0.00248	-0.849127
HSF2BP	0.00248	-0.931792
ABLIM3	0.00248	-1.30822
LPAR3	0.0025	1.72403
SOD1	0.0025	-0.6637
ECHS1	0.00251	-0.61417
ZFP1	0.00253	-0.579169
TCONS_00068220	0.00254	1.60769
DUSP10	0.00255	-0.832174
SVIL	0.00256	0.828325
PGRMC1	0.00256	-0.563216
CLEC7A	0.00256	-0.871603
C1QTNF2	0.00257	0.990234
DOK4	0.00258	0.609123
C14orf132	0.00259	1.15493
MAMDC2	0.00261	0.883009
STYK1	0.00261	1.16276
ITGAX	0.00261	-0.843663
PKD2L1	0.00262	-0.925792
STXBP5-AS1	0.00263	0.866012
LEFTY2	0.00264	1.77501
CACNA2D3	0.00264	1.09268
DUOXA1	0.00267	1.6935
AJAP1	0.00267	1.24404
LAMB1	0.00268	0.588989
CCDC149	0.00269	0.603329
LOC101928004	0.0027	-1.00899
PTGER1	0.00274	1.25385
COL28A1	0.00274	1.32539
DHRS3	0.00275	-0.605534
NDE1	0.00277	0.790973
VSIG2	0.00278	1.9867
SIRT5	0.00279	-0.570855
SSC5D	0.00279	1.2425
TARS2	0.00283	-0.371967
CREG1	0.00283	-0.39759
SNCA	0.00283	1.1043
PPFIA2	0.00284	1.13063
PLAC8	0.00286	1.66657
BLOC1S2	0.00288	-0.316707
PLA2G7	0.00289	-0.873113
BMP8A	0.00292	0.82222
RBKS	0.00293	-0.745141
MUC17	0.00293	2.04174
KLF10	0.00292	-0.546603
PTGS1	0.00293	1.04725
IL3RA	0.00292	0.739139
CHRNA1	0.00294	1.45842
AHCYL2	0.00295	1.29188
EPHA4	0.00298	1.36032
N4BP2L1	0.00298	-0.921102
KIF5A	0.00298	1.55926
OLFM2	0.00298	-1.27339
LOC100507351	0.00301	1.73547
NIPSNAP1	0.00301	-0.61305
EXOC3L4	0.00302	-0.94869
FRRS1	0.00304	-0.830449
CAMK2B	0.00305	-1.49228
MFSD2A	0.00308	-1.10705
SNHG28	0.00308	-0.703593
ABCA9	0.00308	-1.47146
CNPY4	0.00309	0.569638
NGFR-AS1	0.00309	-1.29862
BEND6	0.00312	1.37213
C5orf46	0.00313	-1.94798
LYNX1-SLURP2	0.00314	-1.44769
EHD3	0.00315	-0.776719
MOCS1	0.00315	-0.858362
TRPV4	0.00317	-1.14481
PRKD1	0.00317	1.10687
TNFSF9	0.00318	1.26723
HSPA12B	0.00319	0.909235
ABCA2	0.0032	-0.58944
SLIT3-AS2	0.00325	1.29347
GPR55	0.00326	1.31886
ZC3H12C	0.00328	1.00009
CHIT1	0.00329	-1.35789
ADORA2A	0.00329	-0.739405
SLC35E3	0.0033	-0.346699
SLC46A2	0.0033	-0.677132
CCL14	0.00331	-1.27505
KCTD1	0.00331	0.744675
GALNT7-DT	0.00332	0.796358
CYP21A2	0.00331	-1.6331
NUDT13	0.00332	-0.537891
LOC107985404	0.00332	0.762495
HSD17B8	0.00332	-0.582014
DENND2C	0.00334	-0.916963
LOC101927572	0.00336	0.799021
LOC105374938	0.00336	-0.629988
NFATC4	0.00336	0.839662
FOXC2	0.00338	-1.14149
METTL24	0.00339	1.33129
PRRX1	0.00339	1.15533
LOC105375740	0.0034	-0.750813
CBLN1	0.00341	-1.11092
VCL	0.00341	0.55603
RIMBP2	0.00342	1.42271
ROR2	0.00343	1.22852
DHTKD1	0.00344	-0.850507
CACNA1A	0.00344	1.33405
PHLDB3	0.00344	-0.48153
ACP5	0.00346	-0.613146
FGR	0.00347	-0.874277
DCLK1	0.00347	1.26506
TMEM220	0.00348	-1.4137
HSPB6	0.00348	1.30002
KCNK3	0.00349	1.54831
FUT7	0.0035	-1.15262
TENM4	0.0035	1.13096
GNAL	0.0035	0.814462
ZNF594-DT	0.00351	-0.635589
COMT	0.00352	-0.479355
IL11	0.00357	1.72791
HTR4	0.00357	1.87283
WIPF3	0.00359	-1.55308
CISH	0.0036	-0.617939
ABHD14A-ACY1	0.00362	-0.59677
SHFL	0.00362	-0.717395
FAM110D	0.00364	1.00732
TPST2	0.00365	-0.550401
SBSPON	0.00365	1.1982
SIX4	0.00366	1.06991
CPNE5	0.00369	0.812469
TNFSF13B	0.00369	-0.707266
CCDC102B	0.00369	-0.76985
CTTNBP2NL	0.00371	0.422373
INSIG2	0.00371	-0.430261
GBE1	0.00371	-0.470648
LOC107985556	0.0037	-0.62787
ZDHHC12-DT	0.00372	0.517289
TMPRSS9	0.00374	-0.742093
PROSER2	0.00375	-0.61698
GOLM1	0.00376	0.773169
RTKN	0.00377	-0.504725
SHC2	0.00377	-1.08237
LIMA1	0.00378	0.772465
PABPC4L	0.00378	0.867269
FRMD3	0.00378	1.44411
EFNA5	0.00379	1.28288
STMN3	0.00379	1.11991
TMEM170B	0.00379	-0.773666
LOC102723340	0.0038	-0.533404
CCL18	0.0038	-1.49703
CYP3A5	0.00384	-1.11469
GCLM	0.00388	-0.660372
KCNJ5-AS1	0.0039	-0.686875
WNT2	0.0039	1.33694
MCTP2	0.00391	0.745045
SMAD1	0.00392	0.414952
IRAK2	0.00393	-0.837812
BSN	0.00393	-1.17149
LOC101928217	0.00395	1.19903
CD63-AS1	0.00396	0.390674
IGFN1	0.00399	1.31437
IQSEC3	0.00399	0.971295
MAPT	0.004	1.28106
FFAR4	0.00401	1.63926
SPATA41	0.00405	-1.00277
ZER1	0.00406	0.457634
SLC2A6	0.00406	-0.73379
GRIN2B	0.00407	-1.15547
GALNT8	0.0041	1.51261
CACNG4	0.00412	-1.8957
GUCA2B	0.00413	2.40293
TRAM1L1	0.00413	1.06945
CYGB	0.00414	0.748016
PLA2G2D	0.00416	-1.38564
SMIM1	0.00417	-1.03789
ELFN2	0.00417	-1.46586
PTPRN	0.00418	1.53419
DTNB	0.00421	-0.527242
EDIL3-DT	0.00421	1.18265
LINC00294	0.00422	0.508876
FAT3	0.00425	0.859102
ACBD4	0.00425	-0.704826
SFXN1	0.00425	-0.558912
ADAMTS6	0.00426	0.824834
CCR1	0.00427	-0.795663
DENND5B-AS1	0.00428	-0.662253
FURIN	0.00429	-0.650323
PGAP4	0.00431	0.79544
FAHD2A	0.00432	-0.487145
MYLK-AS1	0.00433	1.0288
ZDHHC15	0.00433	1.20672
KIAA1755	0.00433	0.783345
GALNT15	0.00436	1.15951
LIFR	0.00436	-1.28253
GALT	0.00439	-0.481529
PCDHB4	0.0044	0.922803
ST6GALNAC6	0.0044	1.3594
LOC105378570	0.00441	1.23775
MGST1	0.00443	-0.680535
ACY1	0.00448	-0.619122
NALT1	0.00449	0.944596
ROR1	0.00453	1.29617
NCAM2	0.00453	1.26089
MCU	0.00453	0.569576
SOD2	0.00456	-0.809371
FMR1	0.00457	-0.345751
NEDD4L	0.00458	0.788617
ALDH3A2	0.00459	-0.790233
SLC51B	0.00461	1.44645
MAP3K6	0.00462	0.709534
TMEM123	0.00464	-0.353994
BAG2	0.00467	1.03855
SLAMF8	0.00468	-0.781282
IGLV1-36	0.00468	1.51509
LOC107985184	0.00469	0.649515
IL17RB	0.0047	-0.764804
DAAM2	0.00471	0.899907
SLC48A1	0.00474	0.273512
DNALI1	0.00475	-1.17156
SEMA6A	0.00477	1.05134
CR2	0.00479	1.61155
ACADM	0.0048	-0.799634
MIR4683	0.0048	0.834407
LOC102724682	0.0048	0.966745
MIR650	0.0048	1.32343
TSHZ3	0.00481	0.926789
PCK2	0.00484	-0.825609
CLCA1	0.00484	2.5367
MMRN2	0.00486	0.710171
MPP2	0.00487	1.16205
BOK	0.00489	-0.755676
ACKR2	0.00492	-1.03673
LOC112268430	0.00493	-1.08684
ABL1	0.00493	0.411164
COX7A1	0.00493	0.948256
GPD1	0.00495	-1.27917
COBLL1	0.00496	-0.808525
GPX8	0.00496	0.764497
BAD	0.00504	0.53469
IGKV2D-24	0.00505	1.43654
PPP2R1B	0.00506	-0.5467
A1CF	0.00507	-1.07558
RAB34	0.00507	0.807814
GADD45B	0.00511	-0.82705
GALNT7	0.00512	0.784854
AQP7P1	0.00514	-1.17861
MAP3K5-AS2	0.00515	-0.905827
CHRNE	0.00515	-0.601526
SNORD96A	0.00517	-0.550028
HSPB8	0.00517	1.16588
SMAP2	0.00518	-0.565024
LAYN	0.00519	1.0176
SLC25A15	0.0052	-0.782153
SYP	0.00522	0.914813
SLC43A1	0.00523	-0.891432
KCNJ5	0.00524	-1.15813
CNTLN	0.00525	-0.84538
CYP7B1	0.00529	-1.13256
SOX15	0.00529	0.790057
SLC2A1-DT	0.0053	-1.37429
CYP4V2	0.00533	-0.834495
PDGFRL	0.00532	0.909008
PCSK5	0.00532	1.07122
BAIAP2	0.00533	-0.6236
LILRB3	0.00535	-0.857747
IQSEC1	0.00536	-0.513692
MAPK10	0.00539	0.863809
SV2B	0.00539	1.17288
GSKIP	0.0054	0.632995
CD209	0.00541	1.16412
CPZ	0.00546	0.978986
CD300C	0.00546	-0.727692
TDRD6	0.00548	-0.599777
CD79A	0.00549	1.1819
HOXD1	0.0055	1.84895
CAPN9	0.0055	1.65965
ALAS1	0.00552	-0.462607
CCDC3	0.00552	-0.754748
PRSS53	0.00554	-0.515377
GP2	0.00559	2.09525
RNF168	0.00561	-0.283562
CYTL1	0.0056	1.13364
IGHV3-72	0.00562	1.73389
ERN2	0.00561	1.10676
MAP2K6	0.00561	0.886613
SHISAL1	0.00562	0.991856
TMEM54	0.00563	0.862941
TGM2	0.00565	-0.910455
FABP3	0.00565	-1.03871
KDM2B	0.00566	-0.298998
MPC1	0.00568	-0.689671
STING1	0.00568	0.530668
CAVIN1	0.00569	0.845945
TACSTD2	0.00572	-1.5355
AOC1	0.00572	1.05
ITGA8	0.00572	0.850683
SLC38A6	0.00572	-0.338103
HMGN2P46	0.00572	0.8557
LOC105377203	0.00573	-0.612328
GALNT5	0.00579	0.907293
CXXC5-AS1	0.00579	-0.811329
FAM86B3P	0.00579	-0.71252
LOC105373989	0.00579	-1.37398
LY86	0.0058	-0.713327
CACNA1F	0.0058	0.995344
DLG5	0.00582	0.403365
DHCR24-DT	0.00585	-0.778687
P2RX1	0.00587	1.06613
SORL1	0.00589	-0.511564
GCDH	0.00591	-0.633012
DPYSL3	0.00592	1.04626
KCNA6	0.00593	1.06512
TMEM70	0.00593	-0.367364
LOC107983998	0.00594	0.556889
ABCA1	0.00599	-0.739113
RHOC	0.00601	0.558351
ZBTB7C	0.00601	1.41763
NWD1	0.00601	1.44313
RNF165	0.00601	-1.36136
CORO6	0.00602	1.04805
SCGN	0.00604	1.92645
GCLC	0.00604	-0.478925
SPECC1	0.00604	0.871915
CHD5	0.00604	0.922743
DYNC1LI2	0.00606	0.27888
LIMS2	0.00607	1.1949
HMGCS1	0.00608	-0.622761
HLA-DOA	0.00609	-0.782823
ST6GALNAC5	0.00612	1.09122
UBXN11	0.00614	-0.37269
PBX1	0.00615	0.774823
STK32A	0.00618	1.07005
NGFR	0.00618	-1.28446
NLGN4X	0.00618	1.01235
CD72	0.00622	-0.805074
ATP13A3	0.00623	-0.441467
TNS3	0.00623	-0.444894
ZNF684	0.00624	-0.730327
ARL5B	0.00624	-0.599794
SEPTIN11	0.00628	0.361958
BFAR	0.0063	0.246931
TMEM119	0.00631	0.871141
KLF8	0.00633	0.701752
GPR173	0.00636	0.746616
FRZB	0.00639	1.04942
SMAD1-AS1	0.00639	0.445337
EDIL3	0.00641	1.04417
SSBP2	0.00642	0.897975
SEMA6A-AS1	0.00643	0.950956
PKHD1L1	0.00647	1.3683
SNPH	0.00648	1.02844
CTTN	0.00648	0.296687
VKORC1	0.00656	-0.424278
CHMP3	0.00663	0.306816
NEXN	0.00666	0.443619
GPNMB	0.00667	-0.858532
ERLEC1	0.00668	0.305499
ATP13A4	0.00669	1.47243
LOC107986003	0.0067	-0.374285
KIZ	0.00671	0.881552
LOC105377887	0.00672	-0.886732
AKAP6	0.00672	1.14767
ALAD	0.00675	-0.571023
PHLDA1	0.0068	-1.06944
LOC105376806	0.00682	1.09571
MRC1	0.00683	-1.09131
GSAP	0.00686	-0.60756
IGKV2-24	0.00689	1.38319
SLC25A12	0.00689	0.546491
FAM161B	0.00688	0.585656
SYT2	0.0069	0.85179
MEIS3	0.00692	0.880856
LOC107986566	0.00695	1.60476
PABPC4-AS1	0.00697	-0.5636
MPDZ	0.00701	-1.19411
CRYBG3	0.00702	0.500608
C2CD4B	0.00703	0.937001
SLC2A13	0.00708	0.624748
MFAP2	0.00708	1.08712
WNT4	0.00712	0.78765
TNK2-AS1	0.00712	-0.500228
ATP8A1	0.00711	0.916513
COL18A1	0.00711	-0.933623
DUS4L-BCAP29	0.00712	0.30751
DDIT4L	0.00714	1.33454
RNF103-CHMP3	0.00715	0.290151
SLC11A1	0.00716	-1.10263
MYLK	0.00715	0.919993
DNAJB9	0.00715	-0.473013
LRIG3-DT	0.00715	1.00822
TECPR2	0.00716	0.336393
ADA2	0.00719	-0.723583
SOX30	0.00722	0.96672
DHH	0.00722	0.998826
VSIG4	0.00722	-0.932915
P2RY14	0.00724	1.09375
KCNAB2	0.00725	-0.611833
ARHGAP1	0.00728	0.304496
SMIM31	0.00729	1.22341
MYRIP	0.00729	-0.818602
KIF5C	0.00731	1.2001
CAND2	0.00731	1.02514
CNIH3	0.00732	0.741455
AP3B1	0.00735	0.310466
APMAP	0.00737	-0.576704
LINC01614	0.0074	-1.64962
UEVLD	0.00741	0.321526
ZNF677	0.00744	0.922529
CTSZ	0.00744	-0.37919
SLC9A1	0.00746	0.654167
LOC105376352	0.00747	1.03972
MARCHF1	0.00748	-0.622007
AIF1L	0.00748	1.02779
COL5A3	0.00749	0.905836
VSTM4	0.00752	0.699301
TMEM86A	0.00752	-0.604751
MIR99AHG	0.00752	-1.22068
TOX-DT	0.00752	1.14229
ABCC11	0.00754	-0.537378
MIR4761	0.00758	-0.511541
HPCA	0.00761	0.868177
WWP1-AS1	0.00761	-0.828724
LOC107987276	0.00761	1.25664
CCL20	0.00765	1.26346
SMARCD3	0.00767	0.633552
CASP1	0.00768	0.813926
RUSC1	0.00769	0.413133
DEFB1	0.00769	-1.45714
LDHA	0.0077	-0.419805
EFCAB5	0.00771	0.647997
VPS37C	0.00773	0.26008
C1QTNF5	0.00775	0.880514
MFRP	0.00775	0.880514
ICAM1	0.00776	-0.91696
TNFRSF6B	0.00776	1.2405
MICALL2	0.00778	0.439632
LRRC25	0.00778	-0.676978
IRX3	0.00779	-1.01071
ZNF491	0.00779	0.702765
PAM	0.00782	0.565679
NUDT7	0.00783	-0.738492
PIK3R5	0.00783	-0.728179
PCYT2	0.00783	-0.504669
SH3RF3-AS1	0.00784	0.751766
LOC105373791	0.00785	1.03633
FCGR1BP	0.00789	-0.86736
MALL	0.00789	0.975666
SMIM13	0.00789	-0.344006
B4GALT4	0.00793	0.420177
DHDDS	0.00793	0.539885
PLXNA2	0.00794	0.482103
LRRC66	0.00797	1.00416
NAB1	0.00798	-0.357077
TM6SF2	0.00798	-1.01289
HMGCL	0.00799	-0.662851
OPHN1	0.00799	0.478431
TNFSF11	0.00801	1.12487
SYN1	0.00809	-0.89586
GRHL1	0.0081	-0.837155
PLA1A	0.0081	-1.01857
SERINC4	0.00812	0.603507
TPM1	0.00812	0.592787
NID2	0.00815	0.745082
CCL2	0.0082	-0.77268
B3GNT9	0.00824	0.501076
TUB	0.00826	1.04315
DOCK8-AS2	0.00831	-0.537126
ARRB2	0.00831	-0.366401
CDRT4	0.00831	0.422079
ZNF274	0.00832	-0.437849
ANO7L1	0.00835	0.646444
MMRN1	0.00835	1.34513
RNF145	0.00835	0.421305
HTRA4	0.00835	-1.12847
C17orf107	0.00836	-0.861461
MB	0.00836	1.54293
PYGO1	0.00839	0.935438
ERN1	0.0084	-0.440885
FAM13C	0.00842	1.00001
LOC107985200	0.00845	0.641863
GZMK	0.00845	-1.05017
TEN1-CDK3	0.00844	-0.365438
RND3	0.00846	-0.516335
NTRK3	0.00846	1.41999
GPR37	0.00849	-1.32804
CXCR4	0.00852	-0.758876
PSTK	0.00852	-0.366728
SALL2	0.00852	1.00282
IGLV2-8	0.00852	1.28
PRDX4	0.0085	-0.463599
MIR621	0.00853	-0.785959
CSPG5	0.00854	0.929875
CAMK2G	0.00855	0.407968
FCGR2B	0.00856	-0.879883
CXXC5	0.00859	-0.489575
LOC107986326	0.00863	-0.730526
LINC01270	0.00867	-1.02876
ZSCAN23	0.00874	1.30437
ANKS1B	0.00874	0.334095
MYO1F	0.00873	-0.551511
IGLV2-11	0.00874	1.23571
LOC105370504	0.00875	0.917612
HBA2	0.00876	-1.20436
SLC44A4	0.00877	1.02043
DAAM2-AS1	0.00877	0.867978
SFRP1	0.00878	1.61098
HSD3B7	0.00878	-0.497586
LOC102725238	0.00883	0.79518
TSPAN1	0.00885	1.3615
HNMT	0.00887	-0.580177
BCAP29	0.00887	0.337831
IDNK	0.00887	-0.597385
LOC105378281	0.00884	-0.699701
LOC107987250	0.00885	-0.659073
SIGLEC8	0.00886	-0.93126
EIF4ENIF1	0.00887	0.230044
CERCAM	0.00889	0.934036
CLSTN1	0.0089	0.502444
TLCD2	0.00894	0.805703
GALNT12	0.00896	0.845027
DMBT1	0.00895	1.89312
LOC653513	0.00897	-0.907991
DENND2A	0.00898	0.576918
MNDA	0.00899	-0.721178
TM4SF19-AS1	0.00899	-0.695098
GP1BA	0.00903	-0.80134
GIPR	0.00904	1.06758
MYO1C	0.00906	0.422087
NCF2	0.00908	-0.752833
C15orf48	0.0091	1.19775
ADSS1	0.00914	-0.98542
C1RL-AS1	0.00915	-0.5645
TNFRSF17	0.00916	1.56516
IGKV2-30	0.00918	1.3884
BRSK1	0.00918	0.852282
PALM3	0.00923	-1.31856
SLA	0.00924	-0.678266
CAPN5	0.00925	0.710956
MAP2	0.00927	-0.8726
DPYD-AS1	0.00928	-0.941672
IGKV1-27	0.00929	1.32295
FAM3D	0.00934	1.20858
ST6GALNAC1	0.00937	1.41488
ATP11B	0.00944	0.351279
ITGB1-DT	0.00944	-0.782979
LRP10	0.00952	0.50297
ASRGL1	0.00959	0.666692
MEGF10	0.0096	0.976736
DGKI	0.00962	1.251
FAM20A	0.00962	-0.503346
KLHL11	0.00963	-0.275536
GPRASP1	0.00965	0.89382
C2CD4D-AS1	0.00967	-0.603197
FMOD	0.00967	0.857754
ELN	0.00967	0.758953
C1QC	0.00969	-0.690884
HMGCS2	0.00968	-1.12039
GPR161	0.00969	0.798418
HBA1	0.00971	-1.19644
LDAF1	0.00972	0.456257
SDC4	0.00971	-0.619526
LOC112268055	0.00975	0.39658
CFD	0.00975	1.28404
CTSW	0.00976	-0.921618
SYT17	0.0098	-0.823112
FOLR1	0.00983	-1.4975
LST1	0.00984	-0.650709
NUMA1	0.00984	0.278316
LONRF3	0.00986	-0.678163
LOC112268246	0.00987	0.411689
SNX19	0.00988	0.242059
RIPK4	0.00991	-0.673415
KCNK6	0.00992	0.499882
FGFRL1	0.00995	-0.815917
DNAJC10	0.00996	0.36265
NOP9	0.00998	-0.358252
TINCR	0.00998	1.59362
LAMC1	0.00999	0.502041
BBS12	0.01	0.43295
HLA-DQA1	0.01	-0.832601
SVIL-AS1	0.01	0.535334
LRFN3	0.01	0.372591
P2RY13	0.0101	-0.906445
PSEN1	0.0101	0.38585
EFL1	0.0101	0.354901
ADAMTS17	0.0101	-0.799795
GTDC1	0.0101	-0.232532
ANKRD50	0.0101	0.438112
BNIP3	0.0101	-1.15934
THBS4-AS1	0.0101	1.09577
FGF9	0.0101	1.52544
SLC35A1	0.0102	0.613641
SCCPDH	0.0102	-0.522081
NOSTRIN	0.0102	0.490672
FAM83E	0.0102	0.927992
MYL6	0.0102	0.393884
ETV6	0.0102	0.234491
SLC19A1	0.0102	-0.49884
SLC6A9	0.0102	0.676325
NRG1	0.0103	1.24038
AJUBA	0.0103	-0.871394
IFNAR2	0.0103	-0.381249
GJB1	0.0103	-0.772391
CHRM4	0.0103	0.843732
PRR5L	0.0104	0.601739
B4GALT4-AS1	0.0104	0.40764
TCF4	0.0104	0.638939
ATOH1	0.0104	1.66509
SPN	0.0104	-0.661032
ITGB1BP2	0.0104	1.03654
CYYR1	0.0105	0.751989
WWC2	0.0105	-0.777433
USP54	0.0105	0.463124
IGKV1D-27	0.0105	1.37702
ITGAL	0.0105	-0.724831
ITGAM	0.0106	-0.850876
PNRC1	0.0106	-0.563997
PARM1	0.0106	1.01442
MRPS15	0.0107	-0.503744
LOC105377109	0.0107	1.10481
SMTN	0.0107	0.792078
PLCXD2	0.0107	-0.590628
C10orf105	0.0107	-0.987721
ENTPD4	0.0107	0.414872
PEX19	0.0108	-0.379654
SUSD6	0.0108	0.332971
GALNT17	0.0108	1.12889
ZNF436	0.0108	0.48287
RAB3GAP1	0.0108	0.233509
TTPAL	0.0108	-0.407857
CTSD	0.0108	-0.434169
FAM228B	0.0108	0.504293
LOC107985020	0.0108	0.687156
NCS1	0.0109	0.869099
NANS	0.011	0.583352
SLC35B3	0.011	0.405982
CLDN11	0.011	-1.09855
CDKN2B	0.011	1.22834
EFEMP2	0.011	0.745844
CDC42EP3	0.011	0.656105
C7	0.011	-1.43009
FAXC	0.0111	1.22536
COL1A2	0.0111	0.911902
RASSF4	0.0111	-0.625539
PSAP	0.0111	-0.382143
STX11	0.0111	-0.706563
VSNL1	0.0111	-1.03261
LINC01943	0.0111	-0.831708
PTX3	0.0111	0.818163
[truncated: 1,339 more rows]

## Sheet: DOWNREGULATEDSIGNIFICANT GENES
Symbol	pvalue	log2FoldChange
TMIGD1	2.24e-20	6.33147
CD177	5.2e-21	6.15579
CA1	7.46e-21	6.14339
MS4A12	1.34e-20	5.92947
DES	2.35e-19	5.7158
CLCA4	3.86e-20	5.65446
NKX2-3	2.78e-21	5.57763
B3GALT5-AS1	1.37e-14	5.19269
HAPLN1	1.02e-22	5.1115
MMP3	3.14e-16	4.97172
LINC00578	1.25e-18	4.9179
SPINK4	3.88e-12	4.77112
B3GNT7	1.68e-16	4.72832
VIP	3.63e-11	4.32138
FGF10	5.31e-12	4.2298
MUC2	6.5e-09	4.01935
SFRP2	1.17e-08	3.9884
THBS4	5.97e-13	3.97715
REG4	2.08e-08	3.92144
CHGB	2.95e-07	3.9211
CLCA4-AS1	1.94e-14	3.87263
MMP1	1.32e-10	3.84268
REG3A	7.96e-07	3.83505
CA4	2.93e-15	3.83186
REP15	7.78e-13	3.78303
LOC105369504	9.36e-10	3.68192
SLC6A19	8.03e-07	3.64934
B4GALNT2	2.94e-05	3.61844
ITLN1	9.98e-06	3.54321
B3GALT5	5.19e-11	3.53514
EBF3	8.7e-13	3.40118
ACKR1	8.02e-10	3.39736
LRRN4CL	9.47e-13	3.39415
B3GNT6	6.26e-06	3.39199
WTAPP1	2.2e-09	3.37037
RGMA	4.8e-11	3.32886
ADAM33	1.94e-09	3.32508
ADCY2	4.37e-11	3.32113
CHRNA3	1.57e-11	3.29885
MAB21L2	6.34e-11	3.26507
CHRDL2	1.94e-08	3.23769
REG1A	1.43e-08	3.20925
FENDRR	4.51e-12	3.19012
MYOCD	1.84e-09	3.12516
ADCYAP1	5.49e-08	3.11688
FCGBP	1.07e-05	3.1066
CCL11	2.98e-11	3.1027
AQP8	4.18e-05	3.09805
UGT2B17	0.00196	3.03777
FAM177B	8.83e-06	3.01379
LDB3	2.13e-07	2.99409
PCSK1	4.65e-08	2.97221
ADAMTS8	3e-14	2.97185
CASQ2	6.01e-06	2.942
MRGPRF	3.31e-11	2.93506
CHGA	0.000919	2.90356
CTSE	2.32e-05	2.8882
NEGR1	1.1e-07	2.86168
IGHA2	2.09e-06	2.86028
ZNF385D	1.14e-07	2.85639
VIPR2	2.33e-10	2.85327
HOXD10	1.75e-05	2.84397
MYH11	3.23e-07	2.84269
COL9A1	1.63e-09	2.80718
SPARCL1	1.15e-09	2.8056
LYPD8	5.64e-05	2.78353
CLMP	4.34e-09	2.7734
CHRDL1	2.34e-05	2.76352
CTSG	1.31e-06	2.7528
SERTAD4-AS1	8.61e-09	2.75016
ACTG2	6.49e-11	2.74951
SYNDIG1	1.04e-11	2.74728
ATP1A2	6.24e-05	2.73445
CHL1	2.19e-05	2.72424
TAC1	0.00136	2.71344
CADM3	4.48e-05	2.70703
ADAMDEC1	2.82e-08	2.70208
DUOX2	9.19e-06	2.69709
EPHA7	0.000109	2.69632
FBLN1	3.67e-09	2.69528
LRRC15	4.77e-09	2.6885
CSDC2	8.65e-07	2.68256
PI16	3.88e-05	2.68158
TRPA1	3.94e-09	2.67722
MKX	7.28e-12	2.65323
INSC	3.48e-07	2.64031
CEACAM7	0.000151	2.61704
TPSG1	4.08e-05	2.61508
MUC5AC	0.000118	2.59991
PSD	8.66e-08	2.59898
BEST4	1.2e-07	2.57951
FBN2	1.59e-12	2.57941
JPH2	5.81e-09	2.57541
VWF	1.06e-10	2.55546
PTGER3	5.23e-09	2.54764
SCG2	3.89e-06	2.54324
TSPAN11	1.04e-12	2.54154
CLCA1	0.00484	2.5367
HOXD11	0.000387	2.5251
COL24A1	1.62e-07	2.5043
GDNF	3.63e-07	2.49327
LCN2	9.08e-06	2.48377
CNN1	4.58e-07	2.47789
TLL1	1.1e-06	2.47113
SCN7A	0.000535	2.46582
CLC	6.35e-06	2.45931
CA7	5.85e-07	2.45002
NSG1	5.47e-09	2.44437
DUOXA2	0.000326	2.43802
MADCAM1	3.41e-08	2.43392
DIO2	4.4e-07	2.42388
DPY19L2	4.74e-09	2.41798
SCNN1B	0.000222	2.40669
WNT5A	2.84e-17	2.40637
GUCA2B	0.00413	2.40293
ADAMTS16	9.96e-07	2.39621
COL4A6	9.94e-05	2.39274
C16orf89	1.79e-05	2.3925
FHL5	2.25e-07	2.38995
MFAP5	9.44e-05	2.37683
ASB2	1.56e-07	2.37276
SMIM33	8.51e-05	2.37091
TMEM35A	0.000184	2.36065
IGKV6-21	2.62e-05	2.35999
TPH1	0.00122	2.35881
SPEG	3.15e-06	2.32696
STUM	8.9e-05	2.3204
SLC18A1	0.00069	2.31082
MUC4	0.000111	2.30706
COL12A1	2.38e-12	2.30179
F2RL2	4.04e-09	2.28667
RASD2	7.82e-08	2.28247
CARMN	1.34e-06	2.28209
ZG16	0.012	2.27613
MTNR1A	0.000134	2.25852
MMP2	1.64e-09	2.25148
WNT9A	1.97e-06	2.2485
TENM3	1.92e-06	2.22926
TPSAB1	4.96e-08	2.21295
FLNC-AS1	1.37e-05	2.21089
TPSB2	8.97e-08	2.19883
FOXF1	6.21e-14	2.19126
TRIM40	0.000191	2.18919
CHRNA7	3.36e-05	2.1682
SCARA5	0.00135	2.16269
MUC12	0.000154	2.15385
GREM1	6.06e-08	2.15202
CPA3	2.8e-08	2.14807
COX6B2	7.17e-05	2.14499
NOS2	1.33e-05	2.10956
TACR2	4.79e-05	2.09614
GP2	0.00559	2.09525
PDE1C	2.6e-05	2.0842
PLA2G2A	0.000146	2.06836
SDK1	5.27e-07	2.06488
FOXF2	9.07e-07	2.06449
OGN	0.00121	2.06418
MFSD4A-AS1	0.000681	2.06071
TBX10	8.1e-05	2.05617
IGLV3-9	0.00174	2.05091
MUC12-AS1	9.63e-06	2.05033
SFRP4	0.000234	2.04811
TMEM61	0.000342	2.04566
PLN	3.49e-05	2.04363
HMCN2	1.6e-06	2.04226
MUC17	0.00293	2.04174
IGHA1	8.68e-05	2.0403
PDZD2	1.87e-11	2.03927
FBXL22	7.68e-08	2.02442
TNIP3	5.7e-05	2.02103
SPDEF	0.00104	2.01683
DIRAS1	2.74e-05	2.0142
SLCO2A1	4.75e-07	2.01368
SPOCK1	2.57e-05	2.01201
IGLV2-18	0.000511	2.00457
HOXD4	0.000359	2.00352
PI3	0.000253	2.0017
JCHAIN	0.000877	1.9982

## Sheet: UPREGULATED SIGNIFICANT GENES
Symbol	pvalue	log2FoldChange
HPR	3.77e-67	-9.97437
CYP4A11	1.24e-53	-9.75043
APOC3	1.45e-59	-9.74296
APOA1-AS	8.67e-63	-9.7041
C8A	4.33e-49	-9.69152
C8B	8.48e-52	-9.66062
FGG	3.77e-56	-9.6387
ALB	8.26e-53	-9.62109
SERPINC1	1.99e-56	-9.61391
C9	1.79e-59	-9.61131
FGB	1.12e-58	-9.57754
AHSG	5.16e-53	-9.53284
ITIH1	1.77e-53	-9.52583
FGA	4.78e-57	-9.51888
GC	2.01e-56	-9.4854
FGL1	3.87e-62	-9.47867
APOA1	2.18e-61	-9.47622
SLC2A2	5.79e-53	-9.47619
ORM1	4.17e-63	-9.46867
APCS	2.03e-61	-9.45853
PLG	2.01e-55	-9.42586
HP	1.17e-61	-9.41596
APOH	3.3e-59	-9.37469
ITIH2	3.72e-57	-9.28993
APOB	1.02e-57	-9.24071
CYP2E1	1.38e-67	-9.21273
HPX	6.06e-59	-9.18269
VTN	8.14e-53	-9.13849
AMBP	2.36e-55	-9.08685
TF	4.64e-52	-9.07934
F2	1.7e-53	-9.05875
ORM2	2.03e-57	-9.00664
APOA2	1.52e-53	-8.92334
G6PC1	3e-47	-8.90324
ARG1	2.45e-49	-8.81745
BHMT	2.96e-43	-8.74137
CYP2C8	5.78e-51	-8.62425
SLC25A47	8.23e-56	-8.52937
HPD	1.31e-47	-8.51708
CRP	4.81e-58	-8.50062
IGFBP1	6.79e-52	-8.47678
CYP2A6	1.49e-33	-8.47654
HRG	2.49e-44	-8.45598
ITIH3	5.32e-55	-8.40776
ADH4	1.58e-46	-8.40572
TTR	2.03e-41	-8.25273
MAT1A	7.43e-39	-8.11728
ITIH4-AS1	2.89e-41	-8.06483
ITIH4	7.34e-47	-8.01244
HSD17B13	2.16e-45	-7.86276
HAMP	1.02e-33	-7.81307
AGXT	9.37e-43	-7.81249
SLC22A1	1.45e-40	-7.77621
CYP2C9	9.78e-33	-7.68654
CYP3A4	1.38e-36	-7.6762
UPB1	2.81e-39	-7.67562
ASGR2	4.42e-45	-7.61943
BAAT	4.19e-31	-7.59429
C6	1.7e-43	-7.58925
KNG1	1.19e-36	-7.58097
SULT2A1	2.07e-34	-7.57496
A1BG	7.4e-49	-7.50907
PON1	3.2e-26	-7.47296
TAT	5.27e-35	-7.38626
SERPIND1	1.44e-29	-7.34095
ALDH8A1	1.6e-37	-7.29205
LBP	6.87e-33	-7.11121
RDH16	7.65e-37	-7.10334
C3P1	6.78e-24	-7.08467
A1BG-AS1	1.6e-42	-7.04932
APOC4-APOC2	7.17e-42	-7.00558
FTCD	3.61e-27	-7.0052
SERPINA4	3e-30	-6.99427
AADAC	4.52e-31	-6.96373
CFHR1	1.8e-35	-6.95843
LPA	1.1e-30	-6.92514
SLC38A3	4.65e-26	-6.91774
RBP4	9.44e-35	-6.90214
APOC2	1.52e-40	-6.89694
SERPINA3	5.72e-34	-6.83157
PAH	3.53e-24	-6.80622
HABP2	1.42e-26	-6.71036
FMO3	2.67e-40	-6.70123
CPS1	9.64e-25	-6.65414
ADH1A	7.8e-26	-6.53552
GCKR	6.59e-34	-6.51422
LINC01018	5.2e-26	-6.51216
CRHBP	8.16e-37	-6.50492
SAA2-SAA4	1.03e-24	-6.48176
LOC105372485	6.63e-31	-6.41678
DMGDH	5.13e-26	-6.37391
CREB3L3	4.74e-31	-6.35806
CFHR3	1.07e-36	-6.30682
SERPINF2	4.83e-34	-6.26068
CUX2	3.03e-22	-6.23138
F11	1.03e-21	-6.20001
INHBE	5.75e-34	-6.17898
SLC1A2	1.36e-28	-6.15639
ACSM5	3.06e-25	-6.07683
CDO1	1.1e-26	-6.06911
SERPINA7	7.37e-20	-6.01975
CP	2.89e-29	-5.91945
SAA2	2.65e-19	-5.89208
LIPC	5.84e-29	-5.87519
TFR2	1.03e-25	-5.86684
SAA1	1.55e-19	-5.84257
AOX1	2.13e-24	-5.76999
SERPINA5	5.25e-26	-5.68607
KLKB1	1.39e-26	-5.67368
ASGR1	1.04e-31	-5.672
FCN3	1.15e-33	-5.62603
ABCB11	1.31e-18	-5.62318
TAT-AS1	1.23e-23	-5.59767
APOC1	1.43e-30	-5.5632
CPN1	4.7e-13	-5.52785
ALDOB	1.77e-18	-5.50126
GBP7	1.67e-20	-5.35579
C4BPA	1.06e-16	-5.34558
MASP2	2.06e-30	-5.34015
TM4SF4	1.56e-16	-5.32407
PON3	1.39e-21	-5.28069
HSD11B1	3.96e-26	-5.25303
SERPINA10	1.26e-14	-5.24758
C5-OT1	8.28e-23	-5.21826
SERPINA6	4.01e-18	-5.17846
C5	1.28e-21	-5.16832
PLGLB1	1.1e-26	-5.16714
SYT12	2.8e-26	-5.14431
ADRA1A	5.71e-18	-5.11236
BHMT2	6.89e-17	-5.08616
COLEC10	1.16e-40	-5.06814
PROC	2.56e-23	-5.06262
AMDHD1	2.06e-22	-4.99181
F7	9.56e-17	-4.97526
OGDHL	5.41e-26	-4.97206
PLGLB2	6.37e-26	-4.9523
GATM	1.98e-27	-4.92826
GSTA2	2.84e-13	-4.91227
PROZ	9.01e-20	-4.89785
ABCG8	2.35e-16	-4.88469
SERPINA1	1.72e-22	-4.88013
LINC01485	8.99e-15	-4.87708
HPN	5.09e-15	-4.86403
UGT2B10	2.96e-12	-4.86129
RGN	6.7e-16	-4.856
CYP2D6	1.55e-26	-4.82126
HPN-AS1	2.15e-14	-4.81957
ACMSD	9.75e-24	-4.804
LOC112268294	5.43e-24	-4.79283
ABCG5	2.82e-18	-4.76728
XIST	4.29e-08	-4.75999
LEAP2	1.93e-23	-4.75309
AKR1C4	4.71e-17	-4.75102
SLC38A4	1.99e-17	-4.72618
COLEC11	2.48e-31	-4.70909
GLYATL1	2.72e-16	-4.66247
LOC112268127	5.28e-18	-4.66086
HAL	2.06e-19	-4.64893
SLC27A5	4.86e-20	-4.6195
CES1	7.65e-18	-4.61481
GAMT	2.94e-21	-4.55709
SARDH	3.11e-22	-4.54701
TTC36	1.8e-17	-4.53594
ART4	1.92e-19	-4.53476
AGMO	2.52e-16	-4.487
TMPRSS6	2.18e-15	-4.48587
DBH	1.41e-22	-4.47556
FYB2	1.87e-13	-4.4731
LOC100507053	1.49e-18	-4.44827
CNDP1	4.21e-12	-4.40416
ASPDH	2.34e-18	-4.39434
NPC1L1	2.39e-23	-4.38165
CYP3A7-CYP3A51P	1.19e-16	-4.38055
CHST9	2.01e-09	-4.34555
C8G	2.86e-24	-4.33828
PIK3C2G	2.05e-13	-4.30786
CYP3A7	6.6e-17	-4.30558
TDO2	2.53e-14	-4.28366
AQP9	9.7e-15	-4.25665
HSD17B6	2.76e-13	-4.22205
IGF2	2.22e-12	-4.09476
AKR1C1	9.03e-18	-4.09321
INS-IGF2	1.02e-12	-4.07859
ADH1B	1.89e-10	-4.01442
F5	1.32e-11	-3.98874
FOLH1B	1.61e-12	-3.9669
PRG4	3.22e-18	-3.96102
CTXND1	9.45e-13	-3.9526
SLC6A1	3.59e-16	-3.9423
SLC47A1	4.38e-17	-3.91723
DAO	4.03e-08	-3.90399
ELOVL2	4.33e-14	-3.85846
PZP	5.75e-09	-3.84197
CES1P1	9.22e-09	-3.83608
C3	2.21e-12	-3.82154
UGT1A4	1.28e-11	-3.81024
UGT2B7	1.53e-13	-3.80585
HOGA1	1.93e-11	-3.78211
LINC02532	8.98e-15	-3.75417
CBS	2.32e-16	-3.7498
PIPOX	1.28e-08	-3.7497
GATA4	1.43e-05	-3.74208
PPP1R1A	2.11e-09	-3.71853
DBH-AS1	1.39e-19	-3.71452
SLC7A9	3.23e-12	-3.68456
OTC	1.29e-10	-3.64838
LOC102724560	8.02e-16	-3.64594
SLC6A12	4.42e-14	-3.63947
F11-AS1	7.64e-08	-3.61926
AR	1.78e-11	-3.60431
CYP2C19	4.56e-08	-3.56874
LOC105373608	1.59e-16	-3.53564
ADORA2A-AS1	4.51e-16	-3.51629
PNPLA3	7.3e-12	-3.49596
ABCB4	1.75e-16	-3.49592
SLC7A2	3.64e-10	-3.49012
AGT	1.05e-12	-3.48963
OIT3	5.04e-12	-3.48839
HOMER2	2.05e-12	-3.48203
MARCO	1.07e-09	-3.4223
ABCA6	6.67e-10	-3.4023
TIMD4	5.3e-11	-3.40046
DSG1	7.92e-11	-3.37867
TBX15	5.31e-10	-3.34838
VNN3P	2.03e-06	-3.34724
GLT1D1	1.03e-11	-3.30836
PFKFB1	6.5e-14	-3.29172
UGT1A1	2.06e-09	-3.28542
GSTA1	2.94e-10	-3.27601
ALPL	4.59e-16	-3.26911
C4BPB	3.4e-11	-3.24817
ADH6	5.52e-11	-3.23653
CDH2	2.47e-13	-3.23086
ITGAD	2.14e-15	-3.21877
PKHD1	2.21e-09	-3.21009
FST	1.58e-12	-3.19294
CFB	1.72e-10	-3.15891
F12	1.87e-16	-3.15033
APOE	9.21e-15	-3.1432
CFH	6.23e-11	-3.14165
NR1H4	2.01e-06	-3.11567
RANBP3L	5.08e-07	-3.09171
AGTR1	4.93e-06	-3.08568
PKLR	2.88e-14	-3.0835
LRG1	2.83e-11	-3.07341
MST1	2.38e-11	-3.04113
PANX2	1.61e-09	-3.03318
MTTP	0.000158	-3.02076
NPW	2.9e-08	-3.0088
ETNK2	6.82e-10	-3.00434
CLEC4G	5.58e-05	-2.99445
FNDC4	9.73e-11	-2.99015
KLB	1.6e-09	-2.96948
BCHE	6.74e-06	-2.96405
AZGP1	8.47e-09	-2.9593
PLIN5	2.37e-10	-2.93839
NNMT	7.28e-09	-2.93046
F10	1.66e-11	-2.92262
ABCC2	2.45e-07	-2.92037
NR1I3	2.01e-12	-2.91306
HLF	5.26e-09	-2.90693
LINC01348	3.86e-08	-2.87874
HISLA	2.36e-05	-2.86851
CHI3L1	8.27e-09	-2.86049
ECHDC3	6.28e-07	-2.84115
C4A	6.31e-07	-2.8213
VNN1	2.23e-06	-2.82108
GLTPD2	1.06e-12	-2.81351
CFI	8.13e-09	-2.81146
C4B	5.79e-07	-2.80755
SEC14L2	3.46e-12	-2.80022
GDF7	1.01e-09	-2.77725
ESR1	5.27e-09	-2.77484
SCTR	3.3e-12	-2.76387
SERPING1	1.09e-09	-2.75098
SLC25A18	2.98e-13	-2.70192
CHST4	0.000331	-2.68804
LOC102723493	1.77e-10	-2.68484
KRT7	9.31e-07	-2.68078
APOM	1.31e-14	-2.68073
NRAP	1.43e-06	-2.6796
BCO2	5.8e-10	-2.67046
CLU	1.49e-06	-2.65895
MAOB	2.03e-07	-2.65249
IGFALS	2.14e-06	-2.64299
KLF15	2.39e-06	-2.6097
RGPD1	1.33e-11	-2.60388
PLPPR1	3.41e-06	-2.59922
GHR	5.07e-07	-2.57946
PTH1R	1.56e-08	-2.57072
NXPH4	1.57e-05	-2.55626
CTNNA3	1.92e-06	-2.53126
PC	4.02e-12	-2.52858
CLDN14	4.27e-05	-2.5135
CYP4F2	5.57e-08	-2.50936
ACSS3	4.53e-07	-2.50336
CYP2D7	1.37e-13	-2.49497
SMOC1	6.82e-08	-2.49102
LCAT	3.86e-09	-2.48152
ALDH1L1-AS2	0.000136	-2.47927
DHRS2	1.57e-06	-2.47663
MST1P2	6.51e-14	-2.47599
FXYD1	1.13e-05	-2.47475
ADCY1	1.37e-07	-2.46828
STAB2	3.13e-09	-2.46447
SFRP5	7.78e-06	-2.45488
NR0B2	2.93e-08	-2.43776
TSLP	3.46e-08	-2.43626
UGT1A3	3.07e-06	-2.42578
UGT1A9	3.4e-06	-2.41856
TNFSF14	1e-09	-2.4118
MIR4751	1.15e-13	-2.40216
GRB14	1.9e-06	-2.38938
NUGGC	1.28e-06	-2.38071
DMRTA1	5.85e-05	-2.37075
PNMA6A	2.46e-08	-2.36256
RBP5	2.94e-09	-2.3496
LOC102724852	0.000343	-2.3387
H19	0.000365	-2.33556
HS3ST3B1	3.38e-09	-2.32641
CYP27A1	4.96e-10	-2.32636
CYP1B1	1.55e-07	-2.32371
LOC112267876	0.000582	-2.31928
ARID3C	4.36e-06	-2.31648
HOTS	0.000438	-2.3151
MIR675	0.000556	-2.30839
PCOLCE2	1.3e-05	-2.30828
HPS3	4.93e-12	-2.30603
PLIN2	1.52e-13	-2.30025
TTPA	3.51e-08	-2.29849
SLC30A10	0.000849	-2.29306
ACSL1	1.13e-10	-2.28818
MT2A	7.49e-07	-2.27627
CYP4F3	1.88e-07	-2.26962
SULT1E1	9.69e-05	-2.26894
LOC105378842	0.000336	-2.26084
SLCO1B3	0.000751	-2.25628
ATF5	8.47e-15	-2.2466
RELN	9.21e-06	-2.23602
CYP2C18	3.29e-05	-2.21344
CYP2B7P	1.92e-08	-2.21292
TPPP2	5.97e-07	-2.21262
KCNN2	2.55e-07	-2.21236
LOC105372989	1.27e-09	-2.21163
ACADSB	1.05e-07	-2.20847
AKR1C2	2.98e-07	-2.20719
MT1A	4.94e-05	-2.20125
FDCSP	0.00131	-2.19898
ALDH1L1-AS1	0.000164	-2.1953
PLIN1	2.08e-07	-2.19327
CXCL6	3.91e-05	-2.18822
SEC14L4	0.00156	-2.18015
LINC02940	2.49e-05	-2.17488
SDS	1.67e-08	-2.16564
SLCO1B3-SLCO1B7	0.00125	-2.15815
CYP2B6	6.91e-05	-2.15089
ALDH4A1	1.66e-09	-2.14072
DHODH	4.63e-10	-2.13898
MMP7	0.000897	-2.13613
HYAL1	4.81e-05	-2.13415
EVA1A	2.03e-07	-2.13014
DNASE1L3	3.92e-05	-2.10798
HS3ST2	1.44e-07	-2.10424
ZNF385B	0.000528	-2.0977
UGT1A5	4.12e-05	-2.0922
DCDC2	4.72e-05	-2.08509
WDR72	0.000255	-2.0704
ADHFE1	0.000104	-2.06292
KHK	2.18e-09	-2.04762
AVPR1A	1.44e-05	-2.04257
HAAO	4.11e-08	-2.03193
ALDH1L1	0.00102	-2.0318
GOLT1A	6.11e-08	-2.02868
PDZK1P1	8.42e-07	-2.02625
IP6K3	0.000115	-2.01719
DNAJC5B	3.69e-08	-2.01468
LRRC55	2.01e-06	-2.00603
ADRA1B	5.07e-08	-2.00328
ONECUT2	2.07e-05	-1.99582
