# Supplementary material for: Identification of key claudin genes associated with survival prognosis and diagnosis in colon cancer through integrated bioinformatic analysis
Source: Front Genet. 2023 Sep 19;14:1221815. doi: 10.3389/fgene.2023.1221815 (PMC10550083; doi:10.3389/fgene.2023.1221815)
Supplement: Supplementary file 10 [file DataSheet2.ZIP › Zip S5/STRING CLAUDINS/string_functional_annotations.tsv]

#node	identifier	category	term ID	term description
CLDN1	9606.ENSP00000295522	GO Process	GO:0001885	Endothelial cell development
CLDN1	9606.ENSP00000295522	GO Process	GO:0001889	Liver development
CLDN1	9606.ENSP00000295522	GO Process	GO:0001894	Tissue homeostasis
CLDN1	9606.ENSP00000295522	GO Process	GO:0002064	Epithelial cell development
CLDN1	9606.ENSP00000295522	GO Process	GO:0002237	Response to molecule of bacterial origin
CLDN1	9606.ENSP00000295522	GO Process	GO:0002376	Immune system process
CLDN1	9606.ENSP00000295522	GO Process	GO:0003158	Endothelium development
CLDN1	9606.ENSP00000295522	GO Process	GO:0006810	Transport
CLDN1	9606.ENSP00000295522	GO Process	GO:0006950	Response to stress
CLDN1	9606.ENSP00000295522	GO Process	GO:0006952	Defense response
CLDN1	9606.ENSP00000295522	GO Process	GO:0006955	Immune response
CLDN1	9606.ENSP00000295522	GO Process	GO:0006970	Response to osmotic stress
CLDN1	9606.ENSP00000295522	GO Process	GO:0006972	Hyperosmotic response
CLDN1	9606.ENSP00000295522	GO Process	GO:0007043	Cell-cell junction assembly
CLDN1	9606.ENSP00000295522	GO Process	GO:0007155	Cell adhesion
CLDN1	9606.ENSP00000295522	GO Process	GO:0007275	Multicellular organism development
CLDN1	9606.ENSP00000295522	GO Process	GO:0007399	Nervous system development
CLDN1	9606.ENSP00000295522	GO Process	GO:0007422	Peripheral nervous system development
CLDN1	9606.ENSP00000295522	GO Process	GO:0007568	Aging
CLDN1	9606.ENSP00000295522	GO Process	GO:0008065	Establishment of blood-nerve barrier
CLDN1	9606.ENSP00000295522	GO Process	GO:0008284	Positive regulation of cell population proliferation
CLDN1	9606.ENSP00000295522	GO Process	GO:0009605	Response to external stimulus
CLDN1	9606.ENSP00000295522	GO Process	GO:0009607	Response to biotic stimulus
CLDN1	9606.ENSP00000295522	GO Process	GO:0009611	Response to wounding
CLDN1	9606.ENSP00000295522	GO Process	GO:0009617	Response to bacterium
CLDN1	9606.ENSP00000295522	GO Process	GO:0009628	Response to abiotic stimulus
CLDN1	9606.ENSP00000295522	GO Process	GO:0009651	Response to salt stress
CLDN1	9606.ENSP00000295522	GO Process	GO:0009719	Response to endogenous stimulus
CLDN1	9606.ENSP00000295522	GO Process	GO:0009725	Response to hormone
CLDN1	9606.ENSP00000295522	GO Process	GO:0009888	Tissue development
CLDN1	9606.ENSP00000295522	GO Process	GO:0009987	Cellular process
CLDN1	9606.ENSP00000295522	GO Process	GO:0010033	Response to organic substance
CLDN1	9606.ENSP00000295522	GO Process	GO:0010035	Response to inorganic substance
CLDN1	9606.ENSP00000295522	GO Process	GO:0010038	Response to metal ion
CLDN1	9606.ENSP00000295522	GO Process	GO:0010288	Response to lead ion
CLDN1	9606.ENSP00000295522	GO Process	GO:0014070	Response to organic cyclic compound
CLDN1	9606.ENSP00000295522	GO Process	GO:0016032	Viral process
CLDN1	9606.ENSP00000295522	GO Process	GO:0016043	Cellular component organization
CLDN1	9606.ENSP00000295522	GO Process	GO:0016338	Calcium-independent cell-cell adhesion via plasma membrane cell-adhesion molecules
CLDN1	9606.ENSP00000295522	GO Process	GO:0019058	Viral life cycle
CLDN1	9606.ENSP00000295522	GO Process	GO:0022607	Cellular component assembly
CLDN1	9606.ENSP00000295522	GO Process	GO:0022610	Biological adhesion
CLDN1	9606.ENSP00000295522	GO Process	GO:0030104	Water homeostasis
CLDN1	9606.ENSP00000295522	GO Process	GO:0030154	Cell differentiation
CLDN1	9606.ENSP00000295522	GO Process	GO:0030334	Regulation of cell migration
CLDN1	9606.ENSP00000295522	GO Process	GO:0030335	Positive regulation of cell migration
CLDN1	9606.ENSP00000295522	GO Process	GO:0030855	Epithelial cell differentiation
CLDN1	9606.ENSP00000295522	GO Process	GO:0031099	Regeneration
CLDN1	9606.ENSP00000295522	GO Process	GO:0031100	Animal organ regeneration
CLDN1	9606.ENSP00000295522	GO Process	GO:0031960	Response to corticosteroid
CLDN1	9606.ENSP00000295522	GO Process	GO:0032496	Response to lipopolysaccharide
CLDN1	9606.ENSP00000295522	GO Process	GO:0032501	Multicellular organismal process
CLDN1	9606.ENSP00000295522	GO Process	GO:0032502	Developmental process
CLDN1	9606.ENSP00000295522	GO Process	GO:0032879	Regulation of localization
CLDN1	9606.ENSP00000295522	GO Process	GO:0033561	Regulation of water loss via skin
CLDN1	9606.ENSP00000295522	GO Process	GO:0033993	Response to lipid
CLDN1	9606.ENSP00000295522	GO Process	GO:0034097	Response to cytokine
CLDN1	9606.ENSP00000295522	GO Process	GO:0034329	Cell junction assembly
CLDN1	9606.ENSP00000295522	GO Process	GO:0034330	Cell junction organization
CLDN1	9606.ENSP00000295522	GO Process	GO:0034331	Cell junction maintenance
CLDN1	9606.ENSP00000295522	GO Process	GO:0034341	Response to interferon-gamma
CLDN1	9606.ENSP00000295522	GO Process	GO:0034612	Response to tumor necrosis factor
CLDN1	9606.ENSP00000295522	GO Process	GO:0035633	Maintenance of blood-brain barrier
CLDN1	9606.ENSP00000295522	GO Process	GO:0040012	Regulation of locomotion
CLDN1	9606.ENSP00000295522	GO Process	GO:0040017	Positive regulation of locomotion
CLDN1	9606.ENSP00000295522	GO Process	GO:0042060	Wound healing
CLDN1	9606.ENSP00000295522	GO Process	GO:0042127	Regulation of cell population proliferation
CLDN1	9606.ENSP00000295522	GO Process	GO:0042221	Response to chemical
CLDN1	9606.ENSP00000295522	GO Process	GO:0042538	Hyperosmotic salinity response
CLDN1	9606.ENSP00000295522	GO Process	GO:0042592	Homeostatic process
CLDN1	9606.ENSP00000295522	GO Process	GO:0042908	Xenobiotic transport
CLDN1	9606.ENSP00000295522	GO Process	GO:0043207	Response to external biotic stimulus
CLDN1	9606.ENSP00000295522	GO Process	GO:0043297	Apical junction assembly
CLDN1	9606.ENSP00000295522	GO Process	GO:0043588	Skin development
CLDN1	9606.ENSP00000295522	GO Process	GO:0043933	Protein-containing complex subunit organization
CLDN1	9606.ENSP00000295522	GO Process	GO:0043954	Cellular component maintenance
CLDN1	9606.ENSP00000295522	GO Process	GO:0044085	Cellular component biogenesis
CLDN1	9606.ENSP00000295522	GO Process	GO:0044087	Regulation of cellular component biogenesis
CLDN1	9606.ENSP00000295522	GO Process	GO:0044089	Positive regulation of cellular component biogenesis
CLDN1	9606.ENSP00000295522	GO Process	GO:0044403	Symbiotic process
CLDN1	9606.ENSP00000295522	GO Process	GO:0044409	Entry into host
CLDN1	9606.ENSP00000295522	GO Process	GO:0044419	Interspecies interaction between organisms
CLDN1	9606.ENSP00000295522	GO Process	GO:0045087	Innate immune response
CLDN1	9606.ENSP00000295522	GO Process	GO:0045216	Cell-cell junction organization
CLDN1	9606.ENSP00000295522	GO Process	GO:0045446	Endothelial cell differentiation
CLDN1	9606.ENSP00000295522	GO Process	GO:0045471	Response to ethanol
CLDN1	9606.ENSP00000295522	GO Process	GO:0046718	Viral entry into host cell
CLDN1	9606.ENSP00000295522	GO Process	GO:0048468	Cell development
CLDN1	9606.ENSP00000295522	GO Process	GO:0048513	Animal organ development
CLDN1	9606.ENSP00000295522	GO Process	GO:0048518	Positive regulation of biological process
CLDN1	9606.ENSP00000295522	GO Process	GO:0048522	Positive regulation of cellular process
CLDN1	9606.ENSP00000295522	GO Process	GO:0048545	Response to steroid hormone
CLDN1	9606.ENSP00000295522	GO Process	GO:0048583	Regulation of response to stimulus
CLDN1	9606.ENSP00000295522	GO Process	GO:0048584	Positive regulation of response to stimulus
CLDN1	9606.ENSP00000295522	GO Process	GO:0048731	System development
CLDN1	9606.ENSP00000295522	GO Process	GO:0048732	Gland development
CLDN1	9606.ENSP00000295522	GO Process	GO:0048856	Anatomical structure development
CLDN1	9606.ENSP00000295522	GO Process	GO:0048869	Cellular developmental process
CLDN1	9606.ENSP00000295522	GO Process	GO:0048871	Multicellular organismal homeostasis
CLDN1	9606.ENSP00000295522	GO Process	GO:0048878	Chemical homeostasis
CLDN1	9606.ENSP00000295522	GO Process	GO:0050678	Regulation of epithelial cell proliferation
CLDN1	9606.ENSP00000295522	GO Process	GO:0050679	Positive regulation of epithelial cell proliferation
CLDN1	9606.ENSP00000295522	GO Process	GO:0050789	Regulation of biological process
CLDN1	9606.ENSP00000295522	GO Process	GO:0050794	Regulation of cellular process
CLDN1	9606.ENSP00000295522	GO Process	GO:0050878	Regulation of body fluid levels
CLDN1	9606.ENSP00000295522	GO Process	GO:0050891	Multicellular organismal water homeostasis
CLDN1	9606.ENSP00000295522	GO Process	GO:0050896	Response to stimulus
CLDN1	9606.ENSP00000295522	GO Process	GO:0051128	Regulation of cellular component organization
CLDN1	9606.ENSP00000295522	GO Process	GO:0051130	Positive regulation of cellular component organization
CLDN1	9606.ENSP00000295522	GO Process	GO:0051179	Localization
CLDN1	9606.ENSP00000295522	GO Process	GO:0051234	Establishment of localization
CLDN1	9606.ENSP00000295522	GO Process	GO:0051259	Protein complex oligomerization
CLDN1	9606.ENSP00000295522	GO Process	GO:0051270	Regulation of cellular component movement
CLDN1	9606.ENSP00000295522	GO Process	GO:0051272	Positive regulation of cellular component movement
CLDN1	9606.ENSP00000295522	GO Process	GO:0051384	Response to glucocorticoid
CLDN1	9606.ENSP00000295522	GO Process	GO:0051701	Interaction with host
CLDN1	9606.ENSP00000295522	GO Process	GO:0051707	Response to other organism
CLDN1	9606.ENSP00000295522	GO Process	GO:0051716	Cellular response to stimulus
CLDN1	9606.ENSP00000295522	GO Process	GO:0052126	Movement in host environment
CLDN1	9606.ENSP00000295522	GO Process	GO:0060054	Positive regulation of epithelial cell proliferation involved in wound healing
CLDN1	9606.ENSP00000295522	GO Process	GO:0060249	Anatomical structure homeostasis
CLDN1	9606.ENSP00000295522	GO Process	GO:0060429	Epithelium development
CLDN1	9606.ENSP00000295522	GO Process	GO:0061008	Hepaticobiliary system development
CLDN1	9606.ENSP00000295522	GO Process	GO:0061028	Establishment of endothelial barrier
CLDN1	9606.ENSP00000295522	GO Process	GO:0061041	Regulation of wound healing
CLDN1	9606.ENSP00000295522	GO Process	GO:0061436	Establishment of skin barrier
CLDN1	9606.ENSP00000295522	GO Process	GO:0061772	Xenobiotic transport across blood-nerve barrier
CLDN1	9606.ENSP00000295522	GO Process	GO:0065003	Protein-containing complex assembly
CLDN1	9606.ENSP00000295522	GO Process	GO:0065007	Biological regulation
CLDN1	9606.ENSP00000295522	GO Process	GO:0065008	Regulation of biological quality
CLDN1	9606.ENSP00000295522	GO Process	GO:0070542	Response to fatty acid
CLDN1	9606.ENSP00000295522	GO Process	GO:0070673	Response to interleukin-18
CLDN1	9606.ENSP00000295522	GO Process	GO:0070830	Bicellular tight junction assembly
CLDN1	9606.ENSP00000295522	GO Process	GO:0070848	Response to growth factor
CLDN1	9606.ENSP00000295522	GO Process	GO:0070887	Cellular response to chemical stimulus
CLDN1	9606.ENSP00000295522	GO Process	GO:0071241	Cellular response to inorganic substance
CLDN1	9606.ENSP00000295522	GO Process	GO:0071248	Cellular response to metal ion
CLDN1	9606.ENSP00000295522	GO Process	GO:0071284	Cellular response to lead ion
CLDN1	9606.ENSP00000295522	GO Process	GO:0071310	Cellular response to organic substance
CLDN1	9606.ENSP00000295522	GO Process	GO:0071345	Cellular response to cytokine stimulus
CLDN1	9606.ENSP00000295522	GO Process	GO:0071346	Cellular response to interferon-gamma
CLDN1	9606.ENSP00000295522	GO Process	GO:0071356	Cellular response to tumor necrosis factor
CLDN1	9606.ENSP00000295522	GO Process	GO:0071363	Cellular response to growth factor stimulus
CLDN1	9606.ENSP00000295522	GO Process	GO:0071396	Cellular response to lipid
CLDN1	9606.ENSP00000295522	GO Process	GO:0071398	Cellular response to fatty acid
CLDN1	9606.ENSP00000295522	GO Process	GO:0071495	Cellular response to endogenous stimulus
CLDN1	9606.ENSP00000295522	GO Process	GO:0071548	Response to dexamethasone
CLDN1	9606.ENSP00000295522	GO Process	GO:0071559	Response to transforming growth factor beta
CLDN1	9606.ENSP00000295522	GO Process	GO:0071560	Cellular response to transforming growth factor beta stimulus
CLDN1	9606.ENSP00000295522	GO Process	GO:0071840	Cellular component organization or biogenesis
CLDN1	9606.ENSP00000295522	GO Process	GO:0080134	Regulation of response to stress
CLDN1	9606.ENSP00000295522	GO Process	GO:0090303	Positive regulation of wound healing
CLDN1	9606.ENSP00000295522	GO Process	GO:0090557	Establishment of endothelial intestinal barrier
CLDN1	9606.ENSP00000295522	GO Process	GO:0097305	Response to alcohol
CLDN1	9606.ENSP00000295522	GO Process	GO:0097421	Liver regeneration
CLDN1	9606.ENSP00000295522	GO Process	GO:0098542	Defense response to other organism
CLDN1	9606.ENSP00000295522	GO Process	GO:0098609	Cell-cell adhesion
CLDN1	9606.ENSP00000295522	GO Process	GO:0098742	Cell-cell adhesion via plasma-membrane adhesion molecules
CLDN1	9606.ENSP00000295522	GO Process	GO:0120192	Tight junction assembly
CLDN1	9606.ENSP00000295522	GO Process	GO:0120193	Tight junction organization
CLDN1	9606.ENSP00000295522	GO Process	GO:1901654	Response to ketone
CLDN1	9606.ENSP00000295522	GO Process	GO:1901700	Response to oxygen-containing compound
CLDN1	9606.ENSP00000295522	GO Process	GO:1901701	Cellular response to oxygen-containing compound
CLDN1	9606.ENSP00000295522	GO Process	GO:1901888	Regulation of cell junction assembly
CLDN1	9606.ENSP00000295522	GO Process	GO:1901890	Positive regulation of cell junction assembly
CLDN1	9606.ENSP00000295522	GO Process	GO:1903034	Regulation of response to wounding
CLDN1	9606.ENSP00000295522	GO Process	GO:1903036	Positive regulation of response to wounding
CLDN1	9606.ENSP00000295522	GO Process	GO:1903348	Positive regulation of bicellular tight junction assembly
CLDN1	9606.ENSP00000295522	GO Process	GO:1903544	Response to butyrate
CLDN1	9606.ENSP00000295522	GO Process	GO:1903545	Cellular response to butyrate
CLDN1	9606.ENSP00000295522	GO Process	GO:2000145	Regulation of cell motility
CLDN1	9606.ENSP00000295522	GO Process	GO:2000147	Positive regulation of cell motility
CLDN1	9606.ENSP00000295522	GO Process	GO:2000810	Regulation of bicellular tight junction assembly
CLDN1	9606.ENSP00000295522	GO Function	GO:0001618	Virus receptor activity
CLDN1	9606.ENSP00000295522	GO Function	GO:0005198	Structural molecule activity
CLDN1	9606.ENSP00000295522	GO Function	GO:0005488	Binding
CLDN1	9606.ENSP00000295522	GO Function	GO:0005515	Protein binding
CLDN1	9606.ENSP00000295522	GO Function	GO:0042802	Identical protein binding
CLDN1	9606.ENSP00000295522	GO Function	GO:0140272	Exogenous protein binding
CLDN1	9606.ENSP00000295522	GO Component	GO:0005622	Intracellular
CLDN1	9606.ENSP00000295522	GO Component	GO:0005737	Cytoplasm
CLDN1	9606.ENSP00000295522	GO Component	GO:0005886	Plasma membrane
CLDN1	9606.ENSP00000295522	GO Component	GO:0005887	Integral component of plasma membrane
CLDN1	9606.ENSP00000295522	GO Component	GO:0005911	Cell-cell junction
CLDN1	9606.ENSP00000295522	GO Component	GO:0005923	Bicellular tight junction
CLDN1	9606.ENSP00000295522	GO Component	GO:0016020	Membrane
CLDN1	9606.ENSP00000295522	GO Component	GO:0016021	Integral component of membrane
CLDN1	9606.ENSP00000295522	GO Component	GO:0016323	Basolateral plasma membrane
CLDN1	9606.ENSP00000295522	GO Component	GO:0016324	Apical plasma membrane
CLDN1	9606.ENSP00000295522	GO Component	GO:0016328	Lateral plasma membrane
CLDN1	9606.ENSP00000295522	GO Component	GO:0030054	Cell junction
CLDN1	9606.ENSP00000295522	GO Component	GO:0031224	Intrinsic component of membrane
CLDN1	9606.ENSP00000295522	GO Component	GO:0031226	Intrinsic component of plasma membrane
CLDN1	9606.ENSP00000295522	GO Component	GO:0032991	Protein-containing complex
CLDN1	9606.ENSP00000295522	GO Component	GO:0043296	Apical junction complex
CLDN1	9606.ENSP00000295522	GO Component	GO:0045177	Apical part of cell
CLDN1	9606.ENSP00000295522	GO Component	GO:0070160	Tight junction
CLDN1	9606.ENSP00000295522	GO Component	GO:0070161	Anchoring junction
CLDN1	9606.ENSP00000295522	GO Component	GO:0071944	Cell periphery
CLDN1	9606.ENSP00000295522	GO Component	GO:0098590	Plasma membrane region
CLDN1	9606.ENSP00000295522	GO Component	GO:0110165	Cellular anatomical entity
CLDN1	9606.ENSP00000295522	STRING clusters	CL:22032	Mixed, incl. cell-cell junction assembly, and gap junction
CLDN1	9606.ENSP00000295522	STRING clusters	CL:22033	Cell-cell junction assembly, and gap junction
CLDN1	9606.ENSP00000295522	STRING clusters	CL:22155	Gap junction, and Claudin
CLDN1	9606.ENSP00000295522	STRING clusters	CL:22156	Claudin, and Tight junction protein ZO
CLDN1	9606.ENSP00000295522	STRING clusters	CL:22159	Claudin, conserved site, and Tight junction protein ZO
CLDN1	9606.ENSP00000295522	STRING clusters	CL:22160	Calcium-independent cell-cell adhesion via plasma membrane cell-adhesion molecules, and Tight junction protein ZO
CLDN1	9606.ENSP00000295522	STRING clusters	CL:22165	Tight junction protein ZO, and calcium-independent cell-cell adhesion via plasma membrane cell-adhesion molecules
CLDN1	9606.ENSP00000295522	STRING clusters	CL:22168	Positive regulation of blood-brain barrier permeability, and Claudin-1
CLDN1	9606.ENSP00000295522	KEGG	hsa04514	Cell adhesion molecules
CLDN1	9606.ENSP00000295522	KEGG	hsa04530	Tight junction
CLDN1	9606.ENSP00000295522	KEGG	hsa04670	Leukocyte transendothelial migration
CLDN1	9606.ENSP00000295522	KEGG	hsa05130	Pathogenic Escherichia coli infection
CLDN1	9606.ENSP00000295522	KEGG	hsa05160	Hepatitis C
CLDN1	9606.ENSP00000295522	Reactome	HSA-1500931	Cell-Cell communication
CLDN1	9606.ENSP00000295522	Reactome	HSA-420029	Tight junction interactions
CLDN1	9606.ENSP00000295522	Reactome	HSA-421270	Cell-cell junction organization
CLDN1	9606.ENSP00000295522	Reactome	HSA-446728	Cell junction organization
CLDN1	9606.ENSP00000295522	WikiPathways	WP2272	Pathogenic Escherichia coli infection
CLDN1	9606.ENSP00000295522	WikiPathways	WP2572	Primary focal segmental glomerulosclerosis (FSGS)
CLDN1	9606.ENSP00000295522	WikiPathways	WP4239	Epithelial to mesenchymal transition in colorectal cancer
CLDN1	9606.ENSP00000295522	WikiPathways	WP4657	22q11.2 copy number variation syndrome
CLDN1	9606.ENSP00000295522	WikiPathways	WP4659	Gastrin signaling pathway
CLDN1	9606.ENSP00000295522	WikiPathways	WP4754	IL-18 signaling pathway
CLDN1	9606.ENSP00000295522	WikiPathways	WP4932	7q11.23 copy number variation syndrome
CLDN1	9606.ENSP00000295522	TISSUES	BTO:0000000	Tissues, cell types and enzyme sources
CLDN1	9606.ENSP00000295522	TISSUES	BTO:0000042	Animal
CLDN1	9606.ENSP00000295522	TISSUES	BTO:0000123	Bladder
CLDN1	9606.ENSP00000295522	TISSUES	BTO:0001244	Urinary tract
CLDN1	9606.ENSP00000295522	TISSUES	BTO:0001418	Urinary bladder
CLDN1	9606.ENSP00000295522	TISSUES	BTO:0001489	Whole body
CLDN1	9606.ENSP00000295522	TISSUES	BTO:0001491	Viscus
CLDN1	9606.ENSP00000295522	TISSUES	BTO:0003091	Urogenital system
CLDN1	9606.ENSP00000295522	TISSUES	BTO:0003092	Urinary system
CLDN1	9606.ENSP00000295522	COMPARTMENTS	GOCC:0005886	Plasma membrane
CLDN1	9606.ENSP00000295522	COMPARTMENTS	GOCC:0005911	Cell-cell junction
CLDN1	9606.ENSP00000295522	COMPARTMENTS	GOCC:0005923	Bicellular tight junction
CLDN1	9606.ENSP00000295522	COMPARTMENTS	GOCC:0016020	Membrane
CLDN1	9606.ENSP00000295522	COMPARTMENTS	GOCC:0016323	Basolateral plasma membrane
CLDN1	9606.ENSP00000295522	COMPARTMENTS	GOCC:0030054	Cell junction
CLDN1	9606.ENSP00000295522	COMPARTMENTS	GOCC:0032991	Protein-containing complex
CLDN1	9606.ENSP00000295522	COMPARTMENTS	GOCC:0043296	Apical junction complex
CLDN1	9606.ENSP00000295522	COMPARTMENTS	GOCC:0070160	Tight junction
CLDN1	9606.ENSP00000295522	COMPARTMENTS	GOCC:0070161	Anchoring junction
CLDN1	9606.ENSP00000295522	COMPARTMENTS	GOCC:0071944	Cell periphery
CLDN1	9606.ENSP00000295522	COMPARTMENTS	GOCC:0098590	Plasma membrane region
CLDN1	9606.ENSP00000295522	COMPARTMENTS	GOCC:0110165	Cellular anatomical entity
CLDN1	9606.ENSP00000295522	Monarch	BFO:0000016	Disposition
CLDN1	9606.ENSP00000295522	Monarch	EFO:0000408	Disease
CLDN1	9606.ENSP00000295522	Monarch	EFO:0000508	Genetic disorder
CLDN1	9606.ENSP00000295522	Monarch	EFO:0000701	Skin disease
CLDN1	9606.ENSP00000295522	Monarch	EFO:0010285	Integumentary system disease
CLDN1	9606.ENSP00000295522	Monarch	HP:0000118	Phenotypic abnormality
CLDN1	9606.ENSP00000295522	Monarch	HP:0000152	Abnormality of head or neck
CLDN1	9606.ENSP00000295522	Monarch	HP:0000153	Abnormality of the mouth
CLDN1	9606.ENSP00000295522	Monarch	HP:0000164	Abnormality of the dentition
CLDN1	9606.ENSP00000295522	Monarch	HP:0000234	Abnormality of the head
CLDN1	9606.ENSP00000295522	Monarch	HP:0000271	Abnormality of the face
CLDN1	9606.ENSP00000295522	Monarch	HP:0000315	Abnormality of the orbital region
CLDN1	9606.ENSP00000295522	Monarch	HP:0000492	Abnormal eyelid morphology
CLDN1	9606.ENSP00000295522	Monarch	HP:0000499	Abnormal eyelash morphology
CLDN1	9606.ENSP00000295522	Monarch	HP:0000535	Sparse and thin eyebrow
CLDN1	9606.ENSP00000295522	Monarch	HP:0000653	Sparse eyelashes
CLDN1	9606.ENSP00000295522	Monarch	HP:0000668	Hypodontia
CLDN1	9606.ENSP00000295522	Monarch	HP:0000677	Oligodontia
CLDN1	9606.ENSP00000295522	Monarch	HP:0000682	Abnormal dental enamel morphology
CLDN1	9606.ENSP00000295522	Monarch	HP:0000685	Hypoplasia of teeth
CLDN1	9606.ENSP00000295522	Monarch	HP:0000924	Abnormality of the skeletal system
CLDN1	9606.ENSP00000295522	Monarch	HP:0000951	Abnormality of the skin
CLDN1	9606.ENSP00000295522	Monarch	HP:0000952	Jaundice
CLDN1	9606.ENSP00000295522	Monarch	HP:0000956	Acanthosis nigricans
CLDN1	9606.ENSP00000295522	Monarch	HP:0000958	Dry skin
CLDN1	9606.ENSP00000295522	Monarch	HP:0001036	Parakeratosis
CLDN1	9606.ENSP00000295522	Monarch	HP:0001072	Thickened skin
CLDN1	9606.ENSP00000295522	Monarch	HP:0001392	Abnormality of the liver
CLDN1	9606.ENSP00000295522	Monarch	HP:0001396	Cholestasis
CLDN1	9606.ENSP00000295522	Monarch	HP:0001409	Portal hypertension
CLDN1	9606.ENSP00000295522	Monarch	HP:0001438	Abnormal abdomen morphology
CLDN1	9606.ENSP00000295522	Monarch	HP:0001574	Abnormality of the integument
CLDN1	9606.ENSP00000295522	Monarch	HP:0001595	Abnormal hair morphology
CLDN1	9606.ENSP00000295522	Monarch	HP:0001596	Alopecia
CLDN1	9606.ENSP00000295522	Monarch	HP:0001626	Abnormality of the cardiovascular system
CLDN1	9606.ENSP00000295522	Monarch	HP:0001744	Splenomegaly
CLDN1	9606.ENSP00000295522	Monarch	HP:0001871	Abnormality of blood and blood-forming tissues
CLDN1	9606.ENSP00000295522	Monarch	HP:0001965	Abnormal scalp morphology
CLDN1	9606.ENSP00000295522	Monarch	HP:0002012	Abnormality of the abdominal organs
CLDN1	9606.ENSP00000295522	Monarch	HP:0002209	Sparse scalp hair
CLDN1	9606.ENSP00000295522	Monarch	HP:0002231	Sparse body hair
CLDN1	9606.ENSP00000295522	Monarch	HP:0002240	Hepatomegaly
CLDN1	9606.ENSP00000295522	Monarch	HP:0002293	Alopecia of scalp
CLDN1	9606.ENSP00000295522	Monarch	HP:0002597	Abnormality of the vasculature
CLDN1	9606.ENSP00000295522	Monarch	HP:0002715	Abnormality of the immune system
CLDN1	9606.ENSP00000295522	Monarch	HP:0003549	Abnormality of connective tissue
CLDN1	9606.ENSP00000295522	Monarch	HP:0004297	Abnormality of the biliary system
CLDN1	9606.ENSP00000295522	Monarch	HP:0004552	Scarring alopecia of scalp
CLDN1	9606.ENSP00000295522	Monarch	HP:0006297	Enamel hypoplasia
CLDN1	9606.ENSP00000295522	Monarch	HP:0006707	Abnormality of the hepatic vasculature
CLDN1	9606.ENSP00000295522	Monarch	HP:0008064	Ichthyosis
CLDN1	9606.ENSP00000295522	Monarch	HP:0008070	Sparse hair
CLDN1	9606.ENSP00000295522	Monarch	HP:0009804	Tooth agenesis
CLDN1	9606.ENSP00000295522	Monarch	HP:0011025	Abnormal cardiovascular system physiology
CLDN1	9606.ENSP00000295522	Monarch	HP:0011061	Abnormality of dental structure
CLDN1	9606.ENSP00000295522	Monarch	HP:0011121	Abnormality of skin morphology
CLDN1	9606.ENSP00000295522	Monarch	HP:0011124	Abnormal epidermal morphology
CLDN1	9606.ENSP00000295522	Monarch	HP:0011138	Abnormality of skin adnexa morphology
CLDN1	9606.ENSP00000295522	Monarch	HP:0011362	Abnormal hair quantity
CLDN1	9606.ENSP00000295522	Monarch	HP:0011368	Epidermal thickening
CLDN1	9606.ENSP00000295522	Monarch	HP:0012440	Abnormal biliary tract morphology
CLDN1	9606.ENSP00000295522	Monarch	HP:0012647	Abnormal inflammatory response
CLDN1	9606.ENSP00000295522	Monarch	HP:0012649	Increased inflammatory response
CLDN1	9606.ENSP00000295522	Monarch	HP:0025031	Abnormality of the digestive system
CLDN1	9606.ENSP00000295522	Monarch	HP:0025092	Epidermal acanthosis
CLDN1	9606.ENSP00000295522	Monarch	HP:0030151	Cholangitis
CLDN1	9606.ENSP00000295522	Monarch	HP:0030669	Abnormal ocular adnexa morphology
CLDN1	9606.ENSP00000295522	Monarch	HP:0030972	Abnormal systemic blood pressure
CLDN1	9606.ENSP00000295522	Monarch	HP:0032039	Abnormality of the ocular adnexa
CLDN1	9606.ENSP00000295522	Monarch	HP:0032263	Increased blood pressure
CLDN1	9606.ENSP00000295522	Monarch	HP:0040162	Orthokeratosis
CLDN1	9606.ENSP00000295522	Monarch	HP:0100037	Abnormality of the scalp hair
CLDN1	9606.ENSP00000295522	Monarch	HP:0100699	Scarring
CLDN1	9606.ENSP00000295522	Monarch	HP:0100763	Abnormality of the lymphatic system
CLDN1	9606.ENSP00000295522	Monarch	HP:0100874	Thick hair
CLDN1	9606.ENSP00000295522	Monarch	HP:0200102	Sparse or absent eyelashes
CLDN1	9606.ENSP00000295522	Monarch	HP:0410042	Abnormal liver morphology
CLDN1	9606.ENSP00000295522	Monarch	MONDO:0024255	Genetic skin disease
CLDN1	9606.ENSP00000295522	Monarch	Orphanet:183447	Genetic epidermal appendage anomaly
CLDN1	9606.ENSP00000295522	Monarch	Orphanet:183450	Genetic hair anomaly
CLDN1	9606.ENSP00000295522	Monarch	Orphanet:68346	Rare genetic skin disease
CLDN1	9606.ENSP00000295522	Monarch	Orphanet:79364	Alopecia
CLDN1	9606.ENSP00000295522	UniProt Keywords	KW-0472	Membrane
CLDN1	9606.ENSP00000295522	UniProt Keywords	KW-0675	Receptor
CLDN1	9606.ENSP00000295522	UniProt Keywords	KW-0796	Tight junction
CLDN1	9606.ENSP00000295522	UniProt Keywords	KW-0812	Transmembrane
CLDN1	9606.ENSP00000295522	UniProt Keywords	KW-0945	Host-virus interaction
CLDN1	9606.ENSP00000295522	UniProt Keywords	KW-0965	Cell junction
CLDN1	9606.ENSP00000295522	UniProt Keywords	KW-0977	Ichthyosis
CLDN1	9606.ENSP00000295522	UniProt Keywords	KW-1003	Cell membrane
CLDN1	9606.ENSP00000295522	UniProt Keywords	KW-1015	Disulfide bond
CLDN1	9606.ENSP00000295522	UniProt Keywords	KW-1133	Transmembrane helix
CLDN1	9606.ENSP00000295522	UniProt Keywords	KW-1183	Host cell receptor for virus entry
CLDN1	9606.ENSP00000295522	UniProt Keywords	KW-9995	Disease
CLDN1	9606.ENSP00000295522	Pfam	PF00822	PMP-22/EMP/MP20/Claudin family
CLDN1	9606.ENSP00000295522	Pfam	PF13903	PMP-22/EMP/MP20/Claudin tight junction
CLDN1	9606.ENSP00000295522	InterPro	IPR003548	Claudin-1
CLDN1	9606.ENSP00000295522	InterPro	IPR004031	PMP-22/EMP/MP20/Claudin superfamily
CLDN1	9606.ENSP00000295522	InterPro	IPR006187	Claudin
CLDN1	9606.ENSP00000295522	InterPro	IPR017974	Claudin, conserved site
CLDN11	9606.ENSP00000064724	GO Process	GO:0000003	Reproduction
CLDN11	9606.ENSP00000064724	GO Process	GO:0003006	Developmental process involved in reproduction
CLDN11	9606.ENSP00000064724	GO Process	GO:0007043	Cell-cell junction assembly
CLDN11	9606.ENSP00000064724	GO Process	GO:0007155	Cell adhesion
CLDN11	9606.ENSP00000064724	GO Process	GO:0007272	Ensheathment of neurons
CLDN11	9606.ENSP00000064724	GO Process	GO:0007275	Multicellular organism development
CLDN11	9606.ENSP00000064724	GO Process	GO:0007276	Gamete generation
CLDN11	9606.ENSP00000064724	GO Process	GO:0007283	Spermatogenesis
CLDN11	9606.ENSP00000064724	GO Process	GO:0007399	Nervous system development
CLDN11	9606.ENSP00000064724	GO Process	GO:0008366	Axon ensheathment
CLDN11	9606.ENSP00000064724	GO Process	GO:0009987	Cellular process
CLDN11	9606.ENSP00000064724	GO Process	GO:0016043	Cellular component organization
CLDN11	9606.ENSP00000064724	GO Process	GO:0016338	Calcium-independent cell-cell adhesion via plasma membrane cell-adhesion molecules
CLDN11	9606.ENSP00000064724	GO Process	GO:0019953	Sexual reproduction
CLDN11	9606.ENSP00000064724	GO Process	GO:0022414	Reproductive process
CLDN11	9606.ENSP00000064724	GO Process	GO:0022607	Cellular component assembly
CLDN11	9606.ENSP00000064724	GO Process	GO:0022610	Biological adhesion
CLDN11	9606.ENSP00000064724	GO Process	GO:0032501	Multicellular organismal process
CLDN11	9606.ENSP00000064724	GO Process	GO:0032502	Developmental process
CLDN11	9606.ENSP00000064724	GO Process	GO:0032504	Multicellular organism reproduction
CLDN11	9606.ENSP00000064724	GO Process	GO:0034329	Cell junction assembly
CLDN11	9606.ENSP00000064724	GO Process	GO:0034330	Cell junction organization
CLDN11	9606.ENSP00000064724	GO Process	GO:0043297	Apical junction assembly
CLDN11	9606.ENSP00000064724	GO Process	GO:0044085	Cellular component biogenesis
CLDN11	9606.ENSP00000064724	GO Process	GO:0044703	Multi-organism reproductive process
CLDN11	9606.ENSP00000064724	GO Process	GO:0045216	Cell-cell junction organization
CLDN11	9606.ENSP00000064724	GO Process	GO:0048232	Male gamete generation
CLDN11	9606.ENSP00000064724	GO Process	GO:0048609	Multicellular organismal reproductive process
CLDN11	9606.ENSP00000064724	GO Process	GO:0048731	System development
CLDN11	9606.ENSP00000064724	GO Process	GO:0048856	Anatomical structure development
CLDN11	9606.ENSP00000064724	GO Process	GO:0051704	Multi-organism process
CLDN11	9606.ENSP00000064724	GO Process	GO:0070830	Bicellular tight junction assembly
CLDN11	9606.ENSP00000064724	GO Process	GO:0071840	Cellular component organization or biogenesis
CLDN11	9606.ENSP00000064724	GO Process	GO:0098609	Cell-cell adhesion
CLDN11	9606.ENSP00000064724	GO Process	GO:0098742	Cell-cell adhesion via plasma-membrane adhesion molecules
CLDN11	9606.ENSP00000064724	GO Process	GO:0120192	Tight junction assembly
CLDN11	9606.ENSP00000064724	GO Process	GO:0120193	Tight junction organization
CLDN11	9606.ENSP00000064724	GO Function	GO:0005198	Structural molecule activity
CLDN11	9606.ENSP00000064724	GO Function	GO:0005488	Binding
CLDN11	9606.ENSP00000064724	GO Function	GO:0005515	Protein binding
CLDN11	9606.ENSP00000064724	GO Function	GO:0042802	Identical protein binding
CLDN11	9606.ENSP00000064724	GO Component	GO:0005622	Intracellular
CLDN11	9606.ENSP00000064724	GO Component	GO:0005737	Cytoplasm
CLDN11	9606.ENSP00000064724	GO Component	GO:0005811	Lipid droplet
CLDN11	9606.ENSP00000064724	GO Component	GO:0005856	Cytoskeleton
CLDN11	9606.ENSP00000064724	GO Component	GO:0005882	Intermediate filament
CLDN11	9606.ENSP00000064724	GO Component	GO:0005883	Neurofilament
CLDN11	9606.ENSP00000064724	GO Component	GO:0005886	Plasma membrane
CLDN11	9606.ENSP00000064724	GO Component	GO:0005911	Cell-cell junction
CLDN11	9606.ENSP00000064724	GO Component	GO:0005923	Bicellular tight junction
CLDN11	9606.ENSP00000064724	GO Component	GO:0016020	Membrane
CLDN11	9606.ENSP00000064724	GO Component	GO:0016021	Integral component of membrane
CLDN11	9606.ENSP00000064724	GO Component	GO:0030054	Cell junction
CLDN11	9606.ENSP00000064724	GO Component	GO:0030424	Axon
CLDN11	9606.ENSP00000064724	GO Component	GO:0031224	Intrinsic component of membrane
CLDN11	9606.ENSP00000064724	GO Component	GO:0042995	Cell projection
CLDN11	9606.ENSP00000064724	GO Component	GO:0043005	Neuron projection
CLDN11	9606.ENSP00000064724	GO Component	GO:0043226	Organelle
CLDN11	9606.ENSP00000064724	GO Component	GO:0043228	Non-membrane-bounded organelle
CLDN11	9606.ENSP00000064724	GO Component	GO:0043229	Intracellular organelle
CLDN11	9606.ENSP00000064724	GO Component	GO:0043232	Intracellular non-membrane-bounded organelle
CLDN11	9606.ENSP00000064724	GO Component	GO:0043296	Apical junction complex
CLDN11	9606.ENSP00000064724	GO Component	GO:0045111	Intermediate filament cytoskeleton
CLDN11	9606.ENSP00000064724	GO Component	GO:0045178	Basal part of cell
CLDN11	9606.ENSP00000064724	GO Component	GO:0070160	Tight junction
CLDN11	9606.ENSP00000064724	GO Component	GO:0070161	Anchoring junction
CLDN11	9606.ENSP00000064724	GO Component	GO:0071944	Cell periphery
CLDN11	9606.ENSP00000064724	GO Component	GO:0099080	Supramolecular complex
CLDN11	9606.ENSP00000064724	GO Component	GO:0099081	Supramolecular polymer
CLDN11	9606.ENSP00000064724	GO Component	GO:0099512	Supramolecular fiber
CLDN11	9606.ENSP00000064724	GO Component	GO:0099513	Polymeric cytoskeletal fiber
CLDN11	9606.ENSP00000064724	GO Component	GO:0110165	Cellular anatomical entity
CLDN11	9606.ENSP00000064724	GO Component	GO:0120025	Plasma membrane bounded cell projection
CLDN11	9606.ENSP00000064724	STRING clusters	CL:22032	Mixed, incl. cell-cell junction assembly, and gap junction
CLDN11	9606.ENSP00000064724	STRING clusters	CL:22033	Cell-cell junction assembly, and gap junction
CLDN11	9606.ENSP00000064724	STRING clusters	CL:22155	Gap junction, and Claudin
CLDN11	9606.ENSP00000064724	STRING clusters	CL:22156	Claudin, and Tight junction protein ZO
CLDN11	9606.ENSP00000064724	STRING clusters	CL:22159	Claudin, conserved site, and Tight junction protein ZO
CLDN11	9606.ENSP00000064724	STRING clusters	CL:22160	Calcium-independent cell-cell adhesion via plasma membrane cell-adhesion molecules, and Tight junction protein ZO
CLDN11	9606.ENSP00000064724	KEGG	hsa04514	Cell adhesion molecules
CLDN11	9606.ENSP00000064724	KEGG	hsa04530	Tight junction
CLDN11	9606.ENSP00000064724	KEGG	hsa04670	Leukocyte transendothelial migration
CLDN11	9606.ENSP00000064724	KEGG	hsa05130	Pathogenic Escherichia coli infection
CLDN11	9606.ENSP00000064724	KEGG	hsa05160	Hepatitis C
CLDN11	9606.ENSP00000064724	Reactome	HSA-1500931	Cell-Cell communication
CLDN11	9606.ENSP00000064724	Reactome	HSA-420029	Tight junction interactions
CLDN11	9606.ENSP00000064724	Reactome	HSA-421270	Cell-cell junction organization
CLDN11	9606.ENSP00000064724	Reactome	HSA-446728	Cell junction organization
CLDN11	9606.ENSP00000064724	WikiPathways	WP2858	Ectoderm differentiation
CLDN11	9606.ENSP00000064724	WikiPathways	WP4239	Epithelial to mesenchymal transition in colorectal cancer
CLDN11	9606.ENSP00000064724	TISSUES	BTO:0000000	Tissues, cell types and enzyme sources
CLDN11	9606.ENSP00000064724	TISSUES	BTO:0000042	Animal
CLDN11	9606.ENSP00000064724	TISSUES	BTO:0000080	Male reproductive gland
CLDN11	9606.ENSP00000064724	TISSUES	BTO:0000081	Reproductive system
CLDN11	9606.ENSP00000064724	TISSUES	BTO:0000082	Male reproductive system
CLDN11	9606.ENSP00000064724	TISSUES	BTO:0000083	Female reproductive system
CLDN11	9606.ENSP00000064724	TISSUES	BTO:0000227	Central nervous system
CLDN11	9606.ENSP00000064724	TISSUES	BTO:0000254	Female reproductive gland
CLDN11	9606.ENSP00000064724	TISSUES	BTO:0000416	Epithelium
CLDN11	9606.ENSP00000064724	TISSUES	BTO:0000522	Gland
CLDN11	9606.ENSP00000064724	TISSUES	BTO:0000534	Gonad
CLDN11	9606.ENSP00000064724	TISSUES	BTO:0000634	Integument
CLDN11	9606.ENSP00000064724	TISSUES	BTO:0001235	Seminiferous tubule
CLDN11	9606.ENSP00000064724	TISSUES	BTO:0001279	Spinal cord
CLDN11	9606.ENSP00000064724	TISSUES	BTO:0001363	Testis
CLDN11	9606.ENSP00000064724	TISSUES	BTO:0001484	Nervous system
CLDN11	9606.ENSP00000064724	TISSUES	BTO:0001488	Endocrine gland
CLDN11	9606.ENSP00000064724	TISSUES	BTO:0001489	Whole body
CLDN11	9606.ENSP00000064724	TISSUES	BTO:0001811	Seminiferous epithelium
CLDN11	9606.ENSP00000064724	TISSUES	BTO:0003091	Urogenital system
CLDN11	9606.ENSP00000064724	TISSUES	BTO:0003096	Internal male genital organ
CLDN11	9606.ENSP00000064724	COMPARTMENTS	GOCC:0005622	Intracellular
CLDN11	9606.ENSP00000064724	COMPARTMENTS	GOCC:0005737	Cytoplasm
CLDN11	9606.ENSP00000064724	COMPARTMENTS	GOCC:0005811	Lipid droplet
CLDN11	9606.ENSP00000064724	COMPARTMENTS	GOCC:0005856	Cytoskeleton
CLDN11	9606.ENSP00000064724	COMPARTMENTS	GOCC:0005882	Intermediate filament
CLDN11	9606.ENSP00000064724	COMPARTMENTS	GOCC:0005883	Neurofilament
CLDN11	9606.ENSP00000064724	COMPARTMENTS	GOCC:0005886	Plasma membrane
CLDN11	9606.ENSP00000064724	COMPARTMENTS	GOCC:0005911	Cell-cell junction
CLDN11	9606.ENSP00000064724	COMPARTMENTS	GOCC:0005923	Bicellular tight junction
CLDN11	9606.ENSP00000064724	COMPARTMENTS	GOCC:0016020	Membrane
CLDN11	9606.ENSP00000064724	COMPARTMENTS	GOCC:0030054	Cell junction
CLDN11	9606.ENSP00000064724	COMPARTMENTS	GOCC:0030424	Axon
CLDN11	9606.ENSP00000064724	COMPARTMENTS	GOCC:0042995	Cell projection
CLDN11	9606.ENSP00000064724	COMPARTMENTS	GOCC:0043005	Neuron projection
CLDN11	9606.ENSP00000064724	COMPARTMENTS	GOCC:0043226	Organelle
CLDN11	9606.ENSP00000064724	COMPARTMENTS	GOCC:0043228	Non-membrane-bounded organelle
CLDN11	9606.ENSP00000064724	COMPARTMENTS	GOCC:0043229	Intracellular organelle
CLDN11	9606.ENSP00000064724	COMPARTMENTS	GOCC:0043232	Intracellular non-membrane-bounded organelle
CLDN11	9606.ENSP00000064724	COMPARTMENTS	GOCC:0043296	Apical junction complex
CLDN11	9606.ENSP00000064724	COMPARTMENTS	GOCC:0045111	Intermediate filament cytoskeleton
CLDN11	9606.ENSP00000064724	COMPARTMENTS	GOCC:0070160	Tight junction
CLDN11	9606.ENSP00000064724	COMPARTMENTS	GOCC:0070161	Anchoring junction
CLDN11	9606.ENSP00000064724	COMPARTMENTS	GOCC:0071944	Cell periphery
CLDN11	9606.ENSP00000064724	COMPARTMENTS	GOCC:0099080	Supramolecular complex
CLDN11	9606.ENSP00000064724	COMPARTMENTS	GOCC:0099081	Supramolecular polymer
CLDN11	9606.ENSP00000064724	COMPARTMENTS	GOCC:0099512	Supramolecular fiber
CLDN11	9606.ENSP00000064724	COMPARTMENTS	GOCC:0099513	Polymeric cytoskeletal fiber
CLDN11	9606.ENSP00000064724	COMPARTMENTS	GOCC:0110165	Cellular anatomical entity
CLDN11	9606.ENSP00000064724	COMPARTMENTS	GOCC:0120025	Plasma membrane bounded cell projection
CLDN11	9606.ENSP00000064724	UniProt Keywords	KW-0472	Membrane
CLDN11	9606.ENSP00000064724	UniProt Keywords	KW-0597	Phosphoprotein
CLDN11	9606.ENSP00000064724	UniProt Keywords	KW-0796	Tight junction
CLDN11	9606.ENSP00000064724	UniProt Keywords	KW-0812	Transmembrane
CLDN11	9606.ENSP00000064724	UniProt Keywords	KW-0965	Cell junction
CLDN11	9606.ENSP00000064724	UniProt Keywords	KW-1003	Cell membrane
CLDN11	9606.ENSP00000064724	UniProt Keywords	KW-1133	Transmembrane helix
CLDN11	9606.ENSP00000064724	Pfam	PF00822	PMP-22/EMP/MP20/Claudin family
CLDN11	9606.ENSP00000064724	InterPro	IPR003555	Claudin-11
CLDN11	9606.ENSP00000064724	InterPro	IPR004031	PMP-22/EMP/MP20/Claudin superfamily
CLDN11	9606.ENSP00000064724	InterPro	IPR006187	Claudin
CLDN11	9606.ENSP00000064724	InterPro	IPR017974	Claudin, conserved site
CLDN12	9606.ENSP00000287916	GO Process	GO:0001894	Tissue homeostasis
CLDN12	9606.ENSP00000287916	GO Process	GO:0007155	Cell adhesion
CLDN12	9606.ENSP00000287916	GO Process	GO:0009987	Cellular process
CLDN12	9606.ENSP00000287916	GO Process	GO:0016338	Calcium-independent cell-cell adhesion via plasma membrane cell-adhesion molecules
CLDN12	9606.ENSP00000287916	GO Process	GO:0022610	Biological adhesion
CLDN12	9606.ENSP00000287916	GO Process	GO:0032501	Multicellular organismal process
CLDN12	9606.ENSP00000287916	GO Process	GO:0035633	Maintenance of blood-brain barrier
CLDN12	9606.ENSP00000287916	GO Process	GO:0042592	Homeostatic process
CLDN12	9606.ENSP00000287916	GO Process	GO:0048871	Multicellular organismal homeostasis
CLDN12	9606.ENSP00000287916	GO Process	GO:0060249	Anatomical structure homeostasis
CLDN12	9606.ENSP00000287916	GO Process	GO:0065007	Biological regulation
CLDN12	9606.ENSP00000287916	GO Process	GO:0065008	Regulation of biological quality
CLDN12	9606.ENSP00000287916	GO Process	GO:0098609	Cell-cell adhesion
CLDN12	9606.ENSP00000287916	GO Process	GO:0098742	Cell-cell adhesion via plasma-membrane adhesion molecules
CLDN12	9606.ENSP00000287916	GO Function	GO:0005488	Binding
CLDN12	9606.ENSP00000287916	GO Function	GO:0005515	Protein binding
CLDN12	9606.ENSP00000287916	GO Function	GO:0042802	Identical protein binding
CLDN12	9606.ENSP00000287916	GO Component	GO:0005886	Plasma membrane
CLDN12	9606.ENSP00000287916	GO Component	GO:0005911	Cell-cell junction
CLDN12	9606.ENSP00000287916	GO Component	GO:0005923	Bicellular tight junction
CLDN12	9606.ENSP00000287916	GO Component	GO:0016020	Membrane
CLDN12	9606.ENSP00000287916	GO Component	GO:0016021	Integral component of membrane
CLDN12	9606.ENSP00000287916	GO Component	GO:0016328	Lateral plasma membrane
CLDN12	9606.ENSP00000287916	GO Component	GO:0030054	Cell junction
CLDN12	9606.ENSP00000287916	GO Component	GO:0031224	Intrinsic component of membrane
CLDN12	9606.ENSP00000287916	GO Component	GO:0043296	Apical junction complex
CLDN12	9606.ENSP00000287916	GO Component	GO:0070160	Tight junction
CLDN12	9606.ENSP00000287916	GO Component	GO:0070161	Anchoring junction
CLDN12	9606.ENSP00000287916	GO Component	GO:0071944	Cell periphery
CLDN12	9606.ENSP00000287916	GO Component	GO:0110165	Cellular anatomical entity
CLDN12	9606.ENSP00000287916	STRING clusters	CL:22032	Mixed, incl. cell-cell junction assembly, and gap junction
CLDN12	9606.ENSP00000287916	STRING clusters	CL:22033	Cell-cell junction assembly, and gap junction
CLDN12	9606.ENSP00000287916	STRING clusters	CL:22155	Gap junction, and Claudin
CLDN12	9606.ENSP00000287916	STRING clusters	CL:22156	Claudin, and Tight junction protein ZO
CLDN12	9606.ENSP00000287916	STRING clusters	CL:22159	Claudin, conserved site, and Tight junction protein ZO
CLDN12	9606.ENSP00000287916	STRING clusters	CL:22160	Calcium-independent cell-cell adhesion via plasma membrane cell-adhesion molecules, and Tight junction protein ZO
CLDN12	9606.ENSP00000287916	STRING clusters	CL:22165	Tight junction protein ZO, and calcium-independent cell-cell adhesion via plasma membrane cell-adhesion molecules
CLDN12	9606.ENSP00000287916	Reactome	HSA-1500931	Cell-Cell communication
CLDN12	9606.ENSP00000287916	Reactome	HSA-420029	Tight junction interactions
CLDN12	9606.ENSP00000287916	Reactome	HSA-421270	Cell-cell junction organization
CLDN12	9606.ENSP00000287916	Reactome	HSA-446728	Cell junction organization
CLDN12	9606.ENSP00000287916	WikiPathways	WP4239	Epithelial to mesenchymal transition in colorectal cancer
CLDN12	9606.ENSP00000287916	WikiPathways	WP4754	IL-18 signaling pathway
CLDN12	9606.ENSP00000287916	TISSUES	BTO:0000000	Tissues, cell types and enzyme sources
CLDN12	9606.ENSP00000287916	TISSUES	BTO:0000042	Animal
CLDN12	9606.ENSP00000287916	TISSUES	BTO:0000080	Male reproductive gland
CLDN12	9606.ENSP00000287916	TISSUES	BTO:0000081	Reproductive system
CLDN12	9606.ENSP00000287916	TISSUES	BTO:0000082	Male reproductive system
CLDN12	9606.ENSP00000287916	TISSUES	BTO:0000083	Female reproductive system
CLDN12	9606.ENSP00000287916	TISSUES	BTO:0000142	Brain
CLDN12	9606.ENSP00000287916	TISSUES	BTO:0000227	Central nervous system
CLDN12	9606.ENSP00000287916	TISSUES	BTO:0000254	Female reproductive gland
CLDN12	9606.ENSP00000287916	TISSUES	BTO:0000282	Head
CLDN12	9606.ENSP00000287916	TISSUES	BTO:0000522	Gland
CLDN12	9606.ENSP00000287916	TISSUES	BTO:0000534	Gonad
CLDN12	9606.ENSP00000287916	TISSUES	BTO:0001363	Testis
CLDN12	9606.ENSP00000287916	TISSUES	BTO:0001484	Nervous system
CLDN12	9606.ENSP00000287916	TISSUES	BTO:0001488	Endocrine gland
CLDN12	9606.ENSP00000287916	TISSUES	BTO:0001489	Whole body
CLDN12	9606.ENSP00000287916	TISSUES	BTO:0003091	Urogenital system
CLDN12	9606.ENSP00000287916	TISSUES	BTO:0003096	Internal male genital organ
CLDN12	9606.ENSP00000287916	COMPARTMENTS	GOCC:0005886	Plasma membrane
CLDN12	9606.ENSP00000287916	COMPARTMENTS	GOCC:0005911	Cell-cell junction
CLDN12	9606.ENSP00000287916	COMPARTMENTS	GOCC:0005923	Bicellular tight junction
CLDN12	9606.ENSP00000287916	COMPARTMENTS	GOCC:0016020	Membrane
CLDN12	9606.ENSP00000287916	COMPARTMENTS	GOCC:0030054	Cell junction
CLDN12	9606.ENSP00000287916	COMPARTMENTS	GOCC:0043296	Apical junction complex
CLDN12	9606.ENSP00000287916	COMPARTMENTS	GOCC:0070160	Tight junction
CLDN12	9606.ENSP00000287916	COMPARTMENTS	GOCC:0070161	Anchoring junction
CLDN12	9606.ENSP00000287916	COMPARTMENTS	GOCC:0071944	Cell periphery
CLDN12	9606.ENSP00000287916	COMPARTMENTS	GOCC:0110165	Cellular anatomical entity
CLDN12	9606.ENSP00000287916	Monarch	EFO:0003892	Pulmonary function measurement
CLDN12	9606.ENSP00000287916	Monarch	EFO:0004713	FEV/FEC ratio
CLDN12	9606.ENSP00000287916	Monarch	EFO:0006841	Respiratory disease biomarker
CLDN12	9606.ENSP00000287916	Monarch	EFO:0008376	Mosquito bite measurement
CLDN12	9606.ENSP00000287916	Monarch	EFO:0008380	Perceived unattractiveness to mosquitos measurement
CLDN12	9606.ENSP00000287916	UniProt Keywords	KW-0472	Membrane
CLDN12	9606.ENSP00000287916	UniProt Keywords	KW-0597	Phosphoprotein
CLDN12	9606.ENSP00000287916	UniProt Keywords	KW-0796	Tight junction
CLDN12	9606.ENSP00000287916	UniProt Keywords	KW-0812	Transmembrane
CLDN12	9606.ENSP00000287916	UniProt Keywords	KW-0965	Cell junction
CLDN12	9606.ENSP00000287916	UniProt Keywords	KW-1003	Cell membrane
CLDN12	9606.ENSP00000287916	UniProt Keywords	KW-1133	Transmembrane helix
CLDN12	9606.ENSP00000287916	InterPro	IPR013287	Claudin-12
CLDN12	9606.ENSP00000287916	InterPro	IPR017974	Claudin, conserved site
CLDN14	9606.ENSP00000382090	GO Process	GO:0007043	Cell-cell junction assembly
CLDN14	9606.ENSP00000382090	GO Process	GO:0007155	Cell adhesion
CLDN14	9606.ENSP00000382090	GO Process	GO:0009987	Cellular process
CLDN14	9606.ENSP00000382090	GO Process	GO:0016043	Cellular component organization
CLDN14	9606.ENSP00000382090	GO Process	GO:0016338	Calcium-independent cell-cell adhesion via plasma membrane cell-adhesion molecules
CLDN14	9606.ENSP00000382090	GO Process	GO:0022607	Cellular component assembly
CLDN14	9606.ENSP00000382090	GO Process	GO:0022610	Biological adhesion
CLDN14	9606.ENSP00000382090	GO Process	GO:0034329	Cell junction assembly
CLDN14	9606.ENSP00000382090	GO Process	GO:0034330	Cell junction organization
CLDN14	9606.ENSP00000382090	GO Process	GO:0043297	Apical junction assembly
CLDN14	9606.ENSP00000382090	GO Process	GO:0043933	Protein-containing complex subunit organization
CLDN14	9606.ENSP00000382090	GO Process	GO:0044085	Cellular component biogenesis
CLDN14	9606.ENSP00000382090	GO Process	GO:0045216	Cell-cell junction organization
CLDN14	9606.ENSP00000382090	GO Process	GO:0065003	Protein-containing complex assembly
CLDN14	9606.ENSP00000382090	GO Process	GO:0070830	Bicellular tight junction assembly
CLDN14	9606.ENSP00000382090	GO Process	GO:0071840	Cellular component organization or biogenesis
CLDN14	9606.ENSP00000382090	GO Process	GO:0098609	Cell-cell adhesion
CLDN14	9606.ENSP00000382090	GO Process	GO:0098742	Cell-cell adhesion via plasma-membrane adhesion molecules
CLDN14	9606.ENSP00000382090	GO Process	GO:0120192	Tight junction assembly
CLDN14	9606.ENSP00000382090	GO Process	GO:0120193	Tight junction organization
CLDN14	9606.ENSP00000382090	GO Function	GO:0005198	Structural molecule activity
CLDN14	9606.ENSP00000382090	GO Function	GO:0005488	Binding
CLDN14	9606.ENSP00000382090	GO Function	GO:0005515	Protein binding
CLDN14	9606.ENSP00000382090	GO Function	GO:0042802	Identical protein binding
CLDN14	9606.ENSP00000382090	GO Component	GO:0005622	Intracellular
CLDN14	9606.ENSP00000382090	GO Component	GO:0005737	Cytoplasm
CLDN14	9606.ENSP00000382090	GO Component	GO:0005783	Endoplasmic reticulum
CLDN14	9606.ENSP00000382090	GO Component	GO:0005886	Plasma membrane
CLDN14	9606.ENSP00000382090	GO Component	GO:0005911	Cell-cell junction
CLDN14	9606.ENSP00000382090	GO Component	GO:0005923	Bicellular tight junction
CLDN14	9606.ENSP00000382090	GO Component	GO:0012505	Endomembrane system
CLDN14	9606.ENSP00000382090	GO Component	GO:0016020	Membrane
CLDN14	9606.ENSP00000382090	GO Component	GO:0016021	Integral component of membrane
CLDN14	9606.ENSP00000382090	GO Component	GO:0030054	Cell junction
CLDN14	9606.ENSP00000382090	GO Component	GO:0031224	Intrinsic component of membrane
CLDN14	9606.ENSP00000382090	GO Component	GO:0043226	Organelle
CLDN14	9606.ENSP00000382090	GO Component	GO:0043227	Membrane-bounded organelle
CLDN14	9606.ENSP00000382090	GO Component	GO:0043229	Intracellular organelle
CLDN14	9606.ENSP00000382090	GO Component	GO:0043231	Intracellular membrane-bounded organelle
CLDN14	9606.ENSP00000382090	GO Component	GO:0043296	Apical junction complex
CLDN14	9606.ENSP00000382090	GO Component	GO:0070160	Tight junction
CLDN14	9606.ENSP00000382090	GO Component	GO:0070161	Anchoring junction
CLDN14	9606.ENSP00000382090	GO Component	GO:0071944	Cell periphery
CLDN14	9606.ENSP00000382090	GO Component	GO:0110165	Cellular anatomical entity
CLDN14	9606.ENSP00000382090	STRING clusters	CL:22032	Mixed, incl. cell-cell junction assembly, and gap junction
CLDN14	9606.ENSP00000382090	STRING clusters	CL:22033	Cell-cell junction assembly, and gap junction
CLDN14	9606.ENSP00000382090	STRING clusters	CL:22155	Gap junction, and Claudin
CLDN14	9606.ENSP00000382090	STRING clusters	CL:22156	Claudin, and Tight junction protein ZO
CLDN14	9606.ENSP00000382090	STRING clusters	CL:22159	Claudin, conserved site, and Tight junction protein ZO
CLDN14	9606.ENSP00000382090	STRING clusters	CL:22197	Renal hypomagnesemia 5 with ocular involvement, and Claudin-14
CLDN14	9606.ENSP00000382090	KEGG	hsa04514	Cell adhesion molecules
CLDN14	9606.ENSP00000382090	KEGG	hsa04530	Tight junction
CLDN14	9606.ENSP00000382090	KEGG	hsa04670	Leukocyte transendothelial migration
CLDN14	9606.ENSP00000382090	KEGG	hsa05130	Pathogenic Escherichia coli infection
CLDN14	9606.ENSP00000382090	KEGG	hsa05160	Hepatitis C
CLDN14	9606.ENSP00000382090	Reactome	HSA-1500931	Cell-Cell communication
CLDN14	9606.ENSP00000382090	Reactome	HSA-420029	Tight junction interactions
CLDN14	9606.ENSP00000382090	Reactome	HSA-421270	Cell-cell junction organization
CLDN14	9606.ENSP00000382090	Reactome	HSA-446728	Cell junction organization
CLDN14	9606.ENSP00000382090	WikiPathways	WP4239	Epithelial to mesenchymal transition in colorectal cancer
CLDN14	9606.ENSP00000382090	DISEASES	DOID:0050155	Sensory system disease
CLDN14	9606.ENSP00000382090	DISEASES	DOID:0050177	Monogenic disease
CLDN14	9606.ENSP00000382090	DISEASES	DOID:0050563	Nonsyndromic deafness
CLDN14	9606.ENSP00000382090	DISEASES	DOID:0050565	Autosomal recessive nonsyndromic deafness
CLDN14	9606.ENSP00000382090	DISEASES	DOID:0050737	Autosomal recessive disease
CLDN14	9606.ENSP00000382090	DISEASES	DOID:0050739	Autosomal genetic disease
CLDN14	9606.ENSP00000382090	DISEASES	DOID:0110487	Autosomal recessive nonsyndromic deafness 29
CLDN14	9606.ENSP00000382090	DISEASES	DOID:18	Urinary system disease
CLDN14	9606.ENSP00000382090	DISEASES	DOID:2742	Auditory system disease
CLDN14	9606.ENSP00000382090	DISEASES	DOID:4	Disease
CLDN14	9606.ENSP00000382090	DISEASES	DOID:557	Kidney disease
CLDN14	9606.ENSP00000382090	DISEASES	DOID:585	Nephrolithiasis
CLDN14	9606.ENSP00000382090	DISEASES	DOID:630	Genetic disease
CLDN14	9606.ENSP00000382090	DISEASES	DOID:7	Disease of anatomical entity
CLDN14	9606.ENSP00000382090	DISEASES	DOID:863	Nervous system disease
CLDN14	9606.ENSP00000382090	TISSUES	BTO:0000000	Tissues, cell types and enzyme sources
CLDN14	9606.ENSP00000382090	TISSUES	BTO:0000042	Animal
CLDN14	9606.ENSP00000382090	TISSUES	BTO:0000345	Digestive gland
CLDN14	9606.ENSP00000382090	TISSUES	BTO:0000522	Gland
CLDN14	9606.ENSP00000382090	TISSUES	BTO:0000759	Liver
CLDN14	9606.ENSP00000382090	TISSUES	BTO:0001488	Endocrine gland
CLDN14	9606.ENSP00000382090	TISSUES	BTO:0001489	Whole body
CLDN14	9606.ENSP00000382090	TISSUES	BTO:0001491	Viscus
CLDN14	9606.ENSP00000382090	COMPARTMENTS	GOCC:0005886	Plasma membrane
CLDN14	9606.ENSP00000382090	COMPARTMENTS	GOCC:0005911	Cell-cell junction
CLDN14	9606.ENSP00000382090	COMPARTMENTS	GOCC:0005923	Bicellular tight junction
CLDN14	9606.ENSP00000382090	COMPARTMENTS	GOCC:0016020	Membrane
CLDN14	9606.ENSP00000382090	COMPARTMENTS	GOCC:0030054	Cell junction
CLDN14	9606.ENSP00000382090	COMPARTMENTS	GOCC:0043296	Apical junction complex
CLDN14	9606.ENSP00000382090	COMPARTMENTS	GOCC:0070160	Tight junction
CLDN14	9606.ENSP00000382090	COMPARTMENTS	GOCC:0070161	Anchoring junction
CLDN14	9606.ENSP00000382090	COMPARTMENTS	GOCC:0071944	Cell periphery
CLDN14	9606.ENSP00000382090	COMPARTMENTS	GOCC:0110165	Cellular anatomical entity
CLDN14	9606.ENSP00000382090	Monarch	EFO:0000719	Temporal measurement
CLDN14	9606.ENSP00000382090	Monarch	EFO:0003923	Bone density
CLDN14	9606.ENSP00000382090	Monarch	EFO:0004298	Cardiovascular measurement
CLDN14	9606.ENSP00000382090	Monarch	EFO:0004305	Erythrocyte count
CLDN14	9606.ENSP00000382090	Monarch	EFO:0004306	Erythrocyte indices
CLDN14	9606.ENSP00000382090	Monarch	EFO:0004311	Heart function measurement
CLDN14	9606.ENSP00000382090	Monarch	EFO:0004327	Electrocardiography
CLDN14	9606.ENSP00000382090	Monarch	EFO:0004348	Hematocrit
CLDN14	9606.ENSP00000382090	Monarch	EFO:0004503	Hematological measurement
CLDN14	9606.ENSP00000382090	Monarch	EFO:0004509	Hemoglobin measurement
CLDN14	9606.ENSP00000382090	Monarch	EFO:0004512	Bone measurement
CLDN14	9606.ENSP00000382090	Monarch	EFO:0004516	Bone fracture related measurement
CLDN14	9606.ENSP00000382090	Monarch	EFO:0004531	Urate measurement
CLDN14	9606.ENSP00000382090	Monarch	EFO:0004586	Complete blood cell count
CLDN14	9606.ENSP00000382090	Monarch	EFO:0004682	QT interval
CLDN14	9606.ENSP00000382090	Monarch	EFO:0004730	Hormone measurement
CLDN14	9606.ENSP00000382090	Monarch	EFO:0004741	Blood urea nitrogen measurement
CLDN14	9606.ENSP00000382090	Monarch	EFO:0004742	Renal system measurement
CLDN14	9606.ENSP00000382090	Monarch	EFO:0004747	Protein measurement
CLDN14	9606.ENSP00000382090	Monarch	EFO:0004752	Parathyroid hormone measurement
CLDN14	9606.ENSP00000382090	Monarch	EFO:0005047	Erythrocyte measurement
CLDN14	9606.ENSP00000382090	Monarch	EFO:0005208	Glomerular filtration rate
CLDN14	9606.ENSP00000382090	Monarch	EFO:0005278	Cardiovascular disease biomarker measurement
CLDN14	9606.ENSP00000382090	Monarch	EFO:0007978	Red blood cell density measurement
CLDN14	9606.ENSP00000382090	Monarch	EFO:0009270	Heel bone mineral density
CLDN14	9606.ENSP00000382090	Monarch	EFO:0009795	Serum urea measurement
CLDN14	9606.ENSP00000382090	Monarch	HP:0000118	Phenotypic abnormality
CLDN14	9606.ENSP00000382090	Monarch	HP:0000364	Hearing abnormality
CLDN14	9606.ENSP00000382090	Monarch	HP:0000365	Hearing impairment
CLDN14	9606.ENSP00000382090	Monarch	HP:0000407	Sensorineural hearing impairment
CLDN14	9606.ENSP00000382090	Monarch	HP:0000598	Abnormality of the ear
CLDN14	9606.ENSP00000382090	Monarch	HP:0000707	Abnormality of the nervous system
CLDN14	9606.ENSP00000382090	Monarch	HP:0000708	Behavioral abnormality
CLDN14	9606.ENSP00000382090	Monarch	HP:0008770	Obsessive-compulsive trait
CLDN14	9606.ENSP00000382090	Monarch	HP:0012638	Abnormal nervous system physiology
CLDN14	9606.ENSP00000382090	UniProt Keywords	KW-0209	Deafness
CLDN14	9606.ENSP00000382090	UniProt Keywords	KW-0225	Disease mutation
CLDN14	9606.ENSP00000382090	UniProt Keywords	KW-0472	Membrane
CLDN14	9606.ENSP00000382090	UniProt Keywords	KW-0621	Polymorphism
CLDN14	9606.ENSP00000382090	UniProt Keywords	KW-0796	Tight junction
CLDN14	9606.ENSP00000382090	UniProt Keywords	KW-0812	Transmembrane
CLDN14	9606.ENSP00000382090	UniProt Keywords	KW-0965	Cell junction
CLDN14	9606.ENSP00000382090	UniProt Keywords	KW-1003	Cell membrane
CLDN14	9606.ENSP00000382090	UniProt Keywords	KW-1010	Non-syndromic deafness
CLDN14	9606.ENSP00000382090	UniProt Keywords	KW-1133	Transmembrane helix
CLDN14	9606.ENSP00000382090	UniProt Keywords	KW-9995	Disease
CLDN14	9606.ENSP00000382090	Pfam	PF00822	PMP-22/EMP/MP20/Claudin family
CLDN14	9606.ENSP00000382090	InterPro	IPR003556	Claudin-14
CLDN14	9606.ENSP00000382090	InterPro	IPR004031	PMP-22/EMP/MP20/Claudin superfamily
CLDN14	9606.ENSP00000382090	InterPro	IPR006187	Claudin
CLDN14	9606.ENSP00000382090	InterPro	IPR017974	Claudin, conserved site
CLDN16	9606.ENSP00000264734	GO Process	GO:0003008	System process
CLDN16	9606.ENSP00000264734	GO Process	GO:0006810	Transport
CLDN16	9606.ENSP00000264734	GO Process	GO:0006811	Ion transport
CLDN16	9606.ENSP00000264734	GO Process	GO:0006812	Cation transport
CLDN16	9606.ENSP00000264734	GO Process	GO:0006873	Cellular ion homeostasis
CLDN16	9606.ENSP00000264734	GO Process	GO:0006875	Cellular metal ion homeostasis
CLDN16	9606.ENSP00000264734	GO Process	GO:0007043	Cell-cell junction assembly
CLDN16	9606.ENSP00000264734	GO Process	GO:0007155	Cell adhesion
CLDN16	9606.ENSP00000264734	GO Process	GO:0007588	Excretion
CLDN16	9606.ENSP00000264734	GO Process	GO:0009987	Cellular process
CLDN16	9606.ENSP00000264734	GO Process	GO:0015693	Magnesium ion transport
CLDN16	9606.ENSP00000264734	GO Process	GO:0016043	Cellular component organization
CLDN16	9606.ENSP00000264734	GO Process	GO:0016338	Calcium-independent cell-cell adhesion via plasma membrane cell-adhesion molecules
CLDN16	9606.ENSP00000264734	GO Process	GO:0019725	Cellular homeostasis
CLDN16	9606.ENSP00000264734	GO Process	GO:0022607	Cellular component assembly
CLDN16	9606.ENSP00000264734	GO Process	GO:0022610	Biological adhesion
CLDN16	9606.ENSP00000264734	GO Process	GO:0030001	Metal ion transport
CLDN16	9606.ENSP00000264734	GO Process	GO:0030003	Cellular cation homeostasis
CLDN16	9606.ENSP00000264734	GO Process	GO:0032501	Multicellular organismal process
CLDN16	9606.ENSP00000264734	GO Process	GO:0034220	Ion transmembrane transport
CLDN16	9606.ENSP00000264734	GO Process	GO:0034329	Cell junction assembly
CLDN16	9606.ENSP00000264734	GO Process	GO:0034330	Cell junction organization
CLDN16	9606.ENSP00000264734	GO Process	GO:0042592	Homeostatic process
CLDN16	9606.ENSP00000264734	GO Process	GO:0043297	Apical junction assembly
CLDN16	9606.ENSP00000264734	GO Process	GO:0044085	Cellular component biogenesis
CLDN16	9606.ENSP00000264734	GO Process	GO:0045216	Cell-cell junction organization
CLDN16	9606.ENSP00000264734	GO Process	GO:0048878	Chemical homeostasis
CLDN16	9606.ENSP00000264734	GO Process	GO:0050801	Ion homeostasis
CLDN16	9606.ENSP00000264734	GO Process	GO:0051179	Localization
CLDN16	9606.ENSP00000264734	GO Process	GO:0051234	Establishment of localization
CLDN16	9606.ENSP00000264734	GO Process	GO:0055065	Metal ion homeostasis
CLDN16	9606.ENSP00000264734	GO Process	GO:0055080	Cation homeostasis
CLDN16	9606.ENSP00000264734	GO Process	GO:0055082	Cellular chemical homeostasis
CLDN16	9606.ENSP00000264734	GO Process	GO:0055085	Transmembrane transport
CLDN16	9606.ENSP00000264734	GO Process	GO:0065007	Biological regulation
CLDN16	9606.ENSP00000264734	GO Process	GO:0065008	Regulation of biological quality
CLDN16	9606.ENSP00000264734	GO Process	GO:0070830	Bicellular tight junction assembly
CLDN16	9606.ENSP00000264734	GO Process	GO:0070838	Divalent metal ion transport
CLDN16	9606.ENSP00000264734	GO Process	GO:0071840	Cellular component organization or biogenesis
CLDN16	9606.ENSP00000264734	GO Process	GO:0072511	Divalent inorganic cation transport
CLDN16	9606.ENSP00000264734	GO Process	GO:0098609	Cell-cell adhesion
CLDN16	9606.ENSP00000264734	GO Process	GO:0098655	Cation transmembrane transport
CLDN16	9606.ENSP00000264734	GO Process	GO:0098660	Inorganic ion transmembrane transport
CLDN16	9606.ENSP00000264734	GO Process	GO:0098662	Inorganic cation transmembrane transport
CLDN16	9606.ENSP00000264734	GO Process	GO:0098742	Cell-cell adhesion via plasma-membrane adhesion molecules
CLDN16	9606.ENSP00000264734	GO Process	GO:0098771	Inorganic ion homeostasis
CLDN16	9606.ENSP00000264734	GO Process	GO:0120192	Tight junction assembly
CLDN16	9606.ENSP00000264734	GO Process	GO:0120193	Tight junction organization
CLDN16	9606.ENSP00000264734	GO Process	GO:1903830	Magnesium ion transmembrane transport
CLDN16	9606.ENSP00000264734	GO Function	GO:0005198	Structural molecule activity
CLDN16	9606.ENSP00000264734	GO Function	GO:0005215	Transporter activity
CLDN16	9606.ENSP00000264734	GO Function	GO:0005488	Binding
CLDN16	9606.ENSP00000264734	GO Function	GO:0005515	Protein binding
CLDN16	9606.ENSP00000264734	GO Function	GO:0008324	Cation transmembrane transporter activity
CLDN16	9606.ENSP00000264734	GO Function	GO:0015075	Ion transmembrane transporter activity
CLDN16	9606.ENSP00000264734	GO Function	GO:0015095	Magnesium ion transmembrane transporter activity
CLDN16	9606.ENSP00000264734	GO Function	GO:0015318	Inorganic molecular entity transmembrane transporter activity
CLDN16	9606.ENSP00000264734	GO Function	GO:0022857	Transmembrane transporter activity
CLDN16	9606.ENSP00000264734	GO Function	GO:0022890	Inorganic cation transmembrane transporter activity
CLDN16	9606.ENSP00000264734	GO Function	GO:0042802	Identical protein binding
CLDN16	9606.ENSP00000264734	GO Function	GO:0046873	Metal ion transmembrane transporter activity
CLDN16	9606.ENSP00000264734	GO Component	GO:0005886	Plasma membrane
CLDN16	9606.ENSP00000264734	GO Component	GO:0005911	Cell-cell junction
CLDN16	9606.ENSP00000264734	GO Component	GO:0005923	Bicellular tight junction
CLDN16	9606.ENSP00000264734	GO Component	GO:0016020	Membrane
CLDN16	9606.ENSP00000264734	GO Component	GO:0016021	Integral component of membrane
CLDN16	9606.ENSP00000264734	GO Component	GO:0030054	Cell junction
CLDN16	9606.ENSP00000264734	GO Component	GO:0031224	Intrinsic component of membrane
CLDN16	9606.ENSP00000264734	GO Component	GO:0043296	Apical junction complex
CLDN16	9606.ENSP00000264734	GO Component	GO:0070160	Tight junction
CLDN16	9606.ENSP00000264734	GO Component	GO:0070161	Anchoring junction
CLDN16	9606.ENSP00000264734	GO Component	GO:0071944	Cell periphery
CLDN16	9606.ENSP00000264734	GO Component	GO:0110165	Cellular anatomical entity
CLDN16	9606.ENSP00000264734	STRING clusters	CL:22032	Mixed, incl. cell-cell junction assembly, and gap junction
CLDN16	9606.ENSP00000264734	STRING clusters	CL:22033	Cell-cell junction assembly, and gap junction
CLDN16	9606.ENSP00000264734	STRING clusters	CL:22155	Gap junction, and Claudin
CLDN16	9606.ENSP00000264734	STRING clusters	CL:22156	Claudin, and Tight junction protein ZO
CLDN16	9606.ENSP00000264734	STRING clusters	CL:22159	Claudin, conserved site, and Tight junction protein ZO
CLDN16	9606.ENSP00000264734	STRING clusters	CL:22197	Renal hypomagnesemia 5 with ocular involvement, and Claudin-14
CLDN16	9606.ENSP00000264734	KEGG	hsa04514	Cell adhesion molecules
CLDN16	9606.ENSP00000264734	KEGG	hsa04530	Tight junction
CLDN16	9606.ENSP00000264734	KEGG	hsa04670	Leukocyte transendothelial migration
CLDN16	9606.ENSP00000264734	KEGG	hsa05130	Pathogenic Escherichia coli infection
CLDN16	9606.ENSP00000264734	KEGG	hsa05160	Hepatitis C
CLDN16	9606.ENSP00000264734	Reactome	HSA-1500931	Cell-Cell communication
CLDN16	9606.ENSP00000264734	Reactome	HSA-420029	Tight junction interactions
CLDN16	9606.ENSP00000264734	Reactome	HSA-421270	Cell-cell junction organization
CLDN16	9606.ENSP00000264734	Reactome	HSA-446728	Cell junction organization
CLDN16	9606.ENSP00000264734	WikiPathways	WP4239	Epithelial to mesenchymal transition in colorectal cancer
CLDN16	9606.ENSP00000264734	DISEASES	DOID:0014667	Disease of metabolism
CLDN16	9606.ENSP00000264734	DISEASES	DOID:0060879	Primary hypomagnesemia
CLDN16	9606.ENSP00000264734	DISEASES	DOID:0060881	Renal hypomagnesemia 5 with ocular involvement
CLDN16	9606.ENSP00000264734	DISEASES	DOID:12679	Nephrocalcinosis
CLDN16	9606.ENSP00000264734	DISEASES	DOID:18	Urinary system disease
CLDN16	9606.ENSP00000264734	DISEASES	DOID:4	Disease
CLDN16	9606.ENSP00000264734	DISEASES	DOID:557	Kidney disease
CLDN16	9606.ENSP00000264734	DISEASES	DOID:655	Inherited metabolic disorder
CLDN16	9606.ENSP00000264734	DISEASES	DOID:7	Disease of anatomical entity
CLDN16	9606.ENSP00000264734	DISEASES	DOID:896	Metal metabolism disorder
CLDN16	9606.ENSP00000264734	COMPARTMENTS	GOCC:0005886	Plasma membrane
CLDN16	9606.ENSP00000264734	COMPARTMENTS	GOCC:0005911	Cell-cell junction
CLDN16	9606.ENSP00000264734	COMPARTMENTS	GOCC:0005923	Bicellular tight junction
CLDN16	9606.ENSP00000264734	COMPARTMENTS	GOCC:0016020	Membrane
CLDN16	9606.ENSP00000264734	COMPARTMENTS	GOCC:0030054	Cell junction
CLDN16	9606.ENSP00000264734	COMPARTMENTS	GOCC:0043296	Apical junction complex
CLDN16	9606.ENSP00000264734	COMPARTMENTS	GOCC:0070160	Tight junction
CLDN16	9606.ENSP00000264734	COMPARTMENTS	GOCC:0070161	Anchoring junction
CLDN16	9606.ENSP00000264734	COMPARTMENTS	GOCC:0071944	Cell periphery
CLDN16	9606.ENSP00000264734	COMPARTMENTS	GOCC:0110165	Cellular anatomical entity
CLDN16	9606.ENSP00000264734	Monarch	EFO:0003765	Sign or symptom
CLDN16	9606.ENSP00000264734	Monarch	EFO:0003843	Pain
CLDN16	9606.ENSP00000264734	Monarch	HP:0000010	Recurrent urinary tract infections
CLDN16	9606.ENSP00000264734	Monarch	HP:0000077	Abnormality of the kidney
CLDN16	9606.ENSP00000264734	Monarch	HP:0000079	Abnormality of the urinary system
CLDN16	9606.ENSP00000264734	Monarch	HP:0000083	Renal insufficiency
CLDN16	9606.ENSP00000264734	Monarch	HP:0000103	Polyuria
CLDN16	9606.ENSP00000264734	Monarch	HP:0000118	Phenotypic abnormality
CLDN16	9606.ENSP00000264734	Monarch	HP:0000121	Nephrocalcinosis
CLDN16	9606.ENSP00000264734	Monarch	HP:0000124	Renal tubular dysfunction
CLDN16	9606.ENSP00000264734	Monarch	HP:0000478	Abnormality of the eye
CLDN16	9606.ENSP00000264734	Monarch	HP:0000481	Abnormal cornea morphology
CLDN16	9606.ENSP00000264734	Monarch	HP:0000483	Astigmatism
CLDN16	9606.ENSP00000264734	Monarch	HP:0000486	Strabismus
CLDN16	9606.ENSP00000264734	Monarch	HP:0000539	Abnormality of refraction
CLDN16	9606.ENSP00000264734	Monarch	HP:0000540	Hypermetropia
CLDN16	9606.ENSP00000264734	Monarch	HP:0000545	Myopia
CLDN16	9606.ENSP00000264734	Monarch	HP:0000549	Abnormal conjugate eye movement
CLDN16	9606.ENSP00000264734	Monarch	HP:0000639	Nystagmus
CLDN16	9606.ENSP00000264734	Monarch	HP:0000707	Abnormality of the nervous system
CLDN16	9606.ENSP00000264734	Monarch	HP:0000708	Behavioral abnormality
CLDN16	9606.ENSP00000264734	Monarch	HP:0000787	Nephrolithiasis
CLDN16	9606.ENSP00000264734	Monarch	HP:0000790	Hematuria
CLDN16	9606.ENSP00000264734	Monarch	HP:0001250	Seizure
CLDN16	9606.ENSP00000264734	Monarch	HP:0001281	Tetany
CLDN16	9606.ENSP00000264734	Monarch	HP:0001507	Growth abnormality
CLDN16	9606.ENSP00000264734	Monarch	HP:0001508	Failure to thrive
CLDN16	9606.ENSP00000264734	Monarch	HP:0001939	Abnormality of metabolism/homeostasis
CLDN16	9606.ENSP00000264734	Monarch	HP:0001942	Metabolic acidosis
CLDN16	9606.ENSP00000264734	Monarch	HP:0001947	Renal tubular acidosis
CLDN16	9606.ENSP00000264734	Monarch	HP:0001959	Polydipsia
CLDN16	9606.ENSP00000264734	Monarch	HP:0002027	Abdominal pain
CLDN16	9606.ENSP00000264734	Monarch	HP:0002149	Hyperuricemia
CLDN16	9606.ENSP00000264734	Monarch	HP:0002150	Hypercalciuria
CLDN16	9606.ENSP00000264734	Monarch	HP:0002157	Azotemia
CLDN16	9606.ENSP00000264734	Monarch	HP:0002715	Abnormality of the immune system
CLDN16	9606.ENSP00000264734	Monarch	HP:0002719	Recurrent infections
CLDN16	9606.ENSP00000264734	Monarch	HP:0002917	Hypomagnesemia
CLDN16	9606.ENSP00000264734	Monarch	HP:0003011	Abnormality of the musculature
CLDN16	9606.ENSP00000264734	Monarch	HP:0003110	Abnormality of urine homeostasis
CLDN16	9606.ENSP00000264734	Monarch	HP:0003111	Abnormal blood ion concentration
CLDN16	9606.ENSP00000264734	Monarch	HP:0004323	Abnormality of body weight
CLDN16	9606.ENSP00000264734	Monarch	HP:0004325	Decreased body weight
CLDN16	9606.ENSP00000264734	Monarch	HP:0004364	Abnormal circulating nitrogen compound concentration
CLDN16	9606.ENSP00000264734	Monarch	HP:0004921	Abnormal magnesium concentration
CLDN16	9606.ENSP00000264734	Monarch	HP:0005567	Renal magnesium wasting
CLDN16	9606.ENSP00000264734	Monarch	HP:0008872	Feeding difficulties in infancy
CLDN16	9606.ENSP00000264734	Monarch	HP:0010927	Abnormal blood inorganic cation concentration
CLDN16	9606.ENSP00000264734	Monarch	HP:0010929	Abnormal blood cation concentration
CLDN16	9606.ENSP00000264734	Monarch	HP:0010932	Abnormal circulating nucleobase concentration
CLDN16	9606.ENSP00000264734	Monarch	HP:0011277	Abnormality of the urinary system physiology
CLDN16	9606.ENSP00000264734	Monarch	HP:0011280	Abnormality of urine calcium concentration
CLDN16	9606.ENSP00000264734	Monarch	HP:0011458	Abdominal symptom
CLDN16	9606.ENSP00000264734	Monarch	HP:0011804	Abnormal muscle physiology
CLDN16	9606.ENSP00000264734	Monarch	HP:0011968	Feeding difficulties
CLDN16	9606.ENSP00000264734	Monarch	HP:0012210	Abnormal renal morphology
CLDN16	9606.ENSP00000264734	Monarch	HP:0012211	Abnormal renal physiology
CLDN16	9606.ENSP00000264734	Monarch	HP:0012404	Abnormal urine citrate concentration
CLDN16	9606.ENSP00000264734	Monarch	HP:0012405	Hypocitraturia
CLDN16	9606.ENSP00000264734	Monarch	HP:0012590	Abnormal urine output
CLDN16	9606.ENSP00000264734	Monarch	HP:0012591	Abnormal urinary electrolyte concentration
CLDN16	9606.ENSP00000264734	Monarch	HP:0012607	Abnormal urine magnesium concentration
CLDN16	9606.ENSP00000264734	Monarch	HP:0012608	Hypermagnesiuria
CLDN16	9606.ENSP00000264734	Monarch	HP:0012614	Abnormal urine cytology
CLDN16	9606.ENSP00000264734	Monarch	HP:0012622	Chronic kidney disease
CLDN16	9606.ENSP00000264734	Monarch	HP:0012637	Renal calcium wasting
CLDN16	9606.ENSP00000264734	Monarch	HP:0012638	Abnormal nervous system physiology
CLDN16	9606.ENSP00000264734	Monarch	HP:0025031	Abnormality of the digestive system
CLDN16	9606.ENSP00000264734	Monarch	HP:0025142	Constitutional symptom
CLDN16	9606.ENSP00000264734	Monarch	HP:0030082	Abnormal drinking behavior
CLDN16	9606.ENSP00000264734	Monarch	HP:0033354	Abnormal urine metabolite level
CLDN16	9606.ENSP00000264734	UniProt Keywords	KW-0225	Disease mutation
CLDN16	9606.ENSP00000264734	UniProt Keywords	KW-0406	Ion transport
CLDN16	9606.ENSP00000264734	UniProt Keywords	KW-0460	Magnesium
CLDN16	9606.ENSP00000264734	UniProt Keywords	KW-0472	Membrane
CLDN16	9606.ENSP00000264734	UniProt Keywords	KW-0796	Tight junction
CLDN16	9606.ENSP00000264734	UniProt Keywords	KW-0812	Transmembrane
CLDN16	9606.ENSP00000264734	UniProt Keywords	KW-0813	Transport
CLDN16	9606.ENSP00000264734	UniProt Keywords	KW-0965	Cell junction
CLDN16	9606.ENSP00000264734	UniProt Keywords	KW-0982	Primary hypomagnesemia
CLDN16	9606.ENSP00000264734	UniProt Keywords	KW-1003	Cell membrane
CLDN16	9606.ENSP00000264734	UniProt Keywords	KW-1133	Transmembrane helix
CLDN16	9606.ENSP00000264734	UniProt Keywords	KW-9995	Disease
CLDN16	9606.ENSP00000264734	Pfam	PF00822	PMP-22/EMP/MP20/Claudin family
CLDN16	9606.ENSP00000264734	InterPro	IPR003927	Claudin-16
CLDN16	9606.ENSP00000264734	InterPro	IPR004031	PMP-22/EMP/MP20/Claudin superfamily
CLDN16	9606.ENSP00000264734	InterPro	IPR006187	Claudin
CLDN16	9606.ENSP00000264734	InterPro	IPR017974	Claudin, conserved site
CLDN2	9606.ENSP00000441283	GO Process	GO:0007043	Cell-cell junction assembly
CLDN2	9606.ENSP00000441283	GO Process	GO:0007155	Cell adhesion
CLDN2	9606.ENSP00000441283	GO Process	GO:0009987	Cellular process
CLDN2	9606.ENSP00000441283	GO Process	GO:0016043	Cellular component organization
CLDN2	9606.ENSP00000441283	GO Process	GO:0016338	Calcium-independent cell-cell adhesion via plasma membrane cell-adhesion molecules
CLDN2	9606.ENSP00000441283	GO Process	GO:0022607	Cellular component assembly
CLDN2	9606.ENSP00000441283	GO Process	GO:0022610	Biological adhesion
CLDN2	9606.ENSP00000441283	GO Process	GO:0034329	Cell junction assembly
CLDN2	9606.ENSP00000441283	GO Process	GO:0034330	Cell junction organization
CLDN2	9606.ENSP00000441283	GO Process	GO:0043297	Apical junction assembly
CLDN2	9606.ENSP00000441283	GO Process	GO:0044085	Cellular component biogenesis
CLDN2	9606.ENSP00000441283	GO Process	GO:0045216	Cell-cell junction organization
CLDN2	9606.ENSP00000441283	GO Process	GO:0070830	Bicellular tight junction assembly
CLDN2	9606.ENSP00000441283	GO Process	GO:0071840	Cellular component organization or biogenesis
CLDN2	9606.ENSP00000441283	GO Process	GO:0098609	Cell-cell adhesion
CLDN2	9606.ENSP00000441283	GO Process	GO:0098742	Cell-cell adhesion via plasma-membrane adhesion molecules
CLDN2	9606.ENSP00000441283	GO Process	GO:0120192	Tight junction assembly
CLDN2	9606.ENSP00000441283	GO Process	GO:0120193	Tight junction organization
CLDN2	9606.ENSP00000441283	GO Function	GO:0005198	Structural molecule activity
CLDN2	9606.ENSP00000441283	GO Function	GO:0005488	Binding
CLDN2	9606.ENSP00000441283	GO Function	GO:0005515	Protein binding
CLDN2	9606.ENSP00000441283	GO Function	GO:0042802	Identical protein binding
CLDN2	9606.ENSP00000441283	GO Component	GO:0005886	Plasma membrane
CLDN2	9606.ENSP00000441283	GO Component	GO:0005911	Cell-cell junction
CLDN2	9606.ENSP00000441283	GO Component	GO:0005923	Bicellular tight junction
CLDN2	9606.ENSP00000441283	GO Component	GO:0016020	Membrane
CLDN2	9606.ENSP00000441283	GO Component	GO:0016021	Integral component of membrane
CLDN2	9606.ENSP00000441283	GO Component	GO:0030054	Cell junction
CLDN2	9606.ENSP00000441283	GO Component	GO:0031224	Intrinsic component of membrane
CLDN2	9606.ENSP00000441283	GO Component	GO:0043296	Apical junction complex
CLDN2	9606.ENSP00000441283	GO Component	GO:0070160	Tight junction
CLDN2	9606.ENSP00000441283	GO Component	GO:0070161	Anchoring junction
CLDN2	9606.ENSP00000441283	GO Component	GO:0071944	Cell periphery
CLDN2	9606.ENSP00000441283	GO Component	GO:0110165	Cellular anatomical entity
CLDN2	9606.ENSP00000441283	STRING clusters	CL:22032	Mixed, incl. cell-cell junction assembly, and gap junction
CLDN2	9606.ENSP00000441283	STRING clusters	CL:22033	Cell-cell junction assembly, and gap junction
CLDN2	9606.ENSP00000441283	STRING clusters	CL:22155	Gap junction, and Claudin
CLDN2	9606.ENSP00000441283	STRING clusters	CL:22156	Claudin, and Tight junction protein ZO
CLDN2	9606.ENSP00000441283	STRING clusters	CL:22159	Claudin, conserved site, and Tight junction protein ZO
CLDN2	9606.ENSP00000441283	STRING clusters	CL:22160	Calcium-independent cell-cell adhesion via plasma membrane cell-adhesion molecules, and Tight junction protein ZO
CLDN2	9606.ENSP00000441283	STRING clusters	CL:22165	Tight junction protein ZO, and calcium-independent cell-cell adhesion via plasma membrane cell-adhesion molecules
CLDN2	9606.ENSP00000441283	KEGG	hsa04514	Cell adhesion molecules
CLDN2	9606.ENSP00000441283	KEGG	hsa04530	Tight junction
CLDN2	9606.ENSP00000441283	KEGG	hsa04670	Leukocyte transendothelial migration
CLDN2	9606.ENSP00000441283	KEGG	hsa05130	Pathogenic Escherichia coli infection
CLDN2	9606.ENSP00000441283	KEGG	hsa05160	Hepatitis C
CLDN2	9606.ENSP00000441283	Reactome	HSA-1500931	Cell-Cell communication
CLDN2	9606.ENSP00000441283	Reactome	HSA-420029	Tight junction interactions
CLDN2	9606.ENSP00000441283	Reactome	HSA-421270	Cell-cell junction organization
CLDN2	9606.ENSP00000441283	Reactome	HSA-446728	Cell junction organization
CLDN2	9606.ENSP00000441283	WikiPathways	WP2877	Vitamin D receptor pathway
CLDN2	9606.ENSP00000441283	WikiPathways	WP4239	Epithelial to mesenchymal transition in colorectal cancer
CLDN2	9606.ENSP00000441283	DISEASES	DOID:26	Pancreas disease
CLDN2	9606.ENSP00000441283	DISEASES	DOID:28	Endocrine system disease
CLDN2	9606.ENSP00000441283	DISEASES	DOID:4	Disease
CLDN2	9606.ENSP00000441283	DISEASES	DOID:4988	Alcoholic pancreatitis
CLDN2	9606.ENSP00000441283	DISEASES	DOID:4989	Pancreatitis
CLDN2	9606.ENSP00000441283	DISEASES	DOID:7	Disease of anatomical entity
CLDN2	9606.ENSP00000441283	TISSUES	BTO:0000000	Tissues, cell types and enzyme sources
CLDN2	9606.ENSP00000441283	TISSUES	BTO:0000042	Animal
CLDN2	9606.ENSP00000441283	TISSUES	BTO:0000058	Alimentary canal
CLDN2	9606.ENSP00000441283	TISSUES	BTO:0000142	Brain
CLDN2	9606.ENSP00000441283	TISSUES	BTO:0000227	Central nervous system
CLDN2	9606.ENSP00000441283	TISSUES	BTO:0000269	Colon
CLDN2	9606.ENSP00000441283	TISSUES	BTO:0000282	Head
CLDN2	9606.ENSP00000441283	TISSUES	BTO:0000342	Diencephalon
CLDN2	9606.ENSP00000441283	TISSUES	BTO:0000416	Epithelium
CLDN2	9606.ENSP00000441283	TISSUES	BTO:0000478	Forebrain
CLDN2	9606.ENSP00000441283	TISSUES	BTO:0000511	Gastrointestinal tract
CLDN2	9606.ENSP00000441283	TISSUES	BTO:0000634	Integument
CLDN2	9606.ENSP00000441283	TISSUES	BTO:0000648	Intestine
CLDN2	9606.ENSP00000441283	TISSUES	BTO:0000706	Large intestine
CLDN2	9606.ENSP00000441283	TISSUES	BTO:0000781	Intestinal epithelium
CLDN2	9606.ENSP00000441283	TISSUES	BTO:0001484	Nervous system
CLDN2	9606.ENSP00000441283	TISSUES	BTO:0001489	Whole body
CLDN2	9606.ENSP00000441283	TISSUES	BTO:0001491	Viscus
CLDN2	9606.ENSP00000441283	TISSUES	BTO:0001613	Colorectum
CLDN2	9606.ENSP00000441283	TISSUES	BTO:0001709	Colonic epithelium
CLDN2	9606.ENSP00000441283	TISSUES	BTO:0004606	MDCK-1 cell
CLDN2	9606.ENSP00000441283	COMPARTMENTS	GOCC:0005911	Cell-cell junction
CLDN2	9606.ENSP00000441283	COMPARTMENTS	GOCC:0005923	Bicellular tight junction
CLDN2	9606.ENSP00000441283	COMPARTMENTS	GOCC:0030054	Cell junction
CLDN2	9606.ENSP00000441283	COMPARTMENTS	GOCC:0043296	Apical junction complex
CLDN2	9606.ENSP00000441283	COMPARTMENTS	GOCC:0070160	Tight junction
CLDN2	9606.ENSP00000441283	COMPARTMENTS	GOCC:0070161	Anchoring junction
CLDN2	9606.ENSP00000441283	COMPARTMENTS	GOCC:0110165	Cellular anatomical entity
CLDN2	9606.ENSP00000441283	UniProt Keywords	KW-0472	Membrane
CLDN2	9606.ENSP00000441283	UniProt Keywords	KW-0597	Phosphoprotein
CLDN2	9606.ENSP00000441283	UniProt Keywords	KW-0796	Tight junction
CLDN2	9606.ENSP00000441283	UniProt Keywords	KW-0812	Transmembrane
CLDN2	9606.ENSP00000441283	UniProt Keywords	KW-0832	Ubl conjugation
CLDN2	9606.ENSP00000441283	UniProt Keywords	KW-0965	Cell junction
CLDN2	9606.ENSP00000441283	UniProt Keywords	KW-1003	Cell membrane
CLDN2	9606.ENSP00000441283	UniProt Keywords	KW-1015	Disulfide bond
CLDN2	9606.ENSP00000441283	UniProt Keywords	KW-1017	Isopeptide bond
CLDN2	9606.ENSP00000441283	UniProt Keywords	KW-1133	Transmembrane helix
CLDN2	9606.ENSP00000441283	Pfam	PF00822	PMP-22/EMP/MP20/Claudin family
CLDN2	9606.ENSP00000441283	InterPro	IPR004031	PMP-22/EMP/MP20/Claudin superfamily
CLDN2	9606.ENSP00000441283	InterPro	IPR005411	Claudin-2
CLDN2	9606.ENSP00000441283	InterPro	IPR006187	Claudin
CLDN2	9606.ENSP00000441283	InterPro	IPR017974	Claudin, conserved site
CLDN23	9606.ENSP00000428780	GO Process	GO:0007043	Cell-cell junction assembly
CLDN23	9606.ENSP00000428780	GO Process	GO:0007155	Cell adhesion
CLDN23	9606.ENSP00000428780	GO Process	GO:0009987	Cellular process
CLDN23	9606.ENSP00000428780	GO Process	GO:0016043	Cellular component organization
CLDN23	9606.ENSP00000428780	GO Process	GO:0016338	Calcium-independent cell-cell adhesion via plasma membrane cell-adhesion molecules
CLDN23	9606.ENSP00000428780	GO Process	GO:0022607	Cellular component assembly
CLDN23	9606.ENSP00000428780	GO Process	GO:0022610	Biological adhesion
CLDN23	9606.ENSP00000428780	GO Process	GO:0034329	Cell junction assembly
CLDN23	9606.ENSP00000428780	GO Process	GO:0034330	Cell junction organization
CLDN23	9606.ENSP00000428780	GO Process	GO:0043297	Apical junction assembly
CLDN23	9606.ENSP00000428780	GO Process	GO:0044085	Cellular component biogenesis
CLDN23	9606.ENSP00000428780	GO Process	GO:0045216	Cell-cell junction organization
CLDN23	9606.ENSP00000428780	GO Process	GO:0070830	Bicellular tight junction assembly
CLDN23	9606.ENSP00000428780	GO Process	GO:0071840	Cellular component organization or biogenesis
CLDN23	9606.ENSP00000428780	GO Process	GO:0098609	Cell-cell adhesion
CLDN23	9606.ENSP00000428780	GO Process	GO:0098742	Cell-cell adhesion via plasma-membrane adhesion molecules
CLDN23	9606.ENSP00000428780	GO Process	GO:0120192	Tight junction assembly
CLDN23	9606.ENSP00000428780	GO Process	GO:0120193	Tight junction organization
CLDN23	9606.ENSP00000428780	GO Function	GO:0005198	Structural molecule activity
CLDN23	9606.ENSP00000428780	GO Function	GO:0005488	Binding
CLDN23	9606.ENSP00000428780	GO Function	GO:0005515	Protein binding
CLDN23	9606.ENSP00000428780	GO Function	GO:0042802	Identical protein binding
CLDN23	9606.ENSP00000428780	GO Component	GO:0005886	Plasma membrane
CLDN23	9606.ENSP00000428780	GO Component	GO:0005911	Cell-cell junction
CLDN23	9606.ENSP00000428780	GO Component	GO:0005923	Bicellular tight junction
CLDN23	9606.ENSP00000428780	GO Component	GO:0016020	Membrane
CLDN23	9606.ENSP00000428780	GO Component	GO:0016021	Integral component of membrane
CLDN23	9606.ENSP00000428780	GO Component	GO:0030054	Cell junction
CLDN23	9606.ENSP00000428780	GO Component	GO:0031224	Intrinsic component of membrane
CLDN23	9606.ENSP00000428780	GO Component	GO:0043296	Apical junction complex
CLDN23	9606.ENSP00000428780	GO Component	GO:0070160	Tight junction
CLDN23	9606.ENSP00000428780	GO Component	GO:0070161	Anchoring junction
CLDN23	9606.ENSP00000428780	GO Component	GO:0071944	Cell periphery
CLDN23	9606.ENSP00000428780	GO Component	GO:0110165	Cellular anatomical entity
CLDN23	9606.ENSP00000428780	STRING clusters	CL:22032	Mixed, incl. cell-cell junction assembly, and gap junction
CLDN23	9606.ENSP00000428780	STRING clusters	CL:22033	Cell-cell junction assembly, and gap junction
CLDN23	9606.ENSP00000428780	STRING clusters	CL:22155	Gap junction, and Claudin
CLDN23	9606.ENSP00000428780	STRING clusters	CL:22156	Claudin, and Tight junction protein ZO
CLDN23	9606.ENSP00000428780	KEGG	hsa04514	Cell adhesion molecules
CLDN23	9606.ENSP00000428780	KEGG	hsa04530	Tight junction
CLDN23	9606.ENSP00000428780	KEGG	hsa04670	Leukocyte transendothelial migration
CLDN23	9606.ENSP00000428780	KEGG	hsa05130	Pathogenic Escherichia coli infection
CLDN23	9606.ENSP00000428780	KEGG	hsa05160	Hepatitis C
CLDN23	9606.ENSP00000428780	Reactome	HSA-1500931	Cell-Cell communication
CLDN23	9606.ENSP00000428780	Reactome	HSA-420029	Tight junction interactions
CLDN23	9606.ENSP00000428780	Reactome	HSA-421270	Cell-cell junction organization
CLDN23	9606.ENSP00000428780	Reactome	HSA-446728	Cell junction organization
CLDN23	9606.ENSP00000428780	WikiPathways	WP4239	Epithelial to mesenchymal transition in colorectal cancer
CLDN23	9606.ENSP00000428780	COMPARTMENTS	GOCC:0005911	Cell-cell junction
CLDN23	9606.ENSP00000428780	COMPARTMENTS	GOCC:0005923	Bicellular tight junction
CLDN23	9606.ENSP00000428780	COMPARTMENTS	GOCC:0030054	Cell junction
CLDN23	9606.ENSP00000428780	COMPARTMENTS	GOCC:0043296	Apical junction complex
CLDN23	9606.ENSP00000428780	COMPARTMENTS	GOCC:0070160	Tight junction
CLDN23	9606.ENSP00000428780	COMPARTMENTS	GOCC:0070161	Anchoring junction
CLDN23	9606.ENSP00000428780	COMPARTMENTS	GOCC:0110165	Cellular anatomical entity
CLDN23	9606.ENSP00000428780	UniProt Keywords	KW-0472	Membrane
CLDN23	9606.ENSP00000428780	UniProt Keywords	KW-0621	Polymorphism
CLDN23	9606.ENSP00000428780	UniProt Keywords	KW-0796	Tight junction
CLDN23	9606.ENSP00000428780	UniProt Keywords	KW-0812	Transmembrane
CLDN23	9606.ENSP00000428780	UniProt Keywords	KW-0965	Cell junction
CLDN23	9606.ENSP00000428780	UniProt Keywords	KW-1003	Cell membrane
CLDN23	9606.ENSP00000428780	UniProt Keywords	KW-1133	Transmembrane helix
CLDN23	9606.ENSP00000428780	Pfam	PF00822	PMP-22/EMP/MP20/Claudin family
CLDN23	9606.ENSP00000428780	InterPro	IPR004031	PMP-22/EMP/MP20/Claudin superfamily
CLDN23	9606.ENSP00000428780	InterPro	IPR006187	Claudin
CLDN23	9606.ENSP00000428780	InterPro	IPR017974	Claudin, conserved site
CLDN3	9606.ENSP00000378577	GO Process	GO:0000902	Cell morphogenesis
CLDN3	9606.ENSP00000378577	GO Process	GO:0000904	Cell morphogenesis involved in differentiation
CLDN3	9606.ENSP00000378577	GO Process	GO:0001666	Response to hypoxia
CLDN3	9606.ENSP00000378577	GO Process	GO:0001885	Endothelial cell development
CLDN3	9606.ENSP00000378577	GO Process	GO:0001894	Tissue homeostasis
CLDN3	9606.ENSP00000378577	GO Process	GO:0001932	Regulation of protein phosphorylation
CLDN3	9606.ENSP00000378577	GO Process	GO:0001934	Positive regulation of protein phosphorylation
CLDN3	9606.ENSP00000378577	GO Process	GO:0002064	Epithelial cell development
CLDN3	9606.ENSP00000378577	GO Process	GO:0003158	Endothelium development
CLDN3	9606.ENSP00000378577	GO Process	GO:0003382	Epithelial cell morphogenesis
CLDN3	9606.ENSP00000378577	GO Process	GO:0006950	Response to stress
CLDN3	9606.ENSP00000378577	GO Process	GO:0006996	Organelle organization
CLDN3	9606.ENSP00000378577	GO Process	GO:0007010	Cytoskeleton organization
CLDN3	9606.ENSP00000378577	GO Process	GO:0007043	Cell-cell junction assembly
CLDN3	9606.ENSP00000378577	GO Process	GO:0007155	Cell adhesion
CLDN3	9606.ENSP00000378577	GO Process	GO:0007275	Multicellular organism development
CLDN3	9606.ENSP00000378577	GO Process	GO:0007399	Nervous system development
CLDN3	9606.ENSP00000378577	GO Process	GO:0007417	Central nervous system development
CLDN3	9606.ENSP00000378577	GO Process	GO:0008285	Negative regulation of cell population proliferation
CLDN3	9606.ENSP00000378577	GO Process	GO:0009628	Response to abiotic stimulus
CLDN3	9606.ENSP00000378577	GO Process	GO:0009653	Anatomical structure morphogenesis
CLDN3	9606.ENSP00000378577	GO Process	GO:0009888	Tissue development
CLDN3	9606.ENSP00000378577	GO Process	GO:0009892	Negative regulation of metabolic process
CLDN3	9606.ENSP00000378577	GO Process	GO:0009893	Positive regulation of metabolic process
CLDN3	9606.ENSP00000378577	GO Process	GO:0009987	Cellular process
CLDN3	9606.ENSP00000378577	GO Process	GO:0010033	Response to organic substance
CLDN3	9606.ENSP00000378577	GO Process	GO:0010468	Regulation of gene expression
CLDN3	9606.ENSP00000378577	GO Process	GO:0010562	Positive regulation of phosphorus metabolic process
CLDN3	9606.ENSP00000378577	GO Process	GO:0010604	Positive regulation of macromolecule metabolic process
CLDN3	9606.ENSP00000378577	GO Process	GO:0010605	Negative regulation of macromolecule metabolic process
CLDN3	9606.ENSP00000378577	GO Process	GO:0010628	Positive regulation of gene expression
CLDN3	9606.ENSP00000378577	GO Process	GO:0010629	Negative regulation of gene expression
CLDN3	9606.ENSP00000378577	GO Process	GO:0010952	Positive regulation of peptidase activity
CLDN3	9606.ENSP00000378577	GO Process	GO:0014045	Establishment of endothelial blood-brain barrier
CLDN3	9606.ENSP00000378577	GO Process	GO:0016043	Cellular component organization
CLDN3	9606.ENSP00000378577	GO Process	GO:0016338	Calcium-independent cell-cell adhesion via plasma membrane cell-adhesion molecules
CLDN3	9606.ENSP00000378577	GO Process	GO:0019220	Regulation of phosphate metabolic process
CLDN3	9606.ENSP00000378577	GO Process	GO:0019222	Regulation of metabolic process
CLDN3	9606.ENSP00000378577	GO Process	GO:0022603	Regulation of anatomical structure morphogenesis
CLDN3	9606.ENSP00000378577	GO Process	GO:0022604	Regulation of cell morphogenesis
CLDN3	9606.ENSP00000378577	GO Process	GO:0022607	Cellular component assembly
CLDN3	9606.ENSP00000378577	GO Process	GO:0022610	Biological adhesion
CLDN3	9606.ENSP00000378577	GO Process	GO:0030029	Actin filament-based process
CLDN3	9606.ENSP00000378577	GO Process	GO:0030036	Actin cytoskeleton organization
CLDN3	9606.ENSP00000378577	GO Process	GO:0030154	Cell differentiation
CLDN3	9606.ENSP00000378577	GO Process	GO:0030162	Regulation of proteolysis
CLDN3	9606.ENSP00000378577	GO Process	GO:0030334	Regulation of cell migration
CLDN3	9606.ENSP00000378577	GO Process	GO:0030335	Positive regulation of cell migration
CLDN3	9606.ENSP00000378577	GO Process	GO:0030336	Negative regulation of cell migration
CLDN3	9606.ENSP00000378577	GO Process	GO:0030855	Epithelial cell differentiation
CLDN3	9606.ENSP00000378577	GO Process	GO:0031323	Regulation of cellular metabolic process
CLDN3	9606.ENSP00000378577	GO Process	GO:0031325	Positive regulation of cellular metabolic process
CLDN3	9606.ENSP00000378577	GO Process	GO:0031399	Regulation of protein modification process
CLDN3	9606.ENSP00000378577	GO Process	GO:0031401	Positive regulation of protein modification process
CLDN3	9606.ENSP00000378577	GO Process	GO:0031532	Actin cytoskeleton reorganization
CLDN3	9606.ENSP00000378577	GO Process	GO:0032101	Regulation of response to external stimulus
CLDN3	9606.ENSP00000378577	GO Process	GO:0032102	Negative regulation of response to external stimulus
CLDN3	9606.ENSP00000378577	GO Process	GO:0032268	Regulation of cellular protein metabolic process
CLDN3	9606.ENSP00000378577	GO Process	GO:0032270	Positive regulation of cellular protein metabolic process
CLDN3	9606.ENSP00000378577	GO Process	GO:0032501	Multicellular organismal process
CLDN3	9606.ENSP00000378577	GO Process	GO:0032502	Developmental process
CLDN3	9606.ENSP00000378577	GO Process	GO:0032879	Regulation of localization
CLDN3	9606.ENSP00000378577	GO Process	GO:0034329	Cell junction assembly
CLDN3	9606.ENSP00000378577	GO Process	GO:0034330	Cell junction organization
CLDN3	9606.ENSP00000378577	GO Process	GO:0034331	Cell junction maintenance
CLDN3	9606.ENSP00000378577	GO Process	GO:0035633	Maintenance of blood-brain barrier
CLDN3	9606.ENSP00000378577	GO Process	GO:0036293	Response to decreased oxygen levels
CLDN3	9606.ENSP00000378577	GO Process	GO:0040012	Regulation of locomotion
CLDN3	9606.ENSP00000378577	GO Process	GO:0040013	Negative regulation of locomotion
CLDN3	9606.ENSP00000378577	GO Process	GO:0040017	Positive regulation of locomotion
CLDN3	9606.ENSP00000378577	GO Process	GO:0042127	Regulation of cell population proliferation
CLDN3	9606.ENSP00000378577	GO Process	GO:0042221	Response to chemical
CLDN3	9606.ENSP00000378577	GO Process	GO:0042325	Regulation of phosphorylation
CLDN3	9606.ENSP00000378577	GO Process	GO:0042327	Positive regulation of phosphorylation
CLDN3	9606.ENSP00000378577	GO Process	GO:0042592	Homeostatic process
CLDN3	9606.ENSP00000378577	GO Process	GO:0043085	Positive regulation of catalytic activity
CLDN3	9606.ENSP00000378577	GO Process	GO:0043297	Apical junction assembly
CLDN3	9606.ENSP00000378577	GO Process	GO:0043954	Cellular component maintenance
CLDN3	9606.ENSP00000378577	GO Process	GO:0044085	Cellular component biogenesis
CLDN3	9606.ENSP00000378577	GO Process	GO:0044087	Regulation of cellular component biogenesis
CLDN3	9606.ENSP00000378577	GO Process	GO:0044089	Positive regulation of cellular component biogenesis
CLDN3	9606.ENSP00000378577	GO Process	GO:0044093	Positive regulation of molecular function
CLDN3	9606.ENSP00000378577	GO Process	GO:0045216	Cell-cell junction organization
CLDN3	9606.ENSP00000378577	GO Process	GO:0045446	Endothelial cell differentiation
CLDN3	9606.ENSP00000378577	GO Process	GO:0045471	Response to ethanol
CLDN3	9606.ENSP00000378577	GO Process	GO:0045862	Positive regulation of proteolysis
CLDN3	9606.ENSP00000378577	GO Process	GO:0045937	Positive regulation of phosphate metabolic process
CLDN3	9606.ENSP00000378577	GO Process	GO:0048468	Cell development
CLDN3	9606.ENSP00000378577	GO Process	GO:0048518	Positive regulation of biological process
CLDN3	9606.ENSP00000378577	GO Process	GO:0048519	Negative regulation of biological process
CLDN3	9606.ENSP00000378577	GO Process	GO:0048522	Positive regulation of cellular process
CLDN3	9606.ENSP00000378577	GO Process	GO:0048523	Negative regulation of cellular process
CLDN3	9606.ENSP00000378577	GO Process	GO:0048583	Regulation of response to stimulus
CLDN3	9606.ENSP00000378577	GO Process	GO:0048584	Positive regulation of response to stimulus
CLDN3	9606.ENSP00000378577	GO Process	GO:0048585	Negative regulation of response to stimulus
CLDN3	9606.ENSP00000378577	GO Process	GO:0048731	System development
CLDN3	9606.ENSP00000378577	GO Process	GO:0048856	Anatomical structure development
CLDN3	9606.ENSP00000378577	GO Process	GO:0048869	Cellular developmental process
CLDN3	9606.ENSP00000378577	GO Process	GO:0048871	Multicellular organismal homeostasis
CLDN3	9606.ENSP00000378577	GO Process	GO:0050789	Regulation of biological process
CLDN3	9606.ENSP00000378577	GO Process	GO:0050790	Regulation of catalytic activity
CLDN3	9606.ENSP00000378577	GO Process	GO:0050793	Regulation of developmental process
CLDN3	9606.ENSP00000378577	GO Process	GO:0050794	Regulation of cellular process
CLDN3	9606.ENSP00000378577	GO Process	GO:0050896	Response to stimulus
CLDN3	9606.ENSP00000378577	GO Process	GO:0051128	Regulation of cellular component organization
CLDN3	9606.ENSP00000378577	GO Process	GO:0051130	Positive regulation of cellular component organization
CLDN3	9606.ENSP00000378577	GO Process	GO:0051171	Regulation of nitrogen compound metabolic process
CLDN3	9606.ENSP00000378577	GO Process	GO:0051173	Positive regulation of nitrogen compound metabolic process
CLDN3	9606.ENSP00000378577	GO Process	GO:0051174	Regulation of phosphorus metabolic process
CLDN3	9606.ENSP00000378577	GO Process	GO:0051246	Regulation of protein metabolic process
CLDN3	9606.ENSP00000378577	GO Process	GO:0051247	Positive regulation of protein metabolic process
CLDN3	9606.ENSP00000378577	GO Process	GO:0051270	Regulation of cellular component movement
CLDN3	9606.ENSP00000378577	GO Process	GO:0051271	Negative regulation of cellular component movement
CLDN3	9606.ENSP00000378577	GO Process	GO:0051272	Positive regulation of cellular component movement
CLDN3	9606.ENSP00000378577	GO Process	GO:0051336	Regulation of hydrolase activity
CLDN3	9606.ENSP00000378577	GO Process	GO:0051345	Positive regulation of hydrolase activity
CLDN3	9606.ENSP00000378577	GO Process	GO:0052547	Regulation of peptidase activity
CLDN3	9606.ENSP00000378577	GO Process	GO:0060249	Anatomical structure homeostasis
CLDN3	9606.ENSP00000378577	GO Process	GO:0060255	Regulation of macromolecule metabolic process
CLDN3	9606.ENSP00000378577	GO Process	GO:0060429	Epithelium development
CLDN3	9606.ENSP00000378577	GO Process	GO:0060856	Establishment of blood-brain barrier
CLDN3	9606.ENSP00000378577	GO Process	GO:0061028	Establishment of endothelial barrier
CLDN3	9606.ENSP00000378577	GO Process	GO:0061041	Regulation of wound healing
CLDN3	9606.ENSP00000378577	GO Process	GO:0061045	Negative regulation of wound healing
CLDN3	9606.ENSP00000378577	GO Process	GO:0065007	Biological regulation
CLDN3	9606.ENSP00000378577	GO Process	GO:0065008	Regulation of biological quality
CLDN3	9606.ENSP00000378577	GO Process	GO:0065009	Regulation of molecular function
CLDN3	9606.ENSP00000378577	GO Process	GO:0070482	Response to oxygen levels
CLDN3	9606.ENSP00000378577	GO Process	GO:0070830	Bicellular tight junction assembly
CLDN3	9606.ENSP00000378577	GO Process	GO:0071840	Cellular component organization or biogenesis
CLDN3	9606.ENSP00000378577	GO Process	GO:0080090	Regulation of primary metabolic process
CLDN3	9606.ENSP00000378577	GO Process	GO:0080134	Regulation of response to stress
CLDN3	9606.ENSP00000378577	GO Process	GO:0090303	Positive regulation of wound healing
CLDN3	9606.ENSP00000378577	GO Process	GO:0090559	Regulation of membrane permeability
CLDN3	9606.ENSP00000378577	GO Process	GO:0097305	Response to alcohol
CLDN3	9606.ENSP00000378577	GO Process	GO:0098609	Cell-cell adhesion
CLDN3	9606.ENSP00000378577	GO Process	GO:0098742	Cell-cell adhesion via plasma-membrane adhesion molecules
CLDN3	9606.ENSP00000378577	GO Process	GO:0120192	Tight junction assembly
CLDN3	9606.ENSP00000378577	GO Process	GO:0120193	Tight junction organization
CLDN3	9606.ENSP00000378577	GO Process	GO:1901700	Response to oxygen-containing compound
CLDN3	9606.ENSP00000378577	GO Process	GO:1901888	Regulation of cell junction assembly
CLDN3	9606.ENSP00000378577	GO Process	GO:1901890	Positive regulation of cell junction assembly
CLDN3	9606.ENSP00000378577	GO Process	GO:1903034	Regulation of response to wounding
CLDN3	9606.ENSP00000378577	GO Process	GO:1903035	Negative regulation of response to wounding
CLDN3	9606.ENSP00000378577	GO Process	GO:1903036	Positive regulation of response to wounding
CLDN3	9606.ENSP00000378577	GO Process	GO:1903348	Positive regulation of bicellular tight junction assembly
CLDN3	9606.ENSP00000378577	GO Process	GO:1905048	Regulation of metallopeptidase activity
CLDN3	9606.ENSP00000378577	GO Process	GO:1905050	Positive regulation of metallopeptidase activity
CLDN3	9606.ENSP00000378577	GO Process	GO:2000145	Regulation of cell motility
CLDN3	9606.ENSP00000378577	GO Process	GO:2000146	Negative regulation of cell motility
CLDN3	9606.ENSP00000378577	GO Process	GO:2000147	Positive regulation of cell motility
CLDN3	9606.ENSP00000378577	GO Process	GO:2000810	Regulation of bicellular tight junction assembly
CLDN3	9606.ENSP00000378577	GO Function	GO:0004888	Transmembrane signaling receptor activity
CLDN3	9606.ENSP00000378577	GO Function	GO:0005198	Structural molecule activity
CLDN3	9606.ENSP00000378577	GO Function	GO:0005488	Binding
CLDN3	9606.ENSP00000378577	GO Function	GO:0005515	Protein binding
CLDN3	9606.ENSP00000378577	GO Function	GO:0038023	Signaling receptor activity
CLDN3	9606.ENSP00000378577	GO Function	GO:0042802	Identical protein binding
CLDN3	9606.ENSP00000378577	GO Function	GO:0060089	Molecular transducer activity
CLDN3	9606.ENSP00000378577	GO Component	GO:0005622	Intracellular
CLDN3	9606.ENSP00000378577	GO Component	GO:0005737	Cytoplasm
CLDN3	9606.ENSP00000378577	GO Component	GO:0005886	Plasma membrane
CLDN3	9606.ENSP00000378577	GO Component	GO:0005887	Integral component of plasma membrane
CLDN3	9606.ENSP00000378577	GO Component	GO:0005911	Cell-cell junction
CLDN3	9606.ENSP00000378577	GO Component	GO:0005923	Bicellular tight junction
CLDN3	9606.ENSP00000378577	GO Component	GO:0016020	Membrane
CLDN3	9606.ENSP00000378577	GO Component	GO:0016021	Integral component of membrane
CLDN3	9606.ENSP00000378577	GO Component	GO:0016327	Apicolateral plasma membrane
CLDN3	9606.ENSP00000378577	GO Component	GO:0016328	Lateral plasma membrane
CLDN3	9606.ENSP00000378577	GO Component	GO:0030054	Cell junction
CLDN3	9606.ENSP00000378577	GO Component	GO:0031224	Intrinsic component of membrane
CLDN3	9606.ENSP00000378577	GO Component	GO:0031226	Intrinsic component of plasma membrane
CLDN3	9606.ENSP00000378577	GO Component	GO:0032991	Protein-containing complex
CLDN3	9606.ENSP00000378577	GO Component	GO:0043296	Apical junction complex
CLDN3	9606.ENSP00000378577	GO Component	GO:0070160	Tight junction
CLDN3	9606.ENSP00000378577	GO Component	GO:0070161	Anchoring junction
CLDN3	9606.ENSP00000378577	GO Component	GO:0071944	Cell periphery
CLDN3	9606.ENSP00000378577	GO Component	GO:0098590	Plasma membrane region
CLDN3	9606.ENSP00000378577	GO Component	GO:0110165	Cellular anatomical entity
CLDN3	9606.ENSP00000378577	STRING clusters	CL:22032	Mixed, incl. cell-cell junction assembly, and gap junction
CLDN3	9606.ENSP00000378577	STRING clusters	CL:22033	Cell-cell junction assembly, and gap junction
CLDN3	9606.ENSP00000378577	STRING clusters	CL:22155	Gap junction, and Claudin
CLDN3	9606.ENSP00000378577	STRING clusters	CL:22156	Claudin, and Tight junction protein ZO
CLDN3	9606.ENSP00000378577	STRING clusters	CL:22159	Claudin, conserved site, and Tight junction protein ZO
CLDN3	9606.ENSP00000378577	STRING clusters	CL:22160	Calcium-independent cell-cell adhesion via plasma membrane cell-adhesion molecules, and Tight junction protein ZO
CLDN3	9606.ENSP00000378577	STRING clusters	CL:22165	Tight junction protein ZO, and calcium-independent cell-cell adhesion via plasma membrane cell-adhesion molecules
CLDN3	9606.ENSP00000378577	KEGG	hsa04514	Cell adhesion molecules
CLDN3	9606.ENSP00000378577	KEGG	hsa04530	Tight junction
CLDN3	9606.ENSP00000378577	KEGG	hsa04670	Leukocyte transendothelial migration
CLDN3	9606.ENSP00000378577	KEGG	hsa05130	Pathogenic Escherichia coli infection
CLDN3	9606.ENSP00000378577	KEGG	hsa05160	Hepatitis C
CLDN3	9606.ENSP00000378577	Reactome	HSA-1500931	Cell-Cell communication
CLDN3	9606.ENSP00000378577	Reactome	HSA-420029	Tight junction interactions
CLDN3	9606.ENSP00000378577	Reactome	HSA-421270	Cell-cell junction organization
CLDN3	9606.ENSP00000378577	Reactome	HSA-446728	Cell junction organization
CLDN3	9606.ENSP00000378577	WikiPathways	WP4239	Epithelial to mesenchymal transition in colorectal cancer
CLDN3	9606.ENSP00000378577	WikiPathways	WP4657	22q11.2 copy number variation syndrome
CLDN3	9606.ENSP00000378577	WikiPathways	WP4754	IL-18 signaling pathway
CLDN3	9606.ENSP00000378577	WikiPathways	WP4932	7q11.23 copy number variation syndrome
CLDN3	9606.ENSP00000378577	DISEASES	DOID:0050177	Monogenic disease
CLDN3	9606.ENSP00000378577	DISEASES	DOID:0050736	Autosomal dominant disease
CLDN3	9606.ENSP00000378577	DISEASES	DOID:0050739	Autosomal genetic disease
CLDN3	9606.ENSP00000378577	DISEASES	DOID:0060388	Chromosomal deletion syndrome
CLDN3	9606.ENSP00000378577	DISEASES	DOID:0080014	Chromosomal disease
CLDN3	9606.ENSP00000378577	DISEASES	DOID:1928	Williams-Beuren syndrome
CLDN3	9606.ENSP00000378577	DISEASES	DOID:225	Syndrome
CLDN3	9606.ENSP00000378577	DISEASES	DOID:4	Disease
CLDN3	9606.ENSP00000378577	DISEASES	DOID:630	Genetic disease
CLDN3	9606.ENSP00000378577	TISSUES	BTO:0000000	Tissues, cell types and enzyme sources
CLDN3	9606.ENSP00000378577	TISSUES	BTO:0000042	Animal
CLDN3	9606.ENSP00000378577	TISSUES	BTO:0000058	Alimentary canal
CLDN3	9606.ENSP00000378577	TISSUES	BTO:0000269	Colon
CLDN3	9606.ENSP00000378577	TISSUES	BTO:0000345	Digestive gland
CLDN3	9606.ENSP00000378577	TISSUES	BTO:0000511	Gastrointestinal tract
CLDN3	9606.ENSP00000378577	TISSUES	BTO:0000522	Gland
CLDN3	9606.ENSP00000378577	TISSUES	BTO:0000648	Intestine
CLDN3	9606.ENSP00000378577	TISSUES	BTO:0000706	Large intestine
CLDN3	9606.ENSP00000378577	TISSUES	BTO:0001488	Endocrine gland
CLDN3	9606.ENSP00000378577	TISSUES	BTO:0001489	Whole body
CLDN3	9606.ENSP00000378577	TISSUES	BTO:0001491	Viscus
CLDN3	9606.ENSP00000378577	TISSUES	BTO:0001613	Colorectum
CLDN3	9606.ENSP00000378577	COMPARTMENTS	GOCC:0005886	Plasma membrane
CLDN3	9606.ENSP00000378577	COMPARTMENTS	GOCC:0005911	Cell-cell junction
CLDN3	9606.ENSP00000378577	COMPARTMENTS	GOCC:0005923	Bicellular tight junction
CLDN3	9606.ENSP00000378577	COMPARTMENTS	GOCC:0016020	Membrane
CLDN3	9606.ENSP00000378577	COMPARTMENTS	GOCC:0016021	Integral component of membrane
CLDN3	9606.ENSP00000378577	COMPARTMENTS	GOCC:0030054	Cell junction
CLDN3	9606.ENSP00000378577	COMPARTMENTS	GOCC:0031224	Intrinsic component of membrane
CLDN3	9606.ENSP00000378577	COMPARTMENTS	GOCC:0032991	Protein-containing complex
CLDN3	9606.ENSP00000378577	COMPARTMENTS	GOCC:0043296	Apical junction complex
CLDN3	9606.ENSP00000378577	COMPARTMENTS	GOCC:0070160	Tight junction
CLDN3	9606.ENSP00000378577	COMPARTMENTS	GOCC:0070161	Anchoring junction
CLDN3	9606.ENSP00000378577	COMPARTMENTS	GOCC:0071944	Cell periphery
CLDN3	9606.ENSP00000378577	COMPARTMENTS	GOCC:0110165	Cellular anatomical entity
CLDN3	9606.ENSP00000378577	UniProt Keywords	KW-0472	Membrane
CLDN3	9606.ENSP00000378577	UniProt Keywords	KW-0597	Phosphoprotein
CLDN3	9606.ENSP00000378577	UniProt Keywords	KW-0796	Tight junction
CLDN3	9606.ENSP00000378577	UniProt Keywords	KW-0812	Transmembrane
CLDN3	9606.ENSP00000378577	UniProt Keywords	KW-0856	Williams-Beuren syndrome
CLDN3	9606.ENSP00000378577	UniProt Keywords	KW-0965	Cell junction
CLDN3	9606.ENSP00000378577	UniProt Keywords	KW-1003	Cell membrane
CLDN3	9606.ENSP00000378577	UniProt Keywords	KW-1133	Transmembrane helix
CLDN3	9606.ENSP00000378577	UniProt Keywords	KW-9995	Disease
CLDN3	9606.ENSP00000378577	Pfam	PF00822	PMP-22/EMP/MP20/Claudin family
CLDN3	9606.ENSP00000378577	Pfam	PF13903	PMP-22/EMP/MP20/Claudin tight junction
CLDN3	9606.ENSP00000378577	InterPro	IPR003549	Claudin-3
CLDN3	9606.ENSP00000378577	InterPro	IPR004031	PMP-22/EMP/MP20/Claudin superfamily
CLDN3	9606.ENSP00000378577	InterPro	IPR006187	Claudin
CLDN3	9606.ENSP00000378577	InterPro	IPR017974	Claudin, conserved site
CLDN4	9606.ENSP00000409544	GO Process	GO:0000003	Reproduction
CLDN4	9606.ENSP00000409544	GO Process	GO:0003008	System process
CLDN4	9606.ENSP00000409544	GO Process	GO:0003014	Renal system process
CLDN4	9606.ENSP00000409544	GO Process	GO:0006810	Transport
CLDN4	9606.ENSP00000409544	GO Process	GO:0006811	Ion transport
CLDN4	9606.ENSP00000409544	GO Process	GO:0006820	Anion transport
CLDN4	9606.ENSP00000409544	GO Process	GO:0006821	Chloride transport
CLDN4	9606.ENSP00000409544	GO Process	GO:0007043	Cell-cell junction assembly
CLDN4	9606.ENSP00000409544	GO Process	GO:0007155	Cell adhesion
CLDN4	9606.ENSP00000409544	GO Process	GO:0007275	Multicellular organism development
CLDN4	9606.ENSP00000409544	GO Process	GO:0007565	Female pregnancy
CLDN4	9606.ENSP00000409544	GO Process	GO:0007623	Circadian rhythm
CLDN4	9606.ENSP00000409544	GO Process	GO:0009719	Response to endogenous stimulus
CLDN4	9606.ENSP00000409544	GO Process	GO:0009725	Response to hormone
CLDN4	9606.ENSP00000409544	GO Process	GO:0009893	Positive regulation of metabolic process
CLDN4	9606.ENSP00000409544	GO Process	GO:0009987	Cellular process
CLDN4	9606.ENSP00000409544	GO Process	GO:0010033	Response to organic substance
CLDN4	9606.ENSP00000409544	GO Process	GO:0010604	Positive regulation of macromolecule metabolic process
CLDN4	9606.ENSP00000409544	GO Process	GO:0010952	Positive regulation of peptidase activity
CLDN4	9606.ENSP00000409544	GO Process	GO:0014070	Response to organic cyclic compound
CLDN4	9606.ENSP00000409544	GO Process	GO:0015698	Inorganic anion transport
CLDN4	9606.ENSP00000409544	GO Process	GO:0016043	Cellular component organization
CLDN4	9606.ENSP00000409544	GO Process	GO:0016338	Calcium-independent cell-cell adhesion via plasma membrane cell-adhesion molecules
CLDN4	9606.ENSP00000409544	GO Process	GO:0019222	Regulation of metabolic process
CLDN4	9606.ENSP00000409544	GO Process	GO:0022414	Reproductive process
CLDN4	9606.ENSP00000409544	GO Process	GO:0022603	Regulation of anatomical structure morphogenesis
CLDN4	9606.ENSP00000409544	GO Process	GO:0022604	Regulation of cell morphogenesis
CLDN4	9606.ENSP00000409544	GO Process	GO:0022607	Cellular component assembly
CLDN4	9606.ENSP00000409544	GO Process	GO:0022610	Biological adhesion
CLDN4	9606.ENSP00000409544	GO Process	GO:0030104	Water homeostasis
CLDN4	9606.ENSP00000409544	GO Process	GO:0030162	Regulation of proteolysis
CLDN4	9606.ENSP00000409544	GO Process	GO:0030334	Regulation of cell migration
CLDN4	9606.ENSP00000409544	GO Process	GO:0030335	Positive regulation of cell migration
CLDN4	9606.ENSP00000409544	GO Process	GO:0031323	Regulation of cellular metabolic process
CLDN4	9606.ENSP00000409544	GO Process	GO:0031325	Positive regulation of cellular metabolic process
CLDN4	9606.ENSP00000409544	GO Process	GO:0032268	Regulation of cellular protein metabolic process
CLDN4	9606.ENSP00000409544	GO Process	GO:0032270	Positive regulation of cellular protein metabolic process
CLDN4	9606.ENSP00000409544	GO Process	GO:0032501	Multicellular organismal process
CLDN4	9606.ENSP00000409544	GO Process	GO:0032502	Developmental process
CLDN4	9606.ENSP00000409544	GO Process	GO:0032570	Response to progesterone
CLDN4	9606.ENSP00000409544	GO Process	GO:0032879	Regulation of localization
CLDN4	9606.ENSP00000409544	GO Process	GO:0033561	Regulation of water loss via skin
CLDN4	9606.ENSP00000409544	GO Process	GO:0033993	Response to lipid
CLDN4	9606.ENSP00000409544	GO Process	GO:0034220	Ion transmembrane transport
CLDN4	9606.ENSP00000409544	GO Process	GO:0034329	Cell junction assembly
CLDN4	9606.ENSP00000409544	GO Process	GO:0034330	Cell junction organization
CLDN4	9606.ENSP00000409544	GO Process	GO:0040012	Regulation of locomotion
CLDN4	9606.ENSP00000409544	GO Process	GO:0040017	Positive regulation of locomotion
CLDN4	9606.ENSP00000409544	GO Process	GO:0042221	Response to chemical
CLDN4	9606.ENSP00000409544	GO Process	GO:0042592	Homeostatic process
CLDN4	9606.ENSP00000409544	GO Process	GO:0043085	Positive regulation of catalytic activity
CLDN4	9606.ENSP00000409544	GO Process	GO:0043297	Apical junction assembly
CLDN4	9606.ENSP00000409544	GO Process	GO:0043588	Skin development
CLDN4	9606.ENSP00000409544	GO Process	GO:0044085	Cellular component biogenesis
CLDN4	9606.ENSP00000409544	GO Process	GO:0044093	Positive regulation of molecular function
CLDN4	9606.ENSP00000409544	GO Process	GO:0044703	Multi-organism reproductive process
CLDN4	9606.ENSP00000409544	GO Process	GO:0044706	Multi-multicellular organism process
CLDN4	9606.ENSP00000409544	GO Process	GO:0045216	Cell-cell junction organization
CLDN4	9606.ENSP00000409544	GO Process	GO:0045862	Positive regulation of proteolysis
CLDN4	9606.ENSP00000409544	GO Process	GO:0048511	Rhythmic process
CLDN4	9606.ENSP00000409544	GO Process	GO:0048513	Animal organ development
CLDN4	9606.ENSP00000409544	GO Process	GO:0048518	Positive regulation of biological process
CLDN4	9606.ENSP00000409544	GO Process	GO:0048522	Positive regulation of cellular process
CLDN4	9606.ENSP00000409544	GO Process	GO:0048545	Response to steroid hormone
CLDN4	9606.ENSP00000409544	GO Process	GO:0048583	Regulation of response to stimulus
CLDN4	9606.ENSP00000409544	GO Process	GO:0048584	Positive regulation of response to stimulus
CLDN4	9606.ENSP00000409544	GO Process	GO:0048731	System development
CLDN4	9606.ENSP00000409544	GO Process	GO:0048856	Anatomical structure development
CLDN4	9606.ENSP00000409544	GO Process	GO:0048871	Multicellular organismal homeostasis
CLDN4	9606.ENSP00000409544	GO Process	GO:0048878	Chemical homeostasis
CLDN4	9606.ENSP00000409544	GO Process	GO:0050789	Regulation of biological process
CLDN4	9606.ENSP00000409544	GO Process	GO:0050790	Regulation of catalytic activity
CLDN4	9606.ENSP00000409544	GO Process	GO:0050793	Regulation of developmental process
CLDN4	9606.ENSP00000409544	GO Process	GO:0050794	Regulation of cellular process
CLDN4	9606.ENSP00000409544	GO Process	GO:0050878	Regulation of body fluid levels
CLDN4	9606.ENSP00000409544	GO Process	GO:0050891	Multicellular organismal water homeostasis
CLDN4	9606.ENSP00000409544	GO Process	GO:0050896	Response to stimulus
CLDN4	9606.ENSP00000409544	GO Process	GO:0051171	Regulation of nitrogen compound metabolic process
CLDN4	9606.ENSP00000409544	GO Process	GO:0051173	Positive regulation of nitrogen compound metabolic process
CLDN4	9606.ENSP00000409544	GO Process	GO:0051179	Localization
CLDN4	9606.ENSP00000409544	GO Process	GO:0051234	Establishment of localization
CLDN4	9606.ENSP00000409544	GO Process	GO:0051246	Regulation of protein metabolic process
CLDN4	9606.ENSP00000409544	GO Process	GO:0051247	Positive regulation of protein metabolic process
CLDN4	9606.ENSP00000409544	GO Process	GO:0051270	Regulation of cellular component movement
CLDN4	9606.ENSP00000409544	GO Process	GO:0051272	Positive regulation of cellular component movement
CLDN4	9606.ENSP00000409544	GO Process	GO:0051336	Regulation of hydrolase activity
CLDN4	9606.ENSP00000409544	GO Process	GO:0051345	Positive regulation of hydrolase activity
CLDN4	9606.ENSP00000409544	GO Process	GO:0051704	Multi-organism process
CLDN4	9606.ENSP00000409544	GO Process	GO:0052547	Regulation of peptidase activity
CLDN4	9606.ENSP00000409544	GO Process	GO:0055085	Transmembrane transport
CLDN4	9606.ENSP00000409544	GO Process	GO:0060255	Regulation of macromolecule metabolic process
CLDN4	9606.ENSP00000409544	GO Process	GO:0061041	Regulation of wound healing
CLDN4	9606.ENSP00000409544	GO Process	GO:0061436	Establishment of skin barrier
CLDN4	9606.ENSP00000409544	GO Process	GO:0065007	Biological regulation
CLDN4	9606.ENSP00000409544	GO Process	GO:0065008	Regulation of biological quality
CLDN4	9606.ENSP00000409544	GO Process	GO:0065009	Regulation of molecular function
CLDN4	9606.ENSP00000409544	GO Process	GO:0070293	Renal absorption
CLDN4	9606.ENSP00000409544	GO Process	GO:0070830	Bicellular tight junction assembly
CLDN4	9606.ENSP00000409544	GO Process	GO:0071840	Cellular component organization or biogenesis
CLDN4	9606.ENSP00000409544	GO Process	GO:0080090	Regulation of primary metabolic process
CLDN4	9606.ENSP00000409544	GO Process	GO:0080134	Regulation of response to stress
CLDN4	9606.ENSP00000409544	GO Process	GO:0090303	Positive regulation of wound healing
CLDN4	9606.ENSP00000409544	GO Process	GO:0098609	Cell-cell adhesion
CLDN4	9606.ENSP00000409544	GO Process	GO:0098656	Anion transmembrane transport
CLDN4	9606.ENSP00000409544	GO Process	GO:0098660	Inorganic ion transmembrane transport
CLDN4	9606.ENSP00000409544	GO Process	GO:0098661	Inorganic anion transmembrane transport
CLDN4	9606.ENSP00000409544	GO Process	GO:0098742	Cell-cell adhesion via plasma-membrane adhesion molecules
CLDN4	9606.ENSP00000409544	GO Process	GO:0120192	Tight junction assembly
CLDN4	9606.ENSP00000409544	GO Process	GO:0120193	Tight junction organization
CLDN4	9606.ENSP00000409544	GO Process	GO:1901654	Response to ketone
CLDN4	9606.ENSP00000409544	GO Process	GO:1901700	Response to oxygen-containing compound
CLDN4	9606.ENSP00000409544	GO Process	GO:1902476	Chloride transmembrane transport
CLDN4	9606.ENSP00000409544	GO Process	GO:1903034	Regulation of response to wounding
CLDN4	9606.ENSP00000409544	GO Process	GO:1903036	Positive regulation of response to wounding
CLDN4	9606.ENSP00000409544	GO Process	GO:1905048	Regulation of metallopeptidase activity
CLDN4	9606.ENSP00000409544	GO Process	GO:1905050	Positive regulation of metallopeptidase activity
CLDN4	9606.ENSP00000409544	GO Process	GO:2000145	Regulation of cell motility
CLDN4	9606.ENSP00000409544	GO Process	GO:2000147	Positive regulation of cell motility
CLDN4	9606.ENSP00000409544	GO Function	GO:0004888	Transmembrane signaling receptor activity
CLDN4	9606.ENSP00000409544	GO Function	GO:0005198	Structural molecule activity
CLDN4	9606.ENSP00000409544	GO Function	GO:0005215	Transporter activity
CLDN4	9606.ENSP00000409544	GO Function	GO:0005216	Ion channel activity
CLDN4	9606.ENSP00000409544	GO Function	GO:0005253	Anion channel activity
CLDN4	9606.ENSP00000409544	GO Function	GO:0005254	Chloride channel activity
CLDN4	9606.ENSP00000409544	GO Function	GO:0005488	Binding
CLDN4	9606.ENSP00000409544	GO Function	GO:0005515	Protein binding
CLDN4	9606.ENSP00000409544	GO Function	GO:0008509	Anion transmembrane transporter activity
CLDN4	9606.ENSP00000409544	GO Function	GO:0015075	Ion transmembrane transporter activity
CLDN4	9606.ENSP00000409544	GO Function	GO:0015103	Inorganic anion transmembrane transporter activity
CLDN4	9606.ENSP00000409544	GO Function	GO:0015108	Chloride transmembrane transporter activity
CLDN4	9606.ENSP00000409544	GO Function	GO:0015267	Channel activity
CLDN4	9606.ENSP00000409544	GO Function	GO:0015318	Inorganic molecular entity transmembrane transporter activity
CLDN4	9606.ENSP00000409544	GO Function	GO:0022803	Passive transmembrane transporter activity
CLDN4	9606.ENSP00000409544	GO Function	GO:0022857	Transmembrane transporter activity
CLDN4	9606.ENSP00000409544	GO Function	GO:0038023	Signaling receptor activity
CLDN4	9606.ENSP00000409544	GO Function	GO:0042802	Identical protein binding
CLDN4	9606.ENSP00000409544	GO Function	GO:0060089	Molecular transducer activity
CLDN4	9606.ENSP00000409544	GO Component	GO:0005886	Plasma membrane
CLDN4	9606.ENSP00000409544	GO Component	GO:0005887	Integral component of plasma membrane
CLDN4	9606.ENSP00000409544	GO Component	GO:0005911	Cell-cell junction
CLDN4	9606.ENSP00000409544	GO Component	GO:0005923	Bicellular tight junction
CLDN4	9606.ENSP00000409544	GO Component	GO:0009925	Basal plasma membrane
CLDN4	9606.ENSP00000409544	GO Component	GO:0016020	Membrane
CLDN4	9606.ENSP00000409544	GO Component	GO:0016021	Integral component of membrane
CLDN4	9606.ENSP00000409544	GO Component	GO:0016323	Basolateral plasma membrane
CLDN4	9606.ENSP00000409544	GO Component	GO:0016324	Apical plasma membrane
CLDN4	9606.ENSP00000409544	GO Component	GO:0016327	Apicolateral plasma membrane
CLDN4	9606.ENSP00000409544	GO Component	GO:0016328	Lateral plasma membrane
CLDN4	9606.ENSP00000409544	GO Component	GO:0030054	Cell junction
CLDN4	9606.ENSP00000409544	GO Component	GO:0031224	Intrinsic component of membrane
CLDN4	9606.ENSP00000409544	GO Component	GO:0031226	Intrinsic component of plasma membrane
CLDN4	9606.ENSP00000409544	GO Component	GO:0032991	Protein-containing complex
CLDN4	9606.ENSP00000409544	GO Component	GO:0034702	Ion channel complex
CLDN4	9606.ENSP00000409544	GO Component	GO:0034707	Chloride channel complex
CLDN4	9606.ENSP00000409544	GO Component	GO:0043296	Apical junction complex
CLDN4	9606.ENSP00000409544	GO Component	GO:0045177	Apical part of cell
CLDN4	9606.ENSP00000409544	GO Component	GO:0045178	Basal part of cell
CLDN4	9606.ENSP00000409544	GO Component	GO:0070160	Tight junction
CLDN4	9606.ENSP00000409544	GO Component	GO:0070161	Anchoring junction
CLDN4	9606.ENSP00000409544	GO Component	GO:0071944	Cell periphery
CLDN4	9606.ENSP00000409544	GO Component	GO:0098590	Plasma membrane region
CLDN4	9606.ENSP00000409544	GO Component	GO:0098796	Membrane protein complex
CLDN4	9606.ENSP00000409544	GO Component	GO:0110165	Cellular anatomical entity
CLDN4	9606.ENSP00000409544	GO Component	GO:1902495	Transmembrane transporter complex
CLDN4	9606.ENSP00000409544	GO Component	GO:1990351	Transporter complex
CLDN4	9606.ENSP00000409544	STRING clusters	CL:22032	Mixed, incl. cell-cell junction assembly, and gap junction
CLDN4	9606.ENSP00000409544	STRING clusters	CL:22033	Cell-cell junction assembly, and gap junction
CLDN4	9606.ENSP00000409544	STRING clusters	CL:22155	Gap junction, and Claudin
CLDN4	9606.ENSP00000409544	STRING clusters	CL:22156	Claudin, and Tight junction protein ZO
CLDN4	9606.ENSP00000409544	STRING clusters	CL:22159	Claudin, conserved site, and Tight junction protein ZO
CLDN4	9606.ENSP00000409544	STRING clusters	CL:22160	Calcium-independent cell-cell adhesion via plasma membrane cell-adhesion molecules, and Tight junction protein ZO
CLDN4	9606.ENSP00000409544	STRING clusters	CL:22165	Tight junction protein ZO, and calcium-independent cell-cell adhesion via plasma membrane cell-adhesion molecules
CLDN4	9606.ENSP00000409544	KEGG	hsa04514	Cell adhesion molecules
CLDN4	9606.ENSP00000409544	KEGG	hsa04530	Tight junction
CLDN4	9606.ENSP00000409544	KEGG	hsa04670	Leukocyte transendothelial migration
CLDN4	9606.ENSP00000409544	KEGG	hsa05130	Pathogenic Escherichia coli infection
CLDN4	9606.ENSP00000409544	KEGG	hsa05160	Hepatitis C
CLDN4	9606.ENSP00000409544	Reactome	HSA-1500931	Cell-Cell communication
CLDN4	9606.ENSP00000409544	Reactome	HSA-420029	Tight junction interactions
CLDN4	9606.ENSP00000409544	Reactome	HSA-421270	Cell-cell junction organization
CLDN4	9606.ENSP00000409544	Reactome	HSA-446728	Cell junction organization
CLDN4	9606.ENSP00000409544	WikiPathways	WP2813	Mammary gland development pathway - Embryonic development (Stage 1 of 4)
CLDN4	9606.ENSP00000409544	WikiPathways	WP3594	Circadian rhythm genes
CLDN4	9606.ENSP00000409544	WikiPathways	WP4239	Epithelial to mesenchymal transition in colorectal cancer
CLDN4	9606.ENSP00000409544	WikiPathways	WP4754	IL-18 signaling pathway
CLDN4	9606.ENSP00000409544	WikiPathways	WP4932	7q11.23 copy number variation syndrome
CLDN4	9606.ENSP00000409544	DISEASES	DOID:0050177	Monogenic disease
CLDN4	9606.ENSP00000409544	DISEASES	DOID:0050736	Autosomal dominant disease
CLDN4	9606.ENSP00000409544	DISEASES	DOID:0050739	Autosomal genetic disease
CLDN4	9606.ENSP00000409544	DISEASES	DOID:0060388	Chromosomal deletion syndrome
CLDN4	9606.ENSP00000409544	DISEASES	DOID:0080014	Chromosomal disease
CLDN4	9606.ENSP00000409544	DISEASES	DOID:1928	Williams-Beuren syndrome
CLDN4	9606.ENSP00000409544	DISEASES	DOID:225	Syndrome
CLDN4	9606.ENSP00000409544	DISEASES	DOID:4	Disease
CLDN4	9606.ENSP00000409544	DISEASES	DOID:630	Genetic disease
CLDN4	9606.ENSP00000409544	TISSUES	BTO:0000000	Tissues, cell types and enzyme sources
CLDN4	9606.ENSP00000409544	TISSUES	BTO:0000042	Animal
CLDN4	9606.ENSP00000409544	TISSUES	BTO:0000058	Alimentary canal
CLDN4	9606.ENSP00000409544	TISSUES	BTO:0000080	Male reproductive gland
CLDN4	9606.ENSP00000409544	TISSUES	BTO:0000081	Reproductive system
CLDN4	9606.ENSP00000409544	TISSUES	BTO:0000082	Male reproductive system
CLDN4	9606.ENSP00000409544	TISSUES	BTO:0000083	Female reproductive system
CLDN4	9606.ENSP00000409544	TISSUES	BTO:0000174	Embryonic structure
CLDN4	9606.ENSP00000409544	TISSUES	BTO:0000269	Colon
CLDN4	9606.ENSP00000409544	TISSUES	BTO:0000284	Organism form
CLDN4	9606.ENSP00000409544	TISSUES	BTO:0000449	Fetus
CLDN4	9606.ENSP00000409544	TISSUES	BTO:0000511	Gastrointestinal tract
CLDN4	9606.ENSP00000409544	TISSUES	BTO:0000522	Gland
CLDN4	9606.ENSP00000409544	TISSUES	BTO:0000648	Intestine
CLDN4	9606.ENSP00000409544	TISSUES	BTO:0000706	Large intestine
CLDN4	9606.ENSP00000409544	TISSUES	BTO:0001078	Placenta
CLDN4	9606.ENSP00000409544	TISSUES	BTO:0001129	Prostate gland
CLDN4	9606.ENSP00000409544	TISSUES	BTO:0001307	Stomach
CLDN4	9606.ENSP00000409544	TISSUES	BTO:0001488	Endocrine gland
CLDN4	9606.ENSP00000409544	TISSUES	BTO:0001489	Whole body
CLDN4	9606.ENSP00000409544	TISSUES	BTO:0001491	Viscus
CLDN4	9606.ENSP00000409544	TISSUES	BTO:0001613	Colorectum
CLDN4	9606.ENSP00000409544	TISSUES	BTO:0003091	Urogenital system
CLDN4	9606.ENSP00000409544	TISSUES	BTO:0003096	Internal male genital organ
CLDN4	9606.ENSP00000409544	TISSUES	BTO:0003099	Internal female genital organ
CLDN4	9606.ENSP00000409544	COMPARTMENTS	GOCC:0005886	Plasma membrane
CLDN4	9606.ENSP00000409544	COMPARTMENTS	GOCC:0005911	Cell-cell junction
CLDN4	9606.ENSP00000409544	COMPARTMENTS	GOCC:0005923	Bicellular tight junction
CLDN4	9606.ENSP00000409544	COMPARTMENTS	GOCC:0016020	Membrane
CLDN4	9606.ENSP00000409544	COMPARTMENTS	GOCC:0016021	Integral component of membrane
CLDN4	9606.ENSP00000409544	COMPARTMENTS	GOCC:0030054	Cell junction
CLDN4	9606.ENSP00000409544	COMPARTMENTS	GOCC:0031224	Intrinsic component of membrane
CLDN4	9606.ENSP00000409544	COMPARTMENTS	GOCC:0043296	Apical junction complex
CLDN4	9606.ENSP00000409544	COMPARTMENTS	GOCC:0070160	Tight junction
CLDN4	9606.ENSP00000409544	COMPARTMENTS	GOCC:0070161	Anchoring junction
CLDN4	9606.ENSP00000409544	COMPARTMENTS	GOCC:0071944	Cell periphery
CLDN4	9606.ENSP00000409544	COMPARTMENTS	GOCC:0110165	Cellular anatomical entity
CLDN4	9606.ENSP00000409544	UniProt Keywords	KW-0406	Ion transport
CLDN4	9606.ENSP00000409544	UniProt Keywords	KW-0407	Ion channel
CLDN4	9606.ENSP00000409544	UniProt Keywords	KW-0472	Membrane
CLDN4	9606.ENSP00000409544	UniProt Keywords	KW-0597	Phosphoprotein
CLDN4	9606.ENSP00000409544	UniProt Keywords	KW-0796	Tight junction
CLDN4	9606.ENSP00000409544	UniProt Keywords	KW-0812	Transmembrane
CLDN4	9606.ENSP00000409544	UniProt Keywords	KW-0813	Transport
CLDN4	9606.ENSP00000409544	UniProt Keywords	KW-0856	Williams-Beuren syndrome
CLDN4	9606.ENSP00000409544	UniProt Keywords	KW-0868	Chloride
CLDN4	9606.ENSP00000409544	UniProt Keywords	KW-0869	Chloride channel
CLDN4	9606.ENSP00000409544	UniProt Keywords	KW-0965	Cell junction
CLDN4	9606.ENSP00000409544	UniProt Keywords	KW-1003	Cell membrane
CLDN4	9606.ENSP00000409544	UniProt Keywords	KW-1015	Disulfide bond
CLDN4	9606.ENSP00000409544	UniProt Keywords	KW-1133	Transmembrane helix
CLDN4	9606.ENSP00000409544	UniProt Keywords	KW-9995	Disease
CLDN4	9606.ENSP00000409544	Pfam	PF00822	PMP-22/EMP/MP20/Claudin family
CLDN4	9606.ENSP00000409544	Pfam	PF13903	PMP-22/EMP/MP20/Claudin tight junction
CLDN4	9606.ENSP00000409544	InterPro	IPR003550	Claudin-4
CLDN4	9606.ENSP00000409544	InterPro	IPR004031	PMP-22/EMP/MP20/Claudin superfamily
CLDN4	9606.ENSP00000409544	InterPro	IPR006187	Claudin
CLDN4	9606.ENSP00000409544	InterPro	IPR017974	Claudin, conserved site
CLDN5	9606.ENSP00000385477	GO Process	GO:0001894	Tissue homeostasis
CLDN5	9606.ENSP00000385477	GO Process	GO:0003007	Heart morphogenesis
CLDN5	9606.ENSP00000385477	GO Process	GO:0003008	System process
CLDN5	9606.ENSP00000385477	GO Process	GO:0003013	Circulatory system process
CLDN5	9606.ENSP00000385477	GO Process	GO:0003018	Vascular process in circulatory system
CLDN5	9606.ENSP00000385477	GO Process	GO:0003151	Outflow tract morphogenesis
CLDN5	9606.ENSP00000385477	GO Process	GO:0007043	Cell-cell junction assembly
CLDN5	9606.ENSP00000385477	GO Process	GO:0007154	Cell communication
CLDN5	9606.ENSP00000385477	GO Process	GO:0007155	Cell adhesion
CLDN5	9606.ENSP00000385477	GO Process	GO:0007165	Signal transduction
CLDN5	9606.ENSP00000385477	GO Process	GO:0007166	Cell surface receptor signaling pathway
CLDN5	9606.ENSP00000385477	GO Process	GO:0007167	Enzyme linked receptor protein signaling pathway
CLDN5	9606.ENSP00000385477	GO Process	GO:0007178	Transmembrane receptor protein serine/threonine kinase signaling pathway
CLDN5	9606.ENSP00000385477	GO Process	GO:0007179	Transforming growth factor beta receptor signaling pathway
CLDN5	9606.ENSP00000385477	GO Process	GO:0007275	Multicellular organism development
CLDN5	9606.ENSP00000385477	GO Process	GO:0007507	Heart development
CLDN5	9606.ENSP00000385477	GO Process	GO:0007610	Behavior
CLDN5	9606.ENSP00000385477	GO Process	GO:0007611	Learning or memory
CLDN5	9606.ENSP00000385477	GO Process	GO:0007612	Learning
CLDN5	9606.ENSP00000385477	GO Process	GO:0008015	Blood circulation
CLDN5	9606.ENSP00000385477	GO Process	GO:0008284	Positive regulation of cell population proliferation
CLDN5	9606.ENSP00000385477	GO Process	GO:0009653	Anatomical structure morphogenesis
CLDN5	9606.ENSP00000385477	GO Process	GO:0009719	Response to endogenous stimulus
CLDN5	9606.ENSP00000385477	GO Process	GO:0009887	Animal organ morphogenesis
CLDN5	9606.ENSP00000385477	GO Process	GO:0009892	Negative regulation of metabolic process
CLDN5	9606.ENSP00000385477	GO Process	GO:0009893	Positive regulation of metabolic process
CLDN5	9606.ENSP00000385477	GO Process	GO:0009987	Cellular process
CLDN5	9606.ENSP00000385477	GO Process	GO:0010033	Response to organic substance
CLDN5	9606.ENSP00000385477	GO Process	GO:0010171	Body morphogenesis
CLDN5	9606.ENSP00000385477	GO Process	GO:0010468	Regulation of gene expression
CLDN5	9606.ENSP00000385477	GO Process	GO:0010604	Positive regulation of macromolecule metabolic process
CLDN5	9606.ENSP00000385477	GO Process	GO:0010605	Negative regulation of macromolecule metabolic process
CLDN5	9606.ENSP00000385477	GO Process	GO:0010628	Positive regulation of gene expression
CLDN5	9606.ENSP00000385477	GO Process	GO:0010629	Negative regulation of gene expression
CLDN5	9606.ENSP00000385477	GO Process	GO:0010720	Positive regulation of cell development
CLDN5	9606.ENSP00000385477	GO Process	GO:0016043	Cellular component organization
CLDN5	9606.ENSP00000385477	GO Process	GO:0016338	Calcium-independent cell-cell adhesion via plasma membrane cell-adhesion molecules
CLDN5	9606.ENSP00000385477	GO Process	GO:0016525	Negative regulation of angiogenesis
CLDN5	9606.ENSP00000385477	GO Process	GO:0019222	Regulation of metabolic process
CLDN5	9606.ENSP00000385477	GO Process	GO:0022603	Regulation of anatomical structure morphogenesis
CLDN5	9606.ENSP00000385477	GO Process	GO:0022607	Cellular component assembly
CLDN5	9606.ENSP00000385477	GO Process	GO:0022610	Biological adhesion
CLDN5	9606.ENSP00000385477	GO Process	GO:0023052	Signaling
CLDN5	9606.ENSP00000385477	GO Process	GO:0030154	Cell differentiation
CLDN5	9606.ENSP00000385477	GO Process	GO:0030334	Regulation of cell migration
CLDN5	9606.ENSP00000385477	GO Process	GO:0030336	Negative regulation of cell migration
CLDN5	9606.ENSP00000385477	GO Process	GO:0030856	Regulation of epithelial cell differentiation
CLDN5	9606.ENSP00000385477	GO Process	GO:0030858	Positive regulation of epithelial cell differentiation
CLDN5	9606.ENSP00000385477	GO Process	GO:0032092	Positive regulation of protein binding
CLDN5	9606.ENSP00000385477	GO Process	GO:0032501	Multicellular organismal process
CLDN5	9606.ENSP00000385477	GO Process	GO:0032502	Developmental process
CLDN5	9606.ENSP00000385477	GO Process	GO:0032879	Regulation of localization
CLDN5	9606.ENSP00000385477	GO Process	GO:0034329	Cell junction assembly
CLDN5	9606.ENSP00000385477	GO Process	GO:0034330	Cell junction organization
CLDN5	9606.ENSP00000385477	GO Process	GO:0035633	Maintenance of blood-brain barrier
CLDN5	9606.ENSP00000385477	GO Process	GO:0040012	Regulation of locomotion
CLDN5	9606.ENSP00000385477	GO Process	GO:0040013	Negative regulation of locomotion
CLDN5	9606.ENSP00000385477	GO Process	GO:0042127	Regulation of cell population proliferation
CLDN5	9606.ENSP00000385477	GO Process	GO:0042221	Response to chemical
CLDN5	9606.ENSP00000385477	GO Process	GO:0042592	Homeostatic process
CLDN5	9606.ENSP00000385477	GO Process	GO:0043114	Regulation of vascular permeability
CLDN5	9606.ENSP00000385477	GO Process	GO:0043116	Negative regulation of vascular permeability
CLDN5	9606.ENSP00000385477	GO Process	GO:0043297	Apical junction assembly
CLDN5	9606.ENSP00000385477	GO Process	GO:0043393	Regulation of protein binding
CLDN5	9606.ENSP00000385477	GO Process	GO:0044085	Cellular component biogenesis
CLDN5	9606.ENSP00000385477	GO Process	GO:0044087	Regulation of cellular component biogenesis
CLDN5	9606.ENSP00000385477	GO Process	GO:0044089	Positive regulation of cellular component biogenesis
CLDN5	9606.ENSP00000385477	GO Process	GO:0044093	Positive regulation of molecular function
CLDN5	9606.ENSP00000385477	GO Process	GO:0045216	Cell-cell junction organization
CLDN5	9606.ENSP00000385477	GO Process	GO:0045595	Regulation of cell differentiation
CLDN5	9606.ENSP00000385477	GO Process	GO:0045597	Positive regulation of cell differentiation
CLDN5	9606.ENSP00000385477	GO Process	GO:0045601	Regulation of endothelial cell differentiation
CLDN5	9606.ENSP00000385477	GO Process	GO:0045603	Positive regulation of endothelial cell differentiation
CLDN5	9606.ENSP00000385477	GO Process	GO:0045765	Regulation of angiogenesis
CLDN5	9606.ENSP00000385477	GO Process	GO:0048468	Cell development
CLDN5	9606.ENSP00000385477	GO Process	GO:0048513	Animal organ development
CLDN5	9606.ENSP00000385477	GO Process	GO:0048518	Positive regulation of biological process
CLDN5	9606.ENSP00000385477	GO Process	GO:0048519	Negative regulation of biological process
CLDN5	9606.ENSP00000385477	GO Process	GO:0048522	Positive regulation of cellular process
CLDN5	9606.ENSP00000385477	GO Process	GO:0048523	Negative regulation of cellular process
CLDN5	9606.ENSP00000385477	GO Process	GO:0048731	System development
CLDN5	9606.ENSP00000385477	GO Process	GO:0048856	Anatomical structure development
CLDN5	9606.ENSP00000385477	GO Process	GO:0048869	Cellular developmental process
CLDN5	9606.ENSP00000385477	GO Process	GO:0048871	Multicellular organismal homeostasis
CLDN5	9606.ENSP00000385477	GO Process	GO:0050789	Regulation of biological process
CLDN5	9606.ENSP00000385477	GO Process	GO:0050793	Regulation of developmental process
CLDN5	9606.ENSP00000385477	GO Process	GO:0050794	Regulation of cellular process
CLDN5	9606.ENSP00000385477	GO Process	GO:0050877	Nervous system process
CLDN5	9606.ENSP00000385477	GO Process	GO:0050890	Cognition
CLDN5	9606.ENSP00000385477	GO Process	GO:0050896	Response to stimulus
CLDN5	9606.ENSP00000385477	GO Process	GO:0051093	Negative regulation of developmental process
CLDN5	9606.ENSP00000385477	GO Process	GO:0051094	Positive regulation of developmental process
CLDN5	9606.ENSP00000385477	GO Process	GO:0051098	Regulation of binding
CLDN5	9606.ENSP00000385477	GO Process	GO:0051099	Positive regulation of binding
CLDN5	9606.ENSP00000385477	GO Process	GO:0051128	Regulation of cellular component organization
CLDN5	9606.ENSP00000385477	GO Process	GO:0051130	Positive regulation of cellular component organization
CLDN5	9606.ENSP00000385477	GO Process	GO:0051239	Regulation of multicellular organismal process
CLDN5	9606.ENSP00000385477	GO Process	GO:0051241	Negative regulation of multicellular organismal process
CLDN5	9606.ENSP00000385477	GO Process	GO:0051270	Regulation of cellular component movement
CLDN5	9606.ENSP00000385477	GO Process	GO:0051271	Negative regulation of cellular component movement
CLDN5	9606.ENSP00000385477	GO Process	GO:0051716	Cellular response to stimulus
CLDN5	9606.ENSP00000385477	GO Process	GO:0060021	Roof of mouth development
CLDN5	9606.ENSP00000385477	GO Process	GO:0060249	Anatomical structure homeostasis
CLDN5	9606.ENSP00000385477	GO Process	GO:0060255	Regulation of macromolecule metabolic process
CLDN5	9606.ENSP00000385477	GO Process	GO:0060284	Regulation of cell development
CLDN5	9606.ENSP00000385477	GO Process	GO:0060322	Head development
CLDN5	9606.ENSP00000385477	GO Process	GO:0060323	Head morphogenesis
CLDN5	9606.ENSP00000385477	GO Process	GO:0060324	Face development
CLDN5	9606.ENSP00000385477	GO Process	GO:0060325	Face morphogenesis
CLDN5	9606.ENSP00000385477	GO Process	GO:0065007	Biological regulation
CLDN5	9606.ENSP00000385477	GO Process	GO:0065008	Regulation of biological quality
CLDN5	9606.ENSP00000385477	GO Process	GO:0065009	Regulation of molecular function
CLDN5	9606.ENSP00000385477	GO Process	GO:0070830	Bicellular tight junction assembly
CLDN5	9606.ENSP00000385477	GO Process	GO:0070848	Response to growth factor
CLDN5	9606.ENSP00000385477	GO Process	GO:0070887	Cellular response to chemical stimulus
CLDN5	9606.ENSP00000385477	GO Process	GO:0071310	Cellular response to organic substance
CLDN5	9606.ENSP00000385477	GO Process	GO:0071363	Cellular response to growth factor stimulus
CLDN5	9606.ENSP00000385477	GO Process	GO:0071495	Cellular response to endogenous stimulus
CLDN5	9606.ENSP00000385477	GO Process	GO:0071559	Response to transforming growth factor beta
CLDN5	9606.ENSP00000385477	GO Process	GO:0071560	Cellular response to transforming growth factor beta stimulus
CLDN5	9606.ENSP00000385477	GO Process	GO:0071840	Cellular component organization or biogenesis
CLDN5	9606.ENSP00000385477	GO Process	GO:0072359	Circulatory system development
CLDN5	9606.ENSP00000385477	GO Process	GO:0098609	Cell-cell adhesion
CLDN5	9606.ENSP00000385477	GO Process	GO:0098742	Cell-cell adhesion via plasma-membrane adhesion molecules
CLDN5	9606.ENSP00000385477	GO Process	GO:0120192	Tight junction assembly
CLDN5	9606.ENSP00000385477	GO Process	GO:0120193	Tight junction organization
CLDN5	9606.ENSP00000385477	GO Process	GO:1901342	Regulation of vasculature development
CLDN5	9606.ENSP00000385477	GO Process	GO:1901343	Negative regulation of vasculature development
CLDN5	9606.ENSP00000385477	GO Process	GO:1901550	Regulation of endothelial cell development
CLDN5	9606.ENSP00000385477	GO Process	GO:1901552	Positive regulation of endothelial cell development
CLDN5	9606.ENSP00000385477	GO Process	GO:1901888	Regulation of cell junction assembly
CLDN5	9606.ENSP00000385477	GO Process	GO:1901890	Positive regulation of cell junction assembly
CLDN5	9606.ENSP00000385477	GO Process	GO:1903140	Regulation of establishment of endothelial barrier
CLDN5	9606.ENSP00000385477	GO Process	GO:1903142	Positive regulation of establishment of endothelial barrier
CLDN5	9606.ENSP00000385477	GO Process	GO:1903348	Positive regulation of bicellular tight junction assembly
CLDN5	9606.ENSP00000385477	GO Process	GO:1990963	Establishment of blood-retinal barrier
CLDN5	9606.ENSP00000385477	GO Process	GO:2000026	Regulation of multicellular organismal development
CLDN5	9606.ENSP00000385477	GO Process	GO:2000145	Regulation of cell motility
CLDN5	9606.ENSP00000385477	GO Process	GO:2000146	Negative regulation of cell motility
CLDN5	9606.ENSP00000385477	GO Process	GO:2000181	Negative regulation of blood vessel morphogenesis
CLDN5	9606.ENSP00000385477	GO Process	GO:2000810	Regulation of bicellular tight junction assembly
CLDN5	9606.ENSP00000385477	GO Function	GO:0005198	Structural molecule activity
CLDN5	9606.ENSP00000385477	GO Function	GO:0005488	Binding
CLDN5	9606.ENSP00000385477	GO Function	GO:0005515	Protein binding
CLDN5	9606.ENSP00000385477	GO Function	GO:0042802	Identical protein binding
CLDN5	9606.ENSP00000385477	GO Component	GO:0005886	Plasma membrane
CLDN5	9606.ENSP00000385477	GO Component	GO:0005911	Cell-cell junction
CLDN5	9606.ENSP00000385477	GO Component	GO:0005923	Bicellular tight junction
CLDN5	9606.ENSP00000385477	GO Component	GO:0016020	Membrane
CLDN5	9606.ENSP00000385477	GO Component	GO:0016021	Integral component of membrane
CLDN5	9606.ENSP00000385477	GO Component	GO:0016327	Apicolateral plasma membrane
CLDN5	9606.ENSP00000385477	GO Component	GO:0030054	Cell junction
CLDN5	9606.ENSP00000385477	GO Component	GO:0031224	Intrinsic component of membrane
CLDN5	9606.ENSP00000385477	GO Component	GO:0043296	Apical junction complex
CLDN5	9606.ENSP00000385477	GO Component	GO:0070160	Tight junction
CLDN5	9606.ENSP00000385477	GO Component	GO:0070161	Anchoring junction
CLDN5	9606.ENSP00000385477	GO Component	GO:0071944	Cell periphery
CLDN5	9606.ENSP00000385477	GO Component	GO:0098590	Plasma membrane region
CLDN5	9606.ENSP00000385477	GO Component	GO:0110165	Cellular anatomical entity
CLDN5	9606.ENSP00000385477	STRING clusters	CL:22032	Mixed, incl. cell-cell junction assembly, and gap junction
CLDN5	9606.ENSP00000385477	STRING clusters	CL:22033	Cell-cell junction assembly, and gap junction
CLDN5	9606.ENSP00000385477	STRING clusters	CL:22155	Gap junction, and Claudin
CLDN5	9606.ENSP00000385477	STRING clusters	CL:22156	Claudin, and Tight junction protein ZO
CLDN5	9606.ENSP00000385477	STRING clusters	CL:22159	Claudin, conserved site, and Tight junction protein ZO
CLDN5	9606.ENSP00000385477	STRING clusters	CL:22160	Calcium-independent cell-cell adhesion via plasma membrane cell-adhesion molecules, and Tight junction protein ZO
CLDN5	9606.ENSP00000385477	KEGG	hsa04514	Cell adhesion molecules
CLDN5	9606.ENSP00000385477	KEGG	hsa04530	Tight junction
CLDN5	9606.ENSP00000385477	KEGG	hsa04670	Leukocyte transendothelial migration
CLDN5	9606.ENSP00000385477	KEGG	hsa05130	Pathogenic Escherichia coli infection
CLDN5	9606.ENSP00000385477	KEGG	hsa05160	Hepatitis C
CLDN5	9606.ENSP00000385477	Reactome	HSA-1500931	Cell-Cell communication
CLDN5	9606.ENSP00000385477	Reactome	HSA-212436	Generic Transcription Pathway
CLDN5	9606.ENSP00000385477	Reactome	HSA-420029	Tight junction interactions
CLDN5	9606.ENSP00000385477	Reactome	HSA-421270	Cell-cell junction organization
CLDN5	9606.ENSP00000385477	Reactome	HSA-446728	Cell junction organization
CLDN5	9606.ENSP00000385477	Reactome	HSA-73857	RNA Polymerase II Transcription
CLDN5	9606.ENSP00000385477	Reactome	HSA-74160	Gene expression (Transcription)
CLDN5	9606.ENSP00000385477	Reactome	HSA-8878171	Transcriptional regulation by RUNX1
CLDN5	9606.ENSP00000385477	Reactome	HSA-8935964	RUNX1 regulates expression of components of tight junctions
CLDN5	9606.ENSP00000385477	WikiPathways	WP410	Exercise-induced circadian regulation
CLDN5	9606.ENSP00000385477	WikiPathways	WP4239	Epithelial to mesenchymal transition in colorectal cancer
CLDN5	9606.ENSP00000385477	WikiPathways	WP4657	22q11.2 copy number variation syndrome
CLDN5	9606.ENSP00000385477	WikiPathways	WP4932	7q11.23 copy number variation syndrome
CLDN5	9606.ENSP00000385477	DISEASES	DOID:331	Central nervous system disease
CLDN5	9606.ENSP00000385477	DISEASES	DOID:4	Disease
CLDN5	9606.ENSP00000385477	DISEASES	DOID:4724	Brain edema
CLDN5	9606.ENSP00000385477	DISEASES	DOID:7	Disease of anatomical entity
CLDN5	9606.ENSP00000385477	DISEASES	DOID:863	Nervous system disease
CLDN5	9606.ENSP00000385477	DISEASES	DOID:936	Brain disease
CLDN5	9606.ENSP00000385477	TISSUES	BTO:0000000	Tissues, cell types and enzyme sources
CLDN5	9606.ENSP00000385477	TISSUES	BTO:0000042	Animal
CLDN5	9606.ENSP00000385477	TISSUES	BTO:0000080	Male reproductive gland
CLDN5	9606.ENSP00000385477	TISSUES	BTO:0000081	Reproductive system
CLDN5	9606.ENSP00000385477	TISSUES	BTO:0000082	Male reproductive system
CLDN5	9606.ENSP00000385477	TISSUES	BTO:0000088	Cardiovascular system
CLDN5	9606.ENSP00000385477	TISSUES	BTO:0000142	Brain
CLDN5	9606.ENSP00000385477	TISSUES	BTO:0000203	Respiratory system
CLDN5	9606.ENSP00000385477	TISSUES	BTO:0000227	Central nervous system
CLDN5	9606.ENSP00000385477	TISSUES	BTO:0000255	Brain cell line
CLDN5	9606.ENSP00000385477	TISSUES	BTO:0000282	Head
CLDN5	9606.ENSP00000385477	TISSUES	BTO:0000393	Endothelium
CLDN5	9606.ENSP00000385477	TISSUES	BTO:0000416	Epithelium
CLDN5	9606.ENSP00000385477	TISSUES	BTO:0000522	Gland
CLDN5	9606.ENSP00000385477	TISSUES	BTO:0000562	Heart
CLDN5	9606.ENSP00000385477	TISSUES	BTO:0000634	Integument
CLDN5	9606.ENSP00000385477	TISSUES	BTO:0000763	Lung
CLDN5	9606.ENSP00000385477	TISSUES	BTO:0000766	Blood vessel endothelium
CLDN5	9606.ENSP00000385477	TISSUES	BTO:0001085	Vascular system
CLDN5	9606.ENSP00000385477	TISSUES	BTO:0001102	Blood vessel
CLDN5	9606.ENSP00000385477	TISSUES	BTO:0001120	Epithelial cell line
CLDN5	9606.ENSP00000385477	TISSUES	BTO:0001129	Prostate gland
CLDN5	9606.ENSP00000385477	TISSUES	BTO:0001176	Endothelial cell
CLDN5	9606.ENSP00000385477	TISSUES	BTO:0001484	Nervous system
CLDN5	9606.ENSP00000385477	TISSUES	BTO:0001488	Endocrine gland
CLDN5	9606.ENSP00000385477	TISSUES	BTO:0001489	Whole body
CLDN5	9606.ENSP00000385477	TISSUES	BTO:0001519	Endothelial cell line
CLDN5	9606.ENSP00000385477	TISSUES	BTO:0001852	Cerebrovascular endothelium
CLDN5	9606.ENSP00000385477	TISSUES	BTO:0001853	Vascular endothelium
CLDN5	9606.ENSP00000385477	TISSUES	BTO:0001854	Vascular endothelial cell
CLDN5	9606.ENSP00000385477	TISSUES	BTO:0001973	Vascular endothelial cell line
CLDN5	9606.ENSP00000385477	TISSUES	BTO:0003091	Urogenital system
CLDN5	9606.ENSP00000385477	TISSUES	BTO:0003096	Internal male genital organ
CLDN5	9606.ENSP00000385477	TISSUES	BTO:0003122	Microvascular endothelium
CLDN5	9606.ENSP00000385477	TISSUES	BTO:0003123	Microvascular endothelial cell
CLDN5	9606.ENSP00000385477	TISSUES	BTO:0003124	Microvascular endothelial cell line
CLDN5	9606.ENSP00000385477	TISSUES	BTO:0003128	Brain microvascular endothelial cell line
CLDN5	9606.ENSP00000385477	TISSUES	BTO:0003129	Human brain microvascular endothelial cell
CLDN5	9606.ENSP00000385477	TISSUES	BTO:0003248	Brain endothelium
CLDN5	9606.ENSP00000385477	TISSUES	BTO:0003249	Brain endothelium cell line
CLDN5	9606.ENSP00000385477	TISSUES	BTO:0003339	HCMEC/D3 cell
CLDN5	9606.ENSP00000385477	TISSUES	BTO:0003636	Brain microvascular endothelial cell
CLDN5	9606.ENSP00000385477	TISSUES	BTO:0005023	cEND cell
CLDN5	9606.ENSP00000385477	TISSUES	BTO:0005201	Brain endothelial cell
CLDN5	9606.ENSP00000385477	TISSUES	BTO:0006244	Blood-brain barrier
CLDN5	9606.ENSP00000385477	TISSUES	BTO:0006245	Brain capillary endothelium
CLDN5	9606.ENSP00000385477	COMPARTMENTS	GOCC:0005886	Plasma membrane
CLDN5	9606.ENSP00000385477	COMPARTMENTS	GOCC:0005911	Cell-cell junction
CLDN5	9606.ENSP00000385477	COMPARTMENTS	GOCC:0005923	Bicellular tight junction
CLDN5	9606.ENSP00000385477	COMPARTMENTS	GOCC:0016020	Membrane
CLDN5	9606.ENSP00000385477	COMPARTMENTS	GOCC:0016021	Integral component of membrane
CLDN5	9606.ENSP00000385477	COMPARTMENTS	GOCC:0016327	Apicolateral plasma membrane
CLDN5	9606.ENSP00000385477	COMPARTMENTS	GOCC:0030054	Cell junction
CLDN5	9606.ENSP00000385477	COMPARTMENTS	GOCC:0031224	Intrinsic component of membrane
CLDN5	9606.ENSP00000385477	COMPARTMENTS	GOCC:0043296	Apical junction complex
CLDN5	9606.ENSP00000385477	COMPARTMENTS	GOCC:0070160	Tight junction
CLDN5	9606.ENSP00000385477	COMPARTMENTS	GOCC:0070161	Anchoring junction
CLDN5	9606.ENSP00000385477	COMPARTMENTS	GOCC:0071944	Cell periphery
CLDN5	9606.ENSP00000385477	COMPARTMENTS	GOCC:0098590	Plasma membrane region
CLDN5	9606.ENSP00000385477	COMPARTMENTS	GOCC:0110165	Cellular anatomical entity
CLDN5	9606.ENSP00000385477	UniProt Keywords	KW-0472	Membrane
CLDN5	9606.ENSP00000385477	UniProt Keywords	KW-0796	Tight junction
CLDN5	9606.ENSP00000385477	UniProt Keywords	KW-0812	Transmembrane
CLDN5	9606.ENSP00000385477	UniProt Keywords	KW-0965	Cell junction
CLDN5	9606.ENSP00000385477	UniProt Keywords	KW-1003	Cell membrane
CLDN5	9606.ENSP00000385477	UniProt Keywords	KW-1133	Transmembrane helix
CLDN5	9606.ENSP00000385477	Pfam	PF00822	PMP-22/EMP/MP20/Claudin family
CLDN5	9606.ENSP00000385477	Pfam	PF13903	PMP-22/EMP/MP20/Claudin tight junction
CLDN5	9606.ENSP00000385477	InterPro	IPR003551	Claudin-5
CLDN5	9606.ENSP00000385477	InterPro	IPR004031	PMP-22/EMP/MP20/Claudin superfamily
CLDN5	9606.ENSP00000385477	InterPro	IPR006187	Claudin
CLDN5	9606.ENSP00000385477	InterPro	IPR017974	Claudin, conserved site
CLDN7	9606.ENSP00000353475	GO Process	GO:0007043	Cell-cell junction assembly
CLDN7	9606.ENSP00000353475	GO Process	GO:0007155	Cell adhesion
CLDN7	9606.ENSP00000353475	GO Process	GO:0007162	Negative regulation of cell adhesion
CLDN7	9606.ENSP00000353475	GO Process	GO:0008284	Positive regulation of cell population proliferation
CLDN7	9606.ENSP00000353475	GO Process	GO:0009987	Cellular process
CLDN7	9606.ENSP00000353475	GO Process	GO:0010033	Response to organic substance
CLDN7	9606.ENSP00000353475	GO Process	GO:0010941	Regulation of cell death
CLDN7	9606.ENSP00000353475	GO Process	GO:0016043	Cellular component organization
CLDN7	9606.ENSP00000353475	GO Process	GO:0016338	Calcium-independent cell-cell adhesion via plasma membrane cell-adhesion molecules
CLDN7	9606.ENSP00000353475	GO Process	GO:0022607	Cellular component assembly
CLDN7	9606.ENSP00000353475	GO Process	GO:0022610	Biological adhesion
CLDN7	9606.ENSP00000353475	GO Process	GO:0030155	Regulation of cell adhesion
CLDN7	9606.ENSP00000353475	GO Process	GO:0031333	Negative regulation of protein-containing complex assembly
CLDN7	9606.ENSP00000353475	GO Process	GO:0032879	Regulation of localization
CLDN7	9606.ENSP00000353475	GO Process	GO:0034329	Cell junction assembly
CLDN7	9606.ENSP00000353475	GO Process	GO:0034330	Cell junction organization
CLDN7	9606.ENSP00000353475	GO Process	GO:0040012	Regulation of locomotion
CLDN7	9606.ENSP00000353475	GO Process	GO:0040017	Positive regulation of locomotion
CLDN7	9606.ENSP00000353475	GO Process	GO:0042127	Regulation of cell population proliferation
CLDN7	9606.ENSP00000353475	GO Process	GO:0042221	Response to chemical
CLDN7	9606.ENSP00000353475	GO Process	GO:0042981	Regulation of apoptotic process
CLDN7	9606.ENSP00000353475	GO Process	GO:0043066	Negative regulation of apoptotic process
CLDN7	9606.ENSP00000353475	GO Process	GO:0043067	Regulation of programmed cell death
CLDN7	9606.ENSP00000353475	GO Process	GO:0043069	Negative regulation of programmed cell death
CLDN7	9606.ENSP00000353475	GO Process	GO:0043254	Regulation of protein-containing complex assembly
CLDN7	9606.ENSP00000353475	GO Process	GO:0043297	Apical junction assembly
CLDN7	9606.ENSP00000353475	GO Process	GO:0044085	Cellular component biogenesis
CLDN7	9606.ENSP00000353475	GO Process	GO:0044087	Regulation of cellular component biogenesis
CLDN7	9606.ENSP00000353475	GO Process	GO:0045216	Cell-cell junction organization
CLDN7	9606.ENSP00000353475	GO Process	GO:0045471	Response to ethanol
CLDN7	9606.ENSP00000353475	GO Process	GO:0048518	Positive regulation of biological process
CLDN7	9606.ENSP00000353475	GO Process	GO:0048519	Negative regulation of biological process
CLDN7	9606.ENSP00000353475	GO Process	GO:0048522	Positive regulation of cellular process
CLDN7	9606.ENSP00000353475	GO Process	GO:0048523	Negative regulation of cellular process
CLDN7	9606.ENSP00000353475	GO Process	GO:0050789	Regulation of biological process
CLDN7	9606.ENSP00000353475	GO Process	GO:0050794	Regulation of cellular process
CLDN7	9606.ENSP00000353475	GO Process	GO:0050896	Response to stimulus
CLDN7	9606.ENSP00000353475	GO Process	GO:0051128	Regulation of cellular component organization
CLDN7	9606.ENSP00000353475	GO Process	GO:0051129	Negative regulation of cellular component organization
CLDN7	9606.ENSP00000353475	GO Process	GO:0051270	Regulation of cellular component movement
CLDN7	9606.ENSP00000353475	GO Process	GO:0051272	Positive regulation of cellular component movement
CLDN7	9606.ENSP00000353475	GO Process	GO:0060548	Negative regulation of cell death
CLDN7	9606.ENSP00000353475	GO Process	GO:0065007	Biological regulation
CLDN7	9606.ENSP00000353475	GO Process	GO:0070830	Bicellular tight junction assembly
CLDN7	9606.ENSP00000353475	GO Process	GO:0071840	Cellular component organization or biogenesis
CLDN7	9606.ENSP00000353475	GO Process	GO:0097305	Response to alcohol
CLDN7	9606.ENSP00000353475	GO Process	GO:0098609	Cell-cell adhesion
CLDN7	9606.ENSP00000353475	GO Process	GO:0098742	Cell-cell adhesion via plasma-membrane adhesion molecules
CLDN7	9606.ENSP00000353475	GO Process	GO:0120192	Tight junction assembly
CLDN7	9606.ENSP00000353475	GO Process	GO:0120193	Tight junction organization
CLDN7	9606.ENSP00000353475	GO Process	GO:1901700	Response to oxygen-containing compound
CLDN7	9606.ENSP00000353475	GO Process	GO:2000145	Regulation of cell motility
CLDN7	9606.ENSP00000353475	GO Process	GO:2000147	Positive regulation of cell motility
CLDN7	9606.ENSP00000353475	GO Function	GO:0005198	Structural molecule activity
CLDN7	9606.ENSP00000353475	GO Function	GO:0005488	Binding
CLDN7	9606.ENSP00000353475	GO Function	GO:0005515	Protein binding
CLDN7	9606.ENSP00000353475	GO Function	GO:0019904	Protein domain specific binding
CLDN7	9606.ENSP00000353475	GO Function	GO:0042802	Identical protein binding
CLDN7	9606.ENSP00000353475	GO Function	GO:0050839	Cell adhesion molecule binding
CLDN7	9606.ENSP00000353475	GO Component	GO:0005886	Plasma membrane
CLDN7	9606.ENSP00000353475	GO Component	GO:0005911	Cell-cell junction
CLDN7	9606.ENSP00000353475	GO Component	GO:0005923	Bicellular tight junction
CLDN7	9606.ENSP00000353475	GO Component	GO:0016020	Membrane
CLDN7	9606.ENSP00000353475	GO Component	GO:0016021	Integral component of membrane
CLDN7	9606.ENSP00000353475	GO Component	GO:0016323	Basolateral plasma membrane
CLDN7	9606.ENSP00000353475	GO Component	GO:0016327	Apicolateral plasma membrane
CLDN7	9606.ENSP00000353475	GO Component	GO:0016328	Lateral plasma membrane
CLDN7	9606.ENSP00000353475	GO Component	GO:0030054	Cell junction
CLDN7	9606.ENSP00000353475	GO Component	GO:0031224	Intrinsic component of membrane
CLDN7	9606.ENSP00000353475	GO Component	GO:0043296	Apical junction complex
CLDN7	9606.ENSP00000353475	GO Component	GO:0070160	Tight junction
CLDN7	9606.ENSP00000353475	GO Component	GO:0070161	Anchoring junction
CLDN7	9606.ENSP00000353475	GO Component	GO:0071944	Cell periphery
CLDN7	9606.ENSP00000353475	GO Component	GO:0098590	Plasma membrane region
CLDN7	9606.ENSP00000353475	GO Component	GO:0110165	Cellular anatomical entity
CLDN7	9606.ENSP00000353475	STRING clusters	CL:22032	Mixed, incl. cell-cell junction assembly, and gap junction
CLDN7	9606.ENSP00000353475	STRING clusters	CL:22272	Mostly uncharacterized, incl. Signaling by MST1, and lung epithelial cell differentiation
CLDN7	9606.ENSP00000353475	STRING clusters	CL:22273	Mostly uncharacterized, incl. Signaling by MST1, and Popliteal pterygium syndrome
CLDN7	9606.ENSP00000353475	STRING clusters	CL:22274	Mixed, incl. Prostate carcinoma, and Cystadenoma
CLDN7	9606.ENSP00000353475	STRING clusters	CL:22276	Mixed, incl. Cystadenoma, and Intrahepatic cholangiocarcinoma
CLDN7	9606.ENSP00000353475	KEGG	hsa04514	Cell adhesion molecules
CLDN7	9606.ENSP00000353475	KEGG	hsa04530	Tight junction
CLDN7	9606.ENSP00000353475	KEGG	hsa04670	Leukocyte transendothelial migration
CLDN7	9606.ENSP00000353475	KEGG	hsa05130	Pathogenic Escherichia coli infection
CLDN7	9606.ENSP00000353475	KEGG	hsa05160	Hepatitis C
CLDN7	9606.ENSP00000353475	Reactome	HSA-1500931	Cell-Cell communication
CLDN7	9606.ENSP00000353475	Reactome	HSA-420029	Tight junction interactions
CLDN7	9606.ENSP00000353475	Reactome	HSA-421270	Cell-cell junction organization
CLDN7	9606.ENSP00000353475	Reactome	HSA-446728	Cell junction organization
CLDN7	9606.ENSP00000353475	WikiPathways	WP4239	Epithelial to mesenchymal transition in colorectal cancer
CLDN7	9606.ENSP00000353475	DISEASES	DOID:0050686	Organ system cancer
CLDN7	9606.ENSP00000353475	DISEASES	DOID:0050687	Cell type cancer
CLDN7	9606.ENSP00000353475	DISEASES	DOID:10283	Prostate cancer
CLDN7	9606.ENSP00000353475	DISEASES	DOID:10286	Prostate carcinoma
CLDN7	9606.ENSP00000353475	DISEASES	DOID:14566	Disease of cellular proliferation
CLDN7	9606.ENSP00000353475	DISEASES	DOID:15	Reproductive system disease
CLDN7	9606.ENSP00000353475	DISEASES	DOID:162	Cancer
CLDN7	9606.ENSP00000353475	DISEASES	DOID:193	Reproductive organ cancer
CLDN7	9606.ENSP00000353475	DISEASES	DOID:2671	Transitional cell carcinoma
CLDN7	9606.ENSP00000353475	DISEASES	DOID:305	Carcinoma
CLDN7	9606.ENSP00000353475	DISEASES	DOID:3856	Male reproductive organ cancer
CLDN7	9606.ENSP00000353475	DISEASES	DOID:4	Disease
CLDN7	9606.ENSP00000353475	DISEASES	DOID:4011	Prostate transitional cell carcinoma
CLDN7	9606.ENSP00000353475	DISEASES	DOID:47	Prostate disease
CLDN7	9606.ENSP00000353475	DISEASES	DOID:48	Male reproductive system disease
CLDN7	9606.ENSP00000353475	DISEASES	DOID:7	Disease of anatomical entity
CLDN7	9606.ENSP00000353475	TISSUES	BTO:0000000	Tissues, cell types and enzyme sources
CLDN7	9606.ENSP00000353475	TISSUES	BTO:0000032	Colonic adenocarcinoma cell
CLDN7	9606.ENSP00000353475	TISSUES	BTO:0000035	Colorectal adenocarcinoma cell
CLDN7	9606.ENSP00000353475	TISSUES	BTO:0000042	Animal
CLDN7	9606.ENSP00000353475	TISSUES	BTO:0000058	Alimentary canal
CLDN7	9606.ENSP00000353475	TISSUES	BTO:0000081	Reproductive system
CLDN7	9606.ENSP00000353475	TISSUES	BTO:0000083	Female reproductive system
CLDN7	9606.ENSP00000353475	TISSUES	BTO:0000149	Breast
CLDN7	9606.ENSP00000353475	TISSUES	BTO:0000174	Embryonic structure
CLDN7	9606.ENSP00000353475	TISSUES	BTO:0000176	Carcinoma cell
CLDN7	9606.ENSP00000353475	TISSUES	BTO:0000193	Rectal cancer cell
CLDN7	9606.ENSP00000353475	TISSUES	BTO:0000254	Female reproductive gland
CLDN7	9606.ENSP00000353475	TISSUES	BTO:0000269	Colon
CLDN7	9606.ENSP00000353475	TISSUES	BTO:0000284	Organism form
CLDN7	9606.ENSP00000353475	TISSUES	BTO:0000415	Epithelioma cell
CLDN7	9606.ENSP00000353475	TISSUES	BTO:0000431	Excretory gland
CLDN7	9606.ENSP00000353475	TISSUES	BTO:0000449	Fetus
CLDN7	9606.ENSP00000353475	TISSUES	BTO:0000511	Gastrointestinal tract
CLDN7	9606.ENSP00000353475	TISSUES	BTO:0000522	Gland
CLDN7	9606.ENSP00000353475	TISSUES	BTO:0000586	Colonic cancer cell
CLDN7	9606.ENSP00000353475	TISSUES	BTO:0000604	Adenocarcinoma cell
CLDN7	9606.ENSP00000353475	TISSUES	BTO:0000648	Intestine
CLDN7	9606.ENSP00000353475	TISSUES	BTO:0000706	Large intestine
CLDN7	9606.ENSP00000353475	TISSUES	BTO:0000817	Mammary gland
CLDN7	9606.ENSP00000353475	TISSUES	BTO:0001078	Placenta
CLDN7	9606.ENSP00000353475	TISSUES	BTO:0001368	Thorax
CLDN7	9606.ENSP00000353475	TISSUES	BTO:0001488	Endocrine gland
CLDN7	9606.ENSP00000353475	TISSUES	BTO:0001489	Whole body
CLDN7	9606.ENSP00000353475	TISSUES	BTO:0001491	Viscus
CLDN7	9606.ENSP00000353475	TISSUES	BTO:0001493	Trunk
CLDN7	9606.ENSP00000353475	TISSUES	BTO:0001533	Gastrointestinal cancer cell
CLDN7	9606.ENSP00000353475	TISSUES	BTO:0001613	Colorectum
CLDN7	9606.ENSP00000353475	TISSUES	BTO:0003091	Urogenital system
CLDN7	9606.ENSP00000353475	TISSUES	BTO:0003099	Internal female genital organ
CLDN7	9606.ENSP00000353475	COMPARTMENTS	GOCC:0005886	Plasma membrane
CLDN7	9606.ENSP00000353475	COMPARTMENTS	GOCC:0005911	Cell-cell junction
CLDN7	9606.ENSP00000353475	COMPARTMENTS	GOCC:0005923	Bicellular tight junction
CLDN7	9606.ENSP00000353475	COMPARTMENTS	GOCC:0016020	Membrane
[truncated: 919 more rows]
