# Supplementary material for: Identification of key claudin genes associated with survival prognosis and diagnosis in colon cancer through integrated bioinformatic analysis
Source: Front Genet. 2023 Sep 19;14:1221815. doi: 10.3389/fgene.2023.1221815 (PMC10550083; doi:10.3389/fgene.2023.1221815)
Supplement: Supplementary file 10 [file DataSheet2.ZIP › Zip S5/STRING CLAUDINS/string_interactions_short.tsv]

#node1	node2	node1_string_id	node2_string_id	neighborhood_on_chromosome	gene_fusion	phylogenetic_cooccurrence	homology	coexpression	experimentally_determined_interaction	database_annotated	automated_textmining	combined_score
CLDN1	CLDN11	9606.ENSP00000295522	9606.ENSP00000064724	0	0	0	0.802	0	0	0.600	0.662	0.651
CLDN1	SNAI1	9606.ENSP00000295522	9606.ENSP00000244050	0	0	0	0	0	0	0	0.457	0.457
CLDN1	CLDN16	9606.ENSP00000295522	9606.ENSP00000264734	0	0	0	0.702	0.062	0	0.600	0.673	0.685
CLDN1	CLDN12	9606.ENSP00000295522	9606.ENSP00000287916	0	0	0	0	0.065	0	0.300	0.706	0.791
CLDN1	CLDN14	9606.ENSP00000295522	9606.ENSP00000382090	0	0	0	0.922	0.062	0	0.600	0.638	0.627
CLDN1	CLDN5	9606.ENSP00000295522	9606.ENSP00000385477	0	0	0	0.924	0.063	0	0.600	0.785	0.632
CLDN1	CLDN7	9606.ENSP00000295522	9606.ENSP00000353475	0	0	0	0.964	0.097	0	0.600	0.764	0.633
CLDN1	CLDN8	9606.ENSP00000295522	9606.ENSP00000382783	0	0	0	0.906	0.063	0	0.600	0.768	0.637
CLDN1	CLDN4	9606.ENSP00000295522	9606.ENSP00000409544	0	0	0	0.941	0.108	0	0.600	0.865	0.647
CLDN1	CLDN2	9606.ENSP00000295522	9606.ENSP00000441283	0	0	0	0.884	0.099	0	0.600	0.805	0.659
CLDN1	CLDN23	9606.ENSP00000295522	9606.ENSP00000428780	0	0	0	0.673	0.070	0	0.600	0.524	0.676
CLDN1	CLDN3	9606.ENSP00000295522	9606.ENSP00000378577	0	0	0	0.936	0.176	0.462	0.600	0.914	0.818
CLDN11	CLDN8	9606.ENSP00000064724	9606.ENSP00000382783	0	0	0	0.694	0	0	0.600	0.491	0.657
CLDN11	CLDN7	9606.ENSP00000064724	9606.ENSP00000353475	0	0	0	0.780	0	0	0.600	0.662	0.657
CLDN11	CLDN4	9606.ENSP00000064724	9606.ENSP00000409544	0	0	0	0.684	0	0	0.600	0.578	0.670
CLDN11	CLDN2	9606.ENSP00000064724	9606.ENSP00000441283	0	0	0	0.687	0	0	0.600	0.611	0.674
CLDN11	CLDN3	9606.ENSP00000064724	9606.ENSP00000378577	0	0	0	0.724	0	0	0.600	0.714	0.677
CLDN11	CLDN16	9606.ENSP00000064724	9606.ENSP00000264734	0	0	0	0.665	0	0	0.600	0.607	0.679
CLDN11	CLDN5	9606.ENSP00000064724	9606.ENSP00000385477	0	0	0	0.729	0.087	0	0.600	0.646	0.684
CLDN11	CLDN14	9606.ENSP00000064724	9606.ENSP00000382090	0	0	0	0.708	0.089	0	0.600	0.637	0.689
CLDN11	CLDN12	9606.ENSP00000064724	9606.ENSP00000287916	0	0	0	0	0	0	0.300	0.645	0.741
CLDN11	CLDN23	9606.ENSP00000064724	9606.ENSP00000428780	0	0	0	0	0	0	0.600	0.625	0.843
CLDN12	CLDN16	9606.ENSP00000287916	9606.ENSP00000264734	0	0	0	0	0	0	0.300	0.633	0.732
CLDN12	CLDN23	9606.ENSP00000287916	9606.ENSP00000428780	0	0	0	0	0	0	0.300	0.493	0.630
CLDN12	CLDN14	9606.ENSP00000287916	9606.ENSP00000382090	0	0	0	0	0	0	0.300	0.591	0.701
CLDN12	CLDN7	9606.ENSP00000287916	9606.ENSP00000353475	0	0	0	0	0	0	0.300	0.629	0.729
CLDN12	CLDN5	9606.ENSP00000287916	9606.ENSP00000385477	0	0	0	0	0	0	0.300	0.777	0.837
CLDN12	CLDN2	9606.ENSP00000287916	9606.ENSP00000441283	0	0	0	0	0.062	0	0.300	0.801	0.857
CLDN12	CLDN3	9606.ENSP00000287916	9606.ENSP00000378577	0	0	0	0	0	0	0.300	0.814	0.864
CLDN12	CLDN8	9606.ENSP00000287916	9606.ENSP00000382783	0	0	0	0	0	0	0.300	0.816	0.865
CLDN12	CLDN4	9606.ENSP00000287916	9606.ENSP00000409544	0	0	0	0	0	0	0.300	0.821	0.869
CLDN14	CLDN16	9606.ENSP00000382090	9606.ENSP00000264734	0	0	0	0.627	0.089	0	0.600	0.858	0.740
CLDN14	CLDN7	9606.ENSP00000382090	9606.ENSP00000353475	0	0	0	0.916	0	0	0.600	0.605	0.619
CLDN14	CLDN3	9606.ENSP00000382090	9606.ENSP00000378577	0	0	0	0.921	0.063	0	0.600	0.726	0.631
CLDN14	CLDN4	9606.ENSP00000382090	9606.ENSP00000409544	0	0	0	0.928	0	0	0.600	0.659	0.618
CLDN14	CLDN2	9606.ENSP00000382090	9606.ENSP00000441283	0	0	0	0.934	0.065	0	0.600	0.678	0.627
CLDN14	CLDN5	9606.ENSP00000382090	9606.ENSP00000385477	0	0	0	0.866	0.062	0	0.600	0.505	0.634
CLDN14	CLDN8	9606.ENSP00000382090	9606.ENSP00000382783	0	0	0	0.883	0.065	0	0.600	0.657	0.639
CLDN14	CLDN23	9606.ENSP00000382090	9606.ENSP00000428780	0	0	0	0.646	0	0	0.600	0.699	0.697
CLDN16	CLDN7	9606.ENSP00000264734	9606.ENSP00000353475	0	0	0	0.710	0	0	0.600	0.585	0.665
CLDN16	CLDN4	9606.ENSP00000264734	9606.ENSP00000409544	0	0	0	0.689	0	0	0.600	0.666	0.681
CLDN16	CLDN8	9606.ENSP00000264734	9606.ENSP00000382783	0	0	0	0.637	0.062	0	0.600	0.670	0.702
CLDN16	CLDN3	9606.ENSP00000264734	9606.ENSP00000378577	0	0	0	0.653	0.062	0	0.600	0.707	0.703
CLDN16	CLDN2	9606.ENSP00000264734	9606.ENSP00000441283	0	0	0	0.623	0	0	0.600	0.802	0.719
CLDN16	CLDN5	9606.ENSP00000264734	9606.ENSP00000385477	0	0	0	0.604	0	0	0.600	0.823	0.729
CLDN16	CLDN23	9606.ENSP00000264734	9606.ENSP00000428780	0	0	0	0	0	0	0.600	0.773	0.905
CLDN2	CLDN7	9606.ENSP00000441283	9606.ENSP00000353475	0	0	0	0.895	0.075	0	0.600	0.813	0.647
CLDN2	CLDN3	9606.ENSP00000441283	9606.ENSP00000378577	0	0	0	0.906	0.098	0	0.600	0.920	0.656
CLDN2	CLDN8	9606.ENSP00000441283	9606.ENSP00000382783	0	0	0	0.860	0.062	0	0.600	0.802	0.652
CLDN2	CLDN5	9606.ENSP00000441283	9606.ENSP00000385477	0	0	0	0.855	0.062	0	0.600	0.818	0.654
CLDN2	CLDN4	9606.ENSP00000441283	9606.ENSP00000409544	0	0	0	0.909	0.069	0	0.600	0.886	0.642
CLDN2	CLDN23	9606.ENSP00000441283	9606.ENSP00000428780	0	0	0	0.648	0.082	0	0.600	0.453	0.675
CLDN23	CLDN7	9606.ENSP00000428780	9606.ENSP00000353475	0	0	0	0.669	0.181	0	0.600	0.694	0.735
CLDN23	CLDN3	9606.ENSP00000428780	9606.ENSP00000378577	0	0	0	0.657	0.108	0	0.600	0.504	0.689
CLDN23	CLDN8	9606.ENSP00000428780	9606.ENSP00000382783	0	0	0	0.634	0.064	0	0.600	0.550	0.685
CLDN23	CLDN5	9606.ENSP00000428780	9606.ENSP00000385477	0	0	0	0	0.099	0	0.600	0.747	0.901
CLDN23	CLDN4	9606.ENSP00000428780	9606.ENSP00000409544	0	0	0	0.696	0.193	0	0.600	0.555	0.718
CLDN3	SNAI1	9606.ENSP00000378577	9606.ENSP00000244050	0	0	0	0	0	0	0	0.496	0.496
CLDN3	CLDN7	9606.ENSP00000378577	9606.ENSP00000353475	0	0	0	0.934	0.341	0	0.600	0.833	0.740
CLDN3	RAB25	9606.ENSP00000378577	9606.ENSP00000354376	0	0	0	0	0.313	0	0	0.231	0.449
CLDN3	CLDN8	9606.ENSP00000378577	9606.ENSP00000382783	0	0	0	0.933	0.107	0	0.600	0.773	0.646
CLDN3	CLDN5	9606.ENSP00000378577	9606.ENSP00000385477	0	0	0	0.946	0.062	0.270	0.600	0.972	0.717
CLDN3	CLDN4	9606.ENSP00000378577	9606.ENSP00000409544	0	0	0	0.973	0.349	0	0.600	0.917	0.735
CLDN4	SNAI1	9606.ENSP00000409544	9606.ENSP00000244050	0	0	0	0	0	0	0	0.466	0.465
CLDN4	CLDN7	9606.ENSP00000409544	9606.ENSP00000353475	0	0	0	0.937	0.370	0	0.600	0.863	0.751
CLDN4	RAB25	9606.ENSP00000409544	9606.ENSP00000354376	0	0	0	0	0.315	0	0	0.401	0.572
CLDN4	CLDN8	9606.ENSP00000409544	9606.ENSP00000382783	0	0	0	0.928	0.106	0	0.600	0.978	0.653
CLDN4	CLDN5	9606.ENSP00000409544	9606.ENSP00000385477	0	0	0	0.944	0	0	0.600	0.804	0.617
CLDN5	CLDN7	9606.ENSP00000385477	9606.ENSP00000353475	0	0	0	0.920	0	0	0.600	0.770	0.624
CLDN5	CLDN8	9606.ENSP00000385477	9606.ENSP00000382783	0	0	0	0.905	0	0	0.600	0.654	0.624
CLDN7	SNAI1	9606.ENSP00000353475	9606.ENSP00000244050	0	0	0	0	0	0	0	0.491	0.491
CLDN7	CLDN8	9606.ENSP00000353475	9606.ENSP00000382783	0	0	0	0.919	0.100	0	0.600	0.773	0.647
CLDN7	RAB25	9606.ENSP00000353475	9606.ENSP00000354376	0	0	0	0	0.560	0	0	0.324	0.690
CLDN8	KLHL3	9606.ENSP00000382783	9606.ENSP00000312397	0	0	0	0	0	0.270	0	0.536	0.647
RAB25	SNAI1	9606.ENSP00000354376	9606.ENSP00000244050	0	0	0	0	0	0	0	0.416	0.416
