# Supplementary material for: Identification of key claudin genes associated with survival prognosis and diagnosis in colon cancer through integrated bioinformatic analysis
Source: Front Genet. 2023 Sep 19;14:1221815. doi: 10.3389/fgene.2023.1221815 (PMC10550083; doi:10.3389/fgene.2023.1221815)
Supplement: Supplementary file 10 [file DataSheet2.ZIP › Zip S5/STRING CLAUDINS/string_network_coordinates.tsv]

#node	identifier	x_position	y_position	color	annotation
CLDN1	9606.ENSP00000295522	0.38657786885245904	0.5526178010471204	rgb(205,239,117)	Claudin-1; Claudins function as major constituents of the tight junction complexes that regulate the permeability of epithelia. While some claudin family members play essential roles in the formation of impermeable barriers, others mediate the permeability to ions and small molecules. Often, several claudin family members are coexpressed and interact with each other, and this determines the overa…
CLDN11	9606.ENSP00000064724	0.5793032786885247	0.6876963350785341	rgb(14,178,0)	Claudin-11; Plays a major role in tight junction-specific obliteration of the intercellular space, through calcium- independent cell-adhesion activity; Claudins
CLDN12	9606.ENSP00000287916	0.5138319672131149	0.5510471204188483	rgb(239,117,117)	Claudin-12; Plays a major role in tight junction-specific obliteration of the intercellular space, through calcium- independent cell-adhesion activity; Claudins
CLDN14	9606.ENSP00000382090	0.4529713114754098	0.7253926701570682	rgb(101,255,163)	Claudin-14; Plays a major role in tight junction-specific obliteration of the intercellular space, through calcium- independent cell-adhesion activity; Belongs to the claudin family
CLDN16	9606.ENSP00000264734	0.3091188524590164	0.7175392670157069	rgb(0,178,157)	Claudin-16; Plays a major role in tight junction-specific obliteration of the intercellular space, through calcium- independent cell-adhesion activity. Involved in paracellular magnesium reabsorption. Required for a selective paracellular conductance. May form, alone or in partnership with other constituents, an intercellular pore permitting paracellular passage of magnesium and calcium ions down…
CLDN2	9606.ENSP00000441283	0.44651639344262295	0.8793193717277488	rgb(239,195,117)	Claudin-2; Plays a major role in tight junction-specific obliteration of the intercellular space, through calcium- independent cell-adhesion activity; Claudins
CLDN23	9606.ENSP00000428780	0.5378073770491804	0.8180628272251309	rgb(150,101,255)	Claudin-23; Plays a major role in tight junction-specific obliteration of the intercellular space, through calcium- independent cell-adhesion activity; Claudins
CLDN3	9606.ENSP00000378577	0.46403688524590164	0.37198952879581154	rgb(255,0,0)	Claudin-3; Plays a major role in tight junction-specific obliteration of the intercellular space, through calcium- independent cell-adhesion activity; Belongs to the claudin family
CLDN4	9606.ENSP00000409544	0.3828893442622951	0.4049738219895288	rgb(255,175,101)	Claudin-4; Channel-forming tight junction protein that mediates paracellular chloride transport in the kidney. Plays a critical role in the paracellular reabsorption of filtered chloride in the kidney collecting ducts. Claudins play a major role in tight junction-specific obliteration of the intercellular space, through calcium-independent cell-adhesion activity
CLDN5	9606.ENSP00000385477	0.35983606557377046	0.8259162303664922	rgb(239,234,117)	Claudin-5; Plays a major role in tight junction-specific obliteration of the intercellular space; Claudins
CLDN7	9606.ENSP00000353475	0.3054303278688525	0.5117801047120419	rgb(178,171,0)	Claudin-7; Plays a major role in tight junction-specific obliteration of the intercellular space; Belongs to the claudin family
CLDN8	9606.ENSP00000382783	0.5885245901639344	0.4945026178010471	rgb(239,156,117)	Claudin-8; Tight-junction protein required for paracellular chloride transport in the kidney. Mediates recruitment of CLDN4 to tight junction in the kidney. Claudins play a major role in tight junction-specific obliteration of the intercellular space, through calcium-independent cell-adhesion activity
KLHL3	9606.ENSP00000312397	0.5461065573770493	0.39397905759162305	rgb(187,255,101)	Kelch-like protein 3; Substrate-specific adapter of a BCR (BTB-CUL3-RBX1) E3 ubiquitin ligase complex that acts as a regulator of ion transport in the distal nephron. The BCR(KLHL3) complex acts by mediating ubiquitination of WNK4, an inhibitor of potassium channel KCNJ1, leading to WNK4 degradation. The BCR(KLHL3) complex also mediates ubiquitination and degradation of CLDN8, a tight-junction pr…
RAB25	9606.ENSP00000354376	0.30450819672131146	0.4112565445026178	rgb(101,199,255)	Ras-related protein Rab-25; Involved in the regulation of cell survival. Promotes invasive migration of cells in which it functions to localize and maintain integrin alpha-V/beta-1 at the tips of extending pseudopodia. Involved in the regulation of epithelial morphogenesis through the control of CLDN4 expression and localization at tight junctions (By similarity). May selectively regulate the api…
SNAI1	9606.ENSP00000244050	0.4179303278688525	0.3044502617801047	rgb(0,28,178)	Zinc finger protein SNAI1; Involved in induction of the epithelial to mesenchymal transition (EMT), formation and maintenance of embryonic mesoderm, growth arrest, survival and cell migration. Binds to 3 E-boxes of the E-cadherin/CDH1 gene promoter and to the promoters of CLDN7 and KRT8 and, in association with histone demethylase KDM1A which it recruits to the promoters, causes a decrease in dim…
