# Supplementary material for: Identification of key claudin genes associated with survival prognosis and diagnosis in colon cancer through integrated bioinformatic analysis
Source: Front Genet. 2023 Sep 19;14:1221815. doi: 10.3389/fgene.2023.1221815 (PMC10550083; doi:10.3389/fgene.2023.1221815)
Supplement: Supplementary file 10 [file DataSheet2.ZIP › Zip S5/STRING CLAUDINS/string_node_degrees.tsv]

#node	identifier	node_degree
CLDN1	9606.ENSP00000295522	12
CLDN11	9606.ENSP00000064724	11
CLDN12	9606.ENSP00000287916	11
CLDN14	9606.ENSP00000382090	11
CLDN16	9606.ENSP00000264734	11
CLDN2	9606.ENSP00000441283	11
CLDN23	9606.ENSP00000428780	11
CLDN3	9606.ENSP00000378577	13
CLDN4	9606.ENSP00000409544	13
CLDN5	9606.ENSP00000385477	11
CLDN7	9606.ENSP00000353475	13
CLDN8	9606.ENSP00000382783	12
KLHL3	9606.ENSP00000312397	1
RAB25	9606.ENSP00000354376	4
SNAI1	9606.ENSP00000244050	5
