# Supplementary material for: Identification of key claudin genes associated with survival prognosis and diagnosis in colon cancer through integrated bioinformatic analysis
Source: Front Genet. 2023 Sep 19;14:1221815. doi: 10.3389/fgene.2023.1221815 (PMC10550083; doi:10.3389/fgene.2023.1221815)
Supplement: Supplementary file 10 [file DataSheet2.ZIP › Zip S5/STRING CLAUDINS/string_protein_annotations.tsv]

#node	identifier	domain_summary_url	annotation	other_names_and_aliases
CLDN1	9606.ENSP00000295522	Claudin-1; Claudins function as major constituents of the tight junction complexes that regulate the permeability of epithelia. While some claudin family members play essential roles in the formation of impermeable barriers, others mediate the permeability to ions and small molecules. Often, several claudin family members are coexpressed and interact with each other, and this determines the overa…	https://smart.embl.de/smart/DDvec.cgi?smart=211:Pfam_PMP22_Claudin(4|182)+	9076,A5JSJ9,AAD16433.1,AAD22962.1,AAF61393.1,AAH12471.1,AAK20945.1,AAQ89015.1,ABQ42705.1,AF101051,AF115546,AF134160,AF260403,AF260404,AF260405,AF260406,AK296934,AK312866,AY358652,B4DLC3,BAG35718.1,BAG59485.1,BC012471,CAB002602,CAG33419.1,CCDS3295,CCDS3295.1,CLD1,CLD1_HUMAN,CLDN1,CLDN1-001,CLDN1-004,CR457138,Claudin,Claudin 1,Claudin-1,Claudins,EAW78107.1,EAW78108.1,EF564137,ENSG00000163347,ENSP00…
CLDN11	9606.ENSP00000064724	Claudin-11; Plays a major role in tight junction-specific obliteration of the intercellular space, through calcium- independent cell-adhesion activity; Claudins	https://smart.embl.de/smart/DDvec.cgi?smart=207:Pfam_PMP22_Claudin(4|175)+	5010,AAC25187.1,AAH13577.1,AAV38209.1,AAV38210.1,AC008041,AC026316,AC061708,AC092955,AC117446,AC117476,AF068863,AJ245901,AK294108,AK312923,B2R7C1,B4DFI2,BAG35768.1,BAG57443.1,BC013577,BT019402,BT019403,CAB009789,CAB55487.1,CCDS3213,CCDS3213.1,CLD11_HUMAN,CLDN11,CLDN11-001,CLDN11-002,CLDN11-004,CLDN11-005,CLDN11-006,CLDN11-007,CLDN11-008,CLDN11-009,CLDN11-010,Claudin,Claudin 11,Claudin-11,Claudins…
CLDN12	9606.ENSP00000287916	Claudin-12; Plays a major role in tight junction-specific obliteration of the intercellular space, through calcium- independent cell-adhesion activity; Claudins	https://smart.embl.de/smart/DDvec.cgi?smart=244:TRANS(7|29)+TRANS(85|107)+TRANS(137|159)+TRANS(174|196)+	9069,A8MX62,AAH36754.1,AAH68532.1,AAP22363.1,AC002456,AC006153,AJ250713,AL136770,BC036754,BC068532,C9J4P0,C9J841,CAB60617.1,CAB66704.1,CCDS5618,CCDS5618.1,CLD12_HUMAN,CLDN12,CLDN12-001,CLDN12-002,CLDN12-004,CLDN12-005,CLDN12-006,CLDN12-007,CLDN12-008,CLDN12-009,CLDN12-010,CLDN12-011,CLDN12-012,CLDN12-013,CLDN12-015,CLDN12-016,CLDN12-017,Claudin 12,Claudin-12,Claudins,D6W5Q4,EAL24163.1,EAW76876.1,…
CLDN14	9606.ENSP00000382090	Claudin-14; Plays a major role in tight junction-specific obliteration of the intercellular space, through calcium- independent cell-adhesion activity; Belongs to the claudin family	https://smart.embl.de/smart/DDvec.cgi?smart=239:Pfam_PMP22_Claudin(4|181)+	23562,AAG60052.1,AAH12126.1,AAQ88897.1,AAR05858.1,AAR05859.1,AF314090,AJ132445,AJ566765,AJ566766,AY355348,AY355349,AY358533,BAA95509.1,BC012126,CAA10669.1,CAD97762.1,CAD97763.1,CCDS13645,CCDS13645.1,CLD14_HUMAN,CLDN14,CLDN14-001,CLDN14-002,CLDN14-003,CLDN14-004,CLDN14-005,CLDN14-006,Claudin,Claudin 14,Claudin-14,Claudins,DFNB29,Deafness associated genes,ENSG00000159261,ENSP00000290393,ENSP0000033…
CLDN16	9606.ENSP00000264734	Claudin-16; Plays a major role in tight junction-specific obliteration of the intercellular space, through calcium- independent cell-adhesion activity. Involved in paracellular magnesium reabsorption. Required for a selective paracellular conductance. May form, alone or in partnership with other constituents, an intercellular pore permitting paracellular passage of magnesium and calcium ions down…	https://smart.embl.de/smart/DDvec.cgi?smart=305:Pfam_PMP22_Claudin(72|253)+	10686,A0SDD8,AAD43096.1,AAH69662.1,AAH69682.1,AAH69759.1,AAH69777.1,ABC47832.1,AC009520,AF152101,BC069662,BC069682,BC069759,BC069777,CCDS3296,CCDS3296.1,CLD16_HUMAN,CLDN16,CLDN16-001,CLDN16-002,CLDN16-003,Claudin,Claudin 16,Claudin-16,Claudins,DQ305102,ENSG00000113946,ENSP00000264734,ENSP00000414136,ENST00000264734,ENST00000456423,ENST00000468220,HGNC:2037,HOMG3,HPA018040,Hs.149099,Hs.251391,Hs.6…
CLDN2	9606.ENSP00000441283	Claudin-2; Plays a major role in tight junction-specific obliteration of the intercellular space, through calcium- independent cell-adhesion activity; Claudins	https://smart.embl.de/smart/DDvec.cgi?smart=230:Pfam_PMP22_Claudin(4|181)+	4YYX,9075,AAF98151.1,AAG17984.1,AAH14424.1,AAH71747.1,AAQ88838.1,AF177340,AF250558,AK075371,AK075405,AK312515,AL158821,AY358474,B2R6B9,BAC11575.1,BAG35416.1,BAG52130.1,BC014424,BC071747,CAB002609,CAD23055.1,CCDS14524,CCDS14524.1,CLD2_HUMAN,CLDN2,CLDN2-001,CLDN2-201,CLDN2-202,Claudin,Claudin 2,Claudin-2,Claudins,EAX02730.1,EAX02731.1,ENSG00000165376,ENSP00000298115,ENSP00000328686,ENSP00000336571,…
CLDN23	9606.ENSP00000428780	Claudin-23; Plays a major role in tight junction-specific obliteration of the intercellular space, through calcium- independent cell-adhesion activity; Claudins	https://smart.embl.de/smart/DDvec.cgi?smart=292:Pfam_PMP22_Claudin(3|177)+	137075,AAI25149.1,AAI25150.1,AK123547,BC125148,BC125149,CCDS55195,CCDS55195.1,CLD23_HUMAN,CLDN23,CLDN23-001,CLDNL,Claudin,Claudin 23,Claudin-23,Claudins,ENSG00000253958,ENSP00000428780,ENST00000519106,HGNC:17591,Hs.183617,NM_194284,NM_194284.2,NP_919260,NP_919260.2,NX_Q96B33,OMIM:609203,OTTHUMG00000163674,OTTHUMP00000224518,OTTHUMT00000374721,Q08AJ3,Q96B33,UPI00001C1E93,claudin 23,hCG1646163,hsa:…
CLDN3	9606.ENSP00000378577	Claudin-3; Plays a major role in tight junction-specific obliteration of the intercellular space, through calcium- independent cell-adhesion activity; Belongs to the claudin family	https://smart.embl.de/smart/DDvec.cgi?smart=220:Pfam_PMP22_Claudin(3|180)+	1365,AAC78277.1,AAH16056.1,AAS07555.1,AB000714,AF007189,AK313276,BAA22986.1,BAG36084.1,BC016056,C7orf1,CAB002702,CCDS5559,CCDS5559.1,CLD3_HUMAN,CLDN3,CLDN3-001,CPE-R 2,CPE-R2,CPE-receptor 2,CPETR2,Claudin,Claudin 3,Claudin-3,Claudins,Clostridium perfringens enterotoxin receptor 2,EAW69641.1,ENSG00000165215,ENSP00000297926,ENSP00000378577,ENST00000297926,ENST00000395145,HGNC:2045,HPA014361,HRVP1,H…
CLDN4	9606.ENSP00000409544	Claudin-4; Channel-forming tight junction protein that mediates paracellular chloride transport in the kidney. Plays a critical role in the paracellular reabsorption of filtered chloride in the kidney collecting ducts. Claudins play a major role in tight junction-specific obliteration of the intercellular space, through calcium-independent cell-adhesion activity	https://smart.embl.de/smart/DDvec.cgi?smart=209:Pfam_PMP22_Claudin(4|181)+	1364,5B2G,AAH00671.1,AAP35635.1,AAS07556.1,AB000712,AK124076,AK126315,B3KW38,BAA22984.1,BAG54000.1,BAG54307.1,BC000671,BT006989,CAB002610,CCDS5560,CCDS5560.1,CLD4_HUMAN,CLDN4,CLDN4-001,CLDN4-002,CLDN4-003,CLDN4-004,CLDN4-201,CPE-R,CPE-receptor,CPER,CPETR,CPETR1,Claudin,Claudin 4,Claudin-4,Claudins,Clostridium perfringens enterotoxin receptor,Clostridium perfringens enterotoxin receptor 1,EAW69639…
CLDN5	9606.ENSP00000385477	Claudin-5; Plays a major role in tight junction-specific obliteration of the intercellular space; Claudins	https://smart.embl.de/smart/DDvec.cgi?smart=303:Pfam_Claudin_2(100|268)+	7122,AAC51364.1,AAH02404.1,AAH19290.2,AAH32363.1,AAP35918.1,AC000082,AF000959,AK092561,AWAL,B3KS11,BAG52573.1,BC002404,BC019290,BC032363,BEC1,BT007254,CAB002607,CAG30306.1,CCDS13763,CCDS13763.2,CLD5_HUMAN,CLDN5,CLDN5-001,CLDN5-002,CLDN5-003,CLDN5-004,CPETRL1,CR456420,Claudin,Claudin 5,Claudin-5,Claudins,D3DX19,EAX03034.1,EAX03035.1,ENSG00000184113,ENSP00000331877,ENSP00000342246,ENSP00000384554,E…
CLDN7	9606.ENSP00000353475	Claudin-7; Plays a major role in tight junction-specific obliteration of the intercellular space; Belongs to the claudin family	https://smart.embl.de/smart/DDvec.cgi?smart=211:Pfam_Claudin_2(15|184)+	1366,AAH01055.1,AAH71844.1,AAP35475.1,AAP97219.1,AF093823,AJ011497,AK313958,B2R9X7,BAG36674.1,BC001055,BC071844,BT006829,CAA09626.1,CAB013063,CCDS11096,CCDS11096.1,CCDS54081,CCDS54081.1,CEPTRL2,CLD7_HUMAN,CLDN-7,CLDN7,CLDN7-001,CLDN7-003,CLDN7-004,CLDN7-005,CLDN7-006,CLDN7-007,CLDN7-008,CLDN7-201,CPETRL2,Claudin,Claudin 7,Claudin-7,Claudins,D3DTP0,EAW90228.1,EAW90229.1,ENSG00000181885,ENSP0000032…
CLDN8	9606.ENSP00000382783	Claudin-8; Tight-junction protein required for paracellular chloride transport in the kidney. Mediates recruitment of CLDN4 to tight junction in the kidney. Claudins play a major role in tight junction-specific obliteration of the intercellular space, through calcium-independent cell-adhesion activity	https://smart.embl.de/smart/DDvec.cgi?smart=225:Pfam_Claudin_2(16|184)+	9073,AAH20866.1,AAH58004.1,AAQ89070.1,AJ250711,AK223512,AY358707,BAA95567.1,BAD97232.1,BC020866,BC058004,CAB60615.1,CCDS13587,CCDS13587.1,CLD8_HUMAN,CLDN8,CLDN8-001,Claudin,Claudin 8,Claudin-8,Claudins,D3DSE3,EAX09901.1,EAX09902.1,ENSG00000156284,ENSP00000286809,ENSP00000382783,ENSP00000439258,ENST00000286809,ENST00000399899,ENST00000536721,HEL-S-79,HGNC:2050,HPA060605,Hs.162209,Hs.623029,NM_1993…
KLHL3	9606.ENSP00000312397	Kelch-like protein 3; Substrate-specific adapter of a BCR (BTB-CUL3-RBX1) E3 ubiquitin ligase complex that acts as a regulator of ion transport in the distal nephron. The BCR(KLHL3) complex acts by mediating ubiquitination of WNK4, an inhibitor of potassium channel KCNJ1, leading to WNK4 degradation. The BCR(KLHL3) complex also mediates ubiquitination and degradation of CLDN8, a tight-junction pr…	https://smart.embl.de/smart/DDvec.cgi?smart=587:BTB(50|147)+BACK(152|254)+Kelch(302|347)+Kelch(348|394)+Kelch(395|441)+Kelch(442|490)+Kelch(491|537)+Kelch(538|585)+	26249,4CH9,4HXI,5NKP,AAB97127.1,AAF20938.1,AAF20939.1,AAF20995.1,AAH34035.1,AAH45683.1,AB032955,AC004021,AC092318,AC106775,AF208068,AF208069,AF208070,AK314707,B2RBK7,BAA86443.1,BAG37254.1,BC034035,BC045683,BTB domain containing,CCDS4192,CCDS4192.1,CCDS58969,CCDS58969.1,CCDS58970,CCDS58970.1,D6R9K4,D6RH21,EAW62183.1,ENSG00000146021,ENSP00000274733,ENSP00000312397,ENSP00000318446,ENSP00000349984,EN…
RAB25	9606.ENSP00000354376	Ras-related protein Rab-25; Involved in the regulation of cell survival. Promotes invasive migration of cells in which it functions to localize and maintain integrin alpha-V/beta-1 at the tips of extending pseudopodia. Involved in the regulation of epithelial morphogenesis through the control of CLDN4 expression and localization at tight junctions (By similarity). May selectively regulate the api…	https://smart.embl.de/smart/DDvec.cgi?smart=213:RAB(13|176)+	2OIL,3TSO,57111,AAF98238.1,AAH04416.1,AAH09831.1,AAH33322.1,AAM69362.1,AF083124,AF274025,BC004416,BC009831,BC033322,CAH72638.1,CATX-8,CATX8,CCDS41413,CCDS41413.1,EAW53003.1,ENSG00000132698,ENSP00000255035,ENSP00000322462,ENSP00000338772,ENSP00000354376,ENSP00000482161,ENST00000255035,ENST00000314444,ENST00000337206,ENST00000361084,ENST00000463614,ENST00000473336,ENST00000487325,ENST00000497968,EN…
SNAI1	9606.ENSP00000244050	Zinc finger protein SNAI1; Involved in induction of the epithelial to mesenchymal transition (EMT), formation and maintenance of embryonic mesoderm, growth arrest, survival and cell migration. Binds to 3 E-boxes of the E-cadherin/CDH1 gene promoter and to the promoters of CLDN7 and KRT8 and, in association with histone demethylase KDM1A which it recruits to the promoters, causes a decrease in dim…	https://smart.embl.de/smart/DDvec.cgi?smart=264:ZnF_C2H2(154|176)+ZnF_C2H2(180|202)+ZnF_C2H2(208|230)+ZnF_C2H2(236|256)+	2Y48,3W5K,3ZMT,4QLI,6615,AAD17332.1,AAD52986.1,AAD52996.1,AAF32527.1,AAH12910.1,AF125377,AF131208,AF155233,AF177731,AJ245657,AJ245658,AJ245659,AK313228,AL121712,B2R842,BAG36039.1,BC012910,CAB005883,CAB52414.1,CAC07340.1,CCDS13423,CCDS13423.1,ENSG00000124216,ENSP00000244050,ENSP00000360750,ENST00000244050,ENST00000371685,HGNC:11128,Hs.48029,NM_005985,NM_005985.3,NP_005976,NP_005976.2,NX_O95863,O95…
