# Supplementary material for: Identification of key claudin genes associated with survival prognosis and diagnosis in colon cancer through integrated bioinformatic analysis
Source: Front Genet. 2023 Sep 19;14:1221815. doi: 10.3389/fgene.2023.1221815 (PMC10550083; doi:10.3389/fgene.2023.1221815)
Supplement: Supplementary file 12 [file Table1.XLSX]

## Sheet: Table S1
Supplementary Table S1. The list of marker genes and hallmark gene sets for analyzing ssGSEA scores
						Immune signatures																				Biological process															Pathways
B cells	CD4+ Regulatory T cells	CD8+ T cells	Macrophages	Neutrophils	pDCs	NK cells	Tfh cells	Cytolytic Activity	T cell activation	CAFs	TILs	Immune checkpoint genes	Treg genes	MDSCs	Endothelial cell	T cell activation	T cell exhaustion	TAM	Tfh	Th17					Stemness	HALLMARK_EMT	HALLMARK_ANGIOGENESIS	HALLMARK_APOPTOSIS	Proliferation	HALLMARK_HYPOXIA	HALLMARK_APICAL_JUNCTION					Cell adhesion molecules CAMs	ECM receptor interaction	ERBB signaling pathway	Focal adhesion	Gap junction	Leukocyte transendothelial migration	MAPK signaling pathway	MTOR signaling	Notch signaling	Pathways in cancer	TGF beta signaling	Tight junction	VEGF signaling pathway	Wnt signaling
BACH2	CTLA4	CD8A	C11orf45	EVI2B	CLEC4C	PRF1	PDCD6	PRF1	GZMA	POSTN	IKZF1	IDO1	IL12RB2	PARVG	CDH5	GZMA	10563	IL10	PDCD6	CCR9					CDH6	ABI3BP	APOH	ADD1	MKI67	ACKR3	ACTA1					ALCAM	AGRN	ABL1	ACTB	ADCY1	ACTB	AKT1	AKT1	ADAM17	ABL1	ACVR1	ACTB	AKT1	APC
BANK1	FOXP3		CLEC5A	KDM6B	CXCR3	GZMA	CLEC10A	GZMA	GZMB	COL1A1	CD52	LAG3	TMPRSS6	ITGAL	RASA4	GZMB	143903	CCL2	CLEC10A	CEACAM3					KIF20A	ACTA2	APP	AIFM3		ADM	ACTB					CADM1	CD36	ABL2	ACTG1	ADCY2	ACTG1	AKT2	AKT2	APH1A	AKT1	ACVR1C	ACTG1	AKT2	APC2
BLK	GPR15		FUCA1	MEGF9	GZMB		CEBPA		IFNG	COL1A2	VAMP5	CTLA4	CTSC	PTGER2	RAMP2	IFNG	1493	CD68	CEBPA	IL17F					CCL26	ADAM12	CCND2	ANKH		ADORA2B	ACTC1					CADM3	CD44	AKT1	ACTN1	ADCY3	ACTN1	AKT3	AKT3	CIR1	AKT2	ACVR2A	ACTN1	AKT3	AXIN1
BTLA	IL32		GPNMB	MNDA	IL3RA		IVNS1ABP		NKG7	COL6A1	LILRB1	TNFRSF9	LAPTM4B	PTGES2	RAMP3	NKG7	201633		IVNS1ABP	ANKRD22					FST	ANPEP	COL3A1	ANXA1		AK4	ACTG1					CD2	CD47	AKT2	ACTN2	ADCY4	ACTN2	ARRB1	BRAF	CREBBP	AKT3	ACVR2B	ACTN2	BAD	AXIN2
CD79A	IL4		HS3ST2	NLRP12	IRF7		RAET1E		PRF1	COL6A2	HCST	ICOS	TFRC	S100A8	SEMA3A	PRF1	3902		RAET1E	IL17RE					PAICS	APLP1	COL5A2	APP		AKAP12	ACTG2					CD22	CHAD	AKT3	ACTN3	ADCY5	ACTN3	ARRB2	CAB39	CTBP1	APC	ACVRL1	ACTN3	CASP9	BTRC
CD79B	IL5		LGMN	PADI4	IRF8		CSF1R		CCL4	COL6A3	CORO1A	CD80	RNF145	PSAP	LYVE1	CCL3	5133		CSF1R	C2CD4A					IGF2BP1	AREG	CXCL6	ATF3		ALDOA	ACTN1					CD226	COL11A1	ARAF	ACTN4	ADCY6	ACTN4	ATF2	CAB39L	CTBP2	APC2	AMH	ACTN4	CDC42	CACYBP
FCRL1			MMP9	SELL	PHEX		CTSS		CST7	CSPG4	SLAMF6	PDCD1LG2	NETO2	FERMT3	GPR146	CCL4	84868		CTSS	ABCA1					MTHFD2	BASP1	FGFR1	AVPR1A		ALDOB	ACTN2					CD274	COL11A2	AREG	AKT1	ADCY7	AFDN	ATF4	DDIT4	DLL1	APPL1	AMHR2	AFDN	CHP1	CAMK2A
FCRL3				TRANK1	PLD4		DPP4			DCN	FCRL3	TIGIT	ADAT2	GPSM3	TM4SF18	CST7			DPP4	CAMTA1					ASCC3	BDNF	FSTL1	BAX		ALDOC	ACTN3					CD276	COL1A1	BAD	AKT2	ADCY8	ARHGAP35	BDNF	EIF4B	DLL3	AR	BMP2	AKT1	CHP2	CAMK2B
HVCN1				VNN3	PTCRA		FGF2			DES	CCR7	CD70	CHST2	S100A9	COL4A1				FGF2	IL17RA					MRPL3	BGN	ITGAV	BCAP31		AMPD3	ACTN4					CD28	COL1A2	BRAF	AKT3	ADCY9	ARHGAP5	BRAF	EIF4E	DLL4	ARAF	BMP4	AKT2	HRAS	CAMK2D
RALGPS2							LRRC32			FAP	DOCK11	TNFSF9	CTLA4	ITGAM	AFAP1L1				LRRC32	IL17C					GPR176	BMP1	JAG1	BCL10		ANGPTL4	ADAM15					CD34	COL2A1	BTC	ARHGAP35	ADRB1	BCAR1	CACNA1A	EIF4E1B	DTX1	ARNT	BMP5	AKT3	HSPB1	CAMK2G
							SIGLEC7			TNC	CSF2RB	ICOSLG	NFE2L3	CD86	HAPLN3				SIGLEC7	SH2D6					XPOT	CADM1	JAG2	BCL2L1		ANKZF1	ADAM23					CD4	COL3A1	CAMK2A	ARHGAP5	CDK1	CD99	CACNA1B	EIF4E2	DTX2	ARNT2	BMP6	AMOTL1	JMJD7-PLA2G4B	CCND1
							B3GAT1			PDGFRA	CYBB	KIR3DL1	LIMA1	IL18BP	ECE1				B3GAT1	ANK1					HAUS1	CALD1	KCNJ8	BCL2L10		ANXA2	ADAM9					CD40	COL4A1	CAMK2B	BAD	CSNK1D	CDC42	CACNA1C	EIF4EBP1	DTX3	AXIN1	BMP7	ASH1L	KDR	CCND2
							SIGLEC9			PDGFRB	GIMAP7	CD86	IL1R2	FCGR2B	S1PR1				SIGLEC9	ILDR1					TBC1D16	CALU	LPL	BCL2L11		ATF3	ADAMTS5					CD40LG	COL4A2	CAMK2D	BCAR1	DRD1	CDH5	CACNA1D	HIF1A	DTX3L	AXIN2	BMP8A	CASK	KRAS	CCND3
							GPR18			ACTA2	DOCK2	PDCD1	ICOS	CXCR4	EFNA1				GPR18	IL17A					ADH5	CAP2	LRPAP1	BCL2L2		ATP7A	ADRA1B					CD58	COL4A4	CAMK2G	BCL2	DRD2	CLDN1	CACNA1E	IGF1	DTX4	BAD	BMP8B	CDC42	MAP2K1	CER1
							MC5R			S100A4	NLRC3	LAIR1	HSDL2	IL4R	ADCY4				MC5R	C2CD4B					HDX	CAPG	LUM	BGN		B3GALT6	AKT2					CD6	COL4A6	CBL	BIRC2	EGF	CLDN10	CACNA1F	INS	DVL1	BAX	BMPR1A	CDK4	MAP2K2	CHD8
							CD200			THY1	TIGIT	TNFRSF8	HTATIP2	CCR2	ELK3				CD200	IL23A					XXYLT1	CCN1	MSX1	BID		B4GALNT2	AKT3					CD80	COL5A1	CBLB	BIRC3	EGFR	CLDN11	CACNA1G	MAPK1	DVL2	BCL2	BMPR1B	CGN	MAPK1	CHP1
							NCAM1			VIM	EVI2B	TNFSF15	FKBP1A	CD2	ERG				NCAM1	ABCB1					DDX1	CCN2	NRP1	BIK		BCAN	ALOX15B					CD86	COL5A2	CBLC	BRAF	GJA1	CLDN14	CACNA1H	MAPK3	DVL3	BCL2L1	BMPR2	CLDN1	MAPK11	CHP2
							PRDX1			FN1	F5	TNFRSF14	TIGIT	FCGR2A	F8				PRDX1	IFT80					DHX15	CD44	OLR1	BIRC3		BCL2	AMH					CD8A	COL5A3	CDKN1A	CAPN2	GJD2	CLDN15	CACNA1I	MLST8	EP300	BCR	CDKN2B	CLDN10	MAPK12	CREBBP
							CLEC4A				MPEG1	IDO2	CCR8	FCGR3A	FABP4				CLEC4A	CA2					DNMT3B	CD59	PDGFA	BMF		BGN	AMIGO1					CD8B	COL6A1	CDKN1B	CAV1	GNA11	CLDN16	CACNA1S	MTOR	HDAC1	BID	CHRD	CLDN11	MAPK13	CSNK1A1
							PDCD1				KLRK1	CD276	LTA	CD14	MMRN1				PDCD1	TNIP2					ERCC2	CDH11	PF4	BMP2		BHLHE40	AMIGO2					CD99	COL6A2	CRK	CAV2	GNAI1	CLDN17	CACNA2D1	PDPK1	HDAC2	BIRC2	COMP	CLDN14	MAPK14	CSNK1A1L
							ADA2				SEPTIN6	CD40	SLC35F2		FLT4				ADA2	LONRF3					FANCB	CDH2	PGLYRP1	BNIP3L		BNIP3L	ARHGEF6					CDH1	COL6A3	CRKL	CAV3	GNAI2	CLDN18	CACNA2D2	PGF	HES1	BIRC3	CREBBP	CLDN15	MAPK3	CSNK1E
							CHST12				FYB1	TNFRSF4	IL21R		DOCK9				CHST12	ADAMTS12					FGF2	CDH6	POSTN	BRCA1		BRS3	ARPC2					CDH15	COL6A6	EGF	CCND1	GNAI3	CLDN19	CACNA2D3	PIK3CA	HES5	BIRC5	CUL1	CLDN16	MAPKAPK2	CSNK2A1
							LGMN				ARHGAP30	TNFSF14	AHCYL1		TSPAN15				LGMN	IL17RC					RRAS2	COL11A1	PRG2	BTG2		BTG1	ATP1A3					CDH2	COMP	EGFR	CCND2	GNAQ	CLDN2	CACNA2D4	PIK3CB	JAG1	BMP2	DCN	CLDN17	MAPKAPK3	CSNK2A2
							BCL6				IFFO1	HHLA2	SOCS2		ZNF521				BCL6	CCDC65					NMNAT2	COL12A1	PTK2	BTG3		CA12	B4GALT1					CDH3	DAG1	EIF4EBP1	CCND3	GNAS	CLDN20	CACNB1	PIK3CD	JAG2	BMP4	E2F4	CLDN18	NFAT5	CSNK2B
							TYRO3				LAT	CD244	ETV7		RAI14				TYRO3	B3GALT2					ICMT	COL16A1	S100A4	CASP1		CASP6	BAIAP2					CDH4	FN1	ELK1	CDC42	GRB2	CLDN22	CACNB2	PIK3CG	KAT2A	BRAF	E2F5	CLDN19	NFATC1	CTBP1
							RAE1				SIT1	CD274	BCL2L1		GNG11				RAE1	CD40					SEC11A	COL1A1	SERPINA5	CASP2		CAV1	BMP1					CDH5	GP1BA	ERBB2	CHAD	GRM1	CLDN23	CACNB3	PIK3R1	KAT2B	BRCA2	EP300	CLDN2	NFATC2	CTBP2
							NRP1				GPR18	HAVCR2	RRAGB		ANGPT2				NRP1						MTREX	COL1A2	SLCO2A1	CASP3		CAVIN1	CADM2					CLDN1	GP1BB	ERBB3	COL11A1	GRM5	CLDN3	CACNB4	PIK3R2	LFNG	CASP3	FST	CLDN20	NFATC3	CTNNB1
							CD84				P2RY8	CD27	ACSL4		HSPG2				CD84						CENPI	COL3A1	SPP1	CASP4		CAVIN3	CADM3					CLDN10	GP5	ERBB4	COL11A2	GUCY1A1	CLDN4	CACNG1	PIK3R3	MAML1	CASP8	GDF5	CLDN22	NFATC4	CTNNBIP1
							CDK5R1				CLEC2D	BTLA	CHRNA6		ID1				CDK5R1						FZD2	COL4A1	STC1	CASP6		CCN1	CALB2					CLDN11	GP6	EREG	COL1A1	GUCY1A2	CLDN5	CACNG2	PIK3R5	MAML2	CASP9	GDF6	CLDN23	NOS3	CUL1
							CLIC3				ICOS	LGALS9	BATF		APP				CLIC3						SAMM50	COL4A2	THBD	CASP7		CCN2	CAP1					CLDN14	GP9	GAB1	COL1A2	GUCY1B1	CLDN6	CACNG3	PRKAA1	MAML3	CBL	GDF7	CLDN3	NRAS	CXXC4
							CD83				GPR171	TMIGD2	LAX1		IL3RA				CD83						MTHFD1L	COL5A1	TIMP1	CASP8		CCN5	CD209					CLDN15	HMMR	GRB2	COL2A1	HRAS	CLDN7	CACNG4	PRKAA2	MFNG	CBLB	ID1	CLDN4	PIK3CA	DAAM1
							NCR2				TBX21	CD28	ADPRH		ITGB4				NCR2						GARS1	COL5A2	TNFRSF21	CASP9		CCNG2	CD274					CLDN16	HSPG2	GSK3B	COL3A1	HTR2A	CLDN8	CACNG5	RHEB	NCOR2	CBLC	ID2	CLDN5	PIK3CB	DAAM2
											GZMK	CD48	TNFRSF4		JUP										GBE1	COL5A3	VAV2	CAV1		CDKN1A	CD276					CLDN17	IBSP	HBEGF	COL4A1	HTR2B	CLDN9	CACNG6	RICTOR	NCSTN	CCDC6	ID3	CLDN6	PIK3CD	DKK1
											HCLS1	TNFRSF25	ANKRD10		KDR										BBS9	COL6A2	VCAN	CCNA1		CDKN1B	CD34					CLDN18	ITGA1	HRAS	COL4A2	HTR2C	CTNNA1	CACNG7	RPS6	NOTCH1	CCNA1	ID4	CLDN7	PIK3CG	DKK2
											NCKAP1L	CD40LG	CD274		HERC2P2										MMADHC	COL6A3	VEGFA	CCND1		CDKN1C	CD86					CLDN19	ITGA10	JUN	COL4A4	ITPR1	CTNNA2	CACNG8	RPS6KA1	NOTCH2	CCND1	IFNG	CLDN8	PIK3R1	DKK4
											CFH	ADORA2A	CASP1		SMAD1										DIMT1	COL7A1	VTN	CCND2		CHST2	CD99					CLDN2	ITGA11	KRAS	COL4A6	ITPR2	CTNNA3	CASP3	RPS6KA2	NOTCH3	CCNE1	INHBA	CLDN9	PIK3R2	DVL1
											CFHR1	VTCN1	LY75		MATN2										DPH3	COL8A2		CD14		CHST3	CDH1					CLDN20	ITGA2	MAP2K1	COL5A1	ITPR3	CTNNB1	CD14	RPS6KA3	NOTCH4	CCNE2	INHBB	CRB3	PIK3R3	DVL2
											IL2RB	CD160	NPTN		NOS3										ATP11C	COLGALT1		CD2		CITED2	CDH11					CLDN22	ITGA2B	MAP2K2	COL5A2	KRAS	CTNND1	CDC25B	RPS6KA6	NUMB	CDC42	INHBC	CSNK2A1	PIK3R5	DVL3
											IL2RG	CD44	SSTR3		EGFL7										MSH6	COMP		CD38		COL5A1	CDH15					CLDN23	ITGA3	MAP2K4	COL5A3	LPAR1	CXCL12	CDC42	RPS6KB1	NUMBL	CDH1	INHBE	CSNK2A2	PLA2G10	EP300
											IL7R	TNFSF18	GRSF1		PDE2A										SNX8	COPA		CD44		CP	CDH3					CLDN3	ITGA4	MAP2K7	COL6A1	MAP2K1	CXCR4	CHP1	RPS6KB2	PSEN1	CDK2	LEFTY1	CSNK2B	PLA2G12A	FBXW11
											IL10RA	TNFRSF18	CSF2RB		PDGFA										GNL2	CRLF1		CD69		CSRP2	CDH4					CLDN4	ITGA5	MAPK1	COL6A2	MAP2K2	CYBA	CHP2	RPTOR	PSEN2	CDK4	LEFTY2	CTNNA1	PLA2G12B	FOSL1
											IL16	BTNL2	TMEM184C		EMCN										HAS2	CTHRC1		CDC25B		CXCR4	CDH6					CLDN5	ITGA6	MAPK10	COL6A3	MAP2K5	CYBB	CHUK	STK11	PSENEN	CDK6	LTBP1	CTNNA2	PLA2G1B	FRAT1
											INPP5D	C10orf54	NDFIP2		PECAM1										HDAC2	CXCL1		CDK2		DCN	CDH8					CLDN6	ITGA7	MAPK3	COL6A6	MAP3K2	ESAM	CRK	STRADA	PTCRA	CDKN1A	MAPK1	CTNNA3	PLA2G2A	FRAT2
											IRF4	CD200R1	ZBTB38		FXYD6										UBE2K	CXCL12		CDKN1A		DDIT3	CDK8					CLDN7	ITGA8	MAPK8	COMP	MAPK1	EZR	CRKL	TSC1	RBPJ	CDKN1B	MAPK3	CTNNB1	PLA2G2C	FZD1
											ITGA4	TNFSF4	ERI1		PODXL										APLP1	CXCL6		CDKN1B		DDIT4	CDSN					CLDN8	ITGA9	MAPK9	CRK	MAPK3	F11R	DAXX	TSC2	RBPJL	CDKN2A	MYC	CTTN	PLA2G2D	FZD10
											ITK	CD200	TRAF3		ROBO4										HTR7	CXCL8		CFLAR		DPYSL4	CERCAM					CLDN9	ITGAV	MTOR	CRKL	MAPK7	GNAI1	DDIT3	ULK1	RFNG	CDKN2B	NODAL	EPB41	PLA2G2E	FZD2
											TBC1D10C	NRP1	NAB1		PRCP										IARS1	DAB2		CLU		DTNA	CLDN11					CNTN1	ITGB1	MYC	CTNNB1	NRAS	GNAI2	DUSP1	ULK2	SNW1	CEBPA	NOG	EPB41L1	PLA2G2F	FZD3
											KLRD1		HS3ST3B1		NPDC1										KIF7	DCN		CREBBP		DUSP1	CLDN14					CNTN2	ITGB3	NCK1	DIAPH1	PDGFA	GNAI3	DUSP10	ULK3		CHUK	PITX2	EPB41L2	PLA2G3	FZD4
											GVINP1		LAYN		RHOJ										IPO5	DKK1		CTH		EDN2	CLDN15					CNTNAP1	ITGB4	NCK2	DOCK1	PDGFB	ICAM1	DUSP14	VEGFA		CKS1B	PPP2CA	EPB41L3	PLA2G4A	FZD5
											LCK		JAK1		PTPRB										ZNF788P	DPYSL3		CTNNB1		EFNA1	CLDN18					CNTNAP2	ITGB5	NRAS	EGF	PDGFC	ITGA4	DUSP16	VEGFB		COL4A1	PPP2CB	EXOC3	PLA2G4B	FZD6
											LCP2		VDR		RGL2										LIN28B	DST		CYLD		EFNA3	CLDN19					CTLA4	ITGB6	NRG1	EGFR	PDGFD	ITGAL	DUSP2	VEGFC		COL4A2	PPP2R1A	EXOC4	PLA2G4E	FZD7
											LY9		LEPROT		RBP1										EIF2AK4	ECM1		DAP		EGFR	CLDN4					ESAM	ITGB7	NRG2	ELK1	PDGFRA	ITGAM	DUSP3	VEGFD		COL4A4	PPP2R1B	F11R	PLA2G5	FZD8
											SH2D1A		GCNT1		RGS16										MYCN	ECM2		DAP3		ENO1	CLDN5					F11R	ITGB8	NRG3	ERBB2	PDGFRB	ITGB1	DUSP4			COL4A6	RBL1	GNAI1	PLA2G6	FZD9
											MAL		PTPRJ		CCL14										ROR1	EDIL3		DCN		ENO2	CLDN6					GLG1	LAMA1	NRG4	FLNA	PLCB1	ITGB2	DUSP5			CREBBP	RBL2	GNAI2	PLCG1	GSK3B
											MFNG		IKZF2		ECSCR										GPX8	EFEMP2		DDIT3		ENO3	CLDN7					HLA-A	LAMA2	PAK1	FLNB	PLCB2	ITK	DUSP6			CRK	RBX1	GNAI3	PLCG2	JUN
											TRGC1		CSF1		SLCO2A1										ORC1	ELN		DFFA		ERO1A	CLDN8					HLA-B	LAMA3	PAK2	FLNC	PLCB3	JAM2	DUSP7			CRKL	RHOA	HCLS1	PPP3CA	LEF1
											NCF4		ENTPD1		TEK										TRNT1	EMP3		DIABLO		ERRFI1	CLDN9					HLA-C	LAMA4	PAK3	FLT1	PLCB4	JAM3	DUSP8			CSF1R	ROCK1	HRAS	PPP3CB	LRP5
											GIMAP6		TNFRSF18		TFPI										DACT1	ENO2		DNAJA1		ETS1	CNN2					HLA-DMA	LAMA5	PAK4	FLT4	PRKACA	MAPK11	DUSP9			CSF2RA	ROCK2	IGSF5	PPP3CC	LRP6
											PAX5		METTL7A		TGFBR2										PDHB	FAP		DNAJC3		EXT1	CNTN1					HLA-DMB	LAMB1	PAK5	FN1	PRKACB	MAPK12	ECSIT			CSF3R	RPS6KB1	JAM2	PPP3R1	MAP3K7
											TRAT1		KSR1		TGM2										RTRAF	FAS		DNM1L		F3	COL16A1					HLA-DOA	LAMB2	PAK6	FYN	PRKACG	MAPK13	EGF			CTBP1	RPS6KB2	JAM3	PPP3R2	MAPK10
											MZB1		SSH1		THBD										CPSF3	FBLN1		DPYD		FAM162A	COL17A1					HLA-DOB	LAMB3	PIK3CA	GRB2	PRKCA	MAPK14	EGFR			CTBP2	SKP1	KRAS	PRKCA	MAPK8
											PLAC8		CADM1		TIE1										PFAS	FBLN2		EBP		FBP1	COL9A1					HLA-DPA1	LAMB4	PIK3CB	GSK3B	PRKCB	MMP2	ELK1			CTNNA1	SKP1P2	LLGL1	PRKCB	MAPK9
											PIK3CD		IL1R1		TSPAN7										SLC25A3	FBLN5		EGR3		FOS	CRAT					HLA-DPB1	LAMC1	PIK3CD	HGF	PRKCG	MMP9	ELK4			CTNNA2	SMAD1	LLGL2	PRKCG	MMP7
											PLEK		ACP5		CLDN5										PLRG1	FBN1		EMP1		FOSL2	CRB3					HLA-DQA1	LAMC2	PIK3CG	HRAS	PRKG1	MSN	FAS			CTNNA3	SMAD2	MAGI1	PTGS2	MYC
											SASH3		CHST7		TNFAIP1										MIS18A	FBN2		ENO2		FOXO3	CTNNA1					HLA-DQA2	LAMC3	PIK3R1	IBSP	PRKG2	MYL10	FASLG			CTNNB1	SMAD3	MAGI2	PTK2	NFAT5
											LAX1		THADA		VWF										HAUS6	FERMT2		ERBB2		GAA	CTNND1					HLA-DQB1	RELN	PIK3R2	IGF1	PRKX	MYL12A	FGF1			CUL2	SMAD4	MAGI3	PXN	NFATC1
											GIMAP4		CD177		MALL										TEX10	FGF2		ERBB3		GALK1	CX3CL1					HLA-DRA	SDC1	PIK3R3	IGF1R	RAF1	MYL12B	FGF10			CXCL8	SMAD5	MAP3K20	RAC1	NFATC2
											GIMAP5		NFAT5		DIPK2B										SOHLH2	FLNA		EREG		GAPDH	DHX16					HLA-DRB1	SDC2	PIK3R5	ILK	SOS1	MYL2	FGF11			CYCS	SMAD6	MPDZ	RAC2	NFATC3
											SIRPG		ZNF282		MMRN2										C14orf119	FMOD		ETF1		GAPDHS	DLG1					HLA-DRB3	SDC3	PLCG1	ITGA1	SOS2	MYL5	FGF12			DAPK1	SMAD7	MPP5	RAC3	NFATC4
											PRKCB		MAGEH1		MYCT1										UGGT2	FN1		F2		GBE1	DMP1					HLA-DRB4	SDC4	PLCG2	ITGA10	SRC	MYL7	FGF13			DAPK2	SMAD9	MRAS	RAF1	NKD1
											PAG1				APOLD1										RIOK2	FOXC2		F2R		GCK	DSC1					HLA-DRB5	SPP1	PRKCA	ITGA11	TJP1	MYL9	FGF14			DAPK3	SMURF1	MYH1	SH2D2A	NKD2
											ARHGAP15				GFOD2										UTP6	FSTL1		FAS		GCNT2	DSC3					HLA-E	SV2A	PRKCB	ITGA2	TUBA1A	MYLPF	FGF16			DCC	SMURF2	MYH10	SHC2	NLK
											PRKCQ				DYSF										RARS2	FSTL3		FASLG		GLRX	EGFR					HLA-F	SV2B	PRKCG	ITGA2B	TUBA1B	NCF1	FGF17			DVL1	SP1	MYH11	SPHK1	PLCB1
											PTPRC				PLVAP										RAD1	FUCA1		FDXR		GPC1	EPB41L2					HLA-G	SV2C	PTK2	ITGA3	TUBA1C	NCF2	FGF18			DVL2	TFDP1	MYH13	SPHK2	PLCB2
											PTPRCAP				SYT15										OSTC	FZD8		FEZ1		GPC3	EVL					ICAM1	THBS1	RAF1	ITGA4	TUBA3C	NCF4	FGF19			DVL3	TGFB1	MYH14	SRC	PLCB3
											CCL5				CAVIN2										RAB3B	GADD45A		GADD45A		GPC4	EXOC4					ICAM2	THBS2	RPS6KB1	ITGA5	TUBA3D	NOX1	FGF2			E2F1	TGFB2	MYH15	VEGFA	PLCB4
											XCL1				PKP4										RARS1	GADD45B		GADD45B		GPI	FBN1					ICAM3	THBS3	RPS6KB2	ITGA6	TUBA3E	NOX3	FGF20			E2F2	TGFB3	MYH2		PORCN
											GPSM3				PLA2G4C										BCKDHB	GAS1		GCH1		GRHPR	FLNC					ICOS	THBS4	SHC1	ITGA7	TUBA4A	OCLN	FGF21			E2F3	TGFBR1	MYH3		PPARD
											SELL				HYAL2										CENPH	GEM		GNA15		GYS1	FSCN1					ICOSLG	TNC	SHC2	ITGA8	TUBA8	PECAM1	FGF22			EGF	TGFBR2	MYH4		PPP2CA
											SELPLG				ADAM15										BMPR1A	GJA1		GPX1		HAS1	FYB1					ITGA4	TNN	SHC3	ITGA9	TUBAL3	PIK3CA	FGF23			EGFR	THBS1	MYH6		PPP2CB
											PARVG				F2RL3										SNRPD3	GLIPR1		GPX3		HDLBP	GAMT					ITGA6	TNR	SHC4	ITGAV	TUBB	PIK3CB	FGF3			EGLN1	THBS2	MYH7		PPP2R1A
											MS4A6A				TSPAN18										TBCE	GPC1		GPX4		HEXA	GNAI1					ITGA8	TNXB	SOS1	ITGB1	TUBB1	PIK3CD	FGF4			EGLN2	THBS3	MYH7B		PPP2R1B
											ARHGAP9				LDB2										TRPC4	GPX7		GSN		HK1	GNAI2					ITGA9	VTN	SOS2	ITGB3	TUBB2A	PIK3CG	FGF5			EGLN3	THBS4	MYH8		PPP2R5A
											SLAMF1				ESAM										XRCC5	GREM1		GSR		HK2	GRB7					ITGAL	VWF	SRC	ITGB4	TUBB2B	PIK3R1	FGF6			ELOB	TNF	MYH9		PPP2R5B
											STAT4				CD9										FAM118B	HTRA1		GSTM1		HMOX1	GTF2F1					ITGAM		STAT5A	ITGB5	TUBB3	PIK3R2	FGF7			ELOC	ZFYVE16	MYL10		PPP2R5C
											STK10				ARHGAP29										ARMC9	ID2		GUCY2D		HOXB9	HADH					ITGAV		STAT5B	ITGB6	TUBB4A	PIK3R3	FGF8			EP300	ZFYVE9	MYL12A		PPP2R5D
											XCL2				CD34										TET1	IGFBP2		H1-0		HS3ST1	HRAS					ITGB1		TGFA	ITGB7	TUBB4B	PIK3R5	FGF9			EPAS1		MYL12B		PPP2R5E
											CCR2				PPM1F										HMGA2	IGFBP3		HGF		HSPA5	ICAM1					ITGB2			ITGB8	TUBB6	PLCG1	FGFR1			ERBB2		MYL2		PPP3CA
											TNFRSF4				LIMS3										ALX1	IGFBP4		HMGB2		IDS	ICAM2					ITGB7			JUN	TUBB7P	PLCG2	FGFR2			ETS1		MYL5		PPP3CB
											PVRIG				PIEZO1										DIAPH3	IL15		HMOX1		IER3	ICAM4					ITGB8			KDR	TUBB8	PRKCA	FGFR3			FADD		MYL7		PPP3CC
											TRAF3IP3														INHBE	IL32		HSPB1		IGFBP1	ICAM5					JAM2			LAMA1		PRKCB	FGFR4			FAS		MYL9		PPP3R1
											TCL1A														TM2D2	IL6		IER3		IGFBP3	IKBKG					JAM3			LAMA2		PRKCG	FLNA			FASLG		MYLPF		PPP3R2
											ITM2C														RPF2	INHBA		IFITM3		IL6	INPPL1					L1CAM			LAMA3		PTK2	FLNB			FGF1		NRAS		PRICKLE1
											FCRL5														DCUN1D5	ITGA2		IFNB1		ILVBL	INSIG1					MADCAM1			LAMA4		PTK2B	FLNC			FGF10		OCLN		PRICKLE2
											SPNS1														ACTRT3	ITGA5		IFNGR1		INHA	IRS1					MAG			LAMA5		PTPN11	FOS			FGF11		PARD3		PRKACA
											GLYR1														HAT1	ITGAV		IGF2R		IRS2	ITGA10					MPZ			LAMB1		PXN	GADD45A			FGF12		PARD6A		PRKACB
											CST7														TRIM24	ITGB1		IGFBP6		ISG20	ITGA2					MPZL1			LAMB2		RAC1	GADD45B			FGF13		PARD6B		PRKACG
											KLHL6														HESX1	ITGB3		IL18		JMJD6	ITGA3					NCAM1			LAMB3		RAC2	GADD45G			FGF14		PARD6G		PRKCA
											DOK2														CDC123	ITGB5		IL1A		JUN	ITGA9					NCAM2			LAMB4		RAP1A	GNA12			FGF16		PATJ		PRKCB
											CD2														EIF2B3	JUN		IL1B		KDELR3	ITGB1					NECTIN1			LAMC1		RAP1B	GNG12			FGF17		PPP2CA		PRKCG
											CD3D														BOD1	LAMA1		IL6		KDM3A	ITGB4					NECTIN2			LAMC2		RAPGEF3	GRB2			FGF18		PPP2CB		PRKX
											CD3E														SLC24A1	LAMA2		IRF1		KIF5A	JAM3					NECTIN3			LAMC3		RAPGEF4	HRAS			FGF19		PPP2R1A		PSEN1
											CD3G														DTD1	LAMA3		ISG20		KLF6	JUP					NEGR1			MAP2K1		RASSF5	HSPA1A			FGF2		PPP2R1B		RAC1
											CD247														NREP	LAMC1		JUN		KLF7	KCNH2					NEO1			MAPK1		RHOA	HSPA1B			FGF20		PPP2R2A		RAC2
											CD6														PLAA	LAMC2		KRT18		KLHL24	KRT31					NFASC			MAPK10		RHOH	HSPA1L			FGF21		PPP2R2B		RAC3
											CD8A														MED20	LGALS1		LEF1		LALBA	LAMA3					NLGN1			MAPK3		ROCK1	HSPA2			FGF22		PPP2R2C		RBX1
											MS4A1														GDF3	LOX		LGALS3		LARGE1	LAMB3					NLGN2			MAPK8		ROCK2	HSPA6			FGF23		PPP2R2D		RHOA
											CD27														DLGAP5	LOXL1		LMNA		LDHA	LAMC2					NLGN3			MAPK9		SIPA1	HSPA8			FGF3		PRKCA		ROCK1
											CD28														ARMCX2	LOXL2		LUM		LDHC	LAYN					NLGN4X			MET		THY1	HSPB1			FGF4		PRKCB		ROCK2
											LPXN															LRP1		MADD		LOX	LDLRAP1					NRCAM			MYL10		TXK	IKBKB			FGF5		PRKCD		RUVBL1
											CD86															LRRC15		MCL1		LXN	LIMA1					NRXN1			MYL12A		VASP	IKBKG			FGF6		PRKCE		SENP2
											THEMIS2															LUM		MGMT		MAFF	MADCAM1					NRXN2			MYL12B		VAV1	IL1A			FGF7		PRKCG		SFRP1
											CD38															MAGEE1		MMP2		MAP3K1	MAP3K20					NRXN3			MYL2		VAV2	IL1B			FGF8		PRKCH		SFRP2
											CD40															MATN2		NEDD9		MIF	MAP4K2					OCLN			MYL5		VAV3	IL1R1			FGF9		PRKCI		SFRP4
											CD48															MATN3		NEFH		MT1E	MAPK11					PDCD1			MYL7		VCAM1	IL1R2			FGFR1		PRKCQ		SFRP5
											CD53															MCM7		PAK1		MT2A	MAPK13					PDCD1LG2			MYL9		VCL	JMJD7-PLA2G4B			FGFR2		PRKCZ		SIAH1
											CD79A															MEST		PDCD4		MXI1	MAPK14					PECAM1			MYLK			JUN			FGFR3		PTEN		SKP1
											ACAP1															MFAP5		PDGFRB		MYH9	MDK					PTPRC			MYLK2			JUND			FH		RAB13		SKP1P2
											RIPOR2															MGP		PEA15		NAGK	MMP2					PTPRF			MYLK3			KRAS			FLT3		RAB3B		SMAD2
											ARHGAP25															MMP1		PLAT		NCAN	MMP9					PTPRM			MYLPF			LAMTOR3			FLT3LG		RHOA		SMAD3
										NDRG1	PLCB2															MMP14		PLCB2		NDRG1	MPP5					PVR			PAK1			MAP2K1			FN1		RRAS		SMAD4
										NDST1	PLPPR4															MMP2		PLPPR4		NDST1	MPZL1					SDC1			PAK2			MAP2K2			FOS		RRAS2		SOX17
										NDST2	PMAIP1															MMP3		PMAIP1		NDST2	MPZL2					SDC2			PAK3			MAP2K3			FOXO1		SPTAN1		TBL1X
										NEDD4L	PPP2R5B															MSX1		PPP2R5B		NEDD4L	MSN					SDC3			PAK4			MAP2K4			FZD1		SRC		TBL1XR1
										NFIL3	PPP3R1															MXRA5		PPP3R1		NFIL3	MVD					SDC4			PAK5			MAP2K5			FZD10		SYMPK		TBL1Y
										NOCT	PPT1															MYL9		PPT1		NOCT	MYH10					SELE			PAK6			MAP2K6			FZD2		TJAP1		TCF7
										NR3C1	PRF1															MYLK		PRF1		NR3C1	MYH9					SELL			PARVA			MAP2K7			FZD3		TJP1		TCF7L1
										P4HA1	PSEN1															NID2		PSEN1		P4HA1	MYL12B					SELP			PARVB			MAP3K1			FZD4		TJP2		TCF7L2
										P4HA2	PSEN2															NNMT		PSEN2		P4HA2	MYL9					SELPLG			PARVG			MAP3K11			FZD5		TJP3		TP53
										PAM	PTK2															NOTCH2		PTK2		PAM	NECTIN1					SIGLEC1			PDGFA			MAP3K12			FZD6		VAPA		VANGL1
										PCK1	RARA															NT5E		RARA		PCK1	NECTIN2					SPN			PDGFB			MAP3K13			FZD7		YBX3		VANGL2
										PDGFB	RELA															NTM		RELA		PDGFB	NECTIN3					VCAM1			PDGFC			MAP3K14			FZD8		YES1		WIF1
										PDK1	RETSAT															OXTR		RETSAT		PDK1	NECTIN4					VCAN			PDGFD			MAP3K2			FZD9				WNT1
										PDK3	RHOB															P3H1		RHOB		PDK3	NEGR1								PDGFRA			MAP3K20			GLI1				WNT10A
										PFKFB3	RHOT2															PCOLCE		RHOT2		PFKFB3	NEXN								PDGFRB			MAP3K3			GLI2				WNT10B
										PFKL	RNASEL															PCOLCE2		RNASEL		PFKL	NF1								PDPK1			MAP3K4			GLI3				WNT11
										PFKP	ROCK1															PDGFRB		ROCK1		PFKP	NF2								PGF			MAP3K5			GRB2				WNT16
										PGAM2	SAT1															PDLIM4		SAT1		PGAM2	NFASC								PIK3CA			MAP3K6			GSK3B				WNT2
										PGF	SATB1															PFN2		SATB1		PGF	NLGN2								PIK3CB			MAP3K7			GSTP1				WNT2B
										PGK1	SC5D															PLAUR		SC5D		PGK1	NLGN3								PIK3CD			MAP3K8			HDAC1				WNT3
										PGM1	SLC20A1															PLOD1		SLC20A1		PGM1	NRAP								PIK3CG			MAP4K1			HDAC2				WNT3A
										PGM2	SMAD7															PLOD2		SMAD7		PGM2	NRTN								PIK3R1			MAP4K2			HGF				WNT4
										PHKG1	SOD1															PLOD3		SOD1		PHKG1	NRXN2								PIK3R2			MAP4K3			HHIP				WNT5A
										PIM1	SOD2															PMEPA1		SOD2		PIM1	PARD6G								PIK3R3			MAP4K4			HIF1A				WNT5B
										PKLR	SPTAN1															PMP22		SPTAN1		PKLR	PARVA								PIK3R5			MAPK1			HRAS				WNT6
										PKP1	SQSTM1															POSTN		SQSTM1		PKP1	PBX2								PIP5K1C			MAPK10			HSP90AA1				WNT7A
										PLAC8	TAP1															PPIB		TAP1		PLAC8	PCDH1								PPP1CA			MAPK11			HSP90AB1				WNT7B
										PLAUR	TGFB2															PRRX1		TGFB2		PLAUR	PDZD3								PPP1CB			MAPK12			HSP90B1				WNT8A
										PLIN2	TGFBR3															PRSS2		TGFBR3		PLIN2	PECAM1								PPP1CC			MAPK13			IGF1				WNT8B
										PNRC1	TIMP1															PTHLH		TIMP1		PNRC1	PFN1								PPP1R12A			MAPK14			IGF1R				WNT9A
										PPARGC1A	TIMP2															PTX3		TIMP2		PPARGC1A	PIK3CB								PRKCA			MAPK3			IKBKB				WNT9B
										PPFIA4	TIMP3															PVR		TIMP3		PPFIA4	PIK3R3								PRKCB			MAPK7			IKBKG
										PPP1R15A	TNF															QSOX1		TNF		PPP1R15A	PKD1								PRKCG			MAPK8			IL6
										PPP1R3C	TNFRSF12A															RGS4		TNFRSF12A		PPP1R3C	PLCG1								PTEN			MAPK8IP1			ITGA2
										PRDX5	TNFSF10															RHOB		TNFSF10		PRDX5	PPP2R2C								PTK2			MAPK8IP2			ITGA2B
										PRKCA	TOP2A															SAT1		TOP2A		PRKCA	PTEN								PXN			MAPK8IP3			ITGA3
										PYGM	TSPO															SCG2		TSPO		PYGM	PTK2								RAC1			MAPK9			ITGA6
										RBPJ	TXNIP															SDC1		TXNIP		RBPJ	PTPRC								RAC2			MAPKAPK2			ITGAV
										RORA	VDAC2															SDC4		VDAC2		RORA	RAC2								RAC3			MAPKAPK3			ITGB1
										RRAGD	WEE1															SERPINE1		WEE1		RRAGD	RASA1								RAF1			MAPKAPK5			JAK1
										S100A4	XIAP															SERPINE2		XIAP		S100A4	RHOF								RAP1A			MAPT			JUN
										SAP30																SERPINH1				SAP30	RRAS								RAP1B			MAX			JUP
										SCARB1																SFRP1				SCARB1	RSU1								RAPGEF1			MECOM			KIT
										SDC2																SFRP4				SDC2	SDC3								RASGRF1			MEF2C			KITLG
										SDC3																SGCB				SDC3	SGCE								RELN			MKNK1			KLK3
										SDC4																SGCD				SDC4	SHC1								RHOA			MKNK2			KRAS
										SELENBP1																SGCG				SELENBP1	SHROOM2								ROCK1			MOS			LAMA1
										SERPINE1																SLC6A8				SERPINE1	SIRPA								ROCK2			MRAS			LAMA2
										SIAH2																SLIT2				SIAH2	SKAP2								SHC1			MYC			LAMA3
										SLC25A1																SLIT3				SLC25A1	SLC30A3								SHC2			NF1			LAMA4
										SLC2A1																SNAI2				SLC2A1	SLIT2								SHC3			NFATC2			LAMA5
										SLC2A3																SNTB1				SLC2A3	SORBS3								SHC4			NFATC4			LAMB1
										SLC2A5																SPARC				SLC2A5	SPEG								SOS1			NFKB1			LAMB2
										SLC37A4																SPOCK1				SLC37A4	SRC								SOS2			NFKB2			LAMB3
										SLC6A6																SPP1				SLC6A6	STX4								SPP1			NGF			LAMB4
										SRPX																TAGLN				SRPX	SYK								SRC			NLK			LAMC1
										STBD1																TFPI2				STBD1	SYMPK								THBS1			NR4A1			LAMC2
										STC1																TGFB1				STC1	TAOK2								THBS2			NRAS			LAMC3
										STC2																TGFBI				STC2	TGFBI								THBS3			NTF3			LEF1
										SULT2B1																TGFBR3				SULT2B1	THBS3								THBS4			NTF4			MAP2K1
										TES																TGM2				TES	THY1								TLN1			NTRK1			MAP2K2
										TGFB3																THBS1				TGFB3	TIAL1								TLN2			NTRK2			MAPK1
										TGFBI																THBS2				TGFBI	TJP1								TNC			PAK1			MAPK10
										TGM2																THY1				TGM2	TMEM8B								TNN			PAK2			MAPK3
										TIPARP																TIMP1				TIPARP	TNFRSF11B								TNR			PDGFA			MAPK8
										TKTL1																TIMP3				TKTL1	TRAF1								TNXB			PDGFB			MAPK9
										TMEM45A																TNC				TMEM45A	TRO								VASP			PDGFRA			MAX
										TNFAIP3																TNFAIP3				TNFAIP3	TSC1								VAV1			PDGFRB			MDM2
										TPBG																TNFRSF11B				TPBG	TSPAN4								VAV2			PLA2G10			MECOM
										TPD52																TNFRSF12A				TPD52	TUBG1								VAV3			PLA2G12A			MET
										TPI1																TPM1				TPI1	VASP								VCL			PLA2G12B			MITF
										TPST2																TPM2				TPST2	VAV2								VEGFA			PLA2G1B			MLH1
										UGP2																TPM4				UGP2	VCAM1								VEGFB			PLA2G2A			MMP1
										VEGFA																VCAM1				VEGFA	VCAN								VEGFC			PLA2G2C			MMP2
										VHL																VCAN				VHL	VCL								VEGFD			PLA2G2D			MMP9
										VLDLR																VEGFA				VLDLR	VWF								VTN			PLA2G2E			MSH2
										WSB1																VEGFC				WSB1	WASL								VWF			PLA2G2F			MSH3
										XPNPEP1																VIM				XPNPEP1	WNK4								XIAP			PLA2G3			MSH6
										ZFP36																WIPF1				ZFP36	YWHAH								ZYX			PLA2G4A			MTOR
										ZNF292																WNT5A				ZNF292	ZYX											PLA2G4B			MYC
																																										PLA2G4E			NCOA4
																																										PLA2G5			NFKB1
																																										PLA2G6			NFKB2
																																										PPM1A			NFKBIA
																																										PPM1B			NKX3-1
																																										PPP3CA			NOS2
																																										PPP3CB			NRAS
																																										PPP3CC			NTRK1
																																										PPP3R1			PAX8
																																										PPP3R2			PDGFA
																																										PPP5C			PDGFB
																																										PRKACA			PDGFRA
																																										PRKACB			PDGFRB
																																										PRKACG			PGF
																																										PRKCA			PIAS1
																																										PRKCB			PIAS2
																																										PRKCG			PIAS3
																																										PRKX			PIAS4
																																										PTPN5			PIK3CA
																																										PTPN7			PIK3CB
																																										PTPRR			PIK3CD
																																										RAC1			PIK3CG
																																										RAC2			PIK3R1
																																										RAC3			PIK3R2
																																										RAF1			PIK3R3
																																										RAP1A			PIK3R5
																																										RAP1B			PLCG1
																																										RAPGEF2			PLCG2
																																										RASA1			PLD1
																																										RASA2			PML
																																										RASGRF1			PPARD
																																										RASGRF2			PPARG
																																										RASGRP1			PRKCA
																																										RASGRP2			PRKCB
																																										RASGRP3			PRKCG
																																										RASGRP4			PTCH1
																																										RELA			PTCH2
																																										RELB			PTEN
																																										RPS6KA1			PTGS2
																																										RPS6KA2			PTK2
																																										RPS6KA3			RAC1
																																										RPS6KA4			RAC2
																																										RPS6KA5			RAC3
																																										RPS6KA6			RAD51
																																										RRAS			RAF1
																																										RRAS2			RALA
																																										SOS1			RALB
																																										SOS2			RALBP1
																																										SRF			RALGDS
																																										STK3			RARA
																																										STK4			RARB
																																										STMN1			RASSF1
																																										TAB1			RASSF5
																																										TAB2			RB1
																																										TAOK1			RBX1
																																										TAOK2			RELA
																																										TAOK3			RET
																																										TGFB1			RHOA
																																										TGFB2			RUNX1
																																										TGFB3			RUNX1T1
																																										TGFBR1			RXRA
																																										TGFBR2			RXRB
																																										TNF			RXRG
																																										TNFRSF1A			SHH
																																										TP53			SKP2
																																										TRAF2			SLC2A1
																																										TRAF6			SMAD2
																																													SMAD3
																																													SMAD4
																																													SMO
																																													SOS1
																																													SOS2
																																													SPI1
																																													STAT1
																																													STAT3
																																													STAT5A
																																													STAT5B
																																													STK36
																																													STK4
																																													SUFU
																																													TCF7
																																													TCF7L1
																																													TCF7L2
																																													TFG
																																													TGFA
																																													TGFB1
																																													TGFB2
																																													TGFB3
																																													TGFBR1
																																													TGFBR2
																																													TP53
																																													TPM3
																																													TPR
																																													TRAF1
																																													TRAF2
																																													TRAF3
																																													TRAF4
																																													TRAF5
																																													TRAF6
																																													VEGFA
																																													VEGFB
																																													VEGFC
																																													VEGFD
																																													VHL
																																													WNT1
																																													WNT10A
																																													WNT10B
																																													WNT11
																																													WNT16
																																													WNT2
																																													WNT2B
																																													WNT3
																																													WNT3A
																																													WNT4
																																													WNT5A
																																													WNT5B
																																													WNT6
																																													WNT7A
																																													WNT7B
																																													WNT8A
																																													WNT8B
																																													WNT9A
																																													WNT9B
																																													XIAP
																																													ZBTB16

## Sheet: Table S2
Supplementary Table S2. The enriched list of biological processes associated with the claudins
Biological process	# Genes in Gene Set (K)	Description	# Genes in Overlap (k)	k/K	p-value
GOBP_CALCIUM_INDEPENDENT_CELL_CELL_ADHESION_VIA_PLASMA_MEMBRANE_CELL_ADHESION_MOLECULES	23	The attachment of one cell to another cell via adhesion molecules that do not require the presence of calcium for the interaction. [GOC:hb]	21	0.913	5.08e-72
GOBP_APICAL_JUNCTION_ASSEMBLY	87	The formation of an apical junction, a functional unit located near the cell apex at the points of contact between epithelial cells composed of the tight junction, the zonula adherens junction and the desmosomes, by the aggregation, arrangement and bonding together of its constituents. [GOC:go_curators, PMID:10854689, PMID:14729475, PMID:15196556]	23	0.2644	4.76e-62
GOBP_CELL_CELL_JUNCTION_ASSEMBLY	147	The aggregation, arrangement and bonding together of a set of components to form a junction between cells. [GOC:ai]	23	0.1565	3.28e-56
GOBP_CELL_CELL_JUNCTION_ORGANIZATION	209	A process that is carried out at the cellular level which results in the assembly, arrangement of constituent parts, or disassembly of a cell-cell junction. A cell-cell junction is a specialized region of connection between two cells. [GOC:ai, GOC:dph, GOC:jl, GOC:mah]	23	0.11	1.88e-52
GOBP_CELL_JUNCTION_ASSEMBLY	425	A cellular process that results in the aggregation, arrangement and bonding together of a set of components to form a cell junction. [GOC:mah]	23	0.0541	4.4e-45
GOBP_CELL_CELL_ADHESION_VIA_PLASMA_MEMBRANE_ADHESION_MOLECULES	273	The attachment of one cell to another cell via adhesion molecules that are at least partially embedded in the plasma membrane. [GOC:dos]	21	0.0769	2.53e-43
GOBP_CELL_JUNCTION_ORGANIZATION	699	A process that is carried out at the cellular level which results in the assembly, arrangement of constituent parts, or disassembly of a cell junction. A cell junction is a specialized region of connection between two cells or between a cell and the extracellular matrix. [GOC:dph, GOC:jl, GOC:mah]	23	0.0329	5.19e-40
GOBP_BIOLOGICAL_ADHESION	1481	The attachment of a cell or organism to a substrate, another cell, or other organism. Biological adhesion includes intracellular attachment between membrane regions. [GOC:isa_complete]	24	0.0162	3.05e-35
GOBP_CELL_CELL_ADHESION	880	The attachment of one cell to another cell via adhesion molecules. [GOC:dos]	21	0.0239	1.98e-32
GOBP_MAINTENANCE_OF_BLOOD_BRAIN_BARRIER	33	Maintaining the structure and function of the blood-brain barrier, thus ensuring specific regulated transport of substances (e.g. macromolecules, small molecules, ions) into the brain, and out of the brain into the blood circulation. [GOC:aruk, GOC:bc, GOC:bf, GOC:sl, PMID:20080302, PMID:30280653]	4	0.1212	3.91e-09
GOBP_POSITIVE_REGULATION_OF_BICELLULAR_TIGHT_JUNCTION_ASSEMBLY	7	Any process that activates or increases the frequency, rate or extent of tight junction assembly. [GO_REF:0000058, GOC:jz, GOC:TermGenie, PMID:25050009]	3	0.4286	6.48e-09
GOBP_POSITIVE_REGULATION_OF_CELL_JUNCTION_ASSEMBLY	96	Any process that activates or increases the frequency, rate or extent of cell junction assembly. [GOC:TermGenie]	4	0.0417	3.09e-07
GOBP_TISSUE_HOMEOSTASIS	260	A homeostatic process involved in the maintenance of an internal steady state within a defined tissue of an organism, including control of cellular proliferation and death and control of metabolic function. [GOC:add, GOC:isa_complete]	5	0.0192	4.13e-07
GOBP_MULTICELLULAR_ORGANISMAL_HOMEOSTASIS	516	Any process involved in the maintenance of an internal steady state at the level of the multicellular organism. [GOC:isa_complete]	6	0.0116	4.73e-07
GOBP_REGULATION_OF_BICELLULAR_TIGHT_JUNCTION_ASSEMBLY	26	Any process that modulates the frequency, rate or extent of tight junction assembly. [GOC:BHF]	3	0.1154	4.78e-07
GOBP_RESPONSE_TO_ETHANOL	126	Any process that results in a change in state or activity of a cell or an organism (in terms of movement, secretion, enzyme production, gene expression, etc.) as a result of an ethanol stimulus. [GOC:go_curators]	4	0.0317	9.21e-07
GOBP_REGULATION_OF_WOUND_HEALING	131	Any process that modulates the rate, frequency, or extent of the series of events that restore integrity to a damaged tissue, following an injury. [GOC:BHF, GOC:dph]	4	0.0305	1.08e-06
GOBP_REGULATION_OF_RESPONSE_TO_WOUNDING	164	Any process that modulates the frequency, rate or extent of response to wounding. [GO_REF:0000058, GOC:kmv, GOC:TermGenie, pmid:19164535]	4	0.0244	2.63e-06
GOBP_ESTABLISHMENT_OF_ENDOTHELIAL_BARRIER	48	The establishment of a barrier between endothelial cell layers, such as those in the brain, lung or intestine, to exert specific and selective control over the passage of water and solutes, thus allowing formation and maintenance of compartments that differ in fluid and solute composition. [GOC:dph]	3	0.0625	3.15e-06
GOBP_REGULATION_OF_CELL_JUNCTION_ASSEMBLY	195	Any process that modulates the frequency, rate or extent of cell junction assembly. [GOC:TermGenie]	4	0.0205	5.23e-06
GOBP_POSITIVE_REGULATION_OF_WOUND_HEALING	59	Any process that increases the rate, frequency, or extent of the series of events that restore integrity to a damaged tissue, following an injury. [GOC:BHF]	3	0.0508	5.9e-06
GOBP_ANATOMICAL_STRUCTURE_HOMEOSTASIS	466	A homeostatic process involved in the maintenance of an internal steady state within a defined anatomical structure of an organism, including control of cellular proliferation and death and control of metabolic function. An anatomical structure is any biological entity that occupies space and is distinguished from its surroundings. Anatomical structures can be macroscopic such as a carpel, or mic…	5	0.0107	7.16e-06
GOBP_ENDOTHELIAL_CELL_DEVELOPMENT	66	The progression of an endothelial cell over time, from its formation to the mature structure. [GOC:dph]	3	0.0455	8.28e-06
GOBP_RESPONSE_TO_ALCOHOL	233	Any process that results in a change in state or activity of a cell or an organism (in terms of movement, secretion, enzyme production, gene expression, etc.) as a result of an alcohol stimulus. [GOC:pr, PMID:24014527]	4	0.0172	1.06e-05
GOBP_POSITIVE_REGULATION_OF_RESPONSE_TO_WOUNDING	72	Any process that activates or increases the frequency, rate or extent of response to wounding. [GO_REF:0000058, GOC:kmv, GOC:TermGenie, pmid:19164535]	3	0.0417	1.08e-05
GOBP_POSITIVE_REGULATION_OF_METALLOPEPTIDASE_ACTIVITY	11	Any process that activates or increases the frequency, rate or extent of metallopeptidase activity. [GO_REF:0000059, GOC:TermGenie, PMID:26473732]	2	0.1818	1.86e-05
GOBP_REGULATION_OF_CELLULAR_COMPONENT_MOVEMENT	1100	Any process that modulates the frequency, rate or extent of the movement of a cellular component. [GOC:ai, GOC:dph, GOC:jl]	6	0.0055	3.6e-05
GOBP_ENDOTHELIUM_DEVELOPMENT	137	The process whose specific outcome is the progression of an endothelium over time, from its formation to the mature structure. Endothelium refers to the layer of cells lining blood vessels, lymphatics, the heart, and serous cavities, and is derived from bone marrow or mesoderm. Corneal endothelium is a special case, derived from neural crest cells. [GOC:mtg_heart]	3	0.0219	7.38e-05
GOBP_HOMEOSTATIC_PROCESS	1912	Any biological process involved in the maintenance of an internal steady state. [GOC:jl, ISBN:0395825172]	7	0.0037	9.06e-05
GOBP_REGULATION_OF_METALLOPEPTIDASE_ACTIVITY	25	Any process that modulates the frequency, rate or extent of metallopeptidase activity. [GO_REF:0000059, GOC:TermGenie, PMID:26473732]	2	0.08	0.000101
GOBP_ENTRY_INTO_HOST	153	Entry of a symbiont into the body, tissues, or cells of a host organism as part of the symbiont life cycle. The host is defined as the larger of the organisms involved in a symbiotic interaction. [GOC:vw]	3	0.0196	0.000102
GOBP_REGULATION_OF_WATER_LOSS_VIA_SKIN	26	A process that modulates the rate or extent of water loss from an organism via the skin. [GOC:mah]	2	0.0769	0.000109
GOBP_TRANSEPITHELIAL_TRANSPORT	30	The directed movement of a substance from one side of an epithelium to the other. [GOC:mah, GOC:yaf, ISBN:0716731363]	2	0.0667	0.000146
GOBP_MOVEMENT_IN_HOST_ENVIRONMENT	175	The directed movement of an organism or motile cell on, within or near its host organism. The host is defined as the larger of the organisms involved in a symbiotic interaction. [GOC:mtg_pamgo_17jul06]	3	0.0171	0.000152
GOBP_CELL_JUNCTION_MAINTENANCE	32	The organization process that preserves a cell junction in a stable functional or structural state. A cell junction is a specialized region of connection between two cells or between a cell and the extracellular matrix. [GOC:dph, GOC:jl, GOC:mah]	2	0.0625	0.000167
GOBP_REGULATION_OF_CELLULAR_COMPONENT_BIOGENESIS	957	Any process that modulates the frequency, rate or extent of cellular component biogenesis, a process that results in the biosynthesis of constituent macromolecules, assembly, and arrangement of constituent parts of a cellular component. [GOC:jl]	5	0.0052	0.000218
GOBP_EPITHELIAL_CELL_DEVELOPMENT	207	The process whose specific outcome is the progression of an epithelial cell over time, from its formation to the mature structure. An epithelial cell is a cell usually found in a two-dimensional sheet with a free surface. [GOC:dph]	3	0.0145	0.000249
GOBP_POSITIVE_REGULATION_OF_CELLULAR_COMPONENT_BIOGENESIS	528	Any process that activates or increases the frequency, rate or extent of cellular component biogenesis, a process that results in the biosynthesis of constituent macromolecules, assembly, and arrangement of constituent parts of a cellular component. [GOC:jl]	4	0.0076	0.000251
GOBP_WOUND_HEALING	535	The series of events that restore integrity to a damaged tissue, following an injury. [GOC:bf, PMID:15269788]	4	0.0075	0.000264
GOBP_BIOLOGICAL_PROCESS_INVOLVED_IN_INTERACTION_WITH_HOST	219	An interaction between two organisms living together in more or less intimate association. The term host is used for the larger (macro) of the two members of a symbiosis; the various forms of symbiosis include parasitism, commensalism and mutualism. [GOC:cc]	3	0.0137	0.000294
GOBP_POSITIVE_REGULATION_OF_LOCOMOTION	585	Any process that activates or increases the frequency, rate or extent of locomotion of a cell or organism. [GOC:go_curators]	4	0.0068	0.00037
GOBP_RESPONSE_TO_WOUNDING	654	Any process that results in a change in state or activity of a cell or an organism (in terms of movement, secretion, enzyme production, gene expression, etc.) as a result of a stimulus indicating damage to the organism. [GOC:go_curators]	4	0.0061	0.000563
GOBP_CELLULAR_COMPONENT_MAINTENANCE	62	The organization process that preserves a cellular component in a stable functional or structural state. [GOC:dph, GOC:jl, GOC:mah]	2	0.0323	0.000628
GOBP_LOCOMOTION	1975	Self-propelled movement of a cell or organism from one location to another. [GOC:dgh]	6	0.003	0.000861
GOBP_NEGATIVE_REGULATION_OF_WOUND_HEALING	74	Any process that decreases the rate, frequency, or extent of the series of events that restore integrity to a damaged tissue, following an injury. [GOC:dph]	2	0.027	0.000894
GOBP_WATER_HOMEOSTASIS	79	Any process involved in the maintenance of an internal steady state of water within an organism or cell. [GOC:dph, GOC:mah, GOC:tb]	2	0.0253	0.00102
GOBP_VIRAL_LIFE_CYCLE	348	A set of processes which all viruses follow to ensure survival; includes attachment and entry of the virus particle, decoding of genome information, translation of viral mRNA by host ribosomes, genome replication, and assembly and release of viral particles containing the genome. [ISBN:1555811272]	3	0.0086	0.00113
GOBP_NEGATIVE_REGULATION_OF_RESPONSE_TO_WOUNDING	90	Any process that stops, prevents or reduces the frequency, rate or extent of response to wounding. [GO_REF:0000058, GOC:kmv, GOC:TermGenie, pmid:19164535]	2	0.0222	0.00132
GOBP_NEGATIVE_REGULATION_OF_LOCOMOTION	377	Any process that stops, prevents, or reduces the frequency, rate or extent of locomotion of a cell or organism. [GOC:go_curators]	3	0.008	0.00142
GOBP_ACTIN_CYTOSKELETON_REORGANIZATION	103	A process that is carried out at the cellular level which results in dynamic structural changes to the arrangement of constituent parts of cytoskeletal structures comprising actin filaments and their associated proteins. [GOC:ecd, GOC:mah]	2	0.0194	0.00172
GOBP_CHLORIDE_TRANSPORT	109	The directed movement of chloride into, out of or within a cell, or between cells, by means of some agent such as a transporter or pore. [GOC:krc]	2	0.0183	0.00192
GOBP_CELL_MIGRATION	1602	The controlled self-propelled movement of a cell from one site to a destination guided by molecular cues. Cell migration is a central process in the development and maintenance of multicellular organisms. [GOC:cjm, GOC:dph, GOC:ems, GOC:pf, Wikipedia:Cell_migration]	5	0.0031	0.00223
GOBP_INORGANIC_ANION_TRANSMEMBRANE_TRANSPORT	120	The process in which an inorganic anion is transported across a membrane. [GOC:mah]	2	0.0167	0.00232
GOBP_RESPONSE_TO_OXYGEN_CONTAINING_COMPOUND	1654	Any process that results in a change in state or activity of a cell or an organism (in terms of movement, secretion, enzyme production, gene expression, etc.) as a result of an oxygen-containing compound stimulus. [GOC:pr, GOC:TermGenie]	5	0.003	0.00256
GOBP_POSITIVE_REGULATION_OF_CELLULAR_COMPONENT_ORGANIZATION	1118	Any process that activates or increases the frequency, rate or extent of a process involved in the formation, arrangement of constituent parts, or disassembly of cell structures, including the plasma membrane and any external encapsulating structures such as the cell wall and cell envelope. [GOC:ai]	4	0.0036	0.00402
GOBP_INORGANIC_ANION_TRANSPORT	171	The directed movement of inorganic anions into, out of or within a cell, or between cells, by means of some agent such as a transporter or pore. Inorganic anions are atoms or small molecules with a negative charge which do not contain carbon in covalent linkage. [GOC:krc]	2	0.0117	0.00464
GOBP_CELL_POPULATION_PROLIFERATION	1955	The multiplication or reproduction of cells, resulting in the expansion of a cell population. [GOC:mah, GOC:mb]	5	0.0026	0.00524
GOBP_RESPONSE_TO_KETONE	193	A response that results in a state of tolerance to ketone. [GOC:mengo_curators, PMID:23356676]	2	0.0104	0.00587
GOBP_POSITIVE_REGULATION_OF_PEPTIDASE_ACTIVITY	200	Any process that increases the frequency, rate or extent of peptidase activity, the hydrolysis of peptide bonds within proteins. [GOC:dph, GOC:tb]	2	0.01	0.00629
GOBP_REGULATION_OF_RESPONSE_TO_STRESS	1414	Any process that modulates the frequency, rate or extent of a response to stress. Response to stress is a change in state or activity of a cell or an organism (in terms of movement, secretion, enzyme production, gene expression, etc.) as a result of a disturbance in organismal or cellular homeostasis, usually, but not necessarily, exogenous (e.g. temperature, humidity, ionizing radiation). [GOC:d…	4	0.0028	0.00914
GOBP_RESPONSE_TO_TRANSFORMING_GROWTH_FACTOR_BETA	257	Any process that results in a change in state or activity of a cell or an organism (in terms of movement, secretion, enzyme production, gene expression, etc.) as a result of a transforming growth factor beta stimulus. [GOC:mah]	2	0.0078	0.0102
GOBP_EPITHELIAL_CELL_DIFFERENTIATION	775	The process in which a relatively unspecialized cell acquires specialized features of an epithelial cell, any of the cells making up an epithelium. [GOC:ecd, PMID:11839751]	3	0.0039	0.0106
GOBP_INORGANIC_ION_TRANSMEMBRANE_TRANSPORT	860	The process in which an inorganic ion is transported across a membrane. [GOC:mah]	3	0.0035	0.014
GOBP_REGULATION_OF_CELL_MORPHOGENESIS	305	Any process that modulates the frequency, rate or extent of cell morphogenesis. Cell morphogenesis is the developmental process in which the shape of a cell is generated and organized. [GOC:isa_complete]	2	0.0066	0.0141
GOBP_RESPONSE_TO_TUMOR_NECROSIS_FACTOR	319	Any process that results in a change in state or activity of a cell or an organism (in terms of movement, secretion, enzyme production, gene expression, etc.) as a result of a tumor necrosis factor stimulus. [GOC:mah]	2	0.0063	0.0154
GOBP_RESPONSE_TO_STEROID_HORMONE	330	Any process that results in a change in state or activity of a cell or an organism (in terms of movement, secretion, enzyme production, gene expression, etc.) as a result of a steroid hormone stimulus. [GOC:go_curators]	2	0.0061	0.0164
GOBP_POSITIVE_REGULATION_OF_CELL_POPULATION_PROLIFERATION	941	Any process that activates or increases the rate or extent of cell proliferation. [GOC:go_curators]	3	0.0032	0.0178
GOBP_POSITIVE_REGULATION_OF_PROTEOLYSIS	367	Any process that activates or increases the frequency, rate or extent of the hydrolysis of a peptide bond or bonds within a protein. [GOC:go_curators]	2	0.0054	0.02
GOBP_BIOLOGICAL_PROCESS_INVOLVED_IN_SYMBIOTIC_INTERACTION	997	A process carried out by gene products in an organism that enable the organism to engage in a symbiotic relationship, a more or less intimate association, with another organism. The various forms of symbiosis include parasitism, in which the association is disadvantageous or destructive to one of the organisms; mutualism, in which the association is advantageous, or often necessary to one or both…	3	0.003	0.0207
GOBP_REGULATION_OF_ANATOMICAL_STRUCTURE_MORPHOGENESIS	1006	Any process that modulates the frequency, rate or extent of anatomical structure morphogenesis. [GOC:mah]	3	0.003	0.0212
GOBP_NEGATIVE_REGULATION_OF_RESPONSE_TO_EXTERNAL_STIMULUS	394	Any process that stops, prevents, or reduces the frequency, rate or extent of a response to an external stimulus. [GOC:mah]	2	0.0051	0.0228
GOBP_SKIN_DEVELOPMENT	415	The process whose specific outcome is the progression of the skin over time, from its formation to the mature structure. The skin is the external membranous integument of an animal. In vertebrates the skin generally consists of two layers, an outer nonsensitive and nonvascular epidermis (cuticle or skarfskin) composed of cells which are constantly growing and multiplying in the deeper, and being …	2	0.0048	0.0251
GOBP_POSITIVE_REGULATION_OF_GENE_EXPRESSION	1075	Any process that increases the frequency, rate or extent of gene expression. Gene expression is the process in which a gene's coding sequence is converted into a mature gene product or products (proteins or RNA). This includes the production of an RNA transcript as well as any processing to produce a mature RNA product or an mRNA or circRNA (for protein-coding genes) and the translation of that m…	3	0.0028	0.0252
GOBP_REGULATION_OF_PEPTIDASE_ACTIVITY	453	Any process that modulates the frequency, rate or extent of peptidase activity, the hydrolysis of peptide bonds within proteins. [GOC:ai]	2	0.0044	0.0295
GOBP_CHEMICAL_HOMEOSTASIS	1187	Any biological process involved in the maintenance of an internal steady state of a chemical. [GOC:isa_complete]	3	0.0025	0.0325
GOBP_REGULATION_OF_CELL_DEVELOPMENT	484	Any process that modulates the rate, frequency or extent of the progression of the cell over time, from its formation to the mature structure. Cell development does not include the steps involved in committing a cell to a specific fate. [GOC:dph, GOC:tb]	2	0.0041	0.0334
GOBP_REGULATION_OF_BODY_FLUID_LEVELS	503	Any process that modulates the levels of body fluids. [GOC:ai, GOC:dph, GOC:tb]	2	0.004	0.0358
GOBP_EPITHELIUM_DEVELOPMENT	1275	The process whose specific outcome is the progression of an epithelium over time, from its formation to the mature structure. An epithelium is a tissue that covers the internal or external surfaces of an anatomical structure. [GOC:dph, GOC:mtg_lung]	3	0.0024	0.039
GOBP_ANION_TRANSMEMBRANE_TRANSPORT	547	The process in which an anion is transported across a membrane. [GOC:dos, GOC:vw]	2	0.0037	0.0417

## Sheet: Table S3
Supplementary Table S3. The patients’ characteristics, such as severity of the cancer grade, age, survival status, and other clinical pathological features
Sample ID	Neoplasm Disease Stage	Cancer Type	Disease Free (Months)	Disease Free Status	Neoplasm Histologic Type Name	Overall Survival (Months)	Overall Survival Status	Tumor Tissue Site	Patient Weight	Diagnosis Age
TCGA-4N-A93T-01	Stage IIIB	Colorectal Cancer	4.8	0:DiseaseFree	Colon Adenocarcinoma	4.8	0:LIVING	Colon	134	67
TCGA-5M-AAT4-01	Stage IV	Colorectal Cancer	NA	NA	Colon Adenocarcinoma	1.61	1:DECEASED	Colon	NA	74
TCGA-5M-AAT6-01	Stage IV	Colorectal Cancer	7.19	1:Recurred/Progressed	Colon Adenocarcinoma	9.53	1:DECEASED	Colon	99.1	40
TCGA-5M-AATE-01	Stage IIA	Colorectal Cancer	26.61	1:Recurred/Progressed	Colon Adenocarcinoma	39.42	0:LIVING	Colon	75.4	76
TCGA-A6-2675-01	Stage IIA	Colorectal Cancer	43.4	0:DiseaseFree	Colon Adenocarcinoma	43.4	0:LIVING	Colon	71.3	78
TCGA-A6-2682-01	Stage IV	Colorectal Cancer	12.52	1:Recurred/Progressed	Colon Adenocarcinoma	13.93	1:DECEASED	Colon	96.5	70
TCGA-A6-2684-01	Stage I	Colorectal Cancer	32.06	1:Recurred/Progressed	Colon Adenocarcinoma	37.02	0:LIVING	Colon	70.1	75
TCGA-A6-2685-01	Stage IIA	Colorectal Cancer	31.14	1:Recurred/Progressed	Colon Adenocarcinoma	37.22	0:LIVING	Colon	77.3	48
TCGA-A6-2686-01	Stage IIA	Colorectal Cancer	NA	NA	Colon Adenocarcinoma	36.99	1:DECEASED	Colon	61.4	81
TCGA-A6-4105-01	Stage IIA	Colorectal Cancer	11.96	1:Recurred/Progressed	Colon Adenocarcinoma	14.52	1:DECEASED	Colon	83.3	79
TCGA-A6-5656-01	Stage I	Colorectal Cancer	32.88	0:DiseaseFree	Colon Adenocarcinoma	32.88	0:LIVING	Colon	76.6	74
TCGA-A6-5657-01	Stage IIIB	Colorectal Cancer	31.6	0:DiseaseFree	Colon Adenocarcinoma	31.6	0:LIVING	Colon	99.6	65
TCGA-A6-5659-01	Stage I	Colorectal Cancer	30.42	0:DiseaseFree	Colon Adenocarcinoma	30.42	0:LIVING	Colon	117.1	82
TCGA-A6-5660-01	Stage IIIC	Colorectal Cancer	29.17	0:DiseaseFree	Colon Adenocarcinoma	29.17	0:LIVING	Colon	94.4	73
TCGA-A6-5661-01	Stage IIA	Colorectal Cancer	33.51	0:DiseaseFree	Colon Adenocarcinoma	33.51	0:LIVING	Colon	69.1	80
TCGA-A6-5662-01	Stage IVA	Colorectal Cancer	21.71	1:Recurred/Progressed	Colon Adenocarcinoma	23.59	0:LIVING	Colon	84.4	46
TCGA-A6-5664-01	Stage IIIC	Colorectal Cancer	21.12	1:Recurred/Progressed	Colon Adenocarcinoma	22.08	0:LIVING	Colon	70.3	80
TCGA-A6-5665-01	Stage IIA	Colorectal Cancer	17.38	1:Recurred/Progressed	Colon Adenocarcinoma	22.04	0:LIVING	Colon	90.8	84
TCGA-A6-5666-01	Stage IIC	Colorectal Cancer	31.87	1:Recurred/Progressed	Colon Adenocarcinoma	32.69	0:LIVING	Colon	95.4	78
TCGA-A6-5667-01	Stage IIIB	Colorectal Cancer	29.14	0:DiseaseFree	Colon Adenocarcinoma	29.14	0:LIVING	Colon	76	40
TCGA-A6-6137-01	Stage IIIB	Colorectal Cancer	27.07	0:DiseaseFree	Colon Adenocarcinoma	27.07	0:LIVING	Colon	93	55
TCGA-A6-6138-01	Stage I	Colorectal Cancer	22.5	0:DiseaseFree	Colon Adenocarcinoma	22.5	0:LIVING	Colon	90.7	61
TCGA-A6-6140-01	Stage IIA	Colorectal Cancer	24.11	0:DiseaseFree	Colon Adenocarcinoma	24.11	0:LIVING	Colon	78.9	62
TCGA-A6-6141-01	Stage IIA	Colorectal Cancer	8.38	0:DiseaseFree	Colon Adenocarcinoma	8.38	0:LIVING	Colon	96.8	31
TCGA-A6-6142-01	Stage IVA	Colorectal Cancer	21.48	1:Recurred/Progressed	Colon Adenocarcinoma	25.07	0:LIVING	Colon	88	56
TCGA-A6-6648-01	Stage IVA	Colorectal Cancer	22.54	1:Recurred/Progressed	Colon Adenocarcinoma	25.16	0:LIVING	Colon	87	56
TCGA-A6-6649-01	Stage IIIB	Colorectal Cancer	24.15	0:DiseaseFree	Colon Adenocarcinoma	24.15	0:LIVING	Colon	106	66
TCGA-A6-6650-01	Stage IIA	Colorectal Cancer	20.6	0:DiseaseFree	Colon Adenocarcinoma	20.6	0:LIVING	Colon	94.7	69
TCGA-A6-6651-01	Stage IIIB	Colorectal Cancer	21.75	0:DiseaseFree	Colon Adenocarcinoma	21.75	0:LIVING	Colon	88.5	55
TCGA-A6-6652-01	Stage IVA	Colorectal Cancer	24.67	0:DiseaseFree	Colon Adenocarcinoma	24.67	0:LIVING	Colon	137.6	59
TCGA-A6-6653-01	Stage I	Colorectal Cancer	24.38	0:DiseaseFree	Colon Adenocarcinoma	24.38	0:LIVING	Colon	98.3	82
TCGA-A6-6654-01	Stage IIIB	Colorectal Cancer	23.85	0:DiseaseFree	Colon Adenocarcinoma	23.85	0:LIVING	Colon	97.4	65
TCGA-A6-6782-01	Stage IIB	Colorectal Cancer	20.27	0:DiseaseFree	Colon Adenocarcinoma	20.27	0:LIVING	Colon	63.2	82
TCGA-A6-A567-01	Stage IV	Colorectal Cancer	35.12	1:Recurred/Progressed	Colon Adenocarcinoma	61.79	1:DECEASED	Colon	84	56
TCGA-A6-A56B-01	Stage IIIB	Colorectal Cancer	55.12	1:Recurred/Progressed	Colon Adenocarcinoma	56.21	1:DECEASED	Colon	77.2	57
TCGA-A6-A5ZU-01	Stage IIIB	Colorectal Cancer	9.63	0:DiseaseFree	Colon Adenocarcinoma	9.63	0:LIVING	Colon	99.1	59
TCGA-AA-3489-01	Stage II	Colorectal Cancer	NA	NA	Colon Adenocarcinoma	7.03	1:DECEASED	Colon	NA	75
TCGA-AA-3492-01	Stage II	Colorectal Cancer	NA	NA	Colon Adenocarcinoma	3.02	1:DECEASED	Colon	NA	90
TCGA-AA-3495-01	Stage I	Colorectal Cancer	37.02	0:DiseaseFree	Colon Adenocarcinoma	37.02	0:LIVING	Colon	NA	79
TCGA-AA-3496-01	Stage II	Colorectal Cancer	1.02	0:DiseaseFree	Colon Adenocarcinoma	1.02	0:LIVING	Colon	NA	83
TCGA-AA-3502-01	Stage I	Colorectal Cancer	34.99	0:DiseaseFree	Colon Adenocarcinoma	34.99	0:LIVING	Colon	NA	73
TCGA-AA-3506-01	Stage I	Colorectal Cancer	57.98	0:DiseaseFree	Colon Adenocarcinoma	57.98	0:LIVING	Colon	NA	77
TCGA-AA-3509-01	Stage II	Colorectal Cancer	62.91	0:DiseaseFree	Colon Adenocarcinoma	62.91	0:LIVING	Colon	NA	54
TCGA-AA-3511-01	Stage II	Colorectal Cancer	1.94	1:Recurred/Progressed	Colon Adenocarcinoma	6.96	0:LIVING	Colon	NA	64
TCGA-AA-3526-01	Stage I	Colorectal Cancer	19.05	0:DiseaseFree	Colon Adenocarcinoma	19.05	0:LIVING	Colon	NA	57
TCGA-AA-3655-01	Stage II	Colorectal Cancer	60.97	0:DiseaseFree	Colon Adenocarcinoma	60.97	0:LIVING	Colon	NA	68
TCGA-AA-3660-01	Stage II	Colorectal Cancer	78.02	0:DiseaseFree	Colon Adenocarcinoma	78.02	0:LIVING	Colon	NA	51
TCGA-AA-3662-01	Stage IV	Colorectal Cancer	6.04	0:DiseaseFree	Colon Adenocarcinoma	6.04	0:LIVING	Colon	NA	80
TCGA-AA-3663-01	Stage II	Colorectal Cancer	6.96	0:DiseaseFree	Colon Adenocarcinoma	6.96	0:LIVING	Colon	NA	42
TCGA-AA-3675-01	Stage II	Colorectal Cancer	47.01	0:DiseaseFree	Colon Adenocarcinoma	47.01	0:LIVING	Colon	NA	84
TCGA-AA-3685-01	Stage II	Colorectal Cancer	37.02	0:DiseaseFree	Colon Adenocarcinoma	37.02	0:LIVING	Colon	NA	69
TCGA-AA-3697-01	Stage II	Colorectal Cancer	84.99	0:DiseaseFree	Colon Adenocarcinoma	84.99	0:LIVING	Colon	NA	77
TCGA-AA-3712-01	Stage III	Colorectal Cancer	0	0:DiseaseFree	Colon Adenocarcinoma	0	0:LIVING	Colon	NA	65
TCGA-AA-3713-01	Stage IV	Colorectal Cancer	19.02	0:DiseaseFree	Colon Adenocarcinoma	19.02	0:LIVING	Colon	NA	68
TCGA-AA-A01P-01	Stage III	Colorectal Cancer	25.03	1:Recurred/Progressed	Colon Adenocarcinoma	38.04	1:DECEASED	Colon	NA	80
TCGA-AA-A01X-01	Stage III	Colorectal Cancer	25.99	1:Recurred/Progressed	Colon Adenocarcinoma	25.99	0:LIVING	Colon	NA	80
TCGA-AA-A01Z-01	Stage II	Colorectal Cancer	36.99	1:Recurred/Progressed	Colon Adenocarcinoma	36.99	0:LIVING	Colon	NA	68
TCGA-AA-A02K-01	Stage IV	Colorectal Cancer	10.05	1:Recurred/Progressed	Colon Adenocarcinoma	13.99	1:DECEASED	Colon	NA	50
TCGA-AA-A02Y-01	Stage I	Colorectal Cancer	39.95	0:DiseaseFree	Colon Adenocarcinoma	39.95	0:LIVING	Colon	NA	73
TCGA-AD-6548-01	Stage I	Colorectal Cancer	21.35	0:DiseaseFree	Colon Adenocarcinoma	21.35	0:LIVING	Colon	78.6	81
TCGA-AD-6888-01	Stage IIIB	Colorectal Cancer	11.27	1:Recurred/Progressed	Colon Adenocarcinoma	15.51	1:DECEASED	Colon	96	73
TCGA-AD-6889-01	Stage IIA	Colorectal Cancer	49.8	1:Recurred/Progressed	Colon Adenocarcinoma	83.18	1:DECEASED	Colon	NA	76
TCGA-AD-6890-01	NA	Colorectal Cancer	24.51	0:DiseaseFree	Colon Adenocarcinoma	24.51	0:LIVING	Colon	NA	65
TCGA-AD-6895-01	Stage IIIB	Colorectal Cancer	25.07	0:DiseaseFree	Colon Adenocarcinoma	25.07	0:LIVING	Colon	68	84
TCGA-AD-6901-01	NA	Colorectal Cancer	15.37	1:Recurred/Progressed	Colon Adenocarcinoma	22.4	1:DECEASED	Colon	69	78
TCGA-AD-6963-01	NA	Colorectal Cancer	27.4	0:DiseaseFree	Colon Adenocarcinoma	27.4	0:LIVING	Colon	107	58
TCGA-AD-6964-01	NA	Colorectal Cancer	10.68	1:Recurred/Progressed	Colon Adenocarcinoma	10.87	1:DECEASED	Colon	91	58
TCGA-AD-6965-01	Stage IIIC	Colorectal Cancer	21.29	1:Recurred/Progressed	Colon Adenocarcinoma	26.45	0:LIVING	Colon	95	62
TCGA-AD-A5EJ-01	Stage IIA	Colorectal Cancer	0	0:DiseaseFree	Colon Adenocarcinoma	0	0:LIVING	Colon	71	74
TCGA-AD-A5EK-01	Stage I	Colorectal Cancer	16.43	0:DiseaseFree	Colon Adenocarcinoma	16.43	0:LIVING	Colon	100	51
TCGA-AM-5820-01	Stage IVA	Colorectal Cancer	0.46	0:DiseaseFree	Colon Adenocarcinoma	0.46	0:LIVING	Colon	98	59
TCGA-AM-5821-01	Stage IIA	Colorectal Cancer	0.92	0:DiseaseFree	Colon Adenocarcinoma	0.92	0:LIVING	Colon	68	68
TCGA-AU-3779-01	Stage IIA	Colorectal Cancer	14.49	0:DiseaseFree	Colon Adenocarcinoma	14.49	0:LIVING	Colon	83	80
TCGA-AU-6004-01	Stage I	Colorectal Cancer	27.07	0:DiseaseFree	Colon Adenocarcinoma	27.07	0:LIVING	Colon	55	69
TCGA-AY-5543-01	Stage IVA	Colorectal Cancer	32.98	0:DiseaseFree	Colon Adenocarcinoma	32.98	0:LIVING	Colon	61.3	65
TCGA-AY-6197-01	Stage IIA	Colorectal Cancer	21.42	0:DiseaseFree	Colon Adenocarcinoma	21.42	0:LIVING	Colon	158	60
TCGA-AY-6386-01	Stage IIIB	Colorectal Cancer	17.81	0:DiseaseFree	Colon Adenocarcinoma	17.81	0:LIVING	Colon	86	66
TCGA-AY-A54L-01	Stage I	Colorectal Cancer	13.01	1:Recurred/Progressed	Colon Adenocarcinoma	17.25	0:LIVING	Colon	68	74
TCGA-AY-A69D-01	Stage IIA	Colorectal Cancer	17.84	0:DiseaseFree	Colon Adenocarcinoma	17.84	0:LIVING	Colon	103	55
TCGA-AY-A71X-01	Stage I	Colorectal Cancer	19.32	0:DiseaseFree	Colon Adenocarcinoma	19.32	0:LIVING	Colon	130	54
TCGA-AY-A8YK-01	Stage IVA	Colorectal Cancer	18.82	0:DiseaseFree	Colon Adenocarcinoma	18.82	0:LIVING	Colon	86.1	44
TCGA-AZ-4313-01	Stage I	Colorectal Cancer	75.89	0:DiseaseFree	Colon Adenocarcinoma	75.89	0:LIVING	Colon	57	51
TCGA-AZ-4315-01	Stage IIA	Colorectal Cancer	58.34	0:DiseaseFree	Colon Adenocarcinoma	58.34	0:LIVING	Colon	84	61
TCGA-AZ-4323-01	Stage IV	Colorectal Cancer	NA	NA	Colon Adenocarcinoma	1.41	1:DECEASED	Colon	NA	37
TCGA-AZ-4614-01	Stage IVA	Colorectal Cancer	NA	NA	Colon Adenocarcinoma	5.65	1:DECEASED	Colon	70	71
TCGA-AZ-4615-01	Stage IIIB	Colorectal Cancer	22.6	1:Recurred/Progressed	Colon Adenocarcinoma	32.92	0:LIVING	Colon	84	84
TCGA-AZ-4616-01	Stage IV	Colorectal Cancer	NA	NA	Colon Adenocarcinoma	5.12	1:DECEASED	Colon	NA	82
TCGA-AZ-4682-01	Stage IVA	Colorectal Cancer	NA	NA	Colon Adenocarcinoma	22.34	1:DECEASED	Colon	98	61
TCGA-AZ-4684-01	Stage IVA	Colorectal Cancer	13.5	1:Recurred/Progressed	Colon Adenocarcinoma	64.95	0:LIVING	Colon	94	49
TCGA-AZ-5403-01	Stage II	Colorectal Cancer	9.99	1:Recurred/Progressed	Colon Adenocarcinoma	62.75	1:DECEASED	Colon	NA	43
TCGA-AZ-5407-01	Stage I	Colorectal Cancer	88.14	0:DiseaseFree	Colon Adenocarcinoma	88.14	0:LIVING	Colon	NA	51
TCGA-AZ-6598-01	Stage II	Colorectal Cancer	NA	NA	Colon Adenocarcinoma	49.38	1:DECEASED	Colon	NA	77
TCGA-AZ-6599-01	Stage I	Colorectal Cancer	NA	NA	Colon Adenocarcinoma	6.77	1:DECEASED	Colon	NA	72
TCGA-AZ-6600-01	Stage IV	Colorectal Cancer	NA	NA	Colon Adenocarcinoma	12.09	1:DECEASED	Colon	NA	64
TCGA-AZ-6601-01	Stage II	Colorectal Cancer	74.57	1:Recurred/Progressed	Colon Adenocarcinoma	99.93	1:DECEASED	Colon	59	68
TCGA-AZ-6603-01	NA	Colorectal Cancer	NA	NA	Colon Adenocarcinoma	29.53	1:DECEASED	Colon	NA	77
TCGA-AZ-6605-01	Stage IIIB	Colorectal Cancer	NA	NA	Colon Adenocarcinoma	5.22	1:DECEASED	Colon	NA	77
TCGA-AZ-6606-01	Stage IV	Colorectal Cancer	NA	NA	Colon Adenocarcinoma	11.73	1:DECEASED	Colon	NA	81
TCGA-AZ-6607-01	Stage IV	Colorectal Cancer	NA	NA	Colon Adenocarcinoma	3.19	1:DECEASED	Colon	NA	69
TCGA-AZ-6608-01	Stage IIIA	Colorectal Cancer	NA	NA	Colon Adenocarcinoma	1.94	1:DECEASED	Colon	NA	55
TCGA-CA-5254-01	Stage IIA	Colorectal Cancer	12.68	0:DiseaseFree	Colon Adenocarcinoma	12.68	0:LIVING	Colon	55	42
TCGA-CA-5255-01	Stage IIA	Colorectal Cancer	12.35	0:DiseaseFree	Colon Adenocarcinoma	12.35	0:LIVING	Colon	56	45
TCGA-CA-5256-01	Stage IIA	Colorectal Cancer	12.45	0:DiseaseFree	Colon Adenocarcinoma	12.45	0:LIVING	Colon	52	54
TCGA-CA-5797-01	Stage IIA	Colorectal Cancer	12.58	0:DiseaseFree	Colon Adenocarcinoma	12.58	0:LIVING	Colon	NA	56
TCGA-CA-6715-01	Stage IIIB	Colorectal Cancer	12.58	0:DiseaseFree	Colon Adenocarcinoma	12.58	0:LIVING	Colon	57	63
TCGA-CA-6716-01	Stage IIA	Colorectal Cancer	12.19	0:DiseaseFree	Colon Adenocarcinoma	12.19	0:LIVING	Colon	58	65
TCGA-CA-6718-01	Stage IIA	Colorectal Cancer	6.8	1:Recurred/Progressed	Colon Adenocarcinoma	10.05	1:DECEASED	Colon	63	46
TCGA-CA-6719-01	Stage IIA	Colorectal Cancer	11.63	1:Recurred/Progressed	Colon Adenocarcinoma	14.29	0:LIVING	Colon	61	77
TCGA-CK-4947-01	Stage IIIB	Colorectal Cancer	0.69	1:Recurred/Progressed	Colon Adenocarcinoma	17.54	0:LIVING	Colon	NA	46
TCGA-CK-4948-01	Stage III	Colorectal Cancer	147.9	0:DiseaseFree	Colon Adenocarcinoma	147.9	0:LIVING	Colon	NA	45
TCGA-CK-5912-01	Stage I	Colorectal Cancer	NA	NA	Colon Adenocarcinoma	49.05	1:DECEASED	Colon	NA	81
TCGA-CK-5913-01	Stage IIA	Colorectal Cancer	51.28	0:DiseaseFree	Colon Adenocarcinoma	51.28	0:LIVING	Colon	NA	58
TCGA-CK-5914-01	Stage IIIB	Colorectal Cancer	21.98	0:DiseaseFree	Colon Adenocarcinoma	21.98	0:LIVING	Colon	NA	81
TCGA-CK-5915-01	Stage I	Colorectal Cancer	0	0:DiseaseFree	Colon Adenocarcinoma	0	0:LIVING	Colon	NA	63
TCGA-CK-5916-01	Stage I	Colorectal Cancer	9.59	1:Recurred/Progressed	Colon Adenocarcinoma	21.12	1:DECEASED	Colon	NA	71
TCGA-CK-6746-01	Stage IIB	Colorectal Cancer	0	0:DiseaseFree	Colon Adenocarcinoma	0	0:LIVING	Colon	NA	84
TCGA-CK-6747-01	Stage IIA	Colorectal Cancer	82.88	0:DiseaseFree	Colon Adenocarcinoma	82.88	0:LIVING	Colon	NA	87
TCGA-CM-4743-01	Stage IIA	Colorectal Cancer	23.03	0:DiseaseFree	Colon Adenocarcinoma	23.03	0:LIVING	Colon	84.4	69
TCGA-CM-4744-01	Stage I	Colorectal Cancer	20.01	0:DiseaseFree	Colon Adenocarcinoma	20.01	0:LIVING	Colon	89.7	69
TCGA-CM-4747-01	Stage IVA	Colorectal Cancer	25	0:DiseaseFree	Colon Adenocarcinoma	25	0:LIVING	Colon	76.7	47
TCGA-CM-4751-01	Stage IIIB	Colorectal Cancer	27	0:DiseaseFree	Colon Adenocarcinoma	27	0:LIVING	Colon	115	62
TCGA-CM-5344-01	Stage IIIB	Colorectal Cancer	22.01	0:DiseaseFree	Colon Adenocarcinoma	22.01	0:LIVING	Colon	64.9	39
TCGA-CM-5348-01	Stage IIIB	Colorectal Cancer	22.96	0:DiseaseFree	Colon Adenocarcinoma	22.96	0:LIVING	Colon	85.5	72
TCGA-CM-5349-01	Stage IIA	Colorectal Cancer	30.06	0:DiseaseFree	Colon Adenocarcinoma	30.06	0:LIVING	Colon	54.4	68
TCGA-CM-5860-01	Stage IIA	Colorectal Cancer	32	0:DiseaseFree	Colon Adenocarcinoma	32	0:LIVING	Colon	100.7	44
TCGA-CM-5861-01	Stage IIA	Colorectal Cancer	11.01	1:Recurred/Progressed	Colon Adenocarcinoma	15.01	0:LIVING	Colon	122	63
TCGA-CM-5862-01	Stage IVA	Colorectal Cancer	1.02	1:Recurred/Progressed	Colon Adenocarcinoma	5.03	1:DECEASED	Colon	77.6	80
TCGA-CM-5864-01	Stage I	Colorectal Cancer	15.01	0:DiseaseFree	Colon Adenocarcinoma	15.01	0:LIVING	Colon	103	60
TCGA-CM-5868-01	Stage IVA	Colorectal Cancer	17.02	0:DiseaseFree	Colon Adenocarcinoma	17.02	0:LIVING	Colon	99.8	59
TCGA-CM-6161-01	Stage I	Colorectal Cancer	15.01	0:DiseaseFree	Colon Adenocarcinoma	15.01	0:LIVING	Colon	65.6	36
TCGA-CM-6163-01	Stage I	Colorectal Cancer	14.03	0:DiseaseFree	Colon Adenocarcinoma	14.03	0:LIVING	Colon	75.8	74
TCGA-CM-6164-01	Stage IIA	Colorectal Cancer	29.01	0:DiseaseFree	Colon Adenocarcinoma	29.01	0:LIVING	Colon	59	46
TCGA-CM-6165-01	Stage IIA	Colorectal Cancer	16.03	0:DiseaseFree	Colon Adenocarcinoma	16.03	0:LIVING	Colon	100.7	74
TCGA-CM-6166-01	Stage I	Colorectal Cancer	21.98	0:DiseaseFree	Colon Adenocarcinoma	21.98	0:LIVING	Colon	45	48
TCGA-CM-6167-01	Stage IIIC	Colorectal Cancer	14.98	0:DiseaseFree	Colon Adenocarcinoma	14.98	0:LIVING	Colon	89	57
TCGA-CM-6168-01	Stage IIA	Colorectal Cancer	12.98	0:DiseaseFree	Colon Adenocarcinoma	12.98	0:LIVING	Colon	52.5	84
TCGA-CM-6169-01	Stage IIA	Colorectal Cancer	13.01	0:DiseaseFree	Colon Adenocarcinoma	13.01	0:LIVING	Colon	109.3	67
TCGA-CM-6170-01	Stage I	Colorectal Cancer	15.01	0:DiseaseFree	Colon Adenocarcinoma	15.01	0:LIVING	Colon	85.8	73
TCGA-CM-6171-01	Stage I	Colorectal Cancer	14.03	0:DiseaseFree	Colon Adenocarcinoma	14.03	0:LIVING	Colon	71.2	77
TCGA-CM-6172-01	Stage IIIB	Colorectal Cancer	11.01	0:DiseaseFree	Colon Adenocarcinoma	11.01	0:LIVING	Colon	77.6	70
TCGA-CM-6674-01	Stage IIA	Colorectal Cancer	12.94	0:DiseaseFree	Colon Adenocarcinoma	12.94	0:LIVING	Colon	80.7	39
TCGA-CM-6675-01	Stage IVB	Colorectal Cancer	11.07	1:Recurred/Progressed	Colon Adenocarcinoma	13.04	0:LIVING	Colon	93.9	35
TCGA-CM-6676-01	Stage I	Colorectal Cancer	11.07	0:DiseaseFree	Colon Adenocarcinoma	11.07	0:LIVING	Colon	100	82
TCGA-CM-6677-01	Stage IIA	Colorectal Cancer	11.07	0:DiseaseFree	Colon Adenocarcinoma	11.07	0:LIVING	Colon	99.5	75
TCGA-CM-6678-01	Stage IVA	Colorectal Cancer	0	1:Recurred/Progressed	Colon Adenocarcinoma	11.01	0:LIVING	Colon	59	63
TCGA-CM-6679-01	Stage IIA	Colorectal Cancer	10.05	0:DiseaseFree	Colon Adenocarcinoma	10.05	0:LIVING	Colon	106.5	58
TCGA-CM-6680-01	Stage IIIB	Colorectal Cancer	12.02	0:DiseaseFree	Colon Adenocarcinoma	12.02	0:LIVING	Colon	72.4	78
TCGA-D5-5537-01	NA	Colorectal Cancer	23.72	1:Recurred/Progressed	Colon Adenocarcinoma	45.37	1:DECEASED	Colon	75	83
TCGA-D5-5538-01	Stage IIIB	Colorectal Cancer	33.08	1:Recurred/Progressed	Colon Adenocarcinoma	54.57	1:DECEASED	Colon	70	60
TCGA-D5-5540-01	Stage IIA	Colorectal Cancer	56.04	0:DiseaseFree	Colon Adenocarcinoma	56.04	0:LIVING	Colon	83	73
TCGA-D5-5541-01	Stage IIIB	Colorectal Cancer	55.88	0:DiseaseFree	Colon Adenocarcinoma	55.88	0:LIVING	Colon	81	63
TCGA-D5-6529-01	Stage IIA	Colorectal Cancer	12.68	1:Recurred/Progressed	Colon Adenocarcinoma	20.17	0:LIVING	Colon	106	69
TCGA-D5-6530-01	Stage I	Colorectal Cancer	20.4	0:DiseaseFree	Colon Adenocarcinoma	20.4	0:LIVING	Colon	89	53
TCGA-D5-6531-01	Stage IIA	Colorectal Cancer	17.74	0:DiseaseFree	Colon Adenocarcinoma	17.74	0:LIVING	Colon	60	75
TCGA-D5-6532-01	Stage IIA	Colorectal Cancer	18.23	0:DiseaseFree	Colon Adenocarcinoma	18.23	0:LIVING	Colon	92	61
TCGA-D5-6533-01	NA	Colorectal Cancer	25.46	0:DiseaseFree	Colon Adenocarcinoma	25.46	0:LIVING	Colon	51	68
TCGA-D5-6535-01	Stage IIIB	Colorectal Cancer	15.11	0:DiseaseFree	Colon Adenocarcinoma	15.11	0:LIVING	Colon	65	80
TCGA-D5-6536-01	Stage IIA	Colorectal Cancer	16.2	1:Recurred/Progressed	Colon Adenocarcinoma	17.84	0:LIVING	Colon	83	73
TCGA-D5-6537-01	Stage IIIB	Colorectal Cancer	4.04	1:Recurred/Progressed	Colon Adenocarcinoma	4.8	1:DECEASED	Colon	80	64
TCGA-D5-6538-01	Stage IIIB	Colorectal Cancer	17.12	0:DiseaseFree	Colon Adenocarcinoma	17.12	0:LIVING	Colon	57	79
TCGA-D5-6539-01	NA	Colorectal Cancer	12.48	0:DiseaseFree	Colon Adenocarcinoma	12.48	0:LIVING	Colon	63	45
TCGA-D5-6541-01	Stage IIA	Colorectal Cancer	15.57	0:DiseaseFree	Colon Adenocarcinoma	15.57	0:LIVING	Colon	85	49
TCGA-D5-6898-01	Stage I	Colorectal Cancer	7.52	0:DiseaseFree	Colon Adenocarcinoma	7.52	0:LIVING	Colon	100	51
TCGA-D5-6920-01	Stage IIA	Colorectal Cancer	12.39	0:DiseaseFree	Colon Adenocarcinoma	12.39	0:LIVING	Colon	73	77
TCGA-D5-6922-01	Stage IIIA	Colorectal Cancer	10.12	0:DiseaseFree	Colon Adenocarcinoma	10.12	0:LIVING	Colon	83	76
TCGA-D5-6923-01	Stage I	Colorectal Cancer	12.42	0:DiseaseFree	Colon Adenocarcinoma	12.42	0:LIVING	Colon	109	57
TCGA-D5-6924-01	Stage IIA	Colorectal Cancer	14.29	0:DiseaseFree	Colon Adenocarcinoma	14.29	0:LIVING	Colon	85	68
TCGA-D5-6926-01	Stage IIIB	Colorectal Cancer	9.03	0:DiseaseFree	Colon Adenocarcinoma	9.03	0:LIVING	Colon	82	65
TCGA-D5-6927-01	Stage IIA	Colorectal Cancer	9.43	0:DiseaseFree	Colon Adenocarcinoma	9.43	0:LIVING	Colon	76	34
TCGA-D5-6929-01	Stage IV	Colorectal Cancer	13.4	0:DiseaseFree	Colon Adenocarcinoma	13.4	0:LIVING	Colon	80	49
TCGA-D5-6931-01	Stage IIIC	Colorectal Cancer	11.99	0:DiseaseFree	Colon Adenocarcinoma	11.99	0:LIVING	Colon	70	77
TCGA-D5-6932-01	Stage IIA	Colorectal Cancer	11.37	0:DiseaseFree	Colon Adenocarcinoma	11.37	0:LIVING	Colon	75	69
TCGA-DM-A0X9-01	Stage IIA	Colorectal Cancer	119.61	0:DiseaseFree	Colon Adenocarcinoma	119.61	0:LIVING	Colon	86	71
TCGA-DM-A0XD-01	Stage IIA	Colorectal Cancer	20.27	1:Recurred/Progressed	Colon Adenocarcinoma	24.41	1:DECEASED	Colon	62	65
TCGA-DM-A0XF-01	Stage IIIC	Colorectal Cancer	NA	NA	NA	38.17	1:DECEASED	Colon	85	68
TCGA-DM-A1D0-01	Stage IIA	Colorectal Cancer	130.55	0:DiseaseFree	Colon Adenocarcinoma	130.55	0:LIVING	Colon	65	79
TCGA-DM-A1D4-01	Stage IIA	Colorectal Cancer	63.07	1:Recurred/Progressed	Colon Adenocarcinoma	92.67	1:DECEASED	Colon	59	80
TCGA-DM-A1D8-01	NA	Colorectal Cancer	NA	NA	Colon Adenocarcinoma	12.58	1:DECEASED	Colon	65	50
TCGA-DM-A1D9-01	Stage IIA	Colorectal Cancer	140.28	0:DiseaseFree	Colon Adenocarcinoma	140.28	0:LIVING	Colon	98	67
TCGA-DM-A1DA-01	Stage IIIC	Colorectal Cancer	NA	NA	Colon Adenocarcinoma	7.49	1:DECEASED	Colon	62	71
TCGA-DM-A1DB-01	Stage IIA	Colorectal Cancer	NA	NA	Colon Adenocarcinoma	44.28	1:DECEASED	Colon	75	68
TCGA-DM-A1HA-01	Stage IIIC	Colorectal Cancer	131.41	0:DiseaseFree	Colon Adenocarcinoma	131.41	0:LIVING	Colon	67	82
TCGA-DM-A28A-01	Stage IIIC	Colorectal Cancer	NA	NA	Colon Adenocarcinoma	26.45	1:DECEASED	Colon	72	78
TCGA-DM-A28C-01	Stage IIA	Colorectal Cancer	63.37	1:Recurred/Progressed	Colon Adenocarcinoma	81.31	1:DECEASED	Colon	70	74
TCGA-DM-A28E-01	Stage IIA	Colorectal Cancer	119.84	0:DiseaseFree	Colon Adenocarcinoma	119.84	0:LIVING	Colon	75	72
TCGA-DM-A28F-01	Stage IIIB	Colorectal Cancer	NA	NA	Colon Adenocarcinoma	35.94	1:DECEASED	Colon	83	73
TCGA-DM-A28G-01	Stage IIA	Colorectal Cancer	NA	NA	Colon Adenocarcinoma	60.74	1:DECEASED	Colon	90	75
TCGA-DM-A28H-01	Stage IIIC	Colorectal Cancer	15.9	1:Recurred/Progressed	Colon Adenocarcinoma	116.98	0:LIVING	Colon	87	50
TCGA-DM-A28M-01	Stage IIA	Colorectal Cancer	95.11	0:DiseaseFree	Colon Adenocarcinoma	95.11	0:LIVING	Colon	90	63
TCGA-F4-6459-01	Stage IIIB	Colorectal Cancer	NA	NA	Colon Adenocarcinoma	8.61	1:DECEASED	Colon	55	61
TCGA-F4-6460-01	Stage IIIB	Colorectal Cancer	10.28	1:Recurred/Progressed	Colon Adenocarcinoma	31.93	1:DECEASED	Colon	73	51
TCGA-F4-6461-01	Stage IIIC	Colorectal Cancer	9.46	1:Recurred/Progressed	Colon Adenocarcinoma	11.1	1:DECEASED	Colon	57	41
TCGA-F4-6569-01	Stage I	Colorectal Cancer	35.71	0:DiseaseFree	Colon Adenocarcinoma	35.71	0:LIVING	Colon	60	60
TCGA-F4-6570-01	Stage IIA	Colorectal Cancer	NA	NA	Colon Adenocarcinoma	6.18	1:DECEASED	Colon	59	78
TCGA-F4-6703-01	Stage IIA	Colorectal Cancer	47.83	0:DiseaseFree	Colon Adenocarcinoma	47.83	0:LIVING	Colon	84	64
TCGA-F4-6805-01	Stage IIA	Colorectal Cancer	34.4	0:DiseaseFree	Colon Adenocarcinoma	34.4	0:LIVING	Colon	60	58
TCGA-F4-6806-01	Stage I	Colorectal Cancer	37.19	1:Recurred/Progressed	Colon Adenocarcinoma	41.39	0:LIVING	Colon	70	59
TCGA-F4-6807-01	Stage IIIC	Colorectal Cancer	43	0:DiseaseFree	Colon Adenocarcinoma	43	0:LIVING	Colon	57	51
TCGA-F4-6808-01	Stage I	Colorectal Cancer	33.64	0:DiseaseFree	Colon Adenocarcinoma	33.64	0:LIVING	Colon	70	54
TCGA-F4-6809-01	Stage IVA	Colorectal Cancer	NA	NA	Colon Adenocarcinoma	13.24	1:DECEASED	Colon	88	52
TCGA-F4-6854-01	Stage IIA	Colorectal Cancer	0.53	0:DiseaseFree	Colon Adenocarcinoma	0.53	0:LIVING	Colon	66	77
TCGA-F4-6855-01	Stage IIA	Colorectal Cancer	47.37	0:DiseaseFree	Colon Adenocarcinoma	47.37	0:LIVING	Colon	80	70
TCGA-G4-6293-01	Stage III	Colorectal Cancer	133.08	0:DiseaseFree	Colon Adenocarcinoma	133.08	0:LIVING	Colon	64.5	49
TCGA-G4-6294-01	Stage IV	Colorectal Cancer	16.98	1:Recurred/Progressed	Colon Adenocarcinoma	28.19	1:DECEASED	Colon	47.5	75
TCGA-G4-6295-01	Stage II	Colorectal Cancer	8.34	0:DiseaseFree	Colon Adenocarcinoma	8.34	0:LIVING	Colon	59	70
TCGA-G4-6297-01	Stage IV	Colorectal Cancer	78.65	1:Recurred/Progressed	Colon Adenocarcinoma	82.33	0:LIVING	Colon	64	55
TCGA-G4-6298-01	Stage IIIB	Colorectal Cancer	9.56	1:Recurred/Progressed	Colon Adenocarcinoma	23.49	1:DECEASED	Colon	59.4	90
TCGA-G4-6299-01	Stage IIIC	Colorectal Cancer	74.51	0:DiseaseFree	Colon Adenocarcinoma	74.51	0:LIVING	Colon	88	69
TCGA-G4-6303-01	Stage IV	Colorectal Cancer	28.65	1:Recurred/Progressed	Colon Adenocarcinoma	65.8	1:DECEASED	Colon	69	54
TCGA-G4-6304-01	Stage IIB	Colorectal Cancer	28.22	1:Recurred/Progressed	Colon Adenocarcinoma	53.58	0:LIVING	Colon	57	66
TCGA-G4-6306-01	NA	Colorectal Cancer	44.65	0:DiseaseFree	Colon Adenocarcinoma	44.65	0:LIVING	Colon	110	71
TCGA-G4-6307-01	Stage IIIB	Colorectal Cancer	54.99	0:DiseaseFree	Colon Adenocarcinoma	54.99	0:LIVING	Colon	71	37
TCGA-G4-6309-01	Stage IIIB	Colorectal Cancer	71.48	1:Recurred/Progressed	Colon Adenocarcinoma	85.41	0:LIVING	Colon	65.4	40
TCGA-G4-6310-01	Stage IIIB	Colorectal Cancer	63.57	0:DiseaseFree	Colon Adenocarcinoma	63.57	0:LIVING	Colon	102.5	69
TCGA-G4-6311-01	Stage III	Colorectal Cancer	39.39	0:DiseaseFree	Colon Adenocarcinoma	39.39	0:LIVING	Colon	69.9	80
TCGA-G4-6314-01	Stage IV	Colorectal Cancer	19.88	1:Recurred/Progressed	Colon Adenocarcinoma	35.91	0:LIVING	Colon	84.1	76
TCGA-G4-6315-01	Stage IV	Colorectal Cancer	61.86	0:DiseaseFree	Colon Adenocarcinoma	61.86	0:LIVING	Colon	58	66
TCGA-G4-6317-01	Stage IIIC	Colorectal Cancer	19.45	1:Recurred/Progressed	Colon Adenocarcinoma	35.97	0:LIVING	Colon	95.3	51
TCGA-G4-6320-01	Stage III	Colorectal Cancer	26.41	0:DiseaseFree	Colon Adenocarcinoma	26.41	0:LIVING	Colon	139.7	73
TCGA-G4-6321-01	Stage III	Colorectal Cancer	22.08	0:DiseaseFree	Colon Adenocarcinoma	22.08	0:LIVING	Colon	100	60
TCGA-G4-6323-01	Stage IA	Colorectal Cancer	13.76	0:DiseaseFree	Colon Adenocarcinoma	13.76	0:LIVING	Colon	88.4	50
TCGA-G4-6586-01	Stage IIA	Colorectal Cancer	35.78	0:DiseaseFree	Colon Adenocarcinoma	35.78	0:LIVING	Colon	63.2	73
TCGA-G4-6588-01	Stage IIA	Colorectal Cancer	26.15	0:DiseaseFree	Colon Adenocarcinoma	26.15	0:LIVING	Colon	57	58
TCGA-G4-6625-01	Stage IIA	Colorectal Cancer	84.23	1:Recurred/Progressed	Colon Adenocarcinoma	91.72	0:LIVING	Colon	65.5	77
TCGA-G4-6626-01	Stage IIA	Colorectal Cancer	NA	NA	Colon Adenocarcinoma	46.71	1:DECEASED	Colon	59	90
TCGA-G4-6627-01	Stage IIA	Colorectal Cancer	32.95	1:Recurred/Progressed	Colon Adenocarcinoma	74.74	0:LIVING	Colon	80	84
TCGA-G4-6628-01	Stage I	Colorectal Cancer	79.63	0:DiseaseFree	Colon Adenocarcinoma	79.63	0:LIVING	Colon	91	78
TCGA-NH-A50T-01	Stage IIA	Colorectal Cancer	18.17	0:DiseaseFree	Colon Adenocarcinoma	18.17	0:LIVING	Colon	73.5	68
TCGA-NH-A50V-01	Stage IIIB	Colorectal Cancer	19.32	0:DiseaseFree	Colon Adenocarcinoma	19.32	0:LIVING	Colon	65.9	69
TCGA-NH-A5IV-01	Stage IIA	Colorectal Cancer	19.32	0:DiseaseFree	Colon Adenocarcinoma	19.32	0:LIVING	Colon	49.5	90
TCGA-NH-A6GA-01	Stage IIIC	Colorectal Cancer	3.48	1:Recurred/Progressed	Colon Adenocarcinoma	9.92	1:DECEASED	Colon	92	58
TCGA-NH-A6GB-01	Stage IIIC	Colorectal Cancer	15.64	0:DiseaseFree	Colon Adenocarcinoma	15.64	0:LIVING	Colon	83	71
TCGA-NH-A8F7-01	Stage IIA	Colorectal Cancer	17.84	0:DiseaseFree	Colon Adenocarcinoma	17.84	0:LIVING	Colon	175.3	53
TCGA-NH-A8F8-01	Stage IV	Colorectal Cancer	NA	NA	Colon Adenocarcinoma	16.79	1:DECEASED	Colon	74	79
TCGA-QG-A5YV-01	Stage IIIC	Colorectal Cancer	42.74	0:DiseaseFree	Colon Adenocarcinoma	42.74	0:LIVING	Colon	109.226	64
TCGA-QG-A5YX-01	Stage IIA	Colorectal Cancer	32.95	0:DiseaseFree	Colon Adenocarcinoma	32.95	0:LIVING	Colon	68.49	61
TCGA-QG-A5Z1-01	Stage IIIB	Colorectal Cancer	NA	NA	Colon Adenocarcinoma	8.41	1:DECEASED	Colon	91.1	71
TCGA-QG-A5Z2-01	Stage I	Colorectal Cancer	31.27	0:DiseaseFree	Colon Adenocarcinoma	31.27	0:LIVING	Colon	97.5	61
TCGA-QL-A97D-01	Stage I	Colorectal Cancer	21.88	0:DiseaseFree	Colon Adenocarcinoma	21.88	0:LIVING	Colon	NA	84
TCGA-RU-A8FL-01	Stage IIIB	Colorectal Cancer	8.41	1:Recurred/Progressed	Colon Adenocarcinoma	38.67	0:LIVING	Colon	125	51
TCGA-SS-A7HO-01	Stage IIB	Colorectal Cancer	59.17	1:Recurred/Progressed	Colon Adenocarcinoma	60.09	0:LIVING	Colon	97.5	44
TCGA-T9-A92H-01	Stage IIA	Colorectal Cancer	2.66	1:Recurred/Progressed	Colon Adenocarcinoma	11.89	0:LIVING	Colon	63.9	82
TCGA-3L-AA1B-01	Stage I	Colorectal Cancer	NA	NA	Colon Adenocarcinoma	15.61	0:LIVING	Colon	63.3	61
TCGA-5M-AAT5-01	NA	Colorectal Cancer	NA	NA	NA	NA	NA	NA	NA	NA
TCGA-5M-AATA-01	NA	Colorectal Cancer	NA	NA	NA	NA	NA	NA	NA	NA
TCGA-G4-6317-02	Stage IIIC	Colorectal Cancer	19.45	1:Recurred/Progressed	Colon Adenocarcinoma	35.97	0:LIVING	Colon	95.3	51
TCGA-NH-A8F7-06	Stage IIA	Colorectal Cancer	17.84	0:DiseaseFree	Colon Adenocarcinoma	17.84	0:LIVING	Colon	175.3	53
TCGA-4T-AA8H-01	Stage IIA	Colorectal Cancer	12.65	0:DiseaseFree	Colon Mucinous Adenocarcinoma	12.65	0:LIVING	Colon	107.956	42
TCGA-A6-6780-01	Stage IIA	Colorectal Cancer	20.11	0:DiseaseFree	Colon Mucinous Adenocarcinoma	20.11	0:LIVING	Colon	64.1	74
TCGA-A6-6781-01	Stage IIIC	Colorectal Cancer	19.65	0:DiseaseFree	Colon Mucinous Adenocarcinoma	19.65	0:LIVING	Colon	87.5	43
TCGA-A6-A565-01	Stage IIIC	Colorectal Cancer	14.42	1:Recurred/Progressed	Colon Mucinous Adenocarcinoma	16.23	1:DECEASED	Colon	66.7	34
TCGA-A6-A566-01	Stage IIIB	Colorectal Cancer	8.44	1:Recurred/Progressed	Colon Mucinous Adenocarcinoma	24.9	1:DECEASED	Colon	66.1	55
TCGA-AD-5900-01	Stage I	Colorectal Cancer	12.16	0:DiseaseFree	Colon Mucinous Adenocarcinoma	12.16	0:LIVING	Colon	NA	67
TCGA-AD-6899-01	Stage IIIC	Colorectal Cancer	NA	NA	Colon Mucinous Adenocarcinoma	5.78	1:DECEASED	Colon	62	84
TCGA-AY-6196-01	Stage IIIC	Colorectal Cancer	0.2	0:DiseaseFree	Colon Mucinous Adenocarcinoma	0.2	0:LIVING	Colon	NA	47
TCGA-CA-5796-01	Stage IIA	Colorectal Cancer	12.39	0:DiseaseFree	Colon Mucinous Adenocarcinoma	12.39	0:LIVING	Colon	NA	52
TCGA-CA-6717-01	Stage IIA	Colorectal Cancer	12.75	0:DiseaseFree	Colon Mucinous Adenocarcinoma	12.75	0:LIVING	Colon	58	57
TCGA-CK-4950-01	Stage IIIB	Colorectal Cancer	85.38	0:DiseaseFree	Colon Mucinous Adenocarcinoma	85.38	0:LIVING	Colon	NA	68
TCGA-CK-4951-01	Stage IIA	Colorectal Cancer	15.77	1:Recurred/Progressed	Colon Mucinous Adenocarcinoma	70.11	1:DECEASED	Colon	NA	79
TCGA-CK-4952-01	Stage IIIC	Colorectal Cancer	15.6	0:DiseaseFree	Colon Mucinous Adenocarcinoma	15.6	0:LIVING	Colon	NA	48
TCGA-CK-6748-01	Stage IV	Colorectal Cancer	2	0:DiseaseFree	Colon Mucinous Adenocarcinoma	2	0:LIVING	Colon	NA	45
TCGA-CK-6751-01	Stage I	Colorectal Cancer	124.18	0:DiseaseFree	Colon Mucinous Adenocarcinoma	124.18	0:LIVING	Colon	NA	88
TCGA-CM-5863-01	Stage IIIB	Colorectal Cancer	15.01	0:DiseaseFree	Colon Mucinous Adenocarcinoma	15.01	0:LIVING	Colon	103.4	60
TCGA-CM-6162-01	Stage IIIB	Colorectal Cancer	11.99	0:DiseaseFree	Colon Mucinous Adenocarcinoma	11.99	0:LIVING	Colon	109	48
TCGA-D5-5539-01	Stage IIIA	Colorectal Cancer	19.02	1:Recurred/Progressed	Colon Mucinous Adenocarcinoma	19.58	0:LIVING	Colon	83	60
TCGA-D5-6534-01	Stage IIA	Colorectal Cancer	43.23	0:DiseaseFree	Colon Mucinous Adenocarcinoma	43.23	0:LIVING	Colon	94	62
TCGA-D5-6540-01	Stage I	Colorectal Cancer	16.13	0:DiseaseFree	Colon Mucinous Adenocarcinoma	16.13	0:LIVING	Colon	86	66
TCGA-D5-6928-01	Stage IIA	Colorectal Cancer	11.63	0:DiseaseFree	Colon Mucinous Adenocarcinoma	11.63	0:LIVING	Colon	93	80
TCGA-D5-6930-01	Stage IIA	Colorectal Cancer	13.34	0:DiseaseFree	Colon Mucinous Adenocarcinoma	13.34	0:LIVING	Colon	90	67
TCGA-D5-7000-01	Stage I	Colorectal Cancer	10.25	0:DiseaseFree	Colon Mucinous Adenocarcinoma	10.25	0:LIVING	Colon	60	79
TCGA-DM-A1D6-01	Stage IIA	Colorectal Cancer	NA	NA	Colon Mucinous Adenocarcinoma	49.87	1:DECEASED	Colon	80	88
TCGA-DM-A1D7-01	Stage IIA	Colorectal Cancer	5.06	1:Recurred/Progressed	NA	13.3	1:DECEASED	Colon	75	82
TCGA-DM-A1HB-01	Stage IIIB	Colorectal Cancer	135.55	0:DiseaseFree	NA	135.55	0:LIVING	Colon	70	75
TCGA-DM-A280-01	Stage IIA	Colorectal Cancer	NA	NA	Colon Mucinous Adenocarcinoma	7.75	1:DECEASED	Colon	63	70
TCGA-DM-A282-01	Stage IIA	Colorectal Cancer	139.06	0:DiseaseFree	Colon Adenocarcinoma	139.06	0:LIVING	Colon	44	60
TCGA-DM-A285-01	Stage IV	Colorectal Cancer	NA	NA	Colon Mucinous Adenocarcinoma	5.88	1:DECEASED	Colon	72	71
TCGA-DM-A288-01	Stage IIIC	Colorectal Cancer	10.51	1:Recurred/Progressed	Colon Mucinous Adenocarcinoma	14.03	1:DECEASED	Colon	85	68
TCGA-DM-A28K-01	Stage IIA	Colorectal Cancer	98.16	0:DiseaseFree	Colon Mucinous Adenocarcinoma	98.16	0:LIVING	Colon	78	75
TCGA-F4-6463-01	Stage IIA	Colorectal Cancer	35.71	0:DiseaseFree	Colon Mucinous Adenocarcinoma	35.71	0:LIVING	Colon	62	51
TCGA-F4-6704-01	Stage IIIC	Colorectal Cancer	1.54	0:DiseaseFree	Colon Mucinous Adenocarcinoma	1.54	0:LIVING	Colon	163	60
TCGA-F4-6856-01	Stage I	Colorectal Cancer	35.28	0:DiseaseFree	Colon Mucinous Adenocarcinoma	35.28	0:LIVING	Colon	61	45
TCGA-G4-6302-01	Stage IIA	Colorectal Cancer	NA	NA	Colon Mucinous Adenocarcinoma	67.25	1:DECEASED	Colon	57	90
TCGA-G4-6322-01	Stage IIIB	Colorectal Cancer	25.92	1:Recurred/Progressed	Colon Mucinous Adenocarcinoma	26.02	0:LIVING	Colon	90.9	65
TCGA-NH-A50U-01	Stage IVA	Colorectal Cancer	9.07	1:Recurred/Progressed	Colon Mucinous Adenocarcinoma	10.97	1:DECEASED	Colon	88.5	42
TCGA-NH-A6GC-01	Stage IVB	Colorectal Cancer	12.78	0:DiseaseFree	Colon Mucinous Adenocarcinoma	12.78	0:LIVING	Colon	107	66
TCGA-QG-A5YW-01	Stage IIIC	Colorectal Cancer	29.43	0:DiseaseFree	Colon Mucinous Adenocarcinoma	29.43	0:LIVING	Colon	84.37	55
TCGA-WS-AB45-01	Stage IIA	Colorectal Cancer	69.97	0:DiseaseFree	Colon Mucinous Adenocarcinoma	69.97	0:LIVING	Colon	34	52

## Sheet: Table S4
Supplementary Table S4. The significant molecular hallmarks from analysis of GEO public datasets: GSE15781 and GSE50760.
GSE15781 NORMAL vs TUMOUR				GSE50760 NORMAL vs TUMOUR				GSE50760 NORMAL vs METASTASIS				GSE50760 TUMOUR vs METASTASIS
GSE15781_SIGNIFICANT_DOWNREGULATED	GSE15781_SIGNIFICANT_UPREGULATED	GSE15781_SIGNIFICANT_DOWNREGULATED_CLDN	GSE15781_SIGNIFICANT_PVALUE	GSE50760_SIGNIFICANT_DOWNREGULATED	GSE50760_SIGNIFICANT_UPREGULATED	GSE50760_SIGNIFICANT_UPREGULATED	GSE50760_SIGNIFICANT_PVALUE	GSE50760_SIGNIFICANT_DOWNREGULATED	GSE50760_SIGNIFICANT_UPREGULATED	GSE50760_SIGNIFICANT_DOWNREGULATED	GSE50760_SIGNIFICANT_PVALUE	GSE50760_SIGNIFICANT_DOWNREGULATED	GSE50760_SIGNIFICANT_UPREGULATED	GSE50760_SIGNIFICANT_UPREGULATED	GSE50760_SIGNIFICANT_PVALUE
AQP8	MMP7	CLDN8	CLDN8	OTOP3	COL10A1	CLDN1	CLDN1	HSD3B2	C8B	CLDN8	CLDN1	TMIGD1	HPR	CLDN14	CLDN1
CA1	DEFA6	CLDN23	CLDN23	OTOP2	MMP7	CLDN2	CLDN23	KRT24	HPR	CLDN23	CLDN23	CD177	CYP4A11		CLDN11
INSL5	FABP6		CLDN7	BEST4	COL11A1		CLDN2	CLCA4	F2		CLDN2	CA1	APOC3		CLDN14
GUCA2A	CXCL8		CLDN4	CA7	KRT17		CLDN12	ITLN1	APOA2	GSE50760_SIGNIFICANT_UPREGULATED	CLDN12	MS4A12	APOA1-AS		CLDN14-AS1
CARD14	INHBA		CLDN3	SPIB	MMP1		CLDN7	CA1	AHSG	CLDN1	CLDN7	DES	C8A		CLDN16
SLC26A3	KRT23		CLDN1	ANPEP	MMP3		CLDN11	VIP	ITIH1	CLDN2	CLDN3	CLCA4	C8B		CLDN5
PYY	MMP3		CLDN2	CLCA4	INHBA		CLDN8	NSG2	C8A		CLDN8	NKX2-3	FGG
CA4	TCN1			CLCA4-AS1	SIM2			NKX2-3	ALB		CLDN5	B3GALT5-AS1	ALB
MS4A12	SAA1			LOC105377483	WTAPP1			MS4A12	FGG			HAPLN1	SERPINC1
GCG	REG3A			HSD3B2	FOXQ1			VSTM2A	SERPINA4			MMP3	C9
CA2	REG1A			KRT24	CA9			OTOP3	PLG			LINC00578	FGB
CLCA4	TACSTD2			ADIPOQ	ESM1			GUCA2B	FGB			SPINK4	AHSG
TMIGD1	PITX2			PLIN1	ETV4			CLCA4-AS1	APOA1-AS			B3GNT7	ITIH1
ZG16	DEFA5			SLC5A11	ADAM12			TMIGD1	F9			VIP	FGA
CD177	CXCL3			AQP8	KRT80			OTOP2	APCS			FGF10	GC
UGT2B17	ETV4			SLC30A10	DSC3			GRIK3	APOC3			MUC2	FGL1
SST	ESM1			DAO	CLDN1			SLC6A19	AMBP			SFRP2	APOA1
SLC4A4	CDH3			GUCA2B	CDH3			PRPH	FGA			THBS4	SLC2A2
CA7	LY6G6D			ABCB11	CCAT1			SLC7A14	APOA1			REG4	ORM1
SLC26A2	MMP1			ABCG2	SFRP4			CDKN2B-AS1	HP			CHGB	APCS
OTOP2	GDF15			SST	SLC6A20			BEST2	SERPINC1			CLCA4-AS1	PLG
ADH1B	SIM2			MEP1B	KLK10			PLP1	GC			MMP1	HP
SCNN1B	IL6			LOC105369724	FAP			HAPLN1	VTN			REG3A	APOH
CHP2	CHI3L1			SLC17A8	CTHRC1			B4GALNT2	ORM1			CA4	ITIH2
FDCSP	CXCL2			FCRL4	DUXAP9			BEST4	ITIH2			REP15	APOB
ADH1C	CXCL5			IGLV2-33	PDX1			IGHA2	ORM2			LOC105369504	CYP2E1
CD177	STC1			IGHV3-35	EGFL6			ZG16	FGL1			SLC6A19	HPX
PKIB	PTGS2			FAM135B	CEMIP			PRIMA1	CYP4A11			B4GALNT2	VTN
KRTAP13-2	DPEP1			PCOLCE2	OLR1			LINC01082	C9			ITLN1	AMBP
CLDN8	ASIC1			CA1	KRT23			HPSE2	APOF			B3GALT5	TF
ADH1B	FAP			TMIGD1	CEL			PHOX2B	IGFBP1			EBF3	F2
KRT20	ALDOB			IGKV2-18	HTR1D			CA7	SLC2A2			ACKR1	ORM2
DHRS9	CXCL6			IGLV8-61	CST1			ZNF536	APOH			LRRN4CL	APOA2
CHGB	TRIB3			LOC105376567	SPP1			LINC00974	MAT1A			B3GNT6	G6PC1
AKR1B10	TNFSF9			CNTFR	CPNE7			B3GNT6	HAMP			WTAPP1	ARG1
SFRP1	GLYATL1			SLC26A2	CLDN2			NPY	BAAT			RGMA	BHMT
ABCG2	CXCL1			SCARA5	LINC03040			BMP3	CYP2E1			ADAM33	CYP2C8
CCR1	AQP9			GBA3	CHRDL2			PIRT	SERPIND1			ADCY2	SLC25A47
DHRS9	VSNL1			TNFRSF13B	PRSS33			CLCA1	HPX			CHRNA3	HPD
ABCA8	IL1B			UNC5D	IGF2BP3			NRXN1	APOB			MAB21L2	CRP
MMP28	AGT			LINC02023	ACSL6			MYOC	HPD			CHRDL2	IGFBP1
TNFRSF17	SPP1			LIPC	TRIM29			LOC112268445	TF			REG1A	CYP2A6
NXPE4	EGFL6			NEUROG3	ELFN1-AS1			RSPO2	ADH4			FENDRR	HRG
CEACAM7	SERPINB5			LINC00955	H19			SOX10	SLC25A47			MYOCD	ITIH3
CR2	REG1B			SH2D6	LOC102724852			FCGBP	ARG1			ADCYAP1	ADH4
CXCL12	DUSP4			PDE6A	MSX2			GUCA2A	PAH			FCGBP	TTR
VSIG2	CXCL11			ALPI	S100A2			SLC26A3	SERPINA7			CCL11	MAT1A
ITLN1	CST1			LINC00974	CXCL8			CA4	HRG			AQP8	ITIH4-AS1
ADTRP	SAA2			SPINK2	GRIN2D			PCSK2	BHMT			UGT2B17	ITIH4
LAMA1	AZGP1			LOC105376993	STC2			SCARA5	CPS1			FAM177B	HSD17B13
HHLA2	OLFM4			GGT8P	TG			LOC105369515	CYP2A6			LDB3	HAMP
C2orf88	PLEKHS1			SLC26A3	ADAMTS12			ALPI	LBP			PCSK1	AGXT
ADH1A	SNTB1			SLITRK3	TREM1			SORCS1	ITIH3			ADAMTS8	SLC22A1
SPINK5	SLCO4A1			CNGB1	MMP11			CEACAM7	HABP2			CASQ2	CYP2C9
CLCA1	HILPDA			GPR15	SPINK4			CBLN2	AADAC			MRGPRF	CYP3A4
CKB	MYC			IGHA2	SALL4			LINC02023	SAA2-SAA4			CHGA	UPB1
JCHAIN	KRT17			GCG	STK31			LHFPL4	SLC38A3			CTSE	ASGR2
LGALS2	EPHX4			SLC17A4	SELE			FOXD3	CRP			NEGR1	BAAT
STMN2	MTHFD1L			AMPD1	KCNJ15			CADM3	CYP2C8			IGHA2	C6
AMPD1	TESC			LUZP2	LARGE2			TMEM151B	PON1			ZNF385D	KNG1
SEPP1	AXIN2			PRKG2	KIF26B			SPIB	FTCD			VIPR2	SULT2A1
CLDN23	CTHRC1			ADAMDEC1	AQP9			B3GALT1	TTR			HOXD10	A1BG
CWH43	ANGPT2			LOC105378625	CXCL5			TRPM6	SAA2			MYH11	PON1
TNXB	NCOA7			CYP3A4	IL6			OR51E2	RDH16			COL9A1	TAT
F13A1	MMP11			MS4A12	ALKAL1			HEPACAM2	APOC4-APOC2			SPARCL1	SERPIND1
HPGD	FAM3B			SLC27A6	FOSL1			CADM3-AS1	SLC22A1			LYPD8	ALDH8A1
ADAMDEC1	SLCO1B3			CA4	REG4			CHRDL1	APOC2			CLMP	LBP
CLEC3B	HCAR2			CR2	COL1A1			CHL1	TFR2			CHRDL1	RDH16
SI	CA9			LOC105378520	PKP1			PI16	ASGR2			CTSG	C3P1
MFSD4A	AZGP1			CLEC3B	SERPINE1			BRINP3	SERPINA11			SERTAD4-AS1	A1BG-AS1
ST6GALNAC6	IL23A			IGKV1D-43	SLC13A3			COL4A6	SERPINA10			ACTG2	APOC4-APOC2
MT1H	STRA6			LGI1	DPEP1			LOC101927522	CFHR3			SYNDIG1	FTCD
HEPACAM2				SPATA22	FPR2			B3GALT5	ITIH4-AS1			ATP1A2	SERPINA4
PDE6A				C11orf86	CCN4			TMEM72	FMO3			CHL1	AADAC
CHGA				IGHV3-16	EPOP			DES	ITIH4			TAC1	CFHR1
DPT				INSL5	MIR675			ADAM33	AQP9			CADM3	LPA
FABP4				IGLV5-37	CELP			ADAMDEC1	F7			ADAMDEC1	SLC38A3
CILP				GLDN	TACSTD2			ITLN2	RBP4			DUOX2	RBP4
CDKN2B				GUCA2A	C2CD4A			LGI1	SULT2A1			EPHA7	APOC2
CDH19				IGLC4	THBS2			MUSK	HSD17B13			FBLN1	SERPINA3
SCGN				VSTM2A	UNC93A			ANGPTL7	UPB1			LRRC15	PAH
EDN3				STMN2	EMSLR			C2orf88	GLYATL1			CSDC2	HABP2
GNG7				LOC105374528	VWA2			LOC105374588	SAA1			PI16	FMO3
LRRC19				CWH43	REG1A			REP15	PGLYRP2			TRPA1	CPS1
CPB1				TMEM72	MAPK15			LOC105376328	LPA			MKX	ADH1A
SPIB				CA2	OSM			VWC2	CYP2C9			INSC	GCKR
MYOC				TRPV3	BGN			CHGA	C6			CEACAM7	LINC01018
HOXD10				LINC02000	RAMP1			SCGB2A1	SERPINA3			TPSG1	CRHBP
SOSTDC1				ASTN1	HOTS			CA2	FCN3			MUC5AC	SAA2-SAA4
PLA2G10				SH2D7	COL8A1			MUC2	ALDH8A1			PSD	LOC105372485
SCGB2A1				MYOC	LOC112267876			JCHAIN	SERPINF2			BEST4	DMGDH
LRRN2				SCNN1G	MSX1			NEFM	AGXT			FBN2	CREB3L3
GHR				LINC00494	CKMT2			SCNN1B	CFHR1			JPH2	CFHR3
OGN				AKR1B15	P4HA3			CNTN2	ASGR1			VWF	SERPINF2
CDHR5				P2RY4	LOC105369370			CD177	A1BG			PTGER3	CUX2
PTN				RSPO2	RASL10B			XKR4	LOC105372485			SCG2	F11
SDCBP2				INSM1	MDFI			RSPO1	HPN			TSPAN11	INHBE
HRASLS2				KRTAP13-2	MUC5AC			AQP8	MMP7			CLCA1	SLC1A2
DNASE1L3				CD163L1	SLC11A1			UGT2B17	NOTUM			HOXD11	ACSM5
SLC30A10				LOC105374527	TNC			TINCR	INHBE			COL24A1	CDO1
BTNL8				MUSK	TESC			LOC105369724	MTTP			GDNF	SERPINA7
STAP1				LOC105369504	ANOS1			NEGR1	A1BG-AS1			LCN2	CP
SLC28A2				PYY	HCAR3			CHGB	KNG1			CNN1	SAA2
HSD17B2				SLC4A4	LOC105370672			GRIA4	TM4SF4			TLL1	LIPC
SLC17A4				JCHAIN	ITGBL1			TPSG1	TAT			SCN7A	TFR2
TUBAL3				PLAAT2	ASCL2			IGHA1	C4BPA			CLC	SAA1
PLAC8				TBC1D27P	NPFFR1			SPINK2	MIR675			CA7	AOX1
C7				SULT1A2	SLCO4A1			C11orf86	F5			NSG1	SERPINA5
MALL				ABCA8	MEX3A			GPR15	KRT17			DUOXA2	KLKB1
MATN2				TRPM6	GJB4			FAM135B	COL10A1			MADCAM1	ASGR1
ARHGEF39				LINC01645	STC1			OGN	LOC112267876			DIO2	FCN3
FCGBP				LRRN2	HS6ST2			LOC105376567	G6PC1			DPY19L2	ABCB11
CD22					TNFRSF12A			B3GNT7	APOC1			SCNN1B	TAT-AS1
PCSK2					ADAMTS2			CR2	HSD11B1			WNT5A	APOC1
NR3C2					LINC01610			VEGFD	HOTS			GUCA2B	CPN1
PCOLCE2					APLN			LMO3	H19			ADAMTS16	ALDOB
CDA					KLHL35			SI	LOC102724852			COL4A6	GBP7
NME9					SULF1			FER1L6	CLDN2			C16orf89	C4BPA
DHRS11					SSTR5			PRKG2	C5			FHL5	MASP2
CPM					SLCO4A1-AS1			LRRN4CL	LINC01018			MFAP5	TM4SF4
PLAC8					MAP7D2			SLC26A2	TDO2			ASB2	PON3
KRT3					PRECSIT			FENDRR	LINC02418			SMIM33	HSD11B1
TSPAN1					PRSS22			NEFL	DMGDH			TMEM35A	SERPINA10
MUC4					STRIP2			MEP1B	SLC27A5			IGKV6-21	C5-OT1
VIP					ERFE			FEV	COLEC10			TPH1	SERPINA6
BRINP3					POU5F1B			LOC107986847	AOX1			SPEG	C5
IGF1					SERPINB5			FGF10	SERPINA5			STUM	PLGLB1
CLIC5					SMTNL2			RGMA	ALDOB			SLC18A1	SYT12
GDPD2					THBS4			VSIG2	CLDN1			MUC4	ADRA1A
AHCYL2					IL1B			SCGN	SPP1			COL12A1	BHMT2
					CTXN1			GLP2R	FOXQ1			F2RL2	COLEC10
					CPXM1			PYY	OLR1			RASD2	PROC
					F7			TPH1	RGN			CARMN	AMDHD1
					MATN3			C16orf89	CYP3A4			ZG16	F7
					SHISA2			ADCY2	PIPOX			MTNR1A	OGDHL
					IRX2			CMA1	UGT2B10			MMP2	PLGLB2
					FJX1			IGLV2-18	LOC107986554			WNT9A	GATM
					LINC01235			EPHA7	NPC1L1			TENM3	GSTA2
					SH3TC2			TNFRSF13B	AMDHD1			TPSAB1	PROZ
					TRIB3			CTSG	CRHBP			FLNC-AS1	ABCG8
					EVA1A			SLC27A6	AKR1C4			TPSB2	SERPINA1
					SLC7A5			SST	ABCG5			FOXF1	LINC01485
					LOC105373582			CNR1	GCGR			TRIM40	HPN
					ALPG			LOC105373902	ABCC2			CHRNA7	UGT2B10
					OCA2			TRPA1	IGF2			SCARA5	RGN
					ABCC2			EDN3	SLC1A2			MUC12	CYP2D6
					GRHL3			ECRG4	CA9			GREM1	HPN-AS1
					NKD2			IGHV3-16	AGT			CPA3	ACMSD
					ADAMTS4			IGLV7-46	PNPLA3			COX6B2	LOC112268294
					MFAP2			SCG2	SERPINA6			NOS2	ABCG5
					HCAR2			ATP1A2	INS-IGF2			TACR2	XIST
					LOC105376806			LOC107985747	CLEC4M			GP2	LEAP2
					TNS4			BTNL8	CP			PDE1C	AKR1C4
					CBX2			TNFRSF17	THRSP			PLA2G2A	SLC38A4
					SERPINA10			FOXF2	ABCG8			SDK1	COLEC11
					SLC22A3			GCG	SERPINA1			FOXF2	GLYATL1
					TMPRSS13			CHP2	CDO1			OGN	LOC112268127
					MYEOV			HHLA2	PROC			MFSD4A-AS1	HAL
					ZNF469			KLK3	AZGP1			TBX10	SLC27A5
					CXCL1			IGLV2-33	INHBA			IGLV3-9	CES1
					LINC01979			LYPD8	CUX2			MUC12-AS1	GAMT
					NMU			AKR1B15	PON3			SFRP4	SARDH
					CXCL11			TBC1D27P	ACSM5			TMEM61	TTC36
					NFE2L3			CWH43	BHMT2			PLN	ART4
					LZTS1			RIMS4	KRT23			HMCN2	AGMO
					ANLN			TPO	COMP			MUC17	TMPRSS6
					CGREF1			INSC	GSTA2			IGHA1	DBH
					ISM1			MADCAM1	COLEC11			PDZD2	FYB2
					TFAP2A			CDKN2B	ELOVL2			FBXL22	LOC100507053
					LRP8			COL19A1	ADH1A			TNIP3	CNDP1
					LGR5			PDE1C	PLGLB1			SPDEF	ASPDH
					PTP4A3			GFRA3	KRT7			DIRAS1	NPC1L1
					IQSEC3-AS1			IGLV10-54	CFB			SLCO2A1	CYP3A7-CYP3A51P
					AJUBA			HOXD4	CFI			SPOCK1	CHST9
					ATG9B			MFAP5	SERPINE1			IGLV2-18	C8G
					SLC4A11			IGHJ3P	SLC6A1			HOXD4	PIK3C2G
					EREG			HOXD3	PLGLB2			PI3	CYP3A7
					LOC105379189			NSG1	ART4			JCHAIN	TDO2
					UCA1			AMPD1	KLKB1				AQP9
					FAM83H-AS1			LOC105371601	KRT80				HSD17B6
					CYP2W1			CXCL14	CNDP1				IGF2
					TRNM			P2RY4	CHI3L1				AKR1C1
					MACC1			EPIST	MARCO				INS-IGF2
					PDPN			RERGL	C3				ADH1B
					SLC6A6			MIR6720	CEMIP				F5
					RNF183			DNER	TAT-AS1				FOLH1B
					SH3PXD2A-AS1			SCN2B	NNMT				PRG4
					LOC105375434			SCG3	ACSL6				CTXND1
					GAS2			SCN7A	EVA1A				SLC6A1
					CXCL2			BTNL3	SCIRT				SLC47A1
					TNFRSF6B			HOXD1	DHRS2				DAO
					TDGF1			CCL28	HSD17B6				ELOVL2
					VENTX			HOXD10	HAL				PZP
					SP5			SLC8A3	LINC03040				CES1P1
					COL1A2			NPY6R	PZP				C3
					HILPDA			LOC105369504	PRG4				UGT1A4
					LRRC36			TEX11	MASP2				UGT2B7
					MILIP			FBLN1	LY6G6F-LY6G6D				HOGA1
					AZGP1			ZBTB7C	LINC01348				LINC02532
					TNFAIP6			ARHGAP44-AS1	NPW				CBS
					CXCL3			NEXMIF	TACSTD2				PIPOX
					GRIN2B			LOC105374299	DUXAP10				GATA4
					FUT1			LINC00578	CCAT1				PPP1R1A
					COL4A1			LCN10	DUXAP8				DBH-AS1
					F2RL2			PIGR	ETV4				SLC7A9
					PCDHB9			VIT	XIST				OTC
					TGFBI			CECR7	CXCL8				LOC102724560
					TNFSF9			FSIP2	C4BPB				SLC6A12
					ACAN			SLC51B	SEC14L2				F11-AS1
					KRT7			CRYBA2	FETUB				AR
					CFAP251			CLDN8	DUXAP9				CYP2C19
					TFPI2			PTGDR	CXCL6				LOC105373608
					CXCL6			PLAC8	GATM				ADORA2A-AS1
					LOC100132154			RXRG	C4A				PNPLA3
					IL23A			ACKR1	C4B				ABCB4
					MTHFD1L			AHCYL2	COL11A1				SLC7A2
					PRR36			ENPP6	PPP1R1A				AGT
					LOC105373791			ADGRL3	ESM1				OIT3
					ROBO2			LOC107985805	TREM1				HOMER2
					GPR84			TPSB2	GAMT				MARCO
					PHLDA1			IGLC4	KRT7-AS				ABCA6
					CLMAT3			IGLV2-8	CDH3				TIMD4
					FCGR3A			IGHV3-62	STRA6				DSG1
					SNAI1			CHRNA3	OGDHL				TBX15
					FIBIN			LOC105374527	F12				VNN3P
					CCNO			TPSAB1	IGF2BP3				GLT1D1
					DUSP4			MYPN	OIT3				PFKFB1
					DHRS2			INSM1	WDR72				UGT1A1
					PELATON			PADI2	ITGBL1				GSTA1
					DUOXA2			LGALS9C	NR0B2				ALPL
					GDPD5			LOC107986566	SLC13A3				C4BPB
					NKD1			PKIB	NAT8				ADH6
					EDNRA			IGKV6-21	MSX2				CDH2
					LOC105376689			GFI1B	CTHRC1				ITGAD
					FGF18			PTCHD1	NOX4				PKHD1
					FAM166C			TMEM61	SARDH				FST
					EPHB1			SFRP2	PRSS33				CFB
					COL3A1			MMP28	CPNE7				F12
					PIFO			FMN2	DBH				APOE
					FCGR3B			TSPAN11	TTC36				CFH
					LOC112268270			ADTRP	GLT1D1				NR1H4
					WDR72			ARX	SLC22A3				RANBP3L
					LOC107984567			NKX2-2	FNDC4				AGTR1
					MYBL2			LOC100286986	DSC3				PKLR
					SPARC			TROAP-AS1	ONECUT2				LRG1
					LOC101927668			MIR650	SLC11A1				MST1
					COL12A1			DHRS9	ASPDH				PANX2
					GDF15			IGLV2-11	CYP2D6				MTTP
					PSAT1			CFD	LOC100507053				NPW
					APOLD1			NEUROD1	CYP2B6				ETNK2
					ADAMTS6			CTNNA2	ADRA1A				CLEC4G
					FREM2			IGHV3-41	LOC105373608				FNDC4
					COL5A2			ELAVL4	KLK10				KLB
					B4GALNT4			SLC17A7	LARGE2				BCHE
					LRRC15			MTNR1A	PDX1				AZGP1
					HOMER1			ENTPD3	STC2				PLIN5
					MIR3606			CASQ2	DDN				NNMT
					FPR1			TPSD1	CEL				F10
					LEF1-AS1			SCUBE1	SLC38A4				ABCC2
					BMP7			VPREB3	CYP3A7				NR1I3
					LOC101928357			ANKRD36BP2	LOC112268294				HLF
								ABCC8	PKHD1				LINC01348
								GLIS1	CREB3L3				HISLA
								IGKV2-24	UNC93A				CHI3L1
								KCNH1	INHBB				ECHDC3
								GP2	IGSF23				C4A
								LOC105378520	BGN				VNN1
								LUZP2	MST1				GLTPD2
								SYT5	WNT2				CFI
								FRMD3	CYP3A7-CYP3A51P				C4B
								LINC02884	S100A2				SEC14L2
								NR3C2	FAP				GDF7
								B3GALT5-AS1	TRIM29				ESR1
								GCSAML	CXCL11				SCTR
								LOC105375918	GRIN2D				SERPING1
								LOC100507351	AGMO				SLC25A18
								TCF21	CDH2				CHST4
								CD79A	CES1				LOC102723493
								LAMA1	CLEC4G				KRT7
								INA	LIPC				APOM
								DUSP26	FOSL1				NRAP
								IGKV2-4	LEAP2				BCO2
								FAM177B	ALPL				CLU
								NXPE4	PFKFB1				MAOB
								SULT1B1	C8G				IGFALS
								TLL1	ALDH1L1-AS2				KLF15
								MROH3P	MLXIPL				RGPD1
								MFSD4A-AS1	SLC7A2				PLPPR1
								MUC4	CYP2C19				GHR
								IGKV2D-30	THBS2				PTH1R
								IGKV2D-24	UBD				NXPH4
								CADM2	GREB1L				CTNNA3
								LDB3	EPOP				PC
								PLAAT2	FCGR3A				CLDN14
								DCHS2	UGT2B7				CYP4F2
								RASD2	MASP1				ACSS3
								HTR4	DPEP1				CYP2D7
								GLDN	CETP				SMOC1
								ADCYAP1	CYP4F3				LCAT
								LOC105379252	ALDH4A1				ALDH1L1-AS2
								TSPAN1	AKR1C1				DHRS2
								PDE6A	HTR1D				MST1P2
								IGKV2-30	SLC6A20				FXYD1
								IGKV5-2	ADCY1				ADCY1
								SLC4A4	NPFFR1				STAB2
								GDPD2	CHST9				SFRP5
								MAB21L2	TRIB3				NR0B2
								IGHV3-66	PKLR				TSLP
								HOXD11	CECR2				UGT1A3
								WSCD1	GRIN2B				UGT1A9
								GGT8P	ELFN1-AS1				TNFSF14
								CCL11	PIK3C2G				MIR4751
								OSR1	TESC				GRB14
								NXPE1	KCNJ15				NUGGC
								LINC00940	ACSS3				DMRTA1
								DPY19L2	VNN1				PNMA6A
								FCRL2	ETNK2				RBP5
								MAL	NKD1				LOC102724852
								FAM95B1	CILP2				H19
								IGHV5-10-1	TMPRSS6				HS3ST3B1
								DSCAML1	AR				CYP27A1
								HMCN2	TNFRSF12A				CYP1B1
								PIANP	DGAT2				LOC112267876
								CHST5	LINC01610				ARID3C
								CALB2	TG				HOTS
								LRRC19	PSAT1				MIR675
								PRAMENP	FYB2				PCOLCE2
								ENTPD8	POU5F1B				HPS3
								LINC01752	VWA2				PLIN2
								CASP5	CXCL2				TTPA
								IGHJ3	ADORA2A-AS1				SLC30A10
								CLMP	PLIN5				ACSL1
								TUBAL3	SLC6A12				MT2A
								BCAS1	FOLH1				CYP4F3
								IGKV1-27	KIF26B				SULT1E1
								SCN3A	PELATON				LOC105378842
								TRIM40	RASL10B				SLCO1B3
								FCRLA	ELFN1				ATF5
								LOC107986569	FST				RELN
								NXPE2	GAS2				CYP2C18
								IGKV1D-27	SALL4				CYP2B7P
								EYA2	TIMP1				TPPP2
								CPA3	GRHL3				KCNN2
								BARX2	UCA1				LOC105372989
								IL17REL	PHLDA1				ACADSB
								SLC35F1	OTC				AKR1C2
								CNTN1	VWCE				MT1A
								FCER2	GJB4				FDCSP
								VIPR2	REEP6				ALDH1L1-AS1
								TMEM236	TNS4				PLIN1
								IL1R2	AJUBA				CXCL6
								KIF5C	CBS				SEC14L4
								RPL10L	GOLT1A				LINC02940
								AKR1B10	MAPK15				SDS
								LOC105378569	LRG1				SLCO1B3-SLCO1B7
								MFSD4A	ADAM12				CYP2B6
								FAM107A	TMPRSS13				ALDH4A1
								SFRP1	CST1				DHODH
								C1QTNF12	ISM1				MMP7
								KIRREL3	ALDH1L1				HYAL1
								SEMA6D	STC1				EVA1A
								IGSF5	HCAR3				DNASE1L3
								NEURL1	PROX1-AS1				HS3ST2
								IGHV3-64D	IL1RN				ZNF385B
								IGKV2D-29	CKMT2				UGT1A5
								IGKV1D-37	ABCB4				DCDC2
								IGLV5-45	G0S2				WDR72
								IGLV2-28	ASCL2				ADHFE1
								RGS13	SLCO4A1				KHK
								STMN2	SLC47A1				AVPR1A
								LRRN2	EMSLR				HAAO
								C15orf48	FZD10				ALDH1L1
								FER1L6-AS2	CES1P1				GOLT1A
								KIR2DL4	SLCO4A1-AS1				PDZK1P1
								IGLV7-43	FCGR3B				IP6K3
								MS4A2	PALM3				DNAJC5B
								COX6B2	ADAMTS12				LRRC55
								LOC105378938	GABRD				ADRA1B
								SLC18A1	ALDH1L1-AS1				ONECUT2
								ACTG2	F10
								CLEC3B	DNAH5
								GAP43	LOC105379189
								IGHV1-3	GLS2
								TMEM171	CCN4
								DIRAS1	GRB14
								MIR147B	ACSL1
								LOC105372693	NKD2
								TBX10	SERPING1
								BMP5	OSM
								NRG2	GPR84
								GDNF	LOC105372989
								IQCN	PLIN2
								CDKL2	LOC102724560
								STUM	KYNU
								CIDEC	CELP
								SLCO2A1	APOE
								FHL5	KHK
								HAGLR	C2
								UCN3	ADAMTS2
								HRCT1	FJX1
								SEC14L5	LGR5
								LOC105377483	SLC7A5
								VAT1L	TRPV4
								IGKV2D-26	CFH
								CYP4F24P	SH3TC2
								ABCC13	IGFALS
								CD163L1	SELE
								IGLV5-37	EREG
								TTLL6	CTXND1
								IGHV3-71	APOM
								SIGLEC6	CYP2W1
								LOC101928215	C2CD4A
								ST6GALNAC6	SMOC1
								AP3B2	MDFI
								PHGR1	CGREF1
								CACNA1A	CBX2
								MUC12-AS1	STK31
								TMEM35A	SLC2A1
								SCN4B	SPTBN2
								SECTM1	HS6ST2
								MUC12	DBH-AS1
								PGM5P4	PRSS35
								FGF9	SLC6A6
								LINC01550	LOC105369370
								SYP-AS1	IL23A
								NTRK3	HCAR2
								MYOT	CYP1B1
								IGHV3-72	FPR1
								LOC105378570	GPT2
								MYOCD	MMP11
								ENTREP1	GSTA1
								SDCBP2	PCSK9
								SVOPL	CYP4F22
								WNT9A	MRO
								MYH11	ATG9B
								ISL2	VSNL1
								SLC52A1	TGFBI
								IGHV3-49	MAP7D2
								ATP13A4	LOC112268270
								LINC01915	LZTS1
								GRIN1	TDGF1
								RBFOX1	HECW2
								IGKV3D-7	PROX1
								IGLL5	GLTPD2
								TUBB4A	FGGY
								SLC9A3	ADAMTSL2
								IRF4	AGTR1
								GCNT3	IL1RAP
								SPON1	SLC25A18
								KIF1A	FN1
								SPDEF	SNAI1
								LOC105370481	HPS3
								USP2	SCD
								DPP10-AS1	BMP7
								IGLC7	MEX3A
								IGLC1	WNT3
								DHRS11	CFAP251
								ITM2C	SNTB1
								KLK15	LOC105372710
								PAX5	SLC1A3
								MIR4537	LOC100132154
								PTN	PRSS22
								SLC25A34	BIRC7
								PKD1L2	GRHL1
								SLC9A2	MYEOV
								SMIM33	OXTR
								NAALADL1	DEPP1
								PKHD1L1	LOC105373582
								TRPV3	FREM2
								VWA5B2	LOC105377806
								FABP2	LOC105370672
								IGHV3-52	AVPR1A
								LOC102723338	GLDC
								IGLV2-23	ADH1B
								SMIM5	DHODH
								LINC03026	LOC105376689
								RHBDL3	NR1I3
								HOXD8	LRP8
								CHRM1	GDPD5
								LOC105377896	ERFE
								NOVA1	ADAMTS4
								IGLC5	FCGR1CP
								IGLV1-51	CYP4F2
								PLA2G10	MIR4751
								IGLV2-14	NFE2L3
								ANO5	FCGR1A
								SPINK5	LOC107984567
								CYP26B1	EGFL6
								ASTN1	TNFSF9
								ADAMTS8	FGF14
								IGHV3-22	ADH6
								CHRNA1	FUT1
								IGKV1-37	IGFBP2
								KRT20	MMP9
								SERTAD4	SLC12A5-AS1
								IGKV2-26	LOC105375434
								MEP1A	PRR7
								IGHV3-7	FCGR1BP
								IGLJ1	HYAL1
								LOC100652777	B4GALNT4
								HSD11B2	LOC112268430
								SLC4A10	ANLN
								LPAR1	SP5
								SH2D7	SULT1E1
								HDC	SPOCD1
								IGKV3-11	LCAT
								KLF4	UNC5CL
								LGALS9B	GPR3
								TLX2	CYP2D7
								TMEM31	KLF15
								GPR55	ZFHX4
								ANKRD20A4-ANKRD20A20P	LINC02532
								CAPN9	SLC30A2
								DISP2	CLU
								LOC101929007	FAM166C
								CNTFR	NFE2
								LINC00092	LINC02940
								LINC00494	SORD2P
								NHERF4	ITGAD
								APLP1	ABCC9
								PCSK5	LOC105377847
								LRRC26	LINC01979
								LOC107985359	CCL18
								IGHV4-59	MILIP
								GRIK5	MACC1
								BLK	NDUFA4L2
								SELENBP1	LINC01605
								LINC03007	HOMER2
								RET	CCNO
								TMEM179	SH3PXD2A-AS1
								FOXP2	LIN7A
								IGHJ1	ATF5
								RHEX	TNFRSF11B
								ADRB1	HTRA4
								LOC401021	BCO2
								PRDM16-DT	GABRP
								LINC01140	SORD
								SCN11A	DRD2
								C1QTNF7	AREG
								ASB2	SLC1A7
								SPARCL1	SULT2B1
								LTK	PTP4A3
								DDX3ILA1	FAM83H-AS1
								POU2AF1	HILPDA
								SSTR3	PHGDH
								CHODL	SLC7A9
								ATOH1	CELSR3
								SH2D6	SDS
								LOC643201	TNFAIP6
								NOL4	UGT1A4
								FCRL1	COL1A1
								AK5	PXDC1
								CLDN23	COL18A1
								TMEM100	COL9A3
								ZNF385D	BNIP3
								MALL	MTHFD1L
								ANPEP	HSPA6
								MS4A8	TMEM45A
								IGLC6	RNF183
								EDIL3-DT	RTN4RL2
								IGHJ6	IGHG1
								LOC107985504	DSCC1
								ALK	DNAH2
								TOX	SNORD86
								ADAMTS9-AS2	KNDC1
								GLRA4	GNG4
								IGKV3D-11	GRIP2
								PTGER3	CD300E
								P2RX1	SERPINB5
								LINC02441	ANGPTL4
								LGALS2	RBP1
								IGHM	GDF15
								IGHV1-58	FBXO2
								IGKJ3	ECHDC3
								GCNT4	NALCN
								CHRNA7	KCNN2
								BMX	DBNDD1
								IGKV3-7	SMTNL2
								IGHV3-53	LOC105374339
								LOC105370485	LOC105378604
								ARHGAP44	WNT11
								BEND5	CXCL9
								LINC02568	SNORA9
								SCUBE2	RBP5
								IGHJ4	PMEPA1
								SPATA22	GPR143
								ANK2	LOC101928357
								SEMA6A-AS2	APLN
								TCL1A	RGS4
								PDE9A	STRIP2
								NKX3-2	NKILA
								KCNK3	ARID3A
								FFAR4	TIMD4
								FAM30A	RHPN1
								MB	LRRC36
								CILP	TCHH
								IGKV1D-17	FBP1
								IGLV1-41	DUSP4
								IGLV2-34	SLC6A4
								IGHJ5	VEGFA
								SDK1	S100A8
								EDN2	CYP4X1
								CD19	ENPEP
								MYH15	OSCAR
								CRACD	FSTL3
								SEMA3E	MYBL2
								DPT	TRIP13
								NRIP3-DT	ST3GAL1
								IGLV2-5	DDIT4
								IGKJ1	LOC105375728
								NAP1L2	GPD1
								SLITRK6	C1R
								SLC17A4	GRM8
								MPP2	CHRD
								P2RY1	LOC101927668
								SCIN	CXCL10
								IGKV1-9	TPX2
								IGKJ4	ADRA1B
								IGHV6-1	FOXC2
								PNOC	COL4A1
								TMEM253	MMP12
								FBN2	CITED4
								BDKRB1	TDGF1P3
								STYK1	HOMER1
								GPA33	ABAT
								HOXB13	SKA3
								IGLV3-10	AS3MT
								IGHV3-11	UBE2C
								IGKJ5	PVT1
								LINC01133	TREM2
								IGKC	PRR36
								TNXB	EVX1
								SEMA3D	SPTBN5
								CA12	FUT7
								LOC340090	PLEKHN1
								EDIL3	ABCA6
								SYP	GPR37
								MFAP4	C1S
								CAMK2A	SNX10
								IGKV1-16	OLFM2
								PRKAR2B	RGPD1
								GSTM5	CLTRN
								MS4A1	CYP39A1
								MZB1	DSG4
								SLIT3	ZNF385B
								CRMA	BMAL2
								SPOCK3	TMEM74B
								KIF5A	SQLE
								LINC00842	RGS16
								PARM1	LRRC8E
								SPINK4	LOC112268438
								ATP2A3	ASB9
								ACVRL1	KCNJ8
								SCN3B	RAMP1
								PCDH19	SULF1
								HPGD	XRCC2
								ITPKA	PNMA6A
								LOC107987223	TUBB3
								TNFRSF13C	TTPA
								IGLC3	COL22A1
								PTGDR2	BHLHE40
								KBTBD11-OT1	HILPDA-AS1
								IGKV1-12	ATP11A
								ELANE	ORC6
								IGKV2D-28	LOC101929216
								IGHV3-73	LDLRAD3
								SFTPA2	TFPI
								IGLV4-60
								ABI3BP
								MEOX2
								LRRC7
								ANO2
								JAM2
								TWIST2
								IGHV1OR15-1
								PTPRZ1
								BEND4
								IGKV2-28
								IGKV3D-20
								P2RY14
								ST6GALNAC1
								CLEC9A
								LOC107983983
								INSYN1
								IGKV2-29
								WNT2B
								FAM3D
								EFHC2
								CPNE5
								SLC28A2
								CD22
								NRG1
								IGHJ2
								NMRAL2P
								GREM2
								GPAT3
								OSR2
								PGM5
								SEMA6A
								LOC105375166
								NCAM1
								LINC02984
								IGKV1-17
								LOC102724760
								COL2A1
								ZNF575
								FOXF1
								ADAM28
								PLCE1
								CCDC68
								DNAI4
								LPAR3
								REG4
								IGKV1-6
								EMX1
								IGKV3-20
								RNF112
								IGKV6D-21
								CHI3L2
								RASL12
								PDE5A
								CNTNAP3
								PCDH10
								RBM24
								LOC100506253
								TSPAN7
								IGHV3-48
								IGHV7-4-1
								IGLV1-50
								VSTM5
								IGKJ2
								MIXL1
								AOC1
								FRZB
								WFDC2
								LMOD1
								LGALS4
								SLIT3-AS2
								JPH2
								PTGER2
								IGFBP6
								GPM6B
								PTPRH
								CDHR5
								KCNQ5
								IGHV3-64
								ADGRB3
								VWA5A
								TTC22
								LOC107986127
								RCAN2
								PP7080
								JPH3
								CCR10
								GPR15LG
								APOD
								IGLC2
